# Supplementary material for: The genome of cultivated peanut provides insight into legume karyotypes, polyploid evolution and crop domestication
Source: Nat Genet. 2019 May 1;51(5):865–76. doi: 10.1038/s41588-019-0402-2 (PMC7188672; doi:10.1038/s41588-019-0402-2)
Supplement: Supplementary file 3 — Integrated linkage map information. [file 41588_2019_402_MOESM3_ESM.xlsx]

## Sheet: SD3a_Integrated map
Supplementary Data Set 3a The details of the integrated map with marker name, their original linkage map positions and integrated map posistions
Marker name	ID of Linkage maps	Original LG	Origianl LG position (cM)	Integrated Chr ID	Linkage position(cM)	Position in intetrated chromosome(bp)	Contigs	Postion in contigs(bp)
Ahsnp1656	1601	A01	14.867	chrA01	0	32668	001990F	32669
AHS0134	1954	A09	87.074	chrA01	5.85619	989829	000002F	924393
gi919	1954	A01	43.63	chrA01	13.2639	2200581	000002F	2135145
Marker40	267	A01	0.645	chrA01	14.8211	2455092	000002F	2389656
AHS0971	1954	A01	35.704	chrA01	15.3154	2535885	000002F	2470449
AHGS3659	1954	B01	33.025	chrA01	16.3918	2711813	000002F	2646377
AHGS1895	1954	A01	31.737	chrA01	16.8546	2787459	000002F	2722023
AhTE0986	1954	A01	54.803	chrA01	19.1597	3164211	000002F	3098775
Marker53	267	A01	2.599	chrA01	19.6513	3244556	000002F	3179120
AHGS0219	1954	A01	49.378	chrA01	19.849	3276878	000002F	3211442
Marker24438	314	B01	13.774	chrA01	22.0922	3643514	000002F	3578078
Marker62	267	A01	5.171	chrA01	24.1781	3984450	000002F	3919014
Marker63	267	A01	5.553	chrA01	24.2236	3991884	000002F	3926448
AHS1326	1954	A01	56.252	chrA01	24.4206	4024081	000002F	3958645
AHS2206	1954	A01	58.668	chrA01	28.7082	4724868	000002F	4659432
AhTE1030	1954	A01	52.697	chrA01	28.997	4772057	000002F	4706621
RN25H06	1954	A01	61.488	chrA01	30.5307	5022738	000002F	4957302
AHGS2326	1954	B05	45.417	chrA01	31.2141	5134437	000002F	5069001
Marker89	267	A01	9.422	chrA01	34.5343	5677105	000002F	5611669
AHS0441	1954	A01	65.855	chrA01	46.0982	7567155	000682F	908995
AhTE0795	1954	A01	69.782	chrA01	53.8075	8827199	001479F	220349
AhTE0184	1954	A01	70.743	chrA01	58.6024	9610900	000017F_2	3396747
RN9A05	1954	A01	70.477	chrA01	65.1839	10881801	000017F_2	2125846
AHS3037	1954	A01	71.322	chrA01	65.1839	10881801	000017F_2	2125846
RN23A07	1954	A01	70.15	chrA01	65.1848	10882002	000017F_2	2125645
AHS0205	1954	A01	71.322	chrA01	65.2133	10888724	000017F_2	2118923
AHGS1846	1954	A01	68.025	chrA01	65.2992	10909000	000017F_2	2098647
AHS0932	1954	A01	71.191	chrA01	66.4609	11202092	000017F_2	1805555
AHS0896	1954	A01	70.636	chrA01	67.1006	11375541	000017F_2	1632106
AHGS3699	1954	A01	71.718	chrA01	69.1365	11927599	000017F_2	1080048
Ahsnp1206	1601	A01	34.25	chrA01	70.2879	12239807	000017F_2	767840
Marker798	267	A01	21.269	chrA01	73.2242	13035983	000643F	1310690
Ahsnp1694	1601	B02	36.379	chrA01	75.3884	13622822	000643F	723851
TC36D11	1954	A01	79.953	chrA01	76.3873	13893688	000643F	452985
Marker15489	267	A05	81.59	chrA01	76.8524	14019799	000643F	326874
Ahsnp164	1601	A01	36.449	chrA01	78.2292	14393121	000805F	1077028
Marker881	267	A01	21.837	chrA01	78.3418	14423654	000805F	1046495
Ahsnp1225	1601	A01	23.485	chrA01	79.1837	14651934	000805F	818215
Marker1927	267	A01	59.6	chrA01	83.7308	15884920	001655F	55196
Marker1940	267	A01	59.992	chrA01	84.8564	16190107	000146F_1	247331
Marker1347	314	A01	66.828	chrA01	84.8564	16190107	000146F_1	247331
Marker22761	267	A08	4.393	chrA01	86.1904	16551845	000955F	846189
Marker22762	267	A08	10.13	chrA01	86.3057	16583109	000955F	814925
Marker1420	267	A01	60.181	chrA01	86.5817	16657944	000955F	740090
Marker972	314	A01	66.47	chrA01	86.5817	16657944	000955F	740090
Ahsnp652	1601	A01	15.268	chrA01	90.1075	17613985	001769F	199497
Marker1634	314	A01	66.278	chrA01	90.1156	17616185	001769F	197297
Marker2330	267	A01	72.723	chrA01	90.1156	17616185	001769F	197297
Marker744	314	A01	58.591	chrA01	91.7281	18053412	000366F_1	239831
Marker1015	267	A01	66.491	chrA01	91.7281	18053412	000366F_1	239831
Marker1009	267	A01	61.443	chrA01	92.5989	18289546	000366F_1	475965
Marker742	314	A01	68.06	chrA01	92.5989	18289546	000366F_1	475965
Marker1008	267	A01	62.008	chrA01	92.6108	18292756	000366F_1	479175
Marker741	314	A01	68.74	chrA01	92.6108	18292756	000366F_1	479175
AHGS1389	1954	A01	79.039	chrA01	93.7971	18614425	000366F_1	800844
Marker990	267	A01	65.811	chrA01	96.5065	19349095	000366F_1	1535514
AHGS2074	1954	B01	39.137	chrA01	96.6665	19392473	000366F_1	1578892
Marker360	267	A01	63.143	chrA01	98.0165	19815222	000441F_1	107425
Marker229	314	A01	64.841	chrA01	98.0165	19815222	000441F_1	107425
AHGS2769	1954	A01	76.27	chrA01	98.4412	19972617	001444F	544373
Ahsnp275	1601	A01	31.949	chrA01	98.4734	19984540	001444F	532450
Marker296	267	A01	62.956	chrA01	98.49	19990703	001444F	526287
Marker186	314	A01	64.482	chrA01	98.49	19990703	001444F	526287
Ahsnp560	1601	A01	30.622	chrA01	100.179	20616510	000535F	99421
Marker685	267	A01	63.518	chrA01	100.507	20738048	000535F	220959
Marker440	314	A01	62.538	chrA01	101.603	21191475	000535F	674386
Marker678	267	A01	64.875	chrA01	101.603	21191475	000535F	674386
Ahsnp875	1601	A01	30.926	chrA01	102.62	21668292	000535F	1151203
AHGS1910	1954	A01	77.481	chrA01	104.62	22716983	000614F	682709
GM613	1954	A01	72.668	chrA01	105.111	23061042	000614F	1026768
GA1	1954	A01	74.218	chrA01	105.111	23061042	000614F	1026768
Marker269	314	A01	61.696	chrA01	105.472	23368736	000614F	1334462
Marker448	267	A01	64.388	chrA01	105.472	23368736	000614F	1334462
Marker719	314	A01	59.374	chrA01	106.271	24050156	001215F	116780
Marker985	267	A01	65.325	chrA01	106.271	24050156	001215F	116780
Marker1893	267	A01	70.475	chrA01	106.511	24254256	000668F	1221319
Marker1890	267	A01	68.865	chrA01	106.647	24478131	000668F	997444
Marker1885	267	A01	69.314	chrA01	106.657	24725549	000668F	750026
Marker2337	267	A01	69.502	chrA01	106.729	26425810	000879F	81345
Ahsnp554	1601	A01	15.475	chrA01	106.758	27112734	000013F_1	605480
Marker1833	267	A01	71.936	chrA01	106.784	27714931	000013F_1	1207677
Marker1222	314	A01	57.294	chrA01	106.799	28064682	000013F_1	1557428
Marker1841	267	A01	69.502	chrA01	106.799	28064682	000013F_1	1557428
Marker1872	267	A01	70.475	chrA01	106.844	29139182	000013F_1	2631928
Marker1217	314	A01	55.979	chrA01	106.849	29238389	002678F	57825
Marker1675	314	A01	55.37	chrA01	106.854	29356036	002195F	193320
Marker2365	267	A01	71.412	chrA01	106.854	29356036	002195F	193320
Ahsnp422	1601	A01	39.828	chrA01	106.864	29608785	001186F	715748
Marker1041	314	A01	55.017	chrA01	106.878	29938655	001186F	385878
Ahsnp1726	1601	A01	14.867	chrA01	106.887	30140302	001186F	184231
Ahsnp927	1601	A01	15.475	chrA01	106.887	30140302	001186F	184231
Marker1622	314	A01	54.568	chrA01	106.907	30626260	000967F_1	102649
Marker15646	314	A07	84.193	chrA01	106.934	31260027	000013F_2	2071482
Marker20995	267	A07	90.035	chrA01	106.934	31260027	000013F_2	2071482
Ahsnp211	1601	A01	17.029	chrA01	106.948	31582807	000013F_2	1748702
Marker17481	267	A06	23.453	chrA01	106.954	31715278	000013F_2	1616231
Marker1063	314	A01	56.684	chrA01	106.963	31932929	000013F_2	1398580
Marker1573	267	A01	68.415	chrA01	106.963	31932929	000013F_2	1398580
Marker1054	314	A01	52.933	chrA01	107.003	32566948	000013F_2	764561
Marker1560	267	A01	67.142	chrA01	107.003	32566948	000013F_2	764561
Marker1559	267	A01	71.674	chrA01	107.018	32738224	000013F_2	593285
Ahsnp611	1601	A01	15.475	chrA01	107.048	33091316	000013F_2	240193
Marker1554	267	A01	70.475	chrA01	107.057	33280539	000013F_2	50970
Ahsnp980	1601	A01	15.07	chrA01	107.069	34157720	000509F	826112
Marker1493	267	A01	69.764	chrA01	107.076	34601818	000509F	1270210
Marker1012	314	A01	51.491	chrA01	107.077	34688119	000509F	1356511
Marker1494	267	A01	70.475	chrA01	107.077	34688119	000509F	1356511
Marker1627	267	A01	70.475	chrA01	107.08	34938182	001537F	465190
Marker1117	314	A01	49.119	chrA01	107.089	35177631	001537F	225741
Marker1643	267	A01	70.85	chrA01	107.089	35177631	001537F	225741
Ahsnp343	1601	A01	15.566	chrA01	107.137	36028520	001219F	117246
Ahsnp1961	1601	A01	28.117	chrA01	107.146	36195295	000113F_1	1592919
Ahsnp1129	1601	A01	27.981	chrA01	107.146	36195399	000113F_1	1592815
Marker1359	267	A01	66.872	chrA01	107.148	36216252	000113F_1	1571962
Marker1410	267	A01	59.992	chrA01	107.207	37268787	000113F_1	519427
Ahsnp948	1601	A01	16.399	chrA01	107.221	37509212	000113F_1	279002
Ahsnp118	1601	A01	16.402	chrA01	107.224	37572217	000113F_1	215997
Ahsnp1855	1601	A01	16.402	chrA01	107.224	37572342	000113F_1	215872
Ahsnp1869	1601	A01	14.867	chrA01	107.257	38153016	000131F_2	364703
Marker1725	314	A01	50.818	chrA01	107.265	38298574	000131F_2	510261
Marker2428	267	A01	70.663	chrA01	107.265	38298574	000131F_2	510261
Marker1633	314	A01	48.188	chrA01	107.278	38519103	000131F_2	730790
Marker2326	267	A01	71.037	chrA01	107.278	38519103	000131F_2	730790
Marker1178	314	A01	67.38	chrA01	107.309	38812181	000131F_2	1023868
Marker1740	267	A01	72.198	chrA01	107.309	38812181	000131F_2	1023868
Marker1741	267	A01	72.46	chrA01	107.312	38832703	000131F_2	1044390
Marker27851	267	A10	63.016	chrA01	107.329	38942199	000131F_2	1153886
Marker7193	267	A03	89.3	chrA01	107.329	38942410	000131F_2	1154097
AHGS1668	1954	A01	79.655	chrA01	107.428	39440654	000131F_2	1652341
Marker2137	267	A01	69.502	chrA01	107.505	39761698	000131F_2	1973385
AHGS1630	1954	B01	42.05	chrA01	107.508	39777612	000131F_2	1989299
Ahsnp264	1601	A01	16.987	chrA01	107.509	39781181	000131F_2	1992868
Marker1464	314	A01	53.895	chrA01	107.546	39933433	000131F_2	2145120
Ahsnp1011	1601	A01	17.017	chrA01	107.664	40425931	001000F_1	382799
Ahsnp1634	1601	A01	19.235	chrA01	108.008	41857967	000622F_2	75600
Ahsnp67	1601	A01	19.269	chrA01	108.047	42019754	002744F	10636
Ahsnp1844	1601	A01	19.269	chrA01	108.18	42574014	000465F_1	423673
Ahsnp851	1601	A01	19.269	chrA01	108.231	42796726	000465F_1	200961
AHGS0122	1954	A01	73.536	chrA01	108.315	43149584	001299F	535675
AHS0992	1954	A01	77.023	chrA01	108.456	43661795	001299F	23464
Ahsnp1926	1601	A01	19.326	chrA01	108.561	44033108	001259F	359245
Ahsnp476	1601	A01	14.867	chrA01	108.563	44039180	001259F	353173
Marker1574	314	A01	47.579	chrA01	108.637	44301737	001259F	90616
Ahsnp1171	1601	A01	21.519	chrA01	108.687	44477673	002226F	155528
Marker1580	314	A01	46.874	chrA01	108.775	44789112	002230F	72156
Marker2243	267	A01	70.288	chrA01	108.775	44789112	002230F	72156
Ahsnp1035	1601	A01	21.519	chrA01	109.143	46060950	000506F	378334
AHS1091	1954	A01	77.122	chrA01	109.186	46205709	000506F	233575
AHGS2681	1954	A01	76.455	chrA01	109.34	46724366	001081F_1	284983
S1	1954	A01	77.227	chrA01	109.437	47050843	001081F_1	611460
AHGS1109	1954	A01	73.014	chrA01	110.05	48937527	000332F	130587
AHGS1121	1954	A01	77.694	chrA01	110.05	48937854	000332F	130260
Ahsnp1405	1601	A01	26.715	chrA01	110.263	49517608	000159F_2	32850
Ahsnp1573	1601	A09	90.058	chrA01	110.286	49576746	002929F	40522
Ahsnp673	1601	A09	88.799	chrA01	110.286	49576880	002929F	40388
Marker1276	314	A09	46.009	chrA01	110.291	49590439	002929F	26829
Marker1878	267	A09	72.985	chrA01	110.291	49590439	002929F	26829
AHGS3167	1954	A01	78.683	chrA01	110.426	49942482	000021F_1	325115
AhTE0233	1954	A01	78.269	chrA01	110.903	51218734	000021F_1	1601367
TC2D06	1954	A01	78.304	chrA01	110.906	51226516	000021F_1	1609149
Ahsnp16	1601	A01	22.838	chrA01	111.013	51517907	000021F_1	1900540
Seq16F10	1954	A01	75.527	chrA01	111.223	52089814	000021F_1	2472447
Seq3E05	1954	A01	78.704	chrA01	111.227	52100381	000021F_1	2483014
Marker8361	314	A04	85.926	chrA01	111.515	52932847	000021F_1	3315480
Ahsnp1782	1601	A01	28.117	chrA01	111.609	53221999	000021F_1	3604632
Ahsnp174	1601	A01	28.117	chrA01	111.792	53796147	000021F_1	4178780
AHGS1820	1954	B01	41.523	chrA01	111.801	53826427	000021F_1	4209060
Marker1724	314	A01	45.079	chrA01	111.913	54185075	002437F	89268
Marker2421	267	A01	67.516	chrA01	111.913	54185075	002437F	89268
TC4G05	1954	A01	78.451	chrA01	112.203	55118722	000161F	1861037
Ahsnp315	1601	A01	27.814	chrA01	112.205	55124094	000161F	1855665
Seq15E12	1954	A01	76.251	chrA01	112.326	55521581	000161F	1458178
Ahsnp1624	1601	A01	28.117	chrA01	112.4	55772847	000161F	1206912
Ahsnp283	1601	A01	28.117	chrA01	112.425	55856118	000161F	1123641
AhTE0363	1954	A01	78.613	chrA01	112.439	55904447	000161F	1075312
AHGS1646	1954	A01	79.271	chrA01	112.63	56562349	000161F	417410
AHGS2122	1954	A01	78.461	chrA01	112.815	57171371	000238F_3	624672
AHS0340	1954	A01	78.678	chrA01	112.88	57371461	000238F_3	424582
Ahsnp978	1601	A01	30.006	chrA01	112.966	57642832	000238F_3	153211
Marker1040	314	A01	44.63	chrA01	113.014	57796358	006945F	2267
Ahsnp1671	1601	A01	30.759	chrA01	113.059	57942004	000015F	5098548
AHGS1974	1954	A01	77.785	chrA01	113.215	58468604	000015F	4571948
Leg175	1954	A05	32.488	chrA01	113.381	59054097	000015F	3986455
Ahsnp1988	1601	A01	30.926	chrA01	113.385	59070031	000015F	3970521
AHGS2184	1954	A01	77.872	chrA01	113.42	59194074	000015F	3846478
Leg47	1954	A01	79.15	chrA01	113.427	59218573	000015F	3821979
Ahsnp331	1601	A01	21.519	chrA01	113.518	59540152	000015F	3500400
Marker15313	267	A05	102.909	chrA01	114.082	61536312	000015F	1504240
Ahsnp188	1601	A01	30.926	chrA01	114.263	62175183	000015F	865369
Ahsnp216	1601	A01	30.926	chrA01	114.532	63152410	001155F	683050
Ah193	1954	A01	74.945	chrA01	114.575	63314126	001155F	521334
AHGS1465	1954	A01	77.262	chrA01	114.576	63314600	001155F	520860
AHGS0460	1954	A02	59.812	chrA01	114.611	63459734	001155F	375726
AhTE0914	1954	A01	82.252	chrA01	114.647	63618535	001155F	216925
AHGS2449	1954	A01	78.871	chrA01	114.765	64137889	001305F	302330
GM1992	1954	A01	84.593	chrA01	114.784	64224951	001305F	389392
Ahsnp738	1601	A01	30.926	chrA01	114.88	64661906	001195F_1	229721
AHS2645	1954	A01	77.778	chrA01	114.919	64844418	001195F_1	47209
Ahsnp1282	1601	A01	31.231	chrA01	114.985	65156852	000604F_1	265126
Ahsnp452	1601	A01	31.231	chrA01	114.985	65156971	000604F_1	265245
TC39E08	1954	A01	75.309	chrA01	114.989	65173073	000604F_1	281347
AHGS1666	1954	A01	76.851	chrA01	114.989	65173808	000604F_1	282082
Ahsnp1981	1601	A01	31.407	chrA01	115.191	66318282	000017F_1	311012
Ahsnp1957	1601	A01	31.567	chrA01	115.221	66530373	000017F_1	523103
Marker12692	267	A01	76.535	chrA01	115.328	67292020	000287F	1714519
Ahsnp832	1601	A01	37.311	chrA01	115.339	67366334	000287F	1640205
AHGS2756	1954	A01	79.071	chrA01	115.43	68007517	000287F	999022
Ahsnp2033	1601	A01	37.332	chrA01	115.435	68045321	000287F	961218
Ahsnp517	1601	A01	38.221	chrA01	115.717	69863239	000293F	1237956
Marker1765	267	A01	73.998	chrA01	115.797	70315424	000293F	785771
Ahsnp671	1601	A01	19.269	chrA01	115.86	70781987	000293F	319208
Ad92L24	1954	A01	81.782	chrA01	115.863	70813690	000293F	287505
Ahsnp1810	1601	A01	39.816	chrA01	115.887	71096355	000293F	4840
Ahsnp233	1601	A01	14.177	chrA01	115.887	71096502	000293F	4693
TC4H02	1954	A01	80.114	chrA01	115.892	71164436	000421F	63142
Marker1402	314	A01	43.136	chrA01	115.916	71442877	000421F	341583
Marker2036	267	A01	74.448	chrA01	115.916	71442877	000421F	341583
AHGS3725	1954	A04	84.007	chrA01	115.961	71976020	000421F	874726
Marker2016	267	A01	74.897	chrA01	115.968	72049059	000421F	947765
GM672	1954	A01	76.757	chrA01	115.991	72285057	000421F	1183763
GA110	1954	A01	79.23	chrA01	115.991	72285057	000421F	1183763
Ahsnp1222	1601	A01	39.816	chrA01	116.06	72983033	000788F_1	440263
AHGS1277	1954	B07	92.4	chrA01	116.111	73495930	001689F	387272
AHGS2429	1954	A01	79.852	chrA01	116.12	73584142	001689F	299060
AHS1974	1954	A02	40.547	chrA01	116.122	73609167	001689F	274035
Ah21	1954	A01	80.339	chrA01	116.143	73818538	001689F	64664
GM1661	1954	A01	83.348	chrA01	116.143	73819605	001689F	63597
AHGS1294	1954	A01	80.428	chrA01	116.191	74307576	000752F_1	70263
AHS2551	1954	A01	79.946	chrA01	116.21	74487356	000082F	109418
AHS0628	1954	A01	79.899	chrA01	116.212	74505084	000082F	127146
Seq4B09	1954	A01	80.908	chrA01	116.213	74508406	000082F	130468
Marker1780	314	A01	40.695	chrA01	116.218	74552421	000082F	174483
Marker1785	314	A01	40.006	chrA01	116.232	74682505	000082F	304567
AHS0283	1954	A01	80.812	chrA01	116.248	74803282	000082F	425344
Marker1790	314	A01	41.57	chrA01	116.252	74834910	000082F	456972
Marker2523	267	A01	73.549	chrA01	116.252	74834910	000082F	456972
Ahsnp1032	1601	A01	19.269	chrA01	116.257	74871212	000082F	493274
Marker2524	267	A01	76.215	chrA01	116.313	75213299	000082F	835361
AHGS1748	1954	A01	79.899	chrA01	116.338	75352513	000082F	974575
GM1694	1954	A01	80.849	chrA01	116.339	75352822	000082F	974884
Marker2550	267	A01	77.555	chrA01	116.37	75526097	000082F	1148159
AhTE0094	1954	A01	83.381	chrA01	116.397	75668694	000082F	1290756
Leg304	1954	A01	80.712	chrA01	116.473	76053489	000082F	1675551
Marker1838	314	A01	67.187	chrA01	116.481	76089385	000082F	1711447
AhTE0678	1954	A01	66.678	chrA01	116.555	76381521	000082F	2003583
Marker2572	267	A01	78.692	chrA01	116.596	76527569	000082F	2149631
Leg178	1954	A01	81.511	chrA01	116.6	76539857	000082F	2161919
Marker2576	267	A01	79.008	chrA01	116.659	76740443	000082F	2362505
AHS1789	1954	A01	83.014	chrA01	116.739	76998921	000082F	2620983
AHS0524	1954	A01	80.979	chrA01	116.775	77114522	000082F	2736584
RN11A07	1954	A01	82.977	chrA01	116.776	77115381	000082F	2737443
AhTE0994	1954	A01	83.769	chrA01	116.782	77136289	000082F	2758351
AhTE0725	1954	A01	87.54	chrA01	116.782	77136480	000082F	2758542
Marker1856	314	A01	38.502	chrA01	116.803	77201930	000082F	2823992
Marker2591	267	A01	80.645	chrA01	116.803	77201930	000082F	2823992
Ahsnp1600	1601	A01	46.514	chrA01	116.882	77457837	000082F	3079899
Ahsnp1339	1601	A01	43.89	chrA01	116.883	77460150	000082F	3082212
AHGS1713	1954	A01	85.831	chrA01	116.935	77628449	000082F	3250511
AhTE1001	1954	A01	88.164	chrA01	117.091	78128769	001730F	116272
Ahsnp939	1601	A01	49.114	chrA01	117.347	78952342	000653F	595358
Marker1875	314	A01	37.709	chrA01	117.484	79394782	000653F	152918
Marker1914	314	A01	34.62	chrA01	117.575	79687879	000290F	1958462
Marker2661	267	A01	88.453	chrA01	117.575	79687879	000290F	1958462
Ahsnp421	1601	A01	51.372	chrA01	117.63	79862693	000290F	1783648
Ahsnp819	1601	A01	52.044	chrA01	117.633	79874899	000290F	1771442
Marker1915	314	A01	33.775	chrA01	117.65	79928591	000290F	1717750
Marker2663	267	A01	88.064	chrA01	117.66	79961026	000290F	1685315
Seq2H11	1954	A01	93.691	chrA01	117.75	80236793	000290F	1409548
GM2350	1954	A01	106.597	chrA01	117.781	80327639	000290F	1318702
AHS2205	1954	B01	47.347	chrA01	117.783	80334113	000290F	1312228
Marker2679	267	A01	90.462	chrA01	117.81	80414937	000290F	1231404
Ahsnp89	1601	A01	51.677	chrA01	117.811	80416416	000290F	1229925
Marker2680	267	A01	89.514	chrA01	117.812	80420542	000290F	1225799
Marker2702	267	A01	91.738	chrA01	118.049	80970949	000290F	675392
Marker2705	267	A01	92.188	chrA01	118.063	80997929	000290F	648412
Marker2717	267	A01	92.865	chrA01	118.166	81193239	000290F	453102
Marker2718	267	A01	93.733	chrA01	118.2	81252524	000290F	393817
Marker2719	267	A01	93.995	chrA01	118.248	81326492	000290F	319849
AhTE0798	1954	A01	92.633	chrA01	118.359	81496900	000290F	149441
Marker2724	267	A01	94.672	chrA01	118.401	81561160	000290F	85181
Ahsnp708	1601	A01	54.357	chrA01	118.541	81776807	000331F_2	284320
Marker2735	267	A01	95.453	chrA01	119.171	82587118	000487F	1078827
Ahsnp1913	1601	A01	57.191	chrA01	119.206	82625709	000487F	1040236
Marker2738	267	A01	95.724	chrA01	119.448	82893937	000487F	772008
Marker2741	267	A01	95.724	chrA01	119.507	82958951	000487F	706994
Ahsnp583	1601	A01	59.553	chrA01	119.678	83148268	000487F	517677
Marker2752	267	A01	96.634	chrA01	120.003	83483666	000487F	182279
Marker1974	314	A01	27.191	chrA01	120.02	83500540	000487F	165405
Marker2753	267	A01	97.084	chrA01	120.02	83500540	000487F	165405
AHGS1724	1954	A01	107.126	chrA01	120.044	83523371	000487F	142574
TC30D04	1954	A01	93.525	chrA01	120.217	83691240	000628F	875012
Marker2757	267	A01	97.952	chrA01	120.944	84363888	000628F	202364
Marker1976	314	A01	25.385	chrA01	120.969	84385828	000628F	180424
Marker2756	267	A01	98.401	chrA01	120.969	84385828	000628F	180424
Marker2754	267	A01	98.214	chrA01	121.024	84434911	000628F	131341
Ahsnp447	1601	A01	66.103	chrA01	121.093	84495122	000628F	71130
AhTE0812	1954	A01	129.875	chrA01	121.333	84701519	000042F	4040983
Marker1996	314	A01	23.608	chrA01	121.484	84827470	000042F	3915032
Seq3B05	1954	A01	100.617	chrA01	121.751	85049633	000042F	3692869
Marker2774	267	A01	100.63	chrA01	121.876	85153281	000042F	3589221
Marker2780	267	A01	101.545	chrA01	122.068	85313774	000042F	3428728
Marker1999	314	A01	17.474	chrA01	122.159	85389481	000042F	3353021
Marker2781	267	A01	102.605	chrA01	122.159	85389481	000042F	3353021
Marker2000	314	A01	18.019	chrA01	122.233	85450557	000042F	3291945
Marker2782	267	A01	103.055	chrA01	122.233	85450557	000042F	3291945
Ahsnp924	1601	A01	76.798	chrA01	122.352	85549944	000042F	3192558
Marker2783	267	A01	103.544	chrA01	122.368	85563252	000042F	3179250
Marker2003	314	A01	19.545	chrA01	123.224	86255686	000042F	2486816
Ahsnp45	1601	A01	71.532	chrA01	123.334	86341179	000042F	2401323
Marker2013	314	A01	20.363	chrA01	123.382	86378735	000042F	2363767
GM2689	1954	B08	63.943	chrA01	123.419	86406970	000042F	2335532
Marker2799	267	A01	105.231	chrA01	123.462	86440105	000042F	2302397
Marker2807	267	A01	104.084	chrA01	123.771	86675029	000042F	2067473
TC3H02	1954	A01	108.894	chrA01	123.984	86832675	000042F	1909827
Marker2022	314	A01	12.646	chrA01	124.796	87416663	000042F	1325839
Marker2841	267	A01	109.268	chrA01	124.796	87416663	000042F	1325839
Marker2842	267	A01	109.006	chrA01	124.801	87420309	000042F	1322193
Marker2023	314	A01	11.716	chrA01	124.805	87423202	000042F	1319300
Marker2843	267	A01	108.744	chrA01	124.805	87423202	000042F	1319300
Marker2849	267	A01	109.719	chrA01	125.026	87579358	000042F	1163144
AhTE0499	1954	A01	115.769	chrA01	125.462	87884916	000042F	857586
Marker2028	314	A01	8.88	chrA01	126.047	88275144	000042F	467358
Marker2851	267	A01	111.763	chrA01	126.047	88275144	000042F	467358
Marker2038	314	A01	7.756	chrA01	126.424	88514509	000042F	227993
Marker2860	267	A01	112.026	chrA01	126.424	88514509	000042F	227993
AhTE0571	1954	A01	121.408	chrA01	126.453	88532679	000042F	209823
AhTE0835	1954	A01	120.022	chrA01	126.453	88532908	000042F	209594
Marker2039	314	A01	6.646	chrA01	126.483	88551907	000042F	190595
Seq8E12	1954	A01	114.466	chrA01	126.704	88691704	000042F	50798
AHS1701	1954	A01	122.799	chrA01	126.72	88701768	000042F	40734
Marker2870	267	A01	113.763	chrA01	127.704	89317693	000452F	1093591
Marker4539	314	A01	0	chrA01	127.864	89416482	000452F	994802
AHGS1351	1954	A01	125.281	chrA01	128.006	89501699	000452F	909585
Marker2049	314	A01	0.706	chrA01	128.134	89578072	000452F	833212
Marker2864	267	A01	114.213	chrA01	128.134	89578072	000452F	833212
Marker2863	267	A01	113.086	chrA01	128.878	90016762	000452F	394522
AHGS2043	1954	A01	127.022	chrA01	128.889	90023380	000452F	387904
AHS2960	1954	B01	43.04	chrA01	129.749	90522291	000665F	110908
Marker2057	314	A01	3.508	chrA01	130.012	90669753	000665F	258370
Marker2058	314	A01	2.866	chrA01	130.176	90759981	000665F	348598
Marker2888	267	A01	114.663	chrA01	130.176	90759981	000665F	348598
AHS2710	1954	B10	67.289	chrA01	130.23	90789279	000665F	377896
Marker2907	267	A01	115.635	chrA01	131.175	91307762	000665F	896379
Marker2081	314	A01	2.289	chrA01	131.256	91352211	000665F	940828
AHS0344	1954	A01	117.401	chrA01	131.733	91613194	000665F	1201811
Marker1539	314	A01	1.905	chrA01	132.006	91761493	002329F	174978
Marker2195	267	A01	56.434	chrA01	132.006	91761493	002329F	174978
Marker3050	267	A02	0.898	chrA02	0	117936	000208F	117937
Marker3051	267	A02	0.449	chrA02	0.0198906	149855	000208F	149856
PM230	1954	A02	26.945	chrA02	0.0387319	180090	000208F	180091
Marker3054	267	A02	4.494	chrA02	0.208976	453285	000208F	453286
AHS2237	1954	B02	57.582	chrA02	0.356831	690551	000208F	690552
Ahsnp1900	1601	A02	60.441	chrA02	0.7155	1266117	000208F	1266118
Ahsnp222	1601	A02	60.133	chrA02	0.87748	1549679	000208F	1549680
Ahsnp1834	1601	A02	59.508	chrA02	0.954655	1698293	000208F	1698294
PM402	1954	A02	35.075	chrA02	1.18988	2131983	000208F	2131984
AHGS1695	1954	A02	32.405	chrA02	1.51389	2704995	000571F_1	830609
TC28B01	1954	A02	32.831	chrA02	2.11702	3853657	001519F	317954
AHGS1354	1954	A02	36.057	chrA02	2.11735	3854335	001519F	318632
GM2196	1954	B02	26.504	chrA02	2.38769	4363604	000076F	254420
Marker2977	267	A02	7.416	chrA02	2.77085	5027658	000076F	918474
Marker2979	267	A02	1.348	chrA02	2.98855	5376999	000076F	1267815
Ah331	1954	B02	49.768	chrA02	3.01806	5421100	000076F	1311916
Marker3000	267	A02	1.797	chrA02	3.17578	5656737	000076F	1547553
Marker2179	314	B02	165.236	chrA02	4.18504	7102309	000076F	2993125
AhTE0563	1954	A07	64.326	chrA02	4.21205	7139473	000076F	3030289
Marker3031	267	A02	0	chrA02	4.29309	7250937	000076F	3141753
Marker3032	267	A02	7.866	chrA02	4.2939	7252046	000076F	3142862
Marker3033	267	A02	6.517	chrA02	4.41532	7419063	000076F	3309879
AHS2070	1954	A02	36.923	chrA02	4.53325	7581270	000076F	3472086
AHS0327	1954	A02	12.177	chrA02	6.2626	10058247	000062F_1	508773
Marker2953	267	A02	5.169	chrA02	6.32678	10154141	000062F_1	412879
Marker9744	267	A03	114.113	chrA02	7.14656	11095036	000367F_2	506176
Marker3300	267	A02	6.967	chrA02	7.24092	11182956	000367F_2	418256
Marker2386	314	A02	141.219	chrA02	7.24092	11182956	000367F_2	418256
Ahsnp1115	1601	A02	11.232	chrA02	7.65631	11570011	000367F_2	31201
Marker3307	267	A02	13.598	chrA02	7.67101	11583707	000367F_2	17505
Marker2394	314	A02	140.257	chrA02	7.67101	11583707	000367F_2	17505
Marker3332	267	A02	11.013	chrA02	7.7784	11683772	002779F	7614
Marker3101	267	A02	3.595	chrA02	8.35597	12221937	000065F	3148800
Ahsnp1397	1601	A02	52.996	chrA02	8.53577	12389471	000065F	2981266
AHGS1521	1954	A02	40.447	chrA02	8.59447	12444169	000065F	2926568
Leg213	1954	A02	37.515	chrA02	8.7877	12624214	000065F	2746523
Marker3118	267	A02	11.912	chrA02	10.033	13730975	000065F	1639762
Ahsnp818	1601	A02	51.665	chrA02	10.0469	13742817	000065F	1627920
TC4F12	1954	A02	34.51	chrA02	10.4169	14057159	000065F	1313578
Ahsnp558	1601	A02	50.061	chrA02	10.5584	14177393	000065F	1193344
AHS3074	1954	B02	63.35	chrA02	10.7378	14329751	000065F	1040986
Ahsnp986	1601	A02	50.007	chrA02	11.2622	14775279	000065F	595458
Marker3175	267	A02	2.696	chrA02	11.7743	15210345	000065F	160392
Marker2325	314	A02	139.712	chrA02	11.7743	15210345	000065F	160392
Marker3176	267	A02	8.315	chrA02	11.9223	15336096	000065F	34641
Marker3269	267	A02	12.474	chrA02	13.3148	16443098	000289F	1072262
Marker2359	314	A02	134.676	chrA02	13.3148	16443098	000289F	1072262
AHGS1495	1954	A02	40.915	chrA02	13.5823	16642947	000289F	1272111
AhTE0518	1954	A02	37.913	chrA02	13.649	16692752	000289F	1321916
Seq12E03	1954	A02	42.509	chrA02	14.4919	17322421	000289F	1951585
Marker3399	267	A02	13.036	chrA02	14.8377	17580733	000319F	1903134
Marker2469	314	A02	132.721	chrA02	14.8377	17580733	000319F	1903134
Marker3393	267	A02	14.159	chrA02	15.1571	17819367	000319F	1664500
Marker2468	314	A02	139.004	chrA02	15.1571	17819367	000319F	1664500
Marker3386	267	A02	15.471	chrA02	15.2155	17862949	000319F	1620918
Marker2467	314	A02	138.331	chrA02	15.2155	17862949	000319F	1620918
AHGS1300	1954	A02	42.639	chrA02	16.458	18791166	000319F	692701
Marker3372	314	A02	109.549	chrA02	16.526	18841979	000319F	641888
Marker3369	267	A02	5.618	chrA02	16.6373	18925100	000319F	558767
Marker2453	314	A02	130.891	chrA02	16.6373	18925100	000319F	558767
Marker3331	267	A02	39.219	chrA02	16.9074	19126886	000319F	356981
Marker2412	314	A02	137.369	chrA02	16.9074	19126886	000319F	356981
Marker3492	267	A02	8.99	chrA02	17.8461	19793623	000157F_2	1052594
Marker3488	267	A02	55.027	chrA02	18.3184	20113385	000157F_2	732832
Marker2529	314	A02	132.721	chrA02	18.3184	20113385	000157F_2	732832
Ahsnp920	1601	A02	10.018	chrA02	18.546	20267446	000157F_2	578771
AhM068	1954	A02	37.495	chrA02	18.7911	20432127	000157F_2	414090
Marker3585	267	A02	58.023	chrA02	19.2175	20716336	000157F_2	129881
Marker2571	314	A02	134.26	chrA02	19.2175	20716336	000157F_2	129881
Marker3482	267	A02	6.068	chrA02	19.5431	20933396	000181F_2	1998818
Marker3210	267	A02	16.033	chrA02	21.2585	22059480	000181F_2	872734
Ahsnp880	1601	A02	48.955	chrA02	21.6924	22340054	000181F_2	592160
Ahsnp393	1601	A02	49.369	chrA02	22.3214	22746841	000181F_2	185373
Ahsnp589	1601	A02	49.242	chrA02	22.4384	22822507	000181F_2	109707
Marker4287	267	A02	10.564	chrA02	23.8411	23706530	001027F	146959
Marker4286	267	A02	45.663	chrA02	23.8859	23734042	001027F	119447
Marker3090	314	A02	134.26	chrA02	23.8859	23734042	001027F	119447
Ahsnp796	1601	A02	43.607	chrA02	23.9358	23764737	001027F	88752
Marker3087	314	A02	130.763	chrA02	24.0205	23816197	001027F	37292
Marker23654	314	A02	133.811	chrA02	24.183	23914026	002622F	52568
Marker3985	267	A02	28.432	chrA02	24.7104	24231373	002074F	28135
Marker2822	314	A02	132.914	chrA02	24.7104	24231373	002074F	28135
Marker23703	314	A02	132.528	chrA02	24.8271	24301621	000356F_2	223127
GM695	1954	A02	32.168	chrA02	25.3302	24604338	000850F	994133
Marker3374	314	A02	132.336	chrA02	25.6256	24782149	000850F	816322
Marker4717	267	A02	72.409	chrA02	25.7271	24843182	000850F	755289
Ahsnp1237	1601	A02	43.197	chrA02	26.1637	25106863	000850F	491608
Marker4313	267	A02	42.778	chrA02	27.0462	25620112	002717F	84791
Marker3096	314	A02	132.144	chrA02	27.0462	25620112	002717F	84791
Marker2819	314	A02	55.016	chrA02	27.0666	25631491	002717F	73412
Marker3962	267	A02	120.555	chrA02	27.0666	25631491	002717F	73412
Marker16611	314	A02	131.693	chrA02	27.2129	25713304	003497F	25218
Marker4560	267	A02	44.989	chrA02	27.4977	25872514	002110F	134252
Marker3265	314	A02	131.34	chrA02	27.4977	25872514	002110F	134252
Marker2522	314	A02	129.927	chrA02	28.1444	26234076	001145F	584127
Marker3486	267	A02	9.665	chrA02	28.1531	26238947	001145F	579256
Marker23949	314	A02	129.413	chrA02	29.2579	26831742	004979F	2441
Marker3625	267	A02	47.011	chrA02	29.7487	27084881	001607F	250599
Marker2577	314	A02	128.804	chrA02	29.7487	27084881	001607F	250599
Marker3632	267	A02	57.274	chrA02	29.9292	27177964	001607F	343682
Ahsnp894	1601	A02	10.456	chrA02	30.5791	27513218	001241F	548594
Marker2397	314	A02	142.148	chrA02	31.2189	27843196	001241F	218616
Marker3308	267	A02	10.114	chrA02	31.6183	28049867	001241F	11945
Marker2396	314	A02	128.195	chrA02	31.6183	28049867	001241F	11945
Ahsnp153	1601	A02	9.102	chrA02	32.0117	28253984	002000F	127047
Marker4649	267	A02	24.387	chrA02	32.1224	28311419	002000F	69612
Marker3317	314	A02	127.489	chrA02	32.1224	28311419	002000F	69612
Marker4738	267	A02	17.345	chrA02	32.4501	28486177	001314F	576173
Marker3418	314	A02	118.989	chrA02	32.4501	28486177	001314F	576173
AHGS0655	1954	A02	29.549	chrA02	32.676	28610046	001314F	452304
Marker4732	267	A02	17.906	chrA02	32.9336	28751327	001314F	311023
Marker3413	314	A02	126.073	chrA02	32.9336	28751327	001314F	311023
Marker3890	267	A02	52.031	chrA02	33.0057	28790905	001314F	271445
Marker2769	314	A02	107.557	chrA02	33.0057	28790905	001314F	271445
Marker2768	314	A02	110.094	chrA02	33.0531	28816886	001314F	245464
AHGS3159	1954	A02	43.378	chrA02	34.3406	29553326	000449F	1214552
Marker4072	267	A02	18.468	chrA02	34.6926	29765106	000449F	1002772
Marker21394	267	A07	21.164	chrA02	35.6426	30338834	000449F	429044
Marker3254	314	A02	105.852	chrA02	36.0253	30569111	000449F	198767
AHGS1434	1954	A08	53.121	chrA02	36.0362	30575672	000449F	192206
Marker4271	267	A02	33.151	chrA02	36.5613	30891656	002576F	11506
Marker3069	314	A02	124.598	chrA02	36.5613	30891656	002576F	11506
Marker3470	267	A02	19.592	chrA02	36.883	31091488	001939F	188227
Marker3795	267	A02	23.713	chrA02	37.0365	31188928	001939F	285667
Marker2684	314	A02	122.803	chrA02	37.0365	31188928	001939F	285667
Marker3550	267	A02	26.409	chrA02	37.4561	31452396	001190F	577076
AHGS1774	1954	B02	60.92	chrA02	38.9489	32425045	000443F	1290499
Marker4093	267	A02	27.084	chrA02	39.5882	32857810	000443F	857734
Marker2956	314	A02	136.087	chrA02	39.5882	32857810	000443F	857734
Marker3905	267	A02	29.106	chrA02	40.4109	33423636	000443F	291908
Marker2771	314	A02	132.721	chrA02	40.4109	33423636	000443F	291908
Marker4312	267	A02	30.455	chrA02	40.8765	33749051	001818F	33408
Marker3116	314	A02	120.976	chrA02	41.0685	33883222	001818F	167579
Marker4330	267	A02	49.783	chrA02	41.2123	33983698	001818F	268055
Marker3700	267	A02	31.803	chrA02	41.4818	34169026	001695F_2	190412
Marker4581	267	A02	32.477	chrA02	41.9164	34463229	002032F	215469
Marker3280	314	A02	120.175	chrA02	41.9164	34463229	002032F	215469
Marker3780	267	A02	33.826	chrA02	42.4284	34809850	000574F	131053
Ahsnp1205	1601	A02	43.726	chrA02	42.6226	34941338	000574F	262541
Ahsnp478	1601	A02	9.404	chrA02	43.0561	35237157	000574F	558360
Marker3753	267	A02	35.174	chrA02	43.584	35600215	000574F	921418
Marker2669	314	A02	133.298	chrA02	43.584	35600215	000574F	921418
Marker2667	314	A02	135.029	chrA02	43.6204	35625221	000574F	946424
PM499	1954	B02	63.55	chrA02	43.6582	35651251	000574F	972454
Marker3734	267	A02	59.71	chrA02	43.7927	35743753	000574F	1064956
Ahsnp140	1601	A02	44.003	chrA02	44.229	36043772	000574F	1364975
Marker3659	267	A02	37.871	chrA02	44.5046	36233301	002403F	30756
Marker2606	314	A02	117.61	chrA02	44.5046	36233301	002403F	30756
Marker3701	267	A02	38.545	chrA02	44.5659	36275482	005496F	252
Marker2631	314	A02	116.392	chrA02	44.5659	36275482	005496F	252
Marker4625	267	A02	37.197	chrA02	44.7892	36429053	001226F	153220
Marker3840	267	A02	41.242	chrA02	44.9154	36515826	001226F	239993
Marker2723	314	A02	115.526	chrA02	44.9154	36515826	001226F	239993
Marker3839	267	A02	42.104	chrA02	44.9162	36516366	001226F	240533
Marker2722	314	A02	114.435	chrA02	44.9162	36516366	001226F	240533
Marker3838	267	A02	68.664	chrA02	45.1525	36678909	001226F	403076
Marker3520	267	A02	34.5	chrA02	45.799	37123519	001304F	99488
Marker4095	267	A02	50.532	chrA02	46.1958	37396421	001304F	372390
Marker3314	314	A02	136.824	chrA02	46.7974	37810172	000426F_1	84549
Marker4647	267	A02	51.281	chrA02	46.8208	37826277	000426F_1	100654
Marker3315	314	A02	113.986	chrA02	46.8208	37826277	000426F_1	100654
Marker4441	267	A02	36.522	chrA02	47.2325	38109429	000426F_1	383806
Marker4163	267	A02	23.038	chrA02	47.4743	38275729	000426F_1	550106
Marker2976	314	A02	134.388	chrA02	47.4743	38275729	000426F_1	550106
Marker4121	267	A02	53.529	chrA02	48.0188	38654712	000426F_1	929089
Marker2961	314	A02	130.472	chrA02	48.0188	38654712	000426F_1	929089
Marker4696	267	A02	25.061	chrA02	48.2085	38788353	001762F	105353
Marker3352	314	A02	113.793	chrA02	48.2085	38788353	001762F	105353
Marker4698	267	A02	73.458	chrA02	48.373	38904251	001762F	221251
Marker3353	314	A02	105.307	chrA02	48.373	38904251	001762F	221251
Marker22458	314	A02	112.729	chrA02	48.7367	39165803	002166F	184432
Marker4562	267	A02	20.154	chrA02	49.1404	39462212	001140F	111878
Marker4569	267	A02	56.525	chrA02	49.4911	39713392	001140F	363058
Marker3272	314	A02	112.377	chrA02	49.4911	39713392	001140F	363058
Marker4405	267	A02	60.459	chrA02	49.8737	39980747	001140F	630413
AHGS2542	1954	A02	42.236	chrA02	50.5002	40429464	000853F	783345
Marker3442	267	A02	21.69	chrA02	50.947	40749435	000853F	463374
Marker2495	314	A02	135.638	chrA02	50.947	40749435	000853F	463374
Marker2492	314	A02	111.926	chrA02	50.9909	40780067	000853F	432742
Marker3426	267	A02	46.337	chrA02	51.3852	41053422	000853F	159387
Marker4347	267	A02	63.756	chrA02	51.9325	41429856	001359F	216948
Marker3121	314	A02	111.472	chrA02	51.9325	41429856	001359F	216948
Marker4348	267	A02	16.595	chrA02	51.9994	41476242	001359F	263334
Marker3122	314	A02	136.536	chrA02	51.9994	41476242	001359F	263334
Marker4352	267	A02	43.452	chrA02	52.0861	41535815	001359F	322907
Marker4359	267	A02	64.431	chrA02	52.3971	41749757	001359F	536849
Marker3783	314	A02	76.324	chrA02	52.6261	41909779	002640F	54054
Marker2678	314	A02	110.927	chrA02	52.6261	41909779	002640F	54054
Marker2633	314	A02	110.638	chrA02	52.9949	42167469	001248F	545870
Ahsnp1292	1601	A02	10.005	chrA02	53.3309	42399528	001248F	313811
Marker4265	267	A02	35.848	chrA02	53.923	42800327	000159F_3	1475878
Marker4048	267	A02	44.127	chrA02	54.1153	42929545	000159F_3	1346660
Marker2903	314	A02	108.679	chrA02	54.1153	42929545	000159F_3	1346660
Marker4534	267	A02	61.396	chrA02	54.8363	43417631	000159F_3	858574
Marker4555	267	A02	29.78	chrA02	55.7719	44068856	000159F_3	207349
Marker3256	314	A02	125.368	chrA02	55.7719	44068856	000159F_3	207349
Marker2878	314	A02	121.778	chrA02	56.3136	44452026	000211F_2	1981657
Marker2868	314	A02	126.943	chrA02	56.4098	44519800	000211F_2	1913883
Marker4490	267	A02	48.36	chrA02	56.6696	44702865	000211F_2	1730818
Marker3208	314	A02	106.467	chrA02	56.6696	44702865	000211F_2	1730818
Marker4482	267	A02	25.735	chrA02	57.1591	45047722	000211F_2	1385961
Marker22470	314	A02	104.852	chrA02	57.3147	45160987	000211F_2	1272696
Marker4609	267	A02	58.773	chrA02	58.0703	45715880	000211F_2	717803
Marker3295	314	A02	114.819	chrA02	58.0703	45715880	000211F_2	717803
Ahsnp661	1601	A02	7.837	chrA02	59.1157	46464575	001361F	30793
Marker4036	267	A02	62.333	chrA02	59.2057	46529001	001361F	95219
Marker2895	314	A02	104.557	chrA02	59.2057	46529001	001361F	95219
Marker4031	267	A02	71.885	chrA02	59.3183	46609617	001361F	175835
Marker2891	314	A02	104.557	chrA02	59.3183	46609617	001361F	175835
Marker4806	267	A02	65.293	chrA02	59.6544	46850359	001361F	416577
Marker3478	314	A02	100.453	chrA02	59.6544	46850359	001361F	416577
Marker56329	267	B08	113.913	chrA02	59.6544	46850360	001361F	416578
Marker4404	267	A02	65.967	chrA02	60.1972	47234309	001860F	208446
Marker4929	267	A02	67.99	chrA02	60.8744	47700042	001972F	75395
Marker3559	314	A02	96.567	chrA02	60.8744	47700042	001972F	75395
Ahsnp1507	1601	A02	42.426	chrA02	61.0489	47818193	002399F	152826
Marker4933	267	A02	69.338	chrA02	61.2141	47930040	002399F	40979
Marker4977	267	A02	70.836	chrA02	61.3337	48011020	002711F	65112
Marker3603	314	A02	102.216	chrA02	61.3337	48011020	002711F	65112
Marker4911	267	A02	71.361	chrA02	61.5855	48181493	002492F	52463
Marker3551	314	A02	101.607	chrA02	61.5855	48181493	002492F	52463
Marker3525	314	A02	96.695	chrA02	61.7831	48312651	001603F	78596
AHGS1163	1954	A02	41.394	chrA02	61.8619	48364045	001603F	129990
Marker11406	314	A02	103.435	chrA02	62.2436	48612720	001603F	378665
Marker15543	267	A05	151.185	chrA02	62.2436	48612720	001603F	378665
Marker11407	314	A02	99.491	chrA02	62.4196	48727378	001603F	493323
Marker15560	267	A05	151.185	chrA02	62.4196	48727378	001603F	493323
Marker11408	314	A02	87.461	chrA02	62.4282	48732992	001603F	498937
Marker4687	267	A02	54.278	chrA02	62.5825	48833520	000539F	1459926
Marker4685	267	A02	71.623	chrA02	62.7628	48951013	000539F	1342433
Marker3345	314	A02	98.843	chrA02	62.7628	48951013	000539F	1342433
Marker4676	267	A02	31.129	chrA02	63.165	49213045	000539F	1080401
Marker4854	267	A02	79.228	chrA02	63.6086	49502095	000539F	791351
Marker3523	314	A02	96.279	chrA02	63.6086	49502095	000539F	791351
Marker4853	267	A02	19.03	chrA02	63.6632	49537644	000539F	755802
Marker3519	314	A02	90.731	chrA02	63.6632	49537644	000539F	755802
Marker4630	267	A02	40.568	chrA02	63.7334	49583397	000539F	710049
Marker3309	314	A02	95.7	chrA02	63.7334	49583397	000539F	710049
Seq11G03	1954	A02	39.977	chrA02	63.9522	49725919	000539F	567527
Ahsnp859	1601	A02	0	chrA02	64.1385	49847338	000539F	446108
AhTE0388	1954	B05	69.259	chrA02	64.1844	49877220	000539F	416226
AhTE0246	1954	A06	86.034	chrA02	64.1844	49877229	000539F	416217
Ahsnp1916	1601	A02	7.877	chrA02	64.2274	49905273	000539F	388173
AHGS2246	1954	A02	42.738	chrA02	64.4308	50036786	000539F	256660
Marker4817	267	A02	72.147	chrA02	65.2761	50591705	001311F_1	247912
Marker4824	267	A02	72.671	chrA02	65.3813	50662355	001311F_1	177262
Marker4828	267	A02	67.315	chrA02	65.5078	50747331	001311F_1	92286
Marker3513	314	A02	95.251	chrA02	65.5078	50747331	001311F_1	92286
Marker4830	267	A02	78.554	chrA02	65.6261	50826827	001311F_1	12790
Marker3514	314	A02	86.243	chrA02	65.6261	50826827	001311F_1	12790
Ahsnp1574	1601	A02	42.402	chrA02	65.8317	50964945	001412F	490592
Marker4901	267	A02	80.577	chrA02	65.8864	51001682	001412F	453855
Marker3543	314	A02	94.449	chrA02	65.8864	51001682	001412F	453855
RM13A09	1954	A02	39.659	chrA02	69.2448	53198043	000010F_1	241063
Marker5046	267	A02	72.934	chrA02	69.4311	53316774	000010F_1	122332
Marker4959	267	A02	77.88	chrA02	69.743	53515501	001580F	76296
Marker3566	314	A02	93.424	chrA02	69.743	53515501	001580F	76296
AHGS2340	1954	A02	42.946	chrA02	70.1027	53744714	001580F	305509
Marker2840	314	A02	88.487	chrA02	70.2257	53823084	001580F	383879
Marker3997	267	A02	87.507	chrA02	70.3376	53894363	001580F	455158
Marker2844	314	A02	92.462	chrA02	70.3376	53894363	001580F	455158
Marker4980	267	A02	66.641	chrA02	71.1222	54383491	000018F_2	156044
Marker3604	314	A02	100.901	chrA02	71.1222	54383491	000018F_2	156044
Marker4987	267	A02	86.158	chrA02	71.2371	54453594	000018F_2	85941
Marker3608	314	A02	91.693	chrA02	71.2371	54453594	000018F_2	85941
Marker4770	267	A02	73.72	chrA02	71.5795	54661809	001545F	416677
Marker4771	267	A02	73.982	chrA02	71.6901	54727685	001545F	350801
Marker4772	267	A02	74.245	chrA02	72.0003	54909339	001545F	169147
Marker3434	314	A03	140.387	chrA02	72.0003	54909339	001545F	169147
Marker4773	267	A02	75.743	chrA02	72.0016	54910088	001545F	168398
Marker3435	314	A03	141.413	chrA02	72.0016	54910088	001545F	168398
Marker4917	267	A02	74.507	chrA02	72.4174	55153559	001936F	261338
Marker4915	267	A02	85.484	chrA02	72.5095	55207441	001936F	207456
Marker3553	314	A02	97.08	chrA02	72.5095	55207441	001936F	207456
Marker4781	267	A02	75.481	chrA02	72.8918	55431318	004857F	494
Marker4760	267	A02	70.462	chrA02	73.183	55601825	001613F_2	169914
Marker4758	267	A02	76.268	chrA02	73.3162	55679784	001613F_2	247873
Marker4419	267	A02	77.018	chrA02	73.7255	55919439	001152F	554617
Marker5064	267	A02	47.686	chrA02	75.041	56674346	000632F	1132739
Marker5068	267	A02	81.251	chrA02	75.4468	56895528	000632F	911557
Marker5076	267	A02	82.787	chrA02	75.711	57035114	000632F	771971
Marker5850	267	A03	1.702	chrA02	75.8723	57120381	000632F	686704
AHGS1519	1954	A02	46.176	chrA02	75.9048	57137548	000632F	669537
Marker3685	314	A02	46.695	chrA02	76.5459	57476258	000632F	330827
Marker5078	267	A02	76.006	chrA02	76.5459	57476258	000632F	330827
Marker4967	267	A02	84.136	chrA02	77.3021	57864015	001933F	288837
Marker3582	314	A02	89.513	chrA02	77.3021	57864015	001933F	288837
Ahsnp972	1601	A02	43.149	chrA02	77.8534	58133147	001933F	19705
Marker2788	314	A02	55.721	chrA02	78.3421	58369746	001652F	216795
Marker2787	314	A02	85.522	chrA02	78.3422	58369783	001652F	216832
Marker3917	267	A02	97.78	chrA02	78.3422	58369783	001652F	216832
Marker2785	314	A02	84.072	chrA02	78.6797	58535488	001652F	382537
Marker3914	267	A02	105.87	chrA02	78.6797	58535488	001652F	382537
AHGS1781	1954	A02	41.727	chrA02	79.0859	58735502	002361F	86545
Marker2839	314	A02	83.364	chrA02	79.2094	58796308	002361F	25739
Marker3992	267	A02	101.825	chrA02	79.2094	58796308	002361F	25739
Marker3675	314	A02	78.025	chrA02	79.7968	59081452	002175F	2601
Marker5063	267	A02	84.81	chrA02	79.7968	59081452	002175F	2601
Marker4912	267	A02	71.098	chrA02	79.9011	59131401	002245F	47249
Marker3552	314	A02	96.15	chrA02	79.9011	59131401	002245F	47249
Marker4910	267	A02	86.832	chrA02	80.0275	59191908	002245F	107756
Marker22497	314	A02	75.1	chrA02	80.6003	59458041	002539F	12477
Ahsnp737	1601	A02	40.846	chrA02	80.6808	59494363	000664F_1	23746
Marker3716	314	A02	74.233	chrA02	81.2741	59762135	000664F_1	291518
Marker5097	267	A02	88.181	chrA02	81.2741	59762135	000664F_1	291518
Marker5098	267	A02	93.167	chrA02	81.2837	59766503	000664F_1	295886
Ahsnp404	1601	A02	40.846	chrA02	81.9573	60068127	000664F_1	597510
Marker2804	314	A02	73.269	chrA02	82.2377	60192771	000324F	1864786
Marker3945	267	A02	89.605	chrA02	82.2377	60192771	000324F	1864786
Marker2803	314	A02	70.917	chrA02	82.2425	60194896	000324F	1862661
AhTE0837	1954	A02	30.737	chrA02	82.4131	60270689	000324F	1786868
Marker3785	314	A02	47.05	chrA02	82.4414	60283263	000324F	1774294
Marker3784	314	A02	70.211	chrA02	82.637	60371091	000324F	1686466
Marker5165	267	A02	91.104	chrA02	82.637	60371091	000324F	1686466
Marker5158	267	A02	107.893	chrA02	83.1021	60581544	000324F	1476013
Ahsnp261	1601	A02	39.626	chrA02	83.1574	60606521	000324F	1451036
Marker3775	314	A02	77.221	chrA02	83.3445	60690958	000324F	1366599
Marker5157	267	A02	92.044	chrA02	83.3445	60690958	000324F	1366599
Marker3767	314	A02	78.473	chrA02	84.0191	60997021	000324F	1060536
Marker3765	314	A02	62.665	chrA02	84.4335	61186538	000324F	871019
Marker5142	267	A02	106.545	chrA02	84.4335	61186538	000324F	871019
Marker3763	314	A02	61.799	chrA02	84.4684	61202512	000324F	855045
Marker5141	267	A02	119.056	chrA02	84.4684	61202512	000324F	855045
Ahsnp1101	1601	A02	40.846	chrA02	84.8823	61393293	000324F	664264
Ahsnp308	1601	A02	40.846	chrA02	85.4626	61662209	000324F	395348
Marker3739	314	A02	60.036	chrA02	85.4892	61674552	000324F	383005
Ahsnp409	1601	A02	40.846	chrA02	86.2655	62037198	000324F	20359
AHGS1374	1954	A02	19.167	chrA02	86.282	62044927	000324F	12630
Marker4073	267	A02	94.856	chrA02	86.4402	62119457	002935F	5251
Marker4211	267	A02	63.082	chrA02	86.5135	62153991	001799F_1	29184
Marker3019	314	A02	65.739	chrA02	86.6098	62199320	001799F_1	74513
Marker4214	267	A02	96.356	chrA02	86.6098	62199320	001799F_1	74513
Marker2589	314	A02	67.863	chrA02	87.4852	62610494	001113F_1	345673
Marker3640	267	A02	99.128	chrA02	87.4852	62610494	001113F_1	345673
Marker3641	267	A02	103.848	chrA02	87.4981	62616525	001113F_1	351704
Marker2592	314	A02	84.969	chrA02	87.5839	62656701	001113F_1	391880
Marker3644	267	A02	103.174	chrA02	87.5839	62656701	001113F_1	391880
Marker3058	314	A02	53.38	chrA02	87.7368	62728321	001113F_1	463500
Marker2988	314	A02	66.512	chrA02	88.3411	63011404	001833F	143060
Marker4166	267	A02	104.522	chrA02	88.3411	63011404	001833F	143060
Marker2821	314	A02	66.32	chrA02	88.7052	63181958	000481F	1591323
Marker3968	267	A02	95.606	chrA02	88.7052	63181958	000481F	1591323
Marker2801	314	A02	49.145	chrA02	89.0001	63320088	000481F	1453193
Marker3933	267	A02	113.063	chrA02	89.0001	63320088	000481F	1453193
Marker3932	267	A02	94.107	chrA02	89.0096	63324528	000481F	1448753
Ahsnp431	1601	A02	39.623	chrA02	89.0703	63352959	000481F	1420322
Marker2800	314	A02	65.867	chrA02	89.23	63427740	000481F	1345541
Marker3931	267	A02	101.151	chrA02	89.23	63427740	000481F	1345541
Marker2766	314	A02	67.219	chrA02	89.5323	63569332	000481F	1203949
Marker3867	267	A02	105.196	chrA02	89.5323	63569332	000481F	1203949
Marker4258	267	A02	126.548	chrA02	90.2953	63929650	000481F	843631
Marker4257	267	A02	109.916	chrA02	90.3017	63932724	000481F	840557
Marker3066	314	A02	47.473	chrA02	90.6253	64086792	000481F	686489
Marker3065	314	A02	79.02	chrA02	90.6468	64097023	000481F	676258
Marker4250	267	A02	92.606	chrA02	90.6468	64097023	000481F	676258
Ahsnp76	1601	A02	40.541	chrA02	91.4306	64472276	000481F	301005
Marker3235	314	A02	47.344	chrA02	91.5299	64520100	000481F	253181
Marker4529	267	A02	116.06	chrA02	91.5389	64524405	000481F	248876
Marker3234	314	A02	68.927	chrA02	91.5625	64535773	000481F	237508
Marker3233	314	A02	64.526	chrA02	91.6703	64587690	000481F	185591
Marker4527	267	A02	122.053	chrA02	91.6703	64587690	000481F	185591
Marker32175	314	B03	72.79	chrA02	92.7565	65113522	001525F	207375
Marker3801	314	A02	44.166	chrA02	93.1032	65280890	001525F	40007
Marker5184	267	A02	110.59	chrA02	93.1032	65280890	001525F	40007
Marker3195	314	A02	72.106	chrA02	93.5459	65492853	000756F	171857
Marker4472	267	A02	88.855	chrA02	93.5461	65492904	000756F	171908
Marker2967	314	A02	72.563	chrA02	93.8059	65616957	000756F	295961
Marker4143	267	A02	98.454	chrA02	93.8059	65616957	000756F	295961
Ahsnp1909	1601	A02	40.139	chrA02	94.6628	66023818	000756F	702822
AHS0670	1954	A02	43.471	chrA02	94.7793	66079004	000756F	758008
Ahsnp2008	1601	A02	39.623	chrA02	95.0891	66225712	000756F	904716
Marker3224	314	A02	63.725	chrA02	95.1208	66240737	000756F	919741
Marker4505	267	A02	113.813	chrA02	95.1208	66240737	000756F	919741
Marker4506	267	A02	123.551	chrA02	95.2249	66290016	000756F	969020
Marker3226	314	A02	59.158	chrA02	95.225	66290033	000756F	969037
Marker2763	314	A02	51.938	chrA02	95.7604	66543600	001881F_1	133621
Marker3859	267	A02	114.562	chrA02	95.7604	66543600	001881F_1	133621
Marker3858	267	A02	102.499	chrA02	95.7716	66548887	001881F_1	128334
Marker3228	314	A02	58.036	chrA02	95.9124	66615549	001881F_1	61672
Marker4509	267	A02	115.311	chrA02	95.9124	66615549	001881F_1	61672
Marker3229	314	A02	57.01	chrA02	95.9276	66622760	001881F_1	54461
Marker4518	267	A02	111.452	chrA02	95.9276	66622760	001881F_1	54461
Marker2815	314	A02	50.557	chrA02	96.2426	66773582	001881F_2	89622
Marker2802	314	A02	48.119	chrA02	96.5551	66924831	000713F_2	742906
Marker3942	267	A02	108.567	chrA02	96.5551	66924831	000713F_2	742906
Marker24439	267	A09	68.838	chrA02	97.1315	67203091	000713F_2	464646
Ahsnp187	1601	A09	95.23	chrA02	97.9579	67600944	000713F_2	66793
Marker5052	267	A02	69.9	chrA02	98.4782	67853532	000952F_2	453546
Marker5053	267	A02	79.902	chrA02	98.7323	67977954	000952F_2	329124
Marker21808	314	A02	46.503	chrA02	98.9981	68108051	000952F_2	199027
Ahsnp881	1601	A02	40.472	chrA02	99.9571	68572306	000690F	1022362
Marker3181	314	A02	71.558	chrA02	100.727	68939976	000690F	654692
Marker3190	314	A02	46.21	chrA02	101.438	69283081	000690F	311587
Marker4460	267	A02	109.241	chrA02	101.438	69283081	000690F	311587
Ahsnp307	1601	A02	39.48	chrA02	102.137	69625471	000089F	30704
Marker5172	267	A02	96.918	chrA02	102.299	69704692	000089F	109925
Marker3826	314	A02	42.947	chrA02	103.738	70413151	000089F	818384
Marker5197	267	A02	117.558	chrA02	103.738	70413151	000089F	818384
Marker3834	314	A02	80.177	chrA02	103.985	70535413	000089F	940646
Ahsnp767	1601	A02	38.748	chrA02	104.213	70646937	000089F	1052170
Marker3857	314	A02	45.673	chrA02	104.573	70821355	000089F	1226588
Marker5215	267	A02	116.809	chrA02	104.573	70821355	000089F	1226588
Ahsnp522	1601	A02	38.651	chrA02	104.908	70983500	000089F	1388733
Marker3861	314	A02	81.079	chrA02	105.22	71134531	000089F	1539764
Marker5218	267	A02	112.126	chrA02	105.236	71142349	000089F	1547582
Ahsnp582	1601	A02	37.808	chrA02	105.707	71365724	000089F	1770957
AHS0040	1954	A02	44.049	chrA02	105.74	71381749	000089F	1786982
Marker3929	314	A02	40.148	chrA02	105.971	71490751	000089F	1895984
Marker5977	314	A02	41.471	chrA02	106.667	71820497	000089F	2225730
Marker3868	314	A02	82.395	chrA02	106.829	71897383	000089F	2302616
Marker5225	267	A02	107.219	chrA02	106.829	71897383	000089F	2302616
Marker3869	314	A02	45.288	chrA02	106.908	71934823	000089F	2340056
Marker5226	267	A02	119.805	chrA02	106.908	71934823	000089F	2340056
AHGS1463	1954	A02	43.558	chrA02	107.297	72117973	000089F	2523206
Marker3870	314	A02	39.225	chrA02	108.049	72470186	000089F	2875419
Marker5228	267	A02	118.307	chrA02	108.049	72470186	000089F	2875419
Ahsnp1326	1601	A02	37.301	chrA02	108.069	72479398	000089F	2884631
Marker5231	267	A02	100.477	chrA02	108.591	72723941	000089F	3129174
Marker3873	314	A02	33.798	chrA02	108.812	72827392	000089F	3232625
Marker3883	314	A02	36.105	chrA02	110.033	73393068	000373F_2	1061357
Marker5247	267	A02	122.802	chrA02	110.033	73393068	000373F_2	1061357
Marker5248	267	A02	127.485	chrA02	110.148	73446111	000373F_2	1008314
Marker3884	314	A02	34.249	chrA02	110.231	73484057	000373F_2	970368
Marker5249	267	A02	129.171	chrA02	110.231	73484057	000373F_2	970368
Marker3885	314	A02	37.761	chrA02	110.25	73492705	000373F_2	961720
TC4D02	1954	A02	45.308	chrA02	110.756	73724726	000373F_2	729699
Marker5274	267	A02	124.3	chrA02	111.213	73934090	000373F_2	520335
Marker3928	314	A02	31.36	chrA02	111.813	74209169	000373F_2	245256
AhTE0951	1954	A02	47.035	chrA02	111.901	74249823	000373F_2	204602
AHGS1863	1954	A02	44.924	chrA02	112.565	74554193	000478F	99669
Ahsnp229	1601	A02	33.796	chrA02	113.075	74787537	000478F	333013
Ahsnp1288	1601	A02	33.313	chrA02	113.737	75088467	000478F	633943
Ahsnp304	1601	A02	33.316	chrA02	113.745	75092173	000478F	637649
Ahsnp305	1601	A02	33.316	chrA02	113.745	75092173	000478F	637649
Ahsnp212	1601	A02	33.304	chrA02	113.78	75107813	000478F	653289
Ahsnp882	1601	A02	33.367	chrA02	113.797	75115741	000478F	661217
Marker27877	314	A02	27.948	chrA02	113.95	75185189	000478F	730665
Ahsnp1356	1601	A02	22.1	chrA02	114.251	75321495	000478F	866971
Ahsnp1357	1601	A02	32.618	chrA02	114.251	75321495	000478F	866971
Ahsnp1358	1601	A02	34.086	chrA02	114.251	75321495	000478F	866971
Marker3946	314	A02	24.951	chrA02	114.391	75385260	000478F	930736
Marker5318	267	A02	128.422	chrA02	114.391	75385260	000478F	930736
Marker3947	314	A02	26.717	chrA02	114.464	75418496	000478F	963972
Marker5319	267	A02	129.733	chrA02	114.464	75418496	000478F	963972
Ahsnp1265	1601	A02	34.382	chrA02	114.491	75430806	000478F	976282
Ahsnp1318	1601	A02	20.988	chrA02	114.492	75430939	000478F	976415
Ahsnp1274	1601	A02	20.967	chrA02	114.623	75490430	000478F	1035906
Marker3950	314	A02	20.929	chrA02	114.931	75630359	000478F	1175835
Ahsnp1708	1601	A02	20.961	chrA02	115.125	75718086	000478F	1263562
Marker3954	314	A02	22.534	chrA02	115.684	75971921	000478F	1517397
Marker5325	267	A02	130.483	chrA02	115.684	75971921	000478F	1517397
Marker5326	267	A02	131.232	chrA02	115.692	75975390	000478F	1520866
Marker3977	314	A02	16.122	chrA02	115.935	76085824	002582F	134585
Ahsnp1106	1601	A02	30.288	chrA02	115.976	76104337	002582F	116072
Leg202	1954	A02	49.059	chrA02	116.683	76425092	001173F	204584
Ahsnp1808	1601	A02	27.874	chrA02	116.773	76465947	001173F	245439
Ahsnp1461	1601	A02	29.927	chrA02	116.773	76465948	001173F	245440
Marker5352	267	A02	133.146	chrA02	117.266	76689161	001173F	468653
Ahsnp1407	1601	A02	23.737	chrA02	117.327	76716577	001173F	496069
AHGS0672	1954	A02	51.701	chrA02	117.328	76716805	001173F	496297
Ahsnp763	1601	A02	30.852	chrA02	117.353	76728148	001173F	507640
Ahsnp280	1601	A02	16.375	chrA02	117.353	76728151	001173F	507643
Ahsnp281	1601	A02	27.446	chrA02	117.353	76728151	001173F	507643
AHGS1772	1954	A02	48.703	chrA02	117.491	76790605	001173F	570097
Marker27894	314	B02	32.66	chrA02	117.761	76911966	001173F	691458
Marker27895	314	B02	32.305	chrA02	117.781	76920580	001173F	700072
Ahsnp1423	1601	B02	46.619	chrA02	117.907	76976785	001173F	756277
Ahsnp1713	1601	A02	23.752	chrA02	118.122	77072929	000818F	1039915
Marker3986	314	A02	17.458	chrA02	118.165	77092399	000818F	1020445
Ahsnp681	1601	A02	31.362	chrA02	118.676	77320512	000818F	792332
AHGS3751	1954	A02	48.338	chrA02	119.152	77533082	000818F	579762
Marker3996	314	A02	13.67	chrA02	119.488	77683001	000818F	429843
Marker5385	267	A02	134.198	chrA02	119.488	77683001	000818F	429843
Ahsnp23	1601	A02	30.349	chrA02	119.654	77757571	000818F	355273
Ahsnp764	1601	A02	31.395	chrA02	119.655	77757574	000818F	355270
Ahsnp578	1601	A02	31.253	chrA02	119.696	77775916	000818F	336928
Marker3998	314	A02	10.962	chrA02	119.701	77778451	000818F	334393
Marker5388	267	A02	132.284	chrA02	119.701	77778451	000818F	334393
Marker4000	314	A02	12.276	chrA02	119.748	77799504	000818F	313340
Marker5390	267	A02	135.827	chrA02	119.748	77799504	000818F	313340
Ahsnp1191	1601	A02	26.942	chrA02	119.755	77802250	000818F	310594
Ahsnp684	1601	A02	25.208	chrA02	119.846	77842984	000818F	269860
Ahsnp271	1601	A02	23.737	chrA02	120.623	78188290	000010F_2	3163127
Ahsnp272	1601	A02	23.737	chrA02	120.623	78188290	000010F_2	3163127
Ahsnp10	1601	A02	16.075	chrA02	120.623	78188293	000010F_2	3163124
Ahsnp9	1601	A02	24.353	chrA02	120.623	78188293	000010F_2	3163124
Ahsnp1062	1601	A02	31.307	chrA02	120.742	78241128	000010F_2	3110289
Marker4010	314	A02	8.332	chrA02	120.751	78244808	000010F_2	3106609
Ahsnp1228	1601	A02	16.159	chrA02	121.03	78368212	000010F_2	2983205
Ahsnp1229	1601	A02	24.657	chrA02	121.03	78368212	000010F_2	2983205
Ahsnp1227	1601	A02	31.322	chrA02	121.03	78368212	000010F_2	2983205
Ahsnp1099	1601	A02	31.386	chrA02	121.194	78440132	000010F_2	2911285
Ahsnp1417	1601	A02	31.458	chrA02	121.311	78491535	000010F_2	2859882
Ahsnp466	1601	A02	31.386	chrA02	121.311	78491728	000010F_2	2859689
Ahsnp524	1601	A02	24.96	chrA02	121.337	78503118	000010F_2	2848299
Ahsnp1366	1601	A02	29.049	chrA02	121.337	78503121	000010F_2	2848296
Ahsnp613	1601	A02	24.657	chrA02	121.625	78629912	000010F_2	2721505
Ahsnp612	1601	A02	31.404	chrA02	121.625	78629912	000010F_2	2721505
Ahsnp1756	1601	A02	24.869	chrA02	121.626	78630106	000010F_2	2721311
Ahsnp677	1601	A02	24.815	chrA02	121.904	78752638	000010F_2	2598779
Ahsnp678	1601	A02	31.498	chrA02	121.904	78752638	000010F_2	2598779
AHGS0426	1954	A02	43.482	chrA02	122.111	78843015	000010F_2	2508402
Ahsnp956	1601	A02	34.616	chrA02	122.279	78916254	000010F_2	2435163
Marker4023	314	A02	4.342	chrA02	122.585	79049542	000010F_2	2301875
Marker5415	267	A02	136.689	chrA02	122.585	79049542	000010F_2	2301875
Ahsnp840	1601	A02	23.542	chrA02	122.677	79089373	000010F_2	2262044
Ahsnp839	1601	A02	23.737	chrA02	122.677	79089373	000010F_2	2262044
Ahsnp253	1601	A02	24.005	chrA02	122.716	79106594	000010F_2	2244823
Ahsnp1409	1601	A02	31.413	chrA02	122.915	79193314	000010F_2	2158103
Marker4027	314	A02	3.156	chrA02	123.046	79250127	000010F_2	2101290
Marker5416	267	A02	138.318	chrA02	123.046	79250127	000010F_2	2101290
Ahsnp1589	1601	A02	24.353	chrA02	123.577	79481596	000010F_2	1869821
Ahsnp198	1601	A02	26.196	chrA02	123.758	79560190	000010F_2	1791227
Ahsnp1311	1601	A02	26.439	chrA02	123.758	79560356	000010F_2	1791061
RM2H10	1954	A02	53.445	chrA02	124.222	79761234	000010F_2	1590183
Ahsnp637	1601	A02	26.196	chrA02	124.354	79818265	000010F_2	1533152
Ahsnp1334	1601	A02	24.353	chrA02	124.572	79911540	000010F_2	1439877
Ahsnp461	1601	A02	26.196	chrA02	124.749	79987628	000010F_2	1363789
Ahsnp1462	1601	A02	28.524	chrA02	124.75	79987857	000010F_2	1363560
Ahsnp270	1601	A02	26.333	chrA02	124.93	80065136	000010F_2	1286281
Ahsnp143	1601	A02	24.353	chrA02	125.071	80125597	000010F_2	1225820
Ahsnp144	1601	A02	24.353	chrA02	125.071	80125597	000010F_2	1225820
Ahsnp619	1601	A02	24.353	chrA02	125.644	80372014	000010F_2	979403
Ahsnp620	1601	A02	24.353	chrA02	125.644	80372014	000010F_2	979403
AHGS0266	1954	A02	44.913	chrA02	125.704	80397789	000010F_2	953628
Ahsnp220	1601	A02	23.737	chrA02	125.766	80424876	000010F_2	926541
Ahsnp221	1601	A02	26.139	chrA02	125.766	80424876	000010F_2	926541
Ahsnp1853	1601	A02	24.465	chrA02	126.431	80710487	000010F_2	640930
Ahsnp1852	1601	A02	24.538	chrA02	126.431	80710487	000010F_2	640930
Ahsnp935	1601	A02	24.353	chrA02	126.927	80924077	000010F_2	427340
Ahsnp936	1601	A02	24.353	chrA02	126.927	80924077	000010F_2	427340
Marker5439	267	A02	139.932	chrA02	126.942	80930381	000010F_2	421036
Ahsnp1502	1601	A02	22.936	chrA02	127.611	81218966	000010F_2	132451
Ahsnp670	1601	A02	17.411	chrA02	128.659	81669400	001885F	45957
Ahsnp25	1601	A02	23.737	chrA02	128.702	81687950	001885F	27407
Ahsnp57	1601	A02	16.159	chrA02	128.719	81695237	001885F	20120
Ahsnp758	1601	A02	23.737	chrA02	128.723	81697191	001885F	18166
Ahsnp1364	1601	A02	31.413	chrA02	128.724	81697418	001885F	17939
Ahsnp1448	1601	A02	9.987	chrA02	129.482	82022773	002038F	11291
AHGS3145	1954	A02	39.637	chrA02	129.549	82051328	001898F	17165
Marker15347	267	A05	85.118	chrA02	129.677	82106351	001898F	72188
Ahsnp148	1601	A02	8.516	chrA02	129.698	82115218	001898F	81055
Ahsnp1924	1601	A02	9.434	chrA02	129.698	82115321	001898F	81158
Ahsnp1456	1601	A02	9.395	chrA02	131.162	82741692	001790F	61600
Ahsnp1646	1601	A02	8.794	chrA02	131.608	82930562	001716F	312652
Ahsnp166	1601	A02	8.334	chrA02	132.391	83257729	003383F	22608
Seq15D02	1954	A02	60.779	chrA02	132.908	83472114	000018F_1	3969025
Marker4076	314	A02	0	chrA02	135.42	84511185	000018F_1	2929954
Marker5471	267	A02	140.871	chrA02	135.42	84511185	000018F_1	2929954
AHGS1103	1954	A02	58.825	chrA02	135.847	84685974	000018F_1	2755165
RN31F06	1954	B02	71.935	chrA02	137.565	85385102	000018F_1	2056037
Marker5480	267	A02	139.37	chrA02	137.858	85504372	000018F_1	1936767
Leg146	1954	A02	64.827	chrA02	138.841	85901153	000018F_1	1539986
Marker5501	267	A02	141.994	chrA02	142.153	87229881	000018F_1	211258
Marker5510	267	A02	141.433	chrA02	144.53	88203763	000784F	387443
AHGS1179	1954	A02	67.62	chrA02	144.767	88303371	000784F	287835
Marker5320	267	A02	143.574	chrA02	146.627	89087496	001348F	153276
gi342	1954	B02	96.654	chrA02	147.54	89476448	000371F	1595563
AHS0788	1954	B02	97.259	chrA02	150.118	90590657	000371F	481354
Marker5541	267	A02	144.473	chrA02	150.122	90592076	000371F	479935
AhTE0012	1954	B03	103.325	chrA03	0	764688	000358F	1122271
Marker9827	267	A03	0	chrA03	0.45682	1058865	000358F	828094
Marker7702	267	A03	1.324	chrA03	1.84993	1943041	002252F	173510
GM2607	1954	B01	20.258	chrA03	2.08642	2091710	002252F	24841
Seq4F01	1954	A01	77.417	chrA03	2.09043	2094228	002252F	22323
Marker5721	267	A03	2.462	chrA03	2.17569	2147825	000806F	31175
Marker5735	267	A03	3.217	chrA03	3.04762	2695954	000806F	579304
AHGS2309	1954	B03	31.334	chrA03	4.01441	3300829	000816F	1054153
Marker5630	267	A03	4.163	chrA03	4.35499	3512907	000816F	842075
Marker5612	267	A03	4.54	chrA03	6.39789	4750018	000453F	1259116
Marker5602	267	A03	5.494	chrA03	7.11341	5164309	000453F	844825
AHS1056	1954	A04	50.339	chrA03	7.70754	5498063	000453F	511071
Marker5600	267	A03	6.644	chrA03	7.76816	5531690	000453F	477444
Marker5596	267	A03	9.624	chrA03	8.77979	6090470	002098F	201625
AHGS0268	1954	B03	11.831	chrA03	9.20876	6326427	001810F	363998
Marker5562	267	A03	10.459	chrA03	9.73535	6611331	001810F	79094
AHGS2674	1954	B03	12.066	chrA03	9.91595	6707083	001890F	350856
AHS0323	1954	B03	14.942	chrA03	9.93276	6715958	001890F	341981
AhTE0876	1954	A06	86.316	chrA03	10.0926	6800386	001890F	257553
AhTE0875	1954	B04	60.864	chrA03	10.0928	6800493	001890F	257446
Marker5554	267	A03	10.911	chrA03	10.3763	6950192	001890F	107747
Marker5809	267	A03	14.624	chrA03	12.7344	8195361	000472F	455930
Marker4317	314	A03	152.08	chrA03	12.7344	8195361	000472F	455930
Ahsnp73	1601	A03	3.54	chrA03	13.1051	8391129	000472F	260162
Marker5817	267	A03	13.595	chrA03	13.3608	8525632	000472F	125659
Marker4333	314	A03	151.215	chrA03	13.3608	8525632	000472F	125659
Marker15199	314	A03	153.203	chrA03	14.1071	8915000	000014F_2	263610
Marker20753	267	A07	60.647	chrA03	14.149	8936795	000014F_2	285405
AHGS1516	1954	B01	46.889	chrA03	16.8786	10328087	000014F_2	1676697
Ahsnp1158	1601	A03	0	chrA03	17.5678	10668858	000014F_2	2017468
Ahsnp358	1601	A03	2.595	chrA03	17.7885	10776730	000014F_2	2125340
AHGS1419	1954	B02	53.224	chrA03	17.9854	10873017	000014F_2	2221627
Marker5868	267	A03	17.612	chrA03	18.718	11229884	000014F_2	2578494
Marker5870	267	A03	16.744	chrA03	19.0291	11380910	000014F_2	2729520
Marker4394	314	A03	150.606	chrA03	19.1185	11424144	000014F_2	2772754
Marker5872	267	A03	21.72	chrA03	19.7045	11706479	000014F_2	3055089
Marker4398	314	A03	149.575	chrA03	19.7045	11706479	000014F_2	3055089
Marker5885	267	A03	21.27	chrA03	21.0036	12323333	000014F_2	3671943
Ahsnp290	1601	A03	5.47	chrA03	21.0075	12325184	000014F_2	3673794
Marker5886	267	A03	19.657	chrA03	21.085	12361475	000014F_2	3710085
Marker5909	267	A03	20.107	chrA03	22.2844	12915102	000014F_2	4263712
Marker4417	314	A03	143.467	chrA03	22.2844	12915102	000014F_2	4263712
Marker5819	267	A03	20.37	chrA03	22.5765	13048076	000014F_2	4396686
Marker4335	314	A03	139.329	chrA03	22.5765	13048076	000014F_2	4396686
Marker3465	314	A03	146.741	chrA03	23.1529	13307748	002473F	46991
Marker5917	267	A03	16.481	chrA03	23.7151	13558488	000984F	747245
Marker4755	267	A02	75.219	chrA03	25.0384	14148658	000984F	157075
Marker3425	314	A03	145.455	chrA03	25.0384	14148658	000984F	157075
Marker3445	314	A03	144.236	chrA03	25.464	14337230	003075F	21185
Marker5190	267	A02	125.798	chrA03	25.4648	14337560	003075F	20855
Ahsnp1390	1601	A03	5.47	chrA03	25.5841	14390055	001600F_2	189244
Marker5921	267	A03	23.109	chrA03	26.0409	14591083	001663F	11685
Marker5922	267	A03	20.82	chrA03	26.0417	14591423	001663F	12025
Marker4433	314	A03	142.439	chrA03	26.0417	14591423	001663F	12025
Ahsnp1321	1601	A03	5.775	chrA03	26.3052	14707007	001663F	127609
Marker5749	314	A03	138.463	chrA03	26.8892	14961449	001663F	382051
Marker5948	267	A03	21.982	chrA03	27.0024	15010602	001663F	431204
Marker5955	267	A03	23.559	chrA03	27.5289	15239238	000185F	199656
Marker4451	314	A03	137.151	chrA03	27.5289	15239238	000185F	199656
Ahsnp1080	1601	A03	6.717	chrA03	27.5653	15255047	000185F	215465
Marker5960	267	A03	25.297	chrA03	27.7138	15319518	000185F	279936
Marker4453	314	A03	136.18	chrA03	27.7138	15319518	000185F	279936
Marker5964	267	A03	22.432	chrA03	28.081	15478965	000185F	439383
Ahsnp833	1601	A03	6.394	chrA03	28.2898	15569640	000185F	530058
Marker5967	267	A03	24.62	chrA03	28.3683	15603743	000185F	564161
Marker4457	314	A03	133.754	chrA03	28.3683	15603743	000185F	564161
Marker15373	314	A03	132.463	chrA03	28.8437	15810161	000185F	770579
Ahsnp225	1601	A03	7.103	chrA03	28.8913	15830854	000185F	791272
Marker5969	267	A03	26.165	chrA03	29.3591	16030697	000185F	991115
Marker4459	314	A03	131.266	chrA03	29.3591	16030697	000185F	991115
GM670	1954	B06	83.829	chrA03	30.6046	16551024	000185F	1511442
Marker6005	267	A03	27.112	chrA03	33.5044	17739871	000562F	142657
GM1618	1954	B03	58.143	chrA03	33.7009	17819472	000562F	222258
Marker6007	314	A03	53.685	chrA03	33.8685	17887334	000562F	290120
Marker4487	314	A03	122.371	chrA03	33.8685	17887334	000562F	290120
Marker4501	314	A03	123.012	chrA03	34.2484	18041183	000562F	443969
Marker6028	267	A03	28.242	chrA03	34.5528	18164435	000562F	567221
Marker4504	314	A03	127.386	chrA03	34.5528	18164435	000562F	567221
Marker6029	267	A03	29.779	chrA03	34.7011	18224492	000562F	627278
Marker6030	267	A03	29.329	chrA03	34.708	18227261	000562F	630047
Marker6034	267	A03	28.429	chrA03	35.0179	18352010	000562F	754796
Marker4507	314	A03	125.935	chrA03	35.0179	18352010	000562F	754796
Marker6038	267	A03	29.066	chrA03	35.1753	18415367	000562F	818153
Marker4515	314	A03	124.395	chrA03	35.1753	18415367	000562F	818153
Ahsnp1828	1601	A03	8.989	chrA03	35.7606	18650936	000562F	1053722
Marker6073	267	A03	31.102	chrA03	37.061	19174311	002549F	31124
Marker6067	267	A03	33.552	chrA03	37.1846	19224039	001951F	328285
Marker6080	267	A03	30.154	chrA03	38.558	19768517	000028F	4250486
Marker6081	267	A03	34.604	chrA03	38.6362	19799048	000028F	4219955
Marker4537	314	A03	117.756	chrA03	38.6362	19799048	000028F	4219955
Ahsnp1154	1601	A03	10.525	chrA03	38.7102	19827965	000028F	4191038
Marker6092	267	A03	34.229	chrA03	40.0464	20348309	000028F	3670694
Marker4554	314	A03	116.729	chrA03	40.0464	20348309	000028F	3670694
Marker6110	267	A03	35.919	chrA03	41.6566	20960915	000028F	3058088
Marker4585	314	A03	114.145	chrA03	41.6566	20960915	000028F	3058088
Marker6111	267	A03	35.355	chrA03	42.0221	21096809	000028F	2922194
Marker4587	314	A03	115.369	chrA03	42.0221	21096809	000028F	2922194
Marker6112	267	A03	34.979	chrA03	42.2233	21171428	000028F	2847575
Ahsnp1998	1601	A03	11.457	chrA03	43.4431	21618720	000028F	2400283
Ahsnp1262	1601	A03	11.457	chrA03	43.4433	21618808	000028F	2400195
Ahsnp127	1601	A03	11.448	chrA03	43.6309	21686836	000028F	2332167
Marker4228	267	A02	52.78	chrA03	43.6607	21697644	000028F	2321359
Ahsnp171	1601	A03	11.457	chrA03	46.3692	22653672	000028F	1365331
Marker6171	267	A03	37.579	chrA03	47.3964	23005892	000028F	1013111
Marker6176	267	A03	37.129	chrA03	47.9809	23204778	000028F	814225
Marker4629	314	A03	110.357	chrA03	47.9809	23204778	000028F	814225
Marker6174	267	A03	36.867	chrA03	48.1992	23278663	000028F	740340
Ahsnp1562	1601	A03	12.073	chrA03	48.2162	23284404	000028F	734599
Ahsnp617	1601	A03	12.277	chrA03	48.898	23515211	000028F	503792
Marker6180	267	A03	39.508	chrA03	49.638	23764404	000028F	254599
Marker6184	267	A03	38.64	chrA03	49.9402	23865662	000028F	153341
Ahsnp988	1601	A03	12.407	chrA03	50.0663	23907937	000028F	111066
Marker6199	267	A03	40.762	chrA03	50.7052	24122004	000899F	913995
Ahsnp260	1601	A03	20.036	chrA03	51.0547	24239085	000899F	796914
Marker6200	267	A03	41.63	chrA03	51.0833	24248681	000899F	787318
Marker4644	314	A03	108.442	chrA03	51.0833	24248681	000899F	787318
Marker4645	314	A03	107.833	chrA03	51.0853	24249330	000899F	786669
Marker6218	267	A03	44.67	chrA03	51.5364	24400487	000899F	635512
Marker6220	267	A03	42.53	chrA03	51.768	24478087	000899F	557912
Marker4652	314	A03	106.806	chrA03	51.768	24478087	000899F	557912
Marker6761	267	A03	73.404	chrA03	51.7865	24484299	000899F	551700
Marker6225	267	A03	43.207	chrA03	53.2028	24958849	000899F	77150
Marker4660	314	A03	105.167	chrA03	53.6455	25107173	000615F	1303036
Marker6245	267	A03	43.469	chrA03	54.747	25476231	000615F	933978
Marker4678	314	A03	102.824	chrA03	54.747	25476231	000615F	933978
Marker6247	267	A03	45.907	chrA03	55.6349	25773740	000615F	636469
Marker4679	314	A03	102.023	chrA03	55.6349	25773740	000615F	636469
Marker6248	267	A03	45.232	chrA03	55.6666	25784358	000615F	625851
Marker6250	267	A03	44.221	chrA03	55.6783	25788263	000615F	621946
Marker4682	314	A03	103.786	chrA03	55.6783	25788263	000615F	621946
Ahsnp168	1601	A03	17.012	chrA03	56.23	25973137	000615F	437072
Marker6255	267	A03	50.069	chrA03	58.0237	26575652	001628F	165344
Marker4684	314	A03	100.882	chrA03	58.0237	26575652	001628F	165344
Marker6269	267	A03	46.772	chrA03	58.5954	26768188	001628F	357880
Marker4692	314	A03	98.441	chrA03	58.5954	26768188	001628F	357880
Marker6270	267	A03	48.083	chrA03	58.6372	26782258	001628F	371950
Marker4693	314	A03	99.498	chrA03	58.6372	26782258	001628F	371950
Marker6273	267	A03	48.945	chrA03	59.5925	27103961	000433F_1	207353
Marker4695	314	A03	95.871	chrA03	59.5925	27103961	000433F_1	207353
Marker6274	267	A03	49.507	chrA03	59.7469	27155950	000433F_1	259342
Marker6278	267	A03	50.931	chrA03	60.186	27303851	000433F_1	407243
Marker4699	314	A03	97.154	chrA03	60.186	27303851	000433F_1	407243
Marker6289	267	A03	51.983	chrA03	63.3468	28368287	001029F	109003
Marker6291	267	A03	53.707	chrA03	64.4494	28739635	001029F	480351
Marker6292	267	A03	52.845	chrA03	64.5583	28776300	001029F	517016
Marker4714	314	A03	94.231	chrA03	64.5583	28776300	001029F	517016
Marker4715	314	A03	93.206	chrA03	64.6552	28808914	001029F	549630
Marker5100	314	A03	92.02	chrA03	65.8903	29223809	000353F	58137
Marker5114	314	A03	87.526	chrA03	66.6915	29490889	000353F	325217
Marker6578	267	A03	54.759	chrA03	66.7635	29514793	000353F	349121
Marker5115	314	A03	90.801	chrA03	66.7635	29514793	000353F	349121
Marker6579	267	A03	63.236	chrA03	66.7985	29526403	000353F	360731
GA8	1954	A02	36.528	chrA03	67.477	29751445	000353F	585773
Ahsnp1005	1601	A03	14.794	chrA03	67.5661	29780993	000353F	615321
Marker6580	267	A03	56.295	chrA03	67.6301	29802223	000353F	636551
Marker5125	314	A03	89.776	chrA03	67.6301	29802223	000353F	636551
Marker6581	267	A03	56.97	chrA03	67.6395	29805337	000353F	639665
Marker6606	267	A03	62.674	chrA03	68.9875	30253583	000353F	1087911
Marker5151	314	A03	88.491	chrA03	68.9875	30253583	000353F	1087911
Marker6607	267	A03	57.909	chrA03	69.0784	30283890	000353F	1118218
Ahsnp1973	1601	A03	23.439	chrA03	70.6882	30823278	000353F	1657606
Marker6615	267	A03	58.771	chrA03	71.2773	31021661	000353F	1855989
Ahsnp1130	1601	A03	15.201	chrA03	71.529	31106446	001103F	30118
Ahsnp844	1601	A03	20.039	chrA03	71.9482	31247610	001103F	171282
Marker5192	314	A03	86.302	chrA03	73.5152	31775328	001103F	699000
Marker6636	267	A03	59.633	chrA03	74.0665	31961458	003068F	22541
Marker5174	314	A03	85.498	chrA03	74.0665	31961458	003068F	22541
Marker6635	267	A03	61.809	chrA03	74.0878	31968667	003068F	15332
Marker6658	267	A03	60.195	chrA03	74.5831	32136311	001349F_2	328835
Marker5194	314	A03	84.595	chrA03	74.5831	32136311	001349F_2	328835
Marker6670	267	A03	61.134	chrA03	76.2308	32689815	001927F	127635
Marker6671	267	A03	63.799	chrA03	76.7975	32878706	000993F	61157
Marker6672	267	A03	64.551	chrA03	77.0546	32964414	000993F	146865
Marker5201	314	A03	83.357	chrA03	77.0546	32964414	000993F	146865
Marker6678	267	A03	65.862	chrA03	77.5693	33136022	000993F	318473
Marker6679	267	A03	65.488	chrA03	77.5714	33136727	000993F	319178
Marker6700	267	A03	66.992	chrA03	78.6924	33507597	000993F	690048
Marker5242	314	A03	82.073	chrA03	78.6924	33507597	000993F	690048
Marker6712	267	A03	65.113	chrA03	79.1853	33669457	000993F	851908
Marker6736	267	A03	69.465	chrA03	79.6706	33829242	001003F	106893
AHS0277	1954	B02	61.024	chrA03	80.0342	33949540	001003F	227191
Marker41841	267	B03	175.764	chrA03	80.0449	33953074	001003F	230725
Marker32994	314	B10	0	chrA03	80.0449	33953074	001003F	230725
Marker6730	267	A03	66.124	chrA03	80.0481	33954139	001003F	231790
Marker5261	314	A03	80.788	chrA03	80.0481	33954139	001003F	231790
Marker6729	267	A03	68.716	chrA03	80.1738	33995742	001003F	273393
Marker5253	314	A03	79.344	chrA03	80.5433	34117692	001003F	395343
Ahsnp1179	1601	A03	26.132	chrA03	82.7885	34864284	001166F	567655
Marker5288	314	A03	68.965	chrA03	82.9677	34924333	001166F	507606
Marker6762	267	A03	70.589	chrA03	83.6546	35154477	001166F	277462
Marker5297	314	A03	74.851	chrA03	83.6546	35154477	001166F	277462
Ahsnp1320	1601	A03	26.126	chrA03	83.921	35249769	001166F	182170
Marker5298	314	A03	65.435	chrA03	84.1733	35346601	001166F	85338
Marker6765	267	A03	71.454	chrA03	84.3529	35415707	001166F	16232
Marker5299	314	A03	73.757	chrA03	84.3529	35415707	001166F	16232
Marker6741	314	A03	40.166	chrA03	84.596	35509552	000282F_2	943757
Marker6742	267	A03	69.09	chrA03	84.8215	35596598	000282F_2	856711
Marker5272	314	A03	72.173	chrA03	84.8215	35596598	000282F_2	856711
Marker5273	314	A03	77.351	chrA03	84.9179	35633828	000282F_2	819481
Marker6743	267	A03	69.914	chrA03	84.9809	35658130	000282F_2	795179
Marker6745	267	A03	68.341	chrA03	85.0522	35685662	000282F_2	767647
Marker5275	314	A03	71.308	chrA03	85.0522	35685662	000282F_2	767647
Marker6746	267	A03	67.892	chrA03	85.1807	35735250	000282F_2	718059
Marker5276	314	A03	77.963	chrA03	85.1807	35735250	000282F_2	718059
Marker5280	314	A03	75.981	chrA03	85.9045	36014627	000282F_2	438682
Marker5283	314	A03	67.842	chrA03	86.869	36386959	000282F_2	66350
Marker6755	267	A03	72.353	chrA03	86.869	36386959	000282F_2	66350
Marker6757	267	A03	72.727	chrA03	86.8741	36388900	000282F_2	64409
Marker5284	314	A03	73.212	chrA03	86.8741	36388900	000282F_2	64409
Marker5307	314	A03	66.558	chrA03	87.6492	36687243	001195F_2	167983
Marker6777	267	A03	71.903	chrA03	87.6492	36687243	001195F_2	167983
Ahsnp1230	1601	A03	57.549	chrA03	88.5643	37039428	000210F_1	184103
Marker6842	267	A03	73.854	chrA03	89.7098	37482902	000210F_1	627577
Marker5350	314	A03	59.269	chrA03	90.3722	37740076	000210F_1	884751
Marker6840	267	A03	75.304	chrA03	90.3722	37740076	000210F_1	884751
Ahsnp654	1601	A03	28.28	chrA03	91.839	38314686	000808F	840394
Ahsnp561	1601	A03	29.333	chrA03	92.9944	38771342	000808F	383738
Marker5400	314	A03	61.142	chrA03	93.1435	38830304	000808F	324776
Marker6904	267	A03	77.349	chrA03	93.1435	38830304	000808F	324776
Ahsnp1693	1601	A03	29.333	chrA03	94.9789	39555717	000581F	400538
Marker6966	267	A03	79.394	chrA03	95.4697	39749712	000581F	594533
Ahsnp515	1601	A03	29.333	chrA03	96.2819	40070735	000581F	915556
Marker6986	267	A03	79.656	chrA03	96.9304	40327073	000581F	1171894
Marker5470	314	A03	60.396	chrA03	97.0982	40393576	000581F	1238397
Marker6991	267	A03	80.716	chrA03	97.0982	40393576	000581F	1238397
Marker5372	314	A03	58.316	chrA03	98.2197	40843582	000045F_3	9460
Marker5481	314	A03	56.102	chrA03	98.8753	41112348	000570F	1183189
Marker7013	267	A03	80.978	chrA03	98.8753	41112348	000570F	1183189
Ahsnp1276	1601	A03	29.637	chrA03	99.1087	41209279	000570F	1086258
Ahsnp581	1601	A03	29.637	chrA03	101.991	42409462	001060F	113826
Ahsnp1733	1601	A03	29.507	chrA03	102.715	42714873	001060F	419237
Ahsnp514	1601	A03	29.64	chrA03	104.668	43557337	001254F	316165
Ahsnp1983	1601	A03	29.637	chrA03	105.066	43732239	001254F	141263
Marker7775	267	A03	82.704	chrA03	105.832	44072516	000582F_3	170040
Marker6008	314	A03	54.486	chrA03	105.876	44092411	000582F_3	150145
Marker6021	314	A03	53.332	chrA03	106.711	44467126	001272F_1	348731
Marker7781	267	A03	82.329	chrA03	106.711	44467126	001272F_1	348731
Ahsnp856	1601	A03	29.637	chrA03	107.017	44604850	001272F_1	211007
Marker7778	267	A03	0.756	chrA03	107.097	44640562	001272F_1	175295
Marker7777	267	A03	103.872	chrA03	107.2	44686904	001272F_1	128953
Marker5504	314	A03	51.857	chrA03	109.107	45543187	000608F	727231
Marker7058	267	A03	81.428	chrA03	109.107	45543187	000608F	727231
Marker7048	267	A03	88.101	chrA03	109.347	45650681	000608F	834725
Ahsnp1725	1601	A03	56.685	chrA03	110.083	45983524	000608F	1167568
Ahsnp1431	1601	A03	31.549	chrA03	110.897	46359463	001179F_1	95776
Ahsnp1362	1601	A03	60.206	chrA03	111.672	46726227	000636F	1077486
Ahsnp1787	1601	A03	60.206	chrA03	111.672	46726227	000636F	1077486
Ahsnp531	1601	A03	31.549	chrA03	113.024	47377487	000636F	426226
Marker7828	267	A03	93.758	chrA03	114.338	48022248	000297F_1	840601
Marker6049	314	A03	52.563	chrA03	114.354	48030415	000297F_1	832434
Marker7829	267	A03	81.879	chrA03	114.354	48030415	000297F_1	832434
Marker6050	314	A03	51.335	chrA03	114.681	48193926	000297F_1	668923
Marker7830	267	A03	91.923	chrA03	114.681	48193926	000297F_1	668923
Marker6051	314	A03	50.718	chrA03	114.747	48227132	000297F_1	635717
Marker7831	267	A03	104.06	chrA03	114.747	48227132	000297F_1	635717
Ahsnp1336	1601	A03	31.549	chrA03	117.482	49642736	000153F_2	765879
Marker6513	314	A03	46.512	chrA03	117.828	49827918	000153F_2	580697
Marker8548	267	A03	89.863	chrA03	117.828	49827918	000153F_2	580697
Ahsnp429	1601	A03	31.854	chrA03	118.897	50418443	001886F	358662
Ahsnp1952	1601	A03	33.078	chrA03	120.254	51196906	001712F	9301
Ahsnp592	1601	A03	33.078	chrA03	120.343	51248800	000246F	2232631
Ahsnp1493	1601	A03	33.078	chrA03	120.407	51285728	000246F	2195703
Marker11063	314	A03	29.905	chrA03	120.602	51398502	000246F	2082929
Marker15001	267	A05	63.52	chrA03	120.602	51398502	000246F	2082929
Marker5699	314	A03	48.692	chrA03	120.945	51597223	000246F	1884208
Marker22277	267	A07	109.084	chrA03	121.538	51943757	000246F	1537674
Marker6489	314	A03	48.019	chrA03	123.221	52996664	000246F	484767
Marker8483	267	A03	93.496	chrA03	123.221	52996664	000246F	484767
AHGS2516	1954	A02	42.048	chrA03	123.601	53257779	000246F	223652
Ahsnp403	1601	A03	33.078	chrA03	124.049	53583175	001246F	626580
Marker5634	314	A03	37.025	chrA03	125.03	54331693	000045F_4	2329360
Marker7192	267	A03	82.891	chrA03	125.03	54331693	000045F_4	2329360
Ahsnp1942	1601	A03	33.078	chrA03	125.899	55022270	000045F_4	1638783
Ahsnp428	1601	A03	33.078	chrA03	126.785	55739852	000045F_4	921201
AHS1875	1954	B10	59.464	chrA03	126.869	55808241	000045F_4	852812
Ahsnp319	1601	A03	33.078	chrA03	126.893	55827875	000045F_4	833178
Ahsnp492	1601	A03	33.078	chrA03	127.719	56522854	000045F_4	138199
Marker6294	314	A03	26.636	chrA03	127.829	56618306	000045F_4	42747
Marker8159	267	A03	88.551	chrA03	127.829	56618306	000045F_4	42747
Marker25507	267	A09	84.059	chrA03	128.091	56845792	002097F	98373
Marker14611	314	A03	47.474	chrA03	128.108	56860344	002097F	83821
Marker25871	267	A03	92.52	chrA03	128.377	57095327	001913F	205011
Ahsnp647	1601	A03	57.03	chrA03	128.509	57211783	001913F	88555
Ahsnp11	1601	A03	59.112	chrA03	128.676	57358759	000782F	58321
Marker24569	267	A09	76.437	chrA03	128.743	57418424	000782F	117986
Marker7385	267	A03	90.238	chrA03	128.855	57518110	000782F	217672
Marker6203	314	A03	47.121	chrA03	129.055	57698812	000782F	398374
Marker8016	267	A03	90.425	chrA03	129.055	57698812	000782F	398374
Marker6206	314	A03	45.903	chrA03	129.105	57745017	000782F	444579
Marker8017	267	A03	99.752	chrA03	129.105	57745017	000782F	444579
Ahsnp911	1601	A03	49.9	chrA03	129.324	57950490	000782F	650052
Marker6211	314	A03	31.476	chrA03	129.338	57963475	000782F	663037
Marker5876	314	A03	45.294	chrA03	130.024	58628959	001380F	446826
Ahsnp616	1601	A03	31.549	chrA03	130.24	58845416	001380F	230369
Marker24678	267	A09	75.484	chrA03	130.319	58924015	001380F	151770
Ahsnp286	1601	A03	33.212	chrA03	130.536	59141080	001633F	427345
Marker6752	314	A03	40.839	chrA03	131.088	59738022	000727F	1034684
Marker8778	267	A03	95.37	chrA03	131.088	59738022	000727F	1034684
Marker6825	314	A03	34.746	chrA03	131.556	60300425	000727F	472281
Marker8887	267	A03	84.953	chrA03	131.556	60300425	000727F	472281
Ahsnp1087	1601	A03	33.382	chrA03	131.691	60467155	000727F	305551
Marker6819	314	A03	44.846	chrA03	131.713	60494531	000727F	278175
Marker8885	267	A03	103.16	chrA03	131.713	60494531	000727F	278175
Marker7701	267	A03	87.652	chrA03	131.791	60591798	000727F	180908
Ahsnp830	1601	A03	33.382	chrA03	132.136	61024580	000783F_2	235210
Marker6727	314	A03	42.922	chrA03	132.385	61347854	001600F_1	185932
Ahsnp1753	1601	A03	33.382	chrA03	132.489	61484268	001600F_1	49518
GM2687	1954	B03	39.625	chrA03	132.607	61640571	002247F	106686
AhTE0963	1954	B04	106.544	chrA03	132.61	61644594	002247F	110709
AhTE0278	1954	A05	28.284	chrA03	132.61	61644806	002247F	110921
Marker9134	267	A03	97.991	chrA03	132.635	61677243	002247F	143358
Marker9135	267	A03	86.266	chrA03	132.645	61690532	002247F	156647
Marker6912	314	A03	42.313	chrA03	132.655	61703265	002247F	169380
Marker9136	267	A03	98.703	chrA03	132.655	61703265	002247F	169380
Marker6893	314	A03	41.608	chrA03	132.965	62112390	001080F	500250
Marker9094	267	A03	96.868	chrA03	132.965	62112390	001080F	500250
Marker5723	314	A03	39.3	chrA03	133.461	62768100	002179F	105544
Marker7342	267	A03	94.021	chrA03	133.461	62768100	002179F	105544
Marker8733	267	A03	86.453	chrA03	133.711	63101045	001750F	204673
Ahsnp276	1601	A03	33.382	chrA03	133.732	63128945	001750F	176773
Marker5846	314	A03	38.435	chrA03	134.113	63648274	000928F	624457
Marker7534	267	A03	89.113	chrA03	134.113	63648274	000928F	624457
Marker6107	314	A03	36.221	chrA03	134.976	64846995	001045F	315331
Marker7891	267	A03	83.266	chrA03	134.976	64846995	001045F	315331
Ahsnp1535	1601	A03	33.996	chrA03	135.254	65260112	000592F	1300468
Ahsnp1613	1601	A03	33.996	chrA03	135.326	65372385	000592F	1188195
Marker6885	314	A03	33.977	chrA03	135.554	65730829	000592F	829751
Marker9069	267	A03	85.329	chrA03	135.554	65730829	000592F	829751
Ahsnp953	1601	A03	33.975	chrA03	135.842	66199727	000592F	360853
Ahsnp1881	1601	A03	33.996	chrA03	135.842	66200087	000592F	360493
Ahsnp1014	1601	A03	39.27	chrA03	135.954	66389751	000592F	170829
Marker6919	314	A03	33.272	chrA03	136.149	66720097	002118F	104484
Marker6306	314	A03	30.611	chrA03	136.517	67359933	001458F	42837
Marker8169	267	A03	87.015	chrA03	136.517	67359933	001458F	42837
Marker33002	314	A03	28.271	chrA03	136.634	67568861	001902F	200920
Marker41850	267	B04	0	chrA03	136.634	67568861	001902F	200920
Marker6511	314	A03	27.405	chrA03	136.769	67805104	000921F_1	502053
Marker8526	267	A03	84.016	chrA03	136.769	67805104	000921F_1	502053
Marker17580	267	A06	91.567	chrA03	137.12	68416079	001229F	108823
Marker6493	314	A03	26.027	chrA03	137.424	68942590	001229F	635334
Marker8490	267	A03	87.914	chrA03	137.424	68942590	001229F	635334
Marker6429	314	A03	19.222	chrA03	137.474	69029428	001229F	722172
Marker6201	314	A03	37.377	chrA03	137.667	69384508	000083F	346089
Ahsnp424	1601	A03	32.366	chrA03	137.686	69421278	000083F	382859
Marker6202	314	A03	37.826	chrA03	137.713	69474498	000083F	436079
Marker8015	267	A03	93.234	chrA03	137.713	69474498	000083F	436079
Marker6159	314	A03	25.513	chrA03	137.839	69725783	000083F	687364
Marker7942	267	A03	83.829	chrA03	137.839	69725783	000083F	687364
Marker5588	314	A03	24.904	chrA03	137.975	69998984	000083F	960565
Marker7157	267	A03	84.204	chrA03	137.975	69998984	000083F	960565
Ahsnp846	1601	A03	31.549	chrA03	138.288	70624364	000083F	1585945
Marker5555	314	A03	16.336	chrA03	138.651	71309408	000083F	2270989
Marker11091	267	A04	77.471	chrA03	138.954	71849182	000083F	2810763
Marker7999	267	A03	84.391	chrA03	139.059	72037501	000083F	2999082
Ahsnp1517	1601	A03	32.733	chrA03	139.213	72305009	000083F	3266590
Marker13684	314	A03	23.364	chrA03	139.302	72590083	000906F	883144
Marker18332	267	A06	101.383	chrA03	139.302	72590083	000906F	883144
Marker14502	314	A03	20.188	chrA03	139.304	72755793	000906F	717434
Ahsnp1123	1601	A03	33.078	chrA03	139.304	72826844	000906F	646383
Ahsnp1651	1601	A03	32.366	chrA03	139.306	72936693	000906F	536534
Marker5722	314	A03	49.846	chrA03	139.324	73328161	000906F	145066
Marker6855	314	A03	22.401	chrA03	139.345	73676030	001260F_1	73408
Marker8963	267	A03	85.329	chrA03	139.345	73676030	001260F_1	73408
Ahsnp1250	1601	A03	40.507	chrA03	139.351	73776808	000921F_2	435757
Marker22531	314	A03	21.791	chrA03	139.365	73998466	000921F_2	214099
Marker7776	267	A03	85.516	chrA03	139.416	74678351	001363F	169220
Ahsnp1923	1601	A03	31.549	chrA03	139.421	74737965	001363F	109606
Ahsnp808	1601	A03	40.145	chrA03	139.429	74816683	001363F	30888
Marker6856	314	A03	21.342	chrA03	139.454	75090477	000109F	242807
Marker8989	267	A03	86.827	chrA03	139.454	75090477	000109F	242807
Marker14858	314	A06	38.425	chrA03	139.519	75712458	000109F	864788
Marker6862	314	A03	43.531	chrA03	139.527	75772572	000109F	924902
Marker6863	314	A03	15.342	chrA03	139.527	75778420	000109F	930750
Marker9002	267	A03	85.516	chrA03	139.527	75778420	000109F	930750
Marker6864	314	A03	35.451	chrA03	139.546	75933072	000109F	1085402
Marker9009	267	A03	83.642	chrA03	139.546	75933072	000109F	1085402
AHGS2232	1954	B03	57.126	chrA03	139.578	76191978	000109F	1344308
Marker6867	314	A03	24.134	chrA03	139.608	76413873	000109F	1566203
Marker9015	267	A03	85.329	chrA03	139.608	76413873	000109F	1566203
Marker9020	267	A03	100.126	chrA03	139.619	76489717	000109F	1642047
Ahsnp1576	1601	A03	39.008	chrA03	139.695	76986639	000109F	2138969
Ahsnp1000	1601	A03	33.996	chrA03	139.696	76994782	000109F	2147112
Marker9047	267	A03	85.516	chrA03	139.767	77461554	000109F	2613884
Marker6877	314	A03	20.798	chrA03	139.815	77814456	000109F	2966786
Marker9151	267	A03	85.703	chrA03	139.873	78408837	000153F_1	780958
Marker29845	267	A10	76.203	chrA03	139.88	78496851	000153F_1	692944
Ahsnp807	1601	A03	59.418	chrA03	139.884	78547175	000153F_1	642620
Marker9162	267	A03	98.516	chrA03	139.889	78611810	000153F_1	577985
Ahsnp336	1601	A03	33.996	chrA03	139.893	78667997	000153F_1	521798
Seq14F05	1954	A10	89.095	chrA03	139.936	79237590	002564F	74298
Marker7068	314	A03	8.372	chrA03	139.937	79256835	002564F	55053
Marker9352	267	A03	86.64	chrA03	139.937	79256835	002564F	55053
Marker8225	267	A03	87.39	chrA03	139.965	79625670	000196F_2	313683
Ahsnp128	1601	A03	33.382	chrA03	139.994	80002789	000196F_2	690802
Ahsnp899	1601	A03	40.534	chrA03	140.066	81056156	000196F_2	1744169
Marker8682	267	A03	88.289	chrA03	140.168	82552936	000469F	454792
Marker6212	314	A03	32.502	chrA03	140.262	83508973	001279F	202825
Marker8025	267	A03	88.738	chrA03	140.262	83508973	001279F	202825
Marker7630	267	A03	104.06	chrA03	140.346	84093483	000640F	381586
Marker6264	314	A03	19.9	chrA03	140.39	84358022	000640F	646125
Marker8106	267	A03	88.925	chrA03	140.39	84358022	000640F	646125
Marker8077	267	A03	91.399	chrA03	140.417	84518825	000640F	806928
Ahsnp692	1601	A03	31.372	chrA03	140.452	84730717	000640F	1018820
Marker6240	314	A03	49.397	chrA03	140.456	84754733	000640F	1042836
Marker8064	267	A03	92.448	chrA03	140.456	84754733	000640F	1042836
Marker5344	314	A03	18.773	chrA03	140.618	85727868	000341F	708393
Marker6812	267	A03	89.487	chrA03	140.618	85727868	000341F	708393
Marker5343	314	A03	17.426	chrA03	140.644	85882654	000341F	863179
Marker6798	267	A03	92.185	chrA03	140.644	85882654	000341F	863179
Ahsnp1369	1601	A03	56.631	chrA03	140.644	85883185	000341F	863710
Ahsnp1797	1601	A03	33.078	chrA03	140.91	87285779	001139F	464099
Marker6398	314	A03	18.324	chrA03	140.924	87353974	001139F	395904
Marker8329	267	A03	92.71	chrA03	140.924	87353974	001139F	395904
Marker13677	314	A03	29.136	chrA03	141.039	87893247	000932F	143270
Marker18324	267	A06	100.622	chrA03	141.039	87893247	000932F	143270
Marker5517	314	A03	17.779	chrA03	141.086	88114790	000932F	364813
Marker7080	267	A03	92.972	chrA03	141.086	88114790	000932F	364813
Marker5548	314	A03	16.913	chrA03	141.27	88899533	002354F	45096
Marker7116	267	A03	102.111	chrA03	141.27	88899533	002354F	45096
Ahsnp353	1601	A03	49.942	chrA03	141.405	89458140	000238F_1	700002
Marker6826	314	A03	16.625	chrA03	141.454	89670352	000238F_1	487790
Marker8899	267	A03	94.995	chrA03	141.454	89670352	000238F_1	487790
Ahsnp347	1601	A03	49.942	chrA03	141.523	89973160	000238F_1	184982
Marker8769	267	A03	95.744	chrA03	141.569	90179696	001541F	508004
Marker6748	314	A03	44.237	chrA03	141.599	90309297	001541F	378403
Marker8774	267	A03	96.119	chrA03	141.599	90309297	001541F	378403
Marker6853	314	A03	15.054	chrA03	141.715	90748870	002250F	179226
Marker8952	267	A03	97.617	chrA03	141.715	90748870	002250F	179226
Marker6851	314	A03	15.983	chrA03	141.725	90778760	002250F	149336
Marker8951	267	A03	98.965	chrA03	141.725	90778760	002250F	149336
AHS2929	1954	A09	86.932	chrA03	141.821	91082879	001042F	154684
Ahsnp852	1601	A03	33.996	chrA03	141.876	91248010	001042F	319815
Marker6897	314	A03	15.631	chrA03	141.881	91263165	001042F	334970
Marker9106	267	A03	98.254	chrA03	141.881	91263165	001042F	334970
Marker9093	267	A03	85.703	chrA03	141.951	91472996	001042F	544801
Marker6892	314	A03	13.772	chrA03	141.963	91508559	001042F	580364
Marker9092	267	A03	100.501	chrA03	141.963	91508559	001042F	580364
Marker6891	314	A03	14.766	chrA03	142.033	91718010	001042F	789815
Marker6829	314	A03	14.413	chrA03	142.07	91830056	000395F_1	15462
Marker8901	267	A03	90.612	chrA03	142.07	91830056	000395F_1	15462
Marker8900	267	A03	103.61	chrA03	142.098	91913028	000395F_1	98434
Ahsnp2037	1601	A03	33.418	chrA03	142.159	92095812	000395F_1	281218
Marker6217	314	A03	14.06	chrA03	142.316	92566679	001385F	577371
Marker8027	267	A03	94.545	chrA03	142.316	92566679	001385F	577371
Marker8661	267	A03	101.137	chrA03	142.588	93382996	001846F	128706
Marker7014	314	A03	12.582	chrA03	142.746	93846423	000390F	1435813
Marker9260	267	A03	101.587	chrA03	142.746	93846423	000390F	1435813
Marker6993	314	A03	12.005	chrA03	143.107	94683702	000390F	598534
Marker6992	314	A03	11.492	chrA03	143.109	94686165	000390F	596071
Marker9213	267	A03	99.49	chrA03	143.109	94686165	000390F	596071
Marker6989	314	A03	13.415	chrA03	143.129	94724962	000390F	557274
Marker6987	314	A03	6.187	chrA03	143.254	94969028	000390F	313208
Marker9210	267	A03	84.766	chrA03	143.254	94969028	000390F	313208
Ahsnp1616	1601	A03	34.602	chrA03	143.286	95030716	000390F	251520
Marker9202	267	A03	102.898	chrA03	143.396	95244313	000390F	37923
Marker7842	267	A03	104.06	chrA03	143.516	95476061	002341F	22391
Marker7037	314	A03	10.943	chrA03	143.786	95994492	000747F	677991
Marker9287	267	A03	96.493	chrA03	143.786	95994492	000747F	677991
Ahsnp891	1601	A03	34.611	chrA03	144.15	96680672	001431F	8090
Ahsnp1659	1601	A03	38.657	chrA03	144.216	96805411	001431F	132829
Marker10158	314	A03	13.127	chrA03	144.357	97071029	001431F	398447
Marker10159	314	A03	4.548	chrA03	144.364	97083443	001431F	410861
Marker7023	314	A03	10.559	chrA03	144.448	97241600	001431F	569018
Ahsnp965	1601	A03	35.703	chrA03	144.622	97561622	000325F	1673721
Marker7062	314	A03	8.917	chrA03	144.784	97850257	000325F	1385086
Marker7715	267	A03	85.703	chrA03	144.965	98173091	000325F	1062252
Marker9354	267	A03	101.849	chrA03	145.027	98283208	000325F	952135
Marker7089	314	A03	8.018	chrA03	145.481	99083073	000325F	152270
Ahsnp2041	1601	A03	37.725	chrA03	145.551	99203570	000325F	31773
Ahsnp1434	1601	A03	37.725	chrA03	145.551	99203573	000325F	31770
Ahsnp977	1601	A03	37.725	chrA03	145.575	99246076	000262F_2	1091754
Marker7111	314	A03	7.502	chrA03	145.662	99396290	000262F_2	941540
Marker9405	267	A03	104.06	chrA03	145.662	99396290	000262F_2	941540
Marker9410	267	A03	104.06	chrA03	145.7	99463141	000262F_2	874689
Marker7112	314	A03	6.7	chrA03	145.814	99660530	000262F_2	677300
Marker9411	267	A03	104.51	chrA03	145.814	99660530	000262F_2	677300
Marker6930	314	A03	5.415	chrA03	146.222	100351380	003285F	27107
Marker9150	267	A03	86.078	chrA03	146.222	100351380	003285F	27107
Marker7820	267	A03	91.137	chrA03	146.243	100386119	002205F	7533
AhTE0590	1954	B10	71.695	chrA03	146.295	100472225	002205F	93639
Marker7805	267	A03	104.06	chrA03	146.378	100608381	002205F	229795
Marker7121	314	A03	12.293	chrA03	146.402	100648649	000068F_2	3391157
Marker9428	267	A03	104.322	chrA03	146.402	100648649	000068F_2	3391157
Ahsnp921	1601	A03	37.725	chrA03	146.599	100974198	000068F_2	3065608
Ahsnp566	1601	A03	37.725	chrA03	146.68	101106874	000068F_2	2932932
Ahsnp800	1601	A03	60.552	chrA03	146.708	101153687	000068F_2	2886119
Ahsnp653	1601	A03	37.667	chrA03	146.839	101370611	000068F_2	2669195
Ahsnp322	1601	A03	37.725	chrA03	146.849	101386464	000068F_2	2653342
Marker7131	314	A03	9.949	chrA03	146.878	101434873	000068F_2	2604933
Marker9457	267	A03	104.885	chrA03	146.878	101434873	000068F_2	2604933
Marker7132	314	A03	3.616	chrA03	146.894	101461327	000068F_2	2578479
Marker7158	314	A03	7.053	chrA03	147.261	102065929	000068F_2	1973877
Marker9479	267	A03	105.825	chrA03	147.261	102065929	000068F_2	1973877
Marker7189	314	A03	0	chrA03	147.765	102897224	000068F_2	1142582
Marker7197	314	A03	2.995	chrA03	147.964	103226525	000068F_2	813281
Marker9511	267	A03	107.746	chrA03	148.103	103449381	000068F_2	590425
Marker9519	267	A03	107.106	chrA03	148.227	103637924	000068F_2	401882
Ahsnp194	1601	A03	36.796	chrA03	148.469	103978241	000068F_2	61565
Marker7209	314	A03	1.637	chrA03	148.492	104008506	000068F_2	31300
Marker9527	267	A03	106.843	chrA03	148.492	104008506	000068F_2	31300
Ahsnp1539	1601	A03	40.419	chrA03	149.592	105461279	000508F	163947
Ahsnp802	1601	A03	40.465	chrA03	150.191	106228762	001331F	49975
Ahsnp31	1601	A03	50.874	chrA03	150.321	106394822	002568F	21116
Marker8587	267	A03	102.373	chrA03	150.495	106620538	001398F_1	204501
Ahsnp1478	1601	A03	31.549	chrA03	150.608	106765866	001398F_1	349829
Ahsnp1477	1601	A03	58.823	chrA03	150.608	106765866	001398F_1	349829
Marker7212	314	A03	2.439	chrA03	151.27	107589830	001138F	171610
Marker9528	267	A03	107.106	chrA03	151.27	107589830	001138F	171610
Marker7211	314	A03	0.932	chrA03	151.291	107615273	001138F	146167
Ahsnp1360	1601	A03	36.796	chrA03	151.332	107665612	001138F	95828
Marker9524	267	A03	107.294	chrA03	151.421	107774502	004733F	4979
Marker9561	267	A03	108.199	chrA03	151.449	107808229	000441F_2	28649
Marker9577	267	A03	108.461	chrA03	151.452	107812564	000441F_2	32984
Ahsnp1117	1601	A03	65.588	chrA03	151.771	108202611	000441F_2	423031
Marker9580	267	A03	108.914	chrA03	151.862	108313842	000441F_2	534262
Ahsnp133	1601	A03	65.588	chrA03	151.92	108384870	000441F_2	605290
Marker9581	267	A03	109.557	chrA03	152.043	108534710	000441F_2	755130
AHS0886	1954	B03	60.271	chrA03	152.06	108555074	000441F_2	775494
Marker9587	267	A03	110.009	chrA03	152.166	108685350	000441F_2	905770
Ahsnp1386	1601	A03	67.867	chrA03	152.822	109457911	000254F_1	350791
Marker9643	267	A03	110.461	chrA03	153.761	110500020	000254F_1	1392900
Marker9641	267	A03	110.724	chrA03	154.022	110782481	000254F_1	1675361
Marker9660	267	A03	110.987	chrA03	154.321	111106187	000439F	1697700
Marker9676	267	A03	111.25	chrA03	155.018	111860044	000439F	943843
Marker9700	267	A03	111.25	chrA03	155.458	112336321	000439F	467566
Marker9706	267	A03	112.709	chrA03	155.519	112402539	000439F	401348
Marker9707	267	A03	113.352	chrA03	155.564	112451084	000439F	352803
Marker9859	267	A03	114.113	chrA03	156.193	113137682	000355F	333696
GM2009	1954	B03	121.967	chrA03	156.628	113615876	000355F	811890
Marker9868	267	A03	114.756	chrA03	156.814	113823683	000355F	1019697
AHGS2277	1954	B03	144.789	chrA03	156.828	113840333	000355F	1036347
TC21A09	1954	A04	6.162	chrA04	0	204423	000499F	204424
Marker9915	267	A04	0	chrA04	2.72985	716322	000499F	716323
AHS0075	1954	A04	2.944	chrA04	3.23046	810195	000499F	810196
gi338	1954	A04	13.718	chrA04	3.23046	810195	000499F	810196
Marker9916	267	A04	0.375	chrA04	3.43218	848021	000499F	848022
AHS1488	1954	B10	75.961	chrA04	4.41327	1031994	000499F	1031995
AHS3171	1954	B09	71.537	chrA04	12.8347	2611177	000101F	1028697
AHS2375	1954	A04	21.922	chrA04	14.5665	2949751	000101F	1367271
Marker9937	267	A04	5.567	chrA04	14.6654	2969929	000101F	1387449
AHGS3720	1954	A04	20.531	chrA04	15.0049	3039254	000101F	1456774
Marker9943	267	A04	7.154	chrA04	15.1278	3064352	000101F	1481872
Marker7556	314	A04	151.655	chrA04	15.1278	3064352	000101F	1481872
Seq2C10	1954	A04	33.926	chrA04	15.7337	3192211	000101F	1609731
AHS1348	1954	A04	25.986	chrA04	16.8283	3445431	000101F	1862951
Marker9952	267	A04	10.672	chrA04	17.234	3545213	000101F	1962733
Marker17195	267	A05	150.236	chrA04	18.8158	3934281	000101F	2351801
AhTE0803	1954	A04	5.137	chrA04	18.9358	3963798	000101F	2381318
EM42	1954	B04	35.861	chrA04	19.962	4216217	000101F	2633737
AHS0025	1954	A04	30.458	chrA04	20.1452	4261262	000101F	2678782
Leg14	1954	A04	39.897	chrA04	22.6387	4886757	001054F	49840
Ahsnp203	1601	A04	61.965	chrA04	23.5351	5116183	001054F	279266
Ah229	1954	A04	37.088	chrA04	23.7636	5174686	001054F	337769
AHS3126	1954	A04	36.086	chrA04	23.8911	5207300	001054F	370383
Marker9989	267	A04	18.069	chrA04	24.4198	5342613	001054F	505696
Marker7587	314	A04	153.573	chrA04	24.4198	5342613	001054F	505696
AHS2757	1954	A04	37.972	chrA04	25.0142	5494755	001054F	657838
Marker9999	267	A04	18.744	chrA04	25.1282	5523925	001054F	687008
Marker7589	314	A04	153.284	chrA04	25.1282	5523925	001054F	687008
Ahsnp1121	1601	A04	59.931	chrA04	27.9558	6247622	001022F	368134
Marker10018	267	A04	24.67	chrA04	28.9178	6493830	001022F	121926
Marker7600	314	A04	154.278	chrA04	28.9178	6493830	001022F	121926
Marker10022	267	A04	26.742	chrA04	31.123	7058213	000436F	1246512
GM1867	1954	A04	34.168	chrA04	32.0575	7297400	000436F	1007325
Marker10028	314	A04	21.533	chrA04	33.5395	7676705	000436F	628020
Marker7603	314	A04	149.229	chrA04	33.5395	7676705	000436F	628020
Marker10040	267	A04	30.595	chrA04	35.1592	8091245	000436F	213480
Ahsnp375	1601	A04	35.078	chrA04	35.5683	8195952	000436F	108773
Marker9554	314	A04	98.667	chrA04	36.8965	8535890	001500F	231066
AHGS1160	1954	A04	40.305	chrA04	36.9966	8561491	001500F	256667
Marker12979	267	A04	35.983	chrA04	37.0615	8578115	001500F	273291
AHGS1353	1954	A04	54.218	chrA04	37.976	8812151	001500F	507327
Ahsnp1016	1601	A04	54.554	chrA04	38.2452	8881050	002550F	11454
Marker10232	267	A04	70.77	chrA04	38.3195	8900078	002550F	30482
AHGS1236	1954	A04	50.725	chrA04	38.4531	8934274	002550F	64678
Marker10231	267	A04	70.396	chrA04	38.4557	8934938	002550F	65342
Marker7722	314	A04	143.731	chrA04	38.4557	8934938	002550F	65342
AHGS1313	1954	A04	45.178	chrA04	38.4861	8942723	002550F	73127
Marker2413	314	A04	142.962	chrA04	38.9081	9050723	003056F	18763
Marker10299	267	A04	64.474	chrA04	39.0267	9081078	003537F	20872
Marker7743	314	A04	138.239	chrA04	39.0267	9081078	003537F	20872
Seq12E10	1954	A04	55.539	chrA04	39.35	9163827	000284F	61778
Leg136	1954	A04	53.113	chrA04	40.7128	9512613	000284F	410564
AHS2235	1954	B04	60.609	chrA04	40.7189	9514187	000284F	412138
GM723	1954	B05	52.801	chrA04	41.2944	9661462	000284F	559413
Marker10055	267	A04	29.617	chrA04	42.7066	10022903	000284F	920854
AHGS1518	1954	A04	36.117	chrA04	44.3846	10452362	000284F	1350313
Marker10330	267	A04	66.01	chrA04	45.8742	10833620	000284F	1731571
Marker7754	314	A04	137.21	chrA04	45.8742	10833620	000284F	1731571
Marker10332	267	A04	65.036	chrA04	46.3264	10949334	000284F	1847285
Marker7755	314	A04	139.267	chrA04	46.3264	10949334	000284F	1847285
Marker7756	314	A04	136.367	chrA04	48.1957	11427783	000675F_1	431826
Marker10344	267	A04	71.45	chrA04	48.3541	11468300	000675F_1	391309
Ahsnp825	1601	A04	38.472	chrA04	49.2023	11711725	000675F_1	147884
Marker10375	267	A04	63.646	chrA04	50.3091	12098096	001527F	307974
Marker7786	314	A04	135.13	chrA04	50.3098	12098383	001527F	307687
Marker12917	267	A04	96.355	chrA04	51.1841	12426269	001827F	20100
Marker12915	267	A04	36.545	chrA04	51.6673	12607477	001827F	201308
Marker15943	267	A05	112.46	chrA04	53.5798	13344831	000546F_2	47486
Marker37828	314	A04	134.253	chrA04	53.5846	13346705	000546F_2	45612
Marker48190	267	B06	104.854	chrA04	53.5846	13346705	000546F_2	45612
Ahsnp1992	1601	A04	53.622	chrA04	54.2042	13592498	000342F	1712421
AHGS2284	1954	A04	48.11	chrA04	55.3071	14044102	000342F	1260817
Marker10480	267	A04	73.487	chrA04	55.4161	14090253	000342F	1214666
Marker7878	314	A04	132.359	chrA04	55.4161	14090253	000342F	1214666
Marker10479	267	A04	72.735	chrA04	55.5066	14128551	000342F	1176368
Marker10478	267	A04	74.011	chrA04	55.699	14209992	000342F	1094927
Marker10477	267	A04	72.36	chrA04	55.802	14253591	000342F	1051328
AhTE0696	1954	B09	48.37	chrA04	55.9174	14302401	000342F	1002518
Marker22322	267	A07	4.499	chrA04	56.2932	14461464	000342F	843455
Marker10458	267	A04	72.093	chrA04	56.5108	14553575	000342F	751344
Ahsnp1296	1601	A04	31.803	chrA04	56.5506	14570383	000342F	734536
RN23F12	1954	A04	49.982	chrA04	57.0811	14794926	000342F	509993
Marker10534	267	A04	74.273	chrA04	58.6706	15467630	001030F	743389
Marker7909	314	A04	131.493	chrA04	58.6706	15467630	001030F	743389
Ahsnp1246	1601	A04	53.622	chrA04	58.7525	15502308	001030F	708711
Ahsnp485	1601	A04	31.498	chrA04	60.5188	16249832	000713F_1	38714
Ahsnp175	1601	A04	53.316	chrA04	61.251	16559730	000713F_1	348612
Ahsnp237	1601	A04	52.701	chrA04	61.9605	16860009	002203F	22145
PM427	1954	A04	40.335	chrA04	62.4878	17085688	000603F_1	311994
PM375	1954	A04	51.613	chrA04	62.4878	17085688	000603F_1	311994
Ahsnp766	1601	A04	50.235	chrA04	62.6246	17144907	000603F_1	252775
GM736	1954	A04	48.137	chrA04	63.2727	17432052	002491F	126602
AHGS2654	1954	A04	48.852	chrA04	63.5746	17569011	002527F	131436
Marker22101	314	A04	130.042	chrA04	64.094	17804638	000021F_2	39865
Marker30015	267	A10	77.402	chrA04	64.094	17804638	000021F_2	39865
Marker10401	267	A04	63.081	chrA04	64.8406	18143329	000936F	676335
Ahsnp1932	1601	A04	38.891	chrA04	65.1256	18272584	000936F	547080
Marker7822	314	A04	129.33	chrA04	65.6963	18534625	000936F	285039
Marker7827	314	A04	133.548	chrA04	66.0241	18686972	000936F	132692
Marker9242	314	A04	40.494	chrA04	66.6122	18960331	001121F	679340
Marker12444	267	A04	41.602	chrA04	66.6122	18960331	001121F	679340
Marker12442	267	A04	58.893	chrA04	66.6429	18974564	001121F	665107
Marker12439	267	A04	91.748	chrA04	67.1022	19196892	001121F	442779
Marker12053	267	A04	43.25	chrA04	67.1808	19236621	001121F	403050
Marker8937	314	A04	104.991	chrA04	67.1808	19236621	001121F	403050
Marker9224	314	A04	120.121	chrA04	67.5915	19444030	001121F	195641
Ahsnp1037	1601	A04	44.527	chrA04	67.6143	19455530	001121F	184141
Ahsnp1038	1601	A04	29.017	chrA04	67.6151	19455933	001121F	183738
Marker12386	267	A04	92.872	chrA04	67.7004	19499045	001121F	140626
Marker12446	267	A04	44.19	chrA04	67.9912	19645886	004388F	15072
Marker11600	267	A04	44.381	chrA04	68.2146	19763437	002600F	21966
Marker8573	314	A04	126.596	chrA04	68.2146	19763437	002600F	21966
Marker15413	314	A04	50.562	chrA04	68.5855	19977945	000356F_1	192443
Marker12816	314	A04	112.396	chrA04	68.5856	19977980	000356F_1	192478
Marker17190	267	A05	150.236	chrA04	68.5856	19978015	000356F_1	192513
Marker11242	267	A04	82.565	chrA04	68.9513	20201400	000356F_1	415898
Marker8323	314	A04	125.667	chrA04	69.0292	20249012	000356F_1	463510
Ahsnp603	1601	A04	43.978	chrA04	69.6087	20605900	000356F_1	820398
AHGS3704	1954	A04	50.87	chrA04	69.9452	20814854	000356F_1	1029352
Marker8297	314	A04	59.571	chrA04	69.996	20846435	000356F_1	1060933
Marker12808	267	A04	54.773	chrA04	70.9554	21447093	002040F	257108
Marker12807	267	A04	46.384	chrA04	71.0174	21486232	002040F	217969
Marker2236	267	A01	58.545	chrA04	71.2429	21628585	002040F	75616
Marker25361	267	A09	72.573	chrA04	71.2429	21628588	002040F	75613
Marker10889	267	A04	100.301	chrA04	71.2432	21628780	002040F	75421
Marker12620	267	A04	46.758	chrA04	72.1445	22222550	000250F_2	80751
Marker11941	267	A04	46.945	chrA04	72.447	22432776	000987F	800379
Marker8847	314	A04	113.871	chrA04	72.447	22432776	000987F	800379
Marker11943	267	A04	44.643	chrA04	72.4528	22436841	000987F	796314
Marker8849	314	A04	124.737	chrA04	72.4528	22436841	000987F	796314
Ahsnp1732	1601	A04	28.125	chrA04	72.4538	22437569	000987F	795586
Marker12168	267	A04	52.976	chrA04	73.115	22919218	000987F	313937
Marker12169	267	A04	82.378	chrA04	73.1214	22924044	000987F	309111
Ahsnp1897	1601	A04	52.72	chrA04	73.1255	22927140	000987F	306015
Marker9067	314	A04	49.504	chrA04	73.3677	23110656	000987F	122499
Marker12198	267	A04	52.526	chrA04	73.3677	23110656	000987F	122499
Marker12199	267	A04	52.077	chrA04	73.3991	23134452	000987F	98703
Marker9070	314	A04	123.807	chrA04	73.3991	23134452	000987F	98703
Marker5234	267	A02	121.304	chrA04	73.4461	23170048	000987F	63107
Marker12878	267	A04	40.703	chrA04	73.548	23247252	001432F	569998
Marker28529	267	A04	72.474	chrA04	73.667	23337346	001432F	479904
Ahsnp1084	1601	A04	43.184	chrA04	74.0665	23640011	001432F	177239
Marker9231	314	A04	48.895	chrA04	74.3309	23840291	000389F_1	1478493
Marker9229	314	A04	42.132	chrA04	74.4836	23956037	000389F_1	1362747
Marker12406	267	A04	51.29	chrA04	74.4836	23956037	000389F_1	1362747
Marker12404	267	A04	90.213	chrA04	74.5331	23993518	000389F_1	1325266
Marker9228	314	A04	71.816	chrA04	74.54	23998724	000389F_1	1320060
Marker12403	267	A04	83.954	chrA04	74.54	23998724	000389F_1	1320060
Ahsnp1794	1601	A04	28.125	chrA04	74.5449	24002476	000389F_1	1316308
Ahsnp496	1601	A04	43.214	chrA04	74.5449	24002477	000389F_1	1316307
Marker10994	267	A04	48.219	chrA04	74.7517	24159078	000389F_1	1159706
Marker8158	314	A04	111.884	chrA04	74.7517	24159078	000389F_1	1159706
Marker10990	267	A04	60.88	chrA04	74.9366	24307338	000389F_1	1011446
Marker8154	314	A04	123.038	chrA04	74.9366	24307338	000389F_1	1011446
Ahsnp525	1601	A04	30.481	chrA04	75.4655	24831129	000389F_1	487655
AHGS1711	1954	A04	49.784	chrA04	75.5099	24883664	000389F_1	435120
Marker8921	314	A04	43.799	chrA04	75.5727	24958049	000389F_1	360735
Marker12035	267	A04	56.234	chrA04	75.5727	24958049	000389F_1	360735
Marker11817	267	A04	48.668	chrA04	75.7338	25148701	000389F_1	170083
Marker8725	314	A04	75.15	chrA04	75.7481	25165633	000389F_1	153151
Marker8724	314	A04	88.523	chrA04	75.7793	25202564	000389F_1	116220
Marker8723	314	A04	79.769	chrA04	75.8194	25250087	000389F_1	68697
Marker11813	267	A04	88.452	chrA04	75.8194	25250087	000389F_1	68697
Marker11812	267	A04	45.439	chrA04	75.8199	25250570	000389F_1	68214
Marker8495	314	A04	121.66	chrA04	75.9251	25375202	002948F	6963
Marker11711	267	A04	49.118	chrA04	76.1211	25620629	001356F	401487
Marker8648	314	A04	127.462	chrA04	76.1211	25620629	001356F	401487
Ahsnp362	1601	A04	43.184	chrA04	76.3492	25923688	001356F	98428
Marker10145	267	A04	50.279	chrA04	76.4576	26067860	002365F	134352
Ahsnp523	1601	A04	41.967	chrA04	76.4945	26116812	002365F	85400
Ahsnp1451	1601	A04	27.503	chrA04	76.758	26541590	000360F	339279
AHS2873	1954	A04	49.867	chrA04	76.9296	26888287	000360F	685976
Ad92K17	1954	A04	25.853	chrA04	76.945	26918878	000360F	716567
Marker11358	267	A04	78.557	chrA04	77.1681	27491921	000360F	1289610
Ahsnp788	1601	A04	43.184	chrA04	77.2076	27645372	000360F	1443061
Marker12290	267	A04	51.29	chrA04	77.4155	28661600	000477F	1079390
Marker9127	314	A04	57.135	chrA04	77.4155	28661600	000477F	1079390
Marker12283	267	A04	58.893	chrA04	77.4257	28720974	000477F	1020016
Marker9115	314	A04	121.147	chrA04	77.4257	28720974	000477F	1020016
Marker9114	314	A04	43.446	chrA04	77.4304	28748350	000477F	992640
Marker12282	267	A04	59.792	chrA04	77.4304	28748350	000477F	992640
Marker12281	267	A04	56.047	chrA04	77.4305	28748959	000477F	992031
Marker9113	314	A04	119.608	chrA04	77.4305	28748959	000477F	992031
Marker9099	314	A04	46.267	chrA04	77.4856	29239627	000477F	501363
Marker12266	267	A04	54.324	chrA04	77.4856	29239627	000477F	501363
Marker12256	267	A04	46.571	chrA04	77.5038	29490757	000477F	250233
Marker9096	314	A04	90.287	chrA04	77.5038	29490757	000477F	250233
Ahsnp853	1601	A04	27.518	chrA04	77.518	29643949	000477F	97041
Marker11400	267	A04	60.618	chrA04	77.5316	29782228	001311F_2	107010
Marker8422	314	A04	117.012	chrA04	77.5316	29782228	001311F_2	107010
Marker12682	267	A04	35.776	chrA04	77.5544	30047859	000030F_2	2710384
TC1D01	1954	A01	79.565	chrA04	77.5647	30203041	000030F_2	2555202
Ahsnp284	1601	A04	27.727	chrA04	77.5789	30418193	000030F_2	2340050
Ahsnp1033	1601	A04	17.142	chrA04	77.5923	30620865	000030F_2	2137378
Ahsnp377	1601	A04	43.014	chrA04	77.5985	30715319	000030F_2	2042924
AhTE0923	1954	B04	68.95	chrA04	77.613	30935757	000030F_2	1822486
Marker12655	267	A04	56.609	chrA04	77.6154	30972226	000030F_2	1786017
AhTE0116	1954	B04	71.079	chrA04	77.6487	31692759	000030F_2	1065484
Ahsnp477	1601	A04	50.235	chrA04	77.662	31980625	000030F_2	777618
Marker8946	314	A04	55.982	chrA04	77.6646	32020215	000030F_2	738028
Marker8947	314	A04	60.084	chrA04	77.6662	32044107	000030F_2	714136
Marker12064	267	A04	82.003	chrA04	77.6662	32044107	000030F_2	714136
Marker12705	267	A04	60.167	chrA04	77.6791	32239666	000030F_2	518577
Marker12730	267	A04	56.983	chrA04	77.7371	32727925	000030F_2	30318
Marker9024	314	A04	67.041	chrA04	77.761	32866972	000790F	108630
Marker12123	267	A04	87.74	chrA04	77.761	32866972	000790F	108630
Marker9049	314	A04	116.243	chrA04	77.7897	33022166	000790F	263824
Marker12157	267	A04	50.653	chrA04	77.7897	33022382	000790F	264040
Ahsnp1367	1601	A04	43.184	chrA04	77.88	33449890	000790F	691548
AHGS2117	1954	A04	70.32	chrA04	77.9596	33804413	000790F	1046071
Ap40	1954	A04	50.452	chrA04	77.9596	33804773	000790F	1046431
Marker11666	267	A04	59.268	chrA04	78.0273	34135392	002204F	28196
Marker8606	314	A04	115.57	chrA04	78.0273	34135392	002204F	28196
AHGS2166	1954	A04	48.377	chrA04	78.0361	34182839	000650F_3	557737
Marker11383	267	A04	59.53	chrA04	78.0494	34254933	000650F_3	485643
Marker8421	314	A04	108.87	chrA04	78.0494	34254933	000650F_3	485643
Ahsnp1677	1601	A04	26.912	chrA04	78.0638	34333103	000650F_3	407473
Marker11888	267	A04	81.367	chrA04	78.1553	34828308	000172F_3	918621
Marker8788	314	A04	88.843	chrA04	78.1553	34828308	000172F_3	918621
Marker11908	267	A04	50.916	chrA04	78.2814	35262378	000172F_3	484551
Marker8810	314	A04	114.8	chrA04	78.2814	35262378	000172F_3	484551
Marker8811	314	A04	44.151	chrA04	78.2828	35265949	000172F_3	480980
Marker11909	267	A04	60.167	chrA04	78.2828	35265949	000172F_3	480980
Marker8812	314	A04	58.033	chrA04	78.2926	35290650	000172F_3	456279
Ahsnp1450	1601	A04	17.142	chrA04	78.2964	35300233	000172F_3	446696
Ahsnp1141	1601	A04	43.184	chrA04	78.4581	35683183	000172F_3	63746
Marker11804	314	A05	81.799	chrA04	78.4772	35725640	000172F_3	21289
Ahsnp1437	1601	A04	43.184	chrA04	78.5676	35913197	000804F_2	166169
Ahsnp340	1601	A04	43.89	chrA04	78.5716	35921035	000804F_2	174007
Ahsnp159	1601	A04	42.575	chrA04	78.6055	35986935	000804F_2	239907
AHS2201	1954	B10	65.735	chrA04	78.6847	36166036	000804F_2	419008
Marker6499	314	A04	110.858	chrA04	78.696	36196467	000804F_2	449439
Marker11760	267	A04	44.905	chrA04	78.8092	36526273	000804F_2	779245
Marker8674	314	A04	64.573	chrA04	78.9103	36845550	000527F_2	184070
Marker11744	267	A04	93.584	chrA04	78.9103	36845550	000527F_2	184070
Ahsnp1110	1601	A04	27.518	chrA04	78.9138	36856719	000527F_2	195239
Marker8673	314	A04	105.952	chrA04	78.9516	36975897	000527F_2	314417
Marker11740	267	A04	40.965	chrA04	78.9536	36982129	000527F_2	320649
Marker9250	314	A04	104.221	chrA04	79.0014	37133203	000527F_2	471723
Ahsnp814	1601	A04	27.518	chrA04	79.0458	37273363	000527F_2	611883
Marker12226	267	A04	60.355	chrA04	79.0872	37389331	001613F_1	172579
Ahsnp1090	1601	A04	42.88	chrA04	79.2638	37835290	001178F	504763
Marker9622	314	A04	98.041	chrA04	79.3904	38126066	001178F	213987
Marker9618	314	A04	95.2	chrA04	79.4242	38197174	001178F	142879
Marker13084	267	A04	102.256	chrA04	79.4242	38197174	001178F	142879
Marker9617	314	A04	38.378	chrA04	79.4777	38305175	001178F	34878
Marker13081	267	A04	101.313	chrA04	79.4777	38305175	001178F	34878
Ahsnp872	1601	A04	42.27	chrA04	79.5847	38513130	001588F	172978
Marker9613	314	A04	38.024	chrA04	79.6002	38543244	001588F	203092
Marker13076	267	A04	100.488	chrA04	79.6002	38543244	001588F	203092
Marker9616	314	A04	95.008	chrA04	79.6947	38747767	001588F	407615
Marker13080	267	A04	98.538	chrA04	79.6947	38747767	001588F	407615
Ahsnp100	1601	A04	40.712	chrA04	79.8028	39011978	001635F	165566
Marker13119	267	A04	103.643	chrA04	79.8402	39103192	001635F	256780
Marker9648	314	A04	94.879	chrA04	79.8772	39193611	001635F	347199
Marker13117	267	A04	103.268	chrA04	79.8772	39193611	001635F	347199
Marker10314	267	A04	65.486	chrA04	80.0026	39477356	000331F_1	148011
Marker7749	314	A04	140.197	chrA04	80.0026	39477356	000331F_1	148011
Marker10307	267	A04	71.825	chrA04	80.054	39585482	000331F_1	256137
Marker7744	314	A04	144.276	chrA04	80.054	39585482	000331F_1	256137
Marker10305	267	A04	65.748	chrA04	80.0712	39621571	000331F_1	292226
Marker10298	267	A04	70.963	chrA04	80.236	39937681	000331F_1	608336
Marker7742	314	A04	142.094	chrA04	80.236	39937681	000331F_1	608336
Marker10279	267	A04	70.77	chrA04	80.3359	40113666	000331F_1	784321
Marker10265	267	A04	63.912	chrA04	80.5186	40424672	000331F_1	1095327
Ahsnp1341	1601	A04	37.654	chrA04	80.5338	40449272	000331F_1	1119927
Ahsnp93	1601	A04	50.235	chrA04	80.9089	40985469	002201F	122550
Marker12308	267	A04	81.367	chrA04	80.9709	41066398	002201F	41621
Marker9137	314	A04	90.575	chrA04	80.9709	41066398	002201F	41621
Marker10936	267	A04	81.629	chrA04	81.0845	41227314	000364F	1715678
Marker10935	267	A04	81.367	chrA04	81.1148	41273178	000364F	1669814
Ahsnp2024	1601	A04	45.324	chrA04	81.1149	41273356	000364F	1669636
Marker12144	267	A04	46.384	chrA04	81.3765	41661950	000364F	1281042
Marker9040	314	A04	63.77	chrA04	81.3765	41661950	000364F	1281042
Marker11610	267	A04	77.097	chrA04	81.7912	42296515	000364F	646477
Marker8580	314	A04	89.484	chrA04	81.7912	42296515	000364F	646477
Marker11611	267	A04	80.842	chrA04	81.8158	42335413	000364F	607579
Marker8068	314	A04	70.086	chrA04	82.8405	43800119	000679F	459231
Marker8078	314	A04	88.651	chrA04	83.1685	44247864	000679F	11486
Marker9278	314	A04	88.074	chrA04	83.2049	44299788	002538F	107559
Marker12502	267	A04	94.408	chrA04	83.2049	44299788	002538F	107559
Marker10230	267	A04	70.77	chrA04	83.3285	44476543	000136F	69097
Marker10205	267	A04	32.23	chrA04	83.692	45021858	000136F	614412
Ahsnp667	1601	A04	54.554	chrA04	84.2612	45929684	000136F	1522238
Marker10933	267	A04	85.978	chrA04	84.3445	46068350	000136F	1660904
Marker10169	267	A04	70.77	chrA04	84.4515	46261247	000136F	1853801
Marker7674	314	A04	145.161	chrA04	84.4515	46261247	000136F	1853801
AHS2919	1954	A04	52.164	chrA04	84.5616	46459994	000136F	2052548
Marker10165	267	A04	66.689	chrA04	84.5847	46499646	000136F	2092200
Marker7669	314	A04	136.922	chrA04	84.5847	46499646	000136F	2092200
Marker10164	267	A04	66.876	chrA04	84.6182	46557367	000136F	2149921
Marker7668	314	A04	137.725	chrA04	84.6182	46557367	000136F	2149921
GM1720	1954	A04	67.396	chrA04	84.7236	46749832	000136F	2342386
Marker22917	314	A04	39.468	chrA04	85.0771	47463995	000683F	185601
Marker8531	314	A04	73.612	chrA04	85.0986	47509142	000683F	230748
Ahsnp195	1601	A04	44.102	chrA04	85.1029	47518258	000683F	239864
Marker12813	267	A04	44.905	chrA04	85.1776	47669113	000683F	390719
Marker9446	314	A04	118.999	chrA04	85.1776	47669113	000683F	390719
Marker9448	314	A04	62.809	chrA04	85.2261	47763399	000683F	485005
Marker12828	267	A04	79.456	chrA04	85.3196	47960135	000683F	681741
Marker9458	314	A04	87.208	chrA04	85.3196	47960135	000683F	681741
Marker12829	267	A04	78.108	chrA04	85.3222	47966138	000683F	687744
Marker9459	314	A04	85.156	chrA04	85.3222	47966138	000683F	687744
Marker9465	314	A04	68.194	chrA04	85.4133	48185080	000683F	906686
Marker12840	267	A04	77.659	chrA04	85.4133	48185080	000683F	906686
Marker10942	267	A04	47.133	chrA04	85.5054	48406690	000683F	1128296
Marker8127	314	A04	118.39	chrA04	85.5054	48406690	000683F	1128296
Marker8128	314	A04	52.712	chrA04	85.5444	48491045	000683F	1212651
Marker10945	267	A04	55.148	chrA04	85.5444	48491045	000683F	1212651
Marker10947	267	A04	46.006	chrA04	85.5466	48495626	000683F	1217232
Marker10700	267	A04	75.406	chrA04	86.2854	49797195	000157F_1	143364
Marker8863	314	A04	67.746	chrA04	86.4275	50016835	002387F	114280
Marker9080	314	A04	67.393	chrA04	86.5226	50163875	002934F	34524
Marker12239	267	A04	93.584	chrA04	86.5226	50163875	002934F	34524
Ahsnp1591	1601	A04	43.184	chrA04	86.5578	50218360	004494F	228
Marker8186	314	A04	66.688	chrA04	86.5891	50266699	001718F	48012
Marker11090	267	A04	80.543	chrA04	86.5891	50266699	001718F	48012
Ahsnp632	1601	A04	43.184	chrA04	86.7082	50454730	001718F	236043
Marker8194	314	A04	42.645	chrA04	86.7855	50578070	001718F	359383
Marker11092	267	A04	51.814	chrA04	86.7855	50578070	001718F	359383
Marker9487	314	A04	66.4	chrA04	86.8647	50703012	001481F	539405
Marker12889	267	A04	95.044	chrA04	86.8647	50703012	001481F	539405
Ahsnp1408	1601	A04	40.001	chrA04	87.1427	51210467	001481F	31950
Marker9214	314	A04	65.438	chrA04	87.2337	51407463	000622F_1	81098
Marker12372	267	A04	92.31	chrA04	87.2337	51407463	000622F_1	81098
Marker1631	314	A01	66.086	chrA04	87.3191	51592268	001128F	103608
Marker9909	314	A04	64.22	chrA04	87.3932	51750392	001128F	261732
Marker9910	314	A04	102.554	chrA04	87.4012	51767236	001128F	278576
Marker13452	267	A04	104.736	chrA04	87.4012	51767236	001128F	278576
Marker12879	267	A04	39.504	chrA04	87.631	52250911	001128F	762251
Marker11756	267	A04	55.785	chrA04	87.6902	52375403	000996F	71352
Ahsnp1187	1601	A04	30.876	chrA04	87.7482	52497518	000996F	193467
Ahsnp443	1601	A04	41.967	chrA04	87.7576	52517180	000996F	213129
Marker8818	314	A04	63.097	chrA04	87.9023	52821718	000996F	517667
Marker11923	267	A04	81.104	chrA04	87.9023	52821718	000996F	517667
Marker11922	267	A04	76.535	chrA04	87.9061	52829688	000996F	525637
Marker11072	267	A04	91.374	chrA04	88.1267	53281348	002590F	87646
Marker11069	267	A04	76.535	chrA04	88.157	53341883	002590F	27111
Marker8130	314	A04	55.533	chrA04	88.2573	53541801	000471F	172708
Marker10954	267	A04	57.245	chrA04	88.2573	53541801	000471F	172708
Marker9439	314	A04	62.456	chrA04	88.2843	53595554	000471F	226461
Marker9435	314	A04	58.482	chrA04	88.3731	53768105	000471F	399012
Marker12795	267	A04	76.91	chrA04	88.3731	53768105	000471F	399012
Marker9434	314	A04	44.6	chrA04	88.3968	53812979	000471F	443886
Marker12794	267	A04	56.796	chrA04	88.3968	53812979	000471F	443886
EM88	1954	B04	67.696	chrA04	88.7615	54530587	000471F	1161494
Ahsnp765	1601	A04	53.316	chrA04	89.9939	57198102	001082F	99882
Marker11525	267	A04	84.478	chrA04	90.0835	57403837	001082F	305617
Marker11125	267	A04	77.097	chrA04	90.2294	57749180	001082F	650960
Marker11999	267	A04	45.171	chrA04	90.4429	58271130	001910F	35392
Marker8902	314	A04	56.783	chrA04	90.4429	58271130	001910F	35392
Marker8879	314	A04	75.919	chrA04	90.5425	58514512	000207F_1	343063
Marker11971	267	A04	89.951	chrA04	90.5425	58514512	000207F_1	343063
Ahsnp955	1601	A04	42.091	chrA04	90.5437	58517297	000207F_1	340278
Marker11970	267	A04	56.421	chrA04	90.5505	58533932	000207F_1	323643
Marker8878	314	A04	117.781	chrA04	90.5505	58533932	000207F_1	323643
Marker8877	314	A04	54.603	chrA04	90.5796	58607496	000207F_1	250079
Ahsnp1146	1601	A04	29.05	chrA04	90.8267	59327580	000988F	469906
Ahsnp1664	1601	A04	43.184	chrA04	90.865	59453447	000988F	595773
Marker8907	314	A04	54.09	chrA04	90.8683	59464437	000988F	606763
Marker15228	314	A04	60.757	chrA04	90.964	59786767	000248F	920
Marker20455	267	A06	88.162	chrA04	90.964	59786767	000248F	920
Marker12517	267	A04	80.543	chrA04	91.0295	60012219	000248F	226372
Marker12518	267	A04	50.466	chrA04	91.0316	60019343	000248F	233496
Marker9281	314	A04	109.832	chrA04	91.0316	60019343	000248F	233496
Ahsnp63	1601	A04	43.184	chrA04	91.0384	60043055	000248F	257208
Marker9283	314	A04	52.036	chrA04	91.0816	60224851	000248F	439004
Marker9302	314	A04	51.427	chrA04	91.2423	61161015	000248F	1375168
Ahsnp867	1601	A04	50.235	chrA04	91.2426	61162870	000248F	1377023
Marker12546	267	A04	55.522	chrA04	91.2751	61368054	000248F	1582207
Marker12552	267	A04	77.097	chrA04	91.3249	61647588	000248F	1861741
Ahsnp898	1601	A04	17.19	chrA04	91.3415	61731306	000248F	1945459
Ahsnp1065	1601	A04	42.176	chrA04	91.3609	61829535	000248F	2043688
Marker23222	314	A04	49.953	chrA04	91.404	62080502	001429F	46631
Marker23223	314	A04	68.803	chrA04	91.4238	62205587	001429F	171716
Marker23667	314	A04	83.265	chrA04	91.4382	62292671	001429F	258800
Marker11917	267	A04	51.814	chrA04	91.4881	62713279	001070F	83758
Marker8635	314	A04	86.599	chrA04	91.5001	63015182	001070F	385661
Marker8632	314	A04	48.382	chrA04	91.5001	63049392	001070F	419871
Marker11696	267	A04	58.893	chrA04	91.5001	63049392	001070F	419871
Marker8815	314	A04	56.334	chrA04	91.5062	63358294	001070F	728773
Marker11919	267	A04	57.882	chrA04	91.5062	63358294	001070F	728773
Marker8166	314	A04	47.934	chrA04	91.5468	63798004	001239F	419589
Marker11016	267	A04	57.507	chrA04	91.5468	63798004	001239F	419589
Marker11008	267	A04	51.814	chrA04	91.5547	63852232	001239F	365361
Marker11007	267	A04	44.381	chrA04	91.5932	64085692	001239F	131901
Marker12076	267	A04	58.893	chrA04	91.6297	64283011	001577F	65319
Seq11E08	1954	B01	41.354	chrA04	91.6356	64315044	001577F	97352
Marker11045	267	A04	51.814	chrA04	91.6524	64406007	001577F	188315
Marker8179	314	A04	47.485	chrA04	91.7051	64691180	001577F	473488
Marker11026	267	A04	58.519	chrA04	91.7051	64691180	001577F	473488
Marker11401	267	A04	51.29	chrA04	91.7153	64746235	000755F	1156926
AhTE0804	1954	A04	62.973	chrA04	91.7256	64801989	000755F	1101172
Marker11405	267	A04	51.103	chrA04	91.7332	64837841	000755F	1065320
AHGS1745	1954	A04	53.513	chrA04	91.7561	64934195	000755F	968966
Marker8423	314	A04	47.132	chrA04	91.821	65223694	000755F	679467
Marker11409	267	A04	49.567	chrA04	91.821	65223694	000755F	679467
Ahsnp490	1601	A04	0	chrA04	91.8329	65279687	000755F	623474
Marker11427	267	A04	80.543	chrA04	91.8946	65532642	000755F	370519
Marker8035	314	A04	46.78	chrA04	92.2043	66314650	001748F	36765
Marker10751	267	A04	75.896	chrA04	92.2043	66314650	001748F	36765
Marker9308	314	A04	45.049	chrA04	92.2652	66436019	002165F	161153
Marker8084	314	A04	80.957	chrA04	92.3995	66696951	001906F	266607
Marker8263	314	A04	43.094	chrA04	92.548	66949797	001906F	13761
Marker11178	267	A04	60.355	chrA04	92.548	66949797	001906F	13761
Marker9200	267	A03	99.227	chrA04	92.6055	67040548	000975F	870728
Marker8558	314	A04	42.901	chrA04	92.72	67221237	000975F	690039
Marker12413	267	A04	51.814	chrA04	93.209	67977171	000641F	65796
Marker9233	314	A04	113.005	chrA04	93.209	67977171	000641F	65796
Marker12422	267	A04	50.017	chrA04	93.3039	68121078	000641F	209703
Marker9235	314	A04	120.634	chrA04	93.3039	68121078	000641F	209703
Ahsnp625	1601	A04	50.235	chrA04	93.3249	68152797	000641F	241422
Marker9237	314	A04	89.196	chrA04	93.3393	68174716	000641F	263341
AHGS2204	1954	A04	51.134	chrA04	93.4938	68408795	000641F	497420
Marker9077	314	A04	70.759	chrA04	93.5266	68458479	000641F	547104
Marker12219	267	A04	86.916	chrA04	93.5266	68458479	000641F	547104
Marker8744	314	A04	42.773	chrA04	93.9619	69047340	000641F	1135965
Marker11845	267	A04	51.552	chrA04	93.9619	69047340	000641F	1135965
Marker8745	314	A04	63.578	chrA04	93.9681	69054844	000641F	1143469
Marker8751	314	A04	42.453	chrA04	94.0175	69115227	000641F	1203852
Marker8752	314	A04	42.324	chrA04	94.0295	69129937	000641F	1218562
Marker11849	267	A04	46.194	chrA04	94.0295	69129937	000641F	1218562
Marker9360	314	A04	62.104	chrA04	94.2835	69445324	002191F	42134
Marker12664	267	A04	77.284	chrA04	94.2835	69445324	002191F	42134
Marker8494	267	A03	97.242	chrA04	94.3415	69518650	002140F	31093
Marker9005	314	A04	58.77	chrA04	94.4318	69632602	002140F	145045
Marker9004	314	A04	61.43	chrA04	94.4721	69683931	002140F	196374
Marker12104	267	A04	89.576	chrA04	94.4721	69683931	002140F	196374
Marker12103	267	A04	79.007	chrA04	94.4725	69684397	002140F	196840
Ahsnp696	1601	A04	41.967	chrA04	94.4833	69697806	002140F	210249
Marker10976	267	A04	79.906	chrA04	94.6371	69884286	001502F	442100
Marker8140	314	A04	84.291	chrA04	94.6371	69884286	001502F	442100
Marker23144	314	A04	41.78	chrA04	95.1079	70454920	002348F	68839
Marker9266	314	A04	41.427	chrA04	95.2697	70649574	002364F	64580
Marker12491	267	A04	42.051	chrA04	95.2697	70649574	002364F	64580
Marker11266	267	A04	81.104	chrA04	95.596	71065028	000676F	350775
Marker8340	314	A04	76.464	chrA04	95.6886	71190217	000676F	475964
Marker11270	267	A04	90.213	chrA04	95.6886	71190217	000676F	475964
Marker11290	267	A04	88.639	chrA04	96.1368	71770636	000676F	1056383
Marker8718	314	A04	76.977	chrA04	96.3975	72094447	002658F	7265
Marker11805	267	A04	81.367	chrA04	96.3975	72094447	002658F	7265
Marker8563	314	A04	122.269	chrA04	96.4766	72192667	000917F	900753
Marker11589	267	A04	44.905	chrA04	96.5156	72241062	000917F	852358
Marker8564	314	A04	63.386	chrA04	96.5342	72264170	000917F	829250
Ahsnp1681	1601	A04	50.235	chrA04	96.6642	72420525	000917F	672895
Marker8702	314	A04	71.304	chrA04	96.7809	72556575	000917F	536845
Marker11775	267	A04	82.565	chrA04	96.7809	72556575	000917F	536845
Marker8701	314	A04	40.914	chrA04	96.8462	72632620	000917F	460800
Marker11767	267	A04	80.28	chrA04	96.9042	72698757	000917F	394663
Marker22918	314	A04	45.498	chrA04	97.0926	72908587	000917F	184833
Ahsnp1943	1601	A04	27.821	chrA04	97.2392	73071958	000917F	21462
Marker11456	267	A04	83.579	chrA04	97.2658	73101593	000757F	8074
Ahsnp1226	1601	A04	27.518	chrA04	97.5441	73382708	000757F	289189
RN35B05	1954	A04	45.492	chrA04	97.7095	73535509	000757F	441990
Marker11302	267	A04	89.014	chrA04	97.8015	73620487	000757F	526968
Marker8360	314	A04	77.746	chrA04	97.8036	73622419	000757F	528900
Marker11303	267	A04	88.19	chrA04	97.8036	73622419	000757F	528900
Ahsnp1212	1601	A04	29.384	chrA04	98.6136	74331846	001002F	864063
Ahsnp981	1601	A04	41.967	chrA04	99.0251	74674422	001002F	521487
Marker12900	267	A04	37.743	chrA04	99.3865	74975254	001002F	220655
Marker9490	314	A04	40.045	chrA04	99.3865	74975254	001002F	220655
Marker12815	267	A04	90.475	chrA04	99.6523	75196551	006725F	2938
Marker9006	314	A04	78.452	chrA04	99.7769	75301398	002014F	216825
Marker12106	267	A04	90.737	chrA04	99.7769	75301398	002014F	216825
Marker9280	314	A04	72.746	chrA04	100.154	75622449	002109F	169343
Marker12515	267	A04	91.112	chrA04	100.154	75622449	002109F	169343
Marker9205	314	A04	64.925	chrA04	100.372	75808347	000394F	16456
Marker12363	267	A04	94.857	chrA04	100.372	75808347	000394F	16456
Marker12362	267	A04	40.516	chrA04	100.396	75828695	000394F	36804
Marker9204	314	A04	103.516	chrA04	100.396	75828695	000394F	36804
Ahsnp1396	1601	A04	41.967	chrA04	100.998	76316327	000394F	524436
Ahsnp2054	1601	A04	39.804	chrA04	100.998	76316328	000394F	524437
Marker9477	314	A04	65.951	chrA04	101.064	76367203	000394F	575312
Marker12860	267	A04	93.958	chrA04	101.064	76367203	000394F	575312
Marker9476	314	A04	39.596	chrA04	101.065	76368040	000394F	576149
Marker12859	267	A04	43.624	chrA04	101.065	76368040	000394F	576149
Ahsnp1482	1601	A04	27.636	chrA04	101.252	76512901	000394F	721010
Ahsnp1384	1601	A04	41.967	chrA04	101.282	76535397	000394F	743506
Marker12852	267	A04	41.152	chrA04	101.435	76654083	000394F	862192
Marker9470	314	A04	106.818	chrA04	101.435	76654083	000394F	862192
Marker12851	267	A04	40.066	chrA04	101.441	76658485	000394F	866594
Marker9469	314	A04	101.432	chrA04	101.441	76658485	000394F	866594
Ahsnp1269	1601	A04	29.05	chrA04	101.811	76937900	000394F	1146009
Ahsnp1944	1601	A04	17.142	chrA04	101.941	77030576	000394F	1238685
Marker14179	314	A06	42.591	chrA04	102.221	77231135	000394F	1439244
Marker21113	267	A07	101.434	chrA04	102.221	77231135	000394F	1439244
Marker12354	267	A04	93.321	chrA04	102.351	77325396	000394F	1533505
AHGS1816	1954	A04	78.83	chrA04	102.716	77591828	001664F	394723
Marker12359	267	A04	39.055	chrA04	102.758	77622021	001664F	364530
Marker9194	314	A04	39.468	chrA04	102.758	77622021	001664F	364530
Ahsnp224	1601	A04	29.165	chrA04	102.818	77665917	001664F	320634
Marker12946	267	A04	94.857	chrA04	103.614	78234755	000238F_2	25991
Marker12500	267	A04	94.857	chrA04	103.725	78312377	001976F	275823
Marker12493	267	A04	43.999	chrA04	104.016	78510417	001976F	77783
Marker9267	314	A04	107.748	chrA04	104.016	78510417	001976F	77783
Marker9532	314	A04	38.731	chrA04	105.004	79158336	000681F	732488
Marker12934	267	A04	95.981	chrA04	105.147	79251769	000681F	639055
Marker12933	267	A04	38.305	chrA04	105.165	79263280	000681F	627544
Marker9530	314	A04	99.629	chrA04	105.165	79263280	000681F	627544
IPAHM395	1954	A04	63.547	chrA04	105.181	79273980	000681F	616844
AHS0643	1954	B04	69.601	chrA04	105.237	79310639	000681F	580185
Marker12922	267	A04	37.369	chrA04	105.479	79467972	000681F	422852
Marker9526	314	A04	37.537	chrA04	105.479	79467972	000681F	422852
Marker12921	267	A04	95.606	chrA04	105.677	79593195	000681F	297629
AHGS1392	1954	A04	49.012	chrA04	105.832	79689924	000681F	200900
Marker9548	314	A04	37.161	chrA04	106.36	80020290	000391F_1	639041
Marker12958	267	A04	96.73	chrA04	106.36	80020290	000391F_1	639041
Marker19500	314	A04	37.734	chrA04	106.653	80205382	000391F_1	453949
Marker10711	267	A04	97.485	chrA04	107.4	80673108	002954F	50996
Marker12988	267	A04	98.161	chrA04	107.555	80768247	003134F	4403
Marker10900	267	A04	100.301	chrA04	107.618	80806852	001031F_1	34103
Marker8093	314	A04	91.947	chrA04	107.695	80854037	001031F_1	81288
Marker10902	267	A04	98.351	chrA04	107.695	80854037	001031F_1	81288
Marker8109	314	A04	94.523	chrA04	108.023	81054166	001031F_1	281417
Marker10913	267	A04	98.913	chrA04	108.023	81054166	001031F_1	281417
Marker8088	314	A04	36.962	chrA04	108.801	81521939	001116F	709443
Marker10896	267	A04	99.812	chrA04	108.801	81521939	001116F	709443
Marker10895	267	A04	100.75	chrA04	108.802	81522633	001116F	708749
Marker22475	314	A04	92.657	chrA04	109.321	81829790	001116F	401592
Ahsnp568	1601	A04	29.384	chrA04	109.333	81837275	001116F	394107
Seq3B10	1954	A04	46.176	chrA04	110.577	82550716	001065F_1	319235
AHGS1679	1954	A04	66.66	chrA04	111.028	82802254	001065F_1	570773
Marker8252	314	A04	82.239	chrA04	111.028	82802338	001065F_1	570857
Marker11166	267	A04	82.827	chrA04	111.028	82802338	001065F_1	570857
Ahsnp706	1601	A04	41.051	chrA04	111.162	82876660	001065F_1	645179
Ahsnp707	1601	A04	41.051	chrA04	111.162	82876660	001065F_1	645179
IPAHM121	1954	B04	59.722	chrA04	111.555	83096397	000039F_3	86390
Ahsnp1976	1601	A04	21.823	chrA04	111.598	83120546	000039F_3	110539
Marker9967	314	A04	30.877	chrA04	111.836	83254203	000039F_3	244196
Marker13530	267	A04	110.626	chrA04	111.836	83254203	000039F_3	244196
Marker9954	314	A04	29.458	chrA04	112.36	83541034	000039F_3	531027
Marker13498	267	A04	109.909	chrA04	113.36	84068807	000039F_3	1058800
Ahsnp1480	1601	A04	51.468	chrA04	113.728	84258672	000039F_3	1248665
Marker13488	267	A04	108.996	chrA04	114.256	84527077	000039F_3	1517070
Marker9923	314	A04	28.714	chrA04	114.598	84700550	000039F_3	1690543
Marker13472	267	A04	109.312	chrA04	114.598	84700550	000039F_3	1690543
Marker9920	314	A04	33.116	chrA04	115.091	84952202	000039F_3	1942195
Marker13471	267	A04	113.404	chrA04	115.091	84952202	000039F_3	1942195
Marker9919	314	A04	32.924	chrA04	115.121	84967555	000039F_3	1957548
Marker13470	267	A04	113.779	chrA04	115.121	84967555	000039F_3	1957548
Ahsnp1684	1601	A04	50.624	chrA04	115.168	84991868	000039F_3	1981861
Ahsnp557	1601	A04	50.672	chrA04	115.168	84991868	000039F_3	1981861
AHGS1973	1954	A04	48.459	chrA04	115.61	85212220	000039F_3	2202213
AhTE0699	1954	B04	96.272	chrA04	117.262	86014364	000375F	424206
Marker12894	314	A04	24.285	chrA04	117.274	86019919	000375F	429761
Marker17260	267	A05	151.562	chrA04	117.274	86019919	000375F	429761
PM120	1954	A04	59.466	chrA04	117.366	86064921	000375F	474763
AhTE0622	1954	A04	60.97	chrA04	118.451	86591916	000375F	1001758
AHGS1143	1954	A04	27.892	chrA04	118.573	86651159	000375F	1061001
AhTE0992	1954	B07	76.931	chrA04	118.613	86670303	000375F	1080145
Marker10029	314	A04	20.744	chrA04	120.33	87501412	001007F	839668
AHGS2208	1954	A04	74.203	chrA04	121.113	87875781	001007F	465299
Marker10043	314	A04	18.757	chrA04	122.236	88389875	000649F_1	48696
Marker10054	314	A04	17.969	chrA04	123.583	88986639	000649F_1	645460
AHS1957	1954	A04	61.198	chrA04	124.281	89295064	000241F	27371
Leg50	1954	A04	57.394	chrA04	125.238	89716483	000241F	448790
GM2480	1954	A04	69.492	chrA04	126.553	90307488	000241F	1039795
Marker10112	314	A04	10.926	chrA04	127.703	90838679	000241F	1570986
Marker10113	314	A04	7.972	chrA04	128.019	90987013	000241F	1719320
AHS3128	1954	A04	60.376	chrA04	128.074	91013216	000241F	1745523
[truncated: 12,621 more rows]

## Sheet: SD3b_Marker number distribut
Supplementary Data Set 3b The marker number distribution between the linkage groups in the four maps and the integrated map
Genome	A genome										B genome
	Chr1	Chr2	Chr3	Chr4	Chr5	Chr6	Chr7	Chr8	Chr9	Chr10	Chr11	Chr12	Chr13	Chr14	Chr15	Chr16	Chr17	Chr18	Chr19	Chr20
A01	316	0	1	3	3	4	2	0	3	2	14	0	2	2	2	0	0	2	3	0
A02	2	531	5	1	1	0	0	0	2	1	2	8	1	4	0	2	1	0	2	0
A03	1	4	485	2	0	0	0	0	0	0	1	2	2	0	0	0	1	0	0	2
A04	2	0	2	614	7	2	1	1	2	2	0	1	2	19	0	0	0	1	0	0
A05	3	3	2	5	586	3	0	1	3	3	2	0	1	1	8	0	1	2	1	2
A06	1	1	5	2	1	283	2	1	2	1	1	1	3	0	0	19	0	1	1	0
A07	2	2	2	3	1	0	449	0	1	2	0	1	1	0	1	0	5	4	1	2
A08	2	1	0	0	4	0	0	258	1	0	0	0	2	0	1	0	8	8	1	1
A09	5	2	4	2	0	1	1	0	416	0	2	1	3	1	1	0	0	2	14	0
A10	1	0	2	1	2	0	1	0	1	584	1	0	0	2	1	1	0	0	0	11
B01	7	0	2	1	0	0	0	0	1	2	530	0	1	3	2	2	6	1	4	3
B02	1	13	2	0	0	0	1	0	2	1	3	866	1	2	1	4	7	7	2	2
B03	0	1	12	0	0	1	0	1	1	0	1	1	748	3	7	2	7	1	8	1
B04	0	0	3	14	2	2	0	0	0	0	7	1	3	1037	3	5	5	3	4	5
B05	1	1	0	1	19	0	0	1	1	1	3	13	2	4	1169	4	4	4	4	7
B06	0	0	1	1	0	9	0	1	1	0	4	2	1	3	3	283	2	3	2	3
B07	1	0	0	1	0	0	7	1	1	0	3	1	7	6	2	3	1208	1	8	2
B08	1	1	0	0	0	0	6	7	0	1	3	9	1	11	9	4	14	1165	3	2
B09	0	0	0	3	0	0	0	0	11	1	4	3	2	2	12	2	14	9	1420	5
B10	1	0	3	2	1	2	0	1	0	5	3	2	1	6	2	3	6	1	4	815
Note: A01 ~ B10 are the linkage groups of the four maps. Chr1 ~ chr20 are the chromosomes in the integrated map
	the most number of markers contributed to the chromosome in the integrated map from the corresponding (same identity) linkage groups of original maps
	the number of markers contributed to the chromsome in the integrated map from the homoeologous linkage group of the original maps
	the number of markers contributed to the chromsome in the integrated map greater than that from the homoeologous linkage group of the original maps

## Sheet: SD3c_Contig_LG_assignment
Supplementary Data Set 3c The assignment of the contigs on the integrated map
Contigs	LG	Length	Orientation
001990F	chrA01	327864	+
000002F	chrA01	7127209	-
000682F	chrA01	1283404	+
001479F	chrA01	571298	+
000017F_2	chrA01	3959999	+
000643F	chrA01	1338926	+
000805F	chrA01	1123376	+
001655F	chrA01	469867	+
000146F_1	chrA01	497222	+
000955F	chrA01	960496	+
001769F	chrA01	415348	+
000366F_1	chrA01	1758340	-
000441F_1	chrA01	350625	+
001444F	chrA01	594243	+
000535F	chrA01	1517085	-
000614F	chrA01	1381493	-
001215F	chrA01	751068	+
000668F	chrA01	1308539	+
000879F	chrA01	1031480	+
000013F_1	chrA01	2678829	-
002678F	chrA01	110030	+
002195F	chrA01	253042	+
001186F	chrA01	775077	+
000967F_1	chrA01	404276	+
000013F_2	chrA01	2602500	+
000509F	chrA01	1548528	-
001537F	chrA01	523135	+
001219F	chrA01	742294	+
000113F_1	chrA01	1642348	-
000131F_2	chrA01	2216161	-
001000F_1	chrA01	804155	+
000622F_2	chrA01	1124737	+
002744F	chrA01	96723	+
000465F_1	chrA01	967197	+
001299F	chrA01	687472	+
001259F	chrA01	706994	+
002226F	chrA01	240748	+
002230F	chrA01	227967	+
000506F	chrA01	1577916	+
001081F_1	chrA01	700000	-
000332F	chrA01	1928630	+
000159F_2	chrA01	482244	+
002929F	chrA01	66710	+
000021F_1	chrA01	4485554	-
002437F	chrA01	171321	+
000161F	chrA01	2705316	+
000238F_3	chrA01	816184	+
006945F	chrA01	2482	+
000015F	chrA01	5241827	-
001155F	chrA01	794808	+
001305F	chrA01	688302	-
001195F_1	chrA01	367665	+
000604F_1	chrA01	1115444	-
000017F_1	chrA01	871188	+
000287F	chrA01	2127880	-
000293F	chrA01	2094556	+
000421F	chrA01	1699986	-
000788F_1	chrA01	621915	+
001689F	chrA01	459806	+
000752F_1	chrA01	494537	+
000082F	chrA01	3431014	-
001730F	chrA01	435988	+
000653F	chrA01	1302559	+
000290F	chrA01	2098541	+
000331F_2	chrA01	414686	+
000487F	chrA01	1604718	+
000628F	chrA01	900207	+
000042F	chrA01	4176150	+
000452F	chrA01	1668682	+
000665F	chrA01	1320159	-
002329F	chrA01	204828	+
000208F	chrA02	2403497	-
000571F_1	chrA02	1132007	+
001519F	chrA02	573381	-
000076F	chrA02	3522800	-
000062F_1	chrA02	2934835	+
000367F_2	chrA02	1034092	+
002779F	chrA02	90074	+
000065F	chrA02	3679251	+
000289F	chrA02	2101825	-
000319F	chrA02	2011105	+
000157F_2	chrA02	1362250	+
000181F_2	chrA02	2085897	+
001027F	chrA02	921175	+
002622F	chrA02	113005	+
002074F	chrA02	292814	+
000356F_2	chrA02	265140	+
000850F	chrA02	1073623	+
002717F	chrA02	106332	+
003497F	chrA02	33519	+
002110F	chrA02	268144	+
001145F	chrA02	811337	+
004979F	chrA02	15880	+
001607F	chrA02	501057	-
001241F	chrA02	726372	+
002000F	chrA02	319119	+
001314F	chrA02	681219	+
000449F	chrA02	1705428	+
002576F	chrA02	135184	+
001939F	chrA02	353749	-
001190F	chrA02	772361	+
000443F	chrA02	1685972	+
001818F	chrA02	407341	-
001695F_2	chrA02	236353	+
002032F	chrA02	319160	+
000574F	chrA02	1411775	-
002403F	chrA02	173384	+
005496F	chrA02	11577	+
001226F	chrA02	748098	-
001304F	chrA02	701492	-
000426F_1	chrA02	957277	+
001762F	chrA02	407436	-
002166F	chrA02	259698	+
001140F	chrA02	796901	-
000853F	chrA02	1065473	+
001359F	chrA02	642717	-
002640F	chrA02	117884	-
001248F	chrA02	739629	+
000159F_3	chrA02	1562766	+
000211F_2	chrA02	2157378	+
001361F	chrA02	627178	-
001860F	chrA02	381694	+
001972F	chrA02	332582	+
002399F	chrA02	195482	+
002711F	chrA02	105013	+
002492F	chrA02	157724	+
001603F	chrA02	524203	-
000539F	chrA02	1535087	+
001311F_1	chrA02	546071	+
001412F	chrA02	615820	+
000010F_1	chrA02	1983469	+
001580F	chrA02	502422	-
000018F_2	chrA02	597807	+
001545F	chrA02	538851	+
001936F	chrA02	336311	+
004857F	chrA02	16815	+
001613F_2	chrA02	249646	-
001152F	chrA02	792398	+
000632F	chrA02	1332929	+
001933F	chrA02	345667	+
001652F	chrA02	476264	-
002361F	chrA02	192731	+
002175F	chrA02	261906	+
002245F	chrA02	232768	-
002539F	chrA02	153497	+
000664F_1	chrA02	605414	-
000324F	chrA02	1981425	+
002935F	chrA02	67051	-
001799F_1	chrA02	139914	-
001113F_1	chrA02	503605	-
001833F	chrA02	385937	+
000481F	chrA02	1618717	+
001525F	chrA02	547516	+
000756F	chrA02	1185148	-
001881F_1	chrA02	170976	+
001881F_2	chrA02	185883	+
000713F_2	chrA02	804433	-
000952F_2	chrA02	639241	+
000690F	chrA02	1287490	+
000089F	chrA02	3333487	-
000373F_2	chrA02	1526070	+
000478F	chrA02	1628826	-
002582F	chrA02	136958	+
001173F	chrA02	788114	-
000818F	chrA02	1104121	+
000010F_2	chrA02	3238473	+
001885F	chrA02	363840	+
002038F	chrA02	318607	+
001898F	chrA02	355884	-
001790F	chrA02	413144	+
001716F	chrA02	439822	+
003383F	chrA02	37023	+
000018F_1	chrA02	4160702	+
000784F	chrA02	1149967	+
001348F	chrA02	649466	+
000371F	chrA02	1831139	+
000358F	chrA03	1886960	+
002252F	chrA03	229492	+
000806F	chrA03	1135594	-
000816F	chrA03	1102637	+
000453F	chrA03	1654052	+
002098F	chrA03	282861	+
001810F	chrA03	398230	+
001890F	chrA03	367414	+
000472F	chrA03	1593252	+
000014F_2	chrA03	4538836	-
002473F	chrA03	164412	+
000984F	chrA03	950894	+
003075F	chrA03	52582	+
001600F_2	chrA03	220784	+
001663F	chrA03	460084	-
000185F	chrA03	2557532	-
000562F	chrA03	1462372	-
002549F	chrA03	145748	+
001951F	chrA03	346789	+
000028F	chrA03	4466579	+
000899F	chrA03	1016896	+
000615F	chrA03	1374110	+
001628F	chrA03	486200	-
000433F_1	chrA03	1362576	-
001029F	chrA03	906288	-
000353F	chrA03	1910556	-
001103F	chrA03	854192	-
003068F	chrA03	53378	+
001349F_2	chrA03	481047	+
001927F	chrA03	352204	+
000993F	chrA03	904700	-
001003F	chrA03	922861	-
001166F	chrA03	786628	+
000282F_2	chrA03	1021270	+
001195F_2	chrA03	401817	+
000210F_1	chrA03	1200518	-
000808F	chrA03	1099136	+
000581F	chrA03	1419563	-
000045F_3	chrA03	278199	+
000570F	chrA03	1442395	+
001060F	chrA03	865771	-
001254F	chrA03	711994	-
000582F_3	chrA03	368954	+
001272F_1	chrA03	573201	+
000608F	chrA03	1398156	-
001179F_1	chrA03	241026	+
000636F	chrA03	1348274	+
000297F_1	chrA03	1059036	+
000153F_2	chrA03	1545666	+
001886F	chrA03	368390	+
001712F	chrA03	429002	+
000246F	chrA03	2275124	+
001246F	chrA03	728224	+
000045F_4	chrA03	2451198	+
002097F	chrA03	283012	+
001913F	chrA03	355974	+
000782F	chrA03	1146101	-
001380F	chrA03	629145	+
001633F	chrA03	492540	+
000727F	chrA03	1204181	+
000783F_2	chrA03	486984	+
001600F_1	chrA03	273896	+
002247F	chrA03	238432	-
001080F	chrA03	840222	+
002179F	chrA03	260904	+
001750F	chrA03	431974	+
000928F	chrA03	966913	+
001045F	chrA03	889495	+
000592F	chrA03	1398154	+
002118F	chrA03	263901	+
001458F	chrA03	578089	+
001902F	chrA03	366911	+
000921F_1	chrA03	537276	+
001229F	chrA03	731063	-
000083F	chrA03	3426234	-
000906F	chrA03	1008473	+
001260F_1	chrA03	276111	+
000921F_2	chrA03	463027	+
001363F	chrA03	634906	+
000109F	chrA03	3139260	-
000153F_1	chrA03	1202764	+
002564F	chrA03	121993	+
000196F_2	chrA03	2129348	-
000469F	chrA03	1566292	+
001279F	chrA03	703970	+
000640F	chrA03	1307478	-
000341F	chrA03	1911516	-
001139F	chrA03	818786	+
000932F	chrA03	993982	-
002354F	chrA03	200569	+
000238F_1	chrA03	1213413	+
001541F	chrA03	529458	+
002250F	chrA03	240296	+
001042F	chrA03	886299	-
000395F_1	chrA03	702017	-
001385F	chrA03	627338	+
001846F	chrA03	367552	+
000390F	chrA03	1770434	+
002341F	chrA03	216116	+
000747F	chrA03	1173931	+
001431F	chrA03	604443	-
000325F	chrA03	1958217	+
000262F_2	chrA03	1102387	+
003285F	chrA03	40557	+
002205F	chrA03	247515	-
000068F_2	chrA03	3413604	+
000508F	chrA03	1585320	+
001331F	chrA03	653411	+
002568F	chrA03	137101	+
001398F_1	chrA03	512894	-
001138F	chrA03	832408	+
004733F	chrA03	17941	+
000441F_2	chrA03	1327440	-
000254F_1	chrA03	1990522	-
000439F	chrA03	1706144	+
000355F	chrA03	1886550	-
000499F	chrA04	1582381	-
000101F	chrA04	3254337	-
001054F	chrA04	863260	-
001022F	chrA04	915478	+
000436F	chrA04	1688869	+
001500F	chrA04	564672	-
002550F	chrA04	145385	-
003056F	chrA04	54404	+
003537F	chrA04	32364	+
000284F	chrA04	2131665	-
000675F_1	chrA04	625794	+
001527F	chrA04	546361	+
001827F	chrA04	398147	-
000546F_2	chrA04	587900	+
000342F	chrA04	1912502	-
001030F	chrA04	906000	+
000713F_1	chrA04	422589	-
002203F	chrA04	248346	+
000603F_1	chrA04	515428	+
002491F	chrA04	160872	+
002527F	chrA04	141693	+
000021F_2	chrA04	143956	+
000936F	chrA04	975061	+
001121F	chrA04	819907	-
004388F	chrA04	21187	+
002600F	chrA04	124345	+
000356F_1	chrA04	1612458	-
002040F	chrA04	306140	+
000250F_2	chrA04	599000	+
000987F	chrA04	929754	+
001432F	chrA04	583895	+
000389F_1	chrA04	1501434	+
002948F	chrA04	63281	+
001356F	chrA04	639851	+
002365F	chrA04	179996	+
000360F	chrA04	1895747	-
000477F	chrA04	1642831	+
001311F_2	chrA04	148148	+
000030F_2	chrA04	2868905	+
000790F	chrA04	1154662	-
002204F	chrA04	250483	+
000650F_3	chrA04	576888	+
000172F_3	chrA04	1006253	+
000804F_2	chrA04	914352	-
000527F_2	chrA04	649440	-
001613F_1	chrA04	250889	+
001178F	chrA04	778043	+
001588F	chrA04	506160	-
001635F	chrA04	482833	-
000331F_1	chrA04	1534163	-
002201F	chrA04	244410	+
000364F	chrA04	1834873	+
000679F	chrA04	1316258	+
002538F	chrA04	147897	+
000136F	chrA04	2870848	-
000683F	chrA04	1289977	-
000157F_1	chrA04	1372087	+
002387F	chrA04	190456	+
002934F	chrA04	67184	+
004494F	chrA04	20089	+
001718F	chrA04	448099	-
001481F	chrA04	575530	+
000622F_1	chrA04	246044	+
001128F	chrA04	815291	-
000996F	chrA04	927561	-
002590F	chrA04	137281	+
000471F	chrA04	1601047	-
001082F	chrA04	843337	-
001910F	chrA04	364864	+
000207F_1	chrA04	550953	+
000988F	chrA04	928073	-
000248F	chrA04	2247924	+
001429F	chrA04	595550	-
001070F	chrA04	852606	-
001239F	chrA04	735365	+
001577F	chrA04	507957	+
000755F	chrA04	1177411	+
001748F	chrA04	448154	+
002165F	chrA04	245657	-
001906F	chrA04	366286	+
000975F	chrA04	947618	+
000641F	chrA04	1320169	-
002191F	chrA04	255813	+
002140F	chrA04	268308	-
001502F	chrA04	570420	+
002348F	chrA04	197273	+
002364F	chrA04	190295	+
000676F	chrA04	1272679	-
002658F	chrA04	114679	+
000917F	chrA04	991608	+
000757F	chrA04	1197281	-
001002F	chrA04	905008	+
006725F	chrA04	3480	+
002014F	chrA04	318634	+
002109F	chrA04	273469	+
000394F	chrA04	1729088	-
001664F	chrA04	465471	+
000238F_2	chrA04	274095	+
001976F	chrA04	327354	+
000681F	chrA04	1302524	+
000391F_1	chrA04	768407	+
002954F	chrA04	64673	+
003134F	chrA04	48446	+
001031F_1	chrA04	628428	-
001116F	chrA04	830104	+
001065F_1	chrA04	778426	-
000039F_3	chrA04	2580051	-
000375F	chrA04	1825018	-
001007F	chrA04	925803	+
000649F_1	chrA04	926414	-
000241F	chrA04	2313973	-
002339F	chrA04	205845	+
001224F	chrA04	745464	-
001306F	chrA04	698120	+
002766F	chrA04	104394	+
000588F	chrA04	1405292	-
001988F	chrA04	330675	+
002414F	chrA04	179379	+
004625F	chrA04	18889	+
001631F	chrA04	492049	+
000381F	chrA04	1776587	-
000070F	chrA04	3568526	+
000150F	chrA04	2771482	+
001271F_1	chrA04	260092	+
000605F_1	chrA04	754028	+
004572F	chrA04	19333	+
000278F	chrA04	2148840	+
002082F	chrA04	287684	+
002675F	chrA04	110868	-
000030F_1	chrA04	1547725	+
000983F	chrA04	942962	+
002589F	chrA04	131693	+
002135F	chrA04	275407	+
001280F	chrA04	705706	+
002879F	chrA04	81965	+
000365F	chrA05	1883590	+
000050F	chrA05	3863340	+
001970F	chrA05	337147	+
001683F	chrA05	453449	+
000113F_3	chrA05	1252722	+
000979F	chrA05	937966	+
001918F	chrA05	359013	+
000197F	chrA05	2472022	+
001571F	chrA05	518288	+
000058F_2	chrA05	351424	-
000521F	chrA05	1552527	+
001098F	chrA05	842744	+
000821F	chrA05	1097781	+
001153F	chrA05	801840	+
000896F_1	chrA05	246324	+
001147F	chrA05	398655	+
001822F	chrA05	410677	+
000999F	chrA05	925701	+
001151F	chrA05	823808	+
002056F	chrA05	304678	+
001743F	chrA05	437517	+
001313F_2	chrA05	499704	+
000461F	chrA05	1625203	-
000243F_4	chrA05	340857	+
000263F_3	chrA05	213892	-
001703F	chrA05	444769	-
001277F	chrA05	714318	+
000706F_2	chrA05	831943	-
000071F_1	chrA05	1318774	-
000866F	chrA05	1046908	+
001163F	chrA05	770941	-
002041F	chrA05	297979	+
001704F	chrA05	451738	+
002010F	chrA05	326851	+
000091F	chrA05	3293734	-
000071F_2	chrA05	1043506	+
001984F	chrA05	342540	+
000893F	chrA05	1023739	-
003291F	chrA05	40506	+
000395F_2	chrA05	1068353	-
000905F	chrA05	982983	-
001078F	chrA05	843896	-
001931F	chrA05	334506	+
000916F	chrA05	982877	-
002326F	chrA05	199121	+
002457F	chrA05	168353	+
000982F	chrA05	952382	+
001182F_1	chrA05	659628	+
002227F	chrA05	241060	+
000132F_1	chrA05	1376496	+
000263F_1	chrA05	895298	-
001569F	chrA05	514355	+
002662F	chrA05	114316	+
002127F	chrA05	272877	+
001488F	chrA05	561165	+
002183F	chrA05	250633	+
002659F	chrA05	115324	+
001302F	chrA05	665967	+
002187F	chrA05	247923	+
000132F_2	chrA05	1533814	+
001372F	chrA05	642490	+
001202F	chrA05	794898	+
000265F_2	chrA05	868841	+
002312F	chrA05	219680	+
000455F	chrA05	1648845	+
000391F_2	chrA05	998164	-
002090F	chrA05	273171	+
000745F	chrA05	1196618	-
001863F	chrA05	368680	+
001555F	chrA05	524548	+
001120F	chrA05	841568	+
001944F	chrA05	346711	+
001882F	chrA05	370019	-
001179F_2	chrA05	552735	-
000587F_1	chrA05	459143	-
001688F	chrA05	459639	-
001300F	chrA05	675791	+
001307F_2	chrA05	196856	+
000488F	chrA05	1585537	+
001830F	chrA05	398885	+
000995F	chrA05	937365	+
002993F	chrA05	60020	+
001209F	chrA05	772198	+
002288F	chrA05	214029	+
000263F_4	chrA05	143993	+
001904F	chrA05	358801	+
001749F	chrA05	431888	+
000706F_1	chrA05	400904	-
000218F	chrA05	2398066	+
001698F	chrA05	461723	+
000175F	chrA05	2666239	-
001917F	chrA05	372107	+
001143F	chrA05	817768	+
000512F	chrA05	1558592	-
002913F	chrA05	70720	+
002307F	chrA05	213112	-
001514F	chrA05	556361	+
000010F_3	chrA05	547720	+
001221F_1	chrA05	615758	+
000666F	chrA05	1274852	+
002943F	chrA05	65736	+
001526F	chrA05	540296	-
000206F_2	chrA05	916244	+
000825F	chrA05	1113724	-
000016F_2	chrA05	2642223	+
001598F	chrA05	497247	+
000093F_1	chrA05	708879	-
001010F	chrA05	906934	+
000698F	chrA05	1252099	+
000033F	chrA05	4341233	-
002588F	chrA05	132276	+
002208F	chrA05	246779	-
002670F	chrA05	112660	+
000007F	chrA05	6405366	+
001399F	chrA05	626745	+
000094F	chrA05	3305631	+
000016F_3	chrA05	2358901	-
000206F_1	chrA05	1383756	+
002633F	chrA06	115810	+
001996F	chrA06	316348	+
001088F	chrA06	832975	+
000114F	chrA06	3107239	-
002578F	chrA06	135936	+
001101F	chrA06	229060	+
000053F	chrA06	3814308	-
000650F_1	chrA06	398299	+
000346F	chrA06	1917422	+
005355F	chrA06	12587	+
000935F	chrA06	595603	+
002122F	chrA06	276770	+
000527F_1	chrA06	874975	+
002233F	chrA06	246709	+
001072F_2	chrA06	497689	+
002528F	chrA06	152045	+
001089F	chrA06	866854	+
001384F	chrA06	621724	+
001450F	chrA06	539752	+
000652F	chrA06	1317501	+
000159F_1	chrA06	683873	-
002799F	chrA06	86966	+
003859F	chrA06	27498	+
000031F	chrA06	4452765	+
000582F_1	chrA06	520157	+
000751F	chrA06	1191077	+
000596F	chrA06	1408863	+
000326F_1	chrA06	1708702	-
002213F	chrA06	238380	+
001009F	chrA06	915333	+
000542F	chrA06	1480897	+
000735F	chrA06	1206281	+
000606F	chrA06	1376859	+
001291F	chrA06	685836	+
001016F	chrA06	917933	-
000190F	chrA06	2534106	+
001727F	chrA06	444636	+
001714F	chrA06	451928	+
000555F	chrA06	1465143	-
001046F	chrA06	872858	-
001693F	chrA06	452355	+
000263F_2	chrA06	909241	+
001797F	chrA06	409775	+
000611F	chrA06	1381651	+
000169F	chrA06	2704499	+
000569F	chrA06	1421628	+
001085F_2	chrA06	673918	-
001362F	chrA06	646102	-
000950F	chrA06	971904	-
005337F	chrA06	12702	+
000268F_2	chrA06	634778	+
001275F	chrA06	714092	+
001945F	chrA06	340450	+
002642F	chrA06	117042	+
001472F	chrA06	567877	+
000558F	chrA06	1448313	-
001859F	chrA06	382727	+
000485F	chrA06	1600202	+
001521F	chrA06	542424	-
002318F	chrA06	209960	+
000074F	chrA06	3488513	-
000645F	chrA06	1317372	+
000265F_1	chrA06	1313219	+
000387F	chrA06	1791557	+
000799F	chrA06	1158927	-
000547F	chrA06	1485680	+
000429F	chrA06	1684379	+
000998F_2	chrA06	205973	+
001230F	chrA06	724508	+
001075F	chrA06	852270	+
002104F	chrA06	227215	+
001986F	chrA06	329911	+
001090F_1	chrA06	134680	+
000536F	chrA06	1547662	+
000803F	chrA06	1120489	+
001456F	chrA06	587915	+
002654F	chrA06	115119	+
000406F	chrA06	1773414	-
001083F	chrA06	856654	+
000102F	chrA06	3274632	+
000838F	chrA06	1062365	+
001047F	chrA06	847695	+
002064F	chrA06	290645	+
001424F	chrA06	606239	+
002815F	chrA07	83308	+
002470F	chrA07	158524	-
000199F	chrA07	2472403	-
001131F	chrA07	827207	+
004059R	chrA07	22294	+
000149F_1	chrA07	2628651	+
001570F	chrA07	521083	+
000149F_2	chrA07	169771	+
000230F	chrA07	2370685	+
002117F	chrA07	279485	+
000649F_2	chrA07	415189	-
003220F	chrA07	43564	+
000705F	chrA07	1263962	+
001513F	chrA07	539215	+
000247F_2	chrA07	809753	+
001388F	chrA07	627677	-
000540F	chrA07	1512248	+
000763F	chrA07	1168854	+
000110F	chrA07	3122219	-
001406F	chrA07	620862	-
004323F	chrA07	21808	+
000869F	chrA07	1059490	-
000684F	chrA07	1273067	-
002111F	chrA07	268959	+
000113F_2	chrA07	263346	+
000546F_1	chrA07	921523	-
001504F	chrA07	549762	+
001574F	chrA07	514588	+
001813F	chrA07	400685	+
001093F	chrA07	861167	-
002412F	chrA07	179650	-
001732F	chrA07	440468	+
001343F_1	chrA07	538243	+
001222F	chrA07	735788	+
002430F	chrA07	176376	-
001096F	chrA07	841071	-
003529F	chrA07	32479	+
000282F_1	chrA07	1123464	-
000964F	chrA07	938595	-
001161F	chrA07	794247	-
001791F	chrA07	428087	+
002285F	chrA07	228669	+
001618F	chrA07	501829	+
005296F	chrA07	12812	+
001181F	chrA07	776839	-
003628F	chrA07	30834	+
000426F_2	chrA07	733617	-
001090F_3	chrA07	499752	-
000451F	chrA07	1603120	-
001265F	chrA07	717694	+
000842F	chrA07	1070604	+
000092F	chrA07	3327911	-
000761F	chrA07	1161873	-
002220F	chrA07	242784	+
001086F	chrA07	847087	+
002265F	chrA07	229169	+
001995F	chrA07	329284	+
004428F	chrA07	21046	+
001934F	chrA07	355568	+
001433F	chrA07	594002	+
001235F	chrA07	744280	+
001283F	chrA07	711537	+
002342F	chrA07	193496	+
001660F_2	chrA07	187805	+
000543F_2	chrA07	1063278	+
000651F	chrA07	1309644	-
001897F	chrA07	367463	+
002331F	chrA07	204426	+
001091F	chrA07	837540	+
000403F	chrA07	1772597	-
001105F	chrA07	282468	+
000728F_2	chrA07	596773	-
000670F	chrA07	1305183	+
002536F	chrA07	142213	+
000582F_2	chrA07	554407	-
001231F	chrA07	759922	+
001636F	chrA07	499620	-
000599F	chrA07	1412959	-
002106F	chrA07	280382	+
001252F	chrA07	734067	+
003003F	chrA07	58932	+
000942F	chrA07	951697	+
002024F	chrA07	310219	+
000058F_3	chrA07	2486078	+
000024F	chrA07	4626466	+
002120F	chrA07	283886	+
000519F	chrA07	1545511	+
000424F	chrA07	1719061	+
000392F	chrA07	1782235	-
000829F	chrA07	1081509	-
001012F	chrA07	909358	+
000234F	chrA08	2327732	-
000174F	chrA08	2633298	-
000156F	chrA08	2723937	-
002091F	chrA08	280090	+
000073F	chrA08	3540773	-
001653F	chrA08	470517	+
001278F_1	chrA08	350000	+
000116F_1	chrA08	2263142	-
000005F_2	chrA08	1171014	+
7521	chrA08	33738	+
002765F	chrA08	92200	+
002114F	chrA08	299166	+
000926F	chrA08	992857	+
000689F	chrA08	1291943	+
000657F	chrA08	1284445	-
001884F	chrA08	375813	-
001817F	chrA08	401471	+
000846F	chrA08	1059642	-
000980F	chrA08	920496	-
001269F	chrA08	717717	+
001721F	chrA08	444814	+
000258F_1	chrA08	1375115	-
001220F	chrA08	747358	-
000066F	chrA08	3628368	-
000093F_2	chrA08	2602858	+
000160F	chrA08	2747873	+
000079F	chrA08	3448990	+
000901F	chrA08	1006693	-
000137F	chrA08	2856474	+
001483F	chrA08	577067	+
000055F_2	chrA08	777051	+
000600F_1	chrA08	1272694	-
005964F	chrA08	8109	+
000188F	chrA08	2526121	-
000251F	chrA09	2270372	+
000008F_2	chrA09	3315021	-
000085F	chrA09	3412537	-
000262F_1	chrA09	1102151	-
000056F	chrA09	3761842	-
001055F_1	chrA09	577354	+
000696F	chrA09	1276343	+
000112F_1	chrA09	1899078	+
000631F	chrA09	1332208	+
001350F	chrA09	649281	+
000373F_1	chrA09	291389	+
001668F	chrA09	457078	+
002625F	chrA09	120914	+
000045F_2	chrA09	1045891	+
000752F_2	chrA09	705485	-
000721F_2	chrA09	880261	+
000744F_2	chrA09	377057	+
001329F	chrA09	657505	+
000462F	chrA09	1647978	-
002821F	chrA09	81074	+
000008F_1	chrA09	3022346	+
001407F	chrA09	636640	+
002116F	chrA09	266205	+
000788F_2	chrA09	510314	+
001112F_1	chrA09	547143	+
001052F	chrA09	849902	+
000593F	chrA09	1394830	+
001427F	chrA09	606567	+
000675F_2	chrA09	684403	+
000062F_2	chrA09	721390	+
000048F	chrA09	3978035	-
001133F	chrA09	824160	-
001124F	chrA09	100022	-
000896F_2	chrA09	767591	-
001208F_2	chrA09	568782	+
000691F	chrA09	1271899	+
002944F	chrA09	65463	+
000744F_3	chrA09	675946	+
002535F	chrA09	155098	+
000316F_2	chrA09	405254	+
000712F	chrA09	1221822	-
000071F_3	chrA09	1154697	-
002942F	chrA09	75516	+
000714F	chrA09	1203921	+
002033F	chrA09	302461	+
000704F	chrA09	1249276	-
000098F_1	chrA09	2933679	-
001443F_1	chrA09	373586	-
000011F	chrA09	5637144	-
000227F_1	chrA09	1913106	+
002291F	chrA09	219268	+
001049F	chrA09	845219	+
001823F	chrA09	383015	+
001701F	chrA09	440579	+
000607F_2	chrA09	1275509	-
000105F	chrA09	3179392	-
002807F	chrA09	85270	+
000297F_2	chrA09	1041105	+
000227F_2	chrA09	264795	+
000496F	chrA09	1582069	+
000379F	chrA09	1818608	-
000629F	chrA09	1313821	-
001387F_1	chrA09	457167	+
000400F	chrA09	1745369	+
000624F_2	chrA09	545966	-
000292F	chrA09	665607	+
001176F_1	chrA09	477935	+
000314F	chrA09	2001910	-
001891F	chrA09	362201	-
002692F	chrA09	108412	+
000316F_1	chrA09	1617537	+
000259F	chrA09	2238441	+
000460F_1	chrA09	1327282	-
002389F	chrA09	185141	+
000913F_1	chrA09	334826	+
000223F	chrA09	2296824	+
000989F	chrA09	928284	+
000460F_2	chrA09	311004	-
000207F_2	chrA09	1896490	-
001162F	chrA09	795713	+
002004F	chrA09	326595	+
002013F	chrA09	317362	+
001165F	chrA09	791604	+
000112F_2	chrA09	1278146	+
000578F	chrA09	1453306	+
002186F	chrA09	250046	+
000991F	chrA09	920961	-
002388F	chrA09	186260	+
000250F_3	chrA09	1442884	+
000129F_1	chrA09	2485595	-
000090F	chrA09	3340558	-
000019F_1	chrA09	2088776	-
001684F	chrA10	445936	-
001585F	chrA10	515960	+
000639F	chrA10	1343856	+
000294F	chrA10	2090969	+
002357F	chrA10	194426	+
001079F	chrA10	839560	-
000247F_1	chrA10	1461301	+
000058F_1	chrA10	893199	+
002390F	chrA10	185186	+
001123F	chrA10	818038	+
000069F_2	chrA10	3134420	+
001092F	chrA10	828375	-
000172F_1	chrA10	1387204	-
000985F	chrA10	935143	-
001321F_1	chrA10	510450	-
000823F	chrA10	1090274	-
002053F	chrA10	321366	+
002756F	chrA10	94190	+
000307F	chrA10	2003026	-
001536F_1	chrA10	151241	+
000408F	chrA10	1719605	+
002525F	chrA10	152082	-
001040F	chrA10	850872	-
000417F	chrA10	1703510	+
003017F	chrA10	57790	+
002225F	chrA10	244127	+
003465F	chrA10	33922	+
000270F	chrA10	2175140	+
002272F	chrA10	218604	+
001997F	chrA10	319005	-
000934F	chrA10	983869	-
001923F	chrA10	339822	+
001853F	chrA10	367930	+
001315F	chrA10	668567	+
001642F	chrA10	495338	+
001180F	chrA10	757646	-
002628F	chrA10	116614	+
001893F	chrA10	360631	+
004626F	chrA10	18822	+
001205F	chrA10	764078	+
002043F	chrA10	310388	+
002274F	chrA10	226175	+
001126F	chrA10	823609	+
000783F_1	chrA10	659549	+
001596F	chrA10	27204	+
002214F	chrA10	240888	+
001515F_1	chrA10	115668	+
001937F	chrA10	349038	+
002396F	chrA10	193771	+
002123F	chrA10	279108	+
000457F	chrA10	1635544	+
002027F	chrA10	309579	+
000465F_2	chrA10	636257	+
001991F	chrA10	330964	+
000245F	chrA10	2196085	+
001760F	chrA10	432889	+
002445F	chrA10	173665	+
001118F	chrA10	829962	+
004480F	chrA10	20269	+
001234F	chrA10	749101	+
001321F_2	chrA10	182234	+
000881F	chrA10	1049647	-
002154F	chrA10	264661	+
002380F	chrA10	187714	+
001974F	chrA10	333954	+
002562F	chrA10	140860	-
001499F	chrA10	581277	-
001443F_2	chrA10	217352	+
001383F_1	chrA10	260318	-
001435F	chrA10	602659	+
002451F	chrA10	170223	+
001397F	chrA10	613496	+
002067F	chrA10	289795	+
000367F_1	chrA10	839260	-
002541F	chrA10	145016	+
000795F	chrA10	1112644	-
001446F	chrA10	596221	+
001947F	chrA10	374462	+
002463F	chrA10	158150	+
001325F	chrA10	684132	-
000476F_2	chrA10	484906	-
001725F	chrA10	432543	+
001084F	chrA10	850582	+
001109F	chrA10	835078	-
002781F	chrA10	92354	-
000962F	chrA10	955735	-
001548F	chrA10	532152	+
004606F	chrA10	19346	+
001376F	chrA10	635708	-
001415F	chrA10	590221	-
001383F_2	chrA10	363492	-
000335F	chrA10	1928135	-
001167F_1	chrA10	375097	+
000716F	chrA10	1224038	-
001471F	chrA10	573898	+
002202F	chrA10	245127	+
002303F	chrA10	213994	+
000804F_1	chrA10	208463	+
001554F	chrA10	527825	+
002088F	chrA10	282031	+
002253F	chrA10	233313	+
003842F	chrA10	27626	+
002171F	chrA10	259335	-
000399F	chrA10	1753647	-
000463F	chrA10	1628909	-
001470F	chrA10	586676	+
001467F	chrA10	592817	+
002686F	chrA10	108840	+
002552F	chrA10	142235	+
001106F	chrA10	829578	+
001674F	chrA10	463015	+
001196F	chrA10	770822	-
000811F_2	chrA10	859093	+
000322F	chrA10	1965666	+
001294F	chrA10	703582	+
000476F_1	chrA10	1112913	-
000035F_2	chrA10	546124	+
002706F	chrA10	106841	+
000339F	chrA10	1961133	-
001017F	chrA10	893972	-
000503F	chrA10	1578134	-
001572F	chrA10	506174	-
000268F_1	chrA10	1538711	-
000146F_2	chrA10	2358784	-
001344F	chrA10	661534	+
001061F	chrA10	887860	+
000308F	chrA10	2006939	+
000466F	chrA10	1638431	-
000108F	chrA10	3147783	-
000170F	chrB01	2652735	+
000086F	chrB01	3407611	-
000291F	chrB01	2100657	-
002688F	chrB01	108694	+
000275F	chrB01	2154133	-
000753F	chrB01	1186159	+
001662F	chrB01	457992	+
000470F	chrB01	1609372	-
000240F_1	chrB01	2107846	-
000216F	chrB01	2429310	+
000072F	chrB01	3533378	+
000125F	chrB01	1549962	+
001249F	chrB01	341127	+
002045F	chrB01	304421	+
000398F	chrB01	1773770	-
001455F	chrB01	592642	+
000415F	chrB01	1713331	+
000835F	chrB01	1090963	+
000349F_1	chrB01	556097	+
000166F_1	chrB01	1129715	+
000084F	chrB01	3396451	-
000480F	chrB01	1627597	-
002741F	chrB01	97012	+
001518F	chrB01	537839	+
000667F	chrB01	1305295	+
003550F	chrB01	32041	+
000272F_1	chrB01	867790	-
001711F	chrB01	443281	+
001805F	chrB01	406514	+
001095F	chrB01	812298	-
000239F	chrB01	2308892	-
000875F	chrB01	1045235	+
001789F	chrB01	408172	+
001766F	chrB01	427090	+
001426F_2	chrB01	378354	+
001962F	chrB01	347008	+
001855F	chrB01	377698	+
001717F	chrB01	438763	+
000446F	chrB01	1692062	-
001201F	chrB01	782809	+
000994F	chrB01	911892	+
001033F	chrB01	879860	+
001987F	chrB01	348197	+
001122F	chrB01	807914	+
001058F	chrB01	874655	+
000179F	chrB01	2616933	+
000502F	chrB01	1588674	-
000202F	chrB01	2425436	+
001614F	chrB01	477467	+
001764F	chrB01	391702	+
001935F	chrB01	342240	+
002190F	chrB01	255487	+
000894F	chrB01	1027421	-
001493F	chrB01	568737	-
001245F	chrB01	736155	+
000810F	chrB01	1118640	-
002073F	chrB01	287828	+
001233F	chrB01	737422	+
002352F	chrB01	176293	+
000855F_1	chrB01	911664	+
002279F	chrB01	224157	+
000575F	chrB01	1437015	+
000255F	chrB01	2250420	+
001889F	chrB01	359957	+
001442F	chrB01	599396	+
000541F	chrB01	1510808	+
002506F	chrB01	153525	+
004984F	chrB01	15685	+
006816F	chrB01	3023	+
001381F	chrB01	631184	+
000327F_2	chrB01	1144722	+
001063F_1	chrB01	481373	+
001814F	chrB01	396852	+
000221F_2	chrB01	270580	+
000707F	chrB01	1250849	-
000729F	chrB01	1213076	+
000507F	chrB01	1533561	+
000746F	chrB01	1176641	+
000658F	chrB01	1292736	+
000147F_2	chrB01	1942104	-
000598F	chrB01	1388930	+
000222F_1	chrB01	1556912	-
000253F	chrB01	2276764	-
001602F	chrB01	487276	+
000046F_1	chrB01	461864	+
001087F	chrB01	848545	+
000430F	chrB01	1701920	+
000203F	chrB01	2504122	-
001667F	chrB01	475495	-
000431F_2	chrB01	862742	+
001204F	chrB01	739827	+
000560F	chrB01	1470681	+
000528F	chrB01	1507380	-
000586F	chrB01	1401386	+
001828F	chrB01	391045	+
001872F	chrB01	374471	+
000107F	chrB01	3143978	+
000127F	chrB01	2960715	-
001566F	chrB01	512593	+
000266F	chrB01	2179084	+
000372F_1	chrB01	786607	-
000077F_1	chrB01	384781	+
002261F	chrB01	231394	-
000034F_1	chrB01	3790089	+
000104F_1	chrB01	881929	+
000142F	chrB01	2830826	-
000529F	chrB01	1532273	+
000060F_1	chrB02	900000	+
000060F_2	chrB02	2776618	+
000164F	chrB02	2708373	+
000054F	chrB02	3864213	+
000663F_1	chrB02	1067093	-
000405F	chrB02	1729656	-
000361F_2	chrB02	115130	+
000870F	chrB02	1044980	+
000498F	chrB02	1593203	+
001567F	chrB02	495323	+
001428F_2	chrB02	368931	-
001489F_1	chrB02	117647	+
000814F	chrB02	1132476	-
000285F	chrB02	2116971	-
001490F	chrB02	561517	+
001170F	chrB02	791343	+
000884F	chrB02	1022336	-
002137F	chrB02	257864	+
000025F	chrB02	4589546	+
000844F_1	chrB02	645211	-
001731F	chrB02	453795	+
002778F	chrB02	89943	+
000771F	chrB02	1170280	+
002058F	chrB02	58329	+
000725F	chrB02	1192225	-
002006F	chrB02	319572	+
003032F	chrB02	61870	+
000219F_2	chrB02	1259457	+
001368F	chrB02	641237	-
001560F	chrB02	503453	+
001670F	chrB02	462197	-
001843F	chrB02	385189	+
000944F	chrB02	982013	+
002219F	chrB02	260118	+
002071F	chrB02	264718	+
001601F	chrB02	183092	+
002020F	chrB02	315663	-
000774F	chrB02	1146961	-
001144F	chrB02	798273	+
001753F	chrB02	416011	+
001657F	chrB02	441783	+
002089F	chrB02	249997	+
002157F	chrB02	262526	+
001650F	chrB02	487905	+
000953F	chrB02	975193	+
001369F	chrB02	640169	+
000434F_1	chrB02	514318	-
002474F	chrB02	163457	+
001378F	chrB02	622102	-
006858F	chrB02	2904	+
001189F	chrB02	777935	-
000261F_1	chrB02	940854	-
000271F	chrB02	2175814	+
000448F_1	chrB02	166443	-
002139F	chrB02	265251	-
002036F	chrB02	299622	+
000459F	chrB02	1646795	+
000601F	chrB02	1408947	+
000474F	chrB02	1614129	+
001174F	chrB02	776255	+
000505F	chrB02	1569000	-
001983F	chrB02	329157	+
002133F	chrB02	273699	+
000561F	chrB02	1469604	-
002308F	chrB02	223096	-
002309F	chrB02	213892	+
002501F	chrB02	157311	+
000401F	chrB02	1760136	+
000781F	chrB02	1139857	+
001563F	chrB02	506941	+
000260F_2	chrB02	1312690	+
000659F	chrB02	1303434	-
001861F	chrB02	364750	-
001032F	chrB02	880326	+
002254F	chrB02	229615	+
002823F	chrB02	82431	+
000167F_1	chrB02	468086	-
000954F	chrB02	998667	+
000554F	chrB02	1458718	-
000960F	chrB02	958707	-
002446F	chrB02	172201	+
000302F_1	chrB02	373611	+
001744F	chrB02	436053	+
000568F	chrB02	1451114	-
002629F	chrB02	120521	+
000168F_3	chrB02	1117751	-
000495F	chrB02	1585625	+
002990F	chrB02	60299	+
001966F	chrB02	339881	+
002192F	chrB02	261899	+
002529F	chrB02	151307	+
002199F	chrB02	252518	+
000228F	chrB02	2331370	-
005610F	chrB02	10776	+
001475F	chrB02	577505	+
000040F	chrB02	4198554	+
000733F_2	chrB02	608453	-
000594F_2	chrB02	994448	+
000368F_2	chrB02	1572444	-
000664F_2	chrB02	712236	-
000158F	chrB02	2707436	-
000856F	chrB02	1043853	+
000281F	chrB02	2145868	-
000352F	chrB02	1892519	-
000661F	chrB02	1321953	+
000004F	chrB02	6936192	-
001411F	chrB02	618894	+
000686F	chrB02	1342077	+
001673F	chrB02	462096	-
001183F	chrB02	778317	+
001644F	chrB02	474146	+
000947F	chrB02	972294	+
001227F_2	chrB02	448440	+
000014F_1	chrB02	762740	+
000370F	chrB02	1835079	+
001102F	chrB03	840722	+
002102F	chrB03	274642	+
001015F	chrB03	905572	+
000037F	chrB03	4230891	-
001640F	chrB03	472005	+
000396F	chrB03	1752613	-
001255F	chrB03	724287	+
001420F	chrB03	594033	+
001308F	chrB03	660317	+
000000F	chrB03	8550813	-
000971F	chrB03	932136	-
000669F	chrB03	1310399	+
000095F_2	chrB03	2538253	+
001400F	chrB03	619158	+
000012F_2	chrB03	1634395	-
000299F	chrB03	2058261	+
001342F	chrB03	668132	+
000418F	chrB03	1712773	-
001834F	chrB03	404583	+
000863F	chrB03	1054561	+
000427F	chrB03	1702564	-
002256F	chrB03	222723	+
001909F	chrB03	357400	+
000981F	chrB03	942041	-
000419F_2	chrB03	1023658	-
000063F_1	chrB03	2492668	+
000660F_1	chrB03	714771	-
000095F_1	chrB03	764738	-
000966F	chrB03	966331	+
002055F	chrB03	295235	-
000059F_1	chrB03	3024212	+
000385F_2	chrB03	1337066	+
000943F	chrB03	972487	-
000532F	chrB03	1499612	-
002096F	chrB03	283114	-
000343F	chrB03	1912304	+
001877F	chrB03	364178	+
005826F	chrB03	9120	+
001779F	chrB03	414498	+
002338F	chrB03	199667	+
001686F	chrB03	464822	-
000009F_1	chrB03	333824	-
001700F	chrB03	451137	+
000423F	chrB03	1704394	+
001559F	chrB03	535257	+
002719F	chrB03	103972	+
001268F	chrB03	724349	-
000677F_1	chrB03	197918	+
000648F	chrB03	1342315	-
001477F	chrB03	574712	+
001875F	chrB03	376957	+
001511F	chrB03	531923	+
004890F	chrB03	16512	+
002047F	chrB03	300427	-
001604F	chrB03	489159	+
001059F	chrB03	857466	+
000273F	chrB03	2167794	-
003460F	chrB03	34478	+
001110F	chrB03	832801	+
001019F	chrB03	911047	-
001319F	chrB03	676411	+
000613F	chrB03	1395408	-
000081F	chrB03	3459619	-
001737F	chrB03	474142	+
001595F_1	chrB03	194652	+
000171F	chrB03	2663041	-
001187F	chrB03	760697	-
002008F	chrB03	324109	+
000977F_2	chrB03	484794	+
000180F	chrB03	2586633	-
003234F	chrB03	43299	+
001114F	chrB03	836597	+
000198F	chrB03	2468641	+
003611F	chrB03	31389	+
001733F	chrB03	450546	+
000724F	chrB03	1215270	-
001880F	chrB03	362958	+
002503F	chrB03	150737	+
002152F	chrB03	264690	+
000852F	chrB03	1053016	-
001111F_1	chrB03	444267	+
002537F	chrB03	148463	+
000644F	chrB03	1376214	+
001289F	chrB03	705092	+
001794F	chrB03	424799	+
005131F	chrB03	14452	+
000848F	chrB03	1055199	+
001845F	chrB03	385747	+
000302F_2	chrB03	1718941	+
002148F	chrB03	267789	+
000655F	chrB03	1316222	+
003115F	chrB03	50171	+
002113F	chrB03	73993	+
002964F	chrB03	63811	+
000920F	chrB03	994446	-
000165F_1	chrB03	350000	+
002306F	chrB03	222267	+
001708F	chrB03	447644	+
000165F_2	chrB03	2052160	+
000256F_1	chrB03	806094	+
002141F	chrB03	272346	+
000189F_1	chrB03	2017984	+
001798F	chrB03	413691	+
001129F	chrB03	791655	-
001340F	chrB03	665501	+
000699F	chrB03	1251809	+
002063F	chrB03	298473	-
000338F	chrB03	1909739	+
000467F_2	chrB03	1184254	-
000328F	chrB03	1989958	+
000225F	chrB03	2336031	-
000214F	chrB03	2456284	+
001150F_2	chrB03	432511	+
002039F	chrB03	296586	+
000566F	chrB03	1438229	+
000867F	chrB03	1047542	+
001326F	chrB03	674379	+
001370F	chrB03	634523	+
001150F_1	chrB03	386885	+
002442F	chrB03	174005	+
000012F_1	chrB03	3981259	+
000044F_3	chrB03	611253	-
000044F_2	chrB03	2558988	+
000061F	chrB03	3674928	-
000163F	chrB03	2725884	-
000233F	chrB03	2350269	+
000610F	chrB03	1415711	+
001263F	chrB03	710232	-
000141F	chrB04	2823080	+
000077F_2	chrB04	3146518	-
001768F	chrB04	414033	+
002726F	chrB04	101034	+
000121F	chrB04	3001185	+
000777F	chrB04	1151285	-
000770F	chrB04	1159437	+
001901F	chrB04	348995	+
001364F	chrB04	631770	-
001069F	chrB04	857886	-
000220F_1	chrB04	1922577	+
002471F	chrB04	164887	+
001108F	chrB04	828007	-
000862F_1	chrB04	368247	+
000242F_1	chrB04	173225	+
000123F	chrB04	2956885	-
003034F	chrB04	56013	+
000009F_2	chrB04	439525	+
002372F	chrB04	189928	+
001948F	chrB04	347269	+
000133F	chrB04	2866801	-
001039F	chrB04	866110	+
000865F	chrB04	1055543	+
002619F	chrB04	123137	+
000642F	chrB04	1318952	-
000482F_1	chrB04	859349	+
001680F	chrB04	459661	+
001056F_2	chrB04	574179	+
002314F	chrB04	212547	+
002017F	chrB04	307502	+
000844F_2	chrB04	451869	+
000310F_2	chrB04	364919	+
000442F	chrB04	1658830	+
002400F	chrB04	179582	+
000841F	chrB04	1074384	+
000874F_2	chrB04	273593	+
001076F	chrB04	842720	-
001274F_2	chrB04	305607	+
001034F	chrB04	872346	+
002386F	chrB04	180236	+
000748F	chrB04	1186277	+
000272F_2	chrB04	1276998	+
000533F	chrB04	407612	+
000720F_2	chrB04	232738	+
001478F	chrB04	567002	+
000473F	chrB04	1601010	-
001495F	chrB04	550540	+
000717F	chrB04	1206968	-
000345F	chrB04	1897810	-
002714F	chrB04	83396	+
001066F	chrB04	865865	+
000432F	chrB04	1710414	-
000888F	chrB04	1005455	+
001702F	chrB04	446805	+
001542F	chrB04	521695	+
000785F	chrB04	1150686	-
001773F	chrB04	411171	+
001149F	chrB04	765769	+
001175F	chrB04	791171	+
002129F	chrB04	265784	+
002433F	chrB04	175650	+
001594F	chrB04	505894	+
001428F_1	chrB04	232766	+
002548F	chrB04	145631	+
002216F	chrB04	252082	-
000949F_1	chrB04	684647	-
001709F_1	chrB04	166194	+
002234F	chrB04	238669	+
000941F	chrB04	997812	+
002147F	chrB04	263449	+
002615F	chrB04	119740	-
000940F	chrB04	986455	-
000872F	chrB04	1047376	+
002748F	chrB04	96656	+
000602F	chrB04	1390623	-
001404F	chrB04	588891	-
002841F	chrB04	80335	+
003363F	chrB04	37218	+
000182F	chrB04	2558422	-
004415F	chrB04	20975	+
002379F	chrB04	188857	+
001587F	chrB04	501434	+
002722F	chrB04	97429	+
001148F	chrB04	797885	+
000286F	chrB04	2123019	+
004435F	chrB04	20692	+
000484F_2	chrB04	1476489	+
001532F	chrB04	543041	+
001256F	chrB04	729084	-
001907F	chrB04	360813	-
000874F_1	chrB04	785157	+
003684F	chrB04	30677	+
000734F	chrB04	1190796	+
005583F	chrB04	11042	+
000130F	chrB04	2909793	+
001287F	chrB04	703076	+
000720F_1	chrB04	999026	+
002237F	chrB04	224448	+
005291F	chrB04	13017	+
000880F	chrB04	1035968	-
001473F_1	chrB04	136688	+
001979F	chrB04	336674	+
002581F	chrB04	134666	+
001516F	chrB04	554288	+
000320F_3	chrB04	792090	+
000656F	chrB04	1323149	-
001242F	chrB04	736410	+
000898F	chrB04	1013137	+
000584F	chrB04	1421859	+
004316F	chrB04	21963	+
001761F	chrB04	424166	+
000930F	chrB04	990213	+
000177F_1	chrB04	1561093	+
002264F	chrB04	224156	+
001159F	chrB04	791793	-
002035F	chrB04	319752	+
001534F	chrB04	525041	+
001508F	chrB04	560415	+
001915F	chrB04	351756	-
001611F	chrB04	494866	+
000261F_2	chrB04	1269626	+
002081F	chrB04	271950	+
000892F_1	chrB04	470643	+
000791F_2	chrB04	438883	-
000139F	chrB04	2849590	+
000739F	chrB04	1171897	+
000117F	chrB04	3038209	-
001271F_2	chrB04	439907	-
000603F_2	chrB04	847750	+
001496F	chrB04	559790	+
002211F	chrB04	240405	+
003782F	chrB04	28507	+
000448F_2	chrB04	1493063	+
000678F	chrB04	1296865	-
001685F_1	chrB04	365749	-
002623F	chrB04	116302	+
000733F_1	chrB04	589379	+
000703F	chrB04	1224626	-
004242F	chrB04	22736	+
000438F	chrB04	1672357	-
001267F	chrB04	728862	+
000605F_2	chrB04	631783	+
001284F	chrB04	346299	+
000039F_2	chrB04	887858	-
000039F_1	chrB04	750000	-
002997F	chrB04	59392	+
002144F	chrB04	280737	+
000431F_1	chrB04	810386	-
001755F	chrB04	429398	+
000634F	chrB04	1346802	+
001423F	chrB04	615216	+
002523F	chrB04	152652	-
001465F	chrB04	594212	+
001950F	chrB04	340365	+
000311F	chrB04	1996586	+
000183F	chrB04	2515839	-
000380F	chrB04	1840514	+
000677F_2	chrB04	1098801	-
000625F_2	chrB04	1209387	+
001536F_2	chrB04	390791	+
000144F	chrB04	2844826	+
000444F	chrB04	1694162	+
000489F	chrB05	1596030	-
001776F	chrB05	420398	+
000416F	chrB05	1732677	+
000115F	chrB05	3101929	+
001480F	chrB05	573729	+
000616F	chrB05	1363329	+
000080F	chrB05	3487093	+
000217F	chrB05	2412478	-
001192F	chrB05	753430	+
001436F	chrB05	601035	+
000176F_2	chrB05	463877	+
000552F	chrB05	1458085	-
000525F	chrB05	1511332	+
000544F	chrB05	1494412	+
000902F	chrB05	995919	-
000330F_2	chrB05	1650522	+
000637F	chrB05	348665	+
000046F_2	chrB05	3623123	+
000288F	chrB05	2118259	+
000849F	chrB05	1075971	+
000493F	chrB05	1591321	+
000388F	chrB05	1808627	+
002984F	chrB05	61082	+
000891F	chrB05	1004569	+
000510F	chrB05	1539772	+
000329F	chrB05	1942102	-
000685F	chrB05	1285401	-
001100F	chrB05	837081	-
001156F	chrB05	808166	+
000892F_2	chrB05	511025	-
002121F	chrB05	280095	+
002553F	chrB05	144166	+
000590F	chrB05	1419703	+
002198F	chrB05	251532	+
001821F	chrB05	386502	-
002049F_1	chrB05	199791	+
002478F	chrB05	163847	+
001677F	chrB05	460533	+
000904F	chrB05	1014335	+
002172F	chrB05	240828	+
000490F	chrB05	1599104	+
001699F	chrB05	455035	+
001426F_1	chrB05	230103	+
001104F_1	chrB05	348511	+
001318F	chrB05	685554	+
000939F	chrB05	973532	+
002362F	chrB05	188805	+
000764F	chrB05	1149984	+
001666F	chrB05	463080	-
001068F	chrB05	849576	-
000918F_1	chrB05	756469	+
001736F	chrB05	442226	-
002034F	chrB05	309391	+
001160F	chrB05	799859	-
001053F	chrB05	874902	+
001468F	chrB05	580324	-
005130F	chrB05	14303	+
001379F	chrB05	626543	+
000765F	chrB05	1172884	+
001634F	chrB05	475910	+
000296F_1	chrB05	1031487	+
002206F	chrB05	251999	+
000479F_1	chrB05	678144	+
001795F	chrB05	397905	+
002666F	chrB05	114767	+
001792F	chrB05	411957	+
000213F	chrB05	2406761	-
000907F	chrB05	971129	+
001025F	chrB05	890917	+
002340F	chrB05	203956	+
003051F	chrB05	54844	+
001157F	chrB05	804733	+
001021F	chrB05	900351	+
000730F	chrB05	1214521	+
001612F	chrB05	492450	+
001191F	chrB05	784953	+
002542F	chrB05	146709	+
000378F_2	chrB05	482128	-
001457F	chrB05	597210	+
001218F	chrB05	765920	-
000929F	chrB05	975841	+
001624F	chrB05	493343	+
002003F	chrB05	323700	+
000243F_2	chrB05	447917	+
001809F	chrB05	406873	+
001413F	chrB05	607571	+
001896F	chrB05	372959	+
001676F	chrB05	463545	+
001474F	chrB05	574964	-
003520F	chrB05	30798	+
000520F	chrB05	1532123	-
002046F	chrB05	303247	+
002531F	chrB05	150810	+
001476F	chrB05	567788	+
000032F_2	chrB05	4211929	-
001929F	chrB05	346530	+
000858F	chrB05	1066332	+
001856F_2	chrB05	210749	+
001557F	chrB05	508944	-
000467F_1	chrB05	341234	+
000531F_2	chrB05	603250	+
000873F_1	chrB05	564421	-
000787F	chrB05	1135533	-
002193F	chrB05	252230	+
002263F	chrB05	229781	+
005382F	chrB05	12488	+
000737F	chrB05	939826	-
001864F	chrB05	374898	+
000168F_1	chrB05	1291092	-
001696F	chrB05	451239	+
000232F_1	chrB05	1293691	+
000447F	chrB05	1678701	-
002443F	chrB05	173683	+
001690F	chrB05	459461	+
000969F_3	chrB05	158747	+
001679F	chrB05	452284	+
000059F_2	chrB05	700852	-
000630F_1	chrB05	513150	+
000922F	chrB05	999239	-
000407F	chrB05	1716055	-
005740F	chrB05	9888	+
000889F	chrB05	1030438	+
001117F	chrB05	821819	+
002410F	chrB05	178855	+
001172F	chrB05	776386	-
002240F	chrB05	243001	+
001582F	chrB05	510715	+
000551F	chrB05	1493165	-
001419F	chrB05	610479	+
000209F	chrB05	2433028	-
001240F	chrB05	734777	+
000075F_3	chrB05	2051193	+
001740F	chrB05	434764	+
000741F	chrB05	1183160	-
000750F	chrB05	1195237	-
000220F_2	chrB05	483802	+
000937F	chrB05	969093	-
000708F	chrB05	1248871	-
000638F	chrB05	1322756	-
000044F_1	chrB05	993953	+
000397F_2	chrB05	1438207	+
000951F	chrB05	934801	+
000428F	chrB05	1698053	-
001073F	chrB05	867822	-
000412F	chrB05	1707378	-
000154F	chrB05	2739233	-
000315F	chrB05	2010925	+
001013F	chrB05	916896	-
002898F	chrB05	71938	+
001135F	chrB05	811752	+
000020F	chrB05	4649130	-
000022F	chrB05	4609754	+
001188F	chrB05	766018	-
000194F	chrB06	2496494	+
001866F	chrB06	365138	+
000791F_1	chrB06	722331	+
000878F	chrB06	1033807	+
001482F	chrB06	568269	+
001609F	chrB06	481731	+
001561F	chrB06	518666	+
001127F	chrB06	826446	-
000801F	ChrB06	1109217	+
000001F	ChrB06	7165537	+
000119F	chrB06	3055205	+
000861F_1	chrB06	847272	+
000310F_1	chrB06	1621025	-
000264F	chrB06	2174012	-
000731F	chrB06	1205132	+
000796F	chrB06	1136441	+
000167F_2	chrB06	2226932	+
000305F_2	chrB06	375932	+
000482F_2	chrB06	710621	+
000377F	chrB06	1832146	+
001014F	chrB06	902936	-
000411F	chrB06	1747947	+
000124F	chrB06	2991767	+
002278F	chrB06	225162	+
000205F	chrB06	2463785	-
000244F	chrB06	2324719	-
000257F	chrB06	2241829	-
000215F_2	chrB06	1864108	+
000204F	chrB06	2471352	+
000147F_1	chrB06	832301	+
000938F	chrB06	983421	+
001270F	chrB06	709079	+
000327F_1	chrB06	801138	+
000120F_2	chrB06	2851693	+
001237F	chrB06	736475	+
001503F	chrB06	569352	+
000450F	chrB06	1629455	+
001949F	chrB06	342240	+
000847F	chrB06	1088060	-
001282F	chrB06	709626	+
001158F	chrB06	782389	+
000839F_2	chrB06	608054	+
000738F	chrB06	1179091	+
000378F_1	chrB06	1322703	-
000027F_2	chrB06	4027322	+
000883F	chrB06	1035020	+
000673F	chrB06	1246919	+
000309F	chrB06	2014952	-
001422F	chrB06	603599	+
000792F	chrB06	1128268	+
001441F	chrB06	588130	+
000497F	chrB06	1587317	+
001862F	chrB06	381659	-
001258F	chrB06	746124	+
001360F	chrB06	666552	+
003687F	chrB06	29777	+
000700F	chrB06	1239988	+
002271F	chrB06	227464	+
001185F	chrB06	789855	-
000260F_1	chrB06	903041	+
000553F	chrB06	1497523	-
002363F	chrB06	189940	+
000924F	chrB06	988858	+
000843F	chrB06	1066247	+
000654F	chrB06	679598	+
000187F	chrB06	2562020	-
001724F	chrB06	423822	+
001619F	chrB06	486066	+
000043F	chrB06	4164780	-
000106F	chrB06	3198708	-
000192F	chrB06	2519348	-
7515	chrB06	37010	+
002366F	chrB06	183905	+
004886F	chrB06	16698	+
000145F	chrB06	2853492	-
000049F	chrB06	3941627	-
000913F_2	chrB06	671410	-
000003F	chrB06	7038526	-
001978F	chrB06	333967	+
003815F	chrB07	27851	+
001449F	chrB07	591329	-
001568F	chrB07	515407	+
001243F	chrB07	732778	+
001486F	chrB07	575826	+
000435F	chrB07	1682379	+
003959F	chrB07	22587	+
000096F	chrB07	3265092	-
000052F_1	chrB07	239993	+
003573F	chrB07	31601	+
000277F	chrB07	2167568	-
000176F_1	chrB07	2181535	+
000768F_1	chrB07	778896	-
000515F	chrB07	1574946	+
000099F_1	chrB07	217935	+
000518F	chrB07	1536298	-
001339F_2	chrB07	550864	-
002057F	chrB07	297002	+
000372F_2	chrB07	1042706	+
001008F	chrB07	905043	+
000111F	chrB07	3154846	-
000301F_1	chrB07	862535	-
000420F_1	chrB07	1387196	+
001169F	chrB07	791314	-
001130F	chrB07	810730	-
001543F	chrB07	522696	+
001125F	chrB07	827604	+
000557F_2	chrB07	688474	+
002238F	chrB07	228214	+
001024F	chrB07	237423	-
000323F	chrB07	1989864	-
002092F	chrB07	280400	+
001452F	chrB07	597748	-
002079F	chrB07	295864	+
002546F	chrB07	144557	+
004380F	chrB07	21295	+
001826F	chrB07	402793	+
000912F	chrB07	1002969	+
000240F_2	chrB07	207501	+
001501F	chrB07	563681	+
001908F	chrB07	364531	+
000222F_2	chrB07	693088	-
001132F	chrB07	808192	-
002599F	chrB07	129187	+
001273F	chrB07	708602	+
001211F	chrB07	758105	+
000958F	chrB07	957085	+
000701F_2	chrB07	1076450	+
002460F	chrB07	167243	+
000103F_2	chrB07	849985	+
000383F_1	chrB07	799751	+
002724F	chrB07	102004	-
001963F	chrB07	348542	-
002239F	chrB07	246560	+
000279F	chrB07	2169654	-
005445F	chrB07	12125	-
000887F_2	chrB07	237628	-
002682F	chrB07	103263	+
001581F	chrB07	501715	+
000524F	chrB07	1531968	+
000523F	chrB07	1540155	+
000778F	chrB07	1155226	-
000857F	chrB07	1046253	-
001930F	chrB07	346710	+
002059F	chrB07	296749	+
002232F	chrB07	239764	+
000404F	chrB07	1756270	-
001786F	chrB07	406613	+
001867F	chrB07	360779	-
002420F	chrB07	178396	+
002296F	chrB07	217290	-
000822F	chrB07	1113788	+
000267F	chrB07	2182334	-
002324F	chrB07	205662	+
003015F	chrB07	58557	+
001802F	chrB07	407360	-
001448F	chrB07	600148	-
001327F	chrB07	660333	+
003152F	chrB07	48353	+
000087F	chrB07	3391435	-
000633F_2	chrB07	422338	+
002346F	chrB07	193487	+
001678F	chrB07	465891	+
000494F	chrB07	1577115	+
002068F	chrB07	291009	-
002069F	chrB07	287060	+
002992F	chrB07	59814	+
000500F_2	chrB07	269355	+
001020F	chrB07	911289	-
001011F	chrB07	901543	-
001323F	chrB07	681355	+
001816F	chrB07	396657	+
000871F	chrB07	1011370	+
001064F	chrB07	604640	+
000088F	chrB07	3358127	-
001729F	chrB07	449681	+
000298F	chrB07	2040061	-
001751F	chrB07	439190	+
001746F	chrB07	420772	+
000118F	chrB07	3043259	+
001869F	chrB07	371460	+
001975F	chrB07	342796	-
001062F	chrB07	876828	+
002453F	chrB07	165041	-
002870F	chrB07	69544	+
001621F	chrB07	477822	+
000464F_1	chrB07	897112	+
000336F	chrB07	1932194	-
000097F	chrB07	3333140	-
003339F	chrB07	38022	+
002060F	chrB07	293052	+
000577F	chrB07	1437589	+
000837F	chrB07	1072244	-
002824F	chrB07	82153	+
004829F	chrB07	19784	-
000243F_1	chrB07	802083	+
001274F_1	chrB07	402635	+
000334F	chrB07	1945868	-
001804F	chrB07	408251	+
002609F	chrB07	125770	+
001982F	chrB07	333374	-
001942F	chrB07	343913	+
000726F	chrB07	1246302	-
000526F_1	chrB07	505240	+
002751F	chrB07	95531	+
001026F	chrB07	924597	+
002189F	chrB07	255641	+
000064F	chrB07	3653204	+
000419F_1	chrB07	674810	+
002167F	chrB07	260116	+
001622F	chrB07	490202	+
002435F	chrB07	178223	+
000362F	chrB07	1839973	+
005069F	chrB07	15037	+
001216F_1	chrB07	494486	+
000798F	chrB07	1158967	-
000242F_2	chrB07	1094963	+
000173F	chrB07	2622083	-
003898F	chrB07	26853	+
001199F	chrB07	771360	+
000800F	chrB07	1134892	+
000927F_2	chrB07	820288	-
000688F	chrB07	1271159	+
000663F_2	chrB07	235318	+
000126F	chrB07	3033938	+
000306F	chrB07	2005760	+
000005F_1	chrB07	5395698	-
000116F_2	chrB07	835696	-
000357F	chrB07	1893520	-
000589F	chrB08	1440776	+
000104F_2	chrB08	2394444	-
002212F	chrB08	244564	+
004570F	chrB08	20164	+
000051F	chrB08	3897343	+
001803F	chrB08	407791	+
000626F	chrB08	1355720	+
000897F	chrB08	1026030	+
002242F	chrB08	232066	+
000359F	chrB08	1917091	-
000414F	chrB08	1167800	+
000317F	chrB08	1974595	-
000948F	chrB08	634471	+
000249F	chrB08	2284779	-
000057F	chrB08	3723874	-
002849F	chrB08	78077	+
000425F	chrB08	1686623	+
000148F	chrB08	2761760	-
001261F_1	chrB08	615992	-
001854F	chrB08	374487	+
000075F_2	chrB08	558541	+
002404F	chrB08	182973	+
000075F_1	chrB08	950000	-
001333F	chrB08	681681	+
002995F	chrB08	49154	+
000945F	chrB08	977077	+
001888F	chrB08	355179	+
002941F	chrB08	66064	+
000931F	chrB08	989288	-
001119F_2	chrB08	569554	+
000773F_2	chrB08	608426	+
000900F	chrB08	999617	-
000660F_2	chrB08	620579	+
000775F	chrB08	1121174	+
003043F	chrB08	54634	+
001865F	chrB08	375372	+
000919F	chrB08	1013263	-
000468F	chrB08	1612859	-
000312F	chrB08	1978447	+
001228F	chrB08	734823	+
001136F	chrB08	817908	-
001044F	chrB08	864335	+
000283F	chrB08	2130403	+
000817F	chrB08	1094557	-
002651F	chrB08	112968	+
000514F	chrB08	1553055	-
002188F	chrB08	256604	+
001961F	chrB08	342744	+
001276F	chrB08	704996	+
001647F	chrB08	476385	+
001391F	chrB08	620826	+
001756F	chrB08	414916	+
001461F_1	chrB08	369750	+
001782F	chrB08	426742	-
001615F	chrB08	489201	-
000296F_2	chrB08	1065424	-
000859F	chrB08	1069722	+
000252F	chrB08	2225347	+
001610F	chrB08	503382	-
001564F	chrB08	517897	+
004723F	chrB08	17991	+
001193F	chrB08	765996	-
002510F	chrB08	154766	+
001629F	chrB08	468617	+
001341F	chrB08	659047	+
002709F	chrB08	111885	+
000908F	chrB08	964363	-
000927F_1	chrB08	185270	+
001067F	chrB08	864016	+
001111F_2	chrB08	375931	-
000969F_1	chrB08	550000	-
000969F_2	chrB08	228395	+
000177F_2	chrB08	1030434	-
001697F	chrB08	436128	-
002484F	chrB08	161208	+
000151F	chrB08	2752691	-
004273F	chrB08	22499	+
001454F	chrB08	589311	-
004024F	chrB08	25454	+
001198F	chrB08	768814	+
000526F_2	chrB08	1016337	+
000887F_1	chrB08	776403	-
001396F	chrB08	627015	+
000464F_2	chrB08	716772	+
002911F	chrB08	70922	+
002251F	chrB08	242563	+
000445F	chrB08	1682528	+
001001F	chrB08	918049	-
000839F_1	chrB08	470982	+
001494F	chrB08	565670	-
001487F	chrB08	580033	-
000826F	chrB08	1081811	+
001498F	chrB08	558060	+
002933F	chrB08	61680	+
000710F	chrB08	1248303	+
002490F	chrB08	163822	+
000549F	chrB08	1460446	-
001137F_1	chrB08	107885	+
000695F	chrB08	1269469	-
002304F	chrB08	208278	-
000933F	chrB08	988624	-
001200F	chrB08	769861	+
001037F	chrB08	880062	+
001836F	chrB08	406632	+
000697F	chrB08	1283608	-
002801F	chrB08	85952	+
001849F	chrB08	387598	+
000409F	chrB08	1769075	-
001946F	chrB08	344594	+
000304F_1	chrB08	439262	+
003949F	chrB08	26136	+
000361F_1	chrB08	1706187	-
000564F_1	chrB08	462824	-
002042F	chrB08	305966	+
001141F	chrB08	798173	-
000491F	chrB08	1576980	+
000434F_2	chrB08	607373	+
004430R	chrB08	22488	+
000786F	chrB08	1139125	+
001925F	chrB08	348892	+
000591F	chrB08	1426486	+
002077F	chrB08	271433	+
000623F	chrB08	1358023	+
000320F_2	chrB08	1058028	-
001772F	chrB08	421866	+
002703F	chrB08	109159	+
000184F	chrB08	2543322	+
001807F	chrB08	402396	+
000548F	chrB08	1482349	+
001023F	chrB08	906965	+
[truncated: 347 more rows]

## Sheet: SD3d_Contigs_not_mapped
Supplementary Data Set 3d The contig list not mapped in the integrated map
Contig_ID	Length(bp)	Not mapped:5223
007444F	380
007442F	398
007428F	458
007421F	499
007418F	510
007415F	517
007409F	564
007405F	597
007404F	601
007403F	611
007396F	626
007400F	627
007388F	654
007375F	719
007372F	723
007368F	739
007366F	744
007363F	755
007362F	758
007360F	763
005771F	778
007359F	778
007356F	790
007352F	807
007353F	807
007346F	823
007349F	829
007340F	856
007336F	865
007334F	868
007333F	873
007331F	876
007332F	876
007326F	892
007327F	892
007320F	937
007314F	945
007312F	951
007311F	952
007309F	954
007308F	961
007307F	973
007300F	997
007296F	1011
007290F	1039
007289F	1054
007281F	1081
007279F	1082
007277F	1092
007278F	1098
007275F	1100
007266F	1127
007265F	1130
007264F	1131
007261F	1138
007262F	1138
007259F	1139
007256F	1143
007253F	1146
007250F	1167
007252F	1172
007246F	1183
007245F	1186
007244F	1194
007241F	1206
007239F	1210
007236F	1234
007233F	1242
007232F	1269
007230F	1283
007227F	1292
007226F	1294
007223F	1320
007221F	1330
007218F	1347
007216F	1352
007214F	1355
007213F	1362
007212F	1364
007210F	1377
007211F	1380
007209F	1381
007207F	1391
007208F	1392
007206F	1395
007203F	1403
007204F	1403
007202F	1404
007200F	1407
007205F	1410
007197F	1413
007196F	1427
007201F	1428
007193F	1434
007192F	1435
007188F	1442
007187F	1454
007185F	1464
007184F	1467
007180F	1484
007183F	1487
007176F	1509
007175F	1512
007173F	1515
007179F	1519
007172F	1525
007170F	1527
007171F	1527
007169F	1531
007166F	1534
007165F	1548
007162F	1567
007161F	1571
007156F	1577
007159F	1581
007158F	1592
007154F	1612
007153F	1613
007151F	1622
007152F	1624
007150F	1634
001815F	1639
007147F	1641
007146F	1651
007148F	1652
007145F	1654
007143F	1676
007140F	1680
007141F	1680
007139F	1683
007142F	1684
007137F	1706
007129F	1707
007134F	1707
007127F	1709
007126F	1710
007124F	1712
007123F	1713
007122F	1714
007120F	1721
007119F	1724
007118F	1727
007117F	1741
007116F	1746
007115F	1747
007112F	1750
007114F	1751
007113F	1769
007111F	1771
007109F	1781
007108F	1783
007107F	1787
007105F	1796
007106F	1811
007104F	1812
007103F	1823
007102F	1824
007101F	1830
007099F	1835
007096F	1842
007098F	1842
007097F	1846
007095F	1854
007094F	1867
007092F	1869
007093F	1869
007088F	1892
007087F	1893
007086F	1895
007084F	1896
007085F	1896
007083F	1902
007082F	1903
002301F	1911
007081F	1919
007080F	1920
007075F	1923
007079F	1927
007076F	1940
007074F	1946
007072F	1957
007070F	1975
007071F	1977
007069F	1978
007068F	1987
007067F	1995
007065F	1997
007064F	2003
007054F	2007
007063F	2008
007062F	2014
007061F	2016
007058F	2020
007056F	2024
007055F	2028
007053F	2031
007052F	2032
007048F	2040
007046F	2049
007045F	2050
007043F	2051
007044F	2051
007042F	2054
007041F	2055
007040F	2056
007039F	2062
007047F	2082
007033F	2096
007032F	2101
007034F	2103
007028F	2107
007027F	2108
007035F	2111
007026F	2117
002316F	2134
007025F	2142
007022F	2150
007021F	2152
007029F	2152
007020F	2155
007019F	2156
007024F	2158
007017F	2162
007018F	2165
007014F	2179
007015F	2187
007012F	2204
007011F	2206
006999F	2211
007010F	2212
007009F	2213
007008F	2217
007006F	2218
007004F	2219
007005F	2219
007003F	2224
007000F	2225
007002F	2226
007001F	2229
006998F	2239
006997F	2242
006994F	2245
006981F	2248
007013F	2248
006992F	2255
006991F	2264
006990F	2274
006988F	2278
006986F	2284
006987F	2284
006983F	2302
006982F	2303
006979F	2309
006978F	2312
006977F	2314
006984F	2319
006967F	2329
006985F	2333
006976F	2336
006975F	2342
006974F	2343
006972F	2353
006971F	2355
006970F	2357
006980F	2359
006969F	2360
006968F	2363
006966F	2367
006964F	2371
006963F	2378
006965F	2378
006962F	2382
006961F	2386
006960F	2391
006958F	2402
006956F	2416
006954F	2426
006951F	2454
006952F	2459
006950F	2462
006948F	2466
006947F	2469
006946F	2481
006944F	2488
006941F	2491
006942F	2491
006943F	2500
006949F	2503
006939F	2508
006940F	2510
006938F	2511
006937F	2514
006936F	2519
006935F	2527
006934F	2529
006933F	2541
006932F	2546
006931F	2549
006930F	2560
006929F	2562
006928F	2566
006926F	2572
006927F	2573
006902F	2579
006924F	2589
006923F	2590
006921F	2592
006893F	2593
006919F	2596
006918F	2599
006925F	2608
006917F	2611
006922F	2615
006916F	2622
006915F	2628
006914F	2632
006913F	2637
006912F	2640
006909F	2646
006907F	2658
006905F	2677
006904F	2682
006903F	2684
006901F	2685
006906F	2686
006899F	2688
006900F	2688
006897F	2698
006908F	2701
006891F	2704
006896F	2708
006898F	2708
006895F	2709
006894F	2710
006892F	2720
006885F	2737
006890F	2737
006888F	2743
006884F	2748
006883F	2756
7531	2757
006882F	2764
006881F	2765
006880F	2766
006877F	2767
006878F	2767
006879F	2768
006875F	2774
006876F	2776
006886F	2786
006872F	2793
006871F	2802
006887F	2805
006870F	2806
006869F	2808
006856F	2809
006867F	2819
006851F	2821
006866F	2830
006864F	2838
006862F	2839
006861F	2848
006873F	2848
006860F	2850
006859F	2851
006855F	2857
006854F	2858
006852F	2860
006853F	2860
006849F	2865
006848F	2883
006847F	2884
006846F	2889
006845F	2894
006844F	2898
006843F	2901
006842F	2906
006841F	2908
006840F	2915
006839F	2916
006838F	2926
006837F	2928
006836F	2929
006829F	2931
006834F	2936
006835F	2936
006833F	2938
006850F	2945
006832F	2958
006831F	2959
006830F	2989
006827F	3002
006826F	3007
006823F	3009
006825F	3010
006820F	3013
006821F	3013
006819F	3015
006818F	3016
006817F	3032
006814F	3039
006824F	3040
006813F	3043
006812F	3052
006828F	3052
006811F	3054
006804F	3063
006810F	3068
006806F	3072
006803F	3076
006807F	3079
006809F	3079
006801F	3080
006802F	3091
006778F	3093
006799F	3102
006798F	3105
006797F	3109
006784F	3110
006794F	3113
006796F	3119
006793F	3124
006795F	3127
006808F	3127
005286R	3129
004453F	3130
006792F	3135
006791F	3137
006790F	3142
006789F	3143
006787F	3144
006786F	3146
006800F	3146
006785F	3150
006783F	3165
006782F	3166
006781F	3173
006780F	3177
006779F	3182
006775F	3185
006777F	3191
006776F	3192
006788F	3204
006774F	3214
006773F	3217
006772F	3226
006771F	3228
006770F	3236
006763F	3241
006769F	3241
006768F	3251
006762F	3252
006765F	3252
006767F	3259
006766F	3260
006764F	3268
006761F	3300
006760F	3303
006759F	3308
006758F	3319
006757F	3321
006736F	3328
006756F	3329
006754F	3338
006751F	3339
006753F	3339
006748F	3346
006744F	3355
006746F	3377
006732F	3381
006745F	3388
006742F	3397
006724F	3399
006747F	3400
006740F	3408
006739F	3410
006741F	3410
006731F	3416
006737F	3419
006735F	3421
006733F	3427
006726F	3449
006727F	3449
006729F	3455
006728F	3460
006718F	3466
006713F	3477
006723F	3488
006722F	3489
006708F	3499
006709F	3499
006721F	3499
006720F	3500
006719F	3504
006710F	3505
006712F	3509
006716F	3510
006714F	3516
005970F	3517
006699F	3527
006711F	3527
006717F	3527
006685F	3536
006707F	3564
006706F	3566
006705F	3577
006704F	3583
006703F	3592
006702F	3601
006700F	3609
006677F	3623
006697F	3624
006701F	3633
006698F	3640
006695F	3642
006694F	3643
006689F	3646
006693F	3649
006692F	3650
006690F	3658
006682F	3665
006688F	3674
006681F	3679
006696F	3679
006670F	3680
006687F	3690
006686F	3696
006668F	3698
006669F	3699
006684F	3701
006683F	3707
006680F	3722
006679F	3723
006678F	3724
006676F	3731
006672F	3736
006674F	3739
006671F	3741
006675F	3750
006673F	3758
006667F	3762
006666F	3765
006655F	3767
006665F	3770
006658F	3774
006664F	3774
006663F	3775
006659F	3787
006662F	3788
006661F	3789
006660F	3795
006649F	3796
006647F	3815
006654F	3815
006653F	3819
006656F	3819
006652F	3826
006651F	3829
006657F	3845
006648F	3851
006646F	3857
006641F	3861
006644F	3863
006643F	3866
006640F	3894
006650F	3900
006629F	3903
006637F	3909
006636F	3913
006635F	3921
006639F	3924
006621F	3927
006634F	3933
006631F	3934
006632F	3934
006630F	3937
006606F	3938
006645F	3941
006627F	3950
006626F	3951
006623F	3952
006625F	3952
006628F	3952
006619F	3957
006622F	3962
006633F	3969
006612F	3971
006620F	3983
006609F	3985
006615F	3988
006618F	3990
006616F	3996
006617F	3996
006569F	4010
006611F	4026
006605F	4048
006608F	4052
006607F	4059
006610F	4061
006624F	4066
006604F	4073
006603F	4084
006602F	4088
006614F	4090
006601F	4093
006599F	4101
003023F	4114
006598F	4118
006597F	4121
006596F	4122
006592F	4136
006594F	4136
006595F	4148
006593F	4149
005379F	4168
006590F	4168
006586F	4173
006588F	4184
006589F	4186
001781F	4188
006587F	4190
006472R	4194
006585F	4198
006583F	4223
006581F	4230
006582F	4231
006561F	4233
006579F	4235
006578F	4240
006566F	4243
006576F	4254
006574F	4259
006575F	4272
006572F	4274
006573F	4275
006565F	4277
006571F	4277
006560F	4279
006562F	4279
006570F	4283
006584F	4286
006564F	4289
006568F	4291
006567F	4294
006551F	4307
006558F	4319
005409F	4330
006557F	4341
006556F	4345
006555F	4352
006577F	4352
006529F	4353
006600F	4356
006553F	4359
006543F	4372
006552F	4376
006548F	4380
006591F	4380
006535F	4386
006546F	4392
006559F	4395
006549F	4398
006547F	4418
006544F	4424
006539F	4426
006554F	4427
006545F	4432
006550F	4436
006542F	4439
006532F	4441
006541F	4441
006531F	4470
006534F	4486
006536F	4487
006533F	4498
006518F	4500
006538F	4502
006508F	4510
006522F	4515
006530F	4515
006528F	4517
006527F	4524
006537F	4524
006526F	4527
006525F	4528
006464F	4532
006523F	4542
006524F	4551
006540F	4553
006509F	4566
006520F	4566
006494F	4573
006502F	4574
006516F	4577
006517F	4577
006515F	4584
006519F	4585
006499F	4588
006514F	4588
006485F	4594
006497F	4602
006511F	4602
006507F	4603
006505F	4625
006510F	4628
006513F	4632
006492F	4633
006512F	4641
006503F	4646
006486F	4653
006498F	4653
006496F	4656
006501F	4656
006504F	4658
006491F	4662
006480F	4668
006493F	4670
006506F	4671
006490F	4677
006489F	4682
006488F	4684
006487F	4690
006500F	4692
006483F	4704
006484F	4704
006495F	4709
006474F	4711
006470F	4730
006479F	4732
006482F	4736
006462F	4743
006477F	4746
006469F	4753
006478F	4756
006475F	4758
006420F	4760
006473F	4765
006471F	4777
006468F	4783
006467F	4790
006476F	4793
006465F	4796
006463F	4807
006457F	4825
006388F	4836
006450F	4848
006460F	4848
006459F	4858
006458F	4860
006456F	4871
006448F	4876
006455F	4880
002012F	4882
006454F	4883
006438F	4889
006453F	4889
006444F	4892
006451F	4897
006436F	4910
006449F	4911
006452F	4912
006446F	4918
006445F	4922
006443F	4930
006442F	4933
006432F	4936
006441F	4947
006424F	4953
006437F	4955
006439F	4961
006435F	4962
006433F	4964
006430F	4966
006427F	4979
006404F	4989
006410F	4990
006412F	4998
006419F	5001
006428F	5004
006418F	5005
006429F	5005
006425F	5006
006426F	5007
006466F	5008
006423F	5012
006422F	5016
006421F	5017
006405F	5021
006411F	5023
006416F	5024
006417F	5034
006415F	5043
006393F	5046
006397F	5055
006413F	5055
006400F	5060
006461F	5070
006399F	5071
006402F	5072
006409F	5073
006440F	5076
006407F	5083
006414F	5087
006406F	5088
006431F	5092
006398F	5131
006384F	5135
006386F	5142
006369F	5145
006381F	5149
006394F	5151
006396F	5160
006390F	5172
006391F	5175
006408F	5175
006395F	5176
006383F	5179
006392F	5191
006387F	5195
006389F	5200
006376F	5207
002770F	5220
006378F	5244
006379F	5248
006382F	5252
006358F	5265
006372F	5266
006403F	5273
006371F	5287
006385F	5287
006377F	5288
006374F	5300
006375F	5300
006366F	5305
006362F	5310
006363F	5314
006346F	5319
006373F	5319
006370F	5323
006348F	5332
006368F	5337
006367F	5338
006341F	5341
006354F	5347
006359F	5349
006365F	5365
006351F	5384
006360F	5398
006340F	5413
006357F	5415
006355F	5430
006337F	5433
006380F	5433
006356F	5440
006364F	5446
006352F	5453
006324F	5459
006353F	5477
006350F	5483
006345F	5490
006349F	5495
006344F	5496
006306F	5533
006339F	5533
001439F	5542
002504F	5544
006327F	5558
006330F	5567
006338F	5568
006347F	5576
006335F	5581
006334F	5583
006336F	5585
006313F	5612
006325F	5612
006328F	5620
006288F	5631
006331F	5632
006342F	5634
006326F	5635
006320F	5658
006308F	5663
006321F	5663
006295F	5670
006283F	5686
006259F	5692
006319F	5693
006311F	5698
006317F	5705
006323F	5705
006329F	5705
006301F	5706
006304F	5708
006315F	5719
006314F	5727
006291F	5729
006293F	5761
006309F	5762
006289F	5764
006307F	5768
006299F	5775
006303F	5777
006305F	5781
006332F	5781
006318F	5786
006287F	5789
006322F	5799
006294F	5807
006298F	5811
006286F	5814
006297F	5815
006302F	5817
006296F	5820
006292F	5842
006300F	5844
006290F	5847
006258F	5856
006285F	5861
006279F	5862
006284F	5862
006272F	5872
006282F	5873
006275F	5878
006280F	5878
006277F	5879
006281F	5880
006270F	5881
006278F	5886
006273F	5908
006274F	5911
006271F	5925
006269F	5929
006266F	5931
006253F	5941
006264F	5945
006255F	5959
006267F	5960
006265F	5967
006261F	5972
006263F	5985
002330F	5988
006228F	5999
006268F	6002
006251F	6017
006256F	6018
006260F	6027
006254F	6051
006212F	6071
006224F	6081
006245F	6085
006242F	6092
003187F	6093
006252F	6097
006237F	6103
006246F	6103
006248F	6130
006250F	6136
006249F	6138
006238F	6142
006225F	6154
000155F	6159
006239F	6160
006243F	6172
006231F	6187
006240F	6199
006232F	6205
006235F	6216
006236F	6222
006247F	6222
006221F	6228
006244F	6231
006234F	6242
006229F	6253
006227F	6265
006223F	6291
006222F	6292
006241F	6313
006216F	6327
006214F	6333
006230F	6359
006208F	6366
006215F	6366
006218F	6373
006233F	6379
006200F	6389
006213F	6392
006196F	6393
006217F	6393
006205F	6397
006201F	6411
006226F	6413
006210F	6416
006206F	6421
006207F	6425
006187F	6426
005540F	6449
006204F	6450
006211F	6455
006203F	6491
006220F	6496
006195F	6497
006209F	6504
006199F	6508
006185F	6509
006198F	6518
006197F	6524
006182F	6528
006186F	6542
006194F	6548
006153F	6550
006202F	6561
006192F	6565
006176F	6580
006175F	6596
006149F	6606
006179F	6616
006184F	6620
006172F	6621
006189F	6628
006183F	6630
006177F	6631
006181F	6638
006158F	6647
006164F	6649
006178F	6658
006173F	6671
006174F	6672
006154F	6673
006163F	6677
006188F	6708
006171F	6714
006170F	6718
006166F	6719
006168F	6722
006180F	6727
006150F	6734
006169F	6734
006167F	6743
006159F	6744
006162F	6746
006161F	6748
006160F	6751
006155F	6769
006142F	6775
006157F	6777
006156F	6778
006135F	6781
001264F	6787
006147F	6787
006132F	6810
006130F	6813
006144F	6814
006141F	6823
006140F	6831
006146F	6838
006137F	6858
006152F	6864
006095F	6872
006143F	6878
006123F	6886
006138F	6889
006139F	6892
006125F	6905
006131F	6922
006133F	6922
006129F	6928
006089F	6934
006114F	6935
006092F	6945
006122F	6945
006109F	6949
006124F	6967
001005F	6988
006096F	6990
006128F	6991
006104F	6998
006134F	6998
006110F	7000
006121F	7003
006126F	7009
006119F	7016
006113F	7023
006118F	7023
006082F	7028
006116F	7028
006117F	7043
006112F	7051
004764F	7057
006108F	7068
005863F	7076
006106F	7077
006115F	7077
006100F	7079
006120F	7079
006136F	7084
006102F	7088
006101F	7114
006107F	7119
006083F	7127
006105F	7131
006088F	7138
006098F	7140
006094F	7142
006086F	7144
006072F	7145
006093F	7145
006084F	7157
006103F	7157
006127F	7163
006111F	7170
006071F	7171
006148F	7180
006081F	7187
006087F	7192
006085F	7210
006077F	7221
006091F	7223
006079F	7226
006078F	7232
006097F	7235
006075F	7245
006090F	7275
006070F	7277
006074F	7291
006064F	7292
006067F	7304
006069F	7307
006068F	7313
006045F	7315
006099F	7316
006066F	7320
006065F	7331
006062F	7351
006051F	7352
006061F	7382
006080F	7386
006052F	7413
006063F	7416
006057F	7419
006060F	7424
006041F	7428
006059F	7429
006022F	7435
006055F	7450
006056F	7451
006054F	7458
006050F	7465
006044F	7467
006034F	7481
006049F	7481
006047F	7483
006076F	7488
006058F	7501
006048F	7518
006042F	7520
006023F	7526
006040F	7526
006043F	7529
006039F	7551
006037F	7557
006038F	7559
006033F	7560
006018F	7565
006036F	7567
006053F	7576
006032F	7585
006028F	7586
006029F	7586
005646F	7593
006031F	7596
006025F	7607
005999F	7611
006015F	7626
006024F	7631
006027F	7637
006012F	7638
006017F	7639
006026F	7641
006019F	7646
006021F	7658
006004F	7662
006020F	7662
006046F	7664
006035F	7666
006010F	7681
006013F	7704
006005F	7706
005948F	7709
005994F	7713
006016F	7727
006002F	7749
006011F	7751
005957F	7755
001217F	7768
006006F	7776
005982F	7780
005989F	7783
006008F	7784
005913F	7785
006030F	7786
005996F	7789
006003F	7789
006007F	7790
006014F	7798
005990F	7803
006000F	7803
005998F	7807
005988F	7827
005995F	7841
001671F	7843
005997F	7859
006001F	7859
005993F	7865
005992F	7879
005991F	7888
005977F	7893
005969F	7905
000903F	7917
005967F	7918
005980F	7940
005983F	7941
000762F	7944
005986F	7946
005984F	7950
005981F	7956
006009F	7964
005985F	7984
005978F	7989
005976F	7991
005940F	7996
005974F	8006
005943F	8009
001900F	8010
005973F	8024
005972F	8025
005962F	8030
005961F	8034
005953F	8064
005965F	8066
005954F	8067
005968F	8074
005966F	8080
005971F	8080
005952F	8108
005960F	8115
005959F	8116
005975F	8121
005947F	8122
005963F	8129
005956F	8140
005939F	8150
005945F	8157
005951F	8166
005936F	8169
005949F	8174
005937F	8217
005934F	8218
005946F	8229
005941F	8241
005942F	8243
005932F	8246
005935F	8249
005938F	8251
005919F	8255
005979F	8255
005922F	8268
005929F	8283
005918F	8287
005933F	8289
005931F	8291
005930F	8305
005924F	8315
005928F	8324
005927F	8329
005926F	8339
005901F	8355
005908F	8356
005925F	8359
005955F	8366
005879F	8371
005923F	8384
005950F	8384
005920F	8397
005911F	8428
005912F	8431
001687F	8452
005915F	8456
005899F	8488
001402F	8489
005893F	8491
005873F	8493
005910F	8494
005902F	8517
005900F	8519
005903F	8534
005886F	8539
005905F	8544
005897F	8545
005896F	8550
005916F	8554
005881F	8564
005898F	8568
005895F	8570
005914F	8575
005917F	8575
005892F	8582
005883F	8601
005894F	8603
005891F	8607
005907F	8612
005869F	8614
005904F	8624
005884F	8634
005888F	8639
004291F	8642
005889F	8642
005878F	8653
005921F	8657
005872F	8663
005887F	8663
005868F	8672
005909F	8681
005885F	8688
005867F	8698
005906F	8712
005864F	8724
005875F	8735
005874F	8742
005890F	8749
005877F	8750
005855F	8754
005854F	8772
005876F	8773
005850F	8780
005862F	8784
005871F	8787
005851F	8789
005866F	8789
005858F	8790
005882F	8795
005857F	8809
005839F	8811
005860F	8814
003510F	8815
005865F	8824
005840F	8832
005847F	8846
005880F	8867
005852F	8871
005870F	8880
005853F	8881
005845F	8886
005849F	8914
005856F	8920
005844F	8928
005846F	8936
005843F	8948
005842F	8949
005834F	8952
005832F	8971
005838F	8977
005827F	8997
005825F	8999
005837F	9000
005836F	9007
005831F	9011
005848F	9012
005833F	9022
000026F	9071
7498	9084
005821F	9093
005828F	9093
005861F	9099
005824F	9101
005829F	9101
005796F	9109
005841F	9136
005815F	9143
005823F	9161
002268F	9176
005820F	9193
005799F	9196
005835F	9198
000321F	9223
005806F	9254
005805F	9263
005784F	9264
005813F	9269
005817F	9270
005859R	9274
005810F	9279
005812F	9281
005830F	9285
005792F	9294
005791F	9300
005561F	9302
005797F	9305
005811F	9305
005804F	9324
005818F	9327
005803F	9329
005819F	9335
005816F	9339
004058F	9343
005809F	9346
005808F	9352
005795F	9358
005800F	9361
005798F	9392
005105F	9396
005790F	9397
005781F	9408
005794F	9421
005793F	9427
005760F	9429
005681F	9443
005788F	9447
005786F	9451
002207F	9454
005779F	9475
005763F	9478
005772F	9483
005807F	9483
7567	9484
005787F	9487
005777F	9488
005785F	9491
005780F	9516
005774F	9529
005776F	9537
005801F	9537
005775F	9549
005770F	9554
005773F	9576
005755F	9613
005738F	9636
005762F	9641
005769F	9643
005802F	9643
005768F	9644
005782F	9651
005766F	9658
005764F	9662
005767F	9664
005759F	9671
005672F	9679
005757F	9690
005778F	9692
000760F	9693
005761F	9698
005758F	9719
005765F	9719
005749F	9721
005756F	9727
004278F	9729
005720F	9730
005814F	9734
005744F	9741
005783F	9746
002530F	9753
005730F	9754
005747F	9757
005743F	9762
005746F	9768
005752F	9771
005753F	9771
005750F	9782
005729F	9787
005741F	9788
005751F	9796
005789F	9796
005736F	9801
005748F	9816
005754F	9842
005742F	9844
005733F	9889
005726F	9893
005739F	9895
005735F	9910
005737F	9919
005725F	9932
005734F	9959
005724F	9972
005714F	9975
005712F	9976
005718F	9987
005722F	9998
005710F	10000
005728F	10002
005706F	10008
005719F	10011
005721F	10019
005732F	10023
005651F	10031
005713F	10046
005700F	10049
005716F	10053
005731F	10064
005711F	10080
005686F	10102
005708F	10106
005709F	10108
005695F	10111
005704F	10126
005701F	10131
005703F	10132
005688F	10142
005702F	10150
005696F	10159
005727F	10159
005697F	10163
005717F	10173
005745F	10173
005689F	10180
005682F	10190
005690F	10206
005707F	10211
005687F	10220
005655F	10228
005705F	10240
005683F	10244
005691F	10256
005679F	10261
005678F	10262
005698F	10263
005675F	10266
005668F	10274
005671F	10292
005664F	10293
005669F	10293
005658F	10305
005685F	10308
005661F	10310
005674F	10310
005670F	10314
005665F	10322
005648F	10330
005677F	10333
005680F	10341
005663F	10343
005692F	10348
005660F	10356
005657F	10358
005659F	10358
005638F	10374
005632F	10385
005656F	10390
005723F	10390
005653F	10408
005693F	10415
005694F	10420
005654F	10437
005652F	10438
002287F	10440
005641F	10441
005626F	10442
005650F	10452
005649F	10456
005684F	10456
005645F	10462
005647F	10497
005662F	10501
000767F	10507
005699F	10511
005635F	10520
005636F	10520
005643F	10522
005676F	10527
005639F	10538
005637F	10539
005629F	10547
005633F	10547
005634F	10560
005620F	10561
005640F	10570
005673F	10574
005642F	10607
005630F	10613
005627F	10616
005631F	10624
005624F	10627
002353F	10634
005623F	10646
005611F	10667
005625F	10676
005666F	10681
005618F	10683
005667F	10703
005621F	10704
005628F	10713
005622F	10715
005615F	10717
005602F	10723
005600F	10724
005619F	10740
004798F	10747
005616F	10751
005603F	10772
005609F	10774
001142F	10775
005604F	10778
005617F	10781
005613F	10782
005566F	10795
005594F	10796
005607F	10796
005614F	10801
005612F	10807
005598F	10812
005606F	10831
005608F	10841
002673F	10850
005605F	10850
005576F	10852
005596F	10895
005599F	10896
005601F	10906
005591F	10907
005575F	10908
005573F	10946
005593F	10969
005562F	10976
005590F	10978
005580F	10995
005588F	10996
005584F	11008
005585F	11014
005597F	11016
005582F	11019
005567F	11022
005572F	11038
005577F	11041
005595F	11041
005574F	11047
005569F	11048
005570F	11056
005571F	11065
005547F	11074
005564F	11086
005551F	11089
000740F	11091
005581F	11101
005592F	11123
005586F	11134
005589F	11141
005578F	11150
005563F	11154
005557F	11172
001565F	11173
005554F	11179
005538F	11183
005558F	11185
005556F	11186
005549F	11188
005560F	11190
005555F	11197
005545F	11214
004561F	11215
005500F	11217
005550F	11217
005546F	11235
005544F	11237
005548F	11241
005559F	11242
005543F	11244
005587F	11257
005552F	11288
005535F	11289
005579F	11298
005541F	11305
005523F	11314
005533F	11321
005536F	11321
005568F	11328
005531F	11334
005527F	11336
005530F	11337
005532F	11340
005528F	11341
005534F	11350
005537F	11374
005542F	11382
005519F	11388
005524F	11391
005509F	11392
005526F	11392
005513F	11398
005522F	11402
005553F	11417
005539F	11434
005529F	11444
005518F	11461
005517F	11469
005492F	11470
005506F	11483
005521F	11490
005502F	11492
005514F	11494
005510F	11497
005505F	11501
005487F	11503
005512F	11505
005507F	11511
005501F	11518
005511F	11518
005508F	11519
005504F	11549
005499F	11562
005520F	11574
000973F	11583
005493F	11591
005470F	11592
005494F	11594
002429F	11598
005490F	11619
005491F	11620
005478F	11629
005489F	11641
004282R	11644
005495F	11672
004850F	11685
005482F	11693
005515F	11695
005443F	11701
005488F	11701
005516F	11711
005483F	11717
005497F	11720
005479F	11722
005451F	11727
005474F	11730
005463F	11734
005473F	11748
005476F	11749
005477F	11758
005464F	11767
005484F	11769
005454F	11772
005460F	11780
005480F	11783
005467F	11785
005465F	11790
005471F	11790
005472F	11790
005486F	11793
005481F	11815
005455F	11833
005458F	11834
005475F	11837
005466F	11843
005438F	11865
005461F	11871
005457F	11878
005468F	11897
005485F	11898
005456F	11904
005498F	11904
001371F	11907
005453F	11918
005450F	11938
005449F	11939
005469F	11951
005432F	11956
005434F	11959
005448F	11965
005447F	11970
005442F	11974
005452F	11977
005437F	11989
005440F	11993
005431F	12009
005441F	12018
002001F	12023
004935R	12028
005433F	12030
005435F	12043
001451F	12050
005428F	12063
005430F	12065
005426F	12079
005444F	12093
005408F	12102
005436F	12115
005525F	12115
005429F	12117
005420F	12157
005410F	12163
005423F	12163
005422F	12164
005419F	12168
005427F	12168
005417F	12172
005403F	12174
005439F	12185
005412F	12210
005414F	12215
005407F	12217
005385F	12225
005411F	12237
000836F	12238
005459F	12239
005421F	12251
005402F	12291
005386F	12301
001583F	12302
005394F	12302
005401F	12302
005398F	12308
005400F	12318
005425F	12325
005446F	12335
005396F	12336
005391F	12337
005399F	12337
005418F	12339
005397F	12342
005388F	12346
005404F	12360
005392F	12370
005424F	12371
005393F	12373
005387F	12391
005389F	12400
005462F	12406
005363F	12409
005360F	12410
005384F	12413
005383F	12419
005380F	12429
005405F	12438
005373F	12442
005362F	12449
004533F	12453
005376F	12459
005365F	12461
005377F	12461
005372F	12471
005354F	12472
005406F	12472
005374F	12474
005356F	12475
005371F	12477
005369F	12483
005368F	12489
005370F	12492
005367F	12502
005361F	12505
005416F	12512
005366F	12520
005413F	12520
005375F	12522
005390F	12527
005364F	12549
005353F	12557
005395F	12565
005358F	12580
005359F	12583
005331F	12629
005415F	12635
005352F	12639
005342F	12642
005318F	12647
005326F	12650
005345F	12654
005357F	12662
001645F	12665
005329F	12671
005343F	12672
005351F	12676
005339F	12680
005344F	12687
001665F	12688
001006F	12695
005347F	12709
005338F	12717
005336F	12721
005340F	12729
005381F	12732
005349F	12733
005334F	12734
002344F	12736
005292F	12737
005321F	12740
005378F	12743
005332F	12750
005341F	12751
005333F	12757
005348F	12764
005330F	12769
005335F	12774
002065F	12776
005327F	12795
005350F	12797
005325F	12799
005314F	12812
004877F	12814
005311F	12827
005346F	12831
005320F	12834
005324F	12849
005322F	12855
001851F	12864
005328F	12864
005323F	12869
005281F	12871
005319F	12891
005307F	12898
005317F	12914
005304F	12918
005302F	12922
005293F	12944
005313F	12944
005294F	12951
005299F	12965
005306F	12967
005289F	12968
005310F	12973
005312F	12974
005301F	12976
005303F	12984
005305F	12985
005300F	12988
005288F	12991
001071F	12992
005308F	12993
000565F	13017
005271F	13018
005295F	13018
005297F	13019
005290F	13030
005316F	13034
005315F	13039
005287F	13048
005244F	13055
001672F	13070
005280F	13071
005279F	13106
005277F	13121
005309F	13124
005282F	13130
005283F	13130
005274F	13131
005273F	13143
005298F	13145
005284F	13155
005267F	13172
005269F	13174
005272F	13194
005268F	13201
005265F	13209
001038F	13212
005263F	13220
005266F	13241
005264F	13244
005262F	13263
005261F	13270
005255F	13275
005275F	13292
002469F	13304
005253F	13314
005278F	13317
005260F	13320
005211F	13322
005259F	13322
005276F	13361
005237F	13381
005270F	13385
005245F	13394
005243F	13396
005229F	13399
005256F	13419
005252F	13430
005250F	13440
005251F	13440
005248F	13445
005249F	13448
005254F	13465
005246F	13468
005231F	13473
005247F	13478
005241F	13494
005238F	13516
005240F	13521
005242F	13529
004360F	13530
005213F	13533
005219F	13535
005285F	13551
005236F	13555
005233F	13576
005234F	13576
005235F	13580
005239F	13587
005232F	13594
005228F	13609
005226F	13614
005207F	13615
005206F	13638
[truncated: 3,225 more rows]

## Sheet: SD3e_nt-per-cM-per-LG
Supplementary Data Set 3e The physical and genetic length of the integrated map referring to the maps before integration
Chromosome	Physical length (bp)	Linkage length (cM)	Average nt/cM	Linkage length of map 314	Linkage length of map 267	Linkage length of map 1954	Linkage length of map 1601
ChrA01	111624253	132.006	845602	68.74	115.635	129.875	76.798
ChrA02	99791824	150.122	664740	142.148	144.473	67.62	60.441
ChrA03	143206517	156.828	913141	153.203	114.756	NA	67.867
ChrA04	122064722	157.482	775104	154.278	156.267	96.813	61.965
ChrA05	116166884	153.1	758765	134.589	150.424	93.266	66.572
ChrA06	109264827	129.469	843949	86.108	100.054	122.435	57.82
ChrA07	83117376	170.231	488263	119.675	146.744	167.002	90.654
ChrA08	51955169	126.244	411545	97.896	76.044	125.843	82.298
ChrA09	121058954	143.13	845797	80.565	143.407	119.419	110.431
ChrA10	114519869	181.21	631973	178.125	134.042	131.119	31.849
ChrB01	149379573	154.972	963916	147.391	128.069	69.957	31.461
ChrB02	122213787	191.513	638148	167.039	188.145	107.003	96.772
ChrB03	150766190	182.026	828267	152.324	178.153	119.093	74.34
ChrB04	135085854	198.956	678974	137.24	195.085	122.495	88.495
ChrB05	153119099	203.475	752519	101.216	197.93	89.359	48.533
ChrB06	153789061	128.939	1.19273e+06	79.577	103.982	125.922	98.893
ChrB07	132998879	184.104	722411	112.024	182.931	173.586	63.529
ChrB08	136776503	170.046	804349	107.178	167.982	100.828	78.684
ChrB09	159154999	198.215	802940	120.143	197.691	170.544	48.764
ChrB10	140659116	152.377	923097	128.546	150.55	97.725	82.887
NA: the linkage group of A03 didn't exist in map 1954

## Sheet: SD3f_Stat of assembles
Supplementary Data Set 3f Statistics of Chromosome assembles
Chromosome ID	Length of Chromosome	Number of Contigs
Chr_01	111624253	251
Chr_02	99791824	333
Chr_03	143206517	359
Chr_04	122064722	328
Chr_05	116166884	359
Chr_06	109264827	324
Chr_07	83117376	254
Chr_08	51955169	96
Chr_09	121058954	253
Chr_10	114519869	383
Chr_11	149379573	315
Chr_12	122213787	281
Chr_13	150766190	305
Chr_14	135085854	325
Chr_15	153119099	380
Chr_16	153789061	380
Chr_17	132998879	327
Chr_18	136776503	378
Chr_19	159154999	372
Chr_20	140659116	286
20	2506713456	6289
Chromosome assembled by Allmap using HiC scaffolds and genetic map together
Total number of contigs (bp): 7566
Total length of contigs (bp): 2538534388
Total number of anchored contgis: 6289
Total length of chromosome level assembly (bp): 2506713456
Number of unanchored contigs: 1277
Length of unanchored contigs: 32322350
Anchor rate (%): 98.746

## Sheet: SD3g_consist_map and assembly
Supplementary Data Set 3g Evaluate the consistence between the genetic map and the assembly
Map ID	Linkage map 314	Linkage map 267	Linkage map 1954	Linkage map 1601	Total
Number of markers	5019	6523	1836	1592	14970
Number of markers on the final assembly	4899	6369	1776	1575	14619
Percentage of markers on the final assembly (%)	97.6	97.6	96.7	98.9	97.7
