# Supplementary material for: The genome of cultivated peanut provides insight into legume karyotypes, polyploid evolution and crop domestication
Source: Nat Genet. 2019 May 1;51(5):865–76. doi: 10.1038/s41588-019-0402-2 (PMC7188672; doi:10.1038/s41588-019-0402-2)
Supplement: Supplementary file 4 — Validation of pseudomolecules. [file 41588_2019_402_MOESM4_ESM.xlsx]

## Sheet: SD4a_BAC end validation
Supplementary Data Set 4a Results fo 1576 paired-BAC ends sequences mapping to peanut genome.
Q1_name	Q1_len	Q1_start	Q1_end	S1_start	S1_end	Q2_name	Q2_len	Q1_start	Q1_end	S1_start	S1_end	S_len	S_name	1_identity	2_identity	Q1_coverage	Q2_coverage	Insert_length
AHT1B5RGH001-A13TP	742	4	742	12649140	12648402	AHT1B5RGH001-A13TV	726	1	724	12586296	12587021	121058954	Chr09	100	99.725	0.995957	0.997245	62844
AHT1B5RGH001-A19TP	654	4	654	85640689	85640039	AHT1B5RGH001-A19TV	745	4	745	85537939	85538681	122213787	Chr12	100	99.865	0.995413	0.995973	102750
AHT1B5RGH001-A20TP	441	4	441	65688191	65688625	AHT1B5RGH001-A20TV	590	5	589	65651865	65651274	150766190	Chr13	96.355	95.966	0.993197	0.991525	37351
AHT1B5RGH001-A23TP	631	5	631	64504692	64505318	AHT1B5RGH001-A23TV	584	5	584	64649554	64648975	143206517	Chr03	100	100	0.993661	0.993151	144862
AHT1B5RGH001-A2TP	193	1	193	40401839	40402032	AHT1B5RGH001-A2TV	722	5	722	40528686	40527968	135085854	Chr14	97.423	99.722	1	0.99446	126847
AHT1B5RGH001-A3TP	678	3	678	26893570	26894245	AHT1B5RGH001-A3TV	790	1	790	26985873	26985082	136776503	Chr18	100	99.621	0.99705	1	92303
AHT1B5RGH001-A5TP	722	5	722	81832692	81833409	AHT1B5RGH001-A5TV	772	1	772	82030568	82029796	122213787	Chr12	100	99.871	0.99446	1	197876
AHT1B5RGH001-A6TP	509	4	509	71085576	71086081	AHT1B5RGH001-A6TV	753	1	753	71215234	71214482	132998879	Chr17	99.802	100	0.994106	1	129658
AHT1B5RGH001-A7TP	584	1	584	66262773	66263355	AHT1B5RGH001-A7TV	690	6	690	66393990	66393285	153789061	Chr16	99.829	97.025	1	0.992754	131217
AHT1B5RGH001-B10TP	437	4	435	84897996	84897565	AHT1B5RGH001-B10TV	306	1	306	84746295	84746600	140659116	Chr20	99.769	99.673	0.988558	1	151701
AHT1B5RGH001-B14TP	545	5	545	65681385	65680845	AHT1B5RGH001-B14TV	571	1	571	65515072	65515643	116166884	Chr05	99.815	99.65	0.992661	1	166313
AHT1B5RGH001-B16TP	709	4	709	85464454	85463749	AHT1B5RGH001-B16TV	714	1	714	85294844	85295557	143206517	Chr03	100	99.86	0.995769	1	169610
AHT1B5RGH001-B24TP	456	1	456	71403082	71402627	AHT1B5RGH001-B24TV	334	1	328	71209081	71209408	143206517	Chr03	100	100	1	0.982036	194001
AHT1B5RGH001-B4TP	129	3	129	117594954	117595081	AHT1B5RGH001-B4TV	678	1	677	117749626	117748950	122064722	Chr04	99.219	100	0.984496	0.998525	154672
AHT1B5RGH001-B5TP	430	1	430	103666302	103666731	AHT1B5RGH001-B5TV	266	1	261	103688101	103687841	122064722	Chr04	99.767	98.851	1	0.981203	21799
AHT1B5RGH001-B6TP	656	2	656	79285205	79284551	AHT1B5RGH001-B6TV	775	4	775	79205878	79206649	114519869	Chr10	100	100	0.998476	0.996129	79327
AHT1B5RGH001-C14TP	639	5	638	20765265	20765898	AHT1B5RGH001-C14TV	645	1	645	20903393	20902749	116166884	Chr05	100	100	0.992175	1	138128
AHT1B5RGH001-C15TP	752	4	750	4026907	4026161	AHT1B5RGH001-C15TV	831	4	831	3899516	3900345	159154999	Chr19	99.866	99.639	0.993351	0.99639	127391
AHT1B5RGH001-C16TP	716	5	716	54878345	54877635	AHT1B5RGH001-C16TV	750	4	750	54727681	54728427	99791824	Chr02	99.86	100	0.994413	0.996	150664
AHT1B5RGH001-C17TP	708	5	708	38260590	38259886	AHT1B5RGH001-C17TV	735	5	735	38136281	38137011	83117376	Chr07	99.716	100	0.99435	0.994558	124309
AHT1B5RGH001-C1TP	517	1	517	68658052	68658568	AHT1B5RGH001-C1TV	627	5	627	68766800	68766178	83117376	Chr07	98.259	100	1	0.99362	108748
AHT1B5RGH001-C21TP	744	1	744	14369446	14370189	AHT1B5RGH001-C21TV	609	1	609	14459293	14458685	99791824	Chr02	100	100	1	1	89847
AHT1B5RGH001-C22TP	566	1	566	45652477	45653041	AHT1B5RGH001-C22TV	711	4	711	45752162	45751456	153789061	Chr16	99.823	99.859	1	0.995781	99685
AHT1B5RGH001-C23TP	756	5	756	3915235	3915986	AHT1B5RGH001-C23TV	644	5	644	4049244	4048605	159154999	Chr19	100	100	0.994709	0.993789	134009
AHT1B5RGH001-C4TP	709	1	709	900917	900208	AHT1B5RGH001-C4TV	635	1	635	749613	750250	109264827	Chr06	99.859	99.373	1	1	151304
AHT1B5RGH001-C5TP	669	4	669	65435509	65436174	AHT1B5RGH001-C5TV	673	1	673	65552870	65552197	116166884	Chr05	100	98.22	0.995516	1	117361
AHT1B5RGH001-C6TP	306	1	306	41365493	41365188	AHT1B5RGH001-C6TV	722	5	722	41262337	41263054	109264827	Chr06	99.349	99.861	1	0.99446	103156
AHT1B5RGH001-C7TP	662	5	662	85885217	85884560	AHT1B5RGH001-C7TV	803	3	803	85786699	85787500	135085854	Chr14	100	99.875	0.993958	0.997509	98518
AHT1B5RGH001-C8TP	755	5	755	54180253	54179503	AHT1B5RGH001-C8TV	664	2	664	54030588	54031250	140659116	Chr20	100	99.849	0.994702	0.998494	149665
AHT1B5RGH001-D11TP	702	4	702	13215927	13216625	AHT1B5RGH001-D11TV	813	5	813	13317045	13316234	121058954	Chr09	100	99.631	0.995726	0.99508	101118
AHT1B5RGH001-D12TP	835	5	835	12538886	12538053	AHT1B5RGH001-D12TV	792	5	792	12439202	12439989	159154999	Chr19	99.52	100	0.99521	0.994949	99684
AHT1B5RGH001-D14TP	630	5	630	21099870	21100495	AHT1B5RGH001-D14TV	785	5	785	21232223	21231443	51955169	Chr08	100	100	0.993651	0.994904	132353
AHT1B5RGH001-D15TP	644	2	644	55395618	55394976	AHT1B5RGH001-D15TV	690	5	690	55262397	55263082	99791824	Chr02	99.844	100	0.998447	0.994203	133221
AHT1B5RGH001-D17TP	719	5	718	26570693	26569978	AHT1B5RGH001-D17TV	881	5	881	26558496	26559378	136776503	Chr18	99.721	99.32	0.993046	0.99546	12197
AHT1B5RGH001-D18TP	712	5	712	132874638	132873931	AHT1B5RGH001-D18TV	663	1	663	132781821	132782484	149379573	Chr11	100	99.849	0.994382	1	92817
AHT1B5RGH001-D21TP	523	1	523	72572069	72572591	AHT1B5RGH001-D21TV	627	1	627	72658058	72657432	99791824	Chr02	99.618	99.681	1	1	85989
AHT1B5RGH001-D22TP	646	3	646	95928940	95929582	AHT1B5RGH001-D22TV	712	5	712	96005247	96004541	111624253	Chr01	99.845	99.859	0.996904	0.994382	76307
AHT1B5RGH001-D23TP	750	5	750	10228043	10227298	AHT1B5RGH001-D23TV	745	1	745	10143191	10143937	159154999	Chr19	100	99.598	0.994667	1	84852
AHT1B5RGH001-D5TP	775	5	775	106077901	106078672	AHT1B5RGH001-D5TV	801	2	801	106206896	106206094	159154999	Chr19	99.87	99.626	0.994839	0.998752	128995
AHT1B5RGH001-D6TP	652	5	652	85980311	85979665	AHT1B5RGH001-D6TV	711	4	711	85804729	85805436	116166884	Chr05	99.846	100	0.993865	0.995781	175582
AHT1B5RGH001-D7TP	887	5	887	103666272	103667163	AHT1B5RGH001-D7TV	874	5	874	103688201	103687325	122064722	Chr04	98.879	99.202	0.99549	0.995423	21929
AHT1B5RGH001-D8TP	773	4	773	32361315	32360546	AHT1B5RGH001-D8TV	751	1	751	32210156	32210907	83117376	Chr07	100	99.867	0.996119	1	151159
AHT1B5RGH001-D9TP	780	4	780	96800041	96799265	AHT1B5RGH001-D9TV	732	5	732	96779845	96780572	153789061	Chr16	100	100	0.996154	0.994536	20196
AHT1B5RGH001-E10TP	651	5	651	2123770	2123123	AHT1B5RGH001-E10TV	764	1	764	1995444	1996207	99791824	Chr02	99.231	100	0.993856	1	128326
AHT1B5RGH001-E11TP	358	5	346	22099490	22099147	AHT1B5RGH001-E11TV	834	5	834	21938717	21939549	99791824	Chr02	99.128	99.52	0.955307	0.995204	160773
AHT1B5RGH001-E15TP	714	5	714	71340014	71339305	AHT1B5RGH001-E15TV	784	4	784	71232018	71232798	153789061	Chr16	100	99.872	0.994398	0.996173	107996
AHT1B5RGH001-E17TP	593	4	593	70801180	70800592	AHT1B5RGH001-E17TV	763	4	763	70652037	70652796	116166884	Chr05	99.831	100	0.994941	0.996068	149143
AHT1B5RGH001-E23TP	765	5	765	112445711	112444951	AHT1B5RGH001-E23TV	713	5	713	112347872	112348580	122064722	Chr04	100	99.859	0.994771	0.99439	97839
AHT1B5RGH001-E3TP	816	1	816	102156395	102157210	AHT1B5RGH001-E3TV	844	5	843	102246102	102245258	122213787	Chr12	99.877	99.172	1	0.994076	89707
AHT1B5RGH001-E4TP	770	5	770	78339849	78339084	AHT1B5RGH001-E4TV	801	5	801	78185707	78186506	114519869	Chr10	99.869	99.5	0.994805	0.995006	154142
AHT1B5RGH001-E5TP	803	4	803	26713013	26713813	AHT1B5RGH001-E5TV	623	3	623	26883854	26883234	122064722	Chr04	99.875	100	0.996264	0.99679	170841
AHT1B5RGH001-E6TP	548	5	548	30000505	30001049	AHT1B5RGH001-E6TV	766	4	766	30133704	30132942	116166884	Chr05	99.817	100	0.992701	0.996084	133199
AHT1B5RGH001-E8TP	193	1	193	92989574	92989771	AHT1B5RGH001-E8TV	801	2	801	93106555	93105755	116166884	Chr05	97.475	99.875	1	0.998752	116981
AHT1B5RGH001-E9TP	617	5	617	8475930	8475318	AHT1B5RGH001-E9TV	799	1	798	8334941	8335738	99791824	Chr02	100	100	0.993517	0.998748	140989
AHT1B5RGH001-F10TP	693	4	693	87047837	87047148	AHT1B5RGH001-F10TV	734	1	734	86963941	86964674	143206517	Chr03	100	100	0.995671	1	83896
AHT1B5RGH001-F13TP	725	4	678	112548940	112548266	AHT1B5RGH001-F13TV	746	1	746	112454105	112454850	135085854	Chr14	100	100	0.931034	1	94835
AHT1B5RGH001-F14TP	628	5	628	78836269	78836892	AHT1B5RGH001-F14TV	522	3	522	78967063	78966546	114519869	Chr10	100	99.615	0.993631	0.996169	130794
AHT1B5RGH001-F15TP	591	4	591	10923173	10923760	AHT1B5RGH001-F15TV	636	1	636	11029194	11028559	149379573	Chr11	100	100	0.994924	1	106021
AHT1B5RGH001-F16TP	682	2	682	88993976	88994656	AHT1B5RGH001-F16TV	780	1	780	89183256	89182477	116166884	Chr05	99.706	99.872	0.998534	1	189280
AHT1B5RGH001-F17TP	594	2	594	37863524	37864116	AHT1B5RGH001-F17TV	799	5	799	37932565	37931768	135085854	Chr14	100	99.624	0.998316	0.994994	69041
AHT1B5RGH001-F18TP	551	2	551	13068205	13067656	AHT1B5RGH001-F18TV	788	5	788	12995293	12996076	150766190	Chr13	99.818	100	0.998185	0.994924	72912
AHT1B5RGH001-F1TP	405	1	405	38270186	38269782	AHT1B5RGH001-F1TV	550	1	550	38105810	38106359	153119099	Chr15	99.012	99.818	1	1	164376
AHT1B5RGH001-F20TP	781	4	781	147715267	147716046	AHT1B5RGH001-F20TV	720	5	720	147810794	147810079	153119099	Chr15	99.744	100	0.996159	0.994444	95527
AHT1B5RGH001-F23TP	706	3	706	89006752	89007455	AHT1B5RGH001-F23TV	642	5	642	89162961	89162324	109264827	Chr06	100	99.843	0.997167	0.993769	156209
AHT1B5RGH001-F24TP	585	5	585	75147792	75148372	AHT1B5RGH001-F24TV	662	1	662	75287933	75287272	150766190	Chr13	99.828	99.698	0.993162	1	140141
AHT1B5RGH001-F4TP	752	1	752	66648520	66649270	AHT1B5RGH001-F4TV	862	1	862	66757857	66756993	116166884	Chr05	99.601	99.653	1	1	109337
AHT1B5RGH001-F5TP	750	5	750	60239076	60238331	AHT1B5RGH001-F5TV	778	1	778	60154987	60155770	132998879	Chr17	100	99.235	0.994667	1	84089
AHT1B5RGH001-F6TP	618	1	618	10664468	10663851	AHT1B5RGH001-F6TV	494	1	494	10572974	10573467	116166884	Chr05	100	100	1	1	91494
AHT1B5RGH001-F9TP	683	5	683	30182969	30183647	AHT1B5RGH001-F9TV	740	5	740	30261047	30260312	109264827	Chr06	99.705	100	0.994143	0.994595	78078
AHT1B5RGH001-G15TP	587	4	587	55440716	55440133	AHT1B5RGH001-G15TV	845	4	845	55301384	55302227	99791824	Chr02	100	99.763	0.994889	0.99645	139332
AHT1B5RGH001-G17TP	304	2	304	31716909	31717212	AHT1B5RGH001-G17TV	393	1	393	31831900	31831508	122064722	Chr04	99.342	99.237	0.996711	1	114991
AHT1B5RGH001-G3TP	682	5	682	74477663	74478340	AHT1B5RGH001-G3TV	787	1	787	74610355	74609568	116166884	Chr05	99.853	99.746	0.994135	1	132692
AHT1B5RGH001-G5TP	810	5	810	60113228	60114031	AHT1B5RGH001-G5TV	795	3	795	60248882	60248090	132998879	Chr17	99.628	100	0.995062	0.997484	135654
AHT1B5RGH001-G7TP	559	4	559	22498952	22498397	AHT1B5RGH001-G7TV	831	5	831	22347414	22348240	51955169	Chr08	100	99.758	0.994633	0.995187	151538
AHT1B5RGH001-H11TP	410	1	410	31582843	31583251	AHT1B5RGH001-H11TV	718	1	718	31758993	31758276	122064722	Chr04	99.756	100	1	1	176150
AHT1B5RGH001-H12TP	495	3	495	12997526	12997034	AHT1B5RGH001-H12TV	475	1	475	12872972	12873446	150766190	Chr13	99.797	99.368	0.99596	1	124554
AHT1B5RGH001-H13TP	771	1	771	60979130	60978361	AHT1B5RGH001-H13TV	814	4	814	60862831	60863643	99791824	Chr02	99.87	99.754	1	0.996314	116299
AHT1B5RGH001-H14TP	549	4	549	22648503	22647958	AHT1B5RGH001-H14TV	651	1	651	22477381	22478031	122064722	Chr04	99.817	100	0.994536	1	171122
AHT1B5RGH001-H15TP	734	5	734	1917800	1918529	AHT1B5RGH001-H15TV	837	5	837	1982099	1981265	122213787	Chr12	100	99.641	0.99455	0.995221	64299
AHT1B5RGH001-H16TP	607	5	607	22648527	22647926	AHT1B5RGH001-H16TV	583	1	583	22477377	22477958	122064722	Chr04	99.668	99.657	0.99341	1	171150
AHT1B5RGH001-H17TP	613	5	613	31716835	31717443	AHT1B5RGH001-H17TV	619	1	619	31831943	31831325	122064722	Chr04	100	99.838	0.993475	1	115108
AHT1B5RGH001-H18TP	480	1	480	102317093	102316614	AHT1B5RGH001-H18TV	670	1	670	102227322	102227991	122213787	Chr12	100	100	1	1	89771
AHT1B5RGH001-H1TP	632	5	632	111782946	111782319	AHT1B5RGH001-H1TV	797	5	797	111731566	111732358	122213787	Chr12	99.682	100	0.993671	0.994981	51380
AHT1B5RGH001-H20TP	427	5	427	81597387	81597809	AHT1B5RGH001-H20TV	754	1	754	81751809	81751056	150766190	Chr13	99.527	100	0.990632	1	154422
AHT1B5RGH001-H21TP	367	5	367	52563603	52563241	AHT1B5RGH001-H21TV	708	5	708	52471346	52472049	122213787	Chr12	100	99.716	0.989101	0.99435	92257
AHT1B5RGH001-H23TP	763	4	763	131394115	131393354	AHT1B5RGH001-H23TV	584	5	584	131271411	131271990	143206517	Chr03	99.738	99.828	0.996068	0.993151	122704
AHT1B5RGH001-H24TP	834	5	834	117906321	117907151	AHT1B5RGH001-H24TV	599	5	599	118003147	118002553	135085854	Chr14	99.88	100	0.995204	0.993322	96826
AHT1B5RGH001-H2TP	412	4	410	131195784	131195378	AHT1B5RGH001-H2TV	733	5	733	131076799	131077525	153789061	Chr16	99.754	99.452	0.987864	0.994543	118985
AHT1B5RGH001-H3TP	803	5	803	117799845	117800644	AHT1B5RGH001-H3TV	796	5	796	117890073	117889279	135085854	Chr14	99.875	99.623	0.995019	0.994975	90228
AHT1B5RGH001-H4TP	706	4	706	41320058	41320760	AHT1B5RGH001-H4TV	791	5	790	41408744	41407957	83117376	Chr07	99.858	99.746	0.995751	0.993679	88686
AHT1B5RGH001-H6TP	903	2	899	20602038	20601127	AHT1B5RGH001-H6TV	879	4	878	20584042	20584924	153789061	Chr16	98.465	98.981	0.994463	0.995449	17996
AHT1B5RGH001-H8TP	504	3	504	75374459	75374960	AHT1B5RGH001-H8TV	787	5	787	75504666	75503884	136776503	Chr18	100	100	0.996032	0.994917	130207
AHT1B5RGH001-H9TP	673	4	673	5820361	5821030	AHT1B5RGH001-H9TV	761	1	761	5927478	5926718	122064722	Chr04	99.851	100	0.995542	1	107117
AHT1B5RGH001-I11TP	387	5	387	89105106	89104724	AHT1B5RGH001-I11TV	631	5	631	88983933	88984559	159154999	Chr19	99.217	100	0.989664	0.993661	121173
AHT1B5RGH001-I13TP	219	5	216	25525920	25525709	AHT1B5RGH001-I13TV	841	1	841	25448825	25449666	140659116	Chr20	99.057	99.762	0.968037	1	77095
AHT1B5RGH001-I15TP	654	3	654	103609914	103610565	AHT1B5RGH001-I15TV	818	5	817	103687226	103686413	122064722	Chr04	100	99.877	0.996942	0.993888	77312
AHT1B5RGH001-I17TP	548	1	548	52466195	52466742	AHT1B5RGH001-I17TV	786	5	786	52581050	52580268	83117376	Chr07	100	99.872	1	0.994911	114855
AHT1B5RGH001-I19TP	661	4	661	94737812	94737155	AHT1B5RGH001-I19TV	686	5	686	94592802	94593483	143206517	Chr03	100	100	0.995461	0.994169	145010
AHT1B5RGH001-I1TP	654	5	654	55954424	55955073	AHT1B5RGH001-I1TV	795	4	795	56051875	56051080	136776503	Chr18	99.846	99.497	0.993884	0.996226	97451
AHT1B5RGH001-I21TP	744	2	744	97012099	97012842	AHT1B5RGH001-I21TV	722	5	722	97099388	97098671	99791824	Chr02	99.866	99.861	0.998656	0.99446	87289
AHT1B5RGH001-I23TP	819	4	819	106567613	106566797	AHT1B5RGH001-I23TV	752	5	752	106480051	106480798	135085854	Chr14	99.878	100	0.996337	0.994681	87562
AHT1B5RGH001-I3TP	816	4	816	121110156	121110971	AHT1B5RGH001-I3TV	803	4	803	121194389	121193586	122213787	Chr12	99.51	99.502	0.996324	0.996264	84233
AHT1B5RGH001-I5TP	625	5	625	666476	667096	AHT1B5RGH001-I5TV	843	5	843	757605	756760	116166884	Chr05	100	99.173	0.9936	0.995255	91129
AHT1B5RGH001-J10TP	729	1	729	2897445	2896717	AHT1B5RGH001-J10TV	827	5	823	2815896	2816718	116166884	Chr05	100	99.514	1	0.990326	81549
AHT1B5RGH001-J11TP	571	4	571	117658128	117658696	AHT1B5RGH001-J11TV	790	5	790	117696089	117695303	122064722	Chr04	99.824	99.746	0.994746	0.994937	37961
AHT1B5RGH001-J13TP	611	5	611	73339343	73338737	AHT1B5RGH001-J13TV	658	5	658	73169997	73170650	109264827	Chr06	99.835	100	0.993453	0.993921	169346
AHT1B5RGH001-J16TP	540	1	540	81760283	81759744	AHT1B5RGH001-J16TV	807	5	805	81609926	81610727	150766190	Chr13	100	99.875	1	0.992565	150357
AHT1B5RGH001-J18TP	542	5	542	8129436	8128899	AHT1B5RGH001-J18TV	766	5	765	8021618	8022378	132998879	Chr17	100	100	0.99262	0.993473	107818
AHT1B5RGH001-J21TP	151	1	151	94742197	94742047	AHT1B5RGH001-J21TV	261	1	261	94667173	94667433	122213787	Chr12	99.338	100	1	1	75024
AHT1B5RGH001-J22TP	535	4	535	75883518	75882988	AHT1B5RGH001-J22TV	581	1	581	75851392	75851972	132998879	Chr17	99.812	99.656	0.994393	1	32126
AHT1B5RGH001-J23TP	604	1	603	118878756	118878154	AHT1B5RGH001-J23TV	682	5	682	118773547	118774224	135085854	Chr14	100	100	0.998344	0.994135	105209
AHT1B5RGH001-J24TP	715	5	715	8531996	8531286	AHT1B5RGH001-J24TV	709	1	709	8422408	8423116	99791824	Chr02	100	100	0.994406	1	109588
AHT1B5RGH001-J2TP	602	1	602	40807673	40807072	AHT1B5RGH001-J2TV	680	5	680	40608621	40609296	83117376	Chr07	100	100	1	0.994118	199052
AHT1B5RGH001-J3TP	609	4	609	44638758	44638153	AHT1B5RGH001-J3TV	705	1	705	44498852	44499556	114519869	Chr10	100	100	0.995074	1	139906
AHT1B5RGH001-J4TP	295	1	295	37658600	37658303	AHT1B5RGH001-J4TV	696	5	696	37475158	37475849	109264827	Chr06	98.658	100	1	0.994253	183442
AHT1B5RGH001-J5TP	624	5	624	70002889	70003508	AHT1B5RGH001-J5TV	838	3	838	70190804	70189964	121058954	Chr09	99.677	99.405	0.99359	0.997613	187915
AHT1B5RGH001-J6TP	846	5	846	30499681	30500530	AHT1B5RGH001-J6TV	817	5	817	30636300	30635485	116166884	Chr05	98.941	99.632	0.995272	0.995104	136619
AHT1B5RGH001-J7TP	757	5	757	70002889	70003641	AHT1B5RGH001-J7TV	728	1	728	70190743	70190014	121058954	Chr09	99.734	99.726	0.994716	1	187854
AHT1B5RGH001-J8TP	502	5	502	106238095	106237598	AHT1B5RGH001-J8TV	798	5	798	106086681	106087474	159154999	Chr19	99.598	100	0.992032	0.994987	151414
AHT1B5RGH001-K13TP	361	4	361	105012567	105012210	AHT1B5RGH001-K13TV	726	4	726	104931089	104931812	121058954	Chr09	100	99.448	0.99169	0.995868	81478
AHT1B5RGH001-K15TP	745	5	745	8476261	8475520	AHT1B5RGH001-K15TV	823	1	823	8409129	8409955	99791824	Chr02	99.865	99.395	0.994631	1	67132
AHT1B5RGH001-K17TP	570	4	570	64004568	64005134	AHT1B5RGH001-K17TV	812	5	812	64072476	64071667	153789061	Chr16	100	99.753	0.994737	0.995074	67908
AHT1B5RGH001-K19TP	297	2	297	75084196	75084491	AHT1B5RGH001-K19TV	760	4	760	75176892	75176136	111624253	Chr01	100	100	0.996633	0.996053	92696
AHT1B5RGH001-K23TP	699	5	699	3012845	3013539	AHT1B5RGH001-K23TV	664	4	664	3099897	3099237	122213787	Chr12	100	100	0.994278	0.995482	87052
AHT1B5RGH001-K5TP	492	5	492	116782761	116782274	AHT1B5RGH001-K5TV	729	4	729	116659047	116659772	122213787	Chr12	99.795	100	0.99187	0.995885	123714
AHT1B5RGH001-K7TP	753	5	753	1666266	1667014	AHT1B5RGH001-K7TV	725	5	725	1809501	1808781	99791824	Chr02	100	99.723	0.994688	0.994483	143235
AHT1B5RGH001-K9TP	780	5	780	1666266	1667041	AHT1B5RGH001-K9TV	776	5	776	1809501	1808730	99791824	Chr02	100	99.741	0.994872	0.994845	143235
AHT1B5RGH001-L10TP	527	1	527	18277996	18278522	AHT1B5RGH001-L10TV	779	4	779	18434942	18434167	122064722	Chr04	100	100	1	0.996149	156946
AHT1B5RGH001-L12TP	455	5	454	96302310	96301861	AHT1B5RGH001-L12TV	782	4	782	96178218	96178996	140659116	Chr20	100	100	0.989011	0.996164	124092
AHT1B5RGH001-L13TP	190	4	190	44653564	44653751	AHT1B5RGH001-L13TV	818	4	818	44775314	44774499	99791824	Chr02	99.468	99.755	0.984211	0.996333	121750
AHT1B5RGH001-L15TP	735	5	735	117607580	117608308	AHT1B5RGH001-L15TV	874	5	872	117628379	117627508	122064722	Chr04	99.726	99.541	0.994558	0.993135	20799
AHT1B5RGH001-L17TP	492	1	492	132226066	132226557	AHT1B5RGH001-L17TV	763	5	763	132313577	132312818	153789061	Chr16	99.797	99.868	1	0.994758	87511
AHT1B5RGH001-L18TP	613	4	613	57683867	57683258	AHT1B5RGH001-L18TV	820	4	820	57577398	57578212	136776503	Chr18	99.508	98.78	0.995106	0.996341	106469
AHT1B5RGH001-L19TP	579	5	579	64412726	64413300	AHT1B5RGH001-L19TV	728	5	728	64599521	64598798	153789061	Chr16	99.652	100	0.993092	0.994505	186795
AHT1B5RGH001-L1TP	455	2	455	94742367	94741914	AHT1B5RGH001-L1TV	317	1	317	94667106	94667422	122213787	Chr12	99.559	99.685	0.997802	1	75261
AHT1B5RGH001-L20TP	649	5	649	117823799	117823155	AHT1B5RGH001-L20TV	759	5	759	117719556	117720310	135085854	Chr14	100	100	0.993837	0.99473	104243
AHT1B5RGH001-L3TP	728	5	728	15517117	15517840	AHT1B5RGH001-L3TV	786	4	786	15595558	15594776	114519869	Chr10	100	100	0.994505	0.996183	78441
AHT1B5RGH001-L4TP	663	4	663	37888152	37887493	AHT1B5RGH001-L4TV	779	4	779	37773114	37773889	135085854	Chr14	99.848	100	0.995475	0.996149	115038
AHT1B5RGH001-L5TP	582	4	582	2693939	2693361	AHT1B5RGH001-L5TV	675	1	675	2561684	2562358	122213787	Chr12	100	100	0.994845	1	132255
AHT1B5RGH001-L7TP	550	8	550	124185110	124185652	AHT1B5RGH001-L7TV	773	3	773	124286410	124285639	150766190	Chr13	100	99.87	0.987273	0.997413	101300
AHT1B5RGH001-L8TP	707	3	706	51481703	51482406	AHT1B5RGH001-L8TV	534	5	534	51645884	51645355	116166884	Chr05	100	99.811	0.995757	0.992509	164181
AHT1B5RGH001-L9TP	353	2	353	118270357	118270708	AHT1B5RGH001-L9TV	754	5	754	118356759	118356010	122213787	Chr12	100	99.867	0.997167	0.994695	86402
AHT1B5RGH001-M11TP	933	1	933	23614763	23613827	AHT1B5RGH001-M11TV	842	2	839	23502879	23503715	122213787	Chr12	99.466	97.872	1	0.995249	111884
AHT1B5RGH001-M13TP	642	1	642	14441371	14440730	AHT1B5RGH001-M13TV	797	9	797	14346326	14347115	99791824	Chr02	99.844	99.873	1	0.989962	95045
AHT1B5RGH001-M17TP	672	5	672	48273205	48272538	AHT1B5RGH001-M17TV	813	2	811	48146611	48147420	135085854	Chr14	100	99.753	0.994048	0.99631	126594
AHT1B5RGH001-M1TP	753	1	753	51404093	51404845	AHT1B5RGH001-M1TV	792	2	792	51408790	51407997	143206517	Chr03	100	99.622	1	0.998737	4697
AHT1B5RGH001-M21TP	772	2	772	111168949	111169719	AHT1B5RGH001-M21TV	706	5	706	111284097	111283396	153789061	Chr16	99.87	100	0.998705	0.994334	115148
AHT1B5RGH001-M23TP	671	5	671	39883661	39882995	AHT1B5RGH001-M23TV	596	4	596	39724854	39725445	114519869	Chr10	100	99.495	0.994039	0.994966	158807
AHT1B5RGH001-M5TP	700	4	700	100043231	100043927	AHT1B5RGH001-M5TV	733	4	733	100131204	100130474	143206517	Chr03	100	98.358	0.995714	0.995907	87973
AHT1B5RGH001-M9TP	754	5	754	126435424	126434676	AHT1B5RGH001-M9TV	808	1	808	126369874	126370684	136776503	Chr18	99.867	99.63	0.994695	1	65550
AHT1B5RGH001-N10TP	535	5	535	48850622	48850092	AHT1B5RGH001-N10TV	851	5	851	48673651	48674499	99791824	Chr02	99.812	99.764	0.992523	0.9953	176971
AHT1B5RGH001-N11TP	390	1	390	2420441	2420052	AHT1B5RGH001-N11TV	646	2	646	2303331	2303976	99791824	Chr02	100	99.845	1	0.998452	117110
AHT1B5RGH001-N12TP	765	5	765	121488197	121488958	AHT1B5RGH001-N12TV	809	5	809	121585214	121584408	132998879	Chr17	99.869	99.752	0.994771	0.995056	97017
AHT1B5RGH001-N13TP	594	5	594	53102538	53101949	AHT1B5RGH001-N13TV	693	3	670	53105102	53105764	122213787	Chr12	99.154	96.114	0.993266	0.963925	3815
AHT1B5RGH001-N16TP	725	5	725	138046558	138047278	AHT1B5RGH001-N16TV	708	1	708	138193940	138193233	159154999	Chr19	100	99.859	0.994483	1	147382
AHT1B5RGH001-N17TP	790	5	789	96347399	96346614	AHT1B5RGH001-N17TV	734	5	734	96241115	96241844	140659116	Chr20	99.873	99.863	0.993671	0.99455	106284
AHT1B5RGH001-N21TP	804	5	804	59373435	59372636	AHT1B5RGH001-N21TV	709	1	709	59226251	59226957	99791824	Chr02	100	99.718	0.995025	1	147184
AHT1B5RGH001-N22TP	851	3	851	30646701	30645852	AHT1B5RGH001-N22TV	745	1	745	30525263	30526007	116166884	Chr05	99.647	99.866	0.99765	1	121438
AHT1B5RGH001-N23TP	728	5	728	71864526	71865249	AHT1B5RGH001-N23TV	349	4	349	71958189	71957845	153789061	Chr16	100	99.422	0.994505	0.991404	93663
AHT1B5RGH001-N24TP	753	4	753	66727960	66728709	AHT1B5RGH001-N24TV	602	5	602	66844765	66844168	121058954	Chr09	99.867	100	0.996016	0.993355	116805
AHT1B5RGH001-N2TP	695	5	695	131316129	131316819	AHT1B5RGH001-N2TV	714	5	714	131356590	131355881	143206517	Chr03	100	100	0.994245	0.994398	40461
AHT1B5RGH001-N3TP	759	4	759	104371442	104372197	AHT1B5RGH001-N3TV	775	5	775	104473070	104472299	111624253	Chr01	99.868	99.87	0.996047	0.994839	101628
AHT1B5RGH001-N5TP	633	5	633	63257365	63256737	AHT1B5RGH001-N5TV	799	5	799	63095113	63095907	99791824	Chr02	100	100	0.993681	0.994994	162252
AHT1B5RGH001-N6TP	557	5	557	33258403	33258955	AHT1B5RGH001-N6TV	732	5	732	33404237	33403513	140659116	Chr20	100	99.588	0.992819	0.994536	145834
AHT1B5RGH001-N7TP	743	5	743	95316798	95316060	AHT1B5RGH001-N7TV	765	3	765	95198861	95199623	136776503	Chr18	100	100	0.994616	0.997386	117937
AHT1B5RGH001-N8TP	655	5	655	21888691	21889341	AHT1B5RGH001-N8TV	809	5	809	22002541	22001735	116166884	Chr05	100	99.752	0.993893	0.995056	113850
AHT1B5RGH001-N9TP	290	1	289	72995796	72996084	AHT1B5RGH001-N9TV	746	5	746	73132589	73131848	136776503	Chr18	99.308	100	0.996552	0.994638	136793
AHT1B5RGH001-O13TP	674	4	674	51432796	51433466	AHT1B5RGH001-O13TV	750	3	750	51584964	51584217	122213787	Chr12	100	100	0.995549	0.997333	152168
AHT1B5RGH001-O17TP	582	5	582	101025203	101024626	AHT1B5RGH001-O17TV	768	5	768	100861753	100862517	153119099	Chr15	100	99.869	0.993127	0.994792	163450
AHT1B5RGH001-O1TP	811	5	811	102420751	102421558	AHT1B5RGH001-O1TV	561	1	561	102562330	102561770	122213787	Chr12	99.752	100	0.995068	1	141579
AHT1B5RGH001-O21TP	662	5	662	21041087	21040430	AHT1B5RGH001-O21TV	846	5	846	20956795	20957638	122064722	Chr04	100	99.763	0.993958	0.995272	84292
AHT1B5RGH001-O5TP	806	5	806	67576440	67575639	AHT1B5RGH001-O5TV	698	5	698	67412202	67412895	143206517	Chr03	100	99.856	0.995037	0.994269	164238
AHT1B5RGH001-O7TP	842	5	842	96254982	96255820	AHT1B5RGH001-O7TV	825	5	825	96347726	96346905	140659116	Chr20	99.881	99.878	0.995249	0.995152	92744
AHT1B5RGH001-O9TP	776	1	776	24469589	24470365	AHT1B5RGH001-O9TV	714	1	714	24491212	24490498	159154999	Chr19	99.743	98.881	1	1	21623
AHT1B5RGH001-P11TP	790	5	790	68776531	68777317	AHT1B5RGH001-P11TV	815	5	815	68962543	68961731	140659116	Chr20	99.873	99.631	0.994937	0.995092	186012
AHT1B5RGH001-P13TP	444	1	444	29989469	29989026	AHT1B5RGH001-P13TV	707	1	707	29874781	29875485	135085854	Chr14	100	99.717	1	1	114688
AHT1B5RGH001-P15TP	718	5	718	16104890	16105603	AHT1B5RGH001-P15TV	793	1	793	16196971	16196180	159154999	Chr19	99.86	99.874	0.994429	1	92081
AHT1B5RGH001-P17TP	609	5	609	71864526	71865130	AHT1B5RGH001-P17TV	593	4	593	71958189	71957602	153789061	Chr16	100	99.153	0.993432	0.994941	93663
AHT1B5RGH001-P21TP	762	4	762	13943289	13942531	AHT1B5RGH001-P21TV	718	5	718	13844672	13845384	111624253	Chr01	100	99.86	0.996063	0.994429	98617
AHT1B5RGH001-P23TP	576	1	576	12622488	12623063	AHT1B5RGH001-P23TV	625	5	625	12704500	12703880	121058954	Chr09	98.958	100	1	0.9936	82012
AHT1B5RGH001-P2TP	813	2	813	72682687	72683500	AHT1B5RGH001-P2TV	527	1	527	72832145	72831619	109264827	Chr06	99.631	100	0.99877	1	149458
AHT1B5RGH001-P3TP	531	5	531	71703533	71704058	AHT1B5RGH001-P3TV	757	5	757	71831586	71830834	153789061	Chr16	99.431	100	0.992467	0.994716	128053
AHT1B5RGH001-P9TP	738	1	738	118007627	118006890	AHT1B5RGH001-P9TV	767	4	767	117853694	117854458	153119099	Chr15	100	99.869	1	0.996089	153933
AHT1B5RGH002-B17TP	711	1	711	6688435	6689145	AHT1B5RGH002-B17TV	294	1	294	6764979	6764686	121058954	Chr09	100	98.98	1	1	76544
AHT1B5RGH002-B5TP	604	4	604	39462900	39462300	AHT1B5RGH002-B5TV	384	5	384	39319551	39319931	109264827	Chr06	99.334	96.325	0.995033	0.989583	143349
AHT1B5RGH002-D13TP	736	5	736	44643758	44643026	AHT1B5RGH002-D13TV	727	4	727	44553377	44554101	122213787	Chr12	99.864	99.862	0.994565	0.995873	90381
AHT1B5RGH002-D15TP	698	5	698	16412350	16413045	AHT1B5RGH002-D15TV	714	2	714	16519840	16519128	116166884	Chr05	99.713	100	0.994269	0.998599	107490
AHT1B5RGH002-D23TP	709	5	709	147728358	147729062	AHT1B5RGH002-D23TV	754	5	754	147801832	147801083	153119099	Chr15	100	100	0.994358	0.994695	73474
AHT1B5RGH002-D3TP	689	5	689	69786234	69786918	AHT1B5RGH002-D3TV	721	5	721	69903841	69903125	114519869	Chr10	100	100	0.994194	0.994452	117607
AHT1B5RGH002-D5TP	864	5	864	120937073	120936213	AHT1B5RGH002-D5TV	841	2	840	120887801	120888639	122213787	Chr12	99.884	99.881	0.99537	0.997622	49272
AHT1B5RGH002-D7TP	785	1	785	117742399	117741614	AHT1B5RGH002-D7TV	733	3	733	117629538	117630268	135085854	Chr14	99.364	99.453	1	0.997271	112861
AHT1B5RGH002-F11TP	536	5	536	145485407	145485938	AHT1B5RGH002-F11TV	590	4	590	145515496	145514910	153789061	Chr16	100	100	0.992537	0.994915	30089
AHT1B5RGH002-F12TP	763	5	763	17420673	17419913	AHT1B5RGH002-F12TV	704	4	704	17291255	17291955	99791824	Chr02	99.737	100	0.994758	0.995739	129418
AHT1B5RGH002-F14TP	669	5	669	53563	54227	AHT1B5RGH002-F14TV	698	5	698	159298	158605	116166884	Chr05	99.85	98.991	0.994021	0.994269	105735
AHT1B5RGH002-F16TP	775	5	775	125186776	125186006	AHT1B5RGH002-F16TV	99	4	97	125062374	125062467	153119099	Chr15	99.87	100	0.994839	0.949495	124402
AHT1B5RGH002-F17TP	721	4	721	122834752	122835469	AHT1B5RGH002-F17TV	339	1	339	122935189	122934851	159154999	Chr19	100	99.41	0.995839	1	100437
AHT1B5RGH002-F19TP	404	2	404	64549852	64550254	AHT1B5RGH002-F19TV	752	13	751	64668699	64667961	153789061	Chr16	99.752	99.865	0.997525	0.982713	118847
AHT1B5RGH002-F1TP	236	5	236	4597207	4597438	AHT1B5RGH002-F1TV	399	8	399	4754343	4753952	83117376	Chr07	99.569	99.491	0.983051	0.982456	157136
AHT1B5RGH002-F20TP	785	5	784	43741931	43741152	AHT1B5RGH002-F20TV	706	4	706	43586349	43587051	121058954	Chr09	99.744	100	0.993631	0.995751	155582
AHT1B5RGH002-F22TP	669	2	668	3868367	3867700	AHT1B5RGH002-F22TV	694	5	694	3794765	3795454	122213787	Chr12	99.85	100	0.99701	0.994236	73602
AHT1B5RGH002-F23TP	690	5	690	15834416	15833732	AHT1B5RGH002-F23TV	321	2	321	15711535	15711854	116166884	Chr05	99.854	98.438	0.994203	0.996885	122881
AHT1B5RGH002-F2TP	77	1	77	21673967	21673892	AHT1B5RGH002-F2TV	233	5	233	21571641	21571869	51955169	Chr08	98.701	98.69	1	0.982833	102326
AHT1B5RGH002-F5TP	813	5	813	22619161	22619970	AHT1B5RGH002-F5TV	814	5	814	22712503	22711692	153789061	Chr16	99.877	99.507	0.99508	0.995086	93342
AHT1B5RGH002-F6TP	719	4	719	50327441	50326727	AHT1B5RGH002-F6TV	408	1	408	50163199	50163621	114519869	Chr10	99.86	96.454	0.995828	1	164242
AHT1B5RGH002-F8TP	817	5	817	2659506	2660320	AHT1B5RGH002-F8TV	729	3	729	2790540	2789814	121058954	Chr09	99.755	100	0.995104	0.997257	131034
AHT1B5RGH002-G12TP	551	4	551	99885244	99884697	AHT1B5RGH002-G12TV	664	3	664	99705668	99706328	153789061	Chr16	99.818	99.698	0.994555	0.996988	179576
AHT1B5RGH002-G20TP	755	3	755	19912272	19913024	AHT1B5RGH002-G20TV	714	5	714	20019463	20018754	153119099	Chr15	100	100	0.997351	0.994398	107191
AHT1B5RGH002-G22TP	734	5	734	2971707	2972437	AHT1B5RGH002-G22TV	732	1	732	3066290	3065559	99791824	Chr02	99.726	99.727	0.99455	1	94583
AHT1B5RGH002-G24TP	297	5	297	102881924	102881632	AHT1B5RGH002-G24TV	621	5	621	102783152	102783768	140659116	Chr20	100	100	0.986532	0.993559	98772
AHT1B5RGH002-G6TP	416	5	412	69127331	69127738	AHT1B5RGH002-G6TV	416	5	412	69127738	69127331	116166884	Chr05	100	99.755	0.980769	0.980769	407
AHT1B5RGH002-H10TP	187	1	187	112360026	112360212	AHT1B5RGH002-H10TV	541	1	541	112481988	112481447	122064722	Chr04	99.465	99.446	1	1	121962
AHT1B5RGH002-H11TP	860	5	860	145485407	145486263	AHT1B5RGH002-H11TV	871	4	871	145515496	145514616	153789061	Chr16	99.883	98.524	0.995349	0.996556	30089
AHT1B5RGH002-H12TP	666	7	666	66534194	66533537	AHT1B5RGH002-H12TV	784	2	784	66445651	66446435	116166884	Chr05	99.545	99.618	0.990991	0.998724	88543
AHT1B5RGH002-H13TP	495	5	495	12531181	12531671	AHT1B5RGH002-H13TV	712	5	712	12633431	12632724	121058954	Chr09	100	100	0.991919	0.994382	102250
AHT1B5RGH002-H14TP	672	6	672	66019033	66019699	AHT1B5RGH002-H14TV	527	8	527	65931641	65931125	150766190	Chr13	100	98.846	0.99256	0.986717	88574
AHT1B5RGH002-H15TP	511	5	511	19947765	19948271	AHT1B5RGH002-H15TV	830	5	830	20038899	20038073	153119099	Chr15	99.803	99.879	0.992172	0.995181	91134
AHT1B5RGH002-H16TP	583	5	583	66634179	66633603	AHT1B5RGH002-H16TV	635	5	635	66487814	66488444	116166884	Chr05	99.136	99.842	0.993139	0.993701	146365
AHT1B5RGH002-H17TP	766	5	766	57841785	57841023	AHT1B5RGH002-H17TV	735	5	735	57765145	57765875	135085854	Chr14	99.738	100	0.994778	0.994558	76640
AHT1B5RGH002-H1TP	623	5	623	17269831	17269213	AHT1B5RGH002-H1TV	751	5	751	17184308	17185054	99791824	Chr02	100	100	0.993579	0.994674	85523
AHT1B5RGH002-H20TP	812	4	812	112563546	112562739	AHT1B5RGH002-H20TV	894	1	894	112473139	112474037	122213787	Chr12	99.876	99.444	0.996305	1	90407
AHT1B5RGH002-H22TP	674	4	674	112563546	112562877	AHT1B5RGH002-H22TV	746	1	746	112473139	112473885	122213787	Chr12	99.851	99.866	0.995549	1	90407
AHT1B5RGH002-H2TP	676	1	676	1100177	1100852	AHT1B5RGH002-H2TV	628	5	627	1186309	1185687	122213787	Chr12	99.705	100	1	0.992038	86132
AHT1B5RGH002-H3TP	621	1	621	71628564	71627945	AHT1B5RGH002-H3TV	472	5	469	71560262	71560723	153789061	Chr16	97.913	97.419	1	0.985169	68302
AHT1B5RGH002-H7TP	857	5	857	10952672	10951817	AHT1B5RGH002-H7TV	867	1	867	10915804	10916674	122213787	Chr12	99.65	99.541	0.995333	1	36868
AHT1B5RGH002-I10TP	790	1	790	39101522	39102296	AHT1B5RGH002-I10TV	593	5	593	39229952	39229364	122213787	Chr12	97.722	99.66	1	0.993255	128430
AHT1B5RGH002-I14TP	518	5	518	73840978	73840465	AHT1B5RGH002-I14TV	629	5	629	73713530	73714174	109264827	Chr06	100	96.899	0.992278	0.993641	127448
AHT1B5RGH002-I16TP	676	5	676	109479378	109480048	AHT1B5RGH002-I16TV	720	5	720	109600737	109600022	121058954	Chr09	99.851	100	0.994083	0.994444	121359
AHT1B5RGH002-I18TP	618	5	618	44580905	44580292	AHT1B5RGH002-I18TV	650	4	650	44443029	44443675	51955169	Chr08	100	100	0.993528	0.995385	137876
AHT1B5RGH002-I24TP	677	14	677	102684187	102684850	AHT1B5RGH002-I24TV	653	4	653	102798605	102797957	122213787	Chr12	100	99.846	0.980798	0.995406	114418
AHT1B5RGH002-I2TP	750	5	750	48768746	48768001	AHT1B5RGH002-I2TV	709	1	709	48765595	48764887	99791824	Chr02	100	100	0.994667	1	3859
AHT1B5RGH002-I4TP	663	5	663	115115068	115114410	AHT1B5RGH002-I4TV	749	5	749	114991788	114992532	153789061	Chr16	99.848	99.866	0.993967	0.99466	123280
AHT1B5RGH002-J11TP	470	5	470	145485407	145485872	AHT1B5RGH002-J11TV	559	4	559	145515496	145514941	153789061	Chr16	99.571	99.82	0.991489	0.994633	30089
AHT1B5RGH002-J12TP	864	4	864	1484252	1483389	AHT1B5RGH002-J12TV	631	4	631	1403077	1403701	150766190	Chr13	99.653	98.567	0.996528	0.995246	81175
AHT1B5RGH002-J16TP	828	5	828	147678439	147679262	AHT1B5RGH002-J16TV	851	5	851	147721863	147721014	153119099	Chr15	100	99.647	0.995169	0.9953	43424
AHT1B5RGH002-J18TP	493	2	493	81683331	81683822	AHT1B5RGH002-J18TV	549	5	549	81850322	81849778	111624253	Chr01	99.593	99.266	0.997972	0.992714	166991
AHT1B5RGH002-J20TP	681	5	681	52441455	52442131	AHT1B5RGH002-J20TV	739	4	739	52529754	52529019	83117376	Chr07	99.852	100	0.994126	0.99594	88299
AHT1B5RGH002-J22TP	716	5	716	117762831	117763542	AHT1B5RGH002-J22TV	736	4	736	117884906	117884174	135085854	Chr14	100	100	0.994413	0.995924	122075
AHT1B5RGH002-J4TP	582	5	582	52193537	52194114	AHT1B5RGH002-J4TV	567	5	567	52352927	52352365	83117376	Chr07	100	100	0.993127	0.992945	159390
AHT1B5RGH002-J6TP	721	5	721	128926803	128926087	AHT1B5RGH002-J6TV	670	5	670	128838847	128839512	135085854	Chr14	100	100	0.994452	0.99403	87956
AHT1B5RGH002-J8TP	706	5	706	11282525	11281824	AHT1B5RGH002-J8TV	485	4	485	11147793	11148274	121058954	Chr09	100	100	0.994334	0.993814	134732
AHT1B5RGH002-K10TP	734	5	734	28607400	28606671	AHT1B5RGH002-K10TV	719	4	719	28518081	28518796	111624253	Chr01	100	100	0.99455	0.995828	89319
AHT1B5RGH002-K12TP	747	5	746	22755508	22754766	AHT1B5RGH002-K12TV	828	5	828	22659441	22660264	153789061	Chr16	99.865	100	0.993307	0.995169	96067
AHT1B5RGH002-K14TP	422	5	422	39460459	39460042	AHT1B5RGH002-K14TV	288	5	288	39335084	39335367	109264827	Chr06	99.282	99.648	0.990521	0.986111	125375
AHT1B5RGH002-K18TP	595	4	595	29288194	29288785	AHT1B5RGH002-K18TV	733	4	733	29399947	29399219	83117376	Chr07	99.493	99.863	0.994958	0.995907	111753
AHT1B5RGH002-K24TP	713	4	713	17332314	17331605	AHT1B5RGH002-K24TV	695	5	695	17200934	17201624	99791824	Chr02	100	100	0.995792	0.994245	131380
AHT1B5RGH002-K2TP	725	5	725	102684187	102684907	AHT1B5RGH002-K2TV	679	4	679	102798605	102797931	122213787	Chr12	100	99.852	0.994483	0.995582	114418
AHT1B5RGH002-K6TP	752	4	752	37083836	37084584	AHT1B5RGH002-K6TV	773	5	773	37183954	37183185	83117376	Chr07	100	99.87	0.996011	0.994825	100118
AHT1B5RGH002-K8TP	780	5	778	102684187	102684960	AHT1B5RGH002-K8TV	798	4	798	102798605	102797811	122213787	Chr12	100	100	0.992308	0.996241	114418
AHT1B5RGH002-L10TP	790	1	790	1128020	1128814	AHT1B5RGH002-L10TV	731	1	731	1219232	1218501	122213787	Chr12	99.245	99.863	1	1	91212
AHT1B5RGH002-L12TP	868	2	867	125057930	125058798	AHT1B5RGH002-L12TV	806	5	806	125130441	125129640	153119099	Chr15	99.655	100	0.997696	0.995037	72511
AHT1B5RGH002-L16TP	537	1	537	82723664	82723128	AHT1B5RGH002-L16TV	778	5	778	82596186	82596961	99791824	Chr02	99.441	99.098	1	0.994859	127478
AHT1B5RGH002-L22TP	519	4	519	111214860	111214345	AHT1B5RGH002-L22TV	663	4	663	111055019	111055678	153789061	Chr16	100	100	0.99422	0.995475	159841
AHT1B5RGH002-L24TP	639	5	639	48153874	48153240	AHT1B5RGH002-L24TV	717	5	717	48003710	48004422	136776503	Chr18	99.843	100	0.99374	0.994421	150164
AHT1B5RGH002-L2TP	527	5	527	2884274	2883754	AHT1B5RGH002-L2TV	604	4	604	2788508	2789108	122213787	Chr12	99.426	100	0.99241	0.995033	95766
AHT1B5RGH002-L6TP	700	4	700	67331235	67331931	AHT1B5RGH002-L6TV	736	5	736	67438787	67438056	116166884	Chr05	99.857	100	0.995714	0.994565	107552
AHT1B5RGH002-L8TP	652	5	652	79001012	79001659	AHT1B5RGH002-L8TV	728	5	728	79150040	79149317	121058954	Chr09	100	100	0.993865	0.994505	149028
AHT1B5RGH002-M10TP	424	5	424	66530059	66530477	AHT1B5RGH002-M10TV	634	1	634	66648693	66648066	116166884	Chr05	99.524	98.738	0.990566	1	118634
AHT1B5RGH002-M12TP	611	4	611	117768821	117769428	AHT1B5RGH002-M12TV	724	5	724	117920087	117919369	135085854	Chr14	99.671	99.861	0.99509	0.994475	151266
AHT1B5RGH002-M18TP	680	5	680	49748793	49748118	AHT1B5RGH002-M18TV	735	5	735	49578585	49579315	122213787	Chr12	100	100	0.994118	0.994558	170208
AHT1B5RGH002-M20TP	464	3	464	77635790	77636250	AHT1B5RGH002-M20TV	722	4	722	77737399	77736681	149379573	Chr11	99.134	100	0.99569	0.995845	101609
AHT1B5RGH002-M2TP	673	4	673	17332314	17331645	AHT1B5RGH002-M2TV	303	5	303	17200934	17201232	99791824	Chr02	100	98.997	0.995542	0.986799	131380
AHT1B5RGH002-M4TP	600	5	600	48588072	48588667	AHT1B5RGH002-M4TV	626	5	626	48740034	48739412	143206517	Chr03	99.664	99.839	0.993333	0.99361	151962
AHT1B5RGH002-M6TP	651	4	651	53074909	53074263	AHT1B5RGH002-M6TV	762	5	762	52959367	52960124	132998879	Chr17	99.691	100	0.995392	0.994751	115542
AHT1B5RGH002-M8TP	463	1	463	75357425	75357885	AHT1B5RGH002-M8TV	650	5	650	75509050	75509694	150766190	Chr13	98.056	97.84	1	0.993846	152269
AHT1B5RGH002-N10TP	740	5	740	102556276	102555541	AHT1B5RGH002-N10TV	748	5	748	102461958	102462701	122213787	Chr12	99.864	100	0.994595	0.994652	94318
AHT1B5RGH002-N16TP	724	5	724	17227180	17226461	AHT1B5RGH002-N16TV	760	5	760	17134824	17135579	99791824	Chr02	99.861	100	0.994475	0.994737	92356
AHT1B5RGH002-N20TP	640	5	640	131312747	131313382	AHT1B5RGH002-N20TV	700	5	700	131455689	131454994	143206517	Chr03	99.843	100	0.99375	0.994286	142942
AHT1B5RGH002-N2TP	199	1	199	67888484	67888281	AHT1B5RGH002-N2TV	119	1	119	67734130	67734251	122064722	Chr04	96.585	96.721	1	1	154354
AHT1B5RGH002-N6TP	790	5	790	55823379	55822594	AHT1B5RGH002-N6TV	784	5	784	55697158	55697938	153789061	Chr16	100	99.872	0.994937	0.994898	126221
AHT1B5RGH002-N8TP	729	2	729	5288742	5289470	AHT1B5RGH002-N8TV	669	5	669	5395753	5395088	159154999	Chr19	99.863	99.85	0.998628	0.994021	107011
AHT1B5RGH002-P20TP	637	2	637	66927393	66928028	AHT1B5RGH002-P20TV	708	5	708	67011301	67010598	83117376	Chr07	99.843	100	0.99843	0.99435	83908
AHT1B5RGH003-A11TP	625	3	625	105968962	105969584	AHT1B5RGH003-A11TV	628	1	628	106168915	106168288	159154999	Chr19	100	99.841	0.9968	1	199953
AHT1B5RGH003-A13TP	777	1	777	356111	356887	AHT1B5RGH003-A13TV	618	1	606	378404	379009	116166884	Chr05	100	99.01	1	0.980583	22898
AHT1B5RGH003-A17TP	941	1	941	117458562	117459521	AHT1B5RGH003-A17TV	795	1	795	117495672	117494878	122064722	Chr04	98.021	100	1	1	37110
AHT1B5RGH003-A19TP	639	1	639	89155360	89154722	AHT1B5RGH003-A19TV	576	1	576	88999409	88999984	116166884	Chr05	100	99.653	1	1	155951
AHT1B5RGH003-A1TP	534	1	534	112283249	112282718	AHT1B5RGH003-A1TV	839	1	839	112192970	112193810	122064722	Chr04	99.438	99.762	1	1	90279
AHT1B5RGH003-A23TP	692	1	692	22036884	22036195	AHT1B5RGH003-A23TV	617	1	617	21898491	21899107	51955169	Chr08	99.711	100	1	1	138393
AHT1B5RGH003-A5TP	250	1	250	47974913	47974662	AHT1B5RGH003-A5TV	726	1	726	47868503	47869228	153119099	Chr15	99.206	100	1	1	106410
AHT1B5RGH003-A7TP	830	1	830	1268311	1269141	AHT1B5RGH003-A7TV	617	1	617	1375784	1375167	122064722	Chr04	99.88	99.676	1	1	107473
AHT1B5RGH003-B11TP	645	1	645	78903039	78902396	AHT1B5RGH003-B11TV	395	1	395	78765028	78765437	114519869	Chr10	99.69	96.341	1	1	138011
AHT1B5RGH003-B13TP	745	3	745	13438479	13437737	AHT1B5RGH003-B13TV	606	1	606	13319947	13320552	132998879	Chr17	100	100	0.997315	1	118532
AHT1B5RGH003-B15TP	800	1	799	111844457	111843659	AHT1B5RGH003-B15TV	799	1	799	111762957	111763755	122213787	Chr12	100	100	0.99875	1	81500
AHT1B5RGH003-B17TP	570	2	570	35456117	35455549	AHT1B5RGH003-B17TV	435	1	435	35308359	35308802	109264827	Chr06	100	97.973	0.998246	1	147758
AHT1B5RGH003-B1TP	708	1	708	103682363	103681656	AHT1B5RGH003-B1TV	675	1	675	103595889	103596563	122064722	Chr04	99.859	100	1	1	86474
AHT1B5RGH003-B21TP	890	1	890	131316129	131317021	AHT1B5RGH003-B21TV	815	1	815	131356591	131355776	143206517	Chr03	99.664	99.877	1	1	40462
AHT1B5RGH003-B3TP	69	1	69	17128709	17128777	AHT1B5RGH003-B3TV	452	1	452	17308521	17308062	99791824	Chr02	98.551	98.043	1	1	179812
AHT1B5RGH003-B7TP	813	1	811	102752746	102753565	AHT1B5RGH003-B7TV	643	1	643	102792340	102791698	122213787	Chr12	98.902	99.689	0.99754	1	39594
AHT1B5RGH003-B9TP	832	1	832	145979083	145979921	AHT1B5RGH003-B9TV	828	1	828	146064828	146063992	153119099	Chr15	98.689	98.925	1	1	85745
AHT1B5RGH003-C15TP	637	1	637	68470879	68471515	AHT1B5RGH003-C15TV	651	1	651	68611293	68610643	99791824	Chr02	100	99.846	1	1	140414
AHT1B5RGH003-C17TP	617	1	615	13366214	13365601	AHT1B5RGH003-C17TV	738	1	738	13258304	13259041	121058954	Chr09	99.675	100	0.996759	1	107910
AHT1B5RGH003-C21TP	704	2	704	75641245	75641947	AHT1B5RGH003-C21TV	547	1	547	75805022	75804476	122213787	Chr12	100	100	0.99858	1	163777
AHT1B5RGH003-C23TP	630	1	630	17177371	17176742	AHT1B5RGH003-C23TV	699	1	699	17043738	17044436	159154999	Chr19	100	99.857	1	1	133633
AHT1B5RGH003-C2TP	279	5	279	3776772	3776499	AHT1B5RGH003-C2TV	617	1	614	3660591	3661204	122213787	Chr12	96.727	96.254	0.985663	0.995138	116181
AHT1B5RGH003-C3TP	838	1	838	111132770	111133601	AHT1B5RGH003-C3TV	629	1	629	111248604	111247976	153789061	Chr16	98.69	100	1	1	115834
AHT1B5RGH003-C9TP	820	1	820	3540246	3541066	AHT1B5RGH003-C9TV	789	1	789	3691620	3690831	159154999	Chr19	99.878	99.747	1	1	151374
AHT1B5RGH003-D13TP	596	1	596	87244273	87244868	AHT1B5RGH003-D13TV	641	1	641	87377720	87377098	122213787	Chr12	99.832	97.192	1	1	133447
AHT1B5RGH003-D17TP	562	1	562	36273175	36272613	AHT1B5RGH003-D17TV	328	1	328	36118397	36118724	109264827	Chr06	99.645	99.39	1	1	154778
AHT1B5RGH003-D23TP	603	1	603	39110038	39109436	AHT1B5RGH003-D23TV	688	1	688	38995083	38995770	114519869	Chr10	99.668	100	1	1	114955
AHT1B5RGH003-D7TP	804	1	804	8257923	8257121	AHT1B5RGH003-D7TV	698	1	698	8163471	8164169	136776503	Chr18	99.876	99.857	1	1	94452
AHT1B5RGH003-D9TP	810	1	810	95665945	95665135	AHT1B5RGH003-D9TV	719	1	719	95552569	95553288	159154999	Chr19	99.63	99.168	1	1	113376
AHT1B5RGH003-E11TP	799	1	799	117903613	117904413	AHT1B5RGH003-E11TV	749	1	749	118020209	118019462	135085854	Chr14	99.75	99.6	1	1	116596
AHT1B5RGH003-E13TP	844	1	844	116024059	116024903	AHT1B5RGH003-E13TV	714	1	714	116122175	116121462	122213787	Chr12	99.882	100	1	1	98116
AHT1B5RGH003-E15TP	817	1	817	106119070	106119887	AHT1B5RGH003-E15TV	796	1	796	106203826	106203032	153119099	Chr15	99.878	99.623	1	1	84756
AHT1B5RGH003-E17TP	746	1	746	82711630	82710885	AHT1B5RGH003-E17TV	497	1	497	82657664	82658159	99791824	Chr02	100	99.598	1	1	53966
AHT1B5RGH003-E21TP	771	1	771	88664940	88665710	AHT1B5RGH003-E21TV	836	1	836	88773933	88773096	99791824	Chr02	100	99.761	1	1	108993
AHT1B5RGH003-E5TP	636	1	636	117587144	117587779	AHT1B5RGH003-E5TV	740	1	740	117724637	117723898	122064722	Chr04	100	99.73	1	1	137493
AHT1B5RGH003-E7TP	823	1	823	65843776	65842952	AHT1B5RGH003-E7TV	693	1	693	65734123	65734814	150766190	Chr13	99.758	99.711	1	1	109653
AHT1B5RGH003-E9TP	791	1	791	3897438	3896649	AHT1B5RGH003-E9TV	798	1	797	3796694	3797498	122213787	Chr12	99.874	98.882	1	0.998747	100744
AHT1B5RGH003-F19TP	499	1	499	45637307	45636809	AHT1B5RGH003-F19TV	774	1	774	45486622	45487395	116166884	Chr05	99.8	100	1	1	150685
AHT1B5RGH003-F21TP	802	1	802	88966693	88965892	AHT1B5RGH003-F21TV	606	1	605	88852332	88852936	99791824	Chr02	100	100	1	0.99835	114361
AHT1B5RGH003-F3TP	795	1	795	59779594	59780389	AHT1B5RGH003-F3TV	623	1	623	59887851	59887229	153119099	Chr15	99.749	99.679	1	1	108257
AHT1B5RGH003-F5TP	804	1	804	65887155	65886352	AHT1B5RGH003-F5TV	534	1	534	65754270	65754803	150766190	Chr13	100	99.438	1	1	132885
AHT1B5RGH003-F7TP	443	1	443	73832560	73832112	AHT1B5RGH003-F7TV	646	1	646	73701856	73702501	99791824	Chr02	98.664	100	1	1	130704
AHT1B5RGH003-F9TP	785	1	785	70885881	70885097	AHT1B5RGH003-F9TV	719	1	719	70747521	70748239	116166884	Chr05	100	100	1	1	138360
AHT1B5RGH003-G13TP	813	1	813	60186669	60187481	AHT1B5RGH003-G13TV	702	1	702	60320915	60320214	150766190	Chr13	100	100	1	1	134246
AHT1B5RGH003-G15TP	721	1	721	1852775	1852055	AHT1B5RGH003-G15TV	725	1	725	1719242	1719966	99791824	Chr02	100	100	1	1	133533
AHT1B5RGH003-G17TP	786	1	786	62617149	62617934	AHT1B5RGH003-G17TV	716	1	716	62740228	62739513	111624253	Chr01	100	100	1	1	123079
AHT1B5RGH003-G19TP	817	1	817	26847693	26848509	AHT1B5RGH003-G19TV	639	1	639	26973434	26972796	136776503	Chr18	100	99.844	1	1	125741
AHT1B5RGH003-G3TP	724	1	724	52691608	52690884	AHT1B5RGH003-G3TV	834	1	834	52591763	52592598	111624253	Chr01	99.862	99.761	1	1	99845
AHT1B5RGH003-G7TP	745	1	745	97151846	97151102	AHT1B5RGH003-G7TV	705	1	703	97058496	97059198	99791824	Chr02	100	100	1	0.997163	93350
AHT1B5RGH003-G9TP	735	1	735	102654537	102655267	AHT1B5RGH003-G9TV	657	1	657	102771822	102771166	122213787	Chr12	99.456	100	1	1	117285
AHT1B5RGH003-H11TP	643	1	643	35224028	35223388	AHT1B5RGH003-H11TV	808	1	808	35105151	35105958	99791824	Chr02	98.911	100	1	1	118877
AHT1B5RGH003-H17TP	743	1	743	30675975	30675233	AHT1B5RGH003-H17TV	810	1	810	30513439	30514250	116166884	Chr05	100	99.631	1	1	162536
AHT1B5RGH003-H19TP	778	2	778	14385347	14386123	AHT1B5RGH003-H19TV	768	1	768	14459399	14458632	99791824	Chr02	100	100	0.998715	1	74052
AHT1B5RGH003-H21TP	805	1	805	39599334	39600138	AHT1B5RGH003-H21TV	687	1	687	39730770	39730084	99791824	Chr02	100	100	1	1	131436
AHT1B5RGH003-H23TP	583	1	583	39419679	39419097	AHT1B5RGH003-H23TV	446	1	429	39322979	39323406	109264827	Chr06	100	95.581	1	0.961883	96700
AHT1B5RGH003-H9TP	769	1	769	96047897	96047129	AHT1B5RGH003-H9TV	727	1	727	95915418	95916144	111624253	Chr01	100	100	1	1	132479
AHT1B5RGH003-I11TP	661	1	661	10976175	10976835	AHT1B5RGH003-I11TV	829	1	829	11033799	11032964	111624253	Chr01	100	99.043	1	1	57624
AHT1B5RGH003-I13TP	872	1	872	125034305	125035180	AHT1B5RGH003-I13TV	709	1	709	125145461	125144753	153119099	Chr15	99.429	100	1	1	111156
AHT1B5RGH003-I17TP	810	1	810	118302133	118301326	AHT1B5RGH003-I17TV	732	1	732	118218864	118219596	135085854	Chr14	99.63	99.727	1	1	83269
AHT1B5RGH003-I19TP	834	1	832	6994707	6993873	AHT1B5RGH003-I19TV	874	1	874	6931771	6932645	99791824	Chr02	99.521	99.886	0.997602	1	62936
AHT1B5RGH003-I21TP	842	1	842	85511406	85512248	AHT1B5RGH003-I21TV	755	1	755	85615493	85614740	153119099	Chr15	99.881	99.868	1	1	104087
AHT1B5RGH003-I23TP	881	1	881	120955918	120956801	AHT1B5RGH003-I23TV	601	1	601	120994722	120994122	122213787	Chr12	99.548	99.667	1	1	38804
AHT1B5RGH003-I7TP	847	1	847	118302133	118301286	AHT1B5RGH003-I7TV	721	1	721	118218864	118219584	135085854	Chr14	99.294	100	1	1	83269
AHT1B5RGH003-I9TP	721	1	721	1949732	1950452	AHT1B5RGH003-I9TV	838	1	838	1993472	1992628	99791824	Chr02	100	99.053	1	1	43740
AHT1B5RGH003-J13TP	791	1	786	146234995	146234209	AHT1B5RGH003-J13TV	727	1	727	146090093	146090819	150766190	Chr13	99.873	100	0.993679	1	144902
AHT1B5RGH003-J19TP	857	1	857	124974543	124975402	AHT1B5RGH003-J19TV	747	1	746	125096237	125095492	153119099	Chr15	99.419	100	1	0.998661	121694
AHT1B5RGH003-J5TP	801	1	800	8841087	8840287	AHT1B5RGH003-J5TV	673	1	673	8744910	8745582	159154999	Chr19	99.875	100	0.998752	1	96177
AHT1B5RGH003-J7TP	807	1	807	75834706	75835511	AHT1B5RGH003-J7TV	637	1	637	75980849	75981485	132998879	Chr17	99.382	99.686	1	1	146779
AHT1B5RGH003-J9TP	693	1	693	7508037	7507345	AHT1B5RGH003-J9TV	686	1	686	7418366	7419052	121058954	Chr09	100	99.854	1	1	89671
AHT1B5RGH003-K11TP	579	1	579	21696523	21697101	AHT1B5RGH003-K11TV	872	1	872	21823291	21822414	51955169	Chr08	100	99.317	1	1	126768
AHT1B5RGH003-K13TP	644	1	644	88794855	88795499	AHT1B5RGH003-K13TV	826	1	826	88864462	88863636	109264827	Chr06	99.845	99.879	1	1	69607
AHT1B5RGH003-K17TP	812	1	812	116834955	116834144	AHT1B5RGH003-K17TV	846	1	846	116785076	116785924	122213787	Chr12	100	99.647	1	1	49879
AHT1B5RGH003-K19TP	546	1	546	66042571	66043116	AHT1B5RGH003-K19TV	736	1	736	65977306	65976571	150766190	Chr13	100	100	1	1	66545
AHT1B5RGH003-K1TP	828	1	828	92483880	92483054	AHT1B5RGH003-K1TV	820	1	820	92446702	92447522	132998879	Chr17	99.758	99.756	1	1	37178
AHT1B5RGH003-K21TP	904	1	904	3676588	3677499	AHT1B5RGH003-K21TV	848	1	848	3741185	3740335	122213787	Chr12	99.123	99.53	1	1	64597
AHT1B5RGH003-K23TP	805	1	805	139906969	139907773	AHT1B5RGH003-K23TV	678	1	677	140032085	140031409	140659116	Chr20	100	100	1	0.998525	125116
AHT1B5RGH003-K24TP	516	1	516	139907034	139907549	AHT1B5RGH003-K24TV	360	1	360	140032031	140031660	140659116	Chr20	100	96.505	1	1	124997
AHT1B5RGH003-K3TP	797	1	797	32361315	32360519	AHT1B5RGH003-K3TV	749	1	749	32210139	32210890	83117376	Chr07	100	99.468	1	1	151176
AHT1B5RGH003-K7TP	715	1	714	32683717	32683005	AHT1B5RGH003-K7TV	427	1	427	32514232	32514673	99791824	Chr02	99.86	96.606	0.998601	1	169485
AHT1B5RGH003-K9TP	806	1	806	88794855	88795661	AHT1B5RGH003-K9TV	786	1	786	88864462	88863677	109264827	Chr06	99.876	100	1	1	69607
AHT1B5RGH003-L11TP	546	1	546	117429269	117429814	AHT1B5RGH003-L11TV	420	1	420	117566723	117566295	122064722	Chr04	100	97.669	1	1	137454
AHT1B5RGH003-L13TP	484	1	484	54669407	54669890	AHT1B5RGH003-L13TV	599	1	599	54808331	54807733	122213787	Chr12	99.793	99.833	1	1	138924
AHT1B5RGH003-L1TP	929	1	925	118276221	118277159	AHT1B5RGH003-L1TV	854	1	854	118337433	118336574	135085854	Chr14	98.296	99.186	0.995694	1	61212
AHT1B5RGH003-L3TP	765	1	765	73381423	73380659	AHT1B5RGH003-L3TV	660	1	660	73253213	73253873	111624253	Chr01	100	99.849	1	1	128210
AHT1B5RGH003-L5TP	797	1	797	25847979	25848775	AHT1B5RGH003-L5TV	849	1	849	25927881	25927026	153119099	Chr15	100	99.065	1	1	79902
AHT1B5RGH003-L7TP	641	1	641	35318032	35317393	AHT1B5RGH003-L7TV	713	1	713	35212481	35213193	99791824	Chr02	99.532	100	1	1	105551
AHT1B5RGH003-L9TP	812	1	811	118179482	118180293	AHT1B5RGH003-L9TV	689	1	689	118313017	118312328	135085854	Chr14	99.754	99.855	0.998768	1	133535
AHT1B5RGH003-M10TP	426	1	426	62943692	62944117	AHT1B5RGH003-M10TV	80	1	80	63103936	63103857	149379573	Chr11	99.296	100	1	1	160244
AHT1B5RGH003-M12TP	849	10	849	116693914	116694757	AHT1B5RGH003-M12TV	765	1	765	116725296	116724530	122213787	Chr12	99.526	99.739	0.989399	1	31382
AHT1B5RGH003-M14TP	623	1	623	31658402	31659024	AHT1B5RGH003-M14TV	629	1	629	31744971	31744343	122064722	Chr04	100	100	1	1	86569
AHT1B5RGH003-M17TP	803	1	803	88638456	88639258	AHT1B5RGH003-M17TV	811	1	811	88749554	88748743	99791824	Chr02	100	99.877	1	1	111098
AHT1B5RGH003-M21TP	818	1	818	6982807	6981990	AHT1B5RGH003-M21TV	714	1	714	6882579	6883292	99791824	Chr02	99.878	100	1	1	100228
AHT1B5RGH003-M24TP	585	1	585	502849	503433	AHT1B5RGH003-M24TV	582	1	582	603196	602615	116166884	Chr05	98.462	99.313	1	1	100347
AHT1B5RGH003-M3TP	825	1	825	119472241	119471414	AHT1B5RGH003-M3TV	342	1	342	119308437	119308777	143206517	Chr03	99.638	98.538	1	1	163804
AHT1B5RGH003-M7TP	723	1	723	65712308	65713030	AHT1B5RGH003-M7TV	853	1	853	65823569	65822713	116166884	Chr05	100	99.533	1	1	111261
AHT1B5RGH003-N3TP	293	1	293	118276365	118276657	AHT1B5RGH003-N3TV	582	1	582	118337433	118336852	135085854	Chr14	99.659	99.656	1	1	61068
AHT1B5RGH003-O12TP	642	1	642	92632568	92633209	AHT1B5RGH003-O12TV	650	1	650	92727027	92726378	114519869	Chr10	99.844	100	1	1	94459
AHT1B5RGH003-O14TP	359	1	359	93084299	93084657	AHT1B5RGH003-O14TV	461	1	461	93231355	93230895	122064722	Chr04	100	100	1	1	147056
AHT1B5RGH003-O16TP	599	1	595	92632591	92633185	AHT1B5RGH003-O16TV	674	1	674	92727027	92726354	114519869	Chr10	100	100	0.993322	1	94436
AHT1B5RGH003-O18TP	414	1	414	92632632	92633046	AHT1B5RGH003-O18TV	588	1	588	92727027	92726440	114519869	Chr10	99.518	100	1	1	94395
AHT1B5RGH003-O1TP	788	1	788	17018240	17017452	AHT1B5RGH003-O1TV	781	1	781	16911911	16912691	99791824	Chr02	99.873	100	1	1	106329
AHT1B5RGH003-O20TP	712	1	712	3574512	3575221	AHT1B5RGH003-O20TV	754	1	754	3666321	3665568	159154999	Chr19	99.719	100	1	1	91809
AHT1B5RGH003-O24TP	713	1	713	78996869	78996157	AHT1B5RGH003-O24TV	672	1	672	78848341	78849012	114519869	Chr10	100	100	1	1	148528
AHT1B5RGH003-O3TP	790	1	790	23775341	23774551	AHT1B5RGH003-O3TV	849	1	849	23657250	23658098	122213787	Chr12	99.874	100	1	1	118091
AHT1B5RGH003-O4TP	781	1	781	94761960	94762740	AHT1B5RGH003-O4TV	793	1	793	94935162	94934368	153789061	Chr16	100	99.623	1	1	173202
AHT1B5RGH004-A11TP	841	1	841	70938076	70938919	AHT1B5RGH004-A11TV	688	1	688	71048289	71047602	109264827	Chr06	99.526	99.855	1	1	110213
AHT1B5RGH004-A15TP	392	1	392	65492638	65493030	AHT1B5RGH004-A15TV	567	2	567	65590384	65589819	116166884	Chr05	99.746	99.823	1	0.998236	97746
AHT1B5RGH004-A23TP	294	1	294	99849762	99850055	AHT1B5RGH004-A23TV	637	1	637	100035009	100034374	149379573	Chr11	100	99.843	1	1	185247
AHT1B5RGH004-A7TP	522	1	522	28900761	28901282	AHT1B5RGH004-A7TV	680	1	680	29027109	29026429	121058954	Chr09	99.808	99.853	1	1	126348
AHT1B5RGH004-A9TP	332	1	332	59665920	59665589	AHT1B5RGH004-A9TV	723	1	723	59520013	59520735	116166884	Chr05	99.096	99.724	1	1	145907
AHT1B5RGH004-B11TP	831	1	831	11046362	11045527	AHT1B5RGH004-B11TV	873	3	873	10942604	10943480	149379573	Chr11	99.402	99.202	1	0.997709	103758
AHT1B5RGH004-B15TP	477	6	477	2710714	2711185	AHT1B5RGH004-B15TV	750	1	750	2801743	2800994	122213787	Chr12	99.576	100	0.989518	1	91029
AHT1B5RGH004-B23TP	497	1	497	3012612	3012116	AHT1B5RGH004-B23TV	751	1	751	2945293	2946043	99791824	Chr02	100	100	1	1	67319
AHT1B5RGH004-B3TP	728	1	728	68495243	68495970	AHT1B5RGH004-B3TV	753	1	753	68603071	68602319	99791824	Chr02	100	100	1	1	107828
AHT1B5RGH004-B5TP	786	1	786	102168177	102168962	AHT1B5RGH004-B5TV	752	1	752	102212930	102212177	122213787	Chr12	99.873	99.469	1	1	44753
AHT1B5RGH004-B8TP	794	1	794	8785843	8786636	AHT1B5RGH004-B8TV	700	1	700	8879404	8878704	159154999	Chr19	100	99.572	1	1	93561
AHT1B5RGH004-C11TP	633	1	633	47919853	47919221	AHT1B5RGH004-C11TV	567	1	567	47803879	47804445	122064722	Chr04	100	100	1	1	115974
AHT1B5RGH004-C13TP	572	1	572	80684193	80684764	AHT1B5RGH004-C13TV	733	1	733	80804263	80803531	153119099	Chr15	100	100	1	1	120070
AHT1B5RGH004-C15TP	470	1	470	75283778	75283308	AHT1B5RGH004-C15TV	521	1	521	75123641	75124160	143206517	Chr03	99.575	99.616	1	1	160137
AHT1B5RGH004-C17TP	796	1	796	145564365	145563568	AHT1B5RGH004-C17TV	793	1	793	145482043	145482836	153789061	Chr16	99.624	99.874	1	1	82322
AHT1B5RGH004-C1TP	768	1	768	28977649	28978416	AHT1B5RGH004-C1TV	754	1	754	29111624	29110870	121058954	Chr09	100	99.868	1	1	133975
AHT1B5RGH004-C20TP	662	1	662	10925186	10924525	AHT1B5RGH004-C20TV	711	1	711	10770355	10771065	122213787	Chr12	100	99.859	1	1	154831
AHT1B5RGH004-C21TP	698	1	698	2768538	2769235	AHT1B5RGH004-C21TV	665	4	665	2881640	2880979	116166884	Chr05	100	100	1	0.995489	113102
AHT1B5RGH004-C22TP	755	1	755	110728450	110729204	AHT1B5RGH004-C22TV	617	5	617	110826042	110825430	135085854	Chr14	100	99.837	1	0.993517	97592
AHT1B5RGH004-C3TP	757	1	757	79106956	79106200	AHT1B5RGH004-C3TV	893	1	892	79040926	79041822	121058954	Chr09	100	99.331	1	0.99888	66030
AHT1B5RGH004-C5TP	632	1	632	47182098	47182729	AHT1B5RGH004-C5TV	577	1	577	47298076	47297500	99791824	Chr02	100	99.827	1	1	115978
AHT1B5RGH004-C7TP	768	1	768	40861709	40860942	AHT1B5RGH004-C7TV	792	1	792	40727610	40728401	121058954	Chr09	100	99.622	1	1	134099
AHT1B5RGH004-C9TP	826	1	826	77393037	77393862	AHT1B5RGH004-C9TV	805	1	803	77467032	77466226	132998879	Chr17	100	99.504	1	0.997516	73995
AHT1B5RGH004-D10TP	677	1	677	113314382	113313706	AHT1B5RGH004-D10TV	743	3	743	113196107	113196847	153119099	Chr15	99.852	99.865	1	0.997308	118275
AHT1B5RGH004-D11TP	861	1	861	90328423	90329287	AHT1B5RGH004-D11TV	909	9	909	90287819	90286908	99791824	Chr02	97.225	97.259	1	0.991199	42379
AHT1B5RGH004-D12TP	702	1	702	42095851	42096552	AHT1B5RGH004-D12TV	636	3	636	42193908	42193276	99791824	Chr02	100	99.842	1	0.996855	98057
AHT1B5RGH004-D14TP	564	1	564	91339665	91340228	AHT1B5RGH004-D14TV	751	1	751	91475232	91474482	159154999	Chr19	100	99.867	1	1	135567
AHT1B5RGH004-D15TP	734	1	734	132329340	132330073	AHT1B5RGH004-D15TV	770	1	770	132475615	132474846	153119099	Chr15	99.864	100	1	1	146275
AHT1B5RGH004-D16TP	800	1	800	93011502	93012301	AHT1B5RGH004-D16TV	635	1	635	93104187	93103553	136776503	Chr18	100	100	1	1	92685
AHT1B5RGH004-D19TP	475	2	475	95359651	95359178	AHT1B5RGH004-D19TV	645	1	645	95240151	95240795	159154999	Chr19	99.578	99.845	0.997895	1	119500
AHT1B5RGH004-D22TP	685	1	685	58872037	58872721	AHT1B5RGH004-D22TV	646	3	646	59004924	59004281	135085854	Chr14	100	99.845	1	0.996904	132887
AHT1B5RGH004-D5TP	658	1	658	55682252	55681595	AHT1B5RGH004-D5TV	707	1	707	55573068	55573774	99791824	Chr02	100	100	1	1	109184
AHT1B5RGH004-D9TP	727	1	727	34962254	34962980	AHT1B5RGH004-D9TV	705	2	705	35080663	35079960	121058954	Chr09	99.862	100	1	0.998582	118409
AHT1B5RGH004-E10TP	688	1	688	23927010	23926323	AHT1B5RGH004-E10TV	492	1	492	23785774	23786265	109264827	Chr06	100	99.797	1	1	141236
AHT1B5RGH004-E11TP	483	1	483	51082107	51081625	AHT1B5RGH004-E11TV	518	1	518	50904809	50905326	114519869	Chr10	100	100	1	1	177298
AHT1B5RGH004-E13TP	558	1	558	65491702	65492259	AHT1B5RGH004-E13TV	666	1	666	65595399	65594734	116166884	Chr05	99.462	100	1	1	103697
AHT1B5RGH004-E15TP	591	1	591	84588533	84589123	AHT1B5RGH004-E15TV	602	4	602	84744346	84743748	149379573	Chr11	100	100	1	0.995017	155813
AHT1B5RGH004-E17TP	605	1	605	125015609	125016213	AHT1B5RGH004-E17TV	754	2	754	125114351	125113599	153119099	Chr15	99.835	100	1	0.998674	98742
AHT1B5RGH004-E18TP	430	1	430	17904790	17904361	AHT1B5RGH004-E18TV	407	1	407	17788685	17789091	121058954	Chr09	99.535	99.754	1	1	116105
AHT1B5RGH004-E19TP	779	1	779	104427676	104426897	AHT1B5RGH004-E19TV	785	1	785	104338773	104339557	122213787	Chr12	99.872	99.873	1	1	88903
AHT1B5RGH004-E20TP	858	1	857	129242589	129241730	AHT1B5RGH004-E20TV	907	1	907	129194273	129195187	135085854	Chr14	98.953	99.016	0.998834	1	48316
AHT1B5RGH004-E22TP	750	1	750	17269832	17269083	AHT1B5RGH004-E22TV	770	2	770	17184326	17185094	99791824	Chr02	99.867	100	1	0.998701	85506
AHT1B5RGH004-E24TP	450	1	450	25616279	25615830	AHT1B5RGH004-E24TV	277	1	277	25513019	25513295	122064722	Chr04	100	99.639	1	1	103260
AHT1B5RGH004-E2TP	535	1	535	48686649	48687183	AHT1B5RGH004-E2TV	641	1	641	48812676	48812037	111624253	Chr01	99.813	99.844	1	1	126027
AHT1B5RGH004-E6TP	787	1	787	22884365	22883577	AHT1B5RGH004-E6TV	873	1	873	22729020	22729902	122064722	Chr04	99.747	98.867	1	1	155345
AHT1B5RGH004-E7TP	749	1	747	102045489	102046236	AHT1B5RGH004-E7TV	780	3	780	102153041	102152264	121058954	Chr09	99.866	100	0.99733	0.997436	107552
AHT1B5RGH004-E9TP	640	1	640	3163958	3163319	AHT1B5RGH004-E9TV	607	1	607	3023017	3023623	122213787	Chr12	100	100	1	1	140941
AHT1B5RGH004-F10TP	712	1	712	94961896	94961185	AHT1B5RGH004-F10TV	575	1	575	94854152	94854720	153119099	Chr15	100	98.957	1	1	107744
AHT1B5RGH004-F12TP	722	1	722	67344800	67344079	AHT1B5RGH004-F12TV	643	1	643	67228146	67228774	159154999	Chr19	100	97.823	1	1	116654
AHT1B5RGH004-F13TP	811	3	811	64108873	64109682	AHT1B5RGH004-F13TV	765	1	765	64229849	64229085	136776503	Chr18	99.877	100	0.997534	1	120976
AHT1B5RGH004-F14TP	592	1	592	87022581	87021990	AHT1B5RGH004-F14TV	665	1	665	86884174	86884838	143206517	Chr03	99.831	100	1	1	138407
AHT1B5RGH004-F15TP	716	1	716	101876853	101877568	AHT1B5RGH004-F15TV	652	3	652	101975675	101975026	122213787	Chr12	100	100	1	0.996933	98822
AHT1B5RGH004-F17TP	600	1	600	105399478	105400077	AHT1B5RGH004-F17TV	674	1	674	105550746	105550073	150766190	Chr13	100	100	1	1	151268
AHT1B5RGH004-F18TP	593	1	593	75744734	75745326	AHT1B5RGH004-F18TV	644	3	644	75861718	75861077	121058954	Chr09	100	100	1	0.996894	116984
AHT1B5RGH004-F1TP	708	1	708	2014806	2014099	AHT1B5RGH004-F1TV	550	1	550	1891431	1891978	99791824	Chr02	100	99.273	1	1	123375
AHT1B5RGH004-F22TP	747	1	747	45652512	45651765	AHT1B5RGH004-F22TV	688	1	688	45536328	45537015	140659116	Chr20	99.866	99.709	1	1	116184
AHT1B5RGH004-F2TP	407	1	407	71761499	71761905	AHT1B5RGH004-F2TV	229	1	229	71889678	71889450	140659116	Chr20	99.263	100	1	1	128179
AHT1B5RGH004-F4TP	715	1	715	54963290	54964004	AHT1B5RGH004-F4TV	799	1	799	55035339	55034539	153789061	Chr16	100	99.75	1	1	72049
AHT1B5RGH004-F6TP	625	1	625	74735212	74734588	AHT1B5RGH004-F6TV	658	1	658	74586383	74587040	150766190	Chr13	99.84	100	1	1	148829
AHT1B5RGH004-G10TP	769	1	769	118076617	118077385	AHT1B5RGH004-G10TV	654	3	654	118159713	118159062	135085854	Chr14	100	100	1	0.996942	83096
AHT1B5RGH004-G11TP	670	1	670	22725284	22725953	AHT1B5RGH004-G11TV	651	1	651	22892153	22891503	109264827	Chr06	100	99.846	1	1	166869
AHT1B5RGH004-G12TP	519	1	519	46644753	46645271	AHT1B5RGH004-G12TV	681	1	680	46769360	46768681	83117376	Chr07	100	99.853	1	0.998532	124607
AHT1B5RGH004-G13TP	784	1	784	103630942	103631725	AHT1B5RGH004-G13TV	816	3	816	103713374	103712561	109264827	Chr06	100	100	1	0.997549	82432
AHT1B5RGH004-G17TP	664	1	664	36826159	36825496	AHT1B5RGH004-G17TV	746	3	746	36711727	36712470	109264827	Chr06	100	100	1	0.997319	114432
AHT1B5RGH004-G18TP	641	1	638	68253689	68253052	AHT1B5RGH004-G18TV	645	1	645	68103190	68103834	135085854	Chr14	100	100	0.99532	1	150499
AHT1B5RGH004-G19TP	595	1	595	117832705	117833299	AHT1B5RGH004-G19TV	900	1	900	117897311	117896409	135085854	Chr14	100	99.668	1	1	64606
AHT1B5RGH004-G1TP	609	1	609	96704353	96704961	AHT1B5RGH004-G1TV	810	1	810	96765713	96764904	122064722	Chr04	100	100	1	1	61360
AHT1B5RGH004-G20TP	748	1	748	94953809	94953061	AHT1B5RGH004-G20TV	813	1	813	94854874	94855686	135085854	Chr14	99.866	100	1	1	98935
AHT1B5RGH004-G21TP	635	1	635	119106158	119106792	AHT1B5RGH004-G21TV	717	4	717	119203583	119202870	136776503	Chr18	100	100	1	0.995816	97425
AHT1B5RGH004-G22TP	629	1	628	31962625	31963252	AHT1B5RGH004-G22TV	734	4	734	32048054	32047324	121058954	Chr09	99.841	99.727	0.99841	0.995913	85429
AHT1B5RGH004-G23TP	296	1	296	80216079	80216374	AHT1B5RGH004-G23TV	677	1	677	80350804	80350128	116166884	Chr05	99.662	100	1	1	134725
AHT1B5RGH004-G24TP	478	1	478	73424907	73424431	AHT1B5RGH004-G24TV	766	1	766	73314474	73315239	143206517	Chr03	99.372	100	1	1	110433
AHT1B5RGH004-G2TP	496	1	496	73181362	73181857	AHT1B5RGH004-G2TV	720	1	720	73281105	73280386	111624253	Chr01	100	100	1	1	99743
AHT1B5RGH004-G3TP	767	1	767	126397175	126396409	AHT1B5RGH004-G3TV	806	1	806	126303141	126303946	136776503	Chr18	100	100	1	1	94034
AHT1B5RGH004-G5TP	615	1	615	44011625	44011011	AHT1B5RGH004-G5TV	876	1	876	43917096	43917979	116166884	Chr05	100	98.533	1	1	94529
AHT1B5RGH004-G7TP	827	1	827	102655440	102656269	AHT1B5RGH004-G7TV	797	1	797	102732287	102731491	122213787	Chr12	99.639	99.875	1	1	76847
AHT1B5RGH004-G9TP	719	1	719	87371483	87370765	AHT1B5RGH004-G9TV	531	1	531	87214490	87215020	122213787	Chr12	99.722	100	1	1	156993
AHT1B5RGH004-H10TP	555	1	555	77470172	77470725	AHT1B5RGH004-H10TV	706	1	706	77568938	77568233	136776503	Chr18	99.82	100	1	1	98766
AHT1B5RGH004-H11TP	710	1	709	2875088	2874380	AHT1B5RGH004-H11TV	701	1	701	2811120	2811820	116166884	Chr05	100	100	0.998592	1	63968
AHT1B5RGH004-H12TP	124	1	124	32095385	32095508	AHT1B5RGH004-H12TV	263	1	263	32163731	32163469	114519869	Chr10	97.581	100	1	1	68346
AHT1B5RGH004-H13TP	426	1	426	50093522	50093947	AHT1B5RGH004-H13TV	517	3	517	50195502	50194988	83117376	Chr07	98.826	99.806	1	0.996132	101980
AHT1B5RGH004-H16TP	721	1	721	55190845	55190125	AHT1B5RGH004-H16TV	796	1	796	55106164	55106961	136776503	Chr18	100	99.749	1	1	84681
AHT1B5RGH004-H17TP	827	1	827	121227214	121228041	AHT1B5RGH004-H17TV	807	1	807	121319955	121319146	122213787	Chr12	99.758	99.506	1	1	92741
AHT1B5RGH004-H2TP	752	1	752	12056380	12057131	AHT1B5RGH004-H2TV	785	1	785	12130276	12129492	153789061	Chr16	100	100	1	1	73896
AHT1B5RGH004-H4TP	872	1	872	69401636	69402510	AHT1B5RGH004-H4TV	845	1	845	69482493	69481646	140659116	Chr20	99.657	99.646	1	1	80857
AHT1B5RGH004-I12TP	406	1	406	99287508	99287103	AHT1B5RGH004-I12TV	619	1	619	99189788	99190406	136776503	Chr18	100	99.838	1	1	97720
AHT1B5RGH004-I18TP	674	1	671	1075494	1076164	AHT1B5RGH004-I18TV	829	1	829	1162413	1161583	122213787	Chr12	99.702	99.759	0.995549	1	86919
AHT1B5RGH004-I1TP	588	1	588	54967796	54967212	AHT1B5RGH004-I1TV	697	2	697	54871117	54871812	114519869	Chr10	99.49	99.856	1	0.998565	96679
AHT1B5RGH004-I2TP	621	1	621	633405	632785	AHT1B5RGH004-I2TV	778	1	778	586115	586892	116166884	Chr05	99.839	100	1	1	47290
AHT1B5RGH004-I3TP	472	1	472	126358210	126358687	AHT1B5RGH004-I3TV	823	1	823	126440032	126439211	136776503	Chr18	98.745	99.878	1	1	81822
AHT1B5RGH004-I4TP	673	1	673	63457520	63458192	AHT1B5RGH004-I4TV	658	1	658	63614627	63613970	150766190	Chr13	100	100	1	1	157107
AHT1B5RGH004-J13TP	752	1	752	90296769	90296018	AHT1B5RGH004-J13TV	767	1	767	90226590	90227356	99791824	Chr02	98.008	100	1	1	70179
AHT1B5RGH004-J15TP	822	1	822	13265139	13265961	AHT1B5RGH004-J15TV	785	3	785	13361393	13360611	121058954	Chr09	99.878	100	1	0.997452	96254
AHT1B5RGH004-J23TP	637	1	637	128460572	128459936	AHT1B5RGH004-J23TV	780	1	780	128424149	128424928	150766190	Chr13	100	99.615	1	1	36423
AHT1B5RGH004-J2TP	542	1	542	90324333	90324874	AHT1B5RGH004-J2TV	304	1	304	90468668	90468365	140659116	Chr20	99.815	99.013	1	1	144335
AHT1B5RGH004-K10TP	702	1	702	71954166	71953465	AHT1B5RGH004-K10TV	838	1	838	71872713	71873551	153789061	Chr16	99.431	99.881	1	1	81453
AHT1B5RGH004-K12TP	483	1	483	14304484	14304966	AHT1B5RGH004-K12TV	636	1	636	14408297	14407662	99791824	Chr02	99.793	99.843	1	1	103813
AHT1B5RGH004-K18TP	896	1	896	53899713	53900613	AHT1B5RGH004-K18TV	734	2	734	54049089	54048359	116166884	Chr05	99.445	99.727	1	0.998638	149376
AHT1B5RGH004-K20TP	717	1	717	52603923	52603207	AHT1B5RGH004-K20TV	663	1	663	52516425	52517087	83117376	Chr07	100	99.849	1	1	87498
AHT1B5RGH004-K2TP	756	1	756	97142458	97141703	AHT1B5RGH004-K2TV	745	1	745	97060279	97061023	99791824	Chr02	100	100	1	1	82179
AHT1B5RGH004-K4TP	866	1	866	66433996	66434862	AHT1B5RGH004-K4TV	684	5	684	66527366	66526702	116166884	Chr05	99.885	96.176	1	0.994152	93370
AHT1B5RGH004-K8TP	899	1	899	147740935	147740024	AHT1B5RGH004-K8TV	742	1	742	147711146	147711889	153119099	Chr15	98.465	99.731	1	1	29789
AHT1B5RGH004-L10TP	585	1	584	147740935	147740352	AHT1B5RGH004-L10TV	65	1	65	147711197	147711261	153119099	Chr15	100	98.462	0.998291	1	29738
AHT1B5RGH004-L16TP	889	1	889	53864743	53865632	AHT1B5RGH004-L16TV	708	1	708	53998752	53998045	149379573	Chr11	99.888	100	1	1	134009
AHT1B5RGH004-L19TP	752	1	752	90880440	90879689	AHT1B5RGH004-L19TV	624	1	624	90728269	90728892	150766190	Chr13	100	100	1	1	152171
AHT1B5RGH004-L1TP	896	1	896	128460572	128459673	AHT1B5RGH004-L1TV	797	1	797	128424149	128424945	150766190	Chr13	99.556	100	1	1	36423
AHT1B5RGH004-L20TP	683	1	683	71261362	71262044	AHT1B5RGH004-L20TV	635	1	635	71349286	71348653	153119099	Chr15	100	99.843	1	1	87924
AHT1B5RGH004-L2TP	520	1	520	90320916	90321435	AHT1B5RGH004-L2TV	219	1	219	90468662	90468444	140659116	Chr20	99.615	98.63	1	1	147746
AHT1B5RGH004-L3TP	739	1	739	131025636	131024898	AHT1B5RGH004-L3TV	766	1	766	130922797	130923562	135085854	Chr14	100	99.869	1	1	102839
AHT1B5RGH004-L4TP	701	1	701	90324315	90325015	AHT1B5RGH004-L4TV	862	1	862	90468732	90467865	140659116	Chr20	100	99.309	1	1	144417
AHT1B5RGH004-L6TP	654	1	654	62934463	62935116	AHT1B5RGH004-L6TV	693	1	693	63039160	63038468	132998879	Chr17	100	100	1	1	104697
AHT1B5RGH004-L8TP	774	1	774	89723858	89724631	AHT1B5RGH004-L8TV	775	1	775	89812047	89811273	159154999	Chr19	100	100	1	1	88189
AHT1B5RGH004-M10TP	811	1	811	41155078	41155893	AHT1B5RGH004-M10TV	901	1	901	41232175	41231266	153789061	Chr16	99.265	99.011	1	1	77097
AHT1B5RGH004-M16TP	669	1	669	84994691	84995358	AHT1B5RGH004-M16TV	547	1	547	85116411	85115865	122213787	Chr12	99.402	100	1	1	121720
AHT1B5RGH004-M18TP	747	1	747	43125311	43124565	AHT1B5RGH004-M18TV	803	1	803	43020445	43021250	143206517	Chr03	100	99.628	1	1	104866
AHT1B5RGH004-M20TP	406	1	403	42542112	42542514	AHT1B5RGH004-M20TV	743	2	743	42682112	42681371	153789061	Chr16	99.752	100	0.992611	0.998654	140000
AHT1B5RGH004-M22TP	572	1	572	125201559	125202130	AHT1B5RGH004-M22TV	652	1	652	125355577	125354926	136776503	Chr18	100	99.693	1	1	154018
AHT1B5RGH004-M4TP	831	1	831	103633084	103633916	AHT1B5RGH004-M4TV	770	1	770	103742137	103741369	109264827	Chr06	99.76	99.87	1	1	109053
AHT1B5RGH004-M6TP	707	1	707	35063081	35062374	AHT1B5RGH004-M6TV	793	1	793	34975902	34976697	121058954	Chr09	99.859	99.372	1	1	87179
AHT1B5RGH004-M8TP	687	1	687	68554508	68555194	AHT1B5RGH004-M8TV	666	1	666	68639901	68639236	99791824	Chr02	100	100	1	1	85393
AHT1B5RGH004-N10TP	781	10	781	57518810	57518039	AHT1B5RGH004-N10TV	632	2	632	57410415	57411045	132998879	Chr17	100	100	0.988476	0.998418	108395
AHT1B5RGH004-N16TP	740	1	740	16342754	16342015	AHT1B5RGH004-N16TV	819	1	818	16237598	16238415	140659116	Chr20	100	100	1	0.998779	105156
AHT1B5RGH004-N18TP	745	1	745	60548186	60547442	AHT1B5RGH004-N18TV	686	1	686	60439540	60440225	135085854	Chr14	100	100	1	1	108646
AHT1B5RGH004-N22TP	677	2	677	106264617	106263939	AHT1B5RGH004-N22TV	604	1	604	106144354	106144957	132998879	Chr17	99.264	100	0.998523	1	120263
AHT1B5RGH004-N2TP	398	1	398	30711246	30711643	AHT1B5RGH004-N2TV	674	1	674	30710316	30709643	83117376	Chr07	99.749	100	1	1	2000
AHT1B5RGH004-N6TP	743	9	743	95653330	95652613	AHT1B5RGH004-N6TV	879	1	878	95591346	95592231	143206517	Chr03	97.283	99.097	0.989233	0.998862	61984
AHT1B5RGH004-N8TP	680	1	680	26516518	26515839	AHT1B5RGH004-N8TV	566	1	566	26387318	26387883	153119099	Chr15	99.853	99.823	1	1	129200
AHT1B5RGH004-O10TP	341	1	341	101932063	101931723	AHT1B5RGH004-O10TV	272	1	272	101826321	101826592	122213787	Chr12	99.413	99.265	1	1	105742
AHT1B5RGH004-O12TP	805	1	805	2723767	2722962	AHT1B5RGH004-O12TV	660	1	660	2652717	2653373	121058954	Chr09	99.876	95.455	1	1	71050
AHT1B5RGH004-O14TP	599	1	599	45191785	45191187	AHT1B5RGH004-O14TV	444	2	444	45038831	45039273	109264827	Chr06	100	98.871	1	0.997748	152954
AHT1B5RGH004-O16TP	605	1	605	3839129	3839733	AHT1B5RGH004-O16TV	464	1	463	4003565	4003103	122213787	Chr12	100	100	1	0.997845	164436
AHT1B5RGH004-O20TP	633	1	633	90300465	90301099	AHT1B5RGH004-O20TV	831	1	831	90307194	90306363	99791824	Chr02	98.11	99.88	1	1	6729
AHT1B5RGH004-O22TP	608	1	608	8795086	8795693	AHT1B5RGH004-O22TV	675	1	675	8923762	8923089	136776503	Chr18	99.836	99.704	1	1	128676
AHT1B5RGH004-O2TP	479	1	479	113538128	113538606	AHT1B5RGH004-O2TV	585	2	585	113664665	113664082	150766190	Chr13	99.582	99.829	1	0.998291	126537
AHT1B5RGH004-O4TP	824	1	824	596220	595395	AHT1B5RGH004-O4TV	692	1	692	458943	459634	116166884	Chr05	99.758	99.855	1	1	137277
AHT1B5RGH004-P11TP	741	1	735	1403757	1403024	AHT1B5RGH004-P11TV	747	1	747	1324531	1325279	150766190	Chr13	97.023	99.333	0.991903	1	79226
AHT1B5RGH004-P13TP	550	1	550	48779426	48779975	AHT1B5RGH004-P13TV	302	1	301	48913867	48913567	143206517	Chr03	100	99.668	1	0.996689	134441
AHT1B5RGH004-P14TP	683	1	683	102507541	102508223	AHT1B5RGH004-P14TV	518	1	518	102644006	102643489	136776503	Chr18	100	100	1	1	136465
AHT1B5RGH004-P16TP	578	1	578	94453834	94454411	AHT1B5RGH004-P16TV	727	1	727	94571308	94570582	159154999	Chr19	100	100	1	1	117474
AHT1B5RGH004-P22TP	566	1	566	8795086	8795651	AHT1B5RGH004-P22TV	737	1	737	8923763	8923028	136776503	Chr18	100	99.729	1	1	128677
AHT1B5RGH004-P7TP	650	1	650	75186585	75187234	AHT1B5RGH004-P7TV	536	1	536	75276895	75276360	150766190	Chr13	100	100	1	1	90310
AHT1B5RGH004-P8TP	728	1	728	62911249	62910522	AHT1B5RGH004-P8TV	610	1	610	62846527	62847136	149379573	Chr11	100	99.672	1	1	64722
AHT1B5RGH005-A13TP	820	1	820	61472593	61471772	AHT1B5RGH005-A13TV	742	1	742	61410019	61410760	159154999	Chr19	99.757	100	1	1	62574
AHT1B5RGH005-A14TP	612	1	612	41376016	41375407	AHT1B5RGH005-A14TV	609	1	609	41270251	41270859	83117376	Chr07	99.673	100	1	1	105765
AHT1B5RGH005-A15TP	704	1	704	10268205	10267502	AHT1B5RGH005-A15TV	633	1	633	10153140	10153771	143206517	Chr03	100	99.842	1	1	115065
AHT1B5RGH005-A3TP	520	1	520	34609112	34608593	AHT1B5RGH005-A3TV	697	1	697	34456537	34457233	159154999	Chr19	100	100	1	1	152575
AHT1B5RGH005-A7TP	492	1	492	12516426	12515935	AHT1B5RGH005-A7TV	476	1	476	12424085	12424560	159154999	Chr19	100	99.79	1	1	92341
AHT1B5RGH005-B12TP	734	1	734	88533360	88534093	AHT1B5RGH005-B12TV	603	1	603	88581102	88580500	132998879	Chr17	100	99.834	1	1	47742
AHT1B5RGH005-B14TP	229	1	229	60109232	60109004	AHT1B5RGH005-B14TV	691	1	691	59936198	59936887	132998879	Chr17	100	99.711	1	1	173034
AHT1B5RGH005-B17TP	398	1	398	92865000	92864603	AHT1B5RGH005-B17TV	517	1	517	92757320	92757836	136776503	Chr18	100	100	1	1	107680
AHT1B5RGH005-B19TP	170	1	170	69299912	69300082	AHT1B5RGH005-B19TV	375	1	375	69456638	69456264	149379573	Chr11	98.83	100	1	1	156726
AHT1B5RGH005-B22TP	374	1	372	66787964	66788335	AHT1B5RGH005-B22TV	524	1	524	66931760	66931237	116166884	Chr05	100	100	0.994652	1	143796
AHT1B5RGH005-B5TP	519	1	519	42380497	42381015	AHT1B5RGH005-B5TV	657	1	657	42486286	42485628	114519869	Chr10	100	99.091	1	1	105789
AHT1B5RGH005-B7TP	464	1	464	66781939	66782402	AHT1B5RGH005-B7TV	297	1	297	66877860	66877558	132998879	Chr17	100	97.69	1	1	95921
AHT1B5RGH005-B9TP	106	1	106	52448943	52448837	AHT1B5RGH005-B9TV	310	1	310	52304813	52305121	150766190	Chr13	98.131	99.677	1	1	144130
AHT1B5RGH005-C15TP	817	1	817	9560940	9560124	AHT1B5RGH005-C15TV	762	2	759	9483055	9483812	116166884	Chr05	100	99.868	1	0.994751	77885
AHT1B5RGH005-C1TP	688	1	688	66250679	66249992	AHT1B5RGH005-C1TV	689	1	689	66154211	66154896	140659116	Chr20	100	99.565	1	1	96468
AHT1B5RGH005-C2TP	554	1	554	66250679	66250126	AHT1B5RGH005-C2TV	315	1	315	66154211	66154522	140659116	Chr20	100	98.413	1	1	96468
AHT1B5RGH005-C3TP	508	1	508	132226045	132226552	AHT1B5RGH005-C3TV	442	1	442	132313577	132313136	153789061	Chr16	99.803	99.774	1	1	87532
AHT1B5RGH005-C7TP	622	1	622	115937791	115938412	AHT1B5RGH005-C7TV	589	1	589	116038274	116037686	122213787	Chr12	100	99.83	1	1	100483
AHT1B5RGH005-C9TP	478	1	478	41320058	41320535	AHT1B5RGH005-C9TV	549	1	549	41408744	41408197	83117376	Chr07	99.791	99.818	1	1	88686
AHT1B5RGH005-D10TP	549	1	549	100290364	100289817	AHT1B5RGH005-D10TV	674	1	674	100182601	100183274	150766190	Chr13	99.818	100	1	1	107763
AHT1B5RGH005-D18TP	543	1	543	89790707	89791248	AHT1B5RGH005-D18TV	590	1	590	89876992	89876403	159154999	Chr19	99.632	100	1	1	86285
AHT1B5RGH005-D19TP	468	1	468	39290848	39290381	AHT1B5RGH005-D19TV	441	1	441	39193645	39194085	140659116	Chr20	100	100	1	1	97203
AHT1B5RGH005-D1TP	491	1	491	115032494	115032004	AHT1B5RGH005-D1TV	607	1	607	114933466	114934072	143206517	Chr03	100	100	1	1	99028
AHT1B5RGH005-D21TP	559	1	559	113399698	113400256	AHT1B5RGH005-D21TV	623	1	623	113493467	113492845	149379573	Chr11	100	100	1	1	93769
AHT1B5RGH005-D22TP	677	1	677	61891232	61891908	AHT1B5RGH005-D22TV	702	1	702	62003669	62002968	122213787	Chr12	99.852	100	1	1	112437
AHT1B5RGH005-D2TP	488	1	488	25771659	25771159	AHT1B5RGH005-D2TV	633	1	629	25668823	25669450	116166884	Chr05	97.012	99.841	1	0.993681	102836
AHT1B5RGH005-D3TP	410	1	410	82569436	82569027	AHT1B5RGH005-D3TV	280	1	280	82443906	82444189	143206517	Chr03	99.756	98.592	1	1	125530
AHT1B5RGH005-D4TP	385	1	385	66848243	66848627	AHT1B5RGH005-D4TV	241	1	241	66955683	66955443	149379573	Chr11	99.481	99.585	1	1	107440
AHT1B5RGH005-D5TP	545	1	545	82464002	82463457	AHT1B5RGH005-D5TV	465	1	465	82428006	82428470	143206517	Chr03	99.451	100	1	1	35996
AHT1B5RGH005-D7TP	372	1	372	41253384	41253013	AHT1B5RGH005-D7TV	444	1	444	41102319	41102761	109264827	Chr06	99.731	99.775	1	1	151065
AHT1B5RGH005-D8TP	349	1	348	59039524	59039177	AHT1B5RGH005-D8TV	559	1	559	58907103	58907661	135085854	Chr14	100	100	0.997135	1	132421
AHT1B5RGH005-D9TP	597	1	597	30051938	30051343	AHT1B5RGH005-D9TV	564	1	564	29935245	29935810	132998879	Chr17	99.832	99.47	1	1	116693
AHT1B5RGH005-E12TP	451	1	451	117302444	117302893	AHT1B5RGH005-E12TV	431	1	431	117407845	117407415	122064722	Chr04	99.778	100	1	1	105401
AHT1B5RGH005-E14TP	694	1	694	103633084	103633779	AHT1B5RGH005-E14TV	684	1	684	103742154	103741471	109264827	Chr06	99.713	100	1	1	109070
AHT1B5RGH005-E16TP	572	1	572	113538113	113538684	AHT1B5RGH005-E16TV	651	1	651	113664685	113664036	150766190	Chr13	99.825	99.693	1	1	126572
AHT1B5RGH005-E20TP	730	1	730	147355083	147355812	AHT1B5RGH005-E20TV	724	1	724	147442106	147441383	153119099	Chr15	100	100	1	1	87023
AHT1B5RGH005-E2TP	547	1	547	21216699	21217244	AHT1B5RGH005-E2TV	558	1	558	21294560	21294003	51955169	Chr08	99.817	99.821	1	1	77861
AHT1B5RGH005-E4TP	538	1	538	8755350	8754813	AHT1B5RGH005-E4TV	572	1	572	8627488	8628059	122213787	Chr12	100	100	1	1	127862
AHT1B5RGH005-E6TP	731	1	731	633405	632675	AHT1B5RGH005-E6TV	691	1	691	586115	586805	116166884	Chr05	100	100	1	1	47290
AHT1B5RGH005-E8TP	641	1	641	2868670	2869310	AHT1B5RGH005-E8TV	715	1	715	2920559	2919845	122213787	Chr12	100	100	1	1	51889
AHT1B5RGH005-F11TP	515	1	515	57758130	57757616	AHT1B5RGH005-F11TV	409	1	409	57638654	57639062	140659116	Chr20	99.806	100	1	1	119476
AHT1B5RGH005-F13TP	687	1	687	74308624	74307938	AHT1B5RGH005-F13TV	743	1	743	74197767	74198508	150766190	Chr13	100	99.865	1	1	110857
AHT1B5RGH005-F15TP	558	1	558	96018160	96018717	AHT1B5RGH005-F15TV	599	1	599	96138469	96137871	122064722	Chr04	99.821	100	1	1	120309
AHT1B5RGH005-F1TP	348	1	346	38242179	38242524	AHT1B5RGH005-F1TV	764	1	764	38348794	38348031	149379573	Chr11	99.711	100	0.994253	1	106615
AHT1B5RGH005-F5TP	316	1	316	38714316	38713999	AHT1B5RGH005-F5TV	441	1	441	38604564	38605004	122213787	Chr12	99.371	99.773	1	1	109752
AHT1B5RGH005-F6TP	286	3	286	42477381	42477098	AHT1B5RGH005-F6TV	494	1	494	42291780	42292273	114519869	Chr10	99.648	100	0.993007	1	185601
AHT1B5RGH005-F7TP	506	1	506	81733095	81733600	AHT1B5RGH005-F7TV	553	1	553	81839110	81838558	150766190	Chr13	100	100	1	1	106015
AHT1B5RGH005-F9TP	455	1	455	56286722	56287176	AHT1B5RGH005-F9TV	635	1	635	56395035	56394401	132998879	Chr17	100	100	1	1	108313
AHT1B5RGH005-G10TP	125	1	125	44450355	44450230	AHT1B5RGH005-G10TV	481	1	481	44309532	44310009	122213787	Chr12	97.619	98.96	1	1	140823
AHT1B5RGH005-G11TP	534	1	534	5694285	5694815	AHT1B5RGH005-G11TV	718	3	712	5725630	5724921	51955169	Chr08	98.127	95.152	1	0.988858	31345
AHT1B5RGH005-G12TP	552	1	552	2014806	2014255	AHT1B5RGH005-G12TV	580	1	580	1891371	1891948	99791824	Chr02	100	99.483	1	1	123435
AHT1B5RGH005-G13TP	714	1	714	106986445	106987159	AHT1B5RGH005-G13TV	695	1	695	107050074	107049380	114519869	Chr10	99.86	100	1	1	63629
AHT1B5RGH005-G14TP	598	1	598	125215985	125215388	AHT1B5RGH005-G14TV	497	1	497	125086051	125086547	132998879	Chr17	100	100	1	1	129934
AHT1B5RGH005-G15TP	589	1	589	60934426	60935013	AHT1B5RGH005-G15TV	616	1	616	61078014	61077401	143206517	Chr03	99.491	99.675	1	1	143588
AHT1B5RGH005-G16TP	739	1	739	2642834	2643572	AHT1B5RGH005-G16TV	768	1	768	2705822	2705054	121058954	Chr09	100	99.87	1	1	62988
AHT1B5RGH005-G18TP	756	1	756	21239480	21240236	AHT1B5RGH005-G18TV	376	1	376	21337838	21337464	51955169	Chr08	99.868	97.074	1	1	98358
AHT1B5RGH005-G2TP	650	1	650	55583119	55583768	AHT1B5RGH005-G2TV	705	1	705	55694740	55694036	121058954	Chr09	99.846	99.858	1	1	111621
AHT1B5RGH005-G6TP	73	2	73	3390931	3390860	AHT1B5RGH005-G6TV	214	1	214	3335558	3335775	122213787	Chr12	100	96.789	0.986301	1	55373
AHT1B5RGH005-H10TP	164	1	164	98695738	98695903	AHT1B5RGH005-H10TV	525	1	525	98800301	98799777	149379573	Chr11	97.59	100	1	1	104563
AHT1B5RGH005-H12TP	805	1	805	33584331	33585137	AHT1B5RGH005-H12TV	790	1	790	33582400	33581610	83117376	Chr07	99.752	99.874	1	1	3527
AHT1B5RGH005-H14TP	541	1	541	81464077	81463537	AHT1B5RGH005-H14TV	369	1	369	81356535	81356903	159154999	Chr19	100	100	1	1	107542
AHT1B5RGH005-H16TP	506	1	506	38983106	38983611	AHT1B5RGH005-H16TV	621	1	621	39101820	39101200	99791824	Chr02	100	100	1	1	118714
AHT1B5RGH005-H18TP	701	1	701	86800612	86799912	AHT1B5RGH005-H18TV	779	1	779	86695958	86696736	143206517	Chr03	100	99.872	1	1	104654
AHT1B5RGH005-H20TP	687	1	687	32455014	32455702	AHT1B5RGH005-H20TV	740	1	740	32596843	32596104	109264827	Chr06	99.71	100	1	1	141829
AHT1B5RGH005-H22TP	594	1	594	77699635	77700228	AHT1B5RGH005-H22TV	612	1	612	77817880	77817269	153789061	Chr16	100	100	1	1	118245
AHT1B5RGH005-I17TP	647	1	647	146284494	146285139	AHT1B5RGH005-I17TV	674	1	674	146371040	146370367	150766190	Chr13	99.845	100	1	1	86546
AHT1B5RGH005-J11TP	848	1	848	69894201	69895056	AHT1B5RGH005-J11TV	827	1	824	69929809	69928981	135085854	Chr14	99.065	99.397	1	0.996372	35608
AHT1B5RGH005-J13TP	706	1	706	72922951	72923656	AHT1B5RGH005-J13TV	747	1	747	73017559	73016813	153119099	Chr15	99.858	100	1	1	94608
AHT1B5RGH005-J15TP	554	1	554	91088412	91088965	AHT1B5RGH005-J15TV	677	1	677	91195383	91194707	159154999	Chr19	100	100	1	1	106971
AHT1B5RGH005-J17TP	566	1	566	112234659	112234094	AHT1B5RGH005-J17TV	599	1	599	112109505	112110103	150766190	Chr13	100	100	1	1	125154
AHT1B5RGH005-J19TP	614	1	611	42844489	42845098	AHT1B5RGH005-J19TV	293	3	293	43018555	43018261	140659116	Chr20	99.673	98.644	0.995114	0.993174	174066
AHT1B5RGH005-J21TP	624	1	624	20843088	20842465	AHT1B5RGH005-J21TV	520	1	520	20680496	20681015	51955169	Chr08	99.84	100	1	1	162592
AHT1B5RGH005-J4TP	447	1	447	40980406	40979960	AHT1B5RGH005-J4TV	606	1	606	40891285	40891890	153789061	Chr16	100	100	1	1	89121
AHT1B5RGH005-J8TP	592	1	592	102694074	102693484	AHT1B5RGH005-J8TV	664	1	664	102598365	102599029	143206517	Chr03	99.831	99.699	1	1	95709
AHT1B5RGH005-K11TP	708	1	708	137443212	137443920	AHT1B5RGH005-K11TV	763	1	763	137553054	137552292	150766190	Chr13	99.859	100	1	1	109842
AHT1B5RGH005-K13TP	613	1	613	89015945	89016558	AHT1B5RGH005-K13TV	586	1	586	89120602	89120017	116166884	Chr05	99.837	99.829	1	1	104657
AHT1B5RGH005-K14TP	805	1	805	131363773	131364577	AHT1B5RGH005-K14TV	834	1	834	131397780	131396945	136776503	Chr18	99.876	99.761	1	1	34007
AHT1B5RGH005-K15TP	827	1	827	8814764	8815592	AHT1B5RGH005-K15TV	731	1	731	8915541	8914811	136776503	Chr18	99.759	100	1	1	100777
AHT1B5RGH005-K16TP	749	1	749	43519092	43518344	AHT1B5RGH005-K16TV	847	1	847	43434166	43435014	122213787	Chr12	100	99.764	1	1	84926
AHT1B5RGH005-K22TP	292	1	292	24636251	24635960	AHT1B5RGH005-K22TV	618	1	618	24567651	24568268	121058954	Chr09	100	100	1	1	68600
AHT1B5RGH005-L1TP	334	1	334	58940014	58939681	AHT1B5RGH005-L1TV	549	1	549	58820910	58821458	140659116	Chr20	100	100	1	1	119104
AHT1B5RGH005-L21TP	719	1	719	41262985	41262267	AHT1B5RGH005-L21TV	689	1	689	41193450	41194138	153119099	Chr15	100	100	1	1	69535
AHT1B5RGH005-M10TP	356	1	356	18296224	18296579	AHT1B5RGH005-M10TV	100	1	100	18444672	18444571	122064722	Chr04	99.157	98.039	1	1	148448
AHT1B5RGH005-M11TP	752	1	752	67024425	67023674	AHT1B5RGH005-M11TV	762	1	762	66938944	66939706	83117376	Chr07	99.867	99.869	1	1	85481
AHT1B5RGH005-M15TP	725	1	725	10132360	10131635	AHT1B5RGH005-M15TV	795	1	795	10042496	10043291	143206517	Chr03	99.862	99.874	1	1	89864
AHT1B5RGH005-M18TP	542	1	542	720023	719482	AHT1B5RGH005-M18TV	660	1	660	565670	566329	116166884	Chr05	99.815	99.848	1	1	154353
AHT1B5RGH005-M19TP	555	1	555	6982807	6982253	AHT1B5RGH005-M19TV	529	1	529	6882579	6883107	99791824	Chr02	99.82	100	1	1	100228
AHT1B5RGH005-M20TP	538	1	538	6982807	6982271	AHT1B5RGH005-M20TV	406	1	406	6882579	6882984	99791824	Chr02	99.628	99.754	1	1	100228
AHT1B5RGH005-M21TP	533	1	533	84293880	84294412	AHT1B5RGH005-M21TV	514	1	514	84435650	84435137	111624253	Chr01	100	100	1	1	141770
AHT1B5RGH005-M22TP	671	1	671	84293880	84294551	AHT1B5RGH005-M22TV	667	1	667	84435650	84434984	111624253	Chr01	99.851	100	1	1	141770
AHT1B5RGH005-M2TP	786	1	786	22304457	22305245	AHT1B5RGH005-M2TV	741	1	741	22356582	22355842	99791824	Chr02	99.62	99.865	1	1	52125
AHT1B5RGH005-M3TP	569	1	569	88638456	88639024	AHT1B5RGH005-M3TV	542	1	541	88749554	88749014	99791824	Chr02	100	100	1	0.998155	111098
AHT1B5RGH005-M6TP	821	1	821	2773142	2773966	AHT1B5RGH005-M6TV	806	1	806	2650104	2650909	122213787	Chr12	96.131	97.27	1	1	123862
AHT1B5RGH005-M9TP	728	1	728	18296224	18296951	AHT1B5RGH005-M9TV	667	1	667	18444732	18444066	122064722	Chr04	100	100	1	1	148508
AHT1B5RGH005-N11TP	479	1	479	74653503	74653981	AHT1B5RGH005-N11TV	530	1	530	74801081	74800552	159154999	Chr19	100	99.623	1	1	147578
AHT1B5RGH005-N17TP	566	4	566	76650344	76649795	AHT1B5RGH005-N17TV	642	1	642	76570932	76571573	140659116	Chr20	97.691	100	0.9947	1	79412
AHT1B5RGH005-N1TP	428	1	428	62305819	62306246	AHT1B5RGH005-N1TV	541	1	541	62440233	62439693	121058954	Chr09	100	100	1	1	134414
AHT1B5RGH005-N3TP	698	1	698	82286654	82287351	AHT1B5RGH005-N3TV	499	1	499	82485051	82484551	150766190	Chr13	100	98.805	1	1	198397
AHT1B5RGH005-N7TP	572	1	572	103153226	103152655	AHT1B5RGH005-N7TV	700	1	700	103035064	103035763	159154999	Chr19	100	100	1	1	118162
AHT1B5RGH005-N9TP	750	1	750	79258156	79257407	AHT1B5RGH005-N9TV	825	1	825	79181648	79182473	140659116	Chr20	100	99.637	1	1	76508
AHT1B5RGH005-O11TP	762	1	762	102776975	102776215	AHT1B5RGH005-O11TV	762	1	759	102733317	102734075	122213787	Chr12	99.869	100	1	0.996063	43658
AHT1B5RGH005-O13TP	564	1	564	383181	383744	AHT1B5RGH005-O13TV	515	1	515	459238	458724	99791824	Chr02	99.823	99.417	1	1	76057
AHT1B5RGH005-O19TP	767	1	767	23759886	23759116	AHT1B5RGH005-O19TV	666	1	666	23658374	23659039	122213787	Chr12	99.481	100	1	1	101512
AHT1B5RGH005-O9TP	418	1	418	58940014	58939597	AHT1B5RGH005-O9TV	500	1	499	58820910	58821408	140659116	Chr20	98.804	99.8	1	0.998	119104
AHT1B5RGH005-P10TP	625	1	625	50104433	50105057	AHT1B5RGH005-P10TV	585	1	585	50241035	50240451	122213787	Chr12	99.84	100	1	1	136602
AHT1B5RGH005-P11TP	601	3	601	61455585	61454987	AHT1B5RGH005-P11TV	695	1	695	61310460	61311155	159154999	Chr19	100	99.856	0.996672	1	145125
AHT1B5RGH005-P12TP	184	1	184	27000670	27000853	AHT1B5RGH005-P12TV	596	1	594	27118748	27118155	122213787	Chr12	100	100	1	0.996644	118078
AHT1B5RGH005-P13TP	597	1	597	63530468	63531064	AHT1B5RGH005-P13TV	105	4	105	63624679	63624578	153119099	Chr15	100	100	1	0.971429	94211
AHT1B5RGH005-P14TP	196	1	196	76700797	76700601	AHT1B5RGH005-P14TV	574	1	574	76574747	76575319	122064722	Chr04	99.492	99.826	1	1	126050
AHT1B5RGH005-P15TP	405	1	405	57916581	57916985	AHT1B5RGH005-P15TV	469	1	469	57997625	57997159	136776503	Chr18	99.753	99.36	1	1	81044
AHT1B5RGH005-P17TP	611	1	611	59297657	59297047	AHT1B5RGH005-P17TV	385	1	385	59155395	59155779	153789061	Chr16	100	99.481	1	1	142262
AHT1B5RGH005-P18TP	372	1	371	66929434	66929064	AHT1B5RGH005-P18TV	425	1	425	66795054	66795478	136776503	Chr18	99.73	99.294	0.997312	1	134380
AHT1B5RGH005-P22TP	561	1	561	41392085	41391526	AHT1B5RGH005-P22TV	525	1	525	41266040	41266564	159154999	Chr19	99.643	99.619	1	1	126045
AHT1B5RGH005-P24TP	487	1	487	40485454	40485940	AHT1B5RGH005-P24TV	578	1	578	40545140	40544563	122213787	Chr12	99.795	100	1	1	59686
AHT1B5RGH005-P4TP	548	1	548	70894961	70895508	AHT1B5RGH005-P4TV	799	1	799	71000809	71000008	114519869	Chr10	100	99.501	1	1	105848
AHT1B5RGH005-P5TP	414	1	414	57737891	57738304	AHT1B5RGH005-P5TV	596	1	596	57866212	57865617	140659116	Chr20	99.517	100	1	1	128321
AHT1B5RGH005-P7TP	482	1	482	84705848	84706329	AHT1B5RGH005-P7TV	517	1	517	84780274	84779758	159154999	Chr19	99.793	100	1	1	74426
AHT1B5RGH005-P9TP	305	1	305	90172659	90172354	AHT1B5RGH005-P9TV	450	1	450	90058824	90059273	153119099	Chr15	99.673	99.556	1	1	113835
AHT1B5RGH006-A10TP	657	1	657	64935774	64935118	AHT1B5RGH006-A10TV	658	1	658	64856967	64857624	153789061	Chr16	100	100	1	1	78807
AHT1B5RGH006-A12TP	638	1	638	51636791	51636157	AHT1B5RGH006-A12TV	672	1	672	51542340	51543011	136776503	Chr18	99.373	99.851	1	1	94451
AHT1B5RGH006-A14TP	540	1	540	41285387	41284841	AHT1B5RGH006-A14TV	456	1	456	41181290	41181767	109264827	Chr06	98.175	95.397	1	1	104097
AHT1B5RGH006-A17TP	766	1	766	31229594	31230362	AHT1B5RGH006-A17TV	817	1	817	31309299	31308481	149379573	Chr11	99.61	99.756	1	1	79705
AHT1B5RGH006-A18TP	608	1	608	70097666	70098273	AHT1B5RGH006-A18TV	672	1	672	70235960	70235289	132998879	Chr17	100	100	1	1	138294
AHT1B5RGH006-A19TP	705	1	705	99538304	99537600	AHT1B5RGH006-A19TV	593	1	593	99390578	99391170	150766190	Chr13	100	100	1	1	147726
AHT1B5RGH006-A1TP	279	1	279	83230496	83230774	AHT1B5RGH006-A1TV	763	1	763	83376582	83375820	132998879	Chr17	99.283	100	1	1	146086
AHT1B5RGH006-A2TP	234	1	233	87194058	87194292	AHT1B5RGH006-A2TV	753	1	753	87292375	87291623	135085854	Chr14	99.149	99.867	0.995726	1	98317
AHT1B5RGH006-A3TP	97	1	97	69908527	69908623	AHT1B5RGH006-A3TV	589	1	589	70017848	70017260	150766190	Chr13	100	100	1	1	109321
AHT1B5RGH006-A4TP	702	1	702	98104085	98103384	AHT1B5RGH006-A4TV	538	1	538	98012161	98012698	153789061	Chr16	100	100	1	1	91924
AHT1B5RGH006-A5TP	416	1	416	49276208	49275794	AHT1B5RGH006-A5TV	821	1	821	49145699	49146519	114519869	Chr10	99.76	99.878	1	1	130509
AHT1B5RGH006-A8TP	467	1	467	51440821	51441288	AHT1B5RGH006-A8TV	662	1	661	51509584	51508924	136776503	Chr18	99.786	100	1	0.998489	68763
AHT1B5RGH006-B12TP	484	1	484	89235290	89234807	AHT1B5RGH006-B12TV	510	1	510	89124993	89125502	150766190	Chr13	100	100	1	1	110297
AHT1B5RGH006-B13TP	373	1	372	94844615	94845002	AHT1B5RGH006-B13TV	303	1	303	94999352	94999050	153789061	Chr16	95.619	99.01	0.997319	1	154737
AHT1B5RGH006-B14TP	589	1	589	71045476	71046064	AHT1B5RGH006-B14TV	424	1	424	71182167	71181744	153789061	Chr16	100	98.585	1	1	136691
AHT1B5RGH006-B15TP	726	1	726	86689860	86690586	AHT1B5RGH006-B15TV	565	1	565	86803837	86803273	143206517	Chr03	99.862	99.823	1	1	113977
AHT1B5RGH006-B16TP	722	1	722	56244748	56244027	AHT1B5RGH006-B16TV	768	1	768	56155909	56156677	136776503	Chr18	100	99.48	1	1	88839
AHT1B5RGH006-B17TP	446	1	446	59187380	59187825	AHT1B5RGH006-B17TV	495	1	495	59314375	59313881	153119099	Chr15	99.327	99.394	1	1	126995
AHT1B5RGH006-B18TP	630	1	630	50999525	51000154	AHT1B5RGH006-B18TV	843	1	843	51027601	51026759	122064722	Chr04	99.841	100	1	1	28076
AHT1B5RGH006-B19TP	684	1	684	55989016	55988333	AHT1B5RGH006-B19TV	798	1	795	55968202	55968997	114519869	Chr10	100	99.874	1	0.996241	20814
AHT1B5RGH006-B1TP	645	1	645	83230474	83231118	AHT1B5RGH006-B1TV	797	1	797	83376591	83375795	132998879	Chr17	100	100	1	1	146117
AHT1B5RGH006-B20TP	601	1	601	99311535	99310935	AHT1B5RGH006-B20TV	697	1	697	99222952	99223648	122213787	Chr12	100	99.857	1	1	88583
AHT1B5RGH006-B22TP	416	1	416	99311535	99311120	AHT1B5RGH006-B22TV	693	1	693	99222968	99223660	122213787	Chr12	99.76	99.424	1	1	88567
AHT1B5RGH006-B24TP	515	1	515	68561400	68560886	AHT1B5RGH006-B24TV	669	1	669	68613948	68614616	136776503	Chr18	100	98.954	1	1	53730
AHT1B5RGH006-B2TP	624	1	624	49054658	49054035	AHT1B5RGH006-B2TV	791	1	791	48933816	48934607	135085854	Chr14	99.84	99.747	1	1	120842
AHT1B5RGH006-B3TP	821	1	821	127297334	127298156	AHT1B5RGH006-B3TV	742	1	742	127400087	127399346	149379573	Chr11	99.515	99.596	1	1	102753
AHT1B5RGH006-B4TP	785	1	785	29715841	29716625	AHT1B5RGH006-B4TV	824	1	824	29846031	29845207	99791824	Chr02	99.873	99.879	1	1	130190
AHT1B5RGH006-B6TP	652	1	652	68626736	68627387	AHT1B5RGH006-B6TV	577	1	536	68723791	68723256	143206517	Chr03	100	99.813	1	0.928943	97055
AHT1B5RGH006-B7TP	374	1	374	70583201	70583579	AHT1B5RGH006-B7TV	313	1	313	70703661	70703346	116166884	Chr05	98.681	99.051	1	1	120460
AHT1B5RGH006-B8TP	330	1	330	80296387	80296049	AHT1B5RGH006-B8TV	588	1	588	80210426	80211016	111624253	Chr01	97.345	99.492	1	1	85961
AHT1B5RGH006-C10TP	562	1	562	80090011	80089450	AHT1B5RGH006-C10TV	412	1	412	79975806	79976217	143206517	Chr03	100	99.272	1	1	114205
AHT1B5RGH006-C11TP	668	1	668	39262298	39262965	AHT1B5RGH006-C11TV	414	1	414	39390570	39390141	140659116	Chr20	100	96.279	1	1	128272
AHT1B5RGH006-C12TP	683	1	683	62889254	62889936	AHT1B5RGH006-C12TV	502	1	502	62972846	62972345	132998879	Chr17	99.27	100	1	1	83592
AHT1B5RGH006-C13TP	483	1	482	45327842	45328330	AHT1B5RGH006-C13TV	806	1	806	45383762	45382957	159154999	Chr19	98.569	99.876	0.99793	1	55920
AHT1B5RGH006-C14TP	597	1	597	66300566	66301162	AHT1B5RGH006-C14TV	592	1	592	66427712	66427121	122213787	Chr12	100	100	1	1	127146
AHT1B5RGH006-C15TP	654	1	654	88546876	88546223	AHT1B5RGH006-C15TV	816	1	816	88416057	88416873	153789061	Chr16	100	99.878	1	1	130819
AHT1B5RGH006-C16TP	757	1	755	86225814	86226569	AHT1B5RGH006-C16TV	697	1	697	86305059	86304363	150766190	Chr13	99.868	100	0.997358	1	79245
AHT1B5RGH006-C17TP	396	1	390	31146492	31146889	AHT1B5RGH006-C17TV	649	1	649	31284677	31284029	132998879	Chr17	97.99	100	0.984848	1	138185
AHT1B5RGH006-C19TP	569	1	569	31146464	31147032	AHT1B5RGH006-C19TV	665	1	665	31284677	31284013	132998879	Chr17	100	100	1	1	138213
AHT1B5RGH006-C1TP	655	1	655	52430897	52430216	AHT1B5RGH006-C1TV	400	1	400	52314851	52315250	159154999	Chr19	96.041	99.75	1	1	116046
AHT1B5RGH006-C20TP	758	8	758	39897210	39896460	AHT1B5RGH006-C20TV	714	1	714	39830685	39831399	122064722	Chr04	100	99.86	0.990765	1	66525
AHT1B5RGH006-C21TP	655	1	655	103992142	103991489	AHT1B5RGH006-C21TV	700	1	700	103865324	103866023	149379573	Chr11	99.847	100	1	1	126818
AHT1B5RGH006-C23TP	697	1	697	42677802	42678497	AHT1B5RGH006-C23TV	621	1	621	42785199	42784578	153789061	Chr16	99.713	99.518	1	1	107397
AHT1B5RGH006-C24TP	283	1	283	104327160	104327442	AHT1B5RGH006-C24TV	541	1	541	104451640	104451101	150766190	Chr13	99.647	99.815	1	1	124480
AHT1B5RGH006-C5TP	747	1	747	75473446	75472700	AHT1B5RGH006-C5TV	515	1	515	75362306	75362820	143206517	Chr03	100	100	1	1	111140
AHT1B5RGH006-C7TP	597	1	593	38141345	38141937	AHT1B5RGH006-C7TV	507	1	507	38238668	38238162	122213787	Chr12	99.831	100	0.9933	1	97323
AHT1B5RGH006-C8TP	817	1	817	39496217	39495397	AHT1B5RGH006-C8TV	808	1	808	39377193	39377998	122213787	Chr12	99.513	99.752	1	1	119024
AHT1B5RGH006-D10TP	725	1	725	39290848	39290123	AHT1B5RGH006-D10TV	480	1	480	39193650	39194147	140659116	Chr20	99.862	96.386	1	1	97198
AHT1B5RGH006-D12TP	537	4	537	70671857	70671324	AHT1B5RGH006-D12TV	586	1	586	70528467	70529052	116166884	Chr05	99.251	100	0.994413	1	143390
AHT1B5RGH006-D1TP	612	1	612	104941316	104940706	AHT1B5RGH006-D1TV	792	1	792	104844736	104845525	153789061	Chr16	99.673	99.747	1	1	96580
AHT1B5RGH006-D20TP	572	1	572	51572967	51573537	AHT1B5RGH006-D20TV	591	1	591	51686824	51686232	153119099	Chr15	99.825	99.663	1	1	113857
AHT1B5RGH006-D22TP	419	1	417	51572967	51573383	AHT1B5RGH006-D22TV	847	1	845	51686824	51685978	153119099	Chr15	99.041	99.528	0.995227	0.997639	113857
AHT1B5RGH006-D24TP	780	1	780	63844272	63843493	AHT1B5RGH006-D24TV	722	1	722	63725914	63726635	116166884	Chr05	100	99.861	1	1	118358
AHT1B5RGH006-D6TP	715	1	715	39910097	39910811	AHT1B5RGH006-D6TV	765	1	765	40025736	40024972	153119099	Chr15	99.86	100	1	1	115639
AHT1B5RGH006-D8TP	741	1	741	69772720	69771980	AHT1B5RGH006-D8TV	500	1	500	69654566	69655065	132998879	Chr17	100	99.8	1	1	118154
AHT1B5RGH006-E10TP	624	1	622	92363818	92363197	AHT1B5RGH006-E10TV	614	1	614	92212496	92213109	122213787	Chr12	99.839	100	0.996795	1	151322
AHT1B5RGH006-E11TP	596	1	596	63950213	63950808	AHT1B5RGH006-E11TV	500	1	497	64083360	64082846	122064722	Chr04	100	96.311	1	0.994	133147
AHT1B5RGH006-E14TP	558	1	558	53926784	53927341	AHT1B5RGH006-E14TV	560	1	560	54046123	54045564	149379573	Chr11	100	99.821	1	1	119339
AHT1B5RGH006-E15TP	266	1	266	94568098	94567826	AHT1B5RGH006-E15TV	653	1	653	94459735	94460387	132998879	Chr17	97.436	100	1	1	108363
AHT1B5RGH006-E16TP	786	1	786	37331793	37332580	AHT1B5RGH006-E16TV	816	1	816	37396250	37395433	159154999	Chr19	99.746	99.756	1	1	64457
AHT1B5RGH006-E17TP	582	1	582	79205242	79205822	AHT1B5RGH006-E17TV	761	1	758	79355746	79354989	150766190	Chr13	99.828	100	1	0.996058	150504
AHT1B5RGH006-E18TP	654	1	654	82015739	82015086	AHT1B5RGH006-E18TV	680	1	680	81944382	81945061	153119099	Chr15	100	100	1	1	71357
AHT1B5RGH006-E1TP	686	1	686	104941316	104940631	AHT1B5RGH006-E1TV	768	1	768	104844736	104845501	153789061	Chr16	100	99.74	1	1	96580
AHT1B5RGH006-E20TP	714	1	714	52248415	52247702	AHT1B5RGH006-E20TV	777	1	777	52214446	52213670	153119099	Chr15	99.72	98.715	1	1	34745
AHT1B5RGH006-E22TP	705	1	703	44564618	44565319	AHT1B5RGH006-E22TV	575	1	575	44718257	44717683	159154999	Chr19	99.716	99.826	0.997163	1	153639
AHT1B5RGH006-E23TP	604	1	604	49663438	49662835	AHT1B5RGH006-E23TV	818	1	818	49570186	49571003	153119099	Chr15	99.834	100	1	1	93252
AHT1B5RGH006-E2TP	646	1	646	46957096	46956451	AHT1B5RGH006-E2TV	575	1	575	46871082	46871656	135085854	Chr14	100	100	1	1	86014
AHT1B5RGH006-E3TP	548	1	548	68632031	68632578	AHT1B5RGH006-E3TV	398	1	395	68793062	68792659	114519869	Chr10	99.818	97.277	1	0.992462	161031
AHT1B5RGH006-E5TP	505	1	505	73796825	73796321	AHT1B5RGH006-E5TV	712	1	712	73707134	73707845	159154999	Chr19	100	100	1	1	89691
AHT1B5RGH006-E6TP	761	1	761	97603990	97604750	AHT1B5RGH006-E6TV	533	1	533	97694809	97694277	150766190	Chr13	100	100	1	1	90819
AHT1B5RGH006-E7TP	535	1	535	73796825	73796291	AHT1B5RGH006-E7TV	813	1	813	73707134	73707947	159154999	Chr19	99.813	99.877	1	1	89691
AHT1B5RGH006-E8TP	759	1	759	61209975	61209216	AHT1B5RGH006-E8TV	777	1	777	61126936	61127712	132998879	Chr17	99.868	100	1	1	83039
AHT1B5RGH006-E9TP	588	1	588	63950213	63950805	AHT1B5RGH006-E9TV	463	1	463	64083316	64082836	122064722	Chr04	99.157	96.258	1	1	133103
AHT1B5RGH006-F10TP	646	1	644	39317002	39316359	AHT1B5RGH006-F10TV	659	1	659	39190335	39190993	140659116	Chr20	100	99.697	0.996904	1	126667
AHT1B5RGH006-F12TP	691	1	691	83325298	83324607	AHT1B5RGH006-F12TV	756	1	756	83217580	83218335	150766190	Chr13	99.855	99.868	1	1	107718
AHT1B5RGH006-F14TP	700	1	700	69786686	69787382	AHT1B5RGH006-F14TV	731	1	731	69882632	69881902	150766190	Chr13	99.144	99.726	1	1	95946
AHT1B5RGH006-F16TP	616	1	616	74042391	74043006	AHT1B5RGH006-F16TV	446	1	446	74144723	74144278	153119099	Chr15	100	100	1	1	102332
AHT1B5RGH006-F18TP	652	1	652	41256694	41256043	AHT1B5RGH006-F18TV	810	1	810	41234152	41234962	153119099	Chr15	99.847	99.753	1	1	22542
AHT1B5RGH006-F22TP	682	1	682	62443145	62442464	AHT1B5RGH006-F22TV	785	1	785	62302263	62303048	159154999	Chr19	100	99.873	1	1	140882
AHT1B5RGH006-F24TP	287	1	287	87801375	87801662	AHT1B5RGH006-F24TV	731	1	731	87913054	87912324	153119099	Chr15	99.306	100	1	1	111679
AHT1B5RGH006-F2TP	659	1	659	104534667	104534009	AHT1B5RGH006-F2TV	677	1	677	104449705	104450381	150766190	Chr13	99.848	99.409	1	1	84962
AHT1B5RGH006-F4TP	766	1	766	74391282	74392047	AHT1B5RGH006-F4TV	810	1	810	74490381	74489572	122213787	Chr12	99.869	100	1	1	99099
AHT1B5RGH006-F6TP	784	1	784	78593895	78593112	AHT1B5RGH006-F6TV	742	1	742	78502238	78502978	159154999	Chr19	100	99.73	1	1	91657
AHT1B5RGH006-G10TP	742	1	742	69805547	69806288	AHT1B5RGH006-G10TV	444	1	444	69886369	69885926	136776503	Chr18	100	100	1	1	80822
AHT1B5RGH006-G11TP	447	2	447	111625077	111624632	AHT1B5RGH006-G11TV	718	1	718	111512970	111513686	159154999	Chr19	99.776	99.583	0.997763	1	112107
AHT1B5RGH006-G12TP	616	1	616	108145166	108145781	AHT1B5RGH006-G12TV	661	1	661	108256203	108255543	153119099	Chr15	100	100	1	1	111037
AHT1B5RGH006-G13TP	500	1	500	42380497	42380996	AHT1B5RGH006-G13TV	566	1	566	42486286	42485718	114519869	Chr10	100	99.473	1	1	105789
AHT1B5RGH006-G17TP	700	1	700	70234834	70235533	AHT1B5RGH006-G17TV	782	1	782	70337343	70336562	136776503	Chr18	100	100	1	1	102509
AHT1B5RGH006-G18TP	640	1	640	58942605	58943244	AHT1B5RGH006-G18TV	537	1	537	59038039	59037503	135085854	Chr14	99.844	100	1	1	95434
AHT1B5RGH006-G19TP	623	1	623	119313246	119313867	AHT1B5RGH006-G19TV	514	1	514	119415343	119414830	159154999	Chr19	99.839	99.611	1	1	102097
AHT1B5RGH006-G1TP	148	1	148	42930734	42930885	AHT1B5RGH006-G1TV	680	1	680	43037072	43036392	122213787	Chr12	96.053	99.853	1	1	106338
AHT1B5RGH006-G20TP	696	1	696	75307377	75308072	AHT1B5RGH006-G20TV	676	1	676	75436928	75436253	153119099	Chr15	99.713	99.556	1	1	129551
AHT1B5RGH006-G21TP	619	1	573	91805664	91805092	AHT1B5RGH006-G21TV	754	1	754	91666110	91666865	121058954	Chr09	100	99.603	0.925687	1	139554
AHT1B5RGH006-G22TP	536	1	536	94441390	94440852	AHT1B5RGH006-G22TV	665	1	665	94287780	94288444	149379573	Chr11	99.443	100	1	1	153610
AHT1B5RGH006-G23TP	420	1	420	90853413	90853843	AHT1B5RGH006-G23TV	311	1	311	90974667	90974357	132998879	Chr17	97.448	99.035	1	1	121254
AHT1B5RGH006-G2TP	204	1	204	93984912	93984705	AHT1B5RGH006-G2TV	623	1	623	93899410	93900032	136776503	Chr18	97.596	99.839	1	1	85502
AHT1B5RGH006-G3TP	576	1	576	66791485	66790910	AHT1B5RGH006-G3TV	414	1	414	66678343	66678756	132998879	Chr17	98.611	98.792	1	1	113142
AHT1B5RGH006-G6TP	574	1	574	45900067	45899494	AHT1B5RGH006-G6TV	564	1	564	45756536	45757099	121058954	Chr09	100	99.823	1	1	143531
AHT1B5RGH006-G7TP	658	1	658	118540064	118540721	AHT1B5RGH006-G7TV	727	1	707	118552365	118553066	159154999	Chr19	97.416	96.464	1	0.97249	13002
AHT1B5RGH006-G8TP	709	1	709	101829140	101828432	AHT1B5RGH006-G8TV	797	1	797	101718269	101719068	153789061	Chr16	100	99.625	1	1	110871
AHT1B5RGH006-G9TP	653	1	653	55947377	55948029	AHT1B5RGH006-G9TV	564	1	564	56062583	56062020	153789061	Chr16	100	99.823	1	1	115206
AHT1B5RGH006-H10TP	371	1	371	42153924	42153549	AHT1B5RGH006-H10TV	710	1	710	42102191	42102900	109264827	Chr06	98.67	100	1	1	51733
AHT1B5RGH006-H12TP	758	1	758	80198395	80199152	AHT1B5RGH006-H12TV	861	1	861	80294026	80293162	111624253	Chr01	100	99.538	1	1	95631
AHT1B5RGH006-H18TP	669	1	669	71335113	71334445	AHT1B5RGH006-H18TV	799	1	799	71238930	71239728	153119099	Chr15	100	100	1	1	96183
AHT1B5RGH006-H20TP	677	1	677	69772048	69772725	AHT1B5RGH006-H20TV	702	1	702	69846050	69845349	150766190	Chr13	99.853	100	1	1	74002
AHT1B5RGH006-H22TP	679	1	679	55684837	55685515	AHT1B5RGH006-H22TV	796	1	796	55833568	55832773	159154999	Chr19	100	100	1	1	148731
AHT1B5RGH006-H24TP	366	1	365	101911935	101911561	AHT1B5RGH006-H24TV	680	1	680	101799711	101800390	136776503	Chr18	96.8	100	0.997268	1	112224
AHT1B5RGH006-H6TP	530	1	530	71227560	71228089	AHT1B5RGH006-H6TV	684	1	684	71314316	71313632	153119099	Chr15	100	99.854	1	1	86756
AHT1B5RGH006-H8TP	663	1	663	42154026	42153364	AHT1B5RGH006-H8TV	751	1	751	42102191	42102941	109264827	Chr06	100	100	1	1	51835
AHT1B5RGH006-I10TP	695	1	695	48862052	48862746	AHT1B5RGH006-I10TV	756	1	756	48960682	48959927	153119099	Chr15	100	99.868	1	1	98630
AHT1B5RGH006-I11TP	467	1	467	20008207	20008686	AHT1B5RGH006-I11TV	491	1	491	20105634	20105122	51955169	Chr08	97.292	95.712	1	1	97427
AHT1B5RGH006-I14TP	625	1	625	116445247	116445871	AHT1B5RGH006-I14TV	621	1	621	116600012	116599392	132998879	Chr17	99.84	100	1	1	154765
AHT1B5RGH006-I15TP	678	1	678	53839473	53838796	AHT1B5RGH006-I15TV	667	1	667	53679016	53679682	132998879	Chr17	100	100	1	1	160457
AHT1B5RGH006-I16TP	609	1	609	101255719	101256327	AHT1B5RGH006-I16TV	565	1	565	101368934	101368370	153119099	Chr15	100	100	1	1	113215
AHT1B5RGH006-I17TP	594	1	594	69660719	69661312	AHT1B5RGH006-I17TV	507	1	507	69781100	69780594	132998879	Chr17	100	100	1	1	120381
AHT1B5RGH006-I19TP	435	1	435	64686138	64685698	AHT1B5RGH006-I19TV	818	1	818	64609487	64610305	153789061	Chr16	98.413	99.634	1	1	76651
AHT1B5RGH006-I20TP	702	1	702	121985366	121986068	AHT1B5RGH006-I20TV	747	1	747	122141715	122140969	140659116	Chr20	99.858	99.732	1	1	156349
AHT1B5RGH006-I21TP	520	1	520	76748868	76748349	AHT1B5RGH006-I21TV	652	1	652	76594005	76594656	140659116	Chr20	100	100	1	1	154863
AHT1B5RGH006-I2TP	575	1	575	92096149	92095575	AHT1B5RGH006-I2TV	656	1	656	91974073	91974724	135085854	Chr14	100	99.39	1	1	122076
AHT1B5RGH006-I4TP	436	1	435	114958544	114958989	AHT1B5RGH006-I4TV	664	1	664	115144299	115143636	159154999	Chr19	97.085	99.849	0.997706	1	185755
AHT1B5RGH006-I5TP	466	1	466	93082318	93081851	AHT1B5RGH006-I5TV	592	1	592	92994740	92995331	136776503	Chr18	99.573	100	1	1	87578
AHT1B5RGH006-I6TP	466	1	466	63973962	63974428	AHT1B5RGH006-I6TV	426	1	426	64117473	64117039	122064722	Chr04	99.572	97.931	1	1	143511
AHT1B5RGH006-I7TP	785	1	785	58497468	58498252	AHT1B5RGH006-I7TV	727	1	724	58614405	58613682	143206517	Chr03	100	100	1	0.995873	116937
AHT1B5RGH006-I8TP	644	1	644	82601361	82600718	AHT1B5RGH006-I8TV	798	1	798	82501339	82502137	99791824	Chr02	100	99.875	1	1	100022
AHT1B5RGH006-I9TP	606	1	606	68403815	68404419	AHT1B5RGH006-I9TV	617	1	617	68493174	68492558	111624253	Chr01	99.835	100	1	1	89359
AHT1B5RGH006-J10TP	717	1	717	81018073	81017355	AHT1B5RGH006-J10TV	737	1	735	80919376	80920110	153119099	Chr15	99.583	100	1	0.997286	98697
AHT1B5RGH006-J12TP	667	1	667	90994384	90995050	AHT1B5RGH006-J12TV	671	1	671	91086563	91085893	132998879	Chr17	99.7	100	1	1	92179
AHT1B5RGH006-J14TP	598	1	598	49175968	49176565	AHT1B5RGH006-J14TV	788	1	788	49307815	49307026	109264827	Chr06	99.833	99.747	1	1	131847
AHT1B5RGH006-J16TP	637	1	637	42982858	42983494	AHT1B5RGH006-J16TV	798	1	798	43106923	43106121	122213787	Chr12	100	99.377	1	1	124065
AHT1B5RGH006-J18TP	617	1	617	81660715	81661330	AHT1B5RGH006-J18TV	808	1	808	81759395	81758587	150766190	Chr13	99.838	99.876	1	1	98680
AHT1B5RGH006-J22TP	77	1	77	40854106	40854186	AHT1B5RGH006-J22TV	771	1	771	40972098	40971328	136776503	Chr18	95.062	100	1	1	117992
AHT1B5RGH006-J2TP	710	1	708	30134759	30135466	AHT1B5RGH006-J2TV	632	1	632	30285561	30284931	111624253	Chr01	100	99.842	0.997183	1	150802
AHT1B5RGH006-J6TP	658	1	658	84024875	84025532	AHT1B5RGH006-J6TV	560	1	560	84156915	84156356	153789061	Chr16	100	99.821	1	1	132040
AHT1B5RGH006-J8TP	760	1	760	24320868	24320109	AHT1B5RGH006-J8TV	857	1	857	24212926	24213792	153119099	Chr15	100	98.847	1	1	107942
AHT1B5RGH006-K10TP	737	1	737	63815602	63814865	AHT1B5RGH006-K10TV	689	1	689	63704345	63705033	153119099	Chr15	99.864	100	1	1	111257
AHT1B5RGH006-K12TP	671	1	671	110903216	110903887	AHT1B5RGH006-K12TV	684	1	684	111019395	111018712	159154999	Chr19	99.851	99.854	1	1	116179
AHT1B5RGH006-K15TP	670	1	670	93468277	93467608	AHT1B5RGH006-K15TV	693	1	693	93373177	93373870	132998879	Chr17	100	99.856	1	1	95100
AHT1B5RGH006-K16TP	781	1	781	118998156	118997376	AHT1B5RGH006-K16TV	772	1	772	118869423	118870194	153119099	Chr15	100	100	1	1	128733
AHT1B5RGH006-K19TP	655	1	655	81866441	81865786	AHT1B5RGH006-K19TV	720	1	720	81754473	81755192	159154999	Chr19	99.848	100	1	1	111968
AHT1B5RGH006-K20TP	750	1	750	127258645	127259394	AHT1B5RGH006-K20TV	831	1	831	127381453	127380622	149379573	Chr11	100	99.52	1	1	122808
AHT1B5RGH006-K22TP	611	1	611	68305568	68304959	AHT1B5RGH006-K22TV	658	1	658	68139595	68140252	132998879	Chr17	99.836	100	1	1	165973
AHT1B5RGH006-K23TP	599	1	599	80814447	80813850	AHT1B5RGH006-K23TV	700	1	700	80666745	80667444	132998879	Chr17	99.332	100	1	1	147702
AHT1B5RGH006-K24TP	751	1	751	83591392	83590641	AHT1B5RGH006-K24TV	688	1	688	83504295	83504982	111624253	Chr01	99.867	99.419	1	1	87097
AHT1B5RGH006-K3TP	755	1	755	80378400	80377646	AHT1B5RGH006-K3TV	805	1	805	80354910	80355714	99791824	Chr02	99.868	99.876	1	1	23490
AHT1B5RGH006-K4TP	809	1	808	81162442	81161633	AHT1B5RGH006-K4TV	684	1	684	81038475	81039158	132998879	Chr17	99.753	100	0.998764	1	123967
AHT1B5RGH006-K8TP	665	1	665	105417454	105418119	AHT1B5RGH006-K8TV	747	1	747	105541353	105540607	143206517	Chr03	99.85	99.866	1	1	123899
AHT1B5RGH006-K9TP	694	1	694	96307276	96307969	AHT1B5RGH006-K9TV	600	1	600	96385530	96384931	153789061	Chr16	100	99.167	1	1	78254
AHT1B5RGH006-L10TP	682	1	682	51882978	51882297	AHT1B5RGH006-L10TV	493	1	493	51763475	51763982	136776503	Chr18	100	97.047	1	1	119503
AHT1B5RGH006-L12TP	645	1	645	35853360	35852716	AHT1B5RGH006-L12TV	763	1	760	35730590	35731350	153119099	Chr15	100	99.869	1	0.996068	122770
AHT1B5RGH006-L14TP	417	1	417	81088368	81087939	AHT1B5RGH006-L14TV	613	1	613	80931491	80932103	153789061	Chr16	96.977	100	1	1	156877
AHT1B5RGH006-L16TP	717	1	717	51093752	51094469	AHT1B5RGH006-L16TV	816	1	816	51152555	51151740	135085854	Chr14	99.861	99.755	1	1	58803
AHT1B5RGH006-L22TP	731	1	731	91875207	91874477	AHT1B5RGH006-L22TV	737	1	737	91821121	91821857	132998879	Chr17	100	99.864	1	1	54086
AHT1B5RGH006-L24TP	340	1	340	98982306	98981956	AHT1B5RGH006-L24TV	704	1	704	98830897	98831601	140659116	Chr20	96.581	99.149	1	1	151409
AHT1B5RGH006-L4TP	772	1	772	97488389	97489161	AHT1B5RGH006-L4TV	758	1	758	97611087	97610329	149379573	Chr11	99.871	99.868	1	1	122698
AHT1B5RGH006-L6TP	727	1	727	89184985	89184259	AHT1B5RGH006-L6TV	772	1	772	89112821	89113592	153789061	Chr16	100	100	1	1	72164
AHT1B5RGH006-L8TP	646	1	646	78861723	78861079	AHT1B5RGH006-L8TV	774	1	774	78807710	78808483	150766190	Chr13	99.381	100	1	1	54013
AHT1B5RGH006-M10TP	658	1	658	83095641	83094984	AHT1B5RGH006-M10TV	702	1	702	82959497	82960198	150766190	Chr13	100	100	1	1	136144
AHT1B5RGH006-M11TP	725	1	725	83239233	83238509	AHT1B5RGH006-M11TV	454	1	454	83114260	83114713	153789061	Chr16	99.862	100	1	1	124973
AHT1B5RGH006-M14TP	537	1	537	91793969	91793434	AHT1B5RGH006-M14TV	685	1	685	91669568	91670252	121058954	Chr09	99.814	100	1	1	124401
AHT1B5RGH006-M15TP	583	1	583	86706390	86706968	AHT1B5RGH006-M15TV	513	1	513	86847525	86847013	159154999	Chr19	99.142	99.61	1	1	141135
AHT1B5RGH006-M18TP	466	1	466	35437423	35437888	AHT1B5RGH006-M18TV	463	1	463	35636671	35636209	136776503	Chr18	98.712	99.784	1	1	199248
AHT1B5RGH006-M21TP	652	1	652	96268798	96269449	AHT1B5RGH006-M21TV	819	1	817	96344261	96343443	136776503	Chr18	99.847	99.756	1	0.997558	75463
AHT1B5RGH006-M22TP	681	1	681	31111109	31110429	AHT1B5RGH006-M22TV	813	1	813	31008569	31009383	122213787	Chr12	99.853	99.755	1	1	102540
AHT1B5RGH006-M24TP	572	1	572	92766113	92766684	AHT1B5RGH006-M24TV	747	1	747	92857672	92856926	136776503	Chr18	100	100	1	1	91559
AHT1B5RGH006-M2TP	701	1	701	90647544	90646844	AHT1B5RGH006-M2TV	512	3	512	90506379	90506887	153119099	Chr15	100	99.804	1	0.996094	141165
AHT1B5RGH006-M4TP	325	1	325	86737802	86738128	AHT1B5RGH006-M4TV	861	1	861	86885357	86884490	159154999	Chr19	99.083	99.078	1	1	147555
AHT1B5RGH006-M5TP	680	1	680	119103726	119103047	AHT1B5RGH006-M5TV	831	1	831	118969067	118969904	149379573	Chr11	100	99.165	1	1	134659
AHT1B5RGH006-M6TP	804	1	804	91113442	91112637	AHT1B5RGH006-M6TV	878	1	878	91038982	91039864	132998879	Chr17	99.752	99.434	1	1	74460
AHT1B5RGH006-N10TP	720	1	720	86175950	86176670	AHT1B5RGH006-N10TV	835	1	835	86279485	86278648	150766190	Chr13	99.723	99.642	1	1	103535
AHT1B5RGH006-N14TP	729	1	729	90145755	90145033	AHT1B5RGH006-N14TV	749	1	749	90039381	90040129	136776503	Chr18	98.767	100	1	1	106374
AHT1B5RGH006-N18TP	754	1	754	42373277	42372524	AHT1B5RGH006-N18TV	780	1	780	42220392	42221171	153119099	Chr15	100	100	1	1	152885
AHT1B5RGH006-N24TP	548	1	548	77101910	77101363	AHT1B5RGH006-N24TV	683	1	683	77005924	77006606	135085854	Chr14	100	99.854	1	1	95986
AHT1B5RGH006-N2TP	786	1	786	40828529	40829316	AHT1B5RGH006-N2TV	578	1	578	40909148	40908571	136776503	Chr18	99.619	99.654	1	1	80619
AHT1B5RGH006-N6TP	648	1	648	102971215	102971863	AHT1B5RGH006-N6TV	765	1	765	103114208	103113443	159154999	Chr19	99.846	99.869	1	1	142993
AHT1B5RGH006-N8TP	712	1	712	35409284	35409995	AHT1B5RGH006-N8TV	850	1	850	35518037	35517188	136776503	Chr18	100	100	1	1	108753
AHT1B5RGH006-O10TP	271	1	269	101817843	101818111	AHT1B5RGH006-O10TV	540	1	539	101918396	101917858	136776503	Chr18	99.257	99.629	0.99262	0.998148	100553
AHT1B5RGH006-O12TP	754	1	754	69596679	69597433	AHT1B5RGH006-O12TV	617	1	617	69699994	69699379	150766190	Chr13	99.868	99.352	1	1	103315
AHT1B5RGH006-O13TP	438	1	438	116532744	116532299	AHT1B5RGH006-O13TV	611	1	611	116453007	116453617	132998879	Chr17	98.206	100	1	1	79737
AHT1B5RGH006-O14TP	635	1	635	81692894	81693523	AHT1B5RGH006-O14TV	708	1	708	81783205	81782498	150766190	Chr13	98.273	99.859	1	1	90311
AHT1B5RGH006-O15TP	602	1	602	98095917	98095316	AHT1B5RGH006-O15TV	671	1	671	98001700	98002370	153119099	Chr15	100	100	1	1	94217
AHT1B5RGH006-O16TP	652	1	652	96400427	96401078	AHT1B5RGH006-O16TV	723	1	723	96591244	96590522	132998879	Chr17	100	100	1	1	190817
AHT1B5RGH006-O17TP	710	1	710	83516092	83516800	AHT1B5RGH006-O17TV	639	1	639	83633479	83632841	159154999	Chr19	99.859	99.844	1	1	117387
AHT1B5RGH006-O19TP	392	1	392	90155449	90155061	AHT1B5RGH006-O19TV	804	1	804	90055671	90056476	111624253	Chr01	99.235	99.752	1	1	99778
AHT1B5RGH006-O1TP	784	1	784	82408948	82408165	AHT1B5RGH006-O1TV	774	1	774	82309981	82310754	150766190	Chr13	100	100	1	1	98967
AHT1B5RGH006-O20TP	677	1	677	65944547	65945220	AHT1B5RGH006-O20TV	713	1	713	66069329	66068616	114519869	Chr10	99.409	99.86	1	1	124782
AHT1B5RGH006-O22TP	330	1	330	75775841	75776181	AHT1B5RGH006-O22TV	712	1	712	75929781	75929070	121058954	Chr09	96.188	99.719	1	1	153940
AHT1B5RGH006-O23TP	84	1	84	87194061	87194145	AHT1B5RGH006-O23TV	724	1	721	87292375	87291655	135085854	Chr14	98.824	100	1	0.995856	98314
AHT1B5RGH006-O2TP	701	1	700	44522630	44521931	AHT1B5RGH006-O2TV	721	1	721	44433721	44434441	135085854	Chr14	99.857	100	0.998573	1	88909
AHT1B5RGH006-O3TP	753	1	753	75973387	75972635	AHT1B5RGH006-O3TV	708	1	708	75869360	75870067	150766190	Chr13	100	100	1	1	104027
AHT1B5RGH006-O5TP	652	1	652	70461302	70461953	AHT1B5RGH006-O5TV	684	1	684	70572506	70571823	136776503	Chr18	100	100	1	1	111204
AHT1B5RGH006-O8TP	486	1	486	73983165	73983649	AHT1B5RGH006-O8TV	807	1	807	74076222	74075417	150766190	Chr13	99.794	99.752	1	1	93057
AHT1B5RGH006-O9TP	788	1	787	127395223	127394438	AHT1B5RGH006-O9TV	625	1	625	127313460	127314083	149379573	Chr11	99.619	99.84	0.998731	1	81763
AHT1B5RGH006-P10TP	600	1	600	56244748	56244149	AHT1B5RGH006-P10TV	710	1	710	56155909	56156619	136776503	Chr18	100	99.859	1	1	88839
AHT1B5RGH006-P12TP	594	1	594	60123243	60122651	AHT1B5RGH006-P12TV	646	1	643	60060178	60060820	153789061	Chr16	99.663	99.844	1	0.995356	63065
AHT1B5RGH006-P14TP	682	1	682	60123222	60122540	AHT1B5RGH006-P14TV	835	1	835	60060178	60061013	153789061	Chr16	99.854	99.761	1	1	63044
AHT1B5RGH006-P16TP	152	1	152	63553726	63553884	AHT1B5RGH006-P16TV	415	1	415	63659545	63659129	153119099	Chr15	95.597	99.52	1	1	105819
AHT1B5RGH006-P17TP	695	1	695	97952287	97952981	AHT1B5RGH006-P17TV	682	1	682	98005734	98005053	149379573	Chr11	100	100	1	1	53447
AHT1B5RGH006-P18TP	776	1	776	66631194	66631970	AHT1B5RGH006-P18TV	826	1	826	66710976	66710149	153789061	Chr16	99.357	99.758	1	1	79782
AHT1B5RGH006-P19TP	599	1	599	55464663	55464065	AHT1B5RGH006-P19TV	753	1	752	55327097	55327850	122213787	Chr12	100	99.735	1	0.998672	137566
AHT1B5RGH006-P20TP	542	1	542	92853841	92853300	AHT1B5RGH006-P20TV	694	1	694	92735352	92736044	132998879	Chr17	99.815	99.712	1	1	118489
AHT1B5RGH006-P23TP	550	1	550	63778073	63777522	AHT1B5RGH006-P23TV	795	1	795	63647281	63648075	132998879	Chr17	99.638	99.874	1	1	130792
AHT1B5RGH006-P2TP	385	1	385	32193972	32194357	AHT1B5RGH006-P2TV	546	1	546	32337550	32337005	122213787	Chr12	99.741	99.634	1	1	143578
AHT1B5RGH007-A11TP	291	1	291	51573030	51573327	AHT1B5RGH007-A11TV	658	1	658	51686824	51686166	153119099	Chr15	97.651	99.697	1	1	113794
AHT1B5RGH007-A12TP	557	1	557	68767287	68766732	AHT1B5RGH007-A12TV	734	1	734	68659368	68660100	143206517	Chr03	99.82	99.864	1	1	107919
AHT1B5RGH007-A13TP	475	1	475	60036803	60037277	AHT1B5RGH007-A13TV	627	1	627	60123019	60122394	153789061	Chr16	100	99.841	1	1	86216
AHT1B5RGH007-A15TP	353	1	353	107735979	107735627	AHT1B5RGH007-A15TV	544	1	544	107606172	107606715	132998879	Chr17	99.717	99.632	1	1	129807
AHT1B5RGH007-A16TP	609	1	607	56432874	56432268	AHT1B5RGH007-A16TV	610	1	610	56307676	56308285	132998879	Chr17	100	100	0.996716	1	125198
AHT1B5RGH007-A17TP	592	1	592	81692998	81692406	AHT1B5RGH007-A17TV	325	1	325	81603459	81603783	153789061	Chr16	99.494	100	1	1	89539
AHT1B5RGH007-A18TP	662	1	662	47195792	47195130	AHT1B5RGH007-A18TV	808	1	808	47106209	47107017	135085854	Chr14	99.849	99.876	1	1	89583
AHT1B5RGH007-A19TP	160	1	160	53872439	53872602	AHT1B5RGH007-A19TV	254	1	254	54024631	54024378	149379573	Chr11	96.341	99.213	1	1	152192
AHT1B5RGH007-A1TP	485	1	485	83230474	83230960	AHT1B5RGH007-A1TV	739	1	739	83376591	83375853	132998879	Chr17	99.179	100	1	1	146117
AHT1B5RGH007-A21TP	638	1	638	56885428	56884791	AHT1B5RGH007-A21TV	150	1	150	56811303	56811452	122213787	Chr12	99.843	100	1	1	74125
AHT1B5RGH007-A22TP	547	1	547	94901525	94902071	AHT1B5RGH007-A22TV	710	1	710	95018631	95017922	153119099	Chr15	100	100	1	1	117106
AHT1B5RGH007-A24TP	271	1	271	80750005	80749735	AHT1B5RGH007-A24TV	685	1	685	80629710	80630395	99791824	Chr02	97.786	99.854	1	1	120295
AHT1B5RGH007-A2TP	609	1	609	70387237	70386627	AHT1B5RGH007-A2TV	865	1	865	70301508	70302379	153789061	Chr16	99.673	99.083	1	1	85729
AHT1B5RGH007-A6TP	459	1	459	80255659	80255202	AHT1B5RGH007-A6TV	721	1	721	80133048	80133768	111624253	Chr01	99.782	100	1	1	122611
AHT1B5RGH007-A7TP	627	1	627	52554069	52553443	AHT1B5RGH007-A7TV	861	1	861	52489824	52490688	143206517	Chr03	100	99.538	1	1	64245
AHT1B5RGH007-A9TP	233	1	233	52211440	52211197	AHT1B5RGH007-A9TV	672	1	672	52290813	52290142	153119099	Chr15	95.492	99.851	1	1	79616
AHT1B5RGH007-C10TP	524	1	524	118052488	118053010	AHT1B5RGH007-C10TV	685	1	685	118162556	118161872	159154999	Chr19	99.618	100	1	1	110068
AHT1B5RGH007-C11TP	529	1	529	107231213	107231741	AHT1B5RGH007-C11TV	647	1	647	107323835	107323189	122064722	Chr04	100	100	1	1	92622
AHT1B5RGH007-C14TP	184	1	184	97526145	97526336	AHT1B5RGH007-C14TV	553	1	553	97661954	97661402	150766190	Chr13	95.312	100	1	1	135809
AHT1B5RGH007-C17TP	643	1	643	103803076	103803718	AHT1B5RGH007-C17TV	753	1	753	103900754	103900003	136776503	Chr18	100	99.867	1	1	97678
AHT1B5RGH007-C18TP	664	1	664	91909384	91908722	AHT1B5RGH007-C18TV	667	1	667	91795805	91796471	132998879	Chr17	99.849	100	1	1	113579
AHT1B5RGH007-C19TP	400	1	400	100251140	100250741	AHT1B5RGH007-C19TV	620	1	620	100123419	100124038	150766190	Chr13	99.25	99.839	1	1	127721
AHT1B5RGH007-C20TP	595	1	595	76805348	76804754	AHT1B5RGH007-C20TV	693	1	693	76682157	76682849	159154999	Chr19	99.832	100	1	1	123191
AHT1B5RGH007-C22TP	656	1	656	56570531	56571185	AHT1B5RGH007-C22TV	797	1	797	56722153	56721357	135085854	Chr14	99.085	100	1	1	151622
AHT1B5RGH007-C23TP	533	2	533	76665189	76664659	AHT1B5RGH007-C23TV	739	1	739	76511201	76511939	140659116	Chr20	99.436	100	0.998124	1	153988
AHT1B5RGH007-C24TP	606	1	606	103954878	103954273	AHT1B5RGH007-C24TV	755	1	755	103884452	103885206	140659116	Chr20	99.835	100	1	1	70426
AHT1B5RGH007-C2TP	663	1	663	101416962	101416301	AHT1B5RGH007-C2TV	701	1	701	101335259	101335958	153119099	Chr15	99.849	99.572	1	1	81703
AHT1B5RGH007-C4TP	738	1	738	77876098	77876835	AHT1B5RGH007-C4TV	523	1	523	77969563	77969041	153119099	Chr15	100	99.809	1	1	93465
AHT1B5RGH007-C7TP	459	1	459	95437056	95436598	AHT1B5RGH007-C7TV	561	1	561	95301000	95301560	153119099	Chr15	99.782	99.822	1	1	136056
AHT1B5RGH007-C8TP	659	1	659	75816819	75817476	AHT1B5RGH007-C8TV	560	1	560	75940615	75940056	121058954	Chr09	99.848	100	1	1	123796
AHT1B5RGH007-E10TP	318	1	318	53310951	53311268	AHT1B5RGH007-E10TV	623	1	623	53421467	53420845	109264827	Chr06	100	99.839	1	1	110516
AHT1B5RGH007-E12TP	385	1	385	83289129	83288745	AHT1B5RGH007-E12TV	470	1	470	83178940	83179409	153789061	Chr16	99.74	100	1	1	110189
AHT1B5RGH007-E14TP	121	1	121	82527203	82527080	AHT1B5RGH007-E14TV	479	1	479	82365641	82366119	143206517	Chr03	96.774	99.791	1	1	161562
AHT1B5RGH007-E15TP	360	1	360	100127072	100127431	AHT1B5RGH007-E15TV	644	1	644	100228120	100227477	143206517	Chr03	100	100	1	1	101048
AHT1B5RGH007-E16TP	442	1	442	79794564	79794123	AHT1B5RGH007-E16TV	638	1	638	79679483	79680121	135085854	Chr14	99.548	99.687	1	1	115081
AHT1B5RGH007-E17TP	626	1	626	42857706	42858331	AHT1B5RGH007-E17TV	109	1	109	42935067	42934958	83117376	Chr07	99.042	99.091	1	1	77361
AHT1B5RGH007-E1TP	572	1	572	70761391	70760820	AHT1B5RGH007-E1TV	706	1	706	70649454	70650159	116166884	Chr05	99.301	99.858	1	1	111937
AHT1B5RGH007-E20TP	554	1	554	56259123	56258570	AHT1B5RGH007-E20TV	513	1	513	56176025	56176537	136776503	Chr18	99.819	99.805	1	1	83098
AHT1B5RGH007-E21TP	600	1	600	69772720	69772121	AHT1B5RGH007-E21TV	787	1	787	69654565	69655352	132998879	Chr17	100	99.873	1	1	118155
AHT1B5RGH007-E22TP	537	1	537	104384547	104385083	AHT1B5RGH007-E22TV	712	1	712	104521208	104520496	140659116	Chr20	99.814	99.719	1	1	136661
AHT1B5RGH007-E3TP	538	1	538	70761391	70760854	AHT1B5RGH007-E3TV	732	1	732	70649454	70650185	116166884	Chr05	99.442	99.863	1	1	111937
AHT1B5RGH007-E5TP	539	1	539	35943357	35942820	AHT1B5RGH007-E5TV	713	1	713	35832255	35832967	153119099	Chr15	99.814	100	1	1	111102
AHT1B5RGH007-E6TP	353	1	353	86690962	86691314	AHT1B5RGH007-E6TV	585	1	585	86782072	86781488	143206517	Chr03	99.717	99.658	1	1	91110
AHT1B5RGH007-E7TP	274	1	274	81064716	81064997	AHT1B5RGH007-E7TV	466	1	466	81219206	81218741	132998879	Chr17	96.454	99.356	1	1	154490
AHT1B5RGH007-E8TP	629	1	629	72318860	72318232	AHT1B5RGH007-E8TV	634	1	634	72218124	72218757	136776503	Chr18	100	100	1	1	100736
AHT1B5RGH007-G10TP	456	1	456	112234327	112233872	AHT1B5RGH007-G10TV	444	1	444	112145353	112145796	149379573	Chr11	99.561	99.324	1	1	88974
AHT1B5RGH007-G13TP	402	1	402	41263634	41263233	AHT1B5RGH007-G13TV	612	1	612	41157294	41157905	109264827	Chr06	99.254	100	1	1	106340
AHT1B5RGH007-G15TP	606	1	606	82437270	82437875	AHT1B5RGH007-G15TV	695	1	695	82519133	82518439	143206517	Chr03	100	99.856	1	1	81863
AHT1B5RGH007-G17TP	232	1	232	78358595	78358364	AHT1B5RGH007-G17TV	408	1	407	78279640	78280046	143206517	Chr03	99.138	99.017	1	0.997549	78955
AHT1B5RGH007-G18TP	592	1	592	111593712	111593121	AHT1B5RGH007-G18TV	659	1	659	111530174	111530832	136776503	Chr18	99.831	100	1	1	63538
AHT1B5RGH007-G19TP	371	1	371	78491004	78491374	AHT1B5RGH007-G19TV	633	1	633	78634624	78633992	149379573	Chr11	100	100	1	1	143620
AHT1B5RGH007-G1TP	304	1	304	38762689	38762386	AHT1B5RGH007-G1TV	490	1	489	38629569	38630057	122213787	Chr12	99.342	99.387	1	0.997959	133120
AHT1B5RGH007-G20TP	405	1	405	103792158	103792562	AHT1B5RGH007-G20TV	223	1	223	103911694	103911465	149379573	Chr11	100	96.087	1	1	119536
AHT1B5RGH007-G21TP	717	1	717	60123243	60122527	AHT1B5RGH007-G21TV	693	1	693	60060179	60060871	153789061	Chr16	99.861	99.711	1	1	63064
AHT1B5RGH007-G22TP	378	7	370	138420423	138420060	AHT1B5RGH007-G22TV	378	9	372	138420060	138420423	149379573	Chr11	100	100	0.962963	0.962963	363
AHT1B5RGH007-G23TP	611	1	611	52976142	52976753	AHT1B5RGH007-G23TV	524	1	524	53130942	53130419	132998879	Chr17	99.837	98.092	1	1	154800
AHT1B5RGH007-G24TP	520	1	520	92039246	92038727	AHT1B5RGH007-G24TV	674	1	674	91897547	91898220	122064722	Chr04	100	100	1	1	141699
AHT1B5RGH007-G4TP	530	1	530	41983281	41982752	AHT1B5RGH007-G4TV	626	1	626	41828648	41829271	122213787	Chr12	100	99.201	1	1	154633
AHT1B5RGH007-G5TP	72	1	72	49121575	49121647	AHT1B5RGH007-G5TV	597	1	597	49265183	49264587	114519869	Chr10	98.63	100	1	1	143608
AHT1B5RGH007-G7TP	428	1	425	63426133	63426548	AHT1B5RGH007-G7TV	740	1	740	63504259	63503520	135085854	Chr14	97.882	100	0.992991	1	78126
AHT1B5RGH007-G8TP	648	1	648	62913338	62913985	AHT1B5RGH007-G8TV	658	1	658	63027762	63027105	132998879	Chr17	100	100	1	1	114424
AHT1B5RGH007-H20TP	762	1	762	57852810	57852049	AHT1B5RGH007-H20TV	623	1	623	57762760	57763382	140659116	Chr20	99.738	100	1	1	90050
AHT1B5RGH007-H22TP	739	1	738	51188320	51189057	AHT1B5RGH007-H22TV	677	1	677	51278258	51277582	122213787	Chr12	100	100	0.998647	1	89938
AHT1B5RGH007-H24TP	592	1	592	52538191	52537600	AHT1B5RGH007-H24TV	662	1	662	52402888	52403550	136776503	Chr18	100	99.849	1	1	135303
AHT1B5RGH007-I11TP	203	1	203	62904013	62903804	AHT1B5RGH007-I11TV	563	1	563	62755829	62756391	159154999	Chr19	96.667	99.467	1	1	148184
AHT1B5RGH007-I12TP	393	1	393	81613866	81613474	AHT1B5RGH007-I12TV	586	1	586	81465209	81465794	116166884	Chr05	99.491	100	1	1	148657
AHT1B5RGH007-I16TP	479	1	479	59285189	59285667	AHT1B5RGH007-I16TV	602	1	602	59387015	59386413	149379573	Chr11	99.791	99.502	1	1	101826
AHT1B5RGH007-I17TP	329	1	328	21464601	21464274	AHT1B5RGH007-I17TV	292	1	292	21526533	21526241	122213787	Chr12	98.171	95.238	0.99696	1	62259
AHT1B5RGH007-I19TP	526	1	526	81023782	81023257	AHT1B5RGH007-I19TV	669	1	669	80941096	80941764	153789061	Chr16	100	100	1	1	82686
AHT1B5RGH007-I21TP	693	1	693	62783111	62783803	AHT1B5RGH007-I21TV	806	1	806	62847054	62846246	159154999	Chr19	100	99.506	1	1	63943
AHT1B5RGH007-I22TP	700	1	700	31905860	31905161	AHT1B5RGH007-I22TV	661	1	661	31769949	31770609	109264827	Chr06	100	100	1	1	135911
AHT1B5RGH007-I23TP	533	1	533	83356649	83357181	AHT1B5RGH007-I23TV	695	1	695	83516611	83515917	135085854	Chr14	100	100	1	1	159962
AHT1B5RGH007-I24TP	561	1	561	44820066	44819506	AHT1B5RGH007-I24TV	598	1	598	44690509	44691106	114519869	Chr10	100	99.498	1	1	129557
AHT1B5RGH007-I2TP	368	1	368	86834770	86835137	AHT1B5RGH007-I2TV	644	1	644	86953315	86952672	132998879	Chr17	98.098	100	1	1	118545
AHT1B5RGH007-I4TP	739	1	739	75965431	75966168	AHT1B5RGH007-I4TV	728	1	728	76029797	76029070	122213787	Chr12	99.865	100	1	1	64366
AHT1B5RGH007-I5TP	156	1	156	66720130	66720290	AHT1B5RGH007-I5TV	527	1	527	66842558	66842032	132998879	Chr17	96.273	100	1	1	122428
AHT1B5RGH007-I6TP	411	1	411	89099552	89099142	AHT1B5RGH007-I6TV	697	1	697	88942086	88942782	109264827	Chr06	99.757	100	1	1	157466
AHT1B5RGH007-I7TP	474	1	474	78431063	78431536	AHT1B5RGH007-I7TV	711	1	711	78538735	78538025	132998879	Chr17	99.789	100	1	1	107672
AHT1B5RGH007-I8TP	124	1	124	35898851	35898724	AHT1B5RGH007-I8TV	495	1	495	36092561	36092067	136776503	Chr18	96.094	99.596	1	1	193837
AHT1B5RGH007-J14TP	582	1	582	104467420	104468001	AHT1B5RGH007-J14TV	502	1	502	104596553	104596052	150766190	Chr13	99.828	100	1	1	129133
AHT1B5RGH007-J16TP	849	1	849	41886120	41886972	AHT1B5RGH007-J16TV	605	1	605	41973508	41972904	122213787	Chr12	99.531	99.835	1	1	87388
AHT1B5RGH007-J18TP	706	1	706	74609822	74609117	AHT1B5RGH007-J18TV	755	1	754	74499077	74499831	153119099	Chr15	100	99.868	1	0.998675	110745
AHT1B5RGH007-J22TP	689	1	689	49328135	49327447	AHT1B5RGH007-J22TV	617	1	617	49167964	49168579	109264827	Chr06	100	99.838	1	1	160171
AHT1B5RGH007-J4TP	728	1	728	86690962	86691689	AHT1B5RGH007-J4TV	831	1	831	86782072	86781240	143206517	Chr03	99.588	99.52	1	1	91110
AHT1B5RGH007-J6TP	675	1	675	35084303	35083629	AHT1B5RGH007-J6TV	629	1	629	34953689	34954317	153119099	Chr15	100	100	1	1	130614
AHT1B5RGH007-J8TP	807	1	807	46385579	46386387	AHT1B5RGH007-J8TV	604	1	604	46474727	46474124	109264827	Chr06	99.753	100	1	1	89148
AHT1B5RGH007-K10TP	236	1	236	31047348	31047106	AHT1B5RGH007-K10TV	356	3	356	30893521	30893875	122213787	Chr12	96.708	99.718	1	0.994382	153827
AHT1B5RGH007-K11TP	616	1	616	115117589	115116974	AHT1B5RGH007-K11TV	809	1	809	115031541	115030729	159154999	Chr19	100	99.508	1	1	86860
AHT1B5RGH007-K13TP	286	1	286	45685412	45685127	AHT1B5RGH007-K13TV	580	1	580	45565198	45565777	140659116	Chr20	100	100	1	1	120214
AHT1B5RGH007-K14TP	362	1	362	86722444	86722805	AHT1B5RGH007-K14TV	541	1	541	86824730	86824190	149379573	Chr11	100	100	1	1	102286
AHT1B5RGH007-K15TP	148	1	148	83046184	83046035	AHT1B5RGH007-K15TV	539	1	539	82917694	82918232	150766190	Chr13	98.667	100	1	1	128490
AHT1B5RGH007-K19TP	620	1	620	59298960	59298341	AHT1B5RGH007-K19TV	806	1	806	59195142	59195948	122213787	Chr12	100	99.876	1	1	103818
AHT1B5RGH007-K21TP	365	1	365	74515065	74514702	AHT1B5RGH007-K21TV	717	1	717	74377617	74378333	150766190	Chr13	98.904	100	1	1	137448
AHT1B5RGH007-K22TP	503	1	503	94856341	94856842	AHT1B5RGH007-K22TV	705	1	705	94996560	94995856	153789061	Chr16	99.602	99.717	1	1	140219
AHT1B5RGH007-K23TP	568	1	568	119245606	119246172	AHT1B5RGH007-K23TV	632	1	632	119376621	119375990	159154999	Chr19	99.648	100	1	1	131015
AHT1B5RGH007-K3TP	732	1	732	101782545	101781813	AHT1B5RGH007-K3TV	609	1	609	101732875	101733483	153789061	Chr16	99.591	99.836	1	1	49670
AHT1B5RGH007-K5TP	577	1	577	49466301	49466877	AHT1B5RGH007-K5TV	585	1	585	49602677	49602093	153119099	Chr15	100	100	1	1	136376
AHT1B5RGH007-L12TP	786	1	786	78483303	78484088	AHT1B5RGH007-L12TV	602	1	602	78615743	78615143	140659116	Chr20	99.873	99.834	1	1	132440
AHT1B5RGH007-L16TP	780	1	780	88455628	88454849	AHT1B5RGH007-L16TV	416	1	416	88381081	88381496	153789061	Chr16	100	100	1	1	74547
AHT1B5RGH007-L18TP	678	1	678	65477474	65478150	AHT1B5RGH007-L18TV	387	1	387	65647129	65646743	153789061	Chr16	99.853	99.225	1	1	169655
AHT1B5RGH007-L20TP	81	1	81	81302739	81302659	AHT1B5RGH007-L20TV	654	1	654	81197032	81197685	116166884	Chr05	100	99.847	1	1	105707
AHT1B5RGH007-L22TP	169	1	169	49155285	49155117	AHT1B5RGH007-L22TV	820	1	820	49042491	49043313	153789061	Chr16	99.408	99.392	1	1	112794
AHT1B5RGH007-L23TP	489	1	489	91305800	91306288	AHT1B5RGH007-L23TV	471	1	471	91359024	91358554	159154999	Chr19	99.182	100	1	1	53224
AHT1B5RGH007-L2TP	823	1	823	92976082	92976906	AHT1B5RGH007-L2TV	688	1	688	92987350	92986663	153119099	Chr15	99.636	100	1	1	11268
AHT1B5RGH007-M11TP	420	3	420	77774371	77773954	AHT1B5RGH007-M11TV	690	1	690	77662068	77662759	153789061	Chr16	99.761	99.566	0.995238	1	112303
AHT1B5RGH007-M13TP	496	1	496	109062575	109062080	AHT1B5RGH007-M13TV	615	1	615	108983376	108983990	150766190	Chr13	100	99.837	1	1	79199
AHT1B5RGH007-M15TP	223	1	222	66006922	66006700	AHT1B5RGH007-M15TV	559	1	559	65877658	65878216	114519869	Chr10	99.552	100	0.995516	1	129264
AHT1B5RGH007-M17TP	734	1	734	83906533	83907266	AHT1B5RGH007-M17TV	825	2	824	83927503	83926675	132998879	Chr17	100	99.156	1	0.997576	20970
AHT1B5RGH007-M21TP	626	1	626	64306737	64306112	AHT1B5RGH007-M21TV	639	1	639	64217739	64218377	132998879	Chr17	100	100	1	1	88998
AHT1B5RGH007-M3TP	655	1	655	50102132	50101478	AHT1B5RGH007-M3TV	635	1	635	50043650	50044284	153789061	Chr16	100	99.843	1	1	58482
AHT1B5RGH007-M5TP	658	1	658	53132847	53132190	AHT1B5RGH007-M5TV	721	1	721	53036641	53037360	149379573	Chr11	100	99.861	1	1	96206
AHT1B5RGH007-M7TP	81	1	81	112131849	112131933	AHT1B5RGH007-M7TV	589	1	589	112229087	112228499	150766190	Chr13	95.294	100	1	1	97238
AHT1B5RGH007-N10TP	666	1	666	61505503	61504838	AHT1B5RGH007-N10TV	664	1	664	61340877	61341540	122213787	Chr12	100	100	1	1	164626
AHT1B5RGH007-N14TP	858	1	858	75971003	75971865	AHT1B5RGH007-N14TV	637	1	637	76056895	76056259	159154999	Chr19	99.421	100	1	1	85892
AHT1B5RGH007-N16TP	821	1	821	36483330	36484150	AHT1B5RGH007-N16TV	220	1	220	36648568	36648349	153119099	Chr15	100	99.545	1	1	165238
AHT1B5RGH007-N18TP	821	1	821	67052166	67052986	AHT1B5RGH007-N18TV	675	1	675	67150382	67149708	153119099	Chr15	99.757	100	1	1	98216
AHT1B5RGH007-N20TP	748	1	748	60354049	60354796	AHT1B5RGH007-N20TV	650	1	650	60458337	60457688	135085854	Chr14	100	99.846	1	1	104288
AHT1B5RGH007-N24TP	770	1	770	91305779	91306548	AHT1B5RGH007-N24TV	773	1	773	91359024	91358252	159154999	Chr19	100	100	1	1	53245
AHT1B5RGH007-N6TP	294	1	294	69844772	69844468	AHT1B5RGH007-N6TV	749	1	749	69827948	69828697	150766190	Chr13	96.393	99.867	1	1	16824
AHT1B5RGH007-O13TP	385	1	385	100779667	100779283	AHT1B5RGH007-O13TV	376	1	376	100677834	100678209	121058954	Chr09	99.481	98.936	1	1	101833
AHT1B5RGH007-O15TP	463	1	463	61488816	61488354	AHT1B5RGH007-O15TV	726	1	726	61327165	61327890	159154999	Chr19	100	99.862	1	1	161651
AHT1B5RGH007-O19TP	686	1	686	59016171	59015486	AHT1B5RGH007-O19TV	734	1	734	58965773	58966509	121058954	Chr09	100	99.593	1	1	50398
AHT1B5RGH007-O21TP	439	1	439	70340218	70339780	AHT1B5RGH007-O21TV	704	1	704	70211285	70211988	153789061	Chr16	99.772	100	1	1	128933
AHT1B5RGH007-O5TP	203	1	203	73236849	73236644	AHT1B5RGH007-O5TV	547	1	547	73094162	73094708	153119099	Chr15	98.544	99.634	1	1	142687
AHT1B5RGH007-O7TP	611	1	611	59330736	59330126	AHT1B5RGH007-O7TV	590	1	590	59224368	59224956	149379573	Chr11	100	99.661	1	1	106368
AHT1B5RGH007-O9TP	296	1	296	88928672	88928972	AHT1B5RGH007-O9TV	660	1	660	89050488	89049829	136776503	Chr18	98.007	100	1	1	121816
AHT1B5RGH007-P10TP	663	1	663	4921179	4921841	AHT1B5RGH007-P10TV	188	1	188	5007428	5007241	140659116	Chr20	99.849	98.936	1	1	86249
AHT1B5RGH007-P12TP	213	1	213	95129753	95129965	AHT1B5RGH007-P12TV	511	1	511	95159798	95159288	153789061	Chr16	99.531	100	1	1	30045
AHT1B5RGH007-P14TP	620	1	620	58386083	58386702	AHT1B5RGH007-P14TV	449	1	449	58486152	58485704	136776503	Chr18	99.839	100	1	1	100069
AHT1B5RGH007-P16TP	555	1	555	66112190	66111636	AHT1B5RGH007-P16TV	488	1	488	65983233	65983720	153119099	Chr15	99.82	98.975	1	1	128957
AHT1B5RGH007-P18TP	738	1	738	58155157	58154420	AHT1B5RGH007-P18TV	599	1	599	58068465	58069063	153789061	Chr16	100	100	1	1	86692
AHT1B5RGH007-P20TP	667	1	663	113329602	113328942	AHT1B5RGH007-P20TV	762	1	762	113456497	113455735	149379573	Chr11	99.397	99.869	0.994003	1	127555
AHT1B5RGH007-P22TP	719	9	719	50462595	50461885	AHT1B5RGH007-P22TV	653	1	653	50346627	50347279	111624253	Chr01	100	100	0.988873	1	115968
AHT1B5RGH007-P24TP	679	1	679	77896779	77896101	AHT1B5RGH007-P24TV	589	1	589	77745059	77745647	116166884	Chr05	99.706	99.83	1	1	151720
AHT1B5RGH007-P6TP	813	1	813	31878428	31877615	AHT1B5RGH007-P6TV	608	1	608	31805921	31806528	83117376	Chr07	99.877	100	1	1	72507
AHT1B5RGH008-A10TP	535	1	535	78522993	78523527	AHT1B5RGH008-A10TV	773	1	770	78647883	78647114	140659116	Chr20	99.813	99.74	1	0.996119	124890
AHT1B5RGH008-A11TP	575	1	574	59211953	59211379	AHT1B5RGH008-A11TV	750	1	750	59095022	59095773	153789061	Chr16	99.826	99.734	0.998261	1	116931
AHT1B5RGH008-A12TP	421	1	420	70743947	70743528	AHT1B5RGH008-A12TV	612	1	612	70648667	70649278	116166884	Chr05	99.762	100	0.997625	1	95280
AHT1B5RGH008-A15TP	644	1	644	39546234	39545591	AHT1B5RGH008-A15TV	609	1	609	39453052	39453660	114519869	Chr10	100	100	1	1	93182
AHT1B5RGH008-A19TP	533	1	533	66991354	66990822	AHT1B5RGH008-A19TV	500	1	500	66834601	66835100	149379573	Chr11	99.25	100	1	1	156753
AHT1B5RGH008-A23TP	729	1	729	90602541	90601813	AHT1B5RGH008-A23TV	284	1	284	90512959	90513242	132998879	Chr17	99.863	100	1	1	89582
AHT1B5RGH008-A24TP	201	1	201	99593008	99592808	AHT1B5RGH008-A24TV	548	1	548	99505512	99506058	140659116	Chr20	99.005	99.635	1	1	87496
AHT1B5RGH008-A4TP	729	1	729	62044207	62044936	AHT1B5RGH008-A4TV	832	1	832	62139843	62139012	122064722	Chr04	99.59	100	1	1	95636
AHT1B5RGH008-A8TP	566	1	566	78522993	78523558	AHT1B5RGH008-A8TV	567	1	567	78647883	78647317	140659116	Chr20	99.647	99.647	1	1	124890
AHT1B5RGH008-A9TP	197	1	197	91760600	91760404	AHT1B5RGH008-A9TV	488	1	488	91641795	91642282	121058954	Chr09	96.954	99.795	1	1	118805
AHT1B5RGH008-B10TP	648	1	648	86922158	86921511	AHT1B5RGH008-B10TV	455	1	455	86840032	86840487	136776503	Chr18	99.846	99.781	1	1	82126
AHT1B5RGH008-B12TP	463	1	461	83116384	83116844	AHT1B5RGH008-B12TV	715	1	715	83275072	83274358	132998879	Chr17	100	100	0.99568	1	158688
AHT1B5RGH008-B14TP	484	1	484	10641946	10642429	AHT1B5RGH008-B14TV	547	1	547	10753597	10753051	122064722	Chr04	99.793	100	1	1	111651
AHT1B5RGH008-B16TP	574	1	574	58001828	58001255	AHT1B5RGH008-B16TV	485	1	485	57905247	57905731	136776503	Chr18	100	100	1	1	96581
AHT1B5RGH008-B18TP	758	1	758	66701834	66702590	AHT1B5RGH008-B18TV	835	9	835	66725961	66725133	132998879	Chr17	99.868	99.759	1	0.990419	24127
AHT1B5RGH008-B20TP	647	1	647	76312634	76313278	AHT1B5RGH008-B20TV	586	1	586	76426726	76426140	140659116	Chr20	99.691	99.659	1	1	114092
AHT1B5RGH008-B22TP	582	1	582	100217007	100216426	AHT1B5RGH008-B22TV	742	1	742	100115276	100116017	150766190	Chr13	99.657	99.865	1	1	101731
AHT1B5RGH008-B4TP	310	1	310	86728574	86728883	AHT1B5RGH008-B4TV	666	1	666	86849855	86849190	143206517	Chr03	99.032	100	1	1	121281
AHT1B5RGH008-C10TP	266	1	262	83616905	83616644	AHT1B5RGH008-C10TV	592	1	592	83456300	83456891	159154999	Chr19	100	100	0.984962	1	160605
AHT1B5RGH008-C14TP	251	1	251	73513259	73513515	AHT1B5RGH008-C14TV	622	1	622	73640618	73639997	159154999	Chr19	97.665	100	1	1	127359
AHT1B5RGH008-C16TP	514	1	514	58482651	58482138	AHT1B5RGH008-C16TV	692	1	692	58399973	58400664	132998879	Chr17	100	99.855	1	1	82678
AHT1B5RGH008-C18TP	692	1	692	51621989	51621297	AHT1B5RGH008-C18TV	833	1	833	51549175	51550008	136776503	Chr18	99.856	99.88	1	1	72814
AHT1B5RGH008-C20TP	556	1	556	72441657	72441102	AHT1B5RGH008-C20TV	810	1	810	72361838	72362647	136776503	Chr18	99.641	100	1	1	79819
AHT1B5RGH008-C2TP	384	1	384	69387508	69387125	AHT1B5RGH008-C2TV	723	1	723	69296000	69296722	143206517	Chr03	99.219	100	1	1	91508
AHT1B5RGH008-C4TP	544	1	544	66112578	66112035	AHT1B5RGH008-C4TV	832	1	832	66009332	66010164	135085854	Chr14	99.816	99.76	1	1	103246
AHT1B5RGH008-D10TP	269	1	263	65165454	65165716	AHT1B5RGH008-D10TV	648	1	648	65326313	65325666	153789061	Chr16	99.24	100	0.977695	1	160859
AHT1B5RGH008-D11TP	402	1	402	65165454	65165855	AHT1B5RGH008-D11TV	543	1	543	65326313	65325771	153789061	Chr16	98.756	100	1	1	160859
AHT1B5RGH008-D12TP	381	1	381	61780712	61781092	AHT1B5RGH008-D12TV	433	1	427	61909194	61908760	135085854	Chr14	99.475	98.161	1	0.986143	128482
AHT1B5RGH008-D14TP	450	1	450	3456944	3456495	AHT1B5RGH008-D14TV	739	1	739	3373761	3374498	114519869	Chr10	99.778	99.729	1	1	83183
AHT1B5RGH008-D16TP	391	1	389	54973297	54973685	AHT1B5RGH008-D16TV	684	1	684	55114099	55113417	140659116	Chr20	99.229	99.854	0.994885	1	140802
AHT1B5RGH008-D18TP	410	1	410	68357634	68358043	AHT1B5RGH008-D18TV	696	8	696	68488191	68487503	111624253	Chr01	99.512	100	1	0.989943	130557
AHT1B5RGH008-D19TP	192	1	192	53857385	53857580	AHT1B5RGH008-D19TV	798	1	798	53978245	53977446	149379573	Chr11	96.939	99.75	1	1	120860
AHT1B5RGH008-D20TP	513	1	513	70557249	70557761	AHT1B5RGH008-D20TV	766	1	766	70653365	70652600	132998879	Chr17	100	99.869	1	1	96116
AHT1B5RGH008-D22TP	751	1	751	83484224	83483474	AHT1B5RGH008-D22TV	760	1	760	83387246	83388006	135085854	Chr14	100	99.869	1	1	96978
AHT1B5RGH008-D4TP	546	1	546	39103714	39104259	AHT1B5RGH008-D4TV	813	1	813	39197933	39197118	140659116	Chr20	100	99.632	1	1	94219
AHT1B5RGH008-D8TP	746	1	746	119328309	119329055	AHT1B5RGH008-D8TV	747	1	747	119364483	119363737	159154999	Chr19	99.732	100	1	1	36174
AHT1B5RGH008-F10TP	496	1	496	91160798	91161293	AHT1B5RGH008-F10TV	452	1	447	91288582	91288121	159154999	Chr19	99.395	96.753	1	0.988938	127784
AHT1B5RGH008-F12TP	138	1	138	58979071	58978930	AHT1B5RGH008-F12TV	620	1	620	58864128	58864748	143206517	Chr03	97.183	99.839	1	1	114943
AHT1B5RGH008-F13TP	71	1	71	81353208	81353279	AHT1B5RGH008-F13TV	506	1	506	81440461	81439956	159154999	Chr19	98.611	99.802	1	1	87253
AHT1B5RGH008-F15TP	479	1	479	72282108	72282586	AHT1B5RGH008-F15TV	452	1	452	72415728	72415277	153789061	Chr16	99.165	100	1	1	133620
AHT1B5RGH008-F16TP	569	1	569	63954348	63954916	AHT1B5RGH008-F16TV	586	2	586	64064508	64063924	140659116	Chr20	99.824	100	1	0.998294	110160
AHT1B5RGH008-F18TP	512	1	512	74718591	74719101	AHT1B5RGH008-F18TV	680	1	680	74855937	74855258	122064722	Chr04	99.805	100	1	1	137346
AHT1B5RGH008-F19TP	624	1	624	97625200	97624578	AHT1B5RGH008-F19TV	824	1	824	97553847	97554670	149379573	Chr11	99.84	99.879	1	1	71353
AHT1B5RGH008-F20TP	514	1	514	92643365	92643878	AHT1B5RGH008-F20TV	738	1	738	92767373	92766636	159154999	Chr19	100	100	1	1	124008
AHT1B5RGH008-F21TP	462	1	462	53226534	53226073	AHT1B5RGH008-F21TV	648	1	648	53121414	53122061	149379573	Chr11	99.784	100	1	1	105120
AHT1B5RGH008-F23TP	602	1	602	53925979	53925378	AHT1B5RGH008-F23TV	685	1	685	53825508	53826192	150766190	Chr13	99.668	100	1	1	100471
AHT1B5RGH008-F24TP	621	1	621	41215578	41216198	AHT1B5RGH008-F24TV	686	1	686	41311898	41311213	153119099	Chr15	100	100	1	1	96320
AHT1B5RGH008-F2TP	544	1	544	69757009	69756466	AHT1B5RGH008-F2TV	567	1	567	69654625	69655191	132998879	Chr17	99.632	100	1	1	102384
AHT1B5RGH008-F3TP	275	1	271	67556040	67556319	AHT1B5RGH008-F3TV	769	1	769	67719197	67718428	143206517	Chr03	96.429	99.74	0.985455	1	163157
AHT1B5RGH008-F4TP	505	1	505	100018860	100019364	AHT1B5RGH008-F4TV	516	1	516	100134743	100134229	140659116	Chr20	99.802	99.806	1	1	115883
AHT1B5RGH008-F5TP	339	1	339	98713996	98713657	AHT1B5RGH008-F5TV	620	1	620	98631525	98632144	149379573	Chr11	98.529	100	1	1	82471
AHT1B5RGH008-F6TP	342	1	341	42881630	42881972	AHT1B5RGH008-F6TV	422	1	422	42981591	42981169	122213787	Chr12	99.417	99.764	0.997076	1	99961
AHT1B5RGH008-F7TP	511	1	511	72429976	72429466	AHT1B5RGH008-F7TV	684	1	684	72319680	72320364	136776503	Chr18	100	99.854	1	1	110296
AHT1B5RGH008-F9TP	423	1	423	81353087	81353509	AHT1B5RGH008-F9TV	541	1	541	81440461	81439921	159154999	Chr19	99.764	99.815	1	1	87374
AHT1B5RGH008-G13TP	391	1	391	127480461	127480071	AHT1B5RGH008-G13TV	643	1	643	127365874	127366516	149379573	Chr11	99.488	100	1	1	114587
AHT1B5RGH008-G15TP	369	1	369	61518548	61518916	AHT1B5RGH008-G15TV	546	1	546	61600012	61599467	132998879	Chr17	99.729	100	1	1	81464
AHT1B5RGH008-G23TP	422	1	422	63530462	63530041	AHT1B5RGH008-G23TV	739	1	739	63420694	63421432	121058954	Chr09	99.289	99.729	1	1	109768
AHT1B5RGH008-H10TP	430	1	430	47479063	47478635	AHT1B5RGH008-H10TV	630	1	630	47382487	47383116	159154999	Chr19	99.07	100	1	1	96576
AHT1B5RGH008-H11TP	341	1	341	37934950	37935290	AHT1B5RGH008-H11TV	815	1	815	38042248	38041434	135085854	Chr14	99.413	100	1	1	107298
AHT1B5RGH008-H12TP	476	1	476	69654619	69655094	AHT1B5RGH008-H12TV	626	1	626	69742681	69742056	153789061	Chr16	100	99.84	1	1	88062
AHT1B5RGH008-H13TP	248	1	248	82429733	82429985	AHT1B5RGH008-H13TV	522	1	522	82531266	82530745	143206517	Chr03	97.628	100	1	1	101533
AHT1B5RGH008-H15TP	375	1	375	51704983	51704607	AHT1B5RGH008-H15TV	514	1	514	51629187	51629700	153119099	Chr15	99.204	100	1	1	75796
AHT1B5RGH008-H16TP	468	1	468	51198622	51198142	AHT1B5RGH008-H16TV	789	1	789	51111822	51112610	140659116	Chr20	97.297	99.494	1	1	86800
AHT1B5RGH008-H17TP	230	1	230	48915915	48916146	AHT1B5RGH008-H17TV	455	1	454	49011815	49011358	135085854	Chr14	98.707	99.127	1	0.997802	95900
AHT1B5RGH008-H18TP	382	1	382	45431694	45431313	AHT1B5RGH008-H18TV	294	1	294	45322281	45322579	159154999	Chr19	99.476	98.328	1	1	109413
AHT1B5RGH008-H1TP	472	1	472	67531075	67531546	AHT1B5RGH008-H1TV	710	1	710	67651856	67651148	153119099	Chr15	99.364	99.859	1	1	120781
AHT1B5RGH008-H20TP	561	1	561	93113881	93113322	AHT1B5RGH008-H20TV	763	1	763	92953758	92954520	136776503	Chr18	99.465	100	1	1	160123
AHT1B5RGH008-H21TP	480	1	480	76300723	76301203	AHT1B5RGH008-H21TV	563	1	563	76423087	76422526	140659116	Chr20	99.376	99.822	1	1	122364
AHT1B5RGH008-H22TP	749	1	749	67510457	67509708	AHT1B5RGH008-H22TV	801	1	801	67486104	67486904	143206517	Chr03	99.733	99.875	1	1	24353
AHT1B5RGH008-H24TP	215	1	215	102394659	102394874	AHT1B5RGH008-H24TV	626	1	626	102534222	102533598	149379573	Chr11	96.759	99.84	1	1	139563
AHT1B5RGH008-H2TP	300	1	300	66842198	66841899	AHT1B5RGH008-H2TV	610	1	610	66702301	66702910	132998879	Chr17	98.333	99.672	1	1	139897
AHT1B5RGH008-H5TP	329	1	329	108355113	108354785	AHT1B5RGH008-H5TV	501	1	501	108206499	108206999	153119099	Chr15	98.784	99.8	1	1	148614
AHT1B5RGH008-H8TP	397	1	397	29009436	29009040	AHT1B5RGH008-H8TV	745	1	745	28926051	28926795	149379573	Chr11	99.748	100	1	1	83385
AHT1B5RGH008-I11TP	645	1	645	85195588	85194945	AHT1B5RGH008-I11TV	692	1	690	85136755	85137444	153789061	Chr16	99.69	100	1	0.99711	58833
AHT1B5RGH008-I15TP	466	1	466	40469359	40468894	AHT1B5RGH008-I15TV	612	1	612	40424574	40425185	132998879	Chr17	99.785	99.837	1	1	44785
AHT1B5RGH008-I17TP	275	1	275	89968512	89968238	AHT1B5RGH008-I17TV	417	1	417	89882677	89883093	159154999	Chr19	99.273	100	1	1	85835
AHT1B5RGH008-I19TP	493	1	493	19455697	19456189	AHT1B5RGH008-I19TV	688	2	688	19540902	19540218	51955169	Chr08	100	99.709	1	0.998547	85205
AHT1B5RGH008-I21TP	529	1	529	59055018	59054490	AHT1B5RGH008-I21TV	621	1	621	58974366	58974986	121058954	Chr09	100	100	1	1	80652
AHT1B5RGH008-I23TP	652	1	652	52378837	52379488	AHT1B5RGH008-I23TV	678	1	678	52390511	52389834	159154999	Chr19	100	99.853	1	1	11674
AHT1B5RGH008-I5TP	397	1	396	44545274	44545669	AHT1B5RGH008-I5TV	748	1	748	44642812	44642065	159154999	Chr19	99.747	100	0.997481	1	97538
AHT1B5RGH008-I8TP	281	1	281	40419852	40419572	AHT1B5RGH008-I8TV	641	1	641	40336760	40337400	132998879	Chr17	98.221	99.844	1	1	83092
AHT1B5RGH008-I9TP	370	1	370	40419847	40419475	AHT1B5RGH008-I9TV	679	1	679	40336760	40337438	132998879	Chr17	98.391	100	1	1	83087
AHT1B5RGH008-J10TP	94	1	94	33012617	33012523	AHT1B5RGH008-J10TV	429	1	429	32867350	32867793	149379573	Chr11	96.842	96.622	1	1	145267
AHT1B5RGH008-J11TP	622	1	622	103621863	103621243	AHT1B5RGH008-J11TV	593	1	593	103531320	103531912	149379573	Chr11	99.839	100	1	1	90543
AHT1B5RGH008-J12TP	124	1	124	55818793	55818669	AHT1B5RGH008-J12TV	559	1	559	55700366	55700924	159154999	Chr19	99.2	100	1	1	118427
AHT1B5RGH008-J13TP	192	1	192	50044242	50044047	AHT1B5RGH008-J13TV	411	1	409	49890834	49891246	132998879	Chr17	97.959	98.551	1	0.995134	153408
AHT1B5RGH008-J14TP	485	1	485	82186813	82186329	AHT1B5RGH008-J14TV	551	1	549	82081257	82081805	143206517	Chr03	99.794	100	1	0.99637	105556
AHT1B5RGH008-J15TP	476	1	476	102506102	102506577	AHT1B5RGH008-J15TV	597	1	595	102650532	102649938	153789061	Chr16	99.79	100	1	0.99665	144430
AHT1B5RGH008-J16TP	389	1	389	52905612	52906000	AHT1B5RGH008-J16TV	478	1	478	53008040	53007563	111624253	Chr01	100	100	1	1	102428
AHT1B5RGH008-J17TP	123	1	123	91799940	91799812	AHT1B5RGH008-J17TV	482	1	482	91671926	91672407	159154999	Chr19	95.349	100	1	1	128014
AHT1B5RGH008-J19TP	471	1	471	108940768	108941238	AHT1B5RGH008-J19TV	767	1	767	109062824	109062058	150766190	Chr13	100	100	1	1	122056
AHT1B5RGH008-J1TP	408	1	408	97697670	97697263	AHT1B5RGH008-J1TV	324	1	324	97588030	97588353	140659116	Chr20	99.51	99.383	1	1	109640
AHT1B5RGH008-J21TP	613	1	613	55297143	55296531	AHT1B5RGH008-J21TV	671	1	671	55211963	55212633	132998879	Chr17	100	99.851	1	1	85180
AHT1B5RGH008-J22TP	164	1	162	86872129	86872293	AHT1B5RGH008-J22TV	555	1	555	86994009	86993455	143206517	Chr03	98.182	100	0.987805	1	121880
AHT1B5RGH008-J23TP	671	1	671	24208906	24209576	AHT1B5RGH008-J23TV	731	1	731	24331744	24331014	122213787	Chr12	99.851	100	1	1	122838
AHT1B5RGH008-J24TP	477	1	477	35766097	35766573	AHT1B5RGH008-J24TV	650	1	650	35870439	35869790	153119099	Chr15	100	100	1	1	104342
AHT1B5RGH008-J6TP	574	1	574	50030512	50031084	AHT1B5RGH008-J6TV	780	1	780	50076202	50075420	153789061	Chr16	99.826	99.617	1	1	45690
AHT1B5RGH008-J7TP	497	1	497	59018790	59018294	AHT1B5RGH008-J7TV	687	1	687	58925541	58926227	135085854	Chr14	100	99.854	1	1	93249
AHT1B5RGH008-J9TP	495	1	495	49548524	49549018	AHT1B5RGH008-J9TV	758	1	758	49651955	49651198	153119099	Chr15	100	99.868	1	1	103431
AHT1B5RGH008-K11TP	447	1	447	43957345	43957791	AHT1B5RGH008-K11TV	533	1	533	44040746	44040214	122064722	Chr04	99.776	100	1	1	83401
AHT1B5RGH008-K13TP	428	1	428	53462544	53462971	AHT1B5RGH008-K13TV	796	1	796	53606479	53605683	153789061	Chr16	99.533	99.875	1	1	143935
AHT1B5RGH008-K15TP	396	1	396	53462544	53462939	AHT1B5RGH008-K15TV	676	1	676	53606479	53605803	153789061	Chr16	99.242	99.852	1	1	143935
AHT1B5RGH008-K17TP	396	1	396	53462544	53462939	AHT1B5RGH008-K17TV	676	1	676	53606479	53605804	153789061	Chr16	99.747	100	1	1	143935
AHT1B5RGH008-K19TP	489	5	489	112266546	112266061	AHT1B5RGH008-K19TV	581	1	581	112152672	112153252	150766190	Chr13	99.588	100	0.99182	1	113874
AHT1B5RGH008-K1TP	582	1	582	39609820	39609239	AHT1B5RGH008-K1TV	784	1	784	39506406	39507189	132998879	Chr17	99.485	100	1	1	103414
AHT1B5RGH008-K21TP	283	1	282	75991657	75991938	AHT1B5RGH008-K21TV	689	1	689	76080140	76079452	159154999	Chr19	98.227	100	0.996466	1	88483
AHT1B5RGH008-K23TP	614	1	614	75985681	75986294	AHT1B5RGH008-K23TV	723	1	723	76119143	76118421	140659116	Chr20	100	100	1	1	133462
AHT1B5RGH008-K3TP	371	1	371	45386383	45386014	AHT1B5RGH008-K3TV	764	1	764	45258652	45259416	159154999	Chr19	99.191	99.869	1	1	127731
AHT1B5RGH008-K9TP	379	1	379	53755850	53756228	AHT1B5RGH008-K9TV	630	1	630	53907185	53907814	136776503	Chr18	99.736	99.841	1	1	151964
AHT1B5RGH008-L10TP	274	1	274	120864037	120863764	AHT1B5RGH008-L10TV	612	1	612	120759365	120759976	149379573	Chr11	100	100	1	1	104672
AHT1B5RGH008-L11TP	416	1	416	96307276	96307691	AHT1B5RGH008-L11TV	278	1	278	96385530	96385253	153789061	Chr16	100	98.561	1	1	78254
AHT1B5RGH008-L12TP	438	1	438	74494622	74495059	AHT1B5RGH008-L12TV	549	1	549	74626649	74626101	122213787	Chr12	99.772	99.818	1	1	132027
AHT1B5RGH008-L14TP	431	1	431	111656825	111657255	AHT1B5RGH008-L14TV	670	1	670	111769993	111769324	159154999	Chr19	100	100	1	1	113168
AHT1B5RGH008-L15TP	485	1	485	51740624	51741108	AHT1B5RGH008-L15TV	666	1	666	51817284	51816620	135085854	Chr14	99.794	99.85	1	1	76660
AHT1B5RGH008-L17TP	655	1	655	64052147	64052801	AHT1B5RGH008-L17TV	845	1	845	64095401	64094555	136776503	Chr18	100	99.764	1	1	43254
AHT1B5RGH008-L19TP	571	1	571	76830949	76830379	AHT1B5RGH008-L19TV	682	1	682	76711197	76711874	136776503	Chr18	100	99.413	1	1	119752
AHT1B5RGH008-L21TP	425	1	425	62084890	62085314	AHT1B5RGH008-L21TV	690	1	690	62188510	62187821	135085854	Chr14	99.765	99.855	1	1	103620
AHT1B5RGH008-L22TP	655	1	655	94550400	94549746	AHT1B5RGH008-L22TV	719	1	719	94424006	94424724	159154999	Chr19	100	100	1	1	126394
AHT1B5RGH008-L23TP	614	1	614	87034604	87035217	AHT1B5RGH008-L23TV	625	1	625	87107873	87107249	159154999	Chr19	99.837	100	1	1	73269
AHT1B5RGH008-L24TP	526	1	526	121103245	121102720	AHT1B5RGH008-L24TV	496	1	496	120944171	120944663	153119099	Chr15	99.24	98.589	1	1	159074
AHT1B5RGH008-L4TP	158	1	158	79751858	79752016	AHT1B5RGH008-L4TV	747	1	747	79870389	79869643	150766190	Chr13	98.742	100	1	1	118531
AHT1B5RGH008-L5TP	454	1	454	83193259	83193712	AHT1B5RGH008-L5TV	729	1	729	83275600	83274872	132998879	Chr17	100	99.726	1	1	82341
AHT1B5RGH008-L7TP	154	3	154	52431484	52431331	AHT1B5RGH008-L7TV	534	1	532	52382287	52382818	159154999	Chr19	98.701	100	0.987013	0.996255	49197
AHT1B5RGH008-L9TP	287	1	287	90754111	90753823	AHT1B5RGH008-L9TV	598	1	598	90628426	90629023	149379573	Chr11	98.962	100	1	1	125685
AHT1B5RGH008-M15TP	425	1	425	88587262	88586838	AHT1B5RGH008-M15TV	487	1	487	88469515	88470023	153789061	Chr16	98.588	95.678	1	1	117747
AHT1B5RGH008-M19TP	228	1	228	82489930	82490157	AHT1B5RGH008-M19TV	692	1	692	82599042	82598351	99791824	Chr02	99.561	100	1	1	109112
AHT1B5RGH008-M21TP	558	1	558	95559887	95560444	AHT1B5RGH008-M21TV	757	1	757	95671312	95670556	143206517	Chr03	100	100	1	1	111425
AHT1B5RGH008-M3TP	570	1	570	36057196	36056627	AHT1B5RGH008-M3TV	791	1	791	35956971	35957762	153119099	Chr15	100	99.874	1	1	100225
AHT1B5RGH008-M5TP	466	1	466	100087460	100087925	AHT1B5RGH008-M5TV	589	2	589	100154428	100153841	143206517	Chr03	100	100	1	0.998302	66968
AHT1B5RGH008-M9TP	89	2	89	90961986	90962074	AHT1B5RGH008-M9TV	604	1	604	91072886	91072283	132998879	Chr17	97.753	99.834	0.988764	1	110900
AHT1B5RGH008-N11TP	255	1	255	52919544	52919798	AHT1B5RGH008-N11TV	422	1	422	53019982	53019561	132998879	Chr17	99.216	100	1	1	100438
AHT1B5RGH008-N12TP	608	1	608	67630701	67630094	AHT1B5RGH008-N12TV	624	1	624	67508222	67508845	136776503	Chr18	100	100	1	1	122479
AHT1B5RGH008-N13TP	313	1	310	83919342	83919651	AHT1B5RGH008-N13TV	436	1	436	84045164	84044729	122213787	Chr12	100	100	0.990415	1	125822
AHT1B5RGH008-N14TP	355	1	355	50286268	50285914	AHT1B5RGH008-N14TV	542	1	542	50147862	50148403	135085854	Chr14	100	99.815	1	1	138406
AHT1B5RGH008-N17TP	603	1	603	70812008	70811406	AHT1B5RGH008-N17TV	750	1	750	70643375	70644124	153789061	Chr16	99.834	100	1	1	168633
AHT1B5RGH008-N20TP	279	1	279	108133761	108134045	AHT1B5RGH008-N20TV	636	1	636	108314595	108313960	150766190	Chr13	96.842	100	1	1	180834
AHT1B5RGH008-N21TP	321	1	321	88734423	88734103	AHT1B5RGH008-N21TV	726	1	726	88583343	88584068	132998879	Chr17	99.377	100	1	1	151080
AHT1B5RGH008-N22TP	701	1	701	92125897	92126597	AHT1B5RGH008-N22TV	833	1	826	92216071	92215245	132998879	Chr17	100	99.758	1	0.991597	90174
AHT1B5RGH008-N23TP	652	1	652	66207494	66206843	AHT1B5RGH008-N23TV	607	1	607	66084555	66085161	111624253	Chr01	100	100	1	1	122939
AHT1B5RGH008-N24TP	675	1	675	102539258	102538585	AHT1B5RGH008-N24TV	702	1	702	102405914	102406614	150766190	Chr13	99.852	99.715	1	1	133344
AHT1B5RGH008-N3TP	208	1	208	72926014	72926223	AHT1B5RGH008-N3TV	854	1	854	73013933	73013079	135085854	Chr14	99.048	99.649	1	1	87919
AHT1B5RGH008-N5TP	263	1	263	73824453	73824186	AHT1B5RGH008-N5TV	722	1	722	73690998	73691717	116166884	Chr05	97.761	99.723	1	1	133455
AHT1B5RGH008-N6TP	560	1	560	121103245	121102686	AHT1B5RGH008-N6TV	589	1	589	120944171	120944756	153119099	Chr15	100	99.491	1	1	159074
AHT1B5RGH008-N8TP	543	1	543	100285039	100284497	AHT1B5RGH008-N8TV	730	1	729	100168768	100169495	159154999	Chr19	99.816	99.863	1	0.99863	116271
AHT1B5RGH008-O13TP	365	1	365	90882831	90882467	AHT1B5RGH008-O13TV	713	1	712	90798216	90798930	153789061	Chr16	98.904	99.58	1	0.998597	84615
AHT1B5RGH008-O15TP	430	1	430	43526867	43526438	AHT1B5RGH008-O15TV	612	1	612	43394829	43395440	99791824	Chr02	99.535	100	1	1	132038
AHT1B5RGH008-O17TP	436	1	436	43526866	43526431	AHT1B5RGH008-O17TV	686	1	686	43394829	43395514	99791824	Chr02	99.541	100	1	1	132037
AHT1B5RGH008-O19TP	432	1	431	36965528	36965098	AHT1B5RGH008-O19TV	763	1	763	36848581	36849343	132998879	Chr17	99.768	99.869	0.997685	1	116947
AHT1B5RGH008-O1TP	506	1	506	82022840	82023345	AHT1B5RGH008-O1TV	788	1	788	82123129	82122342	153119099	Chr15	99.605	100	1	1	100289
AHT1B5RGH008-O21TP	663	1	663	79670526	79671187	AHT1B5RGH008-O21TV	852	1	852	79750833	79749979	153119099	Chr15	99.849	99.649	1	1	80307
AHT1B5RGH008-O3TP	518	1	518	71150453	71149936	AHT1B5RGH008-O3TV	727	1	727	71022297	71023023	135085854	Chr14	99.807	100	1	1	128156
AHT1B5RGH008-O7TP	509	1	509	77470361	77469853	AHT1B5RGH008-O7TV	719	1	719	77363976	77364694	121058954	Chr09	99.607	99.722	1	1	106385
AHT1B5RGH008-P11TP	712	1	682	53032704	53032023	AHT1B5RGH008-P11TV	781	1	781	52979415	52980197	111624253	Chr01	99.853	99.489	0.957865	1	53289
AHT1B5RGH008-P12TP	502	1	502	93182198	93181697	AHT1B5RGH008-P12TV	506	1	506	93057700	93058205	136776503	Chr18	99.602	100	1	1	124498
AHT1B5RGH008-P14TP	390	1	390	63574026	63573629	AHT1B5RGH008-P14TV	472	1	472	63471489	63471967	153119099	Chr15	97.236	98.539	1	1	102537
AHT1B5RGH008-P15TP	448	1	448	86226754	86226307	AHT1B5RGH008-P15TV	221	1	221	86096425	86096645	140659116	Chr20	99.554	98.643	1	1	130329
AHT1B5RGH008-P17TP	448	1	448	63042501	63042054	AHT1B5RGH008-P17TV	575	1	575	62901050	62901624	132998879	Chr17	100	100	1	1	141451
AHT1B5RGH008-P18TP	631	1	631	60487131	60486502	AHT1B5RGH008-P18TV	549	1	549	60397638	60398187	135085854	Chr14	99.683	99.818	1	1	89493
AHT1B5RGH008-P19TP	495	1	495	93937308	93937803	AHT1B5RGH008-P19TV	564	1	564	94030832	94030268	149379573	Chr11	99.597	99.646	1	1	93524
AHT1B5RGH008-P20TP	483	1	483	81141721	81141240	AHT1B5RGH008-P20TV	547	1	547	81000384	81000929	153789061	Chr16	99.379	99.086	1	1	141337
AHT1B5RGH008-P22TP	673	1	673	42472656	42471984	AHT1B5RGH008-P22TV	678	1	678	42399554	42400231	136776503	Chr18	100	100	1	1	73102
AHT1B5RGH008-P24TP	277	1	277	68061043	68061319	AHT1B5RGH008-P24TV	713	1	713	68190815	68190103	132998879	Chr17	100	100	1	1	129772
AHT1B5RGH008-P7TP	160	1	160	43381512	43381678	AHT1B5RGH008-P7TV	606	1	606	43487881	43487276	136776503	Chr18	95.808	100	1	1	106369
AHT1B5RGH008-P9TP	368	1	368	62940467	62940834	AHT1B5RGH008-P9TV	670	1	670	63034877	63034208	132998879	Chr17	98.913	100	1	1	94410
AHT1B5RGH009-A10TP	420	1	420	48461437	48461018	AHT1B5RGH009-A10TV	687	1	687	48338528	48339214	159154999	Chr19	100	100	1	1	122909
AHT1B5RGH009-A12TP	566	1	566	48461437	48460872	AHT1B5RGH009-A12TV	660	1	660	48338528	48339187	159154999	Chr19	100	100	1	1	122909
AHT1B5RGH009-A16TP	728	1	725	128767980	128767243	AHT1B5RGH009-A16TV	567	1	567	128672224	128672790	159154999	Chr19	98.238	100	0.995879	1	95756
AHT1B5RGH009-A18TP	537	1	537	35713372	35713908	AHT1B5RGH009-A18TV	752	1	752	35820309	35819558	99791824	Chr02	100	100	1	1	106937
AHT1B5RGH009-A22TP	573	1	573	47777682	47778251	AHT1B5RGH009-A22TV	669	1	669	47856760	47856091	153789061	Chr16	99.476	99.851	1	1	79078
AHT1B5RGH009-A4TP	625	1	625	84575266	84575890	AHT1B5RGH009-A4TV	731	1	731	84665498	84664768	109264827	Chr06	100	99.863	1	1	90232
AHT1B5RGH009-A6TP	688	1	688	116188933	116188247	AHT1B5RGH009-A6TV	162	1	162	116099295	116099456	150766190	Chr13	99.855	98.765	1	1	89638
AHT1B5RGH009-B11TP	163	1	163	48234893	48234729	AHT1B5RGH009-B11TV	671	1	671	48120494	48121164	136776503	Chr18	98.788	100	1	1	114399
AHT1B5RGH009-B13TP	560	1	560	78828163	78827604	AHT1B5RGH009-B13TV	700	1	700	78728033	78728732	121058954	Chr09	100	100	1	1	100130
AHT1B5RGH009-B15TP	300	1	300	92052055	92052354	AHT1B5RGH009-B15TV	474	1	470	92178744	92178275	135085854	Chr14	100	100	1	0.991561	126689
AHT1B5RGH009-B17TP	575	1	575	92052033	92052607	AHT1B5RGH009-B17TV	448	2	447	92178720	92178275	135085854	Chr14	100	100	1	0.995536	126687
AHT1B5RGH009-B19TP	869	1	869	106050337	106049466	AHT1B5RGH009-B19TV	849	1	849	106027018	106027870	109264827	Chr06	99.656	99.531	1	1	23319
AHT1B5RGH009-B21TP	548	1	548	60707138	60707685	AHT1B5RGH009-B21TV	676	1	676	60803764	60803089	150766190	Chr13	100	100	1	1	96626
AHT1B5RGH009-B7TP	601	1	601	87835585	87834985	AHT1B5RGH009-B7TV	746	1	746	87718016	87718761	153119099	Chr15	100	99.866	1	1	117569
AHT1B5RGH009-B9TP	535	1	535	42549761	42549227	AHT1B5RGH009-B9TV	291	1	291	42437027	42437317	136776503	Chr18	100	99.313	1	1	112734
AHT1B5RGH009-C10TP	269	1	269	44685472	44685204	AHT1B5RGH009-C10TV	624	1	624	44576257	44576879	159154999	Chr19	100	99.84	1	1	109215
AHT1B5RGH009-C12TP	526	1	526	47572715	47572190	AHT1B5RGH009-C12TV	756	1	756	47487955	47488711	135085854	Chr14	100	99.868	1	1	84760
AHT1B5RGH009-C13TP	463	1	463	72135330	72134868	AHT1B5RGH009-C13TV	384	1	384	72053633	72054016	150766190	Chr13	99.784	100	1	1	81697
AHT1B5RGH009-C14TP	687	1	687	58903829	58904515	AHT1B5RGH009-C14TV	721	1	721	59042295	59041575	132998879	Chr17	100	100	1	1	138466
AHT1B5RGH009-C15TP	581	1	581	56728403	56727823	AHT1B5RGH009-C15TV	685	1	682	56570522	56571203	135085854	Chr14	99.828	99.413	1	0.99562	157881
AHT1B5RGH009-C16TP	500	1	500	98000343	98000842	AHT1B5RGH009-C16TV	619	1	619	98098086	98097469	153119099	Chr15	100	99.838	1	1	97743
AHT1B5RGH009-C17TP	635	1	635	77710665	77711299	AHT1B5RGH009-C17TV	800	1	800	77837071	77836272	153789061	Chr16	99.843	99.875	1	1	126406
AHT1B5RGH009-C19TP	664	1	664	82637190	82637853	AHT1B5RGH009-C19TV	719	1	719	82665655	82664938	135085854	Chr14	100	99.444	1	1	28465
AHT1B5RGH009-C1TP	657	1	657	88533360	88534016	AHT1B5RGH009-C1TV	804	1	804	88581102	88580298	132998879	Chr17	100	99.752	1	1	47742
AHT1B5RGH009-C20TP	599	1	599	4665255	4665853	AHT1B5RGH009-C20TV	764	1	762	4786200	4785438	153789061	Chr16	99.833	99.869	1	0.997382	120945
AHT1B5RGH009-C21TP	592	1	592	67808696	67808105	AHT1B5RGH009-C21TV	662	1	662	67636683	67637344	122213787	Chr12	100	99.849	1	1	172013
AHT1B5RGH009-C22TP	658	1	658	80953490	80954147	AHT1B5RGH009-C22TV	675	1	675	81082787	81082113	153789061	Chr16	100	100	1	1	129297
AHT1B5RGH009-C2TP	719	1	719	78523495	78524213	AHT1B5RGH009-C2TV	810	1	810	78616720	78615908	150766190	Chr13	99.861	99.508	1	1	93225
AHT1B5RGH009-C3TP	464	1	464	79806717	79806254	AHT1B5RGH009-C3TV	694	1	694	79666997	79667690	135085854	Chr14	100	100	1	1	139720
AHT1B5RGH009-C4TP	625	1	624	73996349	73996972	AHT1B5RGH009-C4TV	796	1	796	74067135	74066324	159154999	Chr19	100	97.906	0.9984	1	70786
AHT1B5RGH009-C5TP	478	1	478	76579227	76579704	AHT1B5RGH009-C5TV	461	1	461	76733482	76733022	153119099	Chr15	100	98.048	1	1	154255
AHT1B5RGH009-C6TP	582	1	582	62742784	62743365	AHT1B5RGH009-C6TV	558	1	558	62563691	62564248	143206517	Chr03	100	99.821	1	1	179674
AHT1B5RGH009-C7TP	413	1	413	76579227	76579639	AHT1B5RGH009-C7TV	689	1	689	76733482	76732796	153119099	Chr15	99.758	99.565	1	1	154255
AHT1B5RGH009-C8TP	391	1	391	83303124	83302720	AHT1B5RGH009-C8TV	448	1	448	83175754	83176201	153789061	Chr16	96.543	99.33	1	1	127370
AHT1B5RGH009-C9TP	256	2	256	88175712	88175974	AHT1B5RGH009-C9TV	723	1	723	88307213	88306491	153119099	Chr15	96.578	100	0.996094	1	131501
AHT1B5RGH009-D11TP	547	1	547	55926359	55925813	AHT1B5RGH009-D11TV	693	1	693	55786153	55786845	159154999	Chr19	100	100	1	1	140206
AHT1B5RGH009-D13TP	567	2	567	110107325	110106760	AHT1B5RGH009-D13TV	564	1	564	110083066	110083629	135085854	Chr14	99.823	100	0.998236	1	24259
AHT1B5RGH009-D15TP	473	1	473	60020382	60019910	AHT1B5RGH009-D15TV	644	1	644	59892514	59893157	140659116	Chr20	100	99.845	1	1	127868
AHT1B5RGH009-D17TP	555	1	555	95627555	95627001	AHT1B5RGH009-D17TV	733	1	733	95482905	95483637	132998879	Chr17	100	99.864	1	1	144650
AHT1B5RGH009-D21TP	173	1	173	46302111	46302290	AHT1B5RGH009-D21TV	366	1	366	46450380	46450015	132998879	Chr17	96.111	98.634	1	1	148269
AHT1B5RGH009-D23TP	546	1	546	52287100	52287644	AHT1B5RGH009-D23TV	712	1	712	52392199	52391488	150766190	Chr13	99.451	100	1	1	105099
AHT1B5RGH009-D5TP	530	1	530	59124720	59125248	AHT1B5RGH009-D5TV	528	1	528	59225531	59225004	153119099	Chr15	99.811	99.811	1	1	100811
AHT1B5RGH009-D7TP	478	1	478	75744734	75745211	AHT1B5RGH009-D7TV	525	1	525	75861781	75861258	121058954	Chr09	100	99.429	1	1	117047
AHT1B5RGH009-D9TP	333	1	333	55926280	55925940	AHT1B5RGH009-D9TV	631	1	631	55786153	55786783	159154999	Chr19	97.654	100	1	1	140127
AHT1B5RGH009-E10TP	463	1	463	94074783	94074321	AHT1B5RGH009-E10TV	421	1	421	93917527	93917946	153789061	Chr16	100	98.812	1	1	157256
AHT1B5RGH009-E11TP	384	2	384	123985873	123985491	AHT1B5RGH009-E11TV	761	1	761	123910135	123910896	153119099	Chr15	99.479	99.869	0.997396	1	75738
AHT1B5RGH009-E12TP	596	1	596	32040063	32039468	AHT1B5RGH009-E12TV	511	1	511	31949586	31950096	122213787	Chr12	100	99.804	1	1	90477
AHT1B5RGH009-E13TP	388	1	388	43085715	43086102	AHT1B5RGH009-E13TV	708	1	708	43163319	43162612	150766190	Chr13	100	99.859	1	1	77604
AHT1B5RGH009-E15TP	496	1	496	4652240	4652735	AHT1B5RGH009-E15TV	705	1	705	4758896	4758192	153789061	Chr16	100	99.858	1	1	106656
AHT1B5RGH009-E16TP	318	1	318	74235271	74235588	AHT1B5RGH009-E16TV	681	1	681	74358669	74357989	140659116	Chr20	100	100	1	1	123398
AHT1B5RGH009-E17TP	393	1	393	85925843	85926235	AHT1B5RGH009-E17TV	577	1	577	86056857	86056281	153789061	Chr16	100	100	1	1	131014
AHT1B5RGH009-E18TP	399	1	399	4167159	4167557	AHT1B5RGH009-E18TV	556	1	556	4293961	4293406	153789061	Chr16	100	100	1	1	126802
AHT1B5RGH009-E1TP	550	1	548	91839637	91839090	AHT1B5RGH009-E1TV	639	1	639	91673995	91674633	159154999	Chr19	100	100	0.996364	1	165642
AHT1B5RGH009-E21TP	714	1	714	82036607	82037321	AHT1B5RGH009-E21TV	698	1	698	82156396	82155699	132998879	Chr17	99.58	100	1	1	119789
AHT1B5RGH009-E24TP	252	1	252	55141384	55141133	AHT1B5RGH009-E24TV	219	1	219	55028561	55028779	140659116	Chr20	99.206	98.63	1	1	112823
AHT1B5RGH009-E2TP	578	1	578	112310396	112310973	AHT1B5RGH009-E2TV	717	1	715	112451021	112450307	159154999	Chr19	100	100	1	0.997211	140625
AHT1B5RGH009-E3TP	345	1	345	63985540	63985196	AHT1B5RGH009-E3TV	737	1	737	63880219	63880955	140659116	Chr20	100	99.864	1	1	105321
AHT1B5RGH009-E4TP	566	1	566	78185303	78185867	AHT1B5RGH009-E4TV	821	1	821	78286020	78285199	143206517	Chr03	99.823	99.878	1	1	100717
AHT1B5RGH009-E5TP	251	1	251	55464661	55464409	AHT1B5RGH009-E5TV	613	1	613	55327097	55327708	122213787	Chr12	99.209	99.674	1	1	137564
AHT1B5RGH009-E7TP	586	1	586	73418672	73419257	AHT1B5RGH009-E7TV	659	1	659	73511155	73510497	149379573	Chr11	100	100	1	1	92483
AHT1B5RGH009-F19TP	639	1	639	81615794	81615156	AHT1B5RGH009-F19TV	609	1	609	81511619	81512227	149379573	Chr11	100	100	1	1	104175
AHT1B5RGH009-F5TP	370	1	370	53892611	53892989	AHT1B5RGH009-F5TV	629	1	629	54007370	54006740	149379573	Chr11	97.625	99.525	1	1	114759
AHT1B5RGH009-F7TP	598	1	598	81866277	81866874	AHT1B5RGH009-F7TV	744	1	744	81956364	81955620	140659116	Chr20	100	99.866	1	1	90087
AHT1B5RGH009-G10TP	628	1	628	72129258	72129885	AHT1B5RGH009-G10TV	809	1	809	72170009	72169200	122213787	Chr12	100	99.753	1	1	40751
AHT1B5RGH009-G11TP	580	1	580	42510606	42510027	AHT1B5RGH009-G11TV	349	1	349	42404867	42405215	114519869	Chr10	99.828	99.713	1	1	105739
AHT1B5RGH009-G12TP	639	1	639	118092758	118092121	AHT1B5RGH009-G12TV	722	1	722	118015801	118016522	159154999	Chr19	99.844	100	1	1	76957
AHT1B5RGH009-G14TP	517	1	517	22070670	22071186	AHT1B5RGH009-G14TV	819	1	816	22137398	22136581	132998879	Chr17	100	99.756	1	0.996337	66728
AHT1B5RGH009-G17TP	567	1	567	123852731	123852165	AHT1B5RGH009-G17TV	684	1	684	123757715	123758398	136776503	Chr18	100	100	1	1	95016
AHT1B5RGH009-G18TP	436	1	435	42752454	42752887	AHT1B5RGH009-G18TV	587	1	587	42865359	42864773	132998879	Chr17	98.851	99.83	0.997706	1	112905
AHT1B5RGH009-G1TP	347	1	344	91718252	91717909	AHT1B5RGH009-G1TV	558	1	558	91583596	91584153	121058954	Chr09	99.709	100	0.991354	1	134656
AHT1B5RGH009-G21TP	519	1	519	68462309	68461791	AHT1B5RGH009-G21TV	794	1	794	68367066	68367860	111624253	Chr01	100	99.748	1	1	95243
AHT1B5RGH009-G2TP	384	1	384	45505526	45505909	AHT1B5RGH009-G2TV	726	1	726	45613855	45613130	150766190	Chr13	99.74	99.862	1	1	108329
AHT1B5RGH009-G5TP	494	1	494	60336174	60336667	AHT1B5RGH009-G5TV	731	1	731	60450380	60449650	135085854	Chr14	99.595	100	1	1	114206
AHT1B5RGH009-G7TP	507	1	507	87580984	87581490	AHT1B5RGH009-G7TV	739	1	739	87679277	87678539	153119099	Chr15	99.803	100	1	1	98293
AHT1B5RGH009-G9TP	346	1	342	77978776	77979117	AHT1B5RGH009-G9TV	713	1	713	78063467	78062755	159154999	Chr19	99.415	99.86	0.988439	1	84691
AHT1B5RGH009-H11TP	685	1	685	117108947	117109631	AHT1B5RGH009-H11TV	675	1	675	117203374	117202701	136776503	Chr18	100	99.852	1	1	94427
AHT1B5RGH009-H13TP	267	1	267	48756186	48755910	AHT1B5RGH009-H13TV	86	1	86	48614181	48614266	153119099	Chr15	96.39	98.837	1	1	142005
AHT1B5RGH009-H15TP	689	1	689	93500186	93499498	AHT1B5RGH009-H15TV	785	1	785	93409265	93410048	153789061	Chr16	100	99.491	1	1	90921
AHT1B5RGH009-H1TP	369	1	369	49607255	49607623	AHT1B5RGH009-H1TV	422	1	422	49728361	49727940	136776503	Chr18	100	100	1	1	121106
AHT1B5RGH009-H5TP	263	1	263	49102192	49102458	AHT1B5RGH009-H5TV	544	1	544	49237661	49237118	114519869	Chr10	98.502	99.816	1	1	135469
AHT1B5RGH009-H7TP	614	1	614	84702718	84703331	AHT1B5RGH009-H7TV	534	1	534	84871745	84871213	149379573	Chr11	100	99.438	1	1	169027
AHT1B5RGH009-H9TP	446	1	446	107940928	107940483	AHT1B5RGH009-H9TV	535	1	535	107819119	107819653	140659116	Chr20	100	100	1	1	121809
AHT1B5RGH009-I11TP	582	1	582	114027403	114027984	AHT1B5RGH009-I11TV	729	1	729	114153396	114152669	149379573	Chr11	99.828	99.863	1	1	125993
AHT1B5RGH009-I13TP	458	1	458	18779793	18780250	AHT1B5RGH009-I13TV	602	1	602	18900658	18900057	150766190	Chr13	99.782	99.668	1	1	120865
AHT1B5RGH009-I14TP	321	1	321	88422023	88422344	AHT1B5RGH009-I14TV	694	1	694	88522223	88521530	149379573	Chr11	99.689	100	1	1	100200
AHT1B5RGH009-I15TP	108	1	108	113623072	113622965	AHT1B5RGH009-I15TV	515	1	515	113466926	113467449	150766190	Chr13	98.148	98.282	1	1	156146
AHT1B5RGH009-I17TP	494	1	494	113623114	113622621	AHT1B5RGH009-I17TV	651	1	651	113466872	113467522	150766190	Chr13	100	100	1	1	156242
AHT1B5RGH009-I18TP	244	1	244	98068665	98068422	AHT1B5RGH009-I18TV	798	1	798	97986679	97987478	153789061	Chr16	100	99.625	1	1	81986
AHT1B5RGH009-I19TP	88	1	88	113623071	113622980	AHT1B5RGH009-I19TV	104	1	104	113467021	113467125	150766190	Chr13	95.652	98.095	1	1	156050
AHT1B5RGH009-I1TP	628	1	628	65794182	65794809	AHT1B5RGH009-I1TV	666	1	666	65903729	65903064	153789061	Chr16	100	100	1	1	109547
AHT1B5RGH009-I20TP	560	1	560	87923166	87922608	AHT1B5RGH009-I20TV	834	1	834	87855779	87856612	132998879	Chr17	99.821	99.88	1	1	67387
AHT1B5RGH009-I21TP	552	1	552	67298377	67297826	AHT1B5RGH009-I21TV	524	1	524	67165295	67165818	132998879	Chr17	100	100	1	1	133082
AHT1B5RGH009-I22TP	593	1	593	63683110	63683702	AHT1B5RGH009-I22TV	653	1	653	63791269	63790617	116166884	Chr05	100	100	1	1	108159
AHT1B5RGH009-I24TP	497	1	497	80746487	80746983	AHT1B5RGH009-I24TV	629	1	629	80945964	80945336	140659116	Chr20	100	100	1	1	199477
AHT1B5RGH009-I2TP	405	1	405	49072722	49073126	AHT1B5RGH009-I2TV	161	1	161	49188896	49188736	153789061	Chr16	100	98.758	1	1	116174
AHT1B5RGH009-I3TP	573	1	573	53051287	53050716	AHT1B5RGH009-I3TV	706	1	706	52904153	52904858	132998879	Chr17	99.825	99.858	1	1	147134
AHT1B5RGH009-I4TP	691	1	691	127353450	127354140	AHT1B5RGH009-I4TV	848	1	848	127398192	127397343	149379573	Chr11	99.711	99.765	1	1	44742
AHT1B5RGH009-I5TP	572	1	572	81582929	81583500	AHT1B5RGH009-I5TV	668	1	668	81705860	81705194	149379573	Chr11	100	99.85	1	1	122931
AHT1B5RGH009-I6TP	496	2	496	46089792	46090286	AHT1B5RGH009-I6TV	602	1	602	46254699	46254098	83117376	Chr07	100	100	0.997984	1	164907
AHT1B5RGH009-I7TP	622	1	622	87774568	87773947	AHT1B5RGH009-I7TV	789	1	789	87699314	87700104	149379573	Chr11	100	99.747	1	1	75254
AHT1B5RGH009-I8TP	602	1	602	116784888	116784287	AHT1B5RGH009-I8TV	651	1	651	116679007	116679657	153119099	Chr15	99.834	100	1	1	105881
AHT1B5RGH009-K10TP	546	1	546	57617232	57616690	AHT1B5RGH009-K10TV	678	1	678	57545816	57546493	136776503	Chr18	99.267	99.705	1	1	71416
AHT1B5RGH009-K12TP	629	1	629	57617232	57616606	AHT1B5RGH009-K12TV	767	1	767	57545816	57546581	136776503	Chr18	99.048	99.739	1	1	71416
AHT1B5RGH009-K13TP	218	1	218	96129149	96128926	AHT1B5RGH009-K13TV	479	1	479	96013402	96013880	135085854	Chr14	96	100	1	1	115747
AHT1B5RGH009-K15TP	442	1	442	69754255	69754696	AHT1B5RGH009-K15TV	643	1	643	69867111	69866469	150766190	Chr13	100	99.689	1	1	112856
AHT1B5RGH009-K16TP	411	1	411	93098128	93098538	AHT1B5RGH009-K16TV	652	1	652	93288847	93288196	135085854	Chr14	99.757	100	1	1	190719
AHT1B5RGH009-K18TP	370	1	370	87454124	87453754	AHT1B5RGH009-K18TV	790	1	789	87370573	87371362	122064722	Chr04	99.191	99.873	1	0.998734	83551
AHT1B5RGH009-K21TP	777	1	777	94470728	94469952	AHT1B5RGH009-K21TV	762	1	762	94369332	94370093	153119099	Chr15	100	100	1	1	101396
AHT1B5RGH009-K23TP	608	1	608	87835585	87834978	AHT1B5RGH009-K23TV	694	1	694	87718017	87718710	153119099	Chr15	100	99.856	1	1	117568
AHT1B5RGH009-K24TP	640	1	640	73232174	73231535	AHT1B5RGH009-K24TV	541	1	541	73102367	73102907	122213787	Chr12	100	100	1	1	129807
AHT1B5RGH009-K2TP	454	1	454	88444459	88444006	AHT1B5RGH009-K2TV	386	1	386	88333637	88334022	140659116	Chr20	99.78	99.741	1	1	110822
AHT1B5RGH009-K5TP	479	1	479	90403158	90403636	AHT1B5RGH009-K5TV	372	1	372	90580007	90579636	149379573	Chr11	100	99.731	1	1	176849
AHT1B5RGH009-K6TP	243	1	243	106267652	106267899	AHT1B5RGH009-K6TV	440	1	440	106415624	106415185	159154999	Chr19	97.984	100	1	1	147972
AHT1B5RGH009-K7TP	530	1	530	31695296	31695825	AHT1B5RGH009-K7TV	812	1	812	31848565	31847752	83117376	Chr07	99.811	99.754	1	1	153269
AHT1B5RGH009-K8TP	493	1	493	90959828	90959336	AHT1B5RGH009-K8TV	618	1	618	90848859	90849476	132998879	Chr17	100	100	1	1	110969
AHT1B5RGH009-K9TP	328	1	328	51187408	51187081	AHT1B5RGH009-K9TV	575	1	575	51082020	51082594	140659116	Chr20	99.695	98.957	1	1	105388
AHT1B5RGH009-L10TP	392	1	392	89718098	89718489	AHT1B5RGH009-L10TV	593	1	593	89821627	89821035	149379573	Chr11	99.745	100	1	1	103529
AHT1B5RGH009-L12TP	674	1	674	99431293	99431966	AHT1B5RGH009-L12TV	617	1	617	99531989	99531373	149379573	Chr11	100	100	1	1	100696
AHT1B5RGH009-L20TP	444	1	444	55822136	55822579	AHT1B5RGH009-L20TV	644	1	644	55962881	55962238	159154999	Chr19	100	100	1	1	140745
AHT1B5RGH009-L24TP	689	1	689	91623050	91623738	AHT1B5RGH009-L24TV	712	1	712	91718591	91717880	121058954	Chr09	100	99.86	1	1	95541
AHT1B5RGH009-L2TP	624	1	624	76110781	76110158	AHT1B5RGH009-L2TV	445	1	445	75992198	75992642	140659116	Chr20	99.84	99.775	1	1	118583
AHT1B5RGH009-M10TP	371	1	371	82875168	82875538	AHT1B5RGH009-M10TV	548	1	548	83025691	83025158	149379573	Chr11	100	97.263	1	1	150523
AHT1B5RGH009-M11TP	676	1	676	40881390	40880716	AHT1B5RGH009-M11TV	871	1	871	40869315	40870191	136776503	Chr18	99.704	99.088	1	1	12075
AHT1B5RGH009-M13TP	616	1	616	83068242	83067627	AHT1B5RGH009-M13TV	824	1	824	82964993	82965819	140659116	Chr20	99.838	99.637	1	1	103249
AHT1B5RGH009-M14TP	529	1	529	87779370	87778842	AHT1B5RGH009-M14TV	786	1	786	87660415	87661200	140659116	Chr20	100	99.746	1	1	118955
AHT1B5RGH009-M15TP	507	1	507	63409809	63409304	AHT1B5RGH009-M15TV	616	1	616	63278345	63278960	135085854	Chr14	99.803	100	1	1	131464
AHT1B5RGH009-M16TP	336	1	336	87779370	87779035	AHT1B5RGH009-M16TV	697	1	697	87660415	87661111	140659116	Chr20	100	99.713	1	1	118955
AHT1B5RGH009-M17TP	436	1	436	89858038	89858473	AHT1B5RGH009-M17TV	680	1	680	89993844	89993166	159154999	Chr19	100	99.853	1	1	135806
AHT1B5RGH009-M18TP	392	1	392	127603781	127604172	AHT1B5RGH009-M18TV	735	1	735	127685240	127684505	159154999	Chr19	100	99.864	1	1	81459
AHT1B5RGH009-M20TP	491	1	491	54688200	54688690	AHT1B5RGH009-M20TV	579	1	579	54839300	54838722	136776503	Chr18	100	100	1	1	151100
AHT1B5RGH009-M21TP	638	1	638	104954778	104954141	AHT1B5RGH009-M21TV	799	1	799	104871137	104871936	159154999	Chr19	100	99.875	1	1	83641
AHT1B5RGH009-M22TP	632	1	632	85925823	85926454	AHT1B5RGH009-M22TV	703	1	703	86056857	86056155	153789061	Chr16	99.842	100	1	1	131034
AHT1B5RGH009-M23TP	651	1	651	104954778	104954128	AHT1B5RGH009-M23TV	713	1	713	104871137	104871849	159154999	Chr19	100	100	1	1	83641
AHT1B5RGH009-M24TP	569	1	569	52820639	52821207	AHT1B5RGH009-M24TV	704	1	704	52940207	52939504	150766190	Chr13	100	100	1	1	119568
AHT1B5RGH009-M3TP	563	1	563	44362752	44362190	AHT1B5RGH009-M3TV	721	1	721	44258446	44259167	121058954	Chr09	100	99.861	1	1	104306
AHT1B5RGH009-M5TP	274	1	274	49867233	49867506	AHT1B5RGH009-M5TV	644	1	644	49978820	49978177	136776503	Chr18	100	100	1	1	111587
AHT1B5RGH009-M7TP	320	1	320	49867213	49867538	AHT1B5RGH009-M7TV	560	1	560	49978820	49978261	136776503	Chr18	98.16	100	1	1	111607
AHT1B5RGH009-M8TP	560	1	560	100290364	100289805	AHT1B5RGH009-M8TV	638	1	638	100182601	100183238	150766190	Chr13	100	100	1	1	107763
AHT1B5RGH009-M9TP	533	1	533	34675025	34674493	AHT1B5RGH009-M9TV	711	1	711	34586475	34587185	136776503	Chr18	100	100	1	1	88550
AHT1B5RGH009-N14TP	418	1	418	60499579	60499162	AHT1B5RGH009-N14TV	477	1	476	60406477	60406952	135085854	Chr14	99.761	100	1	0.997904	93102
AHT1B5RGH009-N16TP	503	1	503	73932263	73932765	AHT1B5RGH009-N16TV	699	1	699	74040722	74040024	135085854	Chr14	100	100	1	1	108459
AHT1B5RGH009-N20TP	547	1	547	84120324	84119778	AHT1B5RGH009-N20TV	613	1	613	83967286	83967898	153789061	Chr16	99.817	100	1	1	153038
AHT1B5RGH009-N22TP	764	1	764	80678538	80679301	AHT1B5RGH009-N22TV	812	1	812	80781454	80780640	99791824	Chr02	100	99.632	1	1	102916
AHT1B5RGH009-N2TP	489	1	489	76147615	76147127	AHT1B5RGH009-N2TV	301	1	301	76037029	76037329	159154999	Chr19	99.387	99.336	1	1	110586
AHT1B5RGH009-N4TP	626	1	626	81048895	81049520	AHT1B5RGH009-N4TV	634	1	634	81166492	81165859	132998879	Chr17	100	100	1	1	117597
AHT1B5RGH009-N6TP	738	1	738	90354438	90355176	AHT1B5RGH009-N6TV	585	1	585	90459050	90458467	149379573	Chr11	99.865	99.829	1	1	104612
AHT1B5RGH009-N8TP	195	1	194	52366356	52366154	AHT1B5RGH009-N8TV	568	1	568	52432155	52432721	153119099	Chr15	95.074	99.648	0.994872	1	66567
AHT1B5RGH009-O11TP	543	1	543	113919367	113919909	AHT1B5RGH009-O11TV	783	1	782	114014833	114014048	149379573	Chr11	100	99.491	1	0.998723	95466
AHT1B5RGH009-O12TP	663	1	663	75314661	75314000	AHT1B5RGH009-O12TV	747	1	747	75216317	75217063	159154999	Chr19	99.698	100	1	1	98344
AHT1B5RGH009-O14TP	579	1	579	81510696	81511274	AHT1B5RGH009-O14TV	570	1	570	81633730	81633162	149379573	Chr11	100	99.825	1	1	123034
AHT1B5RGH009-O15TP	548	1	548	81242110	81242656	AHT1B5RGH009-O15TV	699	1	699	81390791	81390093	116166884	Chr05	99.818	99.857	1	1	148681
AHT1B5RGH009-O17TP	398	1	398	70050230	70050627	AHT1B5RGH009-O17TV	641	1	641	69923437	69924077	150766190	Chr13	99.749	99.844	1	1	127190
AHT1B5RGH009-O18TP	659	1	659	65511796	65511138	AHT1B5RGH009-O18TV	663	1	663	65387619	65388281	153119099	Chr15	100	100	1	1	124177
AHT1B5RGH009-O19TP	493	1	493	46945065	46944573	AHT1B5RGH009-O19TV	735	1	735	46804676	46805410	153789061	Chr16	99.594	99.864	1	1	140389
AHT1B5RGH009-O20TP	743	1	743	27186954	27186213	AHT1B5RGH009-O20TV	728	1	728	27034129	27034856	122213787	Chr12	99.865	99.863	1	1	152825
AHT1B5RGH009-O21TP	477	1	477	86021809	86021333	AHT1B5RGH009-O21TV	607	1	607	85929894	85930500	159154999	Chr19	99.161	99.671	1	1	91915
AHT1B5RGH009-O23TP	769	1	769	53856351	53855583	AHT1B5RGH009-O23TV	791	1	791	53772902	53773692	159154999	Chr19	99.87	100	1	1	83449
AHT1B5RGH009-O5TP	340	1	338	13893214	13892874	AHT1B5RGH009-O5TV	540	1	540	13799361	13799899	114519869	Chr10	99.12	99.815	0.994118	1	93853
AHT1B5RGH009-O6TP	419	1	419	31460719	31461137	AHT1B5RGH009-O6TV	628	1	628	31572461	31571834	135085854	Chr14	100	100	1	1	111742
AHT1B5RGH009-O7TP	518	1	518	66848243	66848760	AHT1B5RGH009-O7TV	497	1	497	66955683	66955187	149379573	Chr11	99.807	100	1	1	107440
AHT1B5RGH009-O8TP	391	2	391	40702370	40701981	AHT1B5RGH009-O8TV	392	1	392	40573622	40574013	135085854	Chr14	100	98.98	0.997442	1	128748
AHT1B5RGH009-P14TP	523	1	523	101119547	101119025	AHT1B5RGH009-P14TV	612	1	612	101009188	101009798	153119099	Chr15	99.809	99.673	1	1	110359
AHT1B5RGH009-P16TP	188	1	188	78040282	78040092	AHT1B5RGH009-P16TV	609	1	609	77898934	77899542	153119099	Chr15	98.429	100	1	1	141348
AHT1B5RGH009-P20TP	621	1	621	78040334	78039714	AHT1B5RGH009-P20TV	704	1	704	77898934	77899638	153119099	Chr15	100	99.858	1	1	141400
AHT1B5RGH009-P22TP	585	1	585	110035489	110036073	AHT1B5RGH009-P22TV	788	1	788	110124551	110123763	153119099	Chr15	100	99.873	1	1	89062
AHT1B5RGH009-P23TP	154	1	154	135984959	135984807	AHT1B5RGH009-P23TV	439	1	439	135959837	135960274	153789061	Chr16	95.455	96.128	1	1	25122
AHT1B5RGH009-P24TP	517	1	517	76682925	76682409	AHT1B5RGH009-P24TV	630	1	630	76573805	76574434	122064722	Chr04	99.613	100	1	1	109120
AHT1B5RGH009-P4TP	509	1	509	31977562	31978069	AHT1B5RGH009-P4TV	503	1	503	32110606	32110104	99791824	Chr02	99.411	99.602	1	1	133044
AHT1B5RGH009-P6TP	561	1	561	74013989	74014549	AHT1B5RGH009-P6TV	648	1	648	74132454	74131807	153119099	Chr15	100	100	1	1	118465
AHT1B5RGH009-P8TP	627	1	627	97199060	97198434	AHT1B5RGH009-P8TV	499	1	499	97094813	97095311	159154999	Chr19	100	100	1	1	104247
AHT1B5RGH010-A10TP	685	1	685	41167235	41167919	AHT1B5RGH010-A10TV	546	1	546	41254644	41254099	109264827	Chr06	100	99.634	1	1	87409
AHT1B5RGH010-A11TP	699	1	699	106370925	106370227	AHT1B5RGH010-A11TV	808	1	807	106293272	106294080	159154999	Chr19	100	99.753	1	0.998762	77653
AHT1B5RGH010-A12TP	114	1	114	92208889	92209002	AHT1B5RGH010-A12TV	656	1	656	92360444	92359789	122213787	Chr12	99.123	100	1	1	151555
AHT1B5RGH010-A14TP	499	1	499	67533055	67532557	AHT1B5RGH010-A14TV	634	1	634	67469457	67470090	143206517	Chr03	100	99.842	1	1	63598
AHT1B5RGH010-A15TP	520	1	520	53281617	53282136	AHT1B5RGH010-A15TV	459	1	459	53416903	53416445	111624253	Chr01	100	99.564	1	1	135286
AHT1B5RGH010-A16TP	687	1	687	50060711	50060025	AHT1B5RGH010-A16TV	747	1	747	50023069	50023815	153789061	Chr16	99.854	100	1	1	37642
AHT1B5RGH010-A17TP	443	1	443	73807339	73806897	AHT1B5RGH010-A17TV	587	1	587	73699596	73700182	143206517	Chr03	99.774	99.83	1	1	107743
AHT1B5RGH010-A18TP	650	1	650	46350330	46350979	AHT1B5RGH010-A18TV	556	1	556	46451020	46450465	135085854	Chr14	100	100	1	1	100690
AHT1B5RGH010-A19TP	456	1	456	96297354	96296899	AHT1B5RGH010-A19TV	703	1	703	96197245	96197947	159154999	Chr19	100	100	1	1	100109
AHT1B5RGH010-A20TP	521	1	521	67553879	67554399	AHT1B5RGH010-A20TV	694	1	694	67663088	67662369	153119099	Chr15	99.616	95.972	1	1	109209
AHT1B5RGH010-A21TP	629	1	629	96297354	96296727	AHT1B5RGH010-A21TV	742	1	742	96197245	96197986	159154999	Chr19	99.682	100	1	1	100109
AHT1B5RGH010-A23TP	484	1	484	57158238	57158721	AHT1B5RGH010-A23TV	735	1	735	57245997	57245263	122064722	Chr04	99.793	100	1	1	87759
AHT1B5RGH010-A2TP	597	1	596	51091624	51091029	AHT1B5RGH010-A2TV	772	1	772	50948508	50949280	140659116	Chr20	100	99.871	0.998325	1	143116
AHT1B5RGH010-A3TP	710	1	710	67106622	67105915	AHT1B5RGH010-A3TV	836	1	836	66988933	66989770	150766190	Chr13	99.577	99.642	1	1	117689
AHT1B5RGH010-A4TP	445	1	445	39415439	39414995	AHT1B5RGH010-A4TV	673	1	673	39275152	39275822	140659116	Chr20	100	99.703	1	1	140287
AHT1B5RGH010-A5TP	458	1	458	70248993	70249450	AHT1B5RGH010-A5TV	858	1	858	70416612	70415755	153789061	Chr16	99.345	100	1	1	167619
AHT1B5RGH010-A6TP	622	1	622	75761406	75760785	AHT1B5RGH010-A6TV	669	5	669	75674610	75675274	150766190	Chr13	100	99.699	1	0.994021	86796
AHT1B5RGH010-A7TP	641	1	641	57847931	57847291	AHT1B5RGH010-A7TV	498	1	498	57728972	57729468	140659116	Chr20	100	99.197	1	1	118959
AHT1B5RGH010-A8TP	551	1	551	53631589	53631039	AHT1B5RGH010-A8TV	672	1	672	53494078	53494750	135085854	Chr14	100	99.703	1	1	137511
AHT1B5RGH010-A9TP	561	1	561	67642674	67642114	AHT1B5RGH010-A9TV	543	1	543	67483464	67484005	109264827	Chr06	99.822	99.632	1	1	159210
AHT1B5RGH010-B10TP	646	1	643	63406552	63405913	AHT1B5RGH010-B10TV	637	1	637	63292058	63292694	122064722	Chr04	99.533	99.843	0.995356	1	114494
AHT1B5RGH010-B14TP	410	1	410	82722020	82722429	AHT1B5RGH010-B14TV	513	1	513	82731822	82731310	83117376	Chr07	100	99.805	1	1	9802
AHT1B5RGH010-B18TP	630	1	630	34736490	34735861	AHT1B5RGH010-B18TV	700	1	700	34623441	34624140	159154999	Chr19	100	100	1	1	113049
AHT1B5RGH010-B20TP	333	1	333	74445488	74445156	AHT1B5RGH010-B20TV	672	1	672	74268823	74269494	153119099	Chr15	97.898	99.851	1	1	176665
AHT1B5RGH010-B22TP	491	1	491	103502759	103502269	AHT1B5RGH010-B22TV	721	1	721	103358724	103359444	153119099	Chr15	100	100	1	1	144035
AHT1B5RGH010-B4TP	757	1	757	102196475	102195718	AHT1B5RGH010-B4TV	752	1	752	102138629	102139380	153789061	Chr16	99.868	100	1	1	57846
AHT1B5RGH010-B6TP	586	1	586	79403223	79402638	AHT1B5RGH010-B6TV	646	1	646	79253224	79253868	132998879	Chr17	100	99.536	1	1	149999
AHT1B5RGH010-B8TP	687	1	687	81638860	81639546	AHT1B5RGH010-B8TV	656	1	656	81751762	81751107	122213787	Chr12	100	100	1	1	112902
AHT1B5RGH010-C10TP	566	1	566	28448403	28447838	AHT1B5RGH010-C10TV	594	1	594	28333583	28334176	140659116	Chr20	99.823	100	1	1	114820
AHT1B5RGH010-C11TP	593	1	593	84702570	84703163	AHT1B5RGH010-C11TV	588	1	588	84863150	84862563	159154999	Chr19	99.327	99.66	1	1	160580
AHT1B5RGH010-C13TP	542	1	542	61211801	61211260	AHT1B5RGH010-C13TV	584	1	584	61115234	61115817	136776503	Chr18	100	100	1	1	96567
AHT1B5RGH010-C14TP	526	1	526	21994122	21994645	AHT1B5RGH010-C14TV	487	1	487	22039490	22039003	51955169	Chr08	97.533	98.975	1	1	45368
AHT1B5RGH010-C16TP	265	1	258	66282532	66282271	AHT1B5RGH010-C16TV	663	1	663	66178101	66178763	111624253	Chr01	98.473	100	0.973585	1	104431
AHT1B5RGH010-C19TP	456	1	456	62384938	62384483	AHT1B5RGH010-C19TV	716	1	716	62297228	62297943	143206517	Chr03	100	100	1	1	87710
AHT1B5RGH010-C21TP	304	1	304	74374372	74374675	AHT1B5RGH010-C21TV	109	1	109	74464352	74464244	150766190	Chr13	99.013	99.083	1	1	89980
AHT1B5RGH010-C23TP	242	1	242	88050345	88050104	AHT1B5RGH010-C23TV	693	1	693	87927234	87927928	135085854	Chr14	100	99.712	1	1	123111
AHT1B5RGH010-C3TP	544	1	544	47759532	47760075	AHT1B5RGH010-C3TV	479	1	479	47873099	47872621	153789061	Chr16	99.632	99.791	1	1	113567
AHT1B5RGH010-C5TP	167	1	166	87133935	87133770	AHT1B5RGH010-C5TV	507	1	507	87032050	87032557	150766190	Chr13	100	99.803	0.994012	1	101885
AHT1B5RGH010-C6TP	395	1	395	53717320	53717722	AHT1B5RGH010-C6TV	715	1	715	53805274	53804560	136776503	Chr18	97.767	99.86	1	1	87954
AHT1B5RGH010-C7TP	592	1	591	111656025	111656615	AHT1B5RGH010-C7TV	603	1	603	111767769	111767167	159154999	Chr19	99.831	99.834	0.998311	1	111744
AHT1B5RGH010-C8TP	538	1	538	66940865	66941402	AHT1B5RGH010-C8TV	741	1	741	67059719	67058979	149379573	Chr11	99.814	100	1	1	118854
AHT1B5RGH010-D10TP	498	1	498	47368434	47368929	AHT1B5RGH010-D10TV	652	1	652	47468925	47468274	132998879	Chr17	99.197	100	1	1	100491
AHT1B5RGH010-D20TP	479	1	479	120920711	120920233	AHT1B5RGH010-D20TV	660	1	660	120812821	120813480	143206517	Chr03	100	100	1	1	107890
AHT1B5RGH010-D22TP	375	1	375	41379677	41379303	AHT1B5RGH010-D22TV	436	1	436	41229883	41230318	153119099	Chr15	98.667	98.165	1	1	149794
AHT1B5RGH010-D2TP	616	1	616	67597052	67597667	AHT1B5RGH010-D2TV	802	1	802	67692441	67691640	153789061	Chr16	99.838	100	1	1	95389
AHT1B5RGH010-D4TP	453	1	453	64925589	64925137	AHT1B5RGH010-D4TV	860	1	860	64834343	64835204	132998879	Chr17	99.558	99.768	1	1	91246
AHT1B5RGH010-D6TP	384	1	384	51577898	51578281	AHT1B5RGH010-D6TV	647	2	647	51706902	51706258	153119099	Chr15	99.74	99.69	1	0.998454	129004
AHT1B5RGH010-D8TP	536	1	536	5527605	5527070	AHT1B5RGH010-D8TV	767	1	766	5391993	5392760	153789061	Chr16	99.813	99.609	1	0.998696	135612
AHT1B5RGH010-E13TP	408	1	408	46996502	46996095	AHT1B5RGH010-E13TV	583	1	583	46891191	46891773	135085854	Chr14	100	100	1	1	105311
AHT1B5RGH010-E17TP	199	1	199	62411807	62412011	AHT1B5RGH010-E17TV	593	1	593	62496612	62496020	153119099	Chr15	96.585	100	1	1	84805
AHT1B5RGH010-E1TP	470	1	470	84126386	84125917	AHT1B5RGH010-E1TV	821	1	819	84024391	84025209	153789061	Chr16	99.787	100	1	0.997564	101995
AHT1B5RGH010-E21TP	555	4	555	113229209	113228666	AHT1B5RGH010-E21TV	574	1	574	113074640	113075213	153119099	Chr15	98.551	100	0.994595	1	154569
AHT1B5RGH010-E3TP	583	1	583	29785878	29786460	AHT1B5RGH010-E3TV	601	1	601	29885067	29884467	99791824	Chr02	100	100	1	1	99189
AHT1B5RGH010-E5TP	619	1	619	83401732	83401114	AHT1B5RGH010-E5TV	644	1	644	83300687	83301330	150766190	Chr13	99.838	100	1	1	101045
AHT1B5RGH010-E7TP	575	1	575	53162318	53161744	AHT1B5RGH010-E7TV	707	1	705	53036033	53036736	149379573	Chr11	100	99.858	1	0.997171	126285
AHT1B5RGH010-F12TP	677	1	677	57375442	57376118	AHT1B5RGH010-F12TV	633	1	632	57442105	57441474	153789061	Chr16	100	100	1	0.99842	66663
AHT1B5RGH010-F14TP	511	1	511	41748429	41748939	AHT1B5RGH010-F14TV	532	1	532	41833602	41833071	99791824	Chr02	100	100	1	1	85173
AHT1B5RGH010-F16TP	523	1	523	76877806	76878328	AHT1B5RGH010-F16TV	830	1	830	76992056	76991222	109264827	Chr06	99.809	99.401	1	1	114250
AHT1B5RGH010-F18TP	448	1	446	57392553	57392998	AHT1B5RGH010-F18TV	670	1	670	57472287	57471617	159154999	Chr19	100	99.851	0.995536	1	79734
AHT1B5RGH010-F20TP	576	1	576	46149618	46149043	AHT1B5RGH010-F20TV	384	1	384	46120798	46121181	83117376	Chr07	100	99.219	1	1	28820
AHT1B5RGH010-F22TP	622	1	622	93544603	93545223	AHT1B5RGH010-F22TV	720	7	720	93664689	93663976	114519869	Chr10	99.839	99.58	1	0.991667	120086
AHT1B5RGH010-F2TP	490	1	490	63702456	63702945	AHT1B5RGH010-F2TV	762	1	762	63847273	63846512	153119099	Chr15	99.796	100	1	1	144817
AHT1B5RGH010-F4TP	644	1	644	36727227	36726584	AHT1B5RGH010-F4TV	681	1	681	36651098	36651778	135085854	Chr14	100	99.853	1	1	76129
AHT1B5RGH010-F6TP	554	1	553	82852490	82851938	AHT1B5RGH010-F6TV	658	1	658	82746354	82747011	136776503	Chr18	99.638	99.848	0.998195	1	106136
AHT1B5RGH010-G11TP	334	1	334	43430139	43430472	AHT1B5RGH010-G11TV	739	1	739	43534566	43533828	99791824	Chr02	100	99.865	1	1	104427
AHT1B5RGH010-G13TP	509	1	509	91659700	91660208	AHT1B5RGH010-G13TV	648	1	648	91756765	91756118	121058954	Chr09	99.804	100	1	1	97065
AHT1B5RGH010-G21TP	418	1	418	81071446	81071029	AHT1B5RGH010-G21TV	574	1	574	80963778	80964351	153119099	Chr15	99.282	99.826	1	1	107668
AHT1B5RGH010-G23TP	486	1	486	111838873	111838388	AHT1B5RGH010-G23TV	661	1	661	111713173	111713833	159154999	Chr19	100	100	1	1	125700
AHT1B5RGH010-G5TP	530	1	527	84175619	84176145	AHT1B5RGH010-G5TV	592	1	592	84270699	84270108	143206517	Chr03	99.62	100	0.99434	1	95080
AHT1B5RGH010-G7TP	495	1	495	98847857	98848351	AHT1B5RGH010-G7TV	726	1	726	98924585	98923860	140659116	Chr20	100	99.862	1	1	76728
AHT1B5RGH010-G9TP	397	1	397	84395139	84395535	AHT1B5RGH010-G9TV	544	1	544	84489736	84489193	159154999	Chr19	99.496	100	1	1	94597
AHT1B5RGH010-H6TP	620	1	620	68027183	68026564	AHT1B5RGH010-H6TV	715	1	715	67909424	67910139	153119099	Chr15	99.839	99.86	1	1	117759
AHT1B5RGH010-I11TP	687	1	687	57441623	57442309	AHT1B5RGH010-I11TV	756	1	756	57566630	57565875	132998879	Chr17	100	100	1	1	125007
AHT1B5RGH010-I15TP	375	1	375	90657856	90658230	AHT1B5RGH010-I15TV	435	1	435	90759492	90759058	149379573	Chr11	98.4	100	1	1	101636
AHT1B5RGH010-J11TP	635	1	635	68054229	68054863	AHT1B5RGH010-J11TV	745	1	745	68146853	68146109	140659116	Chr20	100	99.732	1	1	92624
AHT1B5RGH010-J15TP	375	1	375	62734397	62734771	AHT1B5RGH010-J15TV	694	1	694	62823496	62822803	159154999	Chr19	100	99.712	1	1	89099
AHT1B5RGH010-J17TP	155	1	155	64455550	64455706	AHT1B5RGH010-J17TV	579	1	579	64577018	64576440	143206517	Chr03	98.726	99.827	1	1	121468
AHT1B5RGH010-J19TP	276	1	276	62734456	62734731	AHT1B5RGH010-J19TV	539	1	539	62823496	62822958	159154999	Chr19	100	99.814	1	1	89040
AHT1B5RGH010-J21TP	562	1	562	111766978	111766417	AHT1B5RGH010-J21TV	688	1	688	111664824	111665511	159154999	Chr19	100	100	1	1	102154
AHT1B5RGH010-J23TP	431	1	431	98114651	98115081	AHT1B5RGH010-J23TV	760	1	760	98207469	98206710	149379573	Chr11	100	100	1	1	92818
AHT1B5RGH010-J5TP	418	1	418	81322808	81323224	AHT1B5RGH010-J5TV	679	9	679	81429085	81428414	159154999	Chr19	99.282	99.851	1	0.988218	106277
AHT1B5RGH010-J7TP	549	1	549	62041313	62040765	AHT1B5RGH010-J7TV	559	1	559	61941316	61941874	122064722	Chr04	100	99.463	1	1	99997
AHT1B5RGH010-K13TP	658	1	658	100329083	100329740	AHT1B5RGH010-K13TV	621	1	621	100424170	100423550	153119099	Chr15	99.848	99.839	1	1	95087
AHT1B5RGH010-K15TP	370	1	370	51800887	51800518	AHT1B5RGH010-K15TV	360	1	360	51663765	51664124	136776503	Chr18	98.108	98.889	1	1	137122
AHT1B5RGH010-K17TP	378	1	378	76733552	76733176	AHT1B5RGH010-K17TV	444	2	444	76602164	76602605	122064722	Chr04	99.471	99.774	1	0.997748	131388
AHT1B5RGH010-K23TP	480	1	480	82822436	82822915	AHT1B5RGH010-K23TV	781	1	781	82907857	82907077	136776503	Chr18	100	100	1	1	85421
AHT1B5RGH010-K3TP	450	1	450	40980406	40979957	AHT1B5RGH010-K3TV	803	1	803	40891285	40892089	153789061	Chr16	99.556	99.752	1	1	89121
AHT1B5RGH010-K7TP	536	1	536	49558091	49558635	AHT1B5RGH010-K7TV	786	1	786	49655051	49654265	153119099	Chr15	98.349	99.873	1	1	96960
AHT1B5RGH010-L11TP	447	1	447	79217128	79217574	AHT1B5RGH010-L11TV	651	1	651	79318015	79317365	149379573	Chr11	99.329	100	1	1	100887
AHT1B5RGH010-L13TP	377	1	377	80575901	80575525	AHT1B5RGH010-L13TV	615	9	615	80462969	80463575	116166884	Chr05	99.469	100	1	0.986992	112932
AHT1B5RGH010-L17TP	558	1	558	63531787	63532344	AHT1B5RGH010-L17TV	838	1	838	63612429	63611583	150766190	Chr13	100	98.585	1	1	80642
AHT1B5RGH010-L19TP	581	1	581	82584660	82585240	AHT1B5RGH010-L19TV	739	1	739	82668583	82667844	149379573	Chr11	99.828	99.865	1	1	83923
AHT1B5RGH010-L21TP	352	2	352	70231831	70231482	AHT1B5RGH010-L21TV	621	1	621	70102522	70103142	132998879	Chr17	99.145	100	0.997159	1	129309
AHT1B5RGH010-L23TP	403	1	403	81645625	81646027	AHT1B5RGH010-L23TV	787	1	787	81802473	81801686	122213787	Chr12	99.752	99.873	1	1	156848
AHT1B5RGH010-L3TP	540	1	540	42858449	42857910	AHT1B5RGH010-L3TV	730	1	730	42734574	42735304	153789061	Chr16	100	99.453	1	1	123875
AHT1B5RGH010-L5TP	388	1	388	94005575	94005188	AHT1B5RGH010-L5TV	644	1	644	93871466	93872110	136776503	Chr18	98.969	99.69	1	1	134109
AHT1B5RGH010-L7TP	657	1	657	103259878	103259222	AHT1B5RGH010-L7TV	678	5	678	103195579	103196255	122064722	Chr04	100	98.966	1	0.9941	64299
AHT1B5RGH010-L9TP	560	1	560	58164703	58165262	AHT1B5RGH010-L9TV	690	1	690	58215434	58214745	143206517	Chr03	100	99.855	1	1	50731
AHT1B5RGH010-M13TP	732	1	732	57873938	57873206	AHT1B5RGH010-M13TV	507	1	507	57771715	57772221	121058954	Chr09	99.864	100	1	1	102223
AHT1B5RGH010-M15TP	568	1	568	52426008	52426575	AHT1B5RGH010-M15TV	653	1	653	52539871	52539220	135085854	Chr14	100	99.847	1	1	113863
AHT1B5RGH010-M17TP	569	1	569	70707177	70707745	AHT1B5RGH010-M17TV	738	1	738	70827228	70826490	150766190	Chr13	100	99.865	1	1	120051
AHT1B5RGH010-M19TP	197	1	197	61315331	61315527	AHT1B5RGH010-M19TV	585	1	585	61486977	61486393	153119099	Chr15	97.97	100	1	1	171646
AHT1B5RGH010-M1TP	109	1	109	41185538	41185647	AHT1B5RGH010-M1TV	818	1	818	41262524	41261707	109264827	Chr06	99.091	99.756	1	1	76986
AHT1B5RGH010-M21TP	385	1	385	83256025	83256408	AHT1B5RGH010-M21TV	677	1	677	83362272	83361599	153789061	Chr16	99.481	99.409	1	1	106247
AHT1B5RGH010-M23TP	509	1	507	80014203	80013697	AHT1B5RGH010-M23TV	689	1	689	79939415	79940103	153789061	Chr16	99.803	100	0.996071	1	74788
AHT1B5RGH010-M3TP	599	1	599	42042221	42042818	AHT1B5RGH010-M3TV	860	1	860	42154715	42153856	153789061	Chr16	99.833	100	1	1	112494
AHT1B5RGH010-M5TP	650	1	650	91127500	91126851	AHT1B5RGH010-M5TV	752	1	750	91024528	91025277	136776503	Chr18	100	99.867	1	0.99734	102972
AHT1B5RGH010-M7TP	593	1	593	51849972	51849380	AHT1B5RGH010-M7TV	778	1	778	51751566	51752344	136776503	Chr18	99.831	99.872	1	1	98406
AHT1B5RGH010-N11TP	692	2	692	62223566	62222876	AHT1B5RGH010-N11TV	703	1	703	62135879	62136581	135085854	Chr14	99.855	100	0.998555	1	87687
AHT1B5RGH010-N15TP	628	1	628	25096095	25095468	AHT1B5RGH010-N15TV	817	1	817	24978932	24979755	111624253	Chr01	99.841	99.029	1	1	117163
AHT1B5RGH010-N17TP	633	1	633	114503360	114502728	AHT1B5RGH010-N17TV	605	1	605	114423941	114424545	143206517	Chr03	100	100	1	1	79419
AHT1B5RGH010-N21TP	725	1	725	31226858	31227582	AHT1B5RGH010-N21TV	66	1	66	31312528	31312462	122064722	Chr04	100	98.507	1	1	85670
AHT1B5RGH010-N5TP	504	1	504	58295242	58294739	AHT1B5RGH010-N5TV	673	1	673	58181882	58182553	116166884	Chr05	99.603	99.257	1	1	113360
AHT1B5RGH010-N7TP	299	1	299	56727921	56728218	AHT1B5RGH010-N7TV	757	1	757	56835645	56834887	149379573	Chr11	96.99	99.473	1	1	107724
AHT1B5RGH010-O11TP	688	1	688	91785915	91785228	AHT1B5RGH010-O11TV	593	1	593	91668115	91668706	159154999	Chr19	99.855	99.831	1	1	117800
AHT1B5RGH010-O12TP	550	1	550	73985780	73985231	AHT1B5RGH010-O12TV	651	1	651	73882163	73882813	135085854	Chr14	99.818	100	1	1	103617
AHT1B5RGH010-O13TP	535	1	535	38587422	38586888	AHT1B5RGH010-O13TV	603	1	603	38483868	38484470	114519869	Chr10	100	100	1	1	103554
AHT1B5RGH010-O21TP	435	1	435	82722020	82722454	AHT1B5RGH010-O21TV	647	1	647	82731822	82731176	83117376	Chr07	99.77	99.845	1	1	9802
AHT1B5RGH010-O23TP	556	1	556	86730877	86731432	AHT1B5RGH010-O23TV	647	1	647	86860768	86860122	159154999	Chr19	100	99.845	1	1	129891
AHT1B5RGH010-O3TP	526	1	526	64976840	64976315	AHT1B5RGH010-O3TV	686	1	686	64845632	64846317	99791824	Chr02	100	100	1	1	131208
AHT1B5RGH010-O5TP	692	1	692	90176519	90175828	AHT1B5RGH010-O5TV	764	1	763	90102742	90103505	136776503	Chr18	99.855	99.607	1	0.998691	73777
AHT1B5RGH010-O7TP	115	1	115	74911945	74912059	AHT1B5RGH010-O7TV	597	1	597	75031901	75031305	143206517	Chr03	100	100	1	1	119956
AHT1B5RGH010-P15TP	622	1	622	22589658	22590279	AHT1B5RGH010-P15TV	679	1	679	22660194	22659517	51955169	Chr08	100	99.705	1	1	70536
AHT1B5RGH010-P17TP	546	1	546	73553355	73553900	AHT1B5RGH010-P17TV	753	1	752	73657962	73657211	159154999	Chr19	100	100	1	0.998672	104607
AHT1B5RGH010-P21TP	494	1	494	73768580	73769073	AHT1B5RGH010-P21TV	655	1	655	73863631	73862977	159154999	Chr19	99.595	100	1	1	95051
AHT1B5RGH010-P3TP	404	1	404	90135257	90134854	AHT1B5RGH010-P3TV	781	1	781	90052123	90052905	153119099	Chr15	100	99.745	1	1	83134
AHT1B5RGH010-P5TP	633	1	633	114503360	114502728	AHT1B5RGH010-P5TV	664	1	664	114423941	114424604	143206517	Chr03	100	100	1	1	79419
AHT1B5RGH010-P7TP	685	1	685	106299063	106299747	AHT1B5RGH010-P7TV	692	1	692	106336806	106336115	136776503	Chr18	100	99.711	1	1	37743
AHT1B5RGH010-P9TP	124	1	124	67369011	67368888	AHT1B5RGH010-P9TV	540	1	540	67276669	67277208	114519869	Chr10	100	99.815	1	1	92342
AHT1B5RGH011-A12TP	613	1	613	63545774	63546386	AHT1B5RGH011-A12TV	748	1	748	63648531	63647787	150766190	Chr13	100	99.332	1	1	102757
AHT1B5RGH011-A16TP	507	1	507	79281543	79281037	AHT1B5RGH011-A16TV	751	1	751	79147816	79148566	140659116	Chr20	100	100	1	1	133727
AHT1B5RGH011-A18TP	300	1	297	58127953	58128249	AHT1B5RGH011-A18TV	574	1	574	58257138	58256565	143206517	Chr03	99.327	100	0.99	1	129185
AHT1B5RGH011-A20TP	197	1	197	103784410	103784607	AHT1B5RGH011-A20TV	683	1	683	103906027	103905345	149379573	Chr11	99.495	100	1	1	121617
AHT1B5RGH011-A22TP	655	1	655	60386142	60386796	AHT1B5RGH011-A22TV	773	1	773	60466827	60466053	135085854	Chr14	100	99.742	1	1	80685
AHT1B5RGH011-A2TP	391	1	391	45006641	45007031	AHT1B5RGH011-A2TV	768	1	768	45140492	45139726	122213787	Chr12	99.488	99.74	1	1	133851
AHT1B5RGH011-A4TP	364	1	364	46056879	46057242	AHT1B5RGH011-A4TV	717	1	717	46167092	46166376	83117376	Chr07	98.077	99.861	1	1	110213
AHT1B5RGH011-A8TP	551	1	551	12197044	12196493	AHT1B5RGH011-A8TV	864	1	864	12104867	12105731	135085854	Chr14	99.819	99.884	1	1	92177
AHT1B5RGH011-B14TP	365	1	365	44585659	44585295	AHT1B5RGH011-B14TV	511	1	511	44472653	44473180	135085854	Chr14	99.726	96.78	1	1	113006
AHT1B5RGH011-B15TP	581	1	581	54335219	54334639	AHT1B5RGH011-B15TV	636	1	636	54229655	54230290	122213787	Chr12	100	100	1	1	105564
AHT1B5RGH011-B19TP	191	1	191	100198106	100198296	AHT1B5RGH011-B19TV	651	1	651	100345204	100344554	153789061	Chr16	100	100	1	1	147098
AHT1B5RGH011-B1TP	538	1	538	47917770	47917233	AHT1B5RGH011-B1TV	746	1	746	47795376	47796121	159154999	Chr19	99.814	99.598	1	1	122394
AHT1B5RGH011-B21TP	769	1	769	91006261	91007031	AHT1B5RGH011-B21TV	780	1	780	91052844	91052065	132998879	Chr17	99.741	99.872	1	1	46583
AHT1B5RGH011-B2TP	345	1	345	110414167	110414511	AHT1B5RGH011-B2TV	497	1	495	110507972	110507478	122064722	Chr04	99.71	99.394	1	0.995976	93805
AHT1B5RGH011-B3TP	569	1	569	19062075	19062643	AHT1B5RGH011-B3TV	874	1	874	19171828	19170948	116166884	Chr05	100	99.205	1	1	109753
AHT1B5RGH011-B4TP	344	1	342	24211200	24211542	AHT1B5RGH011-B4TV	845	1	843	24318107	24317265	99791824	Chr02	99.417	99.881	0.994186	0.997633	106907
AHT1B5RGH011-B5TP	554	1	554	59620080	59619527	AHT1B5RGH011-B5TV	636	4	636	59495845	59496477	122064722	Chr04	100	99.369	1	0.995283	124235
AHT1B5RGH011-B6TP	440	1	440	56506739	56506300	AHT1B5RGH011-B6TV	729	1	729	56683689	56684417	135085854	Chr14	100	100	1	1	178117
AHT1B5RGH011-B8TP	653	1	652	91167142	91166493	AHT1B5RGH011-B8TV	781	1	781	91040751	91041532	132998879	Chr17	99.387	99.872	0.998469	1	126391
AHT1B5RGH011-C12TP	421	1	419	58127953	58128371	AHT1B5RGH011-C12TV	712	1	712	58257138	58256427	143206517	Chr03	100	100	0.995249	1	129185
AHT1B5RGH011-C14TP	273	1	272	53654541	53654270	AHT1B5RGH011-C14TV	713	1	713	53467474	53468186	132998879	Chr17	97.794	100	0.996337	1	187067
AHT1B5RGH011-C20TP	358	1	358	61462550	61462193	AHT1B5RGH011-C20TV	524	1	524	61348460	61348983	122213787	Chr12	99.441	100	1	1	114090
AHT1B5RGH011-C22TP	398	1	398	86227725	86228122	AHT1B5RGH011-C22TV	625	1	625	86353824	86353202	140659116	Chr20	99.246	99.68	1	1	126099
AHT1B5RGH011-C24TP	580	1	580	59466641	59467220	AHT1B5RGH011-C24TV	799	1	799	59573624	59572825	121058954	Chr09	99.656	99.875	1	1	106983
AHT1B5RGH011-C2TP	564	1	564	80964285	80963722	AHT1B5RGH011-C2TV	813	1	813	80867074	80867886	149379573	Chr11	100	100	1	1	97211
AHT1B5RGH011-C6TP	222	3	222	101508414	101508195	AHT1B5RGH011-C6TV	716	1	716	101358577	101359292	150766190	Chr13	99.545	99.86	0.990991	1	149837
AHT1B5RGH011-D11TP	645	1	645	50063400	50064043	AHT1B5RGH011-D11TV	685	1	685	50128130	50127446	109264827	Chr06	99.845	100	1	1	64730
AHT1B5RGH011-D1TP	296	1	296	80891144	80891439	AHT1B5RGH011-D1TV	832	1	832	81024096	81023264	153789061	Chr16	100	99.88	1	1	132952
AHT1B5RGH011-D3TP	74	1	74	45509053	45508978	AHT1B5RGH011-D3TV	578	1	578	45370367	45370944	83117376	Chr07	97.368	99.827	1	1	138686
AHT1B5RGH011-D5TP	631	1	631	43490465	43489836	AHT1B5RGH011-D5TV	836	1	836	43548064	43548900	99791824	Chr02	99.842	99.881	1	1	59064
AHT1B5RGH011-D9TP	290	1	289	99087810	99088098	AHT1B5RGH011-D9TV	723	1	723	99213191	99212468	121058954	Chr09	99.654	99.862	0.996552	1	125381
AHT1B5RGH011-E12TP	288	1	288	59307984	59308279	AHT1B5RGH011-E12TV	754	1	754	59406984	59406231	109264827	Chr06	97.297	100	1	1	99000
AHT1B5RGH011-E14TP	404	1	404	69628226	69628629	AHT1B5RGH011-E14TV	670	1	670	69757707	69757038	153789061	Chr16	99.752	100	1	1	129481
AHT1B5RGH011-E16TP	569	1	569	59916263	59916831	AHT1B5RGH011-E16TV	615	1	615	60039622	60039008	150766190	Chr13	99.824	100	1	1	123359
AHT1B5RGH011-E18TP	364	1	364	42449430	42449793	AHT1B5RGH011-E18TV	818	1	818	42505917	42505100	114519869	Chr10	99.725	100	1	1	56487
AHT1B5RGH011-E22TP	575	1	575	113792999	113792425	AHT1B5RGH011-E22TV	602	1	602	113688894	113689493	132998879	Chr17	100	99.668	1	1	104105
AHT1B5RGH011-E2TP	509	1	509	32196013	32196521	AHT1B5RGH011-E2TV	768	1	768	32297833	32297066	111624253	Chr01	99.018	100	1	1	101820
AHT1B5RGH011-E4TP	350	1	350	100301795	100301446	AHT1B5RGH011-E4TV	407	1	407	100195380	100195791	153789061	Chr16	99.429	98.786	1	1	106415
AHT1B5RGH011-E6TP	387	8	387	62700689	62700310	AHT1B5RGH011-E6TV	738	1	738	62571820	62572557	153789061	Chr16	99.737	100	0.981912	1	128869
AHT1B5RGH011-E8TP	315	1	315	48577988	48578307	AHT1B5RGH011-E8TV	623	1	623	48668532	48667910	153119099	Chr15	98.438	100	1	1	90544
AHT1B5RGH011-F1TP	274	1	274	93011530	93011803	AHT1B5RGH011-F1TV	672	1	672	93104187	93103516	136776503	Chr18	99.27	100	1	1	92657
AHT1B5RGH011-F3TP	272	1	272	91339665	91339936	AHT1B5RGH011-F3TV	857	1	857	91475253	91474390	159154999	Chr19	99.632	99.074	1	1	135588
AHT1B5RGH011-F5TP	415	1	415	52673008	52672593	AHT1B5RGH011-F5TV	629	1	629	52582662	52583290	109264827	Chr06	99.76	99.682	1	1	90346
AHT1B5RGH011-F7TP	144	1	144	106691504	106691649	AHT1B5RGH011-F7TV	701	1	701	106881538	106880838	140659116	Chr20	98.63	100	1	1	190034
AHT1B5RGH011-G10TP	378	1	377	57051710	57052086	AHT1B5RGH011-G10TV	429	1	429	57187774	57187340	153789061	Chr16	98.939	98.621	0.997354	1	136064
AHT1B5RGH011-G12TP	185	1	185	68589815	68589999	AHT1B5RGH011-G12TV	652	1	652	68694043	68693386	122213787	Chr12	97.838	98.936	1	1	104228
AHT1B5RGH011-G14TP	377	1	377	33048632	33048256	AHT1B5RGH011-G14TV	654	1	654	32965740	32966393	122213787	Chr12	99.469	100	1	1	82892
AHT1B5RGH011-G16TP	298	1	298	97354560	97354250	AHT1B5RGH011-G16TV	590	1	590	97224499	97225092	150766190	Chr13	95.82	99.327	1	1	130061
AHT1B5RGH011-G18TP	258	1	257	72075880	72076136	AHT1B5RGH011-G18TV	593	1	593	72203597	72203005	122213787	Chr12	98.444	99.663	0.996124	1	127717
AHT1B5RGH011-G19TP	335	1	331	61989155	61988822	AHT1B5RGH011-G19TV	669	1	669	61874247	61874913	109264827	Chr06	98.802	99.701	0.98806	1	114908
AHT1B5RGH011-G20TP	496	1	496	74532037	74531542	AHT1B5RGH011-G20TV	765	1	765	74439386	74440151	150766190	Chr13	100	99.869	1	1	92651
AHT1B5RGH011-G22TP	107	1	107	106792961	106792855	AHT1B5RGH011-G22TV	599	1	599	106619956	106620554	150766190	Chr13	100	100	1	1	173005
AHT1B5RGH011-G23TP	669	1	669	91996493	91997161	AHT1B5RGH011-G23TV	686	1	686	92085042	92084357	114519869	Chr10	100	100	1	1	88549
AHT1B5RGH011-G24TP	395	1	395	113143179	113142785	AHT1B5RGH011-G24TV	702	1	702	113050536	113051237	143206517	Chr03	100	100	1	1	92643
AHT1B5RGH011-G4TP	574	1	574	90651542	90650969	AHT1B5RGH011-G4TV	781	1	781	90553616	90554397	153119099	Chr15	100	99.872	1	1	97926
AHT1B5RGH011-H13TP	452	1	452	59119644	59119193	AHT1B5RGH011-H13TV	748	1	748	58945249	58945994	150766190	Chr13	99.558	99.599	1	1	174395
AHT1B5RGH011-H19TP	176	1	176	52247199	52247022	AHT1B5RGH011-H19TV	608	1	608	52115033	52115640	135085854	Chr14	96.067	100	1	1	132166
AHT1B5RGH011-H5TP	201	1	201	49152091	49151891	AHT1B5RGH011-H5TV	837	1	837	49079493	49080330	153789061	Chr16	99.502	98.931	1	1	72598
AHT1B5RGH011-H7TP	352	1	352	75464645	75464288	AHT1B5RGH011-H7TV	858	1	858	75359340	75360200	153119099	Chr15	97.765	99.652	1	1	105305
AHT1B5RGH011-H9TP	459	1	459	54963290	54963748	AHT1B5RGH011-H9TV	681	1	680	55035396	55034717	153789061	Chr16	99.782	100	1	0.998532	72106
AHT1B5RGH011-I11TP	638	1	638	87745958	87746594	AHT1B5RGH011-I11TV	658	1	658	87851957	87851300	153119099	Chr15	99.53	100	1	1	105999
AHT1B5RGH011-I14TP	376	1	376	42068327	42068702	AHT1B5RGH011-I14TV	592	1	592	42180266	42179675	99791824	Chr02	99.468	100	1	1	111939
AHT1B5RGH011-I15TP	533	1	533	73705676	73705144	AHT1B5RGH011-I15TV	699	1	699	73606701	73607399	111624253	Chr01	99.437	99.857	1	1	98975
AHT1B5RGH011-I17TP	332	1	332	57416635	57416965	AHT1B5RGH011-I17TV	725	1	725	57516781	57516057	159154999	Chr19	99.398	100	1	1	100146
AHT1B5RGH011-I19TP	180	1	180	35820152	35819971	AHT1B5RGH011-I19TV	387	1	387	35709014	35709412	99791824	Chr02	98.901	96.992	1	1	111138
AHT1B5RGH011-I20TP	512	1	512	108561476	108561988	AHT1B5RGH011-I20TV	781	1	781	108696817	108696036	149379573	Chr11	99.61	99.872	1	1	135341
AHT1B5RGH011-I21TP	338	1	338	97530882	97531219	AHT1B5RGH011-I21TV	602	1	602	97595645	97595044	132998879	Chr17	99.704	100	1	1	64763
AHT1B5RGH011-I3TP	650	1	650	103967941	103967294	AHT1B5RGH011-I3TV	668	1	668	103848495	103849162	149379573	Chr11	99.692	100	1	1	119446
AHT1B5RGH011-I4TP	637	1	637	69094511	69093875	AHT1B5RGH011-I4TV	873	1	872	69022975	69023849	83117376	Chr07	100	99.543	1	0.998855	71536
AHT1B5RGH011-I5TP	346	1	341	70880245	70880585	AHT1B5RGH011-I5TV	732	1	732	70987436	70986698	114519869	Chr10	99.413	99.053	0.985549	1	107191
AHT1B5RGH011-I6TP	464	1	464	69262898	69263361	AHT1B5RGH011-I6TV	722	1	721	69348313	69347593	122213787	Chr12	99.784	100	1	0.998615	85415
AHT1B5RGH011-I7TP	577	1	577	76915954	76915378	AHT1B5RGH011-I7TV	828	1	828	76810151	76810980	159154999	Chr19	99.827	99.759	1	1	105803
AHT1B5RGH011-I8TP	555	1	555	106181627	106182181	AHT1B5RGH011-I8TV	696	1	696	106284842	106284147	132998879	Chr17	100	100	1	1	103215
AHT1B5RGH011-I9TP	107	1	107	66923639	66923532	AHT1B5RGH011-I9TV	554	1	554	66807576	66808129	116166884	Chr05	99.074	99.458	1	1	116063
AHT1B5RGH011-K11TP	633	1	633	40686874	40686242	AHT1B5RGH011-K11TV	774	1	774	40639733	40640507	153119099	Chr15	100	99.485	1	1	47141
AHT1B5RGH011-K12TP	616	1	616	74369568	74370183	AHT1B5RGH011-K12TV	718	1	718	74446326	74445609	150766190	Chr13	100	100	1	1	76758
AHT1B5RGH011-K13TP	480	1	480	79670526	79671005	AHT1B5RGH011-K13TV	463	1	461	79750829	79750365	153119099	Chr15	100	99.14	1	0.99568	80303
AHT1B5RGH011-K14TP	530	1	530	53925979	53925450	AHT1B5RGH011-K14TV	698	1	698	53825508	53826205	150766190	Chr13	100	100	1	1	100471
AHT1B5RGH011-K15TP	465	1	465	103328688	103329152	AHT1B5RGH011-K15TV	490	1	490	103454664	103454175	153119099	Chr15	99.785	99.796	1	1	125976
AHT1B5RGH011-K17TP	526	1	526	78195628	78195103	AHT1B5RGH011-K17TV	611	1	611	78121785	78122395	150766190	Chr13	100	100	1	1	73843
AHT1B5RGH011-K20TP	603	1	603	76437588	76436986	AHT1B5RGH011-K20TV	832	1	832	76392718	76393549	140659116	Chr20	100	99.88	1	1	44870
AHT1B5RGH011-K21TP	558	1	558	46323136	46323693	AHT1B5RGH011-K21TV	697	1	697	46413797	46413101	109264827	Chr06	99.821	100	1	1	90661
AHT1B5RGH011-K22TP	508	1	508	73985780	73985273	AHT1B5RGH011-K22TV	632	1	632	73882163	73882794	135085854	Chr14	99.606	99.842	1	1	103617
AHT1B5RGH011-K3TP	118	1	118	73073164	73073284	AHT1B5RGH011-K3TV	846	1	846	73176557	73175706	153789061	Chr16	96.694	99.061	1	1	103393
AHT1B5RGH011-K5TP	518	1	518	89096151	89096668	AHT1B5RGH011-K5TV	648	1	648	89193960	89193313	153119099	Chr15	99.807	100	1	1	97809
AHT1B5RGH011-K6TP	98	1	98	94677588	94677690	AHT1B5RGH011-K6TV	732	13	732	94798727	94798008	135085854	Chr14	95.146	100	1	0.983607	121139
AHT1B5RGH011-K7TP	556	1	556	109070041	109069486	AHT1B5RGH011-K7TV	782	1	782	108955610	108956391	150766190	Chr13	100	99.745	1	1	114431
AHT1B5RGH011-K8TP	308	1	308	62648688	62648381	AHT1B5RGH011-K8TV	667	1	667	62529005	62529671	143206517	Chr03	99.026	100	1	1	119683
AHT1B5RGH011-K9TP	358	1	357	61540749	61541105	AHT1B5RGH011-K9TV	802	1	802	61645031	61644227	135085854	Chr14	99.72	99.627	0.997207	1	104282
AHT1B5RGH011-L20TP	612	1	612	67063757	67064368	AHT1B5RGH011-L20TV	751	1	751	67138927	67138177	153119099	Chr15	100	100	1	1	75170
AHT1B5RGH011-L22TP	609	1	609	75924076	75923469	AHT1B5RGH011-L22TV	756	1	756	75819602	75820357	150766190	Chr13	99.836	100	1	1	104474
AHT1B5RGH011-L23TP	155	1	155	45652512	45652358	AHT1B5RGH011-L23TV	662	1	662	45536271	45536932	140659116	Chr20	98.065	99.396	1	1	116241
AHT1B5RGH011-L3TP	287	1	287	102886177	102886464	AHT1B5RGH011-L3TV	730	1	730	103009210	103008481	140659116	Chr20	97.917	100	1	1	123033
AHT1B5RGH011-L5TP	464	1	464	93720159	93720622	AHT1B5RGH011-L5TV	685	1	685	93812490	93811806	149379573	Chr11	99.784	100	1	1	92331
AHT1B5RGH011-L7TP	69	1	69	68166295	68166363	AHT1B5RGH011-L7TV	763	1	763	68244399	68243634	132998879	Chr17	100	99.478	1	1	78104
AHT1B5RGH011-M10TP	78	1	78	43224285	43224208	AHT1B5RGH011-M10TV	593	1	593	43105434	43106026	99791824	Chr02	98.718	100	1	1	118851
AHT1B5RGH011-M11TP	675	1	675	78263614	78264288	AHT1B5RGH011-M11TV	785	1	785	78355191	78354406	143206517	Chr03	100	99.239	1	1	91577
AHT1B5RGH011-M12TP	329	1	329	40691664	40691331	AHT1B5RGH011-M12TV	691	1	691	40577905	40578595	153119099	Chr15	97.904	100	1	1	113759
AHT1B5RGH011-M13TP	323	1	323	90831397	90831078	AHT1B5RGH011-M13TV	764	1	763	90751804	90752566	150766190	Chr13	98.762	100	1	0.998691	79593
AHT1B5RGH011-M14TP	387	1	387	63895165	63895551	AHT1B5RGH011-M14TV	722	1	720	63987882	63987163	140659116	Chr20	100	100	1	0.99723	92717
AHT1B5RGH011-M17TP	481	1	481	49246652	49247132	AHT1B5RGH011-M17TV	599	1	599	49407571	49406973	159154999	Chr19	99.376	100	1	1	160919
AHT1B5RGH011-M18TP	560	1	560	60212865	60212307	AHT1B5RGH011-M18TV	615	1	615	60085266	60085880	111624253	Chr01	99.821	100	1	1	127599
AHT1B5RGH011-M19TP	495	1	495	71986115	71985622	AHT1B5RGH011-M19TV	160	1	160	71820494	71820653	122064722	Chr04	99.798	99.375	1	1	165621
AHT1B5RGH011-M20TP	391	1	391	63561714	63562104	AHT1B5RGH011-M20TV	531	2	531	63648342	63647813	153119099	Chr15	100	100	1	0.998117	86628
AHT1B5RGH011-M21TP	623	1	623	90501092	90501714	AHT1B5RGH011-M21TV	702	1	702	90586635	90585934	153789061	Chr16	100	100	1	1	85543
AHT1B5RGH011-M22TP	479	1	479	520368	519890	AHT1B5RGH011-M22TV	534	1	534	465333	464800	132998879	Chr17	99.582	99.625	1	1	55568
AHT1B5RGH011-M23TP	459	1	459	31407568	31407110	AHT1B5RGH011-M23TV	593	1	590	31292439	31293028	149379573	Chr11	100	100	1	0.994941	115129
AHT1B5RGH011-M3TP	546	1	546	42812235	42811691	AHT1B5RGH011-M3TV	657	1	656	42698680	42699335	132998879	Chr17	99.451	100	1	0.998478	113555
AHT1B5RGH011-M5TP	496	1	496	42812235	42811740	AHT1B5RGH011-M5TV	627	1	627	42698680	42699306	132998879	Chr17	100	99.681	1	1	113555
AHT1B5RGH011-M6TP	229	1	229	70020764	70020993	AHT1B5RGH011-M6TV	423	1	423	70197717	70197295	153119099	Chr15	98.261	99.764	1	1	176953
AHT1B5RGH011-M7TP	325	1	325	70894961	70895285	AHT1B5RGH011-M7TV	760	1	760	71000809	71000050	114519869	Chr10	99.692	99.868	1	1	105848
AHT1B5RGH011-M8TP	223	2	223	59501883	59502104	AHT1B5RGH011-M8TV	560	6	557	59628936	59628385	122064722	Chr04	97.748	99.819	0.995516	0.985714	127053
AHT1B5RGH011-M9TP	599	1	599	46441456	46442051	AHT1B5RGH011-M9TV	828	1	828	46486559	46485729	140659116	Chr20	99.165	98.917	1	1	45103
AHT1B5RGH011-N12TP	722	1	722	83051452	83052173	AHT1B5RGH011-N12TV	685	1	685	83143305	83142621	111624253	Chr01	100	100	1	1	91853
AHT1B5RGH011-N16TP	77	2	77	48447779	48447704	AHT1B5RGH011-N16TV	743	1	743	48345700	48346442	153789061	Chr16	98.684	100	0.987013	1	102079
AHT1B5RGH011-N21TP	530	2	528	78860016	78859490	AHT1B5RGH011-N21TV	712	1	709	78742238	78742946	149379573	Chr11	99.81	100	0.99434	0.995787	117778
AHT1B5RGH011-N23TP	346	1	346	46864883	46864538	AHT1B5RGH011-N23TV	622	1	622	46782412	46783033	153789061	Chr16	98.555	100	1	1	82471
AHT1B5RGH011-N3TP	379	1	379	33782333	33781955	AHT1B5RGH011-N3TV	677	1	677	33721517	33722193	136776503	Chr18	99.208	99.852	1	1	60816
AHT1B5RGH011-N5TP	575	1	575	107970049	107969475	AHT1B5RGH011-N5TV	653	1	653	107879298	107879950	140659116	Chr20	100	100	1	1	90751
AHT1B5RGH011-N6TP	516	1	516	38296438	38295923	AHT1B5RGH011-N6TV	682	1	682	38191698	38192379	122213787	Chr12	99.806	99.853	1	1	104740
AHT1B5RGH011-O11TP	766	1	766	49194041	49193276	AHT1B5RGH011-O11TV	796	1	796	49144219	49145014	153789061	Chr16	99.869	100	1	1	49822
AHT1B5RGH011-O13TP	187	1	187	76803813	76804004	AHT1B5RGH011-O13TV	559	1	559	76918892	76918336	159154999	Chr19	97.396	99.463	1	1	115079
AHT1B5RGH011-O15TP	522	1	522	112122180	112122701	AHT1B5RGH011-O15TV	519	1	519	112253911	112253393	136776503	Chr18	99.808	100	1	1	131731
AHT1B5RGH011-O17TP	382	1	382	95635526	95635906	AHT1B5RGH011-O17TV	451	1	451	95764268	95763818	143206517	Chr03	98.691	99.557	1	1	128742
AHT1B5RGH011-O19TP	572	1	571	74537323	74536753	AHT1B5RGH011-O19TV	803	1	803	74422588	74423389	150766190	Chr13	100	99.626	0.998252	1	114735
AHT1B5RGH011-O21TP	433	1	433	71778951	71779383	AHT1B5RGH011-O21TV	583	1	583	71921652	71921070	122064722	Chr04	100	100	1	1	142701
AHT1B5RGH011-O22TP	666	1	666	40013967	40013303	AHT1B5RGH011-O22TV	575	1	575	39906737	39907311	153119099	Chr15	99.7	100	1	1	107230
AHT1B5RGH011-O23TP	510	1	510	102515630	102516139	AHT1B5RGH011-O23TV	746	1	746	102643487	102642742	159154999	Chr19	99.804	100	1	1	127857
AHT1B5RGH011-O24TP	439	1	439	41652914	41653352	AHT1B5RGH011-O24TV	649	1	649	41773211	41772563	153789061	Chr16	99.544	100	1	1	120297
AHT1B5RGH011-O4TP	466	1	466	31755529	31755064	AHT1B5RGH011-O4TV	560	1	560	31610409	31610968	109264827	Chr06	99.356	100	1	1	145120
AHT1B5RGH011-O5TP	583	1	583	33251608	33252190	AHT1B5RGH011-O5TV	720	1	720	33359671	33358952	99791824	Chr02	100	100	1	1	108063
AHT1B5RGH011-O7TP	616	1	616	61264841	61264226	AHT1B5RGH011-O7TV	809	1	809	61153010	61153818	132998879	Chr17	99.838	100	1	1	111831
AHT1B5RGH011-O8TP	444	1	444	53846191	53846634	AHT1B5RGH011-O8TV	590	1	590	53987624	53987035	150766190	Chr13	99.775	100	1	1	141433
AHT1B5RGH011-P11TP	611	1	611	78183863	78183253	AHT1B5RGH011-P11TV	764	1	764	78065849	78066611	150766190	Chr13	100	99.869	1	1	118014
AHT1B5RGH011-P15TP	107	1	107	118062213	118062320	AHT1B5RGH011-P15TV	95	1	94	118160364	118160270	159154999	Chr19	99.074	97.895	1	0.989474	98151
AHT1B5RGH011-P17TP	294	1	294	107065304	107065597	AHT1B5RGH011-P17TV	678	1	678	107189596	107188919	143206517	Chr03	99.32	100	1	1	124292
AHT1B5RGH011-P19TP	788	1	788	81718088	81718876	AHT1B5RGH011-P19TV	763	1	763	81745179	81744417	150766190	Chr13	99.873	100	1	1	27091
AHT1B5RGH011-P20TP	481	1	481	51751690	51751210	AHT1B5RGH011-P20TV	703	1	703	51640988	51641690	122213787	Chr12	99.792	99.858	1	1	110702
AHT1B5RGH011-P3TP	418	1	418	27068228	27067811	AHT1B5RGH011-P3TV	713	2	713	26991039	26991750	136776503	Chr18	99.522	99.719	1	0.998597	77189
AHT1B5RGH001-D10TP	323	1	323	674248	674570	AHT1B5RGH001-D10TV	602	1	602	675601	675000	132998879	Chr17	99.69	100	1	1	1353

## Sheet: SD4b_Consensus error call
Supplementary Data Set 4b Genome accuracy estimated by consensus error calls using Illumina short reads.
Sample	SNP		Indel		Illumina Reads Coverage	%Genome coverage	%Error rate by Homo SNP	%Error rate by Homo Indel	%Accuacy by all homo variants	%Accuracy by all homo variants	%Mapped reads
	Homo	Hetero	Homo	Hetero
Shitouqi	22494	86646	95025	122744	51.2733	99.9107	0.000886146	0.00374349	0.00462963	99.9954	99.9107
ICG6340	49030	448347	98398	243487	24.1854	99.7481	0.00193152	0.00387637	0.00580789	99.9942	99.7481
Minhua6	77103	93302	105877	112850	24.9997	99.8405	0.00303745	0.004171	0.00720845	99.9928	99.8405
Minhua8	76748	107569	120020	137558	32.0671	99.9713	0.00302347	0.00472816	0.00775163	99.9922	99.9713
Shanyou27	92578	114106	107547	119049	22.4396	99.8175	0.00364709	0.00423679	0.00788388	99.9921	99.8175
Peanut genome size used the contig size: 2,538,408,906 bp

## Sheet: SD4c_genome length <5 depth
Supplementary Data Set 4c Length of genome sequences below depth of 5 PacBio reads.
Chromosome	Contig Name	Contig Length	Length below depth 5	%Position below depth 5
Chr00	7506	18977	17554	92.5014
Chr00	7555	16837	1706	10.1324
Chr00	7562	21977	917	4.1725
Chr00	7567	9484	730	7.6972
Chr00	000021F_2	143956	103	0.0715
Chr00	000026F	9071	5728	63.1463
Chr00	000034F_2	520454	4095	0.7868
Chr00	000116F_2	835696	4	0.0005
Chr00	000149F_2	169771	3195	1.8819
Chr00	000263F_4	143993	298	0.207
Chr00	000320F_1	116030	216	0.1862
Chr00	000366F_2	110315	212	0.1922
Chr00	000600F_2	116355	2488	2.1383
Chr00	000624F_1	820739	824	0.1004
Chr00	000744F_1	127993	28	0.0219
Chr00	000913F_2	671410	2412	0.3592
Chr00	001000F_2	96740	3	0.0031
Chr00	001081F_2	123886	129	0.1041
Chr00	001272F_2	140284	1569	1.1184
Chr00	001383F_2	363492	8	0.0022
Chr00	001486F	575826	4205	0.7303
Chr00	001568F	515407	3	0.0006
Chr00	001613F_1	250889	3	0.0012
Chr00	001815F	1639	284	17.3276
Chr00	002174F	253186	3	0.0012
Chr00	002492F	157724	15403	9.7658
Chr00	002647F	115917	181	0.1561
Chr00	002648F	113383	3168	2.7941
Chr00	002734F	96803	4767	4.9244
Chr00	002760F	90725	8102	8.9303
Chr00	002835F	80312	628	0.782
Chr00	002850F	77205	2848	3.6889
Chr00	002921F	67148	7067	10.5245
Chr00	002925F	67511	8830	13.0794
Chr00	002931F	67125	1747	2.6026
Chr00	002945F	65126	32	0.0491
Chr00	002949F	65228	2816	4.3172
Chr00	002956F	62741	7064	11.259
Chr00	002958F	63253	941	1.4877
Chr00	002962F	61927	7907	12.7683
Chr00	002963F	64149	112	0.1746
Chr00	002965F	62427	9911	15.8761
Chr00	002967F	62740	226	0.3602
Chr00	002968F	63127	62	0.0982
Chr00	002972F	58906	1	0.0017
Chr00	002985F	60626	7623	12.5738
Chr00	002987F	59592	3453	5.7944
Chr00	002998F	58379	5504	9.428
Chr00	002999F	58431	8164	13.972
Chr00	003001F	57075	7922	13.88
Chr00	003008F	57714	3076	5.3297
Chr00	003026F	56221	8241	14.6582
Chr00	003036F	55639	1659	2.9817
Chr00	003038F	55093	3973	7.2114
Chr00	003044F	54966	445	0.8096
Chr00	003061F	53767	429	0.7979
Chr00	003062F	52708	571	1.0833
Chr00	003063F	53238	13	0.0244
Chr00	003065F	53083	2039	3.8412
Chr00	003069F	52344	5279	10.0852
Chr00	003074F	52313	743	1.4203
Chr00	003076F	52188	4181	8.0114
Chr00	003080F	51966	973	1.8724
Chr00	003087F	50544	17931	35.476
Chr00	003093F	50459	13965	27.6759
Chr00	003095F	49395	5145	10.416
Chr00	003097F	49882	55	0.1103
Chr00	003099F	50389	228	0.4525
Chr00	003105F	49965	2174	4.351
Chr00	003107F	49723	5	0.0101
Chr00	003110F	48628	3113	6.4017
Chr00	003111F	49154	10515	21.392
Chr00	003121F	48094	811	1.6863
Chr00	003125F	48363	2439	5.0431
Chr00	003126F	48247	6942	14.3885
Chr00	003131F	47810	17430	36.4568
Chr00	003139F	48300	207	0.4286
Chr00	003146F	47497	1906	4.0129
Chr00	003149F	47419	3048	6.4278
Chr00	003150F	47377	348	0.7345
Chr00	003158F	46678	22	0.0471
Chr00	003159F	46335	1439	3.1056
Chr00	003162F	46600	216	0.4635
Chr00	003163F	46753	197	0.4214
Chr00	003165F	46760	365	0.7806
Chr00	003166F	46893	2780	5.9284
Chr00	003168F	44860	771	1.7187
Chr00	003179F	45398	295	0.6498
Chr00	003189F	45557	2941	6.4556
Chr00	003190F	44780	25274	56.4404
Chr00	003193F	45517	26	0.0571
Chr00	003194F	44724	5455	12.197
Chr00	003195F	44519	8079	18.1473
Chr00	003196F	43736	8839	20.2099
Chr00	003198F	44128	26	0.0589
Chr00	003199F	44401	3019	6.7994
Chr00	003200F	43544	748	1.7178
Chr00	003202F	44517	3	0.0067
Chr00	003203F	44144	166	0.376
Chr00	003210F	44243	469	1.0601
Chr00	003211F	43984	3806	8.6531
Chr00	003221F	42873	3419	7.9747
Chr00	003226F	41992	17420	41.4841
Chr00	003227F	42738	3854	9.0177
Chr00	003235F	42540	2007	4.7179
Chr00	003237F	18079	16444	90.9564
Chr00	003238F	42560	2085	4.899
Chr00	003240F	42169	234	0.5549
Chr00	003246F	41947	3763	8.9708
Chr00	003247F	42314	8305	19.6271
Chr00	003250F	41740	125	0.2995
Chr00	003251F	41978	2817	6.7107
Chr00	003252F	41803	6053	14.4798
Chr00	003254F	42363	240	0.5665
Chr00	003256F	41339	24	0.0581
Chr00	003260F	41686	2981	7.1511
Chr00	003261F	41490	7031	16.9463
Chr00	003262F	41092	5680	13.8226
Chr00	003265F	41208	81	0.1966
Chr00	003269F	41352	17	0.0411
Chr00	003271F	41115	11210	27.265
Chr00	003273F	24036	109	0.4535
Chr00	003276F	40904	5042	12.3264
Chr00	003277R	38069	456	1.1978
Chr00	003278F	41020	3	0.0073
Chr00	003280F	40467	71	0.1755
Chr00	003282F	40542	3540	8.7317
Chr00	003288F	40167	1246	3.102
Chr00	003294F	40078	292	0.7286
Chr00	003298F	39673	17742	44.7206
Chr00	003299F	39919	305	0.764
Chr00	003301F	40114	38	0.0947
Chr00	003305F	38723	60	0.1549
Chr00	003306F	40055	1428	3.5651
Chr00	003310F	39072	4428	11.3329
Chr00	003312F	39437	19	0.0482
Chr00	003324F	38972	5882	15.0929
Chr00	003326F	38474	3777	9.817
Chr00	003331F	38259	7104	18.5682
Chr00	003340F	37944	1	0.0026
Chr00	003342F	37992	627	1.6503
Chr00	003343F	37639	13380	35.5482
Chr00	003345F	37879	5	0.0132
Chr00	003346F	36788	3650	9.9217
Chr00	003350F	37793	6901	18.26
Chr00	003359F	36920	63	0.1706
Chr00	003360F	37250	244	0.655
Chr00	003362F	37304	8796	23.5792
Chr00	003365F	37360	11	0.0294
Chr00	003367F	37409	5356	14.3174
Chr00	003368F	37443	210	0.5609
Chr00	003369F	36662	4166	11.3633
Chr00	003371F	35422	7370	20.8063
Chr00	003376F	37032	6003	16.2103
Chr00	003381F	35986	8058	22.392
Chr00	003382F	36699	10126	27.592
Chr00	003385F	36551	3382	9.2528
Chr00	003394F	36247	12519	34.538
Chr00	003403F	36066	1222	3.3882
Chr00	003407F	35923	3285	9.1446
Chr00	003413F	35531	6581	18.5219
Chr00	003414F	36112	2467	6.8315
Chr00	003419F	35045	1145	3.2672
Chr00	003420F	35213	10293	29.2307
Chr00	003421F	35205	226	0.642
Chr00	003425F	34941	38	0.1088
Chr00	003426F	35252	3051	8.6548
Chr00	003430F	35183	3	0.0085
Chr00	003431F	35034	13	0.0371
Chr00	003440F	34362	9475	27.5741
Chr00	003442F	33818	2187	6.467
Chr00	003443F	34627	645	1.8627
Chr00	003447F	34388	1453	4.2253
Chr00	003450F	33930	1618	4.7686
Chr00	003456F	33748	8431	24.9822
Chr00	003467F	33790	5219	15.4454
Chr00	003468F	34164	5028	14.7172
Chr00	003472F	33794	2100	6.2141
Chr00	003474F	33247	258	0.776
Chr00	003480F	33610	8011	23.8352
Chr00	003484F	33428	2541	7.6014
Chr00	003485F	33255	2335	7.0215
Chr00	003486F	33334	3130	9.3898
Chr00	003488F	33249	4997	15.029
Chr00	003491R	32449	7272	22.4106
Chr00	003493F	33343	2154	6.4601
Chr00	003498F	32975	4965	15.0569
Chr00	003500F	33069	1608	4.8626
Chr00	003501F	33120	6212	18.756
Chr00	003506F	32980	9482	28.7508
Chr00	003508F	33163	3	0.009
Chr00	003513F	32500	3841	11.8185
Chr00	003514F	32798	244	0.7439
Chr00	003516F	32507	474	1.4581
Chr00	003519F	32679	31	0.0949
Chr00	003521F	32773	1055	3.2191
Chr00	003530F	32029	311	0.971
Chr00	003533F	32350	1037	3.2056
Chr00	003541F	32149	8074	25.1143
Chr00	003543F	32273	2245	6.9563
Chr00	003546F	32200	99	0.3075
Chr00	003556F	31864	19392	60.8586
Chr00	003557F	31862	7298	22.905
Chr00	003559F	31886	7715	24.1956
Chr00	003562F	31759	2028	6.3856
Chr00	003568F	31704	3894	12.2824
Chr00	003570F	31686	8414	26.5543
Chr00	003574F	31490	2483	7.885
Chr00	003575F	31356	7059	22.5124
Chr00	003578F	31883	70	0.2196
Chr00	003580F	31477	1747	5.5501
Chr00	003583F	31378	1856	5.915
Chr00	003584F	31238	1241	3.9727
Chr00	003586F	31317	3438	10.9781
Chr00	003589F	31538	4	0.0127
Chr00	003591F	31700	674	2.1262
Chr00	003592F	31230	944	3.0227
Chr00	003593F	31378	690	2.199
Chr00	003595F	30924	8841	28.5894
Chr00	003596F	31133	1173	3.7677
Chr00	003597F	31145	706	2.2668
Chr00	003598F	30801	969	3.146
Chr00	003599F	31027	7671	24.7236
Chr00	003602F	31177	15	0.0481
Chr00	003604F	30322	7912	26.0933
Chr00	003606F	30967	4870	15.7264
Chr00	003609F	31228	19	0.0608
Chr00	003613F	31034	151	0.4866
Chr00	003615F	30436	240	0.7885
Chr00	003616F	30700	2477	8.0684
Chr00	003620F	30769	2	0.0065
Chr00	003623F	30711	15105	49.1843
Chr00	003624F	30598	26276	85.8749
Chr00	003625F	30082	10990	36.5335
Chr00	003632F	30497	2	0.0066
Chr00	003634F	30017	8868	29.5433
Chr00	003635F	30484	4669	15.3162
Chr00	003637F	29824	1706	5.7202
Chr00	003639F	30168	10746	35.6205
Chr00	003640F	30605	277	0.9051
Chr00	003642F	30630	347	1.1329
Chr00	003645F	30315	9613	31.7104
Chr00	003649F	29818	247	0.8284
Chr00	003654F	29934	3867	12.9184
Chr00	003655F	30211	2017	6.6764
Chr00	003656F	30067	11116	36.9708
Chr00	003658F	30348	1320	4.3495
Chr00	003659F	30119	494	1.6402
Chr00	003664F	30239	14734	48.7252
Chr00	003669F	30494	6	0.0197
Chr00	003671F	30399	5265	17.3196
Chr00	003676F	29569	4145	14.0181
Chr00	003678F	29799	816	2.7383
Chr00	003681F	30011	868	2.8923
Chr00	003682F	29317	2537	8.6537
Chr00	003685F	29428	12518	42.5377
Chr00	003689F	29890	4091	13.6869
Chr00	003693F	30057	726	2.4154
Chr00	003695F	29900	948	3.1706
Chr00	003697F	29611	14049	47.4452
Chr00	003701F	29526	328	1.1109
Chr00	003710R	30403	13028	42.851
Chr00	003711F	29753	2540	8.537
Chr00	003717F	28997	29	0.1
Chr00	003724F	29466	6092	20.6747
Chr00	003737F	29247	1347	4.6056
Chr00	003740F	28826	2098	7.2782
Chr00	003741F	29608	182	0.6147
Chr00	003742F	28918	4653	16.0903
Chr00	003746F	28753	11639	40.4793
Chr00	003754F	29241	28	0.0958
Chr00	003757F	29027	945	3.2556
Chr00	003758F	28715	12545	43.688
Chr00	003764F	28868	3800	13.1634
Chr00	003765F	28875	8523	29.5169
Chr00	003766F	28883	7562	26.1815
Chr00	003770R	29605	4068	13.7409
Chr00	003774F	29146	5	0.0172
Chr00	003775F	28140	8747	31.0839
Chr00	003780F	28314	754	2.663
Chr00	003786F	28477	3498	12.2836
Chr00	003789R	39578	5471	13.8233
Chr00	003791F	28456	978	3.4369
Chr00	003792F	28091	1439	5.1226
Chr00	003798F	28311	1064	3.7583
Chr00	003806F	28080	25	0.089
Chr00	003807F	27446	16	0.0583
Chr00	003809F	28128	5759	20.4743
Chr00	003810F	27561	2174	7.888
Chr00	003814F	27968	3869	13.8337
Chr00	003821F	28140	826	2.9353
Chr00	003826F	27878	5057	18.1398
Chr00	003827F	27758	586	2.1111
Chr00	003838F	27556	749	2.7181
Chr00	003839F	27501	26068	94.7893
Chr00	003840F	27857	695	2.4949
Chr00	003841F	27743	2384	8.5932
Chr00	003843F	27620	1285	4.6524
Chr00	003844F	27602	23668	85.7474
Chr00	003845F	27587	839	3.0413
Chr00	003847F	27584	4803	17.4123
Chr00	003848F	27590	8	0.029
Chr00	003850F	27553	1975	7.168
Chr00	003851F	27546	3099	11.2503
Chr00	003860F	27469	20609	75.0264
Chr00	003862F	27017	1749	6.4737
Chr00	003865F	26832	1464	5.4562
Chr00	003866F	27236	13399	49.1959
Chr00	003868F	26767	6702	25.0383
Chr00	003873F	27399	4631	16.9021
Chr00	003874F	27219	636	2.3366
Chr00	003879F	27086	31	0.1145
Chr00	003890F	26756	7904	29.541
Chr00	003892F	26852	5149	19.1755
Chr00	003894F	26968	3027	11.2244
Chr00	003904F	26696	38	0.1423
Chr00	003905F	26501	6474	24.4293
Chr00	003906F	26313	237	0.9007
Chr00	003910F	26685	3339	12.5126
Chr00	003911F	25616	2772	10.8214
Chr00	003912F	25477	1211	4.7533
Chr00	003916F	26439	764	2.8897
Chr00	003932F	25905	2219	8.5659
Chr00	003934F	26027	253	0.9721
Chr00	003945F	26043	5734	22.0174
Chr00	003946F	26160	2484	9.4954
Chr00	003948F	26121	2016	7.7179
Chr00	003957R	23402	7358	31.4418
Chr00	003963F	25743	1016	3.9467
Chr00	003966F	26007	4476	17.2108
Chr00	003974F	25899	4954	19.1282
Chr00	003978F	25921	2787	10.7519
Chr00	003985F	25910	2985	11.5206
Chr00	003987F	26010	524	2.0146
Chr00	003988F	25043	30	0.1198
Chr00	003989F	25870	163	0.6301
Chr00	003992F	25644	798	3.1118
Chr00	003993F	25720	2081	8.091
Chr00	003995F	25640	9212	35.9282
Chr00	003997F	25775	6098	23.6586
Chr00	003998F	25254	3547	14.0453
Chr00	004002F	25725	5215	20.2721
Chr00	004005F	24769	2017	8.1432
Chr00	004008F	25811	1184	4.5872
Chr00	004034R	30495	563	1.8462
Chr00	004037F	24933	9093	36.4697
Chr00	004042F	25213	1168	4.6325
Chr00	004047F	24809	801	3.2287
Chr00	004052F	24709	141	0.5706
Chr00	004063F	24978	221	0.8848
Chr00	004064F	24848	1977	7.9564
Chr00	004069F	24558	5151	20.9748
Chr00	004070F	24759	7192	29.048
Chr00	004073F	24438	1246	5.0986
Chr00	004076F	24731	7748	31.3291
Chr00	004077F	24737	10923	44.1565
Chr00	004086F	24105	22	0.0913
Chr00	004102F	18738	5764	30.761
Chr00	004104F	24564	2	0.0081
Chr00	004108F	24350	13709	56.2998
Chr00	004119F	24099	13755	57.0771
Chr00	004126F	23557	1163	4.937
Chr00	004137F	23933	19866	83.0067
Chr00	004138F	23928	22043	92.1222
Chr00	004142F	23835	5721	24.0025
Chr00	004149F	23779	6176	25.9725
Chr00	004159F	23845	18	0.0755
Chr00	004164F	23485	1	0.0043
Chr00	004165F	23668	4	0.0169
Chr00	004180F	23086	9592	41.549
Chr00	004183F	23436	1261	5.3806
Chr00	004186F	23195	537	2.3152
Chr00	004187R	19653	1061	5.3987
Chr00	004190F	23351	18847	80.7117
Chr00	004194F	21862	11	0.0503
Chr00	004195F	23265	50	0.2149
Chr00	004207F	23369	4628	19.804
Chr00	004215F	22883	3516	15.3651
Chr00	004217F	23013	1727	7.5045
Chr00	004223F	22945	6567	28.6206
Chr00	004231F	22552	2961	13.1297
Chr00	004238F	22614	255	1.1276
Chr00	004239F	22776	18312	80.4004
Chr00	004240F	22899	87	0.3799
Chr00	004249F	22492	5981	26.5917
Chr00	004250R	39192	17338	44.2386
Chr00	004253F	22592	12981	57.4584
Chr00	004255F	22672	848	3.7403
Chr00	004257F	22484	17360	77.2105
Chr00	004272F	22478	11591	51.566
Chr00	004282R	11644	3077	26.4256
Chr00	004286F	22398	21788	97.2765
Chr00	004293F	21870	3504	16.0219
Chr00	004295F	22553	403	1.7869
Chr00	004296F	22108	1477	6.6808
Chr00	004312F	21358	583	2.7297
Chr00	004320F	22010	312	1.4175
Chr00	004321F	22018	83	0.377
Chr00	004341F	21735	16130	74.2121
Chr00	004349F	21682	1784	8.228
Chr00	004356F	21563	8295	38.4687
Chr00	004373F	21429	5486	25.6008
Chr00	004377F	20988	84	0.4002
Chr00	004395F	21102	3253	15.4156
Chr00	004397F	20930	4956	23.6789
Chr00	004405F	21037	5662	26.9145
Chr00	004416F	20988	347	1.6533
Chr00	004423F	20930	1718	8.2083
Chr00	004431F	20729	3450	16.6433
Chr00	004436F	20814	6800	32.6703
Chr00	004444F	20380	4814	23.6212
Chr00	004446F	20720	107	0.5164
Chr00	004450F	20616	5457	26.4697
Chr00	004454F	20421	8	0.0392
Chr00	004455F	20553	14108	68.642
Chr00	004468F	20267	471	2.324
Chr00	004474F	20317	18983	93.4341
Chr00	004475F	20334	7473	36.7513
Chr00	004478F	20422	70	0.3428
Chr00	004488F	20069	9	0.0448
Chr00	004491F	20057	3261	16.2587
Chr00	004498F	20081	20	0.0996
Chr00	004506F	19993	133	0.6652
Chr00	004514F	20172	241	1.1947
Chr00	004517F	19954	5563	27.8791
Chr00	004518F	19872	1687	8.4893
Chr00	004519F	19934	7826	39.2596
Chr00	004526F	19891	9727	48.9015
Chr00	004532F	19842	106	0.5342
Chr00	004535F	14296	12	0.0839
Chr00	004538F	19826	4148	20.922
Chr00	004543F	19766	3568	18.0512
Chr00	004544F	19763	285	1.4421
Chr00	004547F	19913	1275	6.4029
Chr00	004551F	19052	836	4.388
Chr00	004562F	19689	19	0.0965
Chr00	004565F	19497	506	2.5953
Chr00	004574F	19463	5041	25.9004
Chr00	004583F	19698	5091	25.8453
Chr00	004595F	18958	6	0.0316
Chr00	004596F	19251	4081	21.1989
Chr00	004597F	19282	66	0.3423
Chr00	004598F	19282	7022	36.4174
Chr00	004612F	19148	1492	7.7919
Chr00	004631F	18955	549	2.8963
Chr00	004633F	18923	8589	45.3892
Chr00	004636F	18949	18577	98.0368
Chr00	004652F	18576	16179	87.0963
Chr00	004653F	18831	12397	65.8329
Chr00	004654F	18727	7553	40.3321
Chr00	004655F	18814	15889	84.4531
Chr00	004660F	18804	299	1.5901
Chr00	004666F	18699	11	0.0588
Chr00	004670F	18800	5	0.0266
Chr00	004671F	18628	15163	81.399
Chr00	004672R	18301	923	5.0434
Chr00	004674F	18519	7002	37.8098
Chr00	004678F	18583	4005	21.552
Chr00	004687F	18404	8470	46.0226
Chr00	004690F	18400	585	3.1793
Chr00	004700F	18380	16806	91.4363
Chr00	004705F	18287	15743	86.0885
Chr00	004717F	18237	1231	6.75
Chr00	004721F	18196	2603	14.3053
Chr00	004729F	18008	2566	14.2492
Chr00	004730F	18011	4712	26.1618
Chr00	004738F	18086	68	0.376
Chr00	004739F	17949	15046	83.8264
Chr00	004747F	17853	7326	41.0351
Chr00	004751R	17063	6454	37.8245
Chr00	004754F	17749	1019	5.7412
Chr00	004755F	17681	462	2.613
Chr00	004764F	7057	511	7.241
Chr00	004765F	16701	1	0.006
Chr00	004778F	17343	1	0.0058
Chr00	004783F	17591	960	5.4573
Chr00	004789F	17475	17136	98.0601
Chr00	004793F	17458	5267	30.1695
Chr00	004797F	17399	16652	95.7066
Chr00	004801F	17432	2741	15.724
Chr00	004805F	17348	13548	78.0955
Chr00	004810F	17486	27	0.1544
Chr00	004818F	17043	1	0.0059
Chr00	004820F	17169	10753	62.6303
Chr00	004823F	17132	13589	79.3194
Chr00	004830F	17190	3438	20
Chr00	004831F	17037	2834	16.6344
Chr00	004835F	16686	1051	6.2987
Chr00	004838F	16971	10980	64.6986
Chr00	004841F	16934	7946	46.9233
Chr00	004845F	16416	1691	10.3009
Chr00	004860F	16834	3527	20.9516
Chr00	004861F	16813	3570	21.2336
Chr00	004864F	16750	2468	14.7343
Chr00	004872R	14280	12348	86.4706
Chr00	004873F	16824	958	5.6942
Chr00	004874F	16692	11479	68.7695
Chr00	004876F	16645	12709	76.3533
Chr00	004878F	16509	563	3.4103
Chr00	004888F	16513	10470	63.4046
Chr00	004898F	16475	2876	17.4568
Chr00	004903F	16288	3923	24.0852
Chr00	004905F	16390	9125	55.6742
Chr00	004912F	16333	2180	13.3472
Chr00	004914F	16312	6248	38.3031
Chr00	004920F	16279	780	4.7914
Chr00	004924F	16212	12144	74.9075
Chr00	004925F	16200	13342	82.358
Chr00	004928F	16186	10408	64.3025
Chr00	004929F	15968	340	2.1293
Chr00	004937F	16029	10789	67.3093
Chr00	004940F	16104	6204	38.5246
Chr00	004941F	16140	1303	8.0731
Chr00	004951F	16037	8407	52.4225
Chr00	004955F	16001	10937	68.352
Chr00	004956F	15998	12326	77.0471
Chr00	004957F	15993	11398	71.2687
Chr00	004960F	15980	5676	35.5194
Chr00	004961F	15922	13030	81.8365
Chr00	004965F	15962	10730	67.2222
Chr00	004970F	15843	11904	75.1373
Chr00	004982F	15766	11511	73.0115
Chr00	004985F	15696	4135	26.3443
Chr00	004989F	15528	13521	87.075
Chr00	004994F	15652	13222	84.4748
Chr00	005009F	15438	6610	42.8164
Chr00	005016F	15364	7165	46.635
Chr00	005022F	15182	3960	26.0835
Chr00	005028F	15210	8379	55.0888
Chr00	005029F	15112	24	0.1588
Chr00	005039F	15095	3850	25.5051
Chr00	005042F	14811	4	0.027
Chr00	005043F	15053	13844	91.9684
Chr00	005045F	15046	12299	81.7427
Chr00	005046F	15024	3758	25.0133
Chr00	005050F	15129	12	0.0793
Chr00	005061F	14923	11098	74.3684
Chr00	005062F	14915	10509	70.4593
Chr00	005071F	14854	11885	80.0121
Chr00	005072F	14823	10482	70.7144
Chr00	005073F	14844	6150	41.4309
Chr00	005075F	14833	10498	70.7746
Chr00	005084F	15207	4	0.0263
Chr00	005088F	14727	9808	66.5988
Chr00	005090F	14699	2484	16.8991
Chr00	005091F	14695	5248	35.7128
Chr00	005096F	14653	11205	76.469
Chr00	005098F	14575	1	0.0069
Chr00	005099F	14621	9671	66.1446
Chr00	005122F	14392	6418	44.5942
Chr00	005127F	14459	3371	23.3142
Chr00	005132F	14285	7972	55.8068
Chr00	005134F	14293	643	4.4987
Chr00	005137F	14242	7020	49.2908
Chr00	005138F	14129	3	0.0212
Chr00	005140F	14232	6407	45.0183
Chr00	005142F	14211	7838	55.1545
Chr00	005147F	14183	5061	35.6836
Chr00	005148F	14177	12661	89.3066
Chr00	005150F	14172	6867	48.4547
Chr00	005165F	14040	9413	67.0442
Chr00	005175F	14025	601	4.2852
Chr00	005177F	13965	9953	71.271
Chr00	005180F	13953	790	5.6619
Chr00	005187F	13844	4066	29.3701
Chr00	005194F	13846	8461	61.1079
Chr00	005200F	13850	12666	91.4513
Chr00	005209F	13676	7904	57.7947
Chr00	005232F	13594	11784	86.6853
Chr00	005236F	13555	10571	77.986
Chr00	005241F	13494	3	0.0222
Chr00	005246F	13468	1164	8.6427
Chr00	005249F	13448	3300	24.539
Chr00	005251F	13440	12791	95.1711
Chr00	005257F	14062	30	0.2133
Chr00	005260F	13320	12590	94.5195
Chr00	005270F	13385	109	0.8143
Chr00	005274F	13131	5532	42.1293
Chr00	005277F	13121	4751	36.2091
Chr00	005287F	13048	4357	33.3921
Chr00	005321F	12740	1	0.0078
Chr00	005323F	12869	1478	11.485
Chr00	005336F	12721	1423	11.1862
Chr00	005345F	12654	9899	78.2282
Chr00	005358F	12580	5601	44.5231
Chr00	005367F	12502	4140	33.1147
Chr00	005380F	12429	4977	40.0434
Chr00	005387F	12391	6588	53.1676
Chr00	005397F	12342	4022	32.5879
Chr00	005398F	12308	2	0.0162
Chr00	005402F	12291	6679	54.3406
Chr00	005412F	12210	4197	34.3735
Chr00	005419F	12168	11790	96.8935
Chr00	005422F	12164	11264	92.6011
Chr00	005423F	12163	11723	96.3825
Chr00	005428F	12063	85	0.7046
Chr00	005440F	11993	3363	28.0414
Chr00	005447F	11970	11057	92.3726
Chr00	005448F	11965	3603	30.1128
Chr00	005461F	11871	11140	93.8421
Chr00	005466F	11843	1100	9.2882
Chr00	005484F	11769	2821	23.9698
Chr00	005487F	11503	15	0.1304
Chr00	005489F	11641	7010	60.2182
Chr00	005493F	11591	2	0.0173
Chr00	005494F	11594	6232	53.7519
Chr00	005502F	11492	5788	50.3655
Chr00	005504F	11549	810	7.0136
Chr00	005510F	11497	11203	97.4428
Chr00	005511F	11518	3183	27.635
Chr00	005512F	11505	4671	40.5997
Chr00	005526F	11392	4891	42.9336
Chr00	005529F	11444	968	8.4586
Chr00	005530F	11337	8060	71.0946
Chr00	005531F	11334	11213	98.9324
Chr00	005534F	11350	10	0.0881
Chr00	005537F	11374	710	6.2423
Chr00	005540F	6449	2777	43.0609
Chr00	005543F	11244	1606	14.2832
Chr00	005544F	11237	3579	31.8501
Chr00	005547F	11074	2	0.0181
Chr00	005556F	11186	10	0.0894
Chr00	005558F	11185	7184	64.2289
Chr00	005574F	11047	1155	10.4553
Chr00	005582F	11019	221	2.0056
Chr00	005584F	11008	2884	26.1991
Chr00	005594F	10796	4834	44.7758
Chr00	005601F	10906	1	0.0092
Chr00	005616F	10751	3901	36.285
Chr00	005617F	10781	1542	14.3029
Chr00	005619F	10740	3315	30.8659
Chr00	005625F	10676	9048	84.7508
Chr00	005628F	10713	1031	9.6238
Chr00	005630F	10613	8470	79.8078
Chr00	005633F	10547	5	0.0474
Chr00	005643F	10522	4573	43.4613
Chr00	005650F	10452	1111	10.6295
Chr00	005652F	10438	3559	34.0966
Chr00	005660F	10356	8702	84.0286
Chr00	005664F	10293	17	0.1652
Chr00	005668F	10274	3068	29.8618
Chr00	005669F	10293	1	0.0097
Chr00	005671F	10292	5585	54.2654
Chr00	005678F	10262	8893	86.6595
Chr00	005679F	10261	2595	25.2899
Chr00	005687F	10220	1406	13.7573
Chr00	005695F	10111	6	0.0593
Chr00	005703F	10132	1677	16.5515
Chr00	005708F	10106	2002	19.81
Chr00	005720F	9730	5	0.0514
Chr00	005722F	9998	7810	78.1156
Chr00	005730F	9754	7	0.0718
Chr00	005734F	9959	1341	13.4652
Chr00	005736F	9801	2	0.0204
Chr00	005739F	9895	7728	78.1001
Chr00	005741F	9788	15	0.1532
Chr00	005749F	9721	1752	18.0228
Chr00	005751F	9796	47	0.4798
Chr00	005752F	9771	9599	98.2397
Chr00	005755F	9613	16	0.1664
Chr00	005767F	9664	2449	25.3415
Chr00	005770F	9554	113	1.1828
Chr00	005771F	778	173	22.2365
Chr00	005772F	9483	10	0.1055
Chr00	005773F	9576	2014	21.0317
Chr00	005775F	9549	2582	27.0395
Chr00	005776F	9537	8291	86.9351
Chr00	005779F	9475	24	0.2533
Chr00	005784F	9264	4	0.0432
Chr00	005793F	9427	7005	74.3078
Chr00	005798F	9392	10	0.1065
Chr00	005803F	9329	3151	33.7764
Chr00	005811F	9305	2042	21.9452
Chr00	005813F	9269	6034	65.0987
Chr00	005824F	9101	7	0.0769
Chr00	005833F	9022	3297	36.544
Chr00	005835F	9198	24	0.2609
Chr00	005837F	9000	3631	40.3444
Chr00	005839F	8811	6	0.0681
Chr00	005844F	8928	1	0.0112
Chr00	005859R	9274	2387	25.7386
Chr00	005860F	8814	4507	51.1346
Chr00	005866F	8789	1339	15.235
Chr00	005867F	8698	110	1.2647
Chr00	005871F	8787	2676	30.4541
Chr00	005877F	8750	2	0.0229
Chr00	005878F	8653	7	0.0809
Chr00	005885F	8688	4343	49.9885
Chr00	005889F	8642	37	0.4281
Chr00	005905F	8544	6025	70.5173
Chr00	005912F	8431	173	2.052
Chr00	005915F	8456	7686	90.894
Chr00	005925F	8359	1	0.012
Chr00	005926F	8339	8336	99.964
Chr00	005931F	8291	1618	19.5151
Chr00	005935F	8249	2068	25.0697
Chr00	005946F	8229	1	0.0122
Chr00	005949F	8174	4268	52.2143
Chr00	005957F	7755	2	0.0258
Chr00	005960F	8115	2167	26.7036
Chr00	005962F	8030	1	0.0125
Chr00	005963F	8129	4	0.0492
Chr00	005965F	8066	1	0.0124
Chr00	005966F	8080	3570	44.1832
Chr00	005972F	8025	4133	51.5016
Chr00	005976F	7991	6409	80.2027
Chr00	005988F	7827	982	12.5463
Chr00	005991F	7888	5662	71.7799
Chr00	005993F	7865	6508	82.7463
Chr00	005996F	7789	10	0.1284
Chr00	006006F	7776	1153	14.8277
Chr00	006011F	7751	4394	56.6895
Chr00	006023F	7526	3	0.0399
Chr00	006028F	7586	2	0.0264
Chr00	006032F	7585	6655	87.739
Chr00	006033F	7560	16	0.2116
Chr00	006037F	7557	6873	90.9488
Chr00	006040F	7526	3440	45.7082
Chr00	006042F	7520	2	0.0266
Chr00	006044F	7467	59	0.7901
Chr00	006077F	7221	68	0.9417
Chr00	006079F	7226	40	0.5536
Chr00	006084F	7157	7	0.0978
Chr00	006087F	7192	3	0.0417
Chr00	006094F	7142	2109	29.5295
Chr00	006096F	6990	8	0.1144
Chr00	006101F	7114	4458	62.6652
Chr00	006104F	6998	6	0.0857
Chr00	006113F	7023	37	0.5268
Chr00	006117F	7043	6074	86.2417
Chr00	006118F	7023	827	11.7756
Chr00	006132F	6810	4	0.0587
Chr00	006140F	6831	30	0.4392
Chr00	006141F	6823	4	0.0586
Chr00	006156F	6778	3454	50.959
Chr00	006161F	6748	3	0.0445
Chr00	006163F	6677	35	0.5242
Chr00	006171F	6714	4	0.0596
Chr00	006181F	6638	798	12.0217
Chr00	006186F	6542	11	0.1681
Chr00	006192F	6565	57	0.8682
Chr00	006194F	6548	131	2.0006
Chr00	006195F	6497	1	0.0154
Chr00	006221F	6228	88	1.413
Chr00	006222F	6292	151	2.3999
Chr00	006228F	5999	1	0.0167
Chr00	006231F	6187	30	0.4849
Chr00	006239F	6160	2347	38.1006
Chr00	006253F	5941	1	0.0168
Chr00	006260F	6027	5869	97.3785
Chr00	006263F	5985	3913	65.3801
Chr00	006271F	5925	3916	66.0928
Chr00	006274F	5911	24	0.406
Chr00	006280F	5878	2	0.034
Chr00	006282F	5873	1	0.017
Chr00	006283F	5686	1	0.0176
Chr00	006287F	5789	24	0.4146
Chr00	006296F	5820	2	0.0344
Chr00	006297F	5815	17	0.2923
Chr00	006303F	5777	18	0.3116
Chr00	006304F	5708	2	0.035
Chr00	006309F	5762	94	1.6314
Chr00	006314F	5727	1500	26.1917
Chr00	006315F	5719	1	0.0175
Chr00	006330F	5567	46	0.8263
Chr00	006331F	5632	5599	99.4141
Chr00	006339F	5533	23	0.4157
Chr00	006352F	5453	4700	86.1911
Chr00	006362F	5310	3	0.0565
Chr00	006364F	5446	6	0.1102
Chr00	006369F	5145	3	0.0583
Chr00	006370F	5323	5	0.0939
Chr00	006374F	5300	19	0.3585
Chr00	006375F	5300	50	0.9434
Chr00	006382F	5252	5247	99.9048
Chr00	006388F	4836	48	0.9926
Chr00	006392F	5191	2738	52.7451
Chr00	006394F	5151	37	0.7183
Chr00	006406F	5088	2	0.0393
Chr00	006407F	5083	1154	22.7031
Chr00	006409F	5073	1	0.0197
Chr00	006415F	5043	978	19.3932
Chr00	006416F	5024	1	0.0199
Chr00	006417F	5034	3652	72.5467
Chr00	006418F	5005	19	0.3796
Chr00	006421F	5017	6	0.1196
Chr00	006427F	4979	21	0.4218
Chr00	006436F	4910	225	4.5825
Chr00	006441F	4947	2034	41.1158
Chr00	006442F	4933	14	0.2838
Chr00	006445F	4922	42	0.8533
Chr00	006448F	4876	2161	44.3191
Chr00	006449F	4911	19	0.3869
Chr00	006457F	4825	105	2.1762
Chr00	006459F	4858	8	0.1647
Chr00	006463F	4807	3	0.0624
Chr00	006467F	4790	4	0.0835
Chr00	006469F	4753	124	2.6089
Chr00	006471F	4777	2506	52.4597
Chr00	006476F	4793	4420	92.2178
Chr00	006478F	4756	3061	64.3608
Chr00	006484F	4704	1	0.0213
Chr00	006489F	4682	38	0.8116
Chr00	006500F	4692	283	6.0315
Chr00	006501F	4656	8	0.1718
Chr00	006505F	4625	9	0.1946
Chr00	006509F	4566	29	0.6351
Chr00	006510F	4628	3	0.0648
Chr00	006512F	4641	35	0.7541
Chr00	006514F	4588	1	0.0218
Chr00	006519F	4585	1056	23.0316
Chr00	006525F	4528	13	0.2871
Chr00	006530F	4515	2937	65.0498
Chr00	006533F	4498	132	2.9346
Chr00	006551F	4307	6	0.1393
Chr00	006552F	4376	266	6.0786
Chr00	006553F	4359	2645	60.6791
Chr00	006555F	4352	27	0.6204
Chr00	006564F	4289	11	0.2565
Chr00	006565F	4277	21	0.491
Chr00	006568F	4291	10	0.233
Chr00	006573F	4275	4214	98.5731
Chr00	006576F	4254	17	0.3996
Chr00	006578F	4240	31	0.7311
Chr00	006581F	4230	4056	95.8865
Chr00	006586F	4173	1	0.024
Chr00	006587F	4190	2	0.0477
Chr00	006601F	4093	8	0.1955
Chr00	006602F	4088	3308	80.9198
Chr00	006603F	4084	2978	72.9187
Chr00	006607F	4059	28	0.6898
Chr00	006616F	3996	52	1.3013
Chr00	006618F	3990	2	0.0501
Chr00	006619F	3957	99	2.5019
Chr00	006620F	3983	25	0.6277
Chr00	006623F	3952	3	0.0759
Chr00	006629F	3903	6	0.1537
Chr00	006631F	3934	41	1.0422
Chr00	006635F	3921	2460	62.7391
Chr00	006637F	3909	181	4.6303
Chr00	006641F	3861	74	1.9166
Chr00	006647F	3815	18	0.4718
Chr00	006652F	3826	433	11.3173
Chr00	006658F	3774	7	0.1855
Chr00	006660F	3795	2737	72.1212
Chr00	006671F	3741	2494	66.6667
Chr00	006672F	3736	3025	80.969
Chr00	006675F	3750	2241	59.76
Chr00	006677F	3623	3	0.0828
Chr00	006683F	3707	79	2.1311
Chr00	006687F	3690	102	2.7642
Chr00	006695F	3642	1207	33.1411
Chr00	006697F	3624	130	3.5872
Chr00	006698F	3640	2112	58.022
Chr00	006704F	3583	109	3.0421
Chr00	006706F	3566	379	10.6282
Chr00	006708F	3499	53	1.5147
Chr00	006711F	3527	108	3.0621
Chr00	006713F	3477	1	0.0288
Chr00	006716F	3510	25	0.7123
Chr00	006717F	3527	668	18.9396
Chr00	006719F	3504	343	9.7888
Chr00	006722F	3489	108	3.0954
Chr00	006725F	3480	18	0.5172
Chr00	006729F	3455	102	2.9522
Chr00	006739F	3410	182	5.3372
Chr00	006746F	3377	16	0.4738
Chr00	006759F	3308	4	0.1209
Chr00	006762F	3252	707	21.7405
Chr00	006764F	3268	18	0.5508
Chr00	006769F	3241	179	5.523
Chr00	006770F	3236	78	2.4104
Chr00	006773F	3217	64	1.9894
Chr00	006777F	3191	72	2.2563
Chr00	006782F	3166	30	0.9476
Chr00	006783F	3165	36	1.1374
Chr00	006784F	3110	55	1.7685
Chr00	006790F	3142	13	0.4137
Chr00	006798F	3105	2089	67.2786
Chr00	006806F	3072	29	0.944
Chr00	006807F	3079	1	0.0325
Chr00	006808F	3127	8	0.2558
Chr00	006809F	3079	32	1.0393
Chr00	006810F	3068	715	23.3051
Chr00	006813F	3043	13	0.4272
Chr00	006814F	3039	451	14.8404
Chr00	006816F	3023	91	3.0103
Chr00	006818F	3016	17	0.5637
Chr00	006826F	3007	306	10.1763
Chr00	006832F	2958	36	1.217
Chr00	006833F	2938	1	0.034
Chr00	006836F	2929	6	0.2048
Chr00	006837F	2928	132	4.5082
Chr00	006839F	2916	134	4.5953
Chr00	006846F	2889	262	9.0689
Chr00	006859F	2851	284	9.9614
Chr00	006860F	2850	57	2
Chr00	006861F	2848	390	13.6938
Chr00	006864F	2838	809	28.506
Chr00	006869F	2808	161	5.7336
Chr00	006870F	2806	986	35.139
Chr00	006876F	2776	2676	96.3977
Chr00	006877F	2767	104	3.7586
Chr00	006878F	2767	54	1.9516
Chr00	006880F	2766	4	0.1446
Chr00	006890F	2737	2	0.0731
Chr00	006891F	2704	804	29.7337
Chr00	006893F	2593	1	0.0386
Chr00	006901F	2685	54	2.0112
Chr00	006902F	2579	1	0.0388
Chr00	006903F	2684	15	0.5589
Chr00	006905F	2677	15	0.5603
Chr00	006906F	2686	933	34.7357
Chr00	006912F	2640	18	0.6818
Chr00	006923F	2590	54	2.0849
Chr00	006925F	2608	1	0.0383
Chr00	006931F	2549	1452	56.9635
Chr00	006933F	2541	59	2.3219
Chr00	006937F	2514	155	6.1655
Chr00	006939F	2508	231	9.2105
Chr00	006942F	2491	517	20.7547
Chr00	006944F	2488	1	0.0402
Chr00	006945F	2482	79	3.1829
Chr00	006946F	2481	112	4.5143
Chr00	006956F	2416	134	5.5464
Chr00	006963F	2378	392	16.4844
Chr00	006965F	2378	3	0.1262
Chr00	006970F	2357	27	1.1455
Chr00	006972F	2353	238	10.1147
Chr00	006978F	2312	5	0.2163
Chr00	006983F	2302	91	3.9531
Chr00	006986F	2284	425	18.6077
Chr00	006990F	2274	125	5.4969
Chr00	006991F	2264	100	4.417
Chr00	006997F	2242	168	7.4933
Chr00	006999F	2211	89	4.0253
Chr00	007000F	2225	2	0.0899
Chr00	007002F	2226	34	1.5274
Chr00	007003F	2224	216	9.7122
Chr00	007018F	2165	20	0.9238
Chr00	007021F	2152	545	25.3253
Chr00	007027F	2108	12	0.5693
Chr00	007032F	2101	38	1.8087
Chr00	007034F	2103	13	0.6182
Chr00	007039F	2062	4	0.194
Chr00	007040F	2056	537	26.1187
Chr00	007042F	2054	279	13.5833
Chr00	007044F	2051	27	1.3164
Chr00	007045F	2050	317	15.4634
Chr00	007048F	2040	2	0.098
Chr00	007052F	2032	570	28.0512
Chr00	007053F	2031	37	1.8218
Chr00	007054F	2007	48	2.3916
Chr00	007061F	2016	279	13.8393
Chr00	007068F	1987	1883	94.766
Chr00	007071F	1977	4	0.2023
Chr00	007074F	1946	913	46.9168
Chr00	007081F	1919	186	9.6925
Chr00	007084F	1896	3	0.1582
Chr00	007086F	1895	437	23.0607
Chr00	007095F	1854	32	1.726
Chr00	007097F	1846	8	0.4334
Chr00	007098F	1842	787	42.7253
Chr00	007102F	1824	693	37.9934
Chr00	007103F	1823	1532	84.0373
Chr00	007109F	1781	592	33.2398
Chr00	007115F	1747	30	1.7172
Chr00	007116F	1746	126	7.2165
Chr00	007118F	1727	793	45.9178
Chr00	007120F	1721	165	9.5874
Chr00	007122F	1714	8	0.4667
Chr00	007134F	1707	1	0.0586
Chr00	007140F	1680	776	46.1905
Chr00	007141F	1680	9	0.5357
Chr00	007145F	1654	16	0.9674
Chr00	007146F	1651	253	15.324
Chr00	007147F	1641	254	15.4784
Chr00	007156F	1577	2	0.1268
Chr00	007173F	1515	83	5.4785
Chr00	007175F	1512	158	10.4497
Chr00	007183F	1487	13	0.8742
Chr00	007185F	1464	181	12.3634
Chr00	007187F	1454	470	32.3246
Chr00	007197F	1413	111	7.8556
Chr00	007207F	1391	145	10.4242
Chr00	007208F	1392	932	66.954
Chr00	007212F	1364	241	17.6686
Chr00	007213F	1362	181	13.2893
Chr00	007218F	1347	37	2.7468
Chr00	007226F	1294	300	23.1839
Chr00	007245F	1186	25	2.1079
Chr00	007246F	1183	340	28.7405
Chr00	007250F	1167	58	4.97
Chr00	007256F	1143	578	50.5687
Chr00	007261F	1138	274	24.0773
Chr00	007275F	1100	129	11.7273
Chr00	007277F	1092	239	21.8864
Chr00	007278F	1098	17	1.5483
Chr00	007307F	973	107	10.9969
Chr00	007314F	945	822	86.9841
Chr00	007327F	892	879	98.5426
Chr00	007332F	876	521	59.4749
Chr00	007349F	829	1	0.1206
Chr00	007353F	807	9	1.1152
Chr00	007356F	790	655	82.9114
Chr00	007360F	763	741	97.1166
Chr00	007366F	744	279	37.5
Chr00	007372F	723	259	35.823
Chr00	007400F	627	411	65.5502
Chr00	007403F	611	172	28.1506
Chr00	007404F	601	601	100
Chr00	007409F	564	367	65.0709
Chr00	007421F	499	388	77.7555
Chr00	007444F	380	289	76.0526
Chr01	000002F	7127209	6894	0.0967
Chr01	000013F_2	2602500	6451	0.2479
Chr01	000023F	24304	537	2.2095
Chr01	000042F	4176150	1475	0.0353
Chr01	000113F_1	1642348	6	0.0004
Chr01	000131F_2	2216161	1230	0.0555
Chr01	000146F_1	497222	635	0.1277
Chr01	000155F	6159	4007	65.0593
Chr01	000161F	2705316	1379	0.051
Chr01	000201F	2417168	2955	0.1223
Chr01	000270F	2175140	7478	0.3438
Chr01	000290F	2098541	3396	0.1618
Chr01	000332F	1928630	2194	0.1138
Chr01	000441F_1	350625	730	0.2082
Chr01	000452F	1668682	2604	0.1561
Chr01	000483F	18247	631	3.4581
Chr01	000487F	1604718	9728	0.6062
Chr01	000535F	1517085	3001	0.1978
Chr01	000604F_2	259404	3606	1.3901
Chr01	000622F_2	1124737	10438	0.928
Chr01	000628F	900207	1232	0.1369
Chr01	000643F	1338926	727	0.0543
Chr01	000653F	1302559	113	0.0087
Chr01	000665F	1320159	57	0.0043
Chr01	000668F	1308539	385	0.0294
Chr01	000879F	1031480	2124	0.2059
Chr01	000915F	1001312	5768	0.576
Chr01	000956F	981111	1710	0.1743
Chr01	000967F_2	538269	8395	1.5596
Chr01	001018F	142525	280	0.1965
Chr01	001155F	794808	1210	0.1522
Chr01	001195F_1	367665	327	0.0889
Chr01	001215F	751068	1	0.0001
Chr01	001223F	19233	5765	29.9745
Chr01	001225F	753384	10170	1.3499
Chr01	001259F	706994	4216	0.5963
Chr01	001279F	703970	8	0.0011
Chr01	001299F	687472	1677	0.2439
Chr01	001305F	688302	3270	0.4751
Chr01	001345F	649526	12629	1.9443
Chr01	001479F	571298	3903	0.6832
Chr01	001537F	523135	4	0.0008
Chr01	001538F	520293	422	0.0811
Chr01	001539F	529068	548	0.1036
Chr01	001645F	12665	9812	77.4734
Chr01	001655F	469867	885	0.1884
Chr01	001739F_1	178613	3	0.0017
Chr01	001769F	415348	802	0.1931
Chr01	001911F	27552	1459	5.2954
Chr01	001987F	348197	5094	1.463
Chr01	001990F	327864	12111	3.6939
Chr01	002009F	312558	1530	0.4895
Chr01	002135F	275407	3719	1.3504
Chr01	002138F	274551	616	0.2244
Chr01	002158F	263071	583	0.2216
Chr01	002165F	245657	684	0.2784
Chr01	002195F	253042	4149	1.6396
Chr01	002220F	242784	164	0.0675
Chr01	002226F	240748	2825	1.1734
Chr01	002230F	227967	546	0.2395
Chr01	002252F	229492	420	0.183
Chr01	002329F	204828	7230	3.5298
Chr01	002334F	202386	415	0.2051
Chr01	002373F	187841	324	0.1725
Chr01	002437F	171321	5940	3.4672
Chr01	002444F	165858	2674	1.6122
Chr01	002476F	164384	1130	0.6874
Chr01	002493F	159756	5909	3.6988
Chr01	002744F	96723	6018	6.2219
Chr01	002777F	25316	3051	12.0517
Chr01	002809F	88956	1716	1.929
Chr01	002927F	67597	548	0.8107
Chr01	003013F	59169	3091	5.224
Chr01	003117F	49405	33799	68.4121
Chr01	003138F	47862	185	0.3865
Chr01	003160F	47057	1058	2.2483
Chr01	003167F	46829	4480	9.5667
Chr01	003182F	53077	1711	3.2236
Chr01	003187F	6093	5338	87.6087
Chr01	003268F	41238	1117	2.7087
Chr01	003344F	38019	4577	12.0387
Chr01	003353F	37745	1255	3.3249
Chr01	003418F	35427	4785	13.5066
Chr01	003522F	22496	3548	15.7717
Chr01	003704F	30200	1	0.0033
Chr01	003719F	29636	7991	26.9638
Chr01	003744F	29546	2595	8.7829
Chr01	003760F	28918	4584	15.8517
Chr01	003813F	27984	5509	19.6862
Chr01	003884F	26768	14	0.0523
Chr01	003897F	26778	10982	41.0113
Chr01	003984F	25928	5760	22.2154
Chr01	004026F	25366	6059	23.8863
Chr01	004043F	25277	1169	4.6248
Chr01	004053F	25120	3078	12.2532
Chr01	004092F	24646	11055	44.8551
Chr01	004205F	23170	115	0.4963
Chr01	004209F	23150	2969	12.8251
Chr01	004224F	23086	357	1.5464
Chr01	004261F	22558	3300	14.629
Chr01	004357F	21512	9262	43.055
Chr01	004425F	20810	19754	94.9255
Chr01	004540F	19365	15031	77.6194
Chr01	004668F	18681	12028	64.3863
Chr01	004792F	17387	10781	62.0061
Chr01	004885F	16484	14989	90.9306
Chr01	004946F	16093	10353	64.3323
Chr01	004963F	15917	3328	20.9085
Chr01	005006F	15406	9897	64.2412
Chr01	005013F	15560	5	0.0321
Chr01	005024F	15330	5621	36.6667
Chr01	005060F	14866	5	0.0336
Chr01	005066F	14892	2174	14.5984
Chr01	005080F	14719	12172	82.6958
Chr01	005189F	13895	10772	77.5243
Chr01	005284F	13155	4571	34.7472
Chr01	005320F	12834	10980	85.554
Chr01	005341F	12751	1	0.0078
Chr01	005426F	12079	1	0.0083
Chr01	005514F	11494	5161	44.9017
Chr01	005675F	10266	5874	57.218
Chr01	005697F	10163	10163	100
Chr01	005785F	9491	6402	67.4534
Chr01	005910F	8494	1831	21.5564
Chr01	005911F	8428	1	0.0119
Chr01	005952F	8108	1	0.0123
Chr01	006024F	7631	7	0.0917
Chr01	006049F	7481	5611	75.0033
Chr01	006179F	6616	2	0.0302
Chr01	006267F	5960	5393	90.4866
Chr01	006292F	5842	4970	85.0736
Chr01	006379F	5248	3	0.0572
Chr01	006389F	5200	4607	88.5962
Chr01	006453F	4889	2	0.0409
Chr01	006472R	4194	2	0.0477
Chr01	006748F	3346	51	1.5242
Chr01	006801F	3080	25	0.8117
Chr01	006829F	2931	1	0.0341
Chr01	006879F	2768	41	1.4812
Chr01	006918F	2599	498	19.1612
Chr01	006919F	2596	71	2.735
Chr01	007172F	1525	75	4.918
Chr01	007253F	1146	526	45.8988
Chr01	007265F	1130	806	71.3274
Chr02	7538	20175	65	0.3222
Chr02	7554	23965	360	1.5022
Chr02	000010F_1	1983469	4483	0.226
Chr02	000018F_2	597807	2869	0.4799
Chr02	000062F_1	2934835	1741	0.0593
Chr02	000065F	3679251	8253	0.2243
Chr02	000076F	3522800	1900	0.0539
Chr02	000089F	3333487	1747	0.0524
Chr02	000157F_2	1362250	3024	0.222
Chr02	000181F_2	2085897	714	0.0342
Chr02	000208F	2403497	159	0.0066
Chr02	000211F_2	2157378	3770	0.1747
Chr02	000276F	19816	3293	16.6179
Chr02	000289F	2101825	4326	0.2058
Chr02	000303F	20608	199	0.9656
Chr02	000319F	2011105	39	0.0019
Chr02	000350F	18513	12195	65.8726
Chr02	000373F_2	1526070	558	0.0366
Chr02	000456F	475269	6103	1.2841
Chr02	000513F	19622	4066	20.7216
Chr02	000539F	1535087	285	0.0186
Chr02	000571F_1	1132007	1	0.0001
Chr02	000574F	1411775	1	0.0001
Chr02	000664F_1	605414	26	0.0043
Chr02	000756F	1185148	1558	0.1315
Chr02	000850F	1073623	383	0.0357
Chr02	000853F	1065473	9	0.0008
Chr02	000970F	16246	15910	97.9318
Chr02	000997F	16382	12525	76.4559
Chr02	001112F_2	279996	311	0.1111
Chr02	001140F	796901	1338	0.1679
Chr02	001226F	748098	10438	1.3953
Chr02	001241F	726372	110	0.0151
Chr02	001248F	739629	8484	1.1471
Chr02	001264F	6787	4250	62.6197
Chr02	001311F_1	546071	15	0.0027
Chr02	001314F	681219	34	0.005
Chr02	001349F_1	159049	1	0.0006
Chr02	001361F	627178	17	0.0027
Chr02	001387F_2	159885	4179	2.6138
Chr02	001412F	615820	275	0.0447
Chr02	001519F	573381	1123	0.1959
Chr02	001549F	530769	1770	0.3335
Chr02	001580F	502422	8573	1.7063
Chr02	001603F	524203	1717	0.3275
Chr02	001607F	501057	232	0.0463
Chr02	001652F	476264	8469	1.7782
Chr02	001659F_2	143552	2379	1.6572
Chr02	001716F	439822	576	0.131
Chr02	001734F	15592	1850	11.8651
Chr02	001762F	407436	2560	0.6283
Chr02	001790F	413144	565	0.1368
Chr02	001799F_1	139914	2606	1.8626
Chr02	001831F	21539	3656	16.9739
Chr02	001860F	381694	3569	0.935
Chr02	001881F_2	185883	452	0.2432
Chr02	001885F	363840	1	0.0003
Chr02	001898F	355884	626	0.1759
Chr02	001936F	336311	18	0.0054
Chr02	001955F	360407	921	0.2555
Chr02	001972F	332582	1	0.0003
Chr02	002024F	310219	208	0.067
Chr02	002030F	313558	3351	1.0687
Chr02	002032F	319160	2989	0.9365
Chr02	002038F	318607	7292	2.2887
Chr02	002050F	299189	3359	1.1227
Chr02	002110F	268144	4470	1.667
Chr02	002159F	248867	154	0.0619
Chr02	002161F	263742	1030	0.3905
Chr02	002166F	259698	1177	0.4532
Chr02	002175F	261906	7557	2.8854
Chr02	002245F	232768	15831	6.8012
Chr02	002315F	196628	3526	1.7932
Chr02	002391F	178378	374	0.2097
Chr02	002399F	195482	2341	1.1976
Chr02	002403F	173384	1371	0.7907
Chr02	002494F	157212	1	0.0006
Chr02	002532F	150864	199	0.1319
Chr02	002586F	133206	226	0.1697
Chr02	002589F	131693	6730	5.1104
Chr02	002596F	131550	22	0.0167
Chr02	002646F	116094	3899	3.3585
Chr02	002681F	107220	1	0.0009
Chr02	002721F	102778	4081	3.9707
Chr02	002733F	99672	6	0.006
Chr02	002736F	98437	5257	5.3405
Chr02	002745F	79488	22	0.0277
Chr02	002754F	94439	1537	1.6275
Chr02	002780F	91041	349	0.3833
Chr02	002782F	89876	1120	1.2462
Chr02	002847F	78985	3961	5.0149
Chr02	002853F	38117	20307	53.2754
Chr02	002922F	68293	7146	10.4637
Chr02	002928F	67587	6845	10.1277
Chr02	002936F	63554	2158	3.3955
Chr02	003092F	50935	24	0.0471
Chr02	003123F	49654	874	1.7602
Chr02	003140F	47827	5365	11.2175
Chr02	003141F	47838	1301	2.7196
Chr02	003157F	47414	149	0.3143
Chr02	003191F	45330	234	0.5162
Chr02	003225F	42999	14188	32.9961
Chr02	003253F	42421	5658	13.3377
Chr02	003296F	40371	3524	8.729
Chr02	003309F	39819	11677	29.3252
Chr02	003335F	38640	337	0.8722
Chr02	003361F	37213	1285	3.4531
Chr02	003547F	32139	81	0.252
Chr02	003585F	31336	4846	15.4646
Chr02	003636F	30801	1574	5.1102
Chr02	003648F	30216	14026	46.4191
Chr02	003700F	29776	13587	45.6307
Chr02	003714F	29173	672	2.3035
Chr02	003776F	28714	1406	4.8966
Chr02	003804F	28161	10550	37.4632
Chr02	003816F	27463	6421	23.3805
Chr02	003876F	27368	2448	8.9448
Chr02	003878F	26693	17428	65.2905
Chr02	003964F	25987	7520	28.9375
Chr02	003967F	25997	10349	39.8084
Chr02	003968F	25981	1326	5.1037
Chr02	003977F	26005	1129	4.3415
Chr02	003982F	25755	16173	62.7956
Chr02	004030F	25265	12648	50.0613
Chr02	004058F	9343	187	2.0015
Chr02	004066F	24566	4358	17.74
Chr02	004099F	24413	6036	24.7245
Chr02	004113F	24279	3157	13.003
Chr02	004148F	23817	7976	33.4887
Chr02	004169F	23700	9	0.038
Chr02	004172F	23503	14973	63.7068
Chr02	004193F	23257	5738	24.6721
Chr02	004227F	22675	6624	29.2128
Chr02	004289F	22217	6060	27.2764
Chr02	004297F	22238	15010	67.4971
Chr02	004347F	22043	2	0.0091
Chr02	004358F	21776	864	3.9677
Chr02	004379F	21272	5357	25.1833
Chr02	004408F	21064	13133	62.3481
Chr02	004457F	20447	6423	31.4129
Chr02	004490F	20151	4684	23.2445
Chr02	004566F	19457	14838	76.2605
Chr02	004573F	19799	2	0.0101
Chr02	004621F	18675	10365	55.502
Chr02	004642F	18847	4477	23.7544
Chr02	004647F	18799	1716	9.1281
Chr02	004656F	18934	50	0.2641
Chr02	004727F	18015	2868	15.9201
Chr02	004826F	16987	5767	33.9495
Chr02	004847F	16850	11342	67.3116
Chr02	004867F	16696	2371	14.201
Chr02	004942F	16098	6348	39.4335
Chr02	004987F	15670	5103	32.5654
Chr02	004993F	15628	9307	59.5534
Chr02	005149F	14092	12	0.0852
Chr02	005265F	13209	10353	78.3784
Chr02	005281F	12871	4449	34.5661
Chr02	005314F	12812	3	0.0234
Chr02	005325F	12799	8121	63.4503
Chr02	005355F	12587	7265	57.7183
Chr02	005403F	12174	8922	73.2873
Chr02	005420F	12157	3	0.0247
Chr02	005485F	11898	1	0.0084
Chr02	005546F	11235	9041	80.4717
Chr02	005603F	10772	8303	77.0795
Chr02	005632F	10385	2	0.0193
Chr02	005640F	10570	168	1.5894
Chr02	005735F	9910	3747	37.8103
Chr02	005760F	9429	7158	75.9147
Chr02	005794F	9421	3226	34.2426
Chr02	006061F	7382	35	0.4741
Chr02	006106F	7077	1965	27.766
Chr02	006109F	6949	5442	78.3134
Chr02	006121F	7003	5	0.0714
Chr02	006272F	5872	20	0.3406
Chr02	006281F	5880	988	16.8027
Chr02	006286F	5814	17	0.2924
Chr02	006291F	5729	16	0.2793
Chr02	006344F	5496	447	8.1332
Chr02	006360F	5398	3860	71.508
Chr02	006376F	5207	1	0.0192
Chr02	006426F	5007	4	0.0799
Chr02	006428F	5004	17	0.3397
Chr02	006439F	4961	583	11.7517
Chr02	006480F	4668	18	0.3856
Chr02	006560F	4279	1	0.0234
Chr02	006566F	4243	3	0.0707
Chr02	006584F	4286	69	1.6099
Chr02	006599F	4101	53	1.2924
Chr02	006611F	4026	29	0.7203
Chr02	006678F	3724	24	0.6445
Chr02	006723F	3488	3422	98.1078
Chr02	006766F	3260	21	0.6442
Chr02	006789F	3143	250	7.9542
Chr02	006838F	2926	12	0.4101
Chr02	006907F	2658	97	3.6494
Chr02	006935F	2527	4	0.1583
Chr02	006951F	2454	472	19.2339
Chr02	007020F	2155	14	0.6497
Chr02	007022F	2150	53	2.4651
Chr02	007070F	1975	431	21.8228
Chr02	007152F	1624	7	0.431
Chr02	007266F	1127	1116	99.024
Chr02	007289F	1054	608	57.685
Chr02	007396F	626	504	80.5112
Chr03	000014F_2	4538836	1054	0.0232
Chr03	000028F	4466579	4425	0.0991
Chr03	000038F	21519	20493	95.2321
Chr03	000044F_2	2558988	24577	0.9604
Chr03	000044F_3	611253	3599	0.5888
Chr03	000045F_3	278199	84	0.0302
Chr03	000045F_4	2451198	2808	0.1146
Chr03	000068F_2	3413604	7	0.0002
Chr03	000083F	3426234	286	0.0083
Chr03	000109F	3139260	360	0.0115
Chr03	000153F_2	1545666	4277	0.2767
Chr03	000185F	2557532	17324	0.6774
Chr03	000196F_1	374702	1	0.0003
Chr03	000196F_2	2129348	3342	0.1569
Chr03	000210F_2	1191278	6	0.0005
Chr03	000238F_1	1213413	1	0.0001
Chr03	000246F	2275124	11342	0.4985
Chr03	000254F_1	1990522	1	0.0001
Chr03	000262F_2	1102387	274	0.0249
Chr03	000282F_2	1021270	726	0.0711
Chr03	000297F_1	1059036	108	0.0102
Chr03	000321F	9223	6462	70.064
Chr03	000325F	1958217	2798	0.1429
Chr03	000336F	1932194	1	0.0001
Chr03	000341F	1911516	1	0.0001
Chr03	000441F_2	1327440	337	0.0254
Chr03	000453F	1654052	5768	0.3487
Chr03	000469F	1566292	2386	0.1523
Chr03	000472F	1593252	572	0.0359
Chr03	000492F	15999	13141	82.1364
Chr03	000565F	13017	9583	73.6191
Chr03	000570F	1442395	656	0.0455
Chr03	000581F	1419563	1073	0.0756
Chr03	000582F_3	368954	5785	1.5679
Chr03	000592F	1398154	2095	0.1498
Chr03	000608F	1398156	2043	0.1461
Chr03	000610F	1415711	3099	0.2189
Chr03	000621F	1359621	1677	0.1233
Chr03	000635F	20492	927	4.5237
Chr03	000636F	1348274	11359	0.8425
Chr03	000727F	1204181	6380	0.5298
Chr03	000747F	1173931	6226	0.5304
Chr03	000762F	7944	7944	100
Chr03	000766F	18062	990	5.4811
Chr03	000782F	1146101	6316	0.5511
Chr03	000783F_2	486984	403	0.0828
Chr03	000806F	1135594	458	0.0403
Chr03	000808F	1099136	1230	0.1119
Chr03	000815F	22482	1004	4.4658
Chr03	000836F	12238	6615	54.0529
Chr03	000921F_1	537276	760	0.1415
Chr03	000921F_2	463027	1547	0.3341
Chr03	000925F	973340	1366	0.1403
Chr03	000932F	993982	9	0.0009
Chr03	000946F	982578	3682	0.3747
Chr03	000957F	969578	387	0.0399
Chr03	000975F	947618	3	0.0003
Chr03	000984F	950894	14471	1.5218
Chr03	000993F	904700	1360	0.1503
Chr03	001003F	922861	62	0.0067
Chr03	001005F	6988	3034	43.4173
Chr03	001029F	906288	5612	0.6192
Chr03	001042F	886299	2053	0.2316
Chr03	001045F	889495	3	0.0003
Chr03	001060F	865771	5704	0.6588
Chr03	001080F	840222	2	0.0002
Chr03	001103F	854192	321	0.0376
Chr03	001120F	841568	689	0.0819
Chr03	001138F	832408	202	0.0243
Chr03	001139F	818786	1518	0.1854
Chr03	001150F_2	432511	1005	0.2324
Chr03	001166F	786628	3941	0.501
Chr03	001195F_2	401817	1405	0.3497
Chr03	001229F	731063	6	0.0008
Chr03	001254F	711994	6	0.0008
Chr03	001324F	56113	18717	33.3559
Chr03	001331F	653411	15	0.0023
Chr03	001363F	634906	6102	0.9611
Chr03	001385F	627338	1519	0.2421
Chr03	001398F_1	512894	10	0.0019
Chr03	001450F	539752	2582	0.4784
Chr03	001507F	25500	3114	12.2118
Chr03	001540F	19852	637	3.2087
Chr03	001545F	538851	1124	0.2086
Chr03	001546F	531533	5324	1.0016
Chr03	001600F_2	220784	4985	2.2579
Chr03	001613F_2	249646	9984	3.9993
Chr03	001628F	486200	17	0.0035
Chr03	001712F	429002	1994	0.4648
Chr03	001732F	440468	6814	1.547
Chr03	001741F	416929	234	0.0561
Chr03	001745F	438381	5	0.0011
Chr03	001750F	431974	62	0.0144
Chr03	001894F	363583	2970	0.8169
Chr03	001902F	366911	9169	2.499
Chr03	001913F	355974	803	0.2256
Chr03	002012F	4882	3938	80.6637
Chr03	002021F	322598	2882	0.8934
Chr03	002098F	282861	4267	1.5085
Chr03	002106F	280382	1014	0.3616
Chr03	002118F	263901	4994	1.8924
Chr03	002126F	280710	14113	5.0276
Chr03	002180F	258221	9373	3.6298
Chr03	002205F	247515	60	0.0242
Chr03	002247F	238432	9947	4.1718
Chr03	002250F	240296	1488	0.6192
Chr03	002259F	231632	5263	2.2721
Chr03	002262F	233661	9818	4.2018
Chr03	002284F	231446	4992	2.1569
Chr03	002302F	206938	1300	0.6282
Chr03	002319F	210351	5318	2.5282
Chr03	002353F	10634	9070	85.2925
Chr03	002452F	60936	1803	2.9588
Chr03	002465F	152760	2	0.0013
Chr03	002467F	165057	8323	5.0425
Chr03	002473F	164412	2489	1.5139
Chr03	002498F	152168	6448	4.2374
Chr03	002505F	155628	6	0.0039
Chr03	002527F	141693	3888	2.744
Chr03	002549F	145748	3312	2.2724
Chr03	002568F	137101	5547	4.0459
Chr03	002597F	133184	2299	1.7262
Chr03	002612F	15089	12970	85.9567
Chr03	002637F	119036	14825	12.4542
Chr03	002749F	95736	3831	4.0016
Chr03	002752F	95060	1	0.0011
Chr03	002756F	94190	5227	5.5494
Chr03	002793F	73455	5900	8.0321
Chr03	002810F	83714	2299	2.7463
Chr03	002817F	83185	6576	7.9053
Chr03	002938F	72207	624	0.8642
Chr03	002988F	31175	7799	25.0168
Chr03	003002F	59103	176	0.2978
Chr03	003012F	56482	127	0.2249
Chr03	003045F	55492	8	0.0144
Chr03	003049F	54956	8465	15.4032
Chr03	003057F	50447	21	0.0416
Chr03	003068F	53378	4006	7.505
Chr03	003229F	18280	4100	22.4289
Chr03	003257F	41924	2	0.0048
Chr03	003266F	41292	1490	3.6084
Chr03	003289F	40305	638	1.5829
Chr03	003290F	40085	14345	35.7865
Chr03	003338F	38535	12041	31.2469
Chr03	003352F	37890	2	0.0053
Chr03	003384F	18209	12625	69.3338
Chr03	003397F	35706	30690	85.9519
Chr03	003398F	36021	27987	77.6963
Chr03	003402F	36194	1809	4.9981
Chr03	003405F	36193	37	0.1022
Chr03	003459F	34184	2018	5.9033
Chr03	003470F	34221	1394	4.0735
Chr03	003509F	32906	9011	27.3841
Chr03	003524F	32280	8154	25.2602
Chr03	003542F	32076	16823	52.4473
Chr03	003544F	31849	24754	77.723
Chr03	003579F	31622	1247	3.9435
Chr03	003610F	30838	11611	37.6516
Chr03	003621F	30789	1777	5.7715
Chr03	003641F	30526	5714	18.7185
Chr03	003709F	29549	14895	50.4078
Chr03	003771F	28679	2607	9.0903
Chr03	003800F	28251	3771	13.3482
Chr03	003817F	28025	4592	16.3854
Chr03	003833F	27694	11490	41.4891
Chr03	003849F	27700	762	2.7509
Chr03	003899F	26813	5157	19.2332
Chr03	003918F	26549	10063	37.9035
Chr03	003931F	26547	2050	7.7222
Chr03	003981F	25842	10626	41.1191
Chr03	004009F	25525	16788	65.7708
Chr03	004056F	24997	1759	7.0368
Chr03	004083F	24827	2159	8.6962
Chr03	004153F	23984	6	0.025
Chr03	004167F	23475	17006	72.443
Chr03	004244F	22657	8424	37.1806
Chr03	004260F	22500	4906	21.8044
Chr03	004265F	22625	6056	26.7669
Chr03	004315F	21795	17768	81.5233
Chr03	004371F	21327	14809	69.4378
Chr03	004419F	20916	10705	51.1809
Chr03	004434F	20635	434	2.1032
Chr03	004460F	20587	18802	91.3295
Chr03	004465F	20375	8510	41.7669
Chr03	004473F	20039	18403	91.8359
Chr03	004487F	20148	8055	39.9792
Chr03	004537F	19924	328	1.6463
Chr03	004546F	19686	9559	48.5574
Chr03	004560F	19553	15698	80.2844
Chr03	004591F	19328	11077	57.3106
Chr03	004688F	18326	15292	83.4443
Chr03	004698F	18123	5347	29.5039
Chr03	004716F	18239	10527	57.717
Chr03	004767F	17661	8725	49.4026
Chr03	004788F	17616	368	2.089
Chr03	004802F	17421	2	0.0115
Chr03	004836F	17017	6507	38.2382
Chr03	004869F	16752	10479	62.5537
Chr03	004902F	16332	10776	65.9809
Chr03	004978F	15681	6	0.0383
Chr03	005003F	15450	12155	78.6731
Chr03	005051F	15001	13607	90.7073
Chr03	005054F	15012	2457	16.3669
Chr03	005081F	14716	9413	63.9644
Chr03	005117F	14400	7742	53.7639
Chr03	005128F	14291	7830	54.7897
Chr03	005156F	14086	1530	10.8618
Chr03	005197F	13871	3081	22.2118
Chr03	005225F	13656	9272	67.8969
Chr03	005228F	13609	7013	51.5321
Chr03	005316F	13034	1	0.0077
Chr03	005359F	12583	9353	74.3304
Chr03	005392F	12370	10774	87.0978
Chr03	005496F	11577	880	7.6013
Chr03	005550F	11217	6392	56.9849
Chr03	005575F	10908	1	0.0092
Chr03	005596F	10895	4622	42.4231
Chr03	005649F	10456	7004	66.9855
Chr03	005780F	9516	7724	81.1686
Chr03	005790F	9397	1055	11.227
Chr03	005849F	8914	3834	43.011
Chr03	005851F	8789	3	0.0341
Chr03	005887F	8663	367	4.2364
Chr03	005983F	7941	26	0.3274
Chr03	005995F	7841	5193	66.2288
Chr03	006114F	6935	5	0.0721
Chr03	006154F	6673	5	0.0749
Chr03	006246F	6103	2	0.0328
Chr03	006432F	4936	1	0.0203
Chr03	006477F	4746	1	0.0211
Chr03	006494F	4573	1	0.0219
Chr03	006522F	4515	208	4.6069
Chr03	006554F	4427	114	2.5751
Chr03	006732F	3381	25	0.7394
Chr03	006758F	3319	429	12.9256
Chr03	006768F	3251	110	3.3836
Chr03	006819F	3015	258	8.5572
Chr03	006843F	2901	9	0.3102
Chr03	006916F	2622	11	0.4195
Chr03	007043F	2051	24	1.1702
Chr03	007088F	1892	3	0.1586
Chr03	007153F	1613	285	17.6689
Chr03	007192F	1435	321	22.3693
Chr03	007193F	1434	113	7.8801
Chr03	007203F	1403	73	5.2031
Chr03	007216F	1352	274	20.2663
Chr03	007239F	1210	400	33.0579
Chr03	007241F	1206	960	79.602
Chr03	007262F	1138	731	64.2355
Chr03	007264F	1131	749	66.2246
Chr03	007309F	954	455	47.6939
Chr03	007311F	952	784	82.3529
Chr03	007340F	856	730	85.2804
Chr04	7502	18655	99	0.5307
Chr04	7533	16371	156	0.9529
Chr04	7603	33434	2128	6.3648
Chr04	7619	17181	447	2.6017
Chr04	000030F_2	2868905	54	0.0019
Chr04	000039F_3	2580051	5656	0.2192
Chr04	000101F	3254337	354	0.0109
Chr04	000150F	2771482	13	0.0005
Chr04	000157F_1	1372087	10921	0.7959
Chr04	000172F_3	1006253	2860	0.2842
Chr04	000238F_2	274095	5	0.0018
Chr04	000278F	2148840	3399	0.1582
Chr04	000326F_2	243874	12238	5.0182
Chr04	000356F_1	1612458	3	0.0002
Chr04	000360F	1895747	2465	0.13
Chr04	000364F	1834873	517	0.0282
Chr04	000375F	1825018	1093	0.0599
Chr04	000381F	1776587	4413	0.2484
Chr04	000394F	1729088	514	0.0297
Chr04	000436F	1688869	32	0.0019
Chr04	000477F	1642831	5844	0.3557
Chr04	000499F	1582381	951	0.0601
Chr04	000511F	32621	1865	5.7172
Chr04	000522F	13918	8130	58.4136
Chr04	000527F_2	649440	4456	0.6861
Chr04	000546F_2	587900	320	0.0544
Chr04	000588F	1405292	10	0.0007
Chr04	000641F	1320169	1368	0.1036
Chr04	000649F_1	926414	163	0.0176
Chr04	000650F_2	361889	439	0.1213
Chr04	000650F_3	576888	3695	0.6405
Chr04	000679F	1316258	81	0.0062
Chr04	000681F	1302524	135	0.0104
Chr04	000692F	14092	3899	27.6682
Chr04	000713F_1	422589	8689	2.0561
Chr04	000755F	1177411	7	0.0006
Chr04	000757F	1197281	19318	1.6135
Chr04	000790F	1154662	1096	0.0949
Chr04	000845F_1	636879	28	0.0044
Chr04	000988F	928073	7465	0.8044
Chr04	001002F	905008	1	0.0001
Chr04	001007F	925803	4078	0.4405
Chr04	001022F	915478	1817	0.1985
Chr04	001030F	906000	3106	0.3428
Chr04	001031F_1	628428	5717	0.9097
Chr04	001031F_2	274444	2197	0.8005
Chr04	001039F	866110	3005	0.347
Chr04	001051F	872396	188	0.0215
Chr04	001054F	863260	190	0.022
Chr04	001056F_1	297671	109	0.0366
Chr04	001065F_1	778426	2	0.0003
Chr04	001070F	852606	3772	0.4424
Chr04	001082F	843337	1746	0.207
Chr04	001090F_1	134680	1	0.0007
Chr04	001116F	830104	1836	0.2212
Chr04	001121F	819907	1	0.0001
Chr04	001178F	778043	28	0.0036
Chr04	001182F_2	133184	568	0.4265
Chr04	001184F	775457	6	0.0008
Chr04	001239F	735365	11384	1.5481
Chr04	001280F	705706	1	0.0001
Chr04	001303F	155323	15815	10.182
Chr04	001307F_1	510582	9	0.0018
Chr04	001311F_2	148148	9531	6.4334
Chr04	001315F	668567	599	0.0896
Chr04	001317F	688135	721	0.1048
Chr04	001348F	649466	6543	1.0074
Chr04	001356F	639851	6500	1.0159
Chr04	001423F	615216	3596	0.5845
Chr04	001429F	595550	209	0.0351
Chr04	001432F	583895	2	0.0003
Chr04	001481F	575530	6758	1.1742
Chr04	001500F	564672	25	0.0044
Chr04	001502F	570420	499	0.0875
Chr04	001530F	20750	7363	35.4843
Chr04	001577F	507957	6090	1.1989
Chr04	001592F	15342	12416	80.9282
Chr04	001631F	492049	675	0.1372
Chr04	001635F	482833	1308	0.2709
Chr04	001664F	465471	1449	0.3113
Chr04	001665F	12688	7273	57.3219
Chr04	001685F_2	93826	26	0.0277
Chr04	001718F	448099	4	0.0009
Chr04	001748F	448154	3562	0.7948
Chr04	001827F	398147	5856	1.4708
Chr04	001906F	366286	9385	2.5622
Chr04	001919F	352243	916	0.26
Chr04	001957F	340531	484	0.1421
Chr04	001971F	335789	1256	0.374
Chr04	001976F	327354	1383	0.4225
Chr04	001988F	330675	6	0.0018
Chr04	001989F	330751	13542	4.0943
Chr04	002011F	322503	1596	0.4949
Chr04	002040F	306140	5097	1.6649
Chr04	002048F	292989	6730	2.297
Chr04	002074F	292814	1746	0.5963
Chr04	002082F	287684	6945	2.4141
Chr04	002140F	268308	1532	0.571
Chr04	002142F	260396	952	0.3656
Chr04	002149F	262012	16119	6.152
Chr04	002196F	13949	12358	88.5942
Chr04	002201F	244410	2306	0.9435
Chr04	002203F	248346	4389	1.7673
Chr04	002204F	250483	796	0.3178
Chr04	002223F	242290	7941	3.2775
Chr04	002241F	237059	7817	3.2975
Chr04	002295F	218257	333	0.1526
Chr04	002322F	202299	3	0.0015
Chr04	002339F	205845	4682	2.2745
Chr04	002344F	12736	8632	67.7764
Chr04	002348F	197273	588	0.2981
Chr04	002356F	194780	508	0.2608
Chr04	002365F	179996	919	0.5106
Chr04	002370F	25531	5332	20.8844
Chr04	002374F	183256	13231	7.22
Chr04	002382F	186046	9168	4.9278
Chr04	002387F	190456	4710	2.473
Chr04	002390F	185186	20	0.0108
Chr04	002404F	182973	4425	2.4184
Chr04	002408F	181294	7681	4.2368
Chr04	002414F	179379	980	0.5463
Chr04	002466F	151225	2795	1.8482
Chr04	002481F	158473	253	0.1596
Chr04	002519F	153066	2	0.0013
Chr04	002538F	147897	8810	5.9568
Chr04	002555F	143128	742	0.5184
Chr04	002590F	137281	2535	1.8466
Chr04	002643F	107871	1726	1.6001
Chr04	002656F	114128	6	0.0053
Chr04	002658F	114679	827	0.7211
Chr04	002668F	106027	1393	1.3138
Chr04	002693F	101263	103	0.1017
Chr04	002763F	92407	19	0.0206
Chr04	002766F	104394	72	0.069
Chr04	002771F	87961	960	1.0914
Chr04	002772F	90911	93	0.1023
Chr04	002790F	88596	13867	15.6519
Chr04	002802F	85915	9643	11.2239
Chr04	002807F	85270	751	0.8807
Chr04	002862F	70291	15130	21.5248
Chr04	002865F	81260	494	0.6079
Chr04	002874F	72444	11873	16.3892
Chr04	002934F	67184	3044	4.5308
Chr04	002948F	63281	12835	20.2825
Chr04	003039F	55920	7495	13.4031
Chr04	003075F	52582	8	0.0152
Chr04	003118F	49658	6	0.0121
Chr04	003242F	42909	1079	2.5146
Chr04	003258F	41982	4335	10.3259
Chr04	003279F	40950	3559	8.6911
Chr04	003281F	40866	4	0.0098
Chr04	003317F	39655	3796	9.5726
Chr04	003333F	38590	18350	47.5512
Chr04	003349F	37739	3982	10.5514
Chr04	003357F	14878	8733	58.6974
Chr04	003379F	36872	13523	36.6755
Chr04	003390F	36551	2343	6.4102
Chr04	003410F	35612	950	2.6676
Chr04	003526F	32713	222	0.6786
Chr04	003551F	31931	19967	62.5317
Chr04	003553F	32373	46	0.1421
Chr04	003694F	29716	15806	53.1902
Chr04	003763F	28922	9114	31.5123
Chr04	003796F	28332	5054	17.8385
Chr04	003801F	28316	6568	23.1954
Chr04	003883F	26732	8192	30.6449
Chr04	003891F	26831	10442	38.9177
Chr04	003927F	26520	1290	4.8643
Chr04	003930F	26239	15841	60.372
Chr04	003933F	26298	14072	53.5098
Chr04	003947F	26111	18684	71.556
Chr04	004019F	25543	2845	11.1381
Chr04	004072F	24765	9899	39.9717
Chr04	004085F	24667	7078	28.6942
Chr04	004098F	24463	5474	22.3767
Chr04	004163F	23505	7863	33.4525
Chr04	004184F	23401	14683	62.7452
Chr04	004198F	23287	5604	24.0649
Chr04	004225F	22883	10664	46.6023
Chr04	004245F	22521	7862	34.9096
Chr04	004306F	22012	926	4.2068
Chr04	004343F	21722	17097	78.7082
Chr04	004412F	21034	10263	48.7924
Chr04	004437F	20801	3499	16.8213
Chr04	004452F	20531	13042	63.5235
Chr04	004464F	20591	1	0.0049
Chr04	004480F	20269	11078	54.6549
Chr04	004509F	20077	1	0.005
Chr04	004510F	20010	14208	71.0045
Chr04	004513F	19929	16870	84.6505
Chr04	004548F	19764	17556	88.8282
Chr04	004553F	19858	210	1.0575
Chr04	004614F	19191	2837	14.783
Chr04	004616F	18965	12437	65.5787
Chr04	004634F	18996	12653	66.6088
Chr04	004648F	18534	11493	62.0104
Chr04	004662F	18665	1866	9.9973
Chr04	004682F	18683	2312	12.3749
Chr04	004699F	18556	2896	15.6068
Chr04	004724F	17970	12025	66.9171
Chr04	004744F	17733	4533	25.5625
Chr04	004745F	17934	3439	19.1759
Chr04	004750F	17673	4099	23.1936
Chr04	004814F	17145	5298	30.9011
Chr04	004858F	16853	13686	81.2081
Chr04	004897F	16660	4572	27.443
Chr04	004899F	16343	15920	97.4117
Chr04	004904F	16326	9833	60.2291
Chr04	005184F	13961	5237	37.5116
Chr04	005185F	13900	13235	95.2158
Chr04	005238F	13516	8186	60.5653
Chr04	005240F	13521	5797	42.874
Chr04	005268F	13201	7681	58.185
Chr04	005305F	12985	7181	55.3023
Chr04	005335F	12774	5691	44.5514
Chr04	005337F	12702	5671	44.6465
Chr04	005360F	12410	27	0.2176
Chr04	005362F	12449	19	0.1526
Chr04	005463F	11734	1	0.0085
Chr04	005524F	11391	7716	67.7377
Chr04	005577F	11041	7133	64.6047
Chr04	005624F	10627	2883	27.129
Chr04	005657F	10358	1	0.0097
Chr04	005872F	8663	10	0.1154
Chr04	005888F	8639	3116	36.069
Chr04	005904F	8624	745	8.6387
Chr04	005942F	8243	6604	80.1165
Chr04	005984F	7950	6284	79.044
Chr04	005998F	7807	8	0.1025
Chr04	006083F	7127	2	0.0281
Chr04	006122F	6945	327	4.7084
Chr04	006164F	6649	16	0.2406
Chr04	006196F	6393	2	0.0313
Chr04	006345F	5490	3240	59.0164
Chr04	006490F	4677	4044	86.4657
Chr04	006609F	3985	2	0.0502
Chr04	006630F	3937	3642	92.507
Chr04	006632F	3934	12	0.305
Chr04	006727F	3449	9	0.2609
Chr04	006787F	3144	2776	88.2952
Chr04	006845F	2894	125	4.3193
Chr04	006921F	2592	701	27.0448
Chr04	006924F	2589	12	0.4635
Chr04	006947F	2469	300	12.1507
Chr04	006962F	2382	38	1.5953
Chr04	007108F	1783	493	27.65
Chr04	007114F	1751	26	1.4849
Chr04	007151F	1622	250	15.4131
Chr04	007214F	1355	13	0.9594
Chr04	007221F	1330	662	49.7744
Chr05	7546	22636	14	0.0618
Chr05	7596	31214	18	0.0577
Chr05	000007F	6405366	1	0
Chr05	000016F_3	2358901	5406	0.2292
Chr05	000033F	4341233	5	0.0001
Chr05	000036F	21099	729	3.4551
Chr05	000050F	3863340	913	0.0236
Chr05	000091F	3293734	7319	0.2222
Chr05	000093F_1	708879	1	0.0001
Chr05	000113F_3	1252722	939	0.075
Chr05	000132F_2	1533814	2825	0.1842
Chr05	000175F	2666239	234	0.0088
Chr05	000197F	2472022	2061	0.0834
Chr05	000206F_3	154374	112	0.0726
Chr05	000218F	2398066	37	0.0015
Chr05	000243F_4	340857	1424	0.4178
Chr05	000365F	1883590	2667	0.1416
Chr05	000461F	1625203	41	0.0025
Chr05	000488F	1585537	4269	0.2692
Chr05	000512F	1558592	735	0.0472
Chr05	000587F_1	459143	1	0.0002
Chr05	000666F	1274852	13342	1.0466
Chr05	000698F	1252099	229	0.0183
Chr05	000706F_1	400904	2	0.0005
Chr05	000706F_2	831943	7366	0.8854
Chr05	000745F	1196618	1479	0.1236
Chr05	000825F	1113724	4084	0.3667
Chr05	000851F	13803	10546	76.4037
Chr05	000864F	14524	748	5.1501
Chr05	000905F	982983	1493	0.1519
Chr05	000916F	982877	1	0.0001
Chr05	000972F	938383	427	0.0455
Chr05	000979F	937966	595	0.0634
Chr05	000982F	952382	246	0.0258
Chr05	000995F	937365	3654	0.3898
Chr05	000999F	925701	2029	0.2192
Chr05	001010F	906934	3971	0.4378
Chr05	001072F_1	369003	2	0.0005
Chr05	001078F	843896	903	0.107
Chr05	001143F	817768	1	0.0001
Chr05	001147F	398655	333	0.0835
Chr05	001153F	801840	6743	0.8409
Chr05	001163F	770941	4843	0.6282
Chr05	001179F_2	552735	642	0.1161
Chr05	001182F_1	659628	2	0.0003
Chr05	001202F	794898	8409	1.0579
Chr05	001221F_1	615758	4	0.0006
Chr05	001300F	675791	442	0.0654
Chr05	001313F_2	499704	5659	1.1325
Chr05	001320F	678398	3812	0.5619
Chr05	001372F	642490	4124	0.6419
Chr05	001488F	561165	137	0.0244
Chr05	001526F	540296	80	0.0148
Chr05	001529F	536884	1870	0.3483
Chr05	001569F	514355	6577	1.2787
Chr05	001571F	518288	7525	1.4519
Chr05	001630F	485380	5850	1.2052
Chr05	001637F	473126	479	0.1012
Chr05	001659F_1	324674	372	0.1146
Chr05	001669F_1	322138	16	0.005
Chr05	001683F	453449	1567	0.3456
Chr05	001688F	459639	5732	1.2471
Chr05	001698F	461723	561	0.1215
Chr05	001739F_2	251558	9661	3.8405
Chr05	001743F	437517	5096	1.1648
Chr05	001749F	431888	3884	0.8993
Chr05	001759F	425562	8	0.0019
Chr05	001822F	410677	2449	0.5963
Chr05	001830F	398885	9244	2.3175
Chr05	001857F	375949	2	0.0005
Chr05	001873F_1	200000	153	0.0765
Chr05	001882F	370019	762	0.2059
Chr05	001917F	372107	4780	1.2846
Chr05	001918F	359013	10607	2.9545
Chr05	001970F	337147	2934	0.8702
Chr05	001984F	342540	1025	0.2992
Chr05	001996F	316348	5887	1.8609
Chr05	002010F	326851	2867	0.8772
Chr05	002041F	297979	7798	2.617
Chr05	002056F	304678	2002	0.6571
Chr05	002090F	273171	2	0.0007
Chr05	002127F	272877	172	0.063
Chr05	002131F	273890	1051	0.3837
Chr05	002183F	250633	932	0.3719
Chr05	002186F	250046	669	0.2676
Chr05	002187F	247923	1151	0.4643
Chr05	002215F	20047	81	0.4041
Chr05	002269F	223502	2662	1.191
Chr05	002307F	213112	335	0.1572
Chr05	002312F	219680	191	0.0869
Chr05	002316F	2134	1803	84.4892
Chr05	002320F	203917	10724	5.259
Chr05	002326F	199121	3072	1.5428
Chr05	002378F	183449	11115	6.0589
Chr05	002394F	194513	6478	3.3304
Chr05	002422F	173348	5649	3.2588
Chr05	002423F	171471	1970	1.1489
Chr05	002429F	11598	8746	75.4096
Chr05	002477F	165073	214	0.1296
Chr05	002485F	176078	1	0.0006
Chr05	002520F	153102	1562	1.0202
Chr05	002530F	9753	8327	85.3789
Chr05	002592F	119872	233	0.1944
Chr05	002603F	128593	2559	1.99
Chr05	002608F	122229	2729	2.2327
Chr05	002611F	125264	9386	7.493
Chr05	002635F	119521	3811	3.1886
Chr05	002649F	116291	3848	3.3089
Chr05	002659F	115324	4566	3.9593
Chr05	002662F	114316	667	0.5835
Chr05	002669F	112537	3323	2.9528
Chr05	002670F	112660	170	0.1509
Chr05	002678F	110030	249	0.2263
Chr05	002679F	109633	3300	3.01
Chr05	002685F	106180	951	0.8956
Chr05	002687F	108926	102	0.0936
Chr05	002702F	107109	147	0.1372
Chr05	002770F	5220	764	14.636
Chr05	002783F	89652	1577	1.759
Chr05	002787F	32719	14682	44.873
Chr05	002811F	83880	7685	9.1619
Chr05	002821F	81074	991	1.2223
Chr05	002846F	73713	9073	12.3085
Chr05	002852F	78707	1142	1.451
Chr05	002863F	77349	8065	10.4268
Chr05	002943F	65736	96	0.146
Chr05	002951F	65404	1	0.0015
Chr05	002969F	62960	2585	4.1058
Chr05	002970F	63008	4819	7.6482
Chr05	002993F	60020	1961	3.2672
Chr05	003089F	50910	9233	18.1359
Chr05	003291F	40506	3087	7.6211
[truncated: 3,260 more rows]
