# Supplementary material for: The genome of cultivated peanut provides insight into legume karyotypes, polyploid evolution and crop domestication
Source: Nat Genet. 2019 May 1;51(5):865–76. doi: 10.1038/s41588-019-0402-2 (PMC7188672; doi:10.1038/s41588-019-0402-2)
Supplement: Supplementary file 5 — RNA-seq, miRNA and duplicated genes. [file 41588_2019_402_MOESM5_ESM.xlsx]

## Sheet: SD5a_RNAseq anno genes
Supplementary Data Set 5a RNA-seq mapping information to genome and genes.
Sample	Total reads	Mapped genome reads	Mapped to genome ratio	Mapped gene#	Mapped to gene ratio	Mapped gene read counts	Mapped gene read counts ratio
10PC	51471632	46681100	0.9069	46230	0.5523	32278882	0.62712
10PE	52426204	47002061	0.8965	49108	0.5867	32022156	0.610804
20PE	49749208	45085896	0.9063	47818	0.5712	30130979	0.605657
20PT	55393532	50960154	0.92	48252	0.5764	34606190	0.624733
30PC	59653256	55763901	0.9348	46419	0.5545	39640521	0.664516
30PE	55999512	40228738	0.7184	42602	0.5089	26421601	0.471818
40PT	55984122	52347604	0.935	47403	0.5663	36231553	0.647176
50PC	52824026	49914664	0.9449	45790	0.547	35282739	0.66793
50PE	44547974	32099235	0.7206	41077	0.4907	21156460	0.474914
ABA	56158908	52894608	0.9419	46690	0.5578	37283410	0.663891
BR	54420908	50913158	0.9355	46688	0.5577	35952004	0.660629
Cot	46142872	35574689	0.771	44975	0.5373	22793770	0.493982
Dry	49668370	45870079	0.9235	45712	0.5461	30374317	0.611542
DryCK	54167142	51078326	0.943	47467	0.567	35541938	0.656153
ETH	48271300	44332323	0.9184	46737	0.5583	30957847	0.64133
F	60549898	56958505	0.9407	50936	0.6085	38864156	0.641853
HorCK	46392810	43639978	0.9407	47233	0.5643	30641620	0.660482
Leaf	56427020	51942527	0.9205	49500	0.5913	36156601	0.640768
LT	56518092	52196535	0.9235	47935	0.5726	36472069	0.645317
LTCK	60934146	56309476	0.9241	47780	0.5708	40127433	0.658538
P_def15_01	41262872	38112418	0.9236	46869	0.5599	23754731	0.575693
P_def20_01	33281796	30441220	0.9147	47331	0.5654	18787679	0.564503
P_def30_01	47483430	43087354	0.9074	46907	0.5604	26754452	0.563448
P_suf15_01	43003980	37029098	0.8611	47426	0.5666	22847960	0.531299
P_suf20_01	45588086	40960900	0.8985	46612	0.5568	25446639	0.558186
P_suf30_01	50188204	44752594	0.8917	47197	0.5638	27887081	0.55565
PAC	42028158	37791744	0.8992	47072	0.5623	26168238	0.622636
Peg	53699150	49527663	0.9223	48678	0.5815	33557936	0.624925
PRS92C	109825474	98119896	0.8934	46675	0.5576	72002655	0.65561
PRS92T	97187652	86991185	0.8951	45467	0.5432	64105319	0.659604
PRSXHC	89494370	79990409	0.8938	45291	0.5411	58654060	0.655394
PRSXHT	68286636	61990666	0.9078	45004	0.5376	45659694	0.668648
Rnod1	57022988	51534804	0.9038	46396	0.5543	33620465	0.589595
Root	61466640	56511281	0.9194	49392	0.59	39370751	0.640522
RS	49488042	46627261	0.9422	48081	0.5744	31620790	0.638958
Rtip1	60296952	57124903	0.9474	47978	0.5732	40749355	0.675811
SA	52750796	47848033	0.9071	48241	0.5763	33459774	0.634299
Stem	56603108	53014183	0.9366	48443	0.5787	36994152	0.653571
Stip	58328826	53533087	0.9178	49053	0.586	36704134	0.629262
Ahchu	511203	220577	0.4315	23656	0.2826	393523	0.769798
Ahdui1	168728	72528	0.4299	14745	0.1761	126901	0.752104
Ahdui2	161579	67935	0.4204	14319	0.1711	117103	0.724741
Ahzu	530660	245385	0.4624	21069	0.2517	431387	0.812925
39_total	2184988092	1976782256	0.9047	64153	0.7664	1361082111	0.622924
43_total	2186360262	1977388681	0.9044	64179	0.7667	1362151025	0.623022

## Sheet: SD5b_miRNA
Supplementary Data Set 5b MicroRNA information identified by Rfam.
Target	Name	Chromosome	Position (Start)	Position (end)	Strand	GC Freq (%)	Score	E-value
miR-156	RF00073	Chr00	5069413	5069498	-	40	38.58	6.56e-11
miR390	RF00689	Chr01	6817576	6817670	+	43	88.81	8.98e-23
miR390	RF00689	Chr01	6817576	6817670	-	43	61.36	4.36e-15
miR159	RF00638	Chr01	8320317	8320505	-	40	105.44	5.62e-29
miR159	RF00638	Chr01	8320319	8320507	+	40	152.71	2.17e-41
miR-287	RF00788	Chr01	18007186	18007264	+	38	23.94	7.37e-07
miR821	RF00885	Chr01	20687284	20687542	-	27	97.21	6.84e-27
miR-399	RF00445	Chr01	52036727	52036822	+	44	61.05	6.66e-17
miR-399	RF00445	Chr01	52036727	52036822	-	44	58.94	2.9e-16
miR169_2	RF00645	Chr01	94426423	94426504	-	51	54.64	4.49e-17
miR169_2	RF00645	Chr01	94426425	94426506	+	52	39.17	1.39e-11
miR-156	RF00073	Chr01	96398677	96398762	-	52	66.44	1.07e-18
miR-156	RF00073	Chr01	96398677	96398762	+	52	38.05	9.2e-11
miR396	RF00648	Chr01	97461834	97461942	-	42	61.76	8.06e-18
miR396	RF00648	Chr01	97461835	97461943	+	42	86.5	2.29e-25
miR396	RF00648	Chr01	97467930	97468069	-	39	89.63	2.55e-26
miR396	RF00648	Chr01	97467931	97468070	+	39	70.3	2e-20
miR171_1	RF00643	Chr01	97518635	97518740	-	40	72.23	1.29e-20
miR171_1	RF00643	Chr01	97518637	97518742	+	41	51.71	7.66e-15
miR171_1	RF00643	Chr01	102561626	102561727	-	38	80.27	6.91e-23
miR171_1	RF00643	Chr01	102561628	102561729	+	38	61.98	9.72e-18
miR162_2	RF00742	Chr01	107720461	107720552	+	49	86.55	1.4e-26
miR162_2	RF00742	Chr01	107720462	107720553	-	49	58.76	4.75e-18
miR159	RF00638	Chr02	2856987	2857182	-	34	75.58	8.98e-21
miR159	RF00638	Chr02	2856989	2857184	+	33	48.64	1.07e-13
miR159	RF00638	Chr02	2868630	2868824	-	35	92.5	3.25e-25
miR159	RF00638	Chr02	2868632	2868826	+	36	62.87	1.96e-17
miR159	RF00638	Chr02	2877551	2877744	-	41	96.66	2.62e-26
miR159	RF00638	Chr02	2877553	2877746	+	41	58.2	3.29e-16
miR-166	RF00075	Chr02	4815549	4815767	+	32	67.83	1.41e-19
miR167_1	RF00640	Chr02	11077770	11077895	+	38	76.86	5.3e-23
miR167_1	RF00640	Chr02	11077771	11077896	-	38	51.22	5.21e-15
miR-166	RF00075	Chr02	11950238	11950335	-	43	84.65	1.93e-24
miR-166	RF00075	Chr02	11950238	11950335	+	43	56.99	4.02e-16
miR-598	RF01059	Chr02	85110852	85110950	+	46	39.52	2.09e-09
miR-598	RF01059	Chr02	85110858	85110956	-	46	51.08	1.27e-12
miR390	RF00689	Chr02	92689529	92689659	+	45	95.26	1.13e-24
miR390	RF00689	Chr02	92689529	92689659	-	45	63.58	8.4e-16
miR164	RF00647	Chr02	93592818	93593090	+	28	34.99	6.18e-11
miR530	RF01005	Chr03	1001893	1002069	-	36	62.88	3.96e-17
miR408	RF00690	Chr03	3375744	3375937	-	47	39.17	4.34e-11
miR171_1	RF00643	Chr03	13921108	13921209	-	34	44.14	2.07e-12
miR171_1	RF00643	Chr03	13921110	13921211	+	35	57.13	4.58e-16
miR171_1	RF00643	Chr03	14104734	14104834	-	46	58.03	2.55e-16
miR171_1	RF00643	Chr03	14104736	14104836	+	46	76.02	2.2e-21
miR821	RF00885	Chr03	98630108	98630335	+	34	140.81	1.07e-39
miR821	RF00885	Chr03	98630108	98630335	-	34	140.79	1.08e-39
miR811	RF00882	Chr03	98630144	98630299	+	40	121.21	4.61e-36
miR811	RF00882	Chr03	98630144	98630299	-	40	121.21	4.61e-36
miR473	RF00778	Chr03	100746269	100746374	+	39	40.33	2.97e-11
miR408	RF00690	Chr03	117899872	117900085	+	45	48.08	6.58e-14
miR-166	RF00075	Chr03	118943113	118943185	+	52	74.3	1.02e-21
miR-166	RF00075	Chr03	118943113	118943185	-	52	38.68	5.23e-11
miR-166	RF00075	Chr03	118943268	118943382	+	42	82.54	3.41e-24
miR-166	RF00075	Chr03	118943268	118943382	-	42	49.03	4.04e-14
miR397	RF00704	Chr03	126978465	126978557	+	41	65.53	3.28e-18
miR397	RF00704	Chr03	126978467	126978559	-	42	43.35	4.01e-12
miR-172	RF00452	Chr03	130691260	130691378	+	40	86.56	3.27e-25
miR-172	RF00452	Chr03	130691260	130691378	-	40	71.84	8.39e-21
miR-395	RF00451	Chr03	135347582	135347704	+	36	48.5	1.68e-13
miR-395	RF00451	Chr03	135347582	135347704	-	36	47.59	3.19e-13
miR-395	RF00451	Chr03	135356409	135356512	-	41	62.12	1.06e-17
miR-395	RF00451	Chr03	135356409	135356512	+	41	36.33	9.42e-10
miR159	RF00638	Chr03	137329551	137329747	-	47	50.57	1.45e-14
miR159	RF00638	Chr03	137329553	137329749	+	47	108.53	8.69e-30
miR394	RF00688	Chr03	137905377	137905475	-	48	57.76	7.9e-14
miR394	RF00688	Chr03	137905377	137905475	+	48	55.71	2.82e-13
miR171_1	RF00643	Chr04	5046576	5046677	-	37	84.59	1.07e-23
miR171_1	RF00643	Chr04	5046578	5046679	+	38	64.96	3.59e-18
miR169_2	RF00645	Chr04	29898479	29898591	-	32	47.04	1.25e-14
miR169_2	RF00645	Chr04	29898481	29898593	+	32	79.84	2.84e-26
miR477	RF00780	Chr04	30237428	30237504	-	39	44.18	2.98e-13
miR169_2	RF00645	Chr04	30689833	30689941	-	39	64.55	4.43e-21
miR169_2	RF00645	Chr04	30689835	30689943	+	39	78.14	6.63e-26
miR821	RF00885	Chr04	38176238	38176464	-	41	100.74	5.11e-28
miR821	RF00885	Chr04	38176238	38176464	+	41	98.47	2.25e-27
miR821	RF00885	Chr04	68723758	68724048	+	32	108.1	1.86e-30
miR821	RF00885	Chr04	68723758	68724048	-	32	106.47	5.38e-30
miR168	RF00677	Chr05	1043274	1043399	-	60	103.52	8.75e-32
miR168	RF00677	Chr05	1043275	1043400	+	60	56.68	1.47e-17
miR171_1	RF00643	Chr05	2495386	2495488	-	34	79.26	1.37e-22
miR171_1	RF00643	Chr05	2495388	2495490	+	35	57.21	2.21e-16
miR-399	RF00445	Chr05	11275525	11275638	+	49	47.2	6.41e-13
miR-399	RF00445	Chr05	11275525	11275638	-	49	42.45	1.77e-11
miR-395	RF00451	Chr05	16883018	16883117	+	50	61.9	2.76e-18
miR-395	RF00451	Chr05	16883018	16883117	-	50	42.12	3.42e-12
miR-395	RF00451	Chr05	16922789	16922885	+	52	58.34	3.44e-17
miR-395	RF00451	Chr05	16922789	16922885	-	52	38.97	3.2e-11
miR-395	RF00451	Chr05	16937205	16937318	+	42	49.85	1.42e-14
miR-395	RF00451	Chr05	16945445	16945532	+	36	62	2.57e-18
miR-395	RF00451	Chr05	16945445	16945532	-	36	39.42	2.33e-11
miR-166	RF00075	Chr05	37274497	37274592	+	52	84.59	3.07e-24
miR-166	RF00075	Chr05	37274497	37274592	-	52	54.98	2.45e-15
miR159	RF00638	Chr05	40470557	40470752	-	39	83.66	3e-23
miR159	RF00638	Chr05	40470559	40470754	+	40	160.68	1.78e-43
miR821	RF00885	Chr05	90028618	90028889	+	19	100.4	2.48e-27
miR821	RF00885	Chr05	90028618	90028889	-	19	99.53	4.39e-27
miR159	RF00638	Chr05	97717947	97718142	-	45	72.39	5.41e-20
miR159	RF00638	Chr05	97717949	97718144	+	44	104.14	2.48e-28
miR159	RF00638	Chr05	99591538	99591730	-	40	51.19	1.99e-14
miR159	RF00638	Chr05	99591540	99591732	+	41	113.67	7.78e-31
miR-166	RF00075	Chr05	101721497	101721589	+	49	63.8	9.07e-18
miR-166	RF00075	Chr05	101721497	101721589	-	49	39.43	1.92e-10
miR-160	RF00247	Chr05	113462741	113462826	+	44	65.09	2.95e-19
miR-160	RF00247	Chr05	113462741	113462826	-	44	37.96	2.88e-11
miR171_1	RF00643	Chr06	6318979	6319083	-	44	77.19	1.04e-21
miR164	RF00647	Chr06	6318979	6319083	+	50	54	1.34e-16
miR408	RF00690	Chr06	7780855	7781050	-	40	80.01	1.07e-22
miR408	RF00690	Chr06	7780855	7781051	+	40	47.04	6.13e-13
miR164	RF00647	Chr06	9289467	9289562	+	48	72.47	2.6e-22
miR164	RF00647	Chr06	9289467	9289562	-	48	59.59	2.5e-18
miR159	RF00638	Chr06	12416773	12416975	-	47	48.33	4.18e-14
miR159	RF00638	Chr06	12416775	12416977	+	47	89.62	6.02e-25
miR-166	RF00075	Chr06	13274158	13274243	+	51	81.58	2.46e-23
miR-166	RF00075	Chr06	13274158	13274243	-	51	43.66	6.18e-12
miR167_1	RF00640	Chr06	15609705	15609845	+	32	62.24	2.09e-18
miR167_1	RF00640	Chr06	15609706	15609846	-	32	54.1	7.22e-16
miR167_1	RF00640	Chr06	15614860	15614955	+	42	52.8	1.83e-15
miR167_1	RF00640	Chr06	15614861	15614956	-	41	42.57	2.83e-12
miR394	RF00688	Chr06	18850233	18850330	+	48	81.38	5.28e-20
miR394	RF00688	Chr06	18850233	18850330	-	48	48.78	3.36e-11
miR-160	RF00247	Chr06	28717136	28717221	-	53	74.06	6.82e-22
miR-160	RF00247	Chr06	28717136	28717221	+	53	40.32	5.9e-12
miR-166	RF00075	Chr06	92402528	92402704	+	32	47.58	1.6e-13
miR-324	RF01063	Chr06	93818615	93818686	+	54	23.47	7.11e-06
miR-324	RF01063	Chr06	93818617	93818688	-	54	25.71	1.71e-06
miR811	RF00882	Chr06	95400386	95400564	+	32	95.88	3.36e-28
miR811	RF00882	Chr06	95400386	95400564	-	32	95.41	4.67e-28
miR-287	RF00788	Chr06	105345528	105345617	+	43	30.97	2.8e-08
miR-287	RF00788	Chr06	105345541	105345632	-	46	32.3	1.19e-08
miR828	RF01026	Chr06	107492086	107492168	+	39	66.48	3.68e-16
miR828	RF01026	Chr06	107492091	107492173	-	39	35.38	1.3e-07
miR-156	RF00073	Chr07	1656522	1656607	+	43	49.47	5.93e-14
miR-156	RF00073	Chr07	1656522	1656607	-	43	35.57	4.55e-10
miR821	RF00885	Chr07	2294131	2294380	-	34	99.09	2.94e-27
miR-598	RF01059	Chr07	2662514	2662600	+	33	42.43	3.68e-10
miR-598	RF01059	Chr07	4828900	4828994	-	38	46.46	3.25e-11
miR-598	RF01059	Chr07	4828903	4828979	+	35	40.6	2.46e-10
miR-172	RF00452	Chr07	12601694	12601845	+	37	82.26	3.55e-24
miR-172	RF00452	Chr07	12601694	12601845	-	37	67.77	7.77e-20
miR-598	RF01059	Chr07	18664909	18665004	+	32	74.49	4.27e-19
miR171_1	RF00643	Chr07	18664915	18665010	-	45	59.4	1.05e-16
miR390	RF00689	Chr07	21287889	21287983	-	43	94.12	4.01e-25
miR390	RF00689	Chr07	21287889	21287983	+	43	67.23	1.36e-17
miR159	RF00638	Chr07	24033372	24033508	-	32	63.85	3.46e-18
miR159	RF00638	Chr07	24033374	24033510	+	31	52.46	3.39e-15
miR-172	RF00452	Chr07	79969911	79970017	+	33	40.27	9.28e-12
miR-172	RF00452	Chr07	79969914	79970020	-	35	40.56	7.6e-12
miR394	RF00688	Chr08	3430789	3430891	+	45	88.36	3.59e-22
miR394	RF00688	Chr08	3430789	3430891	-	45	62.39	3.7e-15
miR171_2	RF00692	Chr08	7379935	7380036	+	35	78.62	2.01e-22
miR171_2	RF00692	Chr08	7379936	7380037	-	36	48	1.31e-13
miR-156	RF00073	Chr08	16755892	16755977	-	41	74.02	8.17e-21
miR-156	RF00073	Chr08	16755892	16755977	+	41	55.64	1.12e-15
miR-172	RF00452	Chr08	25330956	25331044	-	38	79.13	3.07e-23
miR-172	RF00452	Chr08	25330956	25331044	+	38	71.02	8.25e-21
miR-172	RF00452	Chr08	28902253	28902340	-	42	82.07	6.93e-24
miR-172	RF00452	Chr08	28902253	28902340	+	42	73.62	2.34e-21
miR530	RF01005	Chr08	29000567	29000677	+	48	85.2	3.78e-23
miR530	RF01005	Chr08	29000567	29000677	-	48	46.68	1.38e-12
miR171_1	RF00643	Chr08	31428778	31428879	-	37	44.72	1.43e-12
miR171_1	RF00643	Chr08	31428780	31428881	+	38	53.65	4.35e-15
miR171_1	RF00643	Chr08	31640119	31640218	-	44	54.21	3.03e-15
miR164	RF00647	Chr08	31640121	31640220	+	50	70.53	1.04e-21
miR-598	RF01059	Chr08	37918771	37918845	+	40	44.79	9.78e-11
miR-598	RF01059	Chr08	41314911	41314986	+	34	39.95	2.48e-09
miR-598	RF01059	Chr08	45482072	45482186	+	40	55.51	8.44e-14
miR-598	RF01059	Chr08	45482078	45482183	-	39	48.54	7.33e-12
miR396	RF00648	Chr08	47517072	47517154	-	34	61.55	2.39e-17
miR396	RF00648	Chr08	47517073	47517155	+	34	55.73	1.42e-15
miR-166	RF00075	Chr08	48355594	48355700	-	46	83.18	2.41e-24
miR-166	RF00075	Chr08	48355594	48355700	+	46	49.57	3.07e-14
miR-166	RF00075	Chr08	48355768	48355879	-	46	83.76	1.62e-24
miR-166	RF00075	Chr08	48355768	48355879	+	46	51.52	7.99e-15
miR169_5	RF00865	Chr08	50296886	50297039	+	40	43.58	2.97e-09
miR169_2	RF00645	Chr08	50296892	50297031	-	41	48.63	6.77e-15
miR408	RF00690	Chr09	19856665	19856823	-	42	72.85	9.74e-21
miR169_2	RF00645	Chr09	78914431	78914548	-	47	77.96	4.21e-26
miR169_2	RF00645	Chr09	78914433	78914550	+	47	51.43	1.1e-16
miR-166	RF00075	Chr09	95941224	95941328	+	47	80.41	2.69e-23
miR-166	RF00075	Chr09	95941224	95941328	-	47	52.28	7.71e-15
miR398	RF00695	Chr09	106887260	106887414	-	35	60.21	4.3e-18
miR-598	RF01059	Chr09	107749382	107749453	-	36	40.78	2.19e-10
miR-598	RF01059	Chr09	107749382	107749444	+	35	43.3	2.46e-10
miR-399	RF00445	Chr09	110184016	110184128	+	38	33.52	5.96e-09
miR-399	RF00445	Chr09	110224960	110225078	+	33	43.37	6.09e-12
miR-399	RF00445	Chr09	110224960	110225078	-	33	38.35	2.04e-10
miR-399	RF00445	Chr09	110231230	110231346	+	38	54.5	2.56e-15
miR-399	RF00445	Chr09	110231230	110231346	-	38	36.45	7.73e-10
miR167_1	RF00640	Chr09	110833909	110834009	+	45	51.39	4.11e-15
miR167_1	RF00640	Chr09	110833910	110834010	-	46	61.69	2.52e-18
miR159	RF00638	Chr09	113105057	113105246	-	52	80.41	1.74e-22
miR159	RF00638	Chr09	113105059	113105248	+	52	42.5	1.57e-12
miR-160	RF00247	Chr09	119630423	119630508	+	47	75.3	2.94e-22
miR-160	RF00247	Chr09	119630423	119630508	-	47	35.02	2.13e-10
miR-172	RF00452	Chr09	120540940	120541051	-	38	86.06	1.43e-25
miR-172	RF00452	Chr09	120540940	120541051	+	38	73.06	1.12e-21
miR394	RF00688	Chr10	6128570	6128672	-	43	63.36	2.41e-15
miR394	RF00688	Chr10	6128570	6128672	+	43	61.55	7.41e-15
miR-166	RF00075	Chr10	6306280	6306372	+	45	76.71	4.52e-22
miR-166	RF00075	Chr10	6306280	6306372	-	45	36.11	7.28e-10
miR821	RF00885	Chr10	11177344	11177597	+	31	131.73	2.33e-36
miR821	RF00885	Chr10	11177344	11177597	-	31	131.02	3.68e-36
miR-166	RF00075	Chr10	69930636	69930837	+	41	67.18	7.05e-20
miR-166	RF00075	Chr10	69930636	69930837	-	41	37.33	6.63e-11
miR-598	RF01059	Chr10	71290019	71290091	-	41	42.76	4.57e-11
miR159	RF00638	Chr10	75685263	75685470	-	40	77.12	1.61e-21
miR159	RF00638	Chr10	75685265	75685472	+	41	126.87	1.38e-34
miR-156	RF00073	Chr10	91795271	91795353	+	46	73.62	1.05e-20
miR-156	RF00073	Chr10	91795271	91795353	-	46	41.63	9.11e-12
miR408	RF00690	Chr11	506159	506331	+	42	38.04	2.49e-10
miR159	RF00638	Chr11	2181444	2181637	-	38	144.82	2.59e-39
miR159	RF00638	Chr11	2181446	2181639	+	38	106.71	2.64e-29
miR821	RF00885	Chr11	3239197	3239459	+	37	103.24	2.65e-28
miR390	RF00689	Chr11	3590499	3590593	-	42	85.2	6.57e-22
miR390	RF00689	Chr11	3590499	3590593	+	42	55.56	1.31e-13
miR-324	RF01063	Chr11	21237877	21237948	+	50	26.96	1.54e-06
miR-324	RF01063	Chr11	21237985	21238056	+	54	30.34	1.78e-07
miR-324	RF01063	Chr11	21237987	21238058	-	54	29.41	3.21e-07
miR-287	RF00788	Chr11	38941756	38941857	+	45	20.27	9.35e-06
miR-399	RF00445	Chr11	63795247	63795342	+	45	60.52	3.26e-17
miR-399	RF00445	Chr11	63795247	63795342	-	45	58.46	1.38e-16
miR162_2	RF00742	Chr11	132426039	132426130	+	49	58.76	4.75e-18
miR162_2	RF00742	Chr11	132426040	132426131	-	49	86.55	1.4e-26
miR171_1	RF00643	Chr11	138205186	138205287	-	38	56.2	4.11e-16
miR171_1	RF00643	Chr11	138205188	138205289	+	38	80.88	4.68e-23
miR171_1	RF00643	Chr11	145631736	145631841	-	41	50.32	1.89e-14
miR171_1	RF00643	Chr11	145631738	145631843	+	41	71.38	2.24e-20
miR396	RF00648	Chr11	145701049	145701172	-	39	72.37	1.4e-20
miR396	RF00648	Chr11	145701050	145701173	+	39	89.82	6.7e-26
miR396	RF00648	Chr11	145707318	145707426	-	42	86.5	6.86e-25
miR396	RF00648	Chr11	145707319	145707427	+	42	61.76	2.41e-17
miR-399	RF00445	Chr11	146810729	146810814	+	33	66.52	1.07e-18
miR-156	RF00073	Chr11	146810729	146810814	-	52	38.05	9.2e-11
miR169_2	RF00645	Chr11	148475895	148475976	-	54	33.29	5.65e-10
miR169_2	RF00645	Chr11	148475897	148475978	+	52	50.91	3.12e-16
miR159	RF00638	Chr12	3527650	3527846	-	32	70.1	1.67e-19
miR159	RF00638	Chr12	3527652	3527848	+	31	46.6	2.47e-13
miR159	RF00638	Chr12	3544894	3545087	-	41	93.51	1.18e-25
miR159	RF00638	Chr12	3544896	3545089	+	41	57.29	3.85e-16
miR-166	RF00075	Chr12	5550535	5550755	+	32	66.46	7.6e-19
miR167_1	RF00640	Chr12	13930498	13930623	+	38	76.86	2.91e-23
miR167_1	RF00640	Chr12	13930499	13930624	-	38	51.22	2.86e-15
miR-166	RF00075	Chr12	14710420	14710517	-	45	84.38	1.44e-24
miR-166	RF00075	Chr12	14710420	14710517	+	45	55.15	8.84e-16
miR821	RF00885	Chr12	32332569	32332831	+	38	114.11	9.51e-32
miR821	RF00885	Chr12	32332584	32332815	-	41	116.21	2.43e-32
miR-598	RF01059	Chr12	98588179	98588277	-	47	50.46	1.81e-12
miR390	RF00689	Chr12	106667375	106667505	+	47	94.76	1.23e-24
miR390	RF00689	Chr12	106667375	106667505	-	47	62.97	9.84e-16
miR164	RF00647	Chr12	116417025	116417124	-	35	68.22	1.66e-21
miR164	RF00647	Chr12	116417025	116417124	+	35	53.42	6.25e-17
miR397	RF00704	Chr12	117325197	117325289	+	41	43.23	4.33e-12
miR397	RF00704	Chr12	117325199	117325291	-	40	66.55	1.72e-18
miR164	RF00647	Chr12	120960903	120961000	-	34	57.83	5.44e-18
miR164	RF00647	Chr12	120960903	120961000	+	34	38.21	6.38e-12
miR164	RF00647	Chr12	121000831	121000927	-	33	56.91	1.04e-17
miR164	RF00647	Chr12	121000831	121000927	+	33	38.98	3.67e-12
miR-598	RF01059	Chr13	2354034	2354097	-	38	39.5	1.98e-09
miR530	RF01005	Chr13	2963350	2963522	-	36	64.62	1.56e-17
miR-172	RF00452	Chr13	3077608	3077717	+	38	86.88	3.24e-25
miR-172	RF00452	Chr13	3077608	3077717	-	38	78.26	1.24e-22
miR171_1	RF00643	Chr13	17402780	17402881	-	35	44.64	1.5e-12
miR171_1	RF00643	Chr13	17402782	17402883	+	35	56.79	5.69e-16
miR-598	RF01059	Chr13	17560511	17560611	-	31	65.89	1.05e-16
miR171_1	RF00643	Chr13	17560513	17560613	+	44	76.03	2.19e-21
miR-287	RF00788	Chr13	35131551	35131660	+	49	20.37	2.53e-05
miR-287	RF00788	Chr13	35131565	35131670	-	49	20.37	2.52e-05
miR408	RF00690	Chr13	47181609	47181766	-	44	40.33	2.65e-11
miR473	RF00778	Chr13	100422249	100422358	+	42	45.01	1.68e-12
miR473	RF00778	Chr13	100422250	100422359	-	43	42.32	8.84e-12
miR821	RF00885	Chr13	113941154	113941315	+	35	101.87	2.88e-28
miR821	RF00885	Chr13	113941154	113941315	-	35	101.87	2.88e-28
miR811	RF00882	Chr13	113941155	113941314	+	35	111.46	7.98e-33
miR811	RF00882	Chr13	113941155	113941314	-	35	111.46	7.98e-33
miR-166	RF00075	Chr13	120186069	120186141	+	52	74.3	3.39e-21
miR-166	RF00075	Chr13	120186069	120186141	-	52	38.68	1.73e-10
miR-166	RF00075	Chr13	120186224	120186338	+	42	83.1	7.68e-24
miR-166	RF00075	Chr13	120186224	120186338	-	42	49.06	1.32e-13
miR-172	RF00452	Chr13	131459727	131459828	+	43	83	3.96e-24
miR-172	RF00452	Chr13	131459727	131459828	-	43	71.07	1.48e-20
miR-395	RF00451	Chr13	135792659	135792780	+	37	51.82	1.47e-14
miR-395	RF00451	Chr13	135792659	135792780	-	39	50.27	3.32e-14
miR-395	RF00451	Chr13	135802824	135802927	-	41	62.12	9.81e-18
miR-395	RF00451	Chr13	135802824	135802927	+	41	36.33	8.68e-10
miR159	RF00638	Chr13	137800776	137800972	-	48	48.83	4.13e-14
miR159	RF00638	Chr13	137800778	137800974	+	48	106.94	2.27e-29
miR394	RF00688	Chr13	138324077	138324175	-	48	57.78	6.38e-14
miR394	RF00688	Chr13	138324077	138324175	+	48	55.72	2.3e-13
miR-399	RF00445	Chr13	144581828	144581948	-	46	54.73	4.09e-15
miR-399	RF00445	Chr13	144581828	144581948	+	46	39.56	1.65e-10
miR-399	RF00445	Chr13	144583244	144583343	+	43	53.22	1.17e-14
miR-399	RF00445	Chr13	144583244	144583343	-	43	41.49	4.26e-11
miR-156	RF00073	Chr13	144590871	144590997	-	52	66.44	1.07e-18
miR-399	RF00445	Chr13	144590871	144590997	+	33	42.8	1.71e-11
miR-399	RF00445	Chr13	144596242	144596338	-	45	73.55	7.87e-21
miR-399	RF00445	Chr13	144596242	144596338	+	45	48.14	4.08e-13
miR-399	RF00445	Chr13	145405712	145405842	+	34	72.34	1.56e-20
miR-399	RF00445	Chr13	145405712	145405842	-	34	45.26	2.6e-12
miR-399	RF00445	Chr13	145413634	145413733	-	44	52.42	1.74e-14
miR-399	RF00445	Chr13	145413634	145413733	+	44	40.97	5.22e-11
miR-399	RF00445	Chr13	145415029	145415149	+	47	54.77	3.37e-15
miR-399	RF00445	Chr13	145415029	145415149	-	47	38.56	2.81e-10
miR821	RF00885	Chr14	5051553	5051792	-	30	115.75	7.14e-32
miR821	RF00885	Chr14	5051553	5051792	+	30	108.06	1.07e-29
miR171_1	RF00643	Chr14	6030058	6030159	-	39	84.11	5.76e-24
miR171_1	RF00643	Chr14	6030060	6030161	+	40	63.97	2.69e-18
miR169_2	RF00645	Chr14	27086005	27086123	-	45	58.99	3.2e-19
miR169_2	RF00645	Chr14	27086007	27086125	+	45	36.57	2.92e-11
miR169_2	RF00645	Chr14	27164683	27164804	-	52	49.74	6.18e-16
miR169_2	RF00645	Chr14	27164685	27164806	+	52	33.6	3.31e-10
miR169_2	RF00645	Chr14	27346320	27346432	-	32	44.13	6.03e-14
miR169_2	RF00645	Chr14	27346322	27346434	+	32	76.83	1.49e-25
miR169_2	RF00645	Chr14	27612395	27612471	-	43	39.75	2.17e-12
miR169_2	RF00645	Chr14	29336118	29336226	-	39	73.98	1.56e-24
miR169_2	RF00645	Chr14	29336120	29336228	+	39	58.39	5.36e-19
miR169_2	RF00645	Chr14	29345544	29345663	-	39	77.87	6.51e-26
miR169_2	RF00645	Chr14	29345546	29345665	+	40	46.34	1.01e-14
miR821	RF00885	Chr14	37555768	37555931	+	38	108.89	7.17e-31
miR821	RF00885	Chr14	37555768	37555931	-	38	108.89	7.17e-31
miR-287	RF00788	Chr14	72185822	72185918	+	42	26.06	1.79e-07
miR-287	RF00788	Chr14	72185835	72185931	-	42	31.21	6.61e-09
miR164	RF00647	Chr14	103268508	103268793	+	36	51.61	4.61e-16
miR164	RF00647	Chr14	103268508	103268793	-	36	31.44	7.94e-10
miR821	RF00885	Chr14	112569857	112570137	-	29	139.57	1.48e-38
miR821	RF00885	Chr14	112569857	112570137	+	29	131.87	2.21e-36
miR169_2	RF00645	Chr14	125271751	125271857	+	46	55.09	8.7e-18
miR-598	RF01059	Chr14	128434146	128434223	-	29	39.33	2.98e-09
miR821	RF00885	Chr14	129962121	129962386	+	43	117.53	8.68e-33
miR821	RF00885	Chr14	129962121	129962386	-	43	100.13	7.21e-28
miR477	RF00780	Chr14	130040463	130040558	+	40	52.91	7.57e-16
miR169_2	RF00645	Chr14	130040464	130040559	-	42	43.16	2.98e-13
miR-156	RF00073	Chr14	130358028	130358119	+	34	49.11	5.84e-14
miR-156	RF00073	Chr14	130358028	130358119	-	34	37.74	8.75e-11
miR-598	RF01059	Chr14	131194121	131194233	+	35	56.21	6.35e-14
miR-598	RF01059	Chr14	131194127	131194239	-	35	42.23	4.92e-10
miR-399	RF00445	Chr15	7615227	7615340	+	47	47.24	2.49e-13
miR-399	RF00445	Chr15	7615227	7615340	-	47	43.68	2.99e-12
miR159	RF00638	Chr15	10760718	10760913	-	40	160.36	2.15e-43
miR159	RF00638	Chr15	10760720	10760915	+	40	82.26	6.98e-23
miR-166	RF00075	Chr15	13500884	13500990	-	54	84.64	2.19e-24
miR-166	RF00075	Chr15	13500884	13500990	+	54	57.15	4.04e-16
miR-287	RF00788	Chr15	21659577	21659671	+	44	28.75	1.32e-07
miR-287	RF00788	Chr15	21659594	21659682	-	44	30.79	3.56e-08
miR-395	RF00451	Chr15	26917099	26917188	-	39	63.93	2.04e-18
miR-395	RF00451	Chr15	26917099	26917188	+	37	50.67	3.32e-14
miR-395	RF00451	Chr15	31953317	31953438	-	25	44.84	1.08e-12
miR-395	RF00451	Chr15	32004935	32005065	-	40	53.56	2.21e-15
miR-395	RF00451	Chr15	32029595	32029691	-	48	61.22	9.7e-18
miR-395	RF00451	Chr15	32029595	32029691	+	48	39.14	6.17e-11
miR-395	RF00451	Chr15	32033456	32033558	-	50	60.83	1.28e-17
miR-395	RF00451	Chr15	32033456	32033558	+	50	41.88	8.83e-12
miR811	RF00882	Chr15	45311865	45312050	+	38	99.33	1.56e-29
miR811	RF00882	Chr15	45311865	45312050	-	38	93.94	7.09e-28
miR821	RF00885	Chr15	73041642	73041844	-	26	101.71	1.02e-28
miR821	RF00885	Chr15	73041642	73041844	+	26	100.76	1.89e-28
miR811	RF00882	Chr15	73041666	73041820	+	28	88.69	3.82e-26
miR-166	RF00075	Chr15	132380950	132381039	-	50	63.51	2.63e-18
miR-166	RF00075	Chr15	132380950	132381039	+	50	35.79	5.7e-10
miR475	RF00721	Chr15	135431476	135431594	-	38	22.56	3e-06
miR159	RF00638	Chr15	136162136	136162328	-	41	113.14	5.38e-31
miR159	RF00638	Chr15	136162138	136162330	+	41	50.08	1.95e-14
miR159	RF00638	Chr15	137216972	137217167	-	45	71.83	3.79e-20
miR159	RF00638	Chr15	137216974	137217169	+	45	104.09	1.28e-28
miR821	RF00885	Chr15	144072055	144072321	-	21	97.56	1.17e-26
miR821	RF00885	Chr15	144072056	144072321	+	21	104.09	1.67e-28
miR394	RF00688	Chr16	192642	192739	-	47	82.28	1.91e-20
miR394	RF00688	Chr16	192642	192739	+	47	51.14	4.9e-12
miR167_1	RF00640	Chr16	1769313	1769408	+	39	42.67	2.27e-12
miR167_1	RF00640	Chr16	1769314	1769409	-	40	53.57	9.12e-16
miR167_1	RF00640	Chr16	1774156	1774299	+	33	56.71	9.57e-17
miR167_1	RF00640	Chr16	1774157	1774300	-	33	62.97	1.07e-18
miR164	RF00647	Chr16	11961975	11962079	-	50	70.94	3.06e-22
miR164	RF00647	Chr16	11961975	11962079	+	50	56.11	1.19e-17
miR408	RF00690	Chr16	14377152	14377345	-	41	82.97	5.2e-24
miR408	RF00690	Chr16	14377152	14377346	+	41	49.2	5.15e-14
miR164	RF00647	Chr16	16971212	16971307	+	48	72.51	7.69e-23
miR164	RF00647	Chr16	16971212	16971307	-	48	58.9	1.24e-18
miR159	RF00638	Chr16	21901963	21902165	-	48	47.13	8.66e-14
miR159	RF00638	Chr16	21901965	21902167	+	48	87.89	1.71e-24
miR-166	RF00075	Chr16	23994826	23994926	+	51	83.78	4.42e-24
miR-166	RF00075	Chr16	23994826	23994926	-	51	48.03	2.48e-13
miR-160	RF00247	Chr16	41466591	41466676	-	52	74.51	5.02e-22
miR-160	RF00247	Chr16	41466591	41466676	+	52	40.87	4.05e-12
miR-166	RF00075	Chr16	119845925	119846087	+	32	48.81	5.12e-14
miR828	RF01026	Chr16	137410304	137410404	+	39	64.37	5.54e-16
miR828	RF01026	Chr16	137410309	137410409	-	39	34.09	1.17e-07
miR-156	RF00073	Chr16	143146252	143146340	-	40	68.02	3.87e-19
miR-156	RF00073	Chr16	143146252	143146340	+	40	47.07	2.78e-13
miR-324	RF01063	Chr16	146287309	146287380	+	53	30.31	7.15e-08
miR-324	RF01063	Chr16	146287311	146287382	-	53	32.45	1.82e-08
miR-156	RF00073	Chr16	150246276	150246364	+	40	73.23	1.36e-20
miR-156	RF00073	Chr16	150246276	150246364	-	40	50.84	2.46e-14
miR-598	RF01059	Chr17	2244662	2244754	-	33	42.32	1.03e-10
miR-172	RF00452	Chr17	12355609	12355734	+	38	85.59	1.78e-25
miR-172	RF00452	Chr17	12355609	12355734	-	38	71.44	3.1e-21
miR-324	RF01063	Chr17	19162374	19162441	+	51	25.01	4.06e-06
miR821	RF00885	Chr17	19828175	19828435	-	27	121.25	6.28e-34
miR821	RF00885	Chr17	19828175	19828435	+	27	115.51	2.63e-32
miR390	RF00689	Chr17	23647515	23647609	-	43	94.12	1.07e-24
miR390	RF00689	Chr17	23647515	23647609	+	43	67.23	3.62e-17
miR159	RF00638	Chr17	32021368	32021505	-	32	52.18	4.02e-15
miR159	RF00638	Chr17	32021370	32021507	+	33	62.82	6.45e-18
miR-287	RF00788	Chr17	97988597	97988706	-	41	20.31	2.65e-05
miR811	RF00882	Chr17	104703472	104703625	+	26	93.73	2.71e-27
miR811	RF00882	Chr17	104703472	104703625	-	26	93.73	2.71e-27
miR394	RF00688	Chr17	105180231	105180332	-	42	89.9	1.29e-22
miR394	RF00688	Chr17	105180231	105180332	+	42	64.07	1.21e-15
miR811	RF00882	Chr17	108751417	108751584	+	34	109.61	2.19e-32
miR811	RF00882	Chr17	108751417	108751584	-	34	107.14	1.26e-31
miR821	RF00885	Chr17	108751417	108751584	+	34	101.24	2.23e-28
miR821	RF00885	Chr17	108751417	108751584	-	34	98.74	1.13e-27
miR171_2	RF00692	Chr17	120076920	120077024	+	34	75.28	9.4e-22
miR-156	RF00073	Chr17	131318901	131318986	-	38	72.87	1.71e-20
miR-156	RF00073	Chr17	131318901	131318986	+	38	55.75	1.05e-15
miR-172	RF00452	Chr18	3343371	3343459	-	37	80.09	9.83e-24
miR-172	RF00452	Chr18	3343371	3343459	+	37	70.95	5.35e-21
miR-172	RF00452	Chr18	3559679	3559766	-	42	82.07	2.91e-24
miR-172	RF00452	Chr18	3559679	3559766	+	42	73.62	9.84e-22
miR-172	RF00452	Chr18	4254980	4255067	-	42	82.07	7.7e-24
miR-172	RF00452	Chr18	4254980	4255067	+	42	73.62	2.6e-21
miR530	RF01005	Chr18	4446135	4446245	+	48	85.2	4.58e-23
miR530	RF01005	Chr18	4446135	4446245	-	48	46.68	1.67e-12
miR171_1	RF00643	Chr18	6939814	6939915	-	40	48.65	1.12e-13
miR171_1	RF00643	Chr18	6939816	6939917	+	41	60.48	5.23e-17
miR171_1	RF00643	Chr18	7220338	7220437	-	44	54.21	3.03e-15
miR171_1	RF00643	Chr18	7220340	7220439	+	44	77.19	1.04e-21
miR-598	RF01059	Chr18	21228011	21228085	+	40	44.79	8.73e-11
miR-172	RF00452	Chr18	36380014	36380120	-	34	46.53	1.26e-13
miR-172	RF00452	Chr18	36380014	36380120	+	34	43.27	1.2e-12
miR821	RF00885	Chr18	38573461	38573666	-	27	101.27	2.71e-28
miR821	RF00885	Chr18	38573461	38573666	+	27	99.81	7.01e-28
miR811	RF00882	Chr18	38573470	38573653	+	26	106	3.62e-31
miR811	RF00882	Chr18	38573470	38573653	-	26	106	3.62e-31
miR-598	RF01059	Chr18	129418314	129418428	+	38	64.79	2.73e-16
miR-598	RF01059	Chr18	129418317	129418428	-	38	53.19	4.59e-13
miR-166	RF00075	Chr18	133635689	133635795	-	47	82.73	7.63e-24
miR-166	RF00075	Chr18	133635689	133635795	+	47	49.09	9.88e-14
miR-166	RF00075	Chr18	133635854	133635978	-	46	81.01	2.5e-23
miR-166	RF00075	Chr18	133635854	133635978	+	46	48.22	1.81e-13
miR159	RF00638	Chr18	134314414	134314561	+	42	74.55	6.01e-21
miR396	RF00648	Chr18	134666925	134667007	-	34	55.73	4.91e-16
miR396	RF00648	Chr18	134666926	134667008	+	34	61.55	8.25e-18
miR169_5	RF00865	Chr18	135779490	135779640	+	42	43	1.83e-09
miR169_2	RF00645	Chr18	135779496	135779632	-	44	48.71	2.89e-15
miR-160	RF00247	Chr19	605909	605994	-	47	63.52	8.54e-19
miR-160	RF00247	Chr19	605909	605994	+	47	38.19	2.46e-11
miR408	RF00690	Chr19	24803301	24803459	-	40	74.85	1.35e-21
miR-672	RF00911	Chr19	98398230	98398329	-	37	32.41	2.71e-09
miR169_2	RF00645	Chr19	102817725	102817842	-	47	77.98	4.87e-26
miR169_2	RF00645	Chr19	102817727	102817844	+	47	51.73	1.01e-16
miR821	RF00885	Chr19	118290193	118290438	+	21	98.86	1.65e-27
miR821	RF00885	Chr19	118290211	118290420	-	24	97.74	3.43e-27
miR-166	RF00075	Chr19	124815233	124815334	+	47	81.53	7.03e-24
miR-166	RF00075	Chr19	124815233	124815334	-	47	51.15	9.52e-15
miR398	RF00695	Chr19	138221778	138221939	-	35	58.97	1.03e-17
miR-172	RF00452	Chr19	144418843	144418954	-	37	85.29	3.11e-25
miR-172	RF00452	Chr19	144418843	144418954	+	37	73.11	1.39e-21
miR-160	RF00247	Chr19	147190153	147190238	-	47	75.02	3.55e-22
miR-160	RF00247	Chr19	147190153	147190238	+	47	36.43	8.2e-11
miR159	RF00638	Chr19	156125982	156126171	-	52	43.24	1.01e-12
miR159	RF00638	Chr19	156125984	156126173	+	52	76.35	2.03e-21
miR167_1	RF00640	Chr19	158017907	158018007	+	46	61.69	1.22e-18
miR167_1	RF00640	Chr19	158017908	158018008	-	45	51.39	1.98e-15
miR-399	RF00445	Chr19	158288471	158288587	-	38	54.5	1.28e-15
miR-399	RF00445	Chr19	158288471	158288587	+	38	36.45	3.88e-10
miR-399	RF00445	Chr19	158301935	158302056	-	31	43.24	3.35e-12
miR-399	RF00445	Chr19	158301935	158302056	+	31	37.84	1.46e-10
miR-399	RF00445	Chr19	158314495	158314613	-	37	32.4	6.55e-09
miR394	RF00688	Chr20	11529830	11529932	-	44	61.18	8.27e-15
miR394	RF00688	Chr20	11529830	11529932	+	44	60.1	1.62e-14
miR-166	RF00075	Chr20	11745831	11745923	+	45	76.12	6.68e-22
miR-166	RF00075	Chr20	11745831	11745923	-	45	35.68	9.57e-10
miR821	RF00885	Chr20	51425163	51425330	-	43	98.03	2.07e-27
miR821	RF00885	Chr20	51425163	51425330	+	43	97.44	3.04e-27
miR821	RF00885	Chr20	117687440	117687627	-	31	106.74	1.15e-29
miR821	RF00885	Chr20	117687440	117687627	+	31	104.03	6.74e-29
miR-156	RF00073	Chr20	118106264	118106346	+	46	73.62	1.05e-20
miR-156	RF00073	Chr20	118106264	118106346	-	46	41.63	9.11e-12
miR169_2	RF00645	Chr20	135340148	135340421	+	31	38.71	3.5e-11

## Sheet: SD5c_Fami with duplicated gen  
Supplementary Data Set 5c Families with duplicated genes.
Gene	FPKM	No. of copy genes in allotetraploid peanut genome	No. of copy genes in A genome	No. of copy genes in B genome	No. of copy genes in A and B genome	Duplicated No contrast to diploids	ChrID	Start	End	ContigID	Function	KEGG	GO
AH00G05330.1	0	51	0	0	0	51	Chr00	11290867	11357989	002931F	-	-	-
AH00G05610.1	0	51	0	0	0	51	Chr00	11746629	11809754	002968F	-	-	-
AH00G05800.1	0	51	0	0	0	51	Chr00	12694637	12710542	003061F	-	-	-
AH00G05950.1	0	51	0	0	0	51	Chr00	13996996	14043885	003166F	-	-	-
AH00G06330.1	0	51	0	0	0	51	Chr00	16198141	16238050	003299F	-	-	-
AH00G06610.1	0	51	0	0	0	51	Chr00	17763951	17798947	003436F	-	-	GO:0003677
AH00G06890.1	0	51	0	0	0	51	Chr00	18835907	18865735	003546F	-	-	-
AH00G07260.1	0	51	0	0	0	51	Chr00	20090136	20119971	003615F	-	-	-
AH00G07300.1	0	51	0	0	0	51	Chr00	20454574	20481923	003693F	-	-	-
AH00G07370.1	0	51	0	0	0	51	Chr00	20933357	20960505	003701F	-	-	-
AH00G07570.1	0	51	0	0	0	51	Chr00	21770967	21787538	003827F	-	-	-
AH00G07710.1	0	51	0	0	0	51	Chr00	22347832	22365804	003894F	-	-	GO:0003677
AH00G08480.1	0	51	0	0	0	51	Chr00	24734248	24755878	004349F	-	-	GO:0003677
AH00G08520.1	0	51	0	0	0	51	Chr00	24906138	24926295	004416F	-	-	-
AH00G08620.1	0	51	0	0	0	51	Chr00	25195875	25216133	004468F	-	-	-
AH00G08630.1	0	51	0	0	0	51	Chr00	25216242	25236412	004514F	-	-	-
AH00G08970.1	0	51	0	0	0	51	Chr00	26258208	26276349	004721F	-	-	-
AH00G05380.1	0	51	0	0	0	51	Chr00	11442994	11489594	002949F
AH00G05810.1	0	51	0	0	0	51	Chr00	12747700	12800934	003063F	-	-	-
AH00G05830.1	0	51	0	0	0	51	Chr00	13342084	13367877	003097F	-	-	-
AH00G05850.1	0	51	0	0	0	51	Chr00	13615035	13661982	003139F	-	-	-
AH00G05980.1	0	51	0	0	0	51	Chr00	14350571	14368785	003193F	-	-	-
AH00G06150.1	0	51	0	0	0	51	Chr00	15542544	15584173	003260F	-	-	-
AH00G06370.1	0	51	0	0	0	51	Chr00	16609768	16628499	003277R	-	-	-
AH00G06460.1	0	51	0	0	0	51	Chr00	16857403	16893299	003367F	-	-	GO:0003677
AH00G06750.1	0	51	0	0	0	51	Chr00	18411037	18442159	003501F	-	-	GO:0003677
AH00G07110.1	0	51	0	0	0	51	Chr00	19357126	19377175	003593F	-	-	-
AH00G07130.1	0	51	0	0	0	51	Chr00	19471764	19502714	003592F	-	-	-
AH00G07140.1	0	51	0	0	0	51	Chr00	19534147	19565318	003602F	-	-	-
AH00G07190.1	0	51	0	0	0	51	Chr00	19783156	19813920	003620F	-	-	-
AH00G07200.1	0	51	0	0	0	51	Chr00	19910497	19934466	003640F	-	-	GO:0003677
AH00G07250.1	0	51	0	0	0	51	Chr00	20064451	20087179	003635F	-	-	-
AH00G07280.1	0	51	0	0	0	51	Chr00	20272960	20303195	003664F	-	-	GO:0003677
AH00G07350.1	0	51	0	0	0	51	Chr00	20754812	20783905	003678F	-	-	-
AH00G07530.1	0	51	0	0	0	51	Chr00	21256281	21285160	003766F	-	-	GO:0003677
AH00G07550.1	0	51	0	0	0	51	Chr00	21400986	21429695	003758F	-	-	GO:0003677
AH00G07640.1	0	51	0	0	0	51	Chr00	22045994	22073538	003851F	-	-	-
AH00G07950.1	0	51	0	0	0	51	Chr00	22856024	22878548	003987F	-	-	GO:0003677
AH00G08090.1	0	51	0	0	0	51	Chr00	23568860	23592111	004052F	-	-	-
AH00G08180.1	0	51	0	0	0	51	Chr00	23715042	23737719	004086F	-	-	-
AH00G08260.1	0	51	0	0	0	51	Chr00	23787582	23811514	004136F	-	-	-
AH00G08360.1	0	51	0	0	0	51	Chr00	24309717	24330272	004240F	-	-	-
AH00G08450.1	0	51	0	0	0	51	Chr00	24583128	24602075	004296F	-	-	-
AH00G08610.1	0	51	0	0	0	51	Chr00	25093500	25112939	004478F	-	-	-
AH00G08640.1	0	51	0	0	0	51	Chr00	25276863	25296213	004491F	-	-	-
AH00G08710.1	0	51	0	0	0	51	Chr00	25359638	25369677	004547F	-	-	-
AH00G08960.1	0	51	0	0	0	51	Chr00	26239905	26254336	004717F	-	-	-
AH00G09050.1	0	51	0	0	0	51	Chr00	26668785	26685945	004820F	-	-	-
AH00G09910.1	0	51	0	0	0	51	Chr00	29877342	29887383	005671F	-	-	-
AH16G05280.1	0	27	0	4	4	23	Chr16	10014115	10015382	001561F	-	-	-
AH14G21000.1	0	27	0	4	4	23	Chr14	70227835	70228373	001907F	-	-	-
AH14G27740.1	0.0495299	27	0	4	4	23	Chr14	102053980	102055469	002211F	F-box protein At3g07870 [Source:Uniprot/SWISSPROT%3BAcc:Q9SFC7]	-	GO:0005515
AH14G27760.1	1.47941	27	0	4	4	23	Chr14	102059523	102061558	002211F	Two-pore potassium channel 2 [Source:Uniprot/SWISSPROT%3BAcc:Q9FL25]	K05389	-
AH14G27790.1	0.384646	27	0	4	4	23	Chr14	102128045	102150985	002233F	negative regulator of systemic acquired resistance (SNI1) [Source:TAIR%3BAcc:AT4G18470]	-	GO:0005515
AH14G27810.1	0.00332138	27	0	4	4	23	Chr14	102165470	102166906	002233F	Putative F-box protein At1g53550 [Source:Uniprot/SWISSPROT%3BAcc:Q9LPH0]	-	GO:0005515
AH16G05410.1	1.33835	27	0	4	4	23	Chr16	10197280	10203460	001561F	negative regulator of systemic acquired resistance (SNI1) [Source:TAIR%3BAcc:AT4G18470]	-	GO:0005515
AH16G05420.1	0	27	0	4	4	23	Chr16	10239025	10239563	001561F	-	-	-
AH16G05440.1	0	27	0	4	4	23	Chr16	10269711	10271413	001127F	-	-	-
AH16G05450.1	0	27	0	4	4	23	Chr16	10282736	10283426	001127F	-	-	-
AH16G05460.1	0	27	0	4	4	23	Chr16	10298106	10300113	001127F	-	-	-
AH16G05470.1	0	27	0	4	4	23	Chr16	10301466	10310985	001127F	60S ribosomal protein L21-1 [Source:Uniprot/SWISSPROT%3BAcc:Q43291]	-	GO:0005515
AH16G05520.1	0	27	0	4	4	23	Chr16	10437777	10438264	001127F	-	-	-
AH16G05530.1	0	27	0	4	4	23	Chr16	10438351	10442264	001127F	F-box/kelch-repeat protein At3g06240 [Source:Uniprot/SWISSPROT%3BAcc:Q8GXC7]	-	GO:0005515
AH16G05540.1	0.00259324	27	0	4	4	23	Chr16	10460389	10463983	001127F	Putative F-box protein At1g53550 [Source:Uniprot/SWISSPROT%3BAcc:Q9LPH0]	-	GO:0005515
AH16G05620.1	0	27	0	4	4	23	Chr16	10614634	10620736	001127F	-	-	-
AH16G05650.1	0	27	0	4	4	23	Chr16	10662468	10664194	001127F	F-box protein At1g53790 [Source:Uniprot/SWISSPROT%3BAcc:Q0WQM8]	-	GO:0005515
AH16G05720.1	0	27	0	4	4	23	Chr16	10742387	10743777	001127F	F-box/kelch-repeat protein At3g06240 [Source:Uniprot/SWISSPROT%3BAcc:Q8GXC7]	-	GO:0005515
AH16G06040.1	0	27	0	4	4	23	Chr16	11203478	11205130	000119F	-	-	-
AH00G05670.1	0.121351	27	0	4	4	23	Chr00	12060562	12062260	002985F	Two-pore potassium channel 4 [Source:Uniprot/SWISSPROT%3BAcc:Q9FWX6]	K05389	-
AH00G05680.1	0	27	0	4	4	23	Chr00	12066826	12068065	002985F	F-box protein At3g07870 [Source:Uniprot/SWISSPROT%3BAcc:Q9SFC7]	-	-
AH00G06760.1	0.00157045	27	0	4	4	23	Chr00	18444206	18445555	003515F	F-box protein At3g07870 [Source:Uniprot/SWISSPROT%3BAcc:Q9SFC7]	-	GO:0005515
AH00G06770.1	0.855471	27	0	4	4	23	Chr00	18450034	18452649	003515F	Two-pore potassium channel 2 [Source:Uniprot/SWISSPROT%3BAcc:Q9FL25]	K05389	-
AH00G09120.1	0.183289	27	0	4	4	23	Chr00	27189253	27190577	004945F	Two-pore potassium channel 2 [Source:Uniprot/SWISSPROT%3BAcc:Q9FL25]	-	-
AH00G09130.1	0	27	0	4	4	23	Chr00	27194998	27196292	004945F	Putative F-box protein At1g53550 [Source:Uniprot/SWISSPROT%3BAcc:Q9LPH0]	-	GO:0005515
AH01G05160.1	0	31	1	8	9	22	Chr01	7252080	7256047	000002F	-	-	GO:0003676;GO:0008270
AH01G10280.1	0	31	1	8	9	22	Chr01	15773625	15786836	000506F	unknown protein%3B LOCATED IN: chloroplast%3B Has 24 Blast hits to 24 proteins in 7 species: Archae - 0%3B Bacteria - 0%3B Metazoa - 4%3B Fungi - 0%3B Plants - 14%3B Viruses - 6%3B Other Eukaryotes - 0 (source: NCBI BLink). [Source:TAIR%3BAcc:AT1G37113]	-	GO:0003676;GO:0008270
AH02G09930.1	0	31	1	8	9	22	Chr02	16055198	16061706	000181F_2	unknown protein%3B LOCATED IN: chloroplast%3B Has 24 Blast hits to 24 proteins in 7 species: Archae - 0%3B Bacteria - 0%3B Metazoa - 4%3B Fungi - 0%3B Plants - 14%3B Viruses - 6%3B Other Eukaryotes - 0 (source: NCBI BLink). [Source:TAIR%3BAcc:AT1G37113]	-	-
AH05G13190.1	0	31	1	8	9	22	Chr05	31577318	31580281	000866F	-	-	GO:0003676;GO:0008270
AH08G00310.1	0	31	1	8	9	22	Chr08	710681	717366	000156F	unknown protein%3B LOCATED IN: chloroplast%3B Has 24 Blast hits to 24 proteins in 7 species: Archae - 0%3B Bacteria - 0%3B Metazoa - 4%3B Fungi - 0%3B Plants - 14%3B Viruses - 6%3B Other Eukaryotes - 0 (source: NCBI BLink). [Source:TAIR%3BAcc:AT1G37113]	-	GO:0003676;GO:0008270
AH08G01870.1	0	31	1	8	9	22	Chr08	3029942	3030681	003790F	-	-	-
AH08G02580.1	0	31	1	8	9	22	Chr08	4353205	4359813	000174F	unknown protein%3B LOCATED IN: chloroplast%3B Has 24 Blast hits to 24 proteins in 7 species: Archae - 0%3B Bacteria - 0%3B Metazoa - 4%3B Fungi - 0%3B Plants - 14%3B Viruses - 6%3B Other Eukaryotes - 0 (source: NCBI BLink). [Source:TAIR%3BAcc:AT1G37113]	-	GO:0003676;GO:0008270
AH08G07810.1	0	31	1	8	9	22	Chr08	12902853	12916470	000073F	unknown protein%3B LOCATED IN: chloroplast%3B Has 24 Blast hits to 24 proteins in 7 species: Archae - 0%3B Bacteria - 0%3B Metazoa - 4%3B Fungi - 0%3B Plants - 14%3B Viruses - 6%3B Other Eukaryotes - 0 (source: NCBI BLink). [Source:TAIR%3BAcc:AT1G37113]	-	GO:0003676;GO:0008270
AH11G11740.1	0	31	1	8	9	22	Chr11	21063808	21064881	000240F_1	-	-	-
AH12G26410.1	0	31	1	8	9	22	Chr12	97994660	97996973	000158F	-	-	-
AH12G27710.1	0.000371138	31	1	8	9	22	Chr12	101148678	101153685	000281F	unknown protein%3B LOCATED IN: chloroplast%3B Has 24 Blast hits to 24 proteins in 7 species: Archae - 0%3B Bacteria - 0%3B Metazoa - 4%3B Fungi - 0%3B Plants - 14%3B Viruses - 6%3B Other Eukaryotes - 0 (source: NCBI BLink). [Source:TAIR%3BAcc:AT1G37113]	-	GO:0003676;GO:0008270
AH14G38370.1	0	31	1	8	9	22	Chr14	124079310	124086603	000677F_2	unknown protein%3B LOCATED IN: chloroplast%3B Has 24 Blast hits to 24 proteins in 7 species: Archae - 0%3B Bacteria - 0%3B Metazoa - 4%3B Fungi - 0%3B Plants - 14%3B Viruses - 6%3B Other Eukaryotes - 0 (source: NCBI BLink). [Source:TAIR%3BAcc:AT1G37113]	-	-
AH16G02180.1	0	31	1	8	9	22	Chr16	2729843	2735978	002708F	unknown protein%3B LOCATED IN: chloroplast%3B Has 24 Blast hits to 24 proteins in 7 species: Archae - 0%3B Bacteria - 0%3B Metazoa - 4%3B Fungi - 0%3B Plants - 14%3B Viruses - 6%3B Other Eukaryotes - 0 (source: NCBI BLink). [Source:TAIR%3BAcc:AT1G37113]	-	GO:0003676;GO:0008270
AH16G02190.1	0	31	1	8	9	22	Chr16	2752179	2756796	002708F	-	-	GO:0003676;GO:0008270
AH16G02240.1	0	31	1	8	9	22	Chr16	2797311	2803268	003318F	-	-	-
AH16G16430.1	0	31	1	8	9	22	Chr16	27331186	27337813	000167F_2	unknown protein%3B LOCATED IN: chloroplast%3B Has 24 Blast hits to 24 proteins in 7 species: Archae - 0%3B Bacteria - 0%3B Metazoa - 4%3B Fungi - 0%3B Plants - 14%3B Viruses - 6%3B Other Eukaryotes - 0 (source: NCBI BLink). [Source:TAIR%3BAcc:AT1G37113]	-	GO:0003676;GO:0008270
AH16G48240.1	0.0111905	31	1	8	9	22	Chr16	148894689	148907222	000003F	-	-	GO:0003676;GO:0008270
AH16G49960.1	0	31	1	8	9	22	Chr16	151127668	151134199	000003F	unknown protein%3B LOCATED IN: chloroplast%3B Has 24 Blast hits to 24 proteins in 7 species: Archae - 0%3B Bacteria - 0%3B Metazoa - 4%3B Fungi - 0%3B Plants - 14%3B Viruses - 6%3B Other Eukaryotes - 0 (source: NCBI BLink). [Source:TAIR%3BAcc:AT1G37113]	-	GO:0003676;GO:0008270
AH17G08820.1	0	31	1	8	9	22	Chr17	11881721	11886167	000515F	unknown protein%3B LOCATED IN: chloroplast%3B Has 24 Blast hits to 24 proteins in 7 species: Archae - 0%3B Bacteria - 0%3B Metazoa - 4%3B Fungi - 0%3B Plants - 14%3B Viruses - 6%3B Other Eukaryotes - 0 (source: NCBI BLink). [Source:TAIR%3BAcc:AT1G37113]	-	-
AH17G20110.1	0	31	1	8	9	22	Chr17	45427458	45434821	000383F_1	-	-	-
AH18G03890.1	0	31	1	8	9	22	Chr18	3697876	3700394	000051F	-	-	-
AH18G09820.1	0.415075	31	1	8	9	22	Chr18	12612250	12620175	000414F	unknown protein%3B LOCATED IN: chloroplast%3B Has 24 Blast hits to 24 proteins in 7 species: Archae - 0%3B Bacteria - 0%3B Metazoa - 4%3B Fungi - 0%3B Plants - 14%3B Viruses - 6%3B Other Eukaryotes - 0 (source: NCBI BLink). [Source:TAIR%3BAcc:AT1G37113]	-	GO:0003676;GO:0008270
AH19G12200.1	0	31	1	8	9	22	Chr19	18623746	18629137	000162F	-	-	-
AH19G18650.1	0	31	1	8	9	22	Chr19	37798008	37808431	002160F	unknown protein%3B LOCATED IN: chloroplast%3B Has 24 Blast hits to 24 proteins in 7 species: Archae - 0%3B Bacteria - 0%3B Metazoa - 4%3B Fungi - 0%3B Plants - 14%3B Viruses - 6%3B Other Eukaryotes - 0 (source: NCBI BLink). [Source:TAIR%3BAcc:AT1G37113]	-	GO:0003676;GO:0008270
AH19G40850.1	0	31	1	8	9	22	Chr19	150825160	150826707	000019F_2	-	K00485(FMO; dimethylaniline monooxygenase (N-oxide forming) [EC:1.14.13.8])	-
AH20G31500.1	0	31	1	8	9	22	Chr20	121893278	121899330	000063F_2	unknown protein%3B LOCATED IN: chloroplast%3B Has 24 Blast hits to 24 proteins in 7 species: Archae - 0%3B Bacteria - 0%3B Metazoa - 4%3B Fungi - 0%3B Plants - 14%3B Viruses - 6%3B Other Eukaryotes - 0 (source: NCBI BLink). [Source:TAIR%3BAcc:AT1G37113]	-	GO:0003676;GO:0008270
AH20G31520.1	0	31	1	8	9	22	Chr20	121904584	121907621	000063F_2	unknown protein%3B LOCATED IN: chloroplast%3B Has 24 Blast hits to 24 proteins in 7 species: Archae - 0%3B Bacteria - 0%3B Metazoa - 4%3B Fungi - 0%3B Plants - 14%3B Viruses - 6%3B Other Eukaryotes - 0 (source: NCBI BLink). [Source:TAIR%3BAcc:AT1G37113]	-	-
AH20G34650.1	0	31	1	8	9	22	Chr20	129366031	129375840	000374F	-	-	-
AH06G03710.1	0	31	1	8	9	22	Chr06	6443232	6446563	000053F	unknown protein%3B LOCATED IN: chloroplast%3B Has 24 Blast hits to 24 proteins in 7 species: Archae - 0%3B Bacteria - 0%3B Metazoa - 4%3B Fungi - 0%3B Plants - 14%3B Viruses - 6%3B Other Eukaryotes - 0 (source: NCBI BLink). [Source:TAIR%3BAcc:AT1G37113]	-	-
AH03G20270.1	0	24	0	2	2	22	Chr03	33287249	33289573	001029F	-	-	-
AH03G20570.1	0	24	0	2	2	22	Chr03	33524026	33526324	001029F	-	-	-
AH03G25340.1	0	24	0	2	2	22	Chr03	45142590	45252552	000210F_1	-	-	-
AH03G31920.1	0	24	0	2	2	22	Chr03	95488349	95489881	001045F	-	-	-
AH03G31970.1	0	24	0	2	2	22	Chr03	95560048	95562177	001045F	-	-	-
AH03G35090.1	0	24	0	2	2	22	Chr03	112751043	112753360	001042F	-	-	-
AH04G17970.1	0	24	0	2	2	22	Chr04	55301076	55305289	001432F	receptor like protein 6 [Source:TAIR%3BAcc:AT1G45616]	-	-
AH07G17750.1	0	24	0	2	2	22	Chr07	40725273	40727516	001036F	-	-	-
AH09G20050.1	0	24	0	2	2	22	Chr09	70415244	70420286	000704F	-	-	-
AH16G14530.1	0	24	0	2	2	22	Chr16	24075898	24078230	001014F	-	-	-
AH03G20820.1	0	24	0	2	2	22	Chr03	33745986	33748304	001029F	-	-	-
AH03G30690.1	0	24	0	2	2	22	Chr03	86509988	86729766	000045F_4	-	-	-
AH03G31420.1	0	24	0	2	2	22	Chr03	95020737	95022872	001045F	-	-	-
AH03G31870.1	0	24	0	2	2	22	Chr03	95423767	95426652	001045F	-	-	-
AH03G35180.1	0	24	0	2	2	22	Chr03	112853048	112854430	001042F	-	-	-
AH04G14060.1	0	24	0	2	2	22	Chr04	30893154	30895470	001039F	-	-	-
AH04G14110.1	0	24	0	2	2	22	Chr04	30930242	30932560	001039F	-	-	-
AH04G14200.1	0	24	0	2	2	22	Chr04	31012316	31013915	001039F	-	-	-
AH07G17990.1	0	24	0	2	2	22	Chr07	40922536	40924857	001036F	-	-	-
AH07G18150.1	0	24	0	2	2	22	Chr07	41184144	41186480	001036F	-	-	-
AH07G18220.1	0	24	0	2	2	22	Chr07	41289871	41292763	001036F	-	-	-
AH07G23140.1	0	24	0	2	2	22	Chr07	64081456	64086732	000403F	-	-	-
AH14G27240.1	0	24	0	3	3	21	Chr14	101207240	101207939	000603F_2	-	-	-
AH12G00030.1	0	24	0	3	3	21	Chr12	18282	19687	004044F	-	-	-
AH12G00060.1	0.00942038	24	0	3	3	21	Chr12	25517	29308	002975F	-	-	-
AH12G00080.1	0	24	0	3	3	21	Chr12	45007	49861	002975F	unknown protein%3B Has 30201 Blast hits to 17322 proteins in 780 species: Archae - 12%3B Bacteria - 1396%3B Metazoa - 17338%3B Fungi - 3422%3B Plants - 5037%3B Viruses - 0%3B Other Eukaryotes - 2996 (source: NCBI BLink). [Source:TAIR%3BAcc:AT4G39630]	-	-
AH12G00100.1	0	24	0	3	3	21	Chr12	96814	100558	004910F	unknown protein%3B Has 30201 Blast hits to 17322 proteins in 780 species: Archae - 12%3B Bacteria - 1396%3B Metazoa - 17338%3B Fungi - 3422%3B Plants - 5037%3B Viruses - 0%3B Other Eukaryotes - 2996 (source: NCBI BLink). [Source:TAIR%3BAcc:AT4G39630]	-	-
AH12G00230.1	0.0127867	24	0	3	3	21	Chr12	299754	303755	001953F	-	-	-
AH12G00250.1	0	24	0	3	3	21	Chr12	368661	371778	001953F	unknown protein%3B Has 30201 Blast hits to 17322 proteins in 780 species: Archae - 12%3B Bacteria - 1396%3B Metazoa - 17338%3B Fungi - 3422%3B Plants - 5037%3B Viruses - 0%3B Other Eukaryotes - 2996 (source: NCBI BLink). [Source:TAIR%3BAcc:AT4G39630]	-	-
AH12G00280.1	0	24	0	3	3	21	Chr12	414252	417997	001953F	-	-	-
AH12G00340.1	0	24	0	3	3	21	Chr12	460795	465850	000060F_1	unknown protein%3B Has 30201 Blast hits to 17322 proteins in 780 species: Archae - 12%3B Bacteria - 1396%3B Metazoa - 17338%3B Fungi - 3422%3B Plants - 5037%3B Viruses - 0%3B Other Eukaryotes - 2996 (source: NCBI BLink). [Source:TAIR%3BAcc:AT4G39630]	-	-
AH12G00410.1	0.000811724	24	0	3	3	21	Chr12	691600	698105	000060F_1	-	-	-
AH12G00450.1	0	24	0	3	3	21	Chr12	718063	720334	000060F_1	-	-	-
AH12G00470.1	0.00196717	24	0	3	3	21	Chr12	739054	786060	000060F_1	unknown protein%3B Has 30201 Blast hits to 17322 proteins in 780 species: Archae - 12%3B Bacteria - 1396%3B Metazoa - 17338%3B Fungi - 3422%3B Plants - 5037%3B Viruses - 0%3B Other Eukaryotes - 2996 (source: NCBI BLink). [Source:TAIR%3BAcc:AT4G39630]	-	-
AH12G00590.1	0	24	0	3	3	21	Chr12	887647	890531	000060F_1	-	-	-
AH12G00620.1	0	24	0	3	3	21	Chr12	903219	907748	000060F_1	-	-	-
AH12G00780.1	0	24	0	3	3	21	Chr12	1169734	1179185	000060F_1	unknown protein%3B Has 30201 Blast hits to 17322 proteins in 780 species: Archae - 12%3B Bacteria - 1396%3B Metazoa - 17338%3B Fungi - 3422%3B Plants - 5037%3B Viruses - 0%3B Other Eukaryotes - 2996 (source: NCBI BLink). [Source:TAIR%3BAcc:AT4G39630]	-	-
AH12G00790.1	0	24	0	3	3	21	Chr12	1170077	1177197	000060F_1	-	-	-
AH12G37320.1	0.883054	24	0	3	3	21	Chr12	116770507	116775738	000947F	-	-	-
AH16G26690.1	0.00940062	24	0	3	3	21	Chr16	98566606	98568158	000260F_1	-	-	-
AH16G26700.1	0	24	0	3	3	21	Chr16	98566925	98569807	000260F_1	-	-	-
AH18G18550.1	0	24	0	3	3	21	Chr18	34598287	34599696	000775F	-	-	-
AH18G22120.1	0	24	0	3	3	21	Chr18	56909974	56911265	000252F	-	-	-
AH19G33980.1	0	24	0	3	3	21	Chr19	137664684	137665194	000047F	-	-	-
AH10G17240.1	0.331452	21	0	1	1	20	Chr10	57273641	57276732	001937F	-	-	-
AH17G21100.1	5.52882	21	0	1	1	20	Chr17	50921084	50927419	000524F	-	-	-
AH00G08150.1	0.356959	21	0	1	1	20	Chr00	23610725	23616717	004104F	-	-	-
AH10G17120.1	4.91373	21	0	1	1	20	Chr10	57005316	57020087	002277F	-	-	-
AH10G17210.1	7.01126	21	0	1	1	20	Chr10	57248010	57262238	001937F	-	-	-
AH16G26100.1	0.427524	21	0	1	1	20	Chr16	96361963	96372977	003000F	-	-	-
AH17G00480.1	0.127196	21	0	1	1	20	Chr17	675402	687180	002812F	-	-	-
AH07G16040.1	8.13673	21	0	1	1	20	Chr07	30588062	30594317	002164F	-	-	-
AH07G16080.1	5.00539	21	0	1	1	20	Chr07	30630841	30635062	002164F	-	-	-
AH07G16480.1	0	21	0	1	1	20	Chr07	31738035	31747939	003565F	-	-	-
AH07G30400.1	0.573431	21	0	1	1	20	Chr07	83105315	83116999	005222F	-	-	-
AH00G05310.1	0.874633	21	0	1	1	20	Chr00	11073372	11078548	002835F	-	-	-
AH00G05720.1	0.200494	21	0	1	1	20	Chr00	12191147	12201062	002972F	-	-	-
AH00G06100.1	0.409989	21	0	1	1	20	Chr00	15098594	15112587	003230F	-	-	-
AH00G06410.1	0.00543614	21	0	1	1	20	Chr00	16674601	16702617	003340F	-	-	-
AH00G06600.1	0	21	0	1	1	20	Chr00	17682462	17692357	003430F	-	-	-
AH00G06960.1	0.453353	21	0	1	1	20	Chr00	19168797	19178793	003577F	-	-	-
AH00G07070.1	4.32904	21	0	1	1	20	Chr00	19283634	19295465	003580F	-	-	-
AH00G07220.1	1.86666	21	0	1	1	20	Chr00	19992034	19997781	003632F	-	-	-
AH01G19900.1	0.00884586	18	0	0	0	18	Chr01	56190534	56194544	000270F	-	K07466(RFA1, RPA1, rpa; replication factor A1)	-
AH01G22530.1	0	18	0	0	0	18	Chr01	77278272	77289618	000915F	Nucleic acid-binding%2C OB-fold-like protein [Source:TAIR%3BAcc:AT2G05642]	K07466(RFA1, RPA1, rpa; replication factor A1)	-
AH10G26150.1	0	18	0	0	0	18	Chr10	99266353	99266800	000662F	-	-	-
AH11G18930.1	0	18	0	0	0	18	Chr11	54065794	54067344	000502F	-	-	-
AH12G06010.1	0	18	0	0	0	18	Chr12	8043623	8050215	000054F	Nucleic acid-binding%2C OB-fold-like protein [Source:TAIR%3BAcc:AT2G05642]	K07466(RFA1, RPA1, rpa; replication factor A1)	-
AH12G17100.1	0	18	0	0	0	18	Chr12	41029906	41035957	000271F	-	-	-
AH13G04860.1	0.00182117	18	0	0	0	18	Chr13	5606182	5614105	000037F	-	K07466(RFA1, RPA1, rpa; replication factor A1)	-
AH13G18480.1	0	18	0	0	0	18	Chr13	28339233	28341911	000012F_2	-	K07466(RFA1, RPA1, rpa; replication factor A1)	-
AH17G35300.1	0	18	0	0	0	18	Chr17	124922629	124930076	000126F	-	-	-
AH19G16550.1	0	18	0	0	0	18	Chr19	29507041	29510223	000369F	-	K07466(RFA1, RPA1, rpa; replication factor A1)	-
AH19G29170.1	0	18	0	0	0	18	Chr19	122182669	122198038	000974F	-	K07466(RFA1, RPA1, rpa; replication factor A1)	-
AH02G09390.1	0	18	0	0	0	18	Chr02	14720060	14723786	000181F_2	-	-	-
AH20G29090.1	0	18	0	0	0	18	Chr20	115780010	115781868	001357F	-	K07466(RFA1, RPA1, rpa; replication factor A1)	-
AH03G18260.1	0	18	0	0	0	18	Chr03	30072697	30076488	000615F	Nucleic acid-binding%2C OB-fold-like protein [Source:TAIR%3BAcc:AT2G05642]	K07466(RFA1, RPA1, rpa; replication factor A1)	-
AH05G01620.1	0	18	0	0	0	18	Chr05	1970672	1975199	000050F	-	K07466(RFA1, RPA1, rpa; replication factor A1)	-
AH09G18130.1	0	18	0	0	0	18	Chr09	47584980	47591181	002388F	-	K07466(RFA1, RPA1, rpa; replication factor A1)	-
AH10G32870.1	0	18	0	0	0	18	Chr10	111066764	111071759	000108F	-	-	-
AH02G12480.1	0	18	0	0	0	18	Chr02	22779405	22782121	000319F	-	-	-
AH03G07820.1	0.0274347	18	0	0	0	18	Chr03	9238468	9243278	000806F	unknown protein%3B BEST Arabidopsis thaliana protein match is: unknown protein (TAIR:AT3G49055.1)%3B Has 71940 Blast hits to 38124 proteins in 2481 species: Archae - 1358%3B Bacteria - 12126%3B Metazoa - 32861%3B Fungi - 6786%3B Plants - 4024%3B Viruses - 195%3B Ot /.../karyotes - 14590 (source: NCBI BLink). [Source:TAIR%3BAcc:AT1G24560]	-	-
AH03G45770.1	0	18	0	0	0	18	Chr03	133450504	133452672	001150F_2	Aminotransferase-like%2C plant mobile domain family protein [Source:TAIR%3BAcc:AT2G04865]	-	-
AH04G35090.1	0	18	0	0	0	18	Chr04	121821739	121823113	000381F	Serine/threonine-protein phosphatase 7 long form homolog [Source:Uniprot/SWISSPROT%3BAcc:Q9LNG5]	-	-
AH09G18240.1	0	18	0	0	0	18	Chr09	48063674	48069841	001055F_2	Serine/threonine-protein phosphatase 7 long form homolog [Source:Uniprot/SWISSPROT%3BAcc:Q9LNG5]	-	-
AH09G20610.1	0	18	0	0	0	18	Chr09	73117949	73120128	000011F	Serine/threonine-protein phosphatase 7 long form homolog [Source:Uniprot/SWISSPROT%3BAcc:Q9LNG5]	-	-
AH09G22840.1	0	18	0	0	0	18	Chr09	85727513	85730162	000098F_1	Serine/threonine-protein phosphatase 7 long form homolog [Source:Uniprot/SWISSPROT%3BAcc:Q9LNG5]	-	-
AH10G11210.1	0	18	0	0	0	18	Chr10	19956058	19958237	001321F_1	Serine/threonine-protein phosphatase 7 long form homolog [Source:Uniprot/SWISSPROT%3BAcc:Q9LNG5]	-	-
AH10G19910.1	0	18	0	0	0	18	Chr10	77591802	77594040	000463F	Serine/threonine-protein phosphatase 7 long form homolog [Source:Uniprot/SWISSPROT%3BAcc:Q9LNG5]	-	-
AH10G25850.1	0	18	0	0	0	18	Chr10	98210966	98213122	000503F	Serine/threonine-protein phosphatase 7 long form homolog [Source:Uniprot/SWISSPROT%3BAcc:Q9LNG5]	-	-
AH04G35080.1	0	18	0	0	0	18	Chr04	121816883	121818914	000381F	Serine/threonine-protein phosphatase 7 long form homolog [Source:Uniprot/SWISSPROT%3BAcc:Q9LNG5]	-	-
AH05G31980.1	0	18	0	0	0	18	Chr05	102262220	102262972	000007F	-	-	-
AH06G24000.1	0	18	0	0	0	18	Chr06	91515338	91516439	002213F	-	-	-
AH06G27560.1	0	18	0	0	0	18	Chr06	101234903	101235379	000803F	-	-	-
AH06G31130.1	0	18	0	0	0	18	Chr06	107104439	107108504	000102F	Serine/threonine-protein phosphatase 7 long form homolog [Source:Uniprot/SWISSPROT%3BAcc:Q9LNG5]	-	-
AH00G07830.1	0.332557	18	0	0	0	18	Chr00	22673708	22674360	003906F	-	-	-
AH10G17000.1	1.83507	18	0	0	0	18	Chr10	56851692	56881080	002277F	-	-	-
AH16G26140.1	0.201695	18	0	0	0	18	Chr16	96380443	96390846	003000F	-	-	-
AH17G00240.1	1.48929	18	0	0	0	18	Chr17	437686	447243	001895F	-	-	-
AH17G24640.1	0	18	0	0	0	18	Chr17	75530215	75533782	000523F	-	-	-
AH07G30380.1	0.520885	18	0	0	0	18	Chr07	83103703	83115935	005222F	-	-	-
AH00G05400.1	0.166792	18	0	0	0	18	Chr00	11489702	11540717	002945F	-	-	-
AH00G05750.1	1.36628	18	0	0	0	18	Chr00	12215441	12233773	002972F	-	-	-
AH00G05860.1	0.213131	18	0	0	0	18	Chr00	13806608	13827017	003145F	-	-	-
AH00G07930.1	0.820399	18	0	0	0	18	Chr00	22840076	22846421	003934F	-	-	-
AH00G08100.1	0.0778301	18	0	0	0	18	Chr00	23592232	23597022	004104F	-	-	-
AH00G08540.1	0.35533	18	0	0	0	18	Chr00	24969206	24989402	004423F	-	-	-
AH00G08780.1	0.00313148	18	0	0	0	18	Chr00	25922721	25933334	004660F	-	-	-
AH00G08890.1	0	18	0	0	0	18	Chr00	25970661	25979248	004665F	-	-	-
AH00G09070.1	0	18	0	0	0	18	Chr00	26759054	26762219	004833F	-	-	-
AH00G09090.1	0	18	0	0	0	18	Chr00	26763123	26771714	004833F	-	-	-
AH16G15230.1	0	22	3	2	5	17	Chr16	24681053	24684723	001290F	ATP-dependent peptidases%3Bnucleotide binding%3Bserine-type endopeptidases%3BDNA helicases%3BATP binding%3Bdamaged DNA binding%3Bnucleoside-triphosphatases [Source:TAIR%3BAcc:AT5G50340]	K04485	-
AH16G24230.1	0	22	3	2	5	17	Chr16	84826485	84829709	000378F_1	ATP-dependent peptidases%3Bnucleotide binding%3Bserine-type endopeptidases%3BDNA helicases%3BATP binding%3Bdamaged DNA binding%3Bnucleoside-triphosphatases [Source:TAIR%3BAcc:AT5G50340]	K04485	-
AH19G15520.1	0	22	3	2	5	17	Chr19	26391333	26394099	001206F	ATP-dependent peptidases%3Bnucleotide binding%3Bserine-type endopeptidases%3BDNA helicases%3BATP binding%3Bdamaged DNA binding%3Bnucleoside-triphosphatases [Source:TAIR%3BAcc:AT5G50340]	K04485	-
AH19G43980.1	0	22	3	2	5	17	Chr19	154979085	154982738	000052F_2	ATP-dependent peptidases%3Bnucleotide binding%3Bserine-type endopeptidases%3BDNA helicases%3BATP binding%3Bdamaged DNA binding%3Bnucleoside-triphosphatases [Source:TAIR%3BAcc:AT5G50340]	K04485	-
AH11G20920.1	0.0376894	22	3	2	5	17	Chr11	65916884	65917301	000968F	-	-	-
AH11G29470.1	0.0165694	22	3	2	5	17	Chr11	129746341	129747197	000107F	-	-	-
AH12G26550.1	0.00213055	22	3	2	5	17	Chr12	98363814	98365605	000158F	-	-	-
AH13G22130.1	0	22	3	2	5	17	Chr13	35468315	35469354	001909F	-	-	-
AH13G47330.1	0.00907941	22	3	2	5	17	Chr13	136295998	136298471	000061F	-	-	-
AH14G13170.1	0.0237416	22	3	2	5	17	Chr14	20972798	20974432	000123F	-	-	-
AH14G18920.1	0	22	3	2	5	17	Chr14	43879095	43881541	000345F	-	-	-
AH16G05240.1	0	22	3	2	5	17	Chr16	9919862	9921427	001561F	-	-	-
AH18G03800.1	0.131485	22	3	2	5	17	Chr18	3593203	3594054	000051F	-	-	-
AH18G14020.1	0	22	3	2	5	17	Chr18	21900188	21907021	000425F	-	-	-
AH18G36350.1	0	22	3	2	5	17	Chr18	129269956	129271047	000104F_2	-	-	-
AH19G14610.1	0.58728	22	3	2	5	17	Chr19	24405802	24408065	001050F	-	-	-
AH19G23240.1	0	22	3	2	5	17	Chr19	68333986	68335068	003127F	-	-	-
AH20G14430.1	0	22	3	2	5	17	Chr20	22433281	22434348	001876F	-	-	-
AH20G14480.1	0	22	3	2	5	17	Chr20	22530914	22532121	001876F	-	-	-
AH20G17010.1	0	22	3	2	5	17	Chr20	28533775	28536494	002018F	-	-	-
AH12G17820.1	0.00100134	17	0	0	0	17	Chr12	49329462	49334485	004763F	ATPase%2C F1 complex%2C alpha subunit protein [Source:TAIR%3BAcc:AT2G07698]	K02111(ATPF1A, atpA; F-type H+-transporting ATPase subunit alpha [EC:3.6.3.14])	GO:0015078;GO:0015986;GO:0045263;GO:0015991;GO:0033177;GO:0015992;GO:0046034;GO:0005524
AH12G25470.1	0	17	0	0	0	17	Chr12	95555988	95557387	000664F_2	ATPase%2C F1 complex%2C alpha subunit protein [Source:TAIR%3BAcc:AT2G07698]	K02111(ATPF1A, atpA; F-type H+-transporting ATPase subunit alpha [EC:3.6.3.14])	GO:0015986
AH13G29130.1	0.011763	17	0	0	0	17	Chr13	56644918	56645964	000198F	ATPase%2C F1 complex%2C alpha subunit protein [Source:TAIR%3BAcc:AT2G07698]	K02111(ATPF1A, atpA; F-type H+-transporting ATPase subunit alpha [EC:3.6.3.14])	GO:0005524;GO:0015986
AH13G32920.1	0	17	0	0	0	17	Chr13	97051436	97055835	005620F	ATPase%2C F1 complex%2C alpha subunit protein [Source:TAIR%3BAcc:AT2G07698]	K02111(ATPF1A, atpA; F-type H+-transporting ATPase subunit alpha [EC:3.6.3.14])	GO:0015986;GO:0015992;GO:0046034;GO:0005524;GO:0015078;GO:0015991;GO:0033177;GO:0045263;GO:0032559
AH13G56770.1	0.004518	17	0	0	0	17	Chr13	146781598	146786289	000029F	-	K02110(ATPF0C, atpE; F-type H+-transporting ATPase subunit c)	GO:0015078;GO:0015986;GO:0045263;GO:0015991;GO:0033177
AH16G06710.1	0.0984969	17	0	0	0	17	Chr16	12115884	12143761	000119F	ATPase%2C F1 complex%2C alpha subunit protein [Source:TAIR%3BAcc:AT2G07698]	K02111(ATPF1A, atpA; F-type H+-transporting ATPase subunit alpha [EC:3.6.3.14])	GO:0005524
AH16G13880.1	0	17	0	0	0	17	Chr16	23356651	23365104	000377F	-	-	-
AH20G17900.1	0	17	0	0	0	17	Chr20	31756813	31758039	005048F	ATPase%2C F1 complex%2C alpha subunit protein [Source:TAIR%3BAcc:AT2G07698]	K02111(ATPF1A, atpA; F-type H+-transporting ATPase subunit alpha [EC:3.6.3.14])	GO:0015986
AH20G20730.1	0	17	0	0	0	17	Chr20	45719367	45720256	000344F_2	ATPase%2C F1 complex%2C alpha subunit protein [Source:TAIR%3BAcc:AT2G07698]	K02111(ATPF1A, atpA; F-type H+-transporting ATPase subunit alpha [EC:3.6.3.14])	GO:0005524;GO:0015992;GO:0046034
AH20G36290.1	0	17	0	0	0	17	Chr20	133302651	133305637	000619F	ATPase%2C F1 complex%2C alpha subunit protein [Source:TAIR%3BAcc:AT2G07698]	K02111(ATPF1A, atpA; F-type H+-transporting ATPase subunit alpha [EC:3.6.3.14])	-
AH03G28270.1	0	17	0	0	0	17	Chr03	60830325	60832479	000238F_1	-	K02110(ATPF0C, atpE; F-type H+-transporting ATPase subunit c)	-
AH04G18760.1	0.00378	17	0	0	0	17	Chr04	66332051	66333613	000683F	ATPase%2C F1 complex%2C alpha subunit protein [Source:TAIR%3BAcc:AT2G07698]	K02111(ATPF1A, atpA; F-type H+-transporting ATPase subunit alpha [EC:3.6.3.14])	GO:0009512;GO:0005524
AH07G14370.1	0.0114411	17	0	0	0	17	Chr07	23551251	23554889	004796F	ATPase%2C F1 complex%2C alpha subunit protein [Source:TAIR%3BAcc:AT2G07698]	K02111(ATPF1A, atpA; F-type H+-transporting ATPase subunit alpha [EC:3.6.3.14])	GO:0015078;GO:0015991;GO:0033177;GO:0015986;GO:0032559;GO:0045263;GO:0005524;GO:0015992;GO:0046034
AH08G12040.1	0	17	0	0	0	17	Chr08	24054921	24055853	005545F	ATPase%2C F1 complex%2C alpha subunit protein [Source:TAIR%3BAcc:AT2G07698]	K02111(ATPF1A, atpA; F-type H+-transporting ATPase subunit alpha [EC:3.6.3.14])	GO:0005524;GO:0015986
AH09G11680.1	0	17	0	0	0	17	Chr09	19263770	19268165	005100F	ATPase%2C F1 complex%2C alpha subunit protein [Source:TAIR%3BAcc:AT2G07698]	K02111(ATPF1A, atpA; F-type H+-transporting ATPase subunit alpha [EC:3.6.3.14])	GO:0015078;GO:0015986;GO:0045263;GO:0015992;GO:0046034;GO:0015991;GO:0033177;GO:0005524
AH11G21540.1	0	17	0	0	0	17	Chr11	71546710	71551249	005567F	ATP synthase subunit beta-3%2C mitochondrial [Source:Uniprot/SWISSPROT%3BAcc:Q9C5A9]	K02112(ATPF1B, atpD; F-type H+-transporting ATPase subunit beta [EC:3.6.3.14])	GO:0005524;GO:0051536;GO:0055114;GO:0008137;GO:0015986;GO:0045261;GO:0046933
AH15G27570.1	0	17	0	0	0	17	Chr15	127269537	127272081	000708F	ATP synthase subunit beta-3%2C mitochondrial [Source:Uniprot/SWISSPROT%3BAcc:Q9C5A9]	K02878(RP-L16, MRPL16, rplP; large subunit ribosomal protein L16)	GO:0003735;GO:0006412;GO:0019843;GO:0005840
AH16G21280.1	0.00310624	17	0	0	0	17	Chr16	46457642	46459296	000027F_2	NADH dehydrogenase [ubiquinone] iron-sulfur protein 7%2C mitochondrial [Source:Uniprot/SWISSPROT%3BAcc:Q42577]	K05582(ndhK; NAD(P)H-quinone oxidoreductase subunit K [EC:1.6.5.3])	GO:0008137;GO:0055114;GO:0051536
AH17G24900.1	0	17	0	0	0	17	Chr17	79997603	80001128	000097F	ATP synthase subunit beta-2%2C mitochondrial [Source:Uniprot/SWISSPROT%3BAcc:P83484]	K02112(ATPF1B, atpD; F-type H+-transporting ATPase subunit beta [EC:3.6.3.14])	GO:0015986;GO:0045261;GO:0046933;GO:0005524
AH17G26210.1	0	17	0	0	0	17	Chr17	98625085	98626699	001621F	NADH dehydrogenase [ubiquinone] iron-sulfur protein 7%2C mitochondrial [Source:Uniprot/SWISSPROT%3BAcc:Q42577]	K05582(ndhK; NAD(P)H-quinone oxidoreductase subunit K [EC:1.6.5.3])	GO:0003677;GO:0003899;GO:0006351
AH19G13900.1	0	17	0	0	0	17	Chr19	22554960	22556047	005192F	NADH dehydrogenase [ubiquinone] iron-sulfur protein 7%2C mitochondrial [Source:Uniprot/SWISSPROT%3BAcc:Q42577]	K05581(ndhJ; NAD(P)H-quinone oxidoreductase subunit J [EC:1.6.5.3])	GO:0008137;GO:0055114;GO:0051536
AH02G16350.1	0.000766276	17	0	0	0	17	Chr02	52833795	52836873	000211F_2	ATP synthase subunit beta-3%2C mitochondrial [Source:Uniprot/SWISSPROT%3BAcc:Q9C5A9]	K02112(ATPF1B, atpD; F-type H+-transporting ATPase subunit beta [EC:3.6.3.14])	GO:0005524;GO:0015986;GO:0045261;GO:0046933
AH03G20990.1	0	17	0	0	0	17	Chr03	34092079	34093380	004871F	NADH dehydrogenase [ubiquinone] iron-sulfur protein 7%2C mitochondrial [Source:Uniprot/SWISSPROT%3BAcc:Q42577]	K05582(ndhK; NAD(P)H-quinone oxidoreductase subunit K [EC:1.6.5.3])	GO:0051536;GO:0055114;GO:0008137
AH04G11480.1	0	17	0	0	0	17	Chr04	20644856	20649578	004248F	ATP synthase subunit beta-2%2C mitochondrial [Source:Uniprot/SWISSPROT%3BAcc:P83484]	K02112(ATPF1B, atpD; F-type H+-transporting ATPase subunit beta [EC:3.6.3.14])	GO:0008137;GO:0055114;GO:0015986;GO:0051536;GO:0045261;GO:0046933;GO:0005524
AH06G19460.1	0.0013689	17	0	0	0	17	Chr06	72663233	72667980	001374F	ATP synthase subunit beta-2%2C mitochondrial [Source:Uniprot/SWISSPROT%3BAcc:P83484]	K02112(ATPF1B, atpD; F-type H+-transporting ATPase subunit beta [EC:3.6.3.14])	GO:0008137;GO:0055114;GO:0005524;GO:0015986;GO:0051536;GO:0045261;GO:0046933
AH07G11510.1	0	17	0	0	0	17	Chr07	16833810	16834720	000110F	ATP synthase subunit beta-3%2C mitochondrial [Source:Uniprot/SWISSPROT%3BAcc:Q9C5A9]	K02112(ATPF1B, atpD; F-type H+-transporting ATPase subunit beta [EC:3.6.3.14])	GO:0005524
AH07G17470.1	0	17	0	0	0	17	Chr07	38313406	38316600	005492F	ATP synthase subunit beta-3%2C mitochondrial [Source:Uniprot/SWISSPROT%3BAcc:Q9C5A9]	K02112(ATPF1B, atpD; F-type H+-transporting ATPase subunit beta [EC:3.6.3.14])	GO:0008137;GO:0055114;GO:0015986;GO:0045261;GO:0046933;GO:0005524
AH05G09860.1	0	17	0	0	0	17	Chr05	19529128	19533848	005407F	ATP synthase subunit beta-2%2C mitochondrial [Source:Uniprot/SWISSPROT%3BAcc:P83484]	K02112(ATPF1B, atpD; F-type H+-transporting ATPase subunit beta [EC:3.6.3.14])	GO:0008137;GO:0055114;GO:0015986;GO:0005524;GO:0045261;GO:0046933;GO:0051536
AH07G30260.1	0.00131421	17	0	0	0	17	Chr07	82977955	82982684	005056F	ATP synthase subunit beta-2%2C mitochondrial [Source:Uniprot/SWISSPROT%3BAcc:P83484]	K02112(ATPF1B, atpD; F-type H+-transporting ATPase subunit beta [EC:3.6.3.14])	GO:0015986;GO:0008137;GO:0055114;GO:0051536;GO:0005524;GO:0045261;GO:0046933
AH00G09310.1	0.00101897	17	0	0	0	17	Chr00	27771850	27776580	005044F	ATP synthase subunit beta-2%2C mitochondrial [Source:Uniprot/SWISSPROT%3BAcc:P83484]	K02112(ATPF1B, atpD; F-type H+-transporting ATPase subunit beta [EC:3.6.3.14])	GO:0015986;GO:0045261;GO:0046933;GO:0008137;GO:0055114;GO:0005524;GO:0051536
AH04G05350.1	0.00145362	17	0	0	0	17	Chr04	7097715	7104242	002390F	unknown protein%3B LOCATED IN: chloroplast%3B Has 24 Blast hits to 24 proteins in 7 species: Archae - 0%3B Bacteria - 0%3B Metazoa - 4%3B Fungi - 0%3B Plants - 14%3B Viruses - 6%3B Other Eukaryotes - 0 (source: NCBI BLink). [Source:TAIR%3BAcc:AT1G37113]	-	-
AH04G05390.1	0	17	0	0	0	17	Chr04	7126407	7131886	002390F	unknown protein%3B LOCATED IN: chloroplast%3B Has 24 Blast hits to 24 proteins in 7 species: Archae - 0%3B Bacteria - 0%3B Metazoa - 4%3B Fungi - 0%3B Plants - 14%3B Viruses - 6%3B Other Eukaryotes - 0 (source: NCBI BLink). [Source:TAIR%3BAcc:AT1G37113]	-	-
AH04G30920.1	0	17	0	0	0	17	Chr04	114937050	114938412	001007F	-	K00485(FMO; dimethylaniline monooxygenase (N-oxide forming) [EC:1.14.13.8])	-
AH05G03080.1	0.000573793	17	0	0	0	17	Chr05	3948369	3954744	000050F	unknown protein%3B LOCATED IN: chloroplast%3B Has 24 Blast hits to 24 proteins in 7 species: Archae - 0%3B Bacteria - 0%3B Metazoa - 4%3B Fungi - 0%3B Plants - 14%3B Viruses - 6%3B Other Eukaryotes - 0 (source: NCBI BLink). [Source:TAIR%3BAcc:AT1G37113]	-	-
AH11G07020.1	0	17	0	0	0	17	Chr11	10624525	10627139	000753F	-	-	-
AH12G08250.1	0	17	0	0	0	17	Chr12	11114078	11116776	000663F_1	unknown protein%3B LOCATED IN: chloroplast%3B Has 24 Blast hits to 24 proteins in 7 species: Archae - 0%3B Bacteria - 0%3B Metazoa - 4%3B Fungi - 0%3B Plants - 14%3B Viruses - 6%3B Other Eukaryotes - 0 (source: NCBI BLink). [Source:TAIR%3BAcc:AT1G37113]	-	-
AH12G08260.1	0	17	0	0	0	17	Chr12	11129872	11131066	000663F_1	-	-	-
AH12G08270.1	0	17	0	0	0	17	Chr12	11141900	11142654	000663F_1	-	-	-
AH12G08280.1	0	17	0	0	0	17	Chr12	11144094	11145022	000663F_1	-	-	-
AH16G02140.1	0	17	0	0	0	17	Chr16	2492945	2494928	000194F	unknown protein%3B LOCATED IN: chloroplast%3B Has 24 Blast hits to 24 proteins in 7 species: Archae - 0%3B Bacteria - 0%3B Metazoa - 4%3B Fungi - 0%3B Plants - 14%3B Viruses - 6%3B Other Eukaryotes - 0 (source: NCBI BLink). [Source:TAIR%3BAcc:AT1G37113]	-	-
AH16G02170.1	0	17	0	0	0	17	Chr16	2719015	2729811	002708F	unknown protein%3B LOCATED IN: chloroplast%3B Has 24 Blast hits to 24 proteins in 7 species: Archae - 0%3B Bacteria - 0%3B Metazoa - 4%3B Fungi - 0%3B Plants - 14%3B Viruses - 6%3B Other Eukaryotes - 0 (source: NCBI BLink). [Source:TAIR%3BAcc:AT1G37113]	-	GO:0003676;GO:0008270
AH16G17370.1	0	17	0	0	0	17	Chr16	29721559	29723070	000124F	-	-	-
AH16G21410.1	0	17	0	0	0	17	Chr16	47295558	47297247	005259F	unknown protein%3B LOCATED IN: chloroplast%3B Has 24 Blast hits to 24 proteins in 7 species: Archae - 0%3B Bacteria - 0%3B Metazoa - 4%3B Fungi - 0%3B Plants - 14%3B Viruses - 6%3B Other Eukaryotes - 0 (source: NCBI BLink). [Source:TAIR%3BAcc:AT1G37113]	-	-
AH17G08810.1	0	17	0	0	0	17	Chr17	11875011	11881649	000515F	-	-	-
AH17G08830.1	0	17	0	0	0	17	Chr17	11886364	11888971	000515F	unknown protein%3B LOCATED IN: chloroplast%3B Has 24 Blast hits to 24 proteins in 7 species: Archae - 0%3B Bacteria - 0%3B Metazoa - 4%3B Fungi - 0%3B Plants - 14%3B Viruses - 6%3B Other Eukaryotes - 0 (source: NCBI BLink). [Source:TAIR%3BAcc:AT1G37113]	-	-
AH00G05520.1	2.88221	19	3	0	3	16	Chr00	11619518	11622253	002950F	-	-	-
AH00G06420.1	0.00281997	19	3	0	3	16	Chr00	16684631	16688191	003340F	-	-	-
AH00G07430.1	0.742368	19	3	0	3	16	Chr00	20982796	20992453	003728F	-	-	-
AH01G21530.1	1.99667	19	3	0	3	16	Chr01	66743797	66765116	003167F	-	-	-
AH16G26020.1	0	19	3	0	3	16	Chr16	96332672	96334768	003000F	-	-	-
AH16G26070.1	0	19	3	0	3	16	Chr16	96341618	96345718	003000F	-	-	-
AH16G26120.1	0.0354803	19	3	0	3	16	Chr16	96370116	96380029	003000F	-	-	-
AH17G00310.1	0	19	3	0	3	16	Chr17	489268	489952	003014F	-	-	-
AH17G21290.1	0.523166	19	3	0	3	16	Chr17	51149325	51149928	001729F	-	-	-
AH17G24240.1	4.1834	19	3	0	3	16	Chr17	72957836	72961193	000857F	-	-	-
AH20G24420.1	3.78102	19	3	0	3	16	Chr20	90383152	90389962	003554F	-	-	-
AH07G16490.1	1.47987	19	3	0	3	16	Chr07	31751277	31754515	003053F	-	-	-
AH00G04930.1	0.190055	19	3	0	3	16	Chr00	10259174	10325663	000320F	-	-	-
AH00G05280.1	0	19	3	0	3	16	Chr00	11054743	11055432	002835F	-	-	-
AH00G06400.1	0.00634252	19	3	0	3	16	Chr00	16667976	16684616	003340F	-	-	-
AH00G07940.1	0	19	3	0	3	16	Chr00	22846935	22847242	003934F	-	-	-
AH00G08650.1	0.13199	19	3	0	3	16	Chr00	25297293	25302623	004506F	-	-	-
AH00G01910.1	5.84135	18	1	1	2	16	Chr00	3196511	3203037	001486F	cytochrome P450%2C family 716%2C subfamily A%2C polypeptide 1 [Source:TAIR%3BAcc:AT5G36110]	-	GO:0016020;GO:0005506;GO:0016705;GO:0020037;GO:0055114
AH12G17480.1	0	18	1	1	2	16	Chr12	43681872	43682278	000771F	-	-	-
AH13G12340.1	0	18	1	1	2	16	Chr13	15406242	15406644	000000F	-	-	-
AH13G37190.1	0	18	1	1	2	16	Chr13	118012478	118019707	000328F	-	-	-
AH13G45390.1	0.00241528	18	1	1	2	16	Chr13	133829792	133831633	001150F_1	-	-	-
AH13G55100.1	0	18	1	1	2	16	Chr13	145020199	145021018	000029F	-	-	-
AH14G16860.1	0	18	1	1	2	16	Chr14	32894542	32898016	000442F	-	-	-
AH16G04850.1	0	18	1	1	2	16	Chr16	9245372	9245776	000176F_1	-	-	-
AH16G29150.1	0	18	1	1	2	16	Chr16	111630183	111645560	000655F	-	-	-
AH16G35700.1	0.0017711	18	1	1	2	16	Chr16	130003865	130012989	000534F	-	-	-
AH17G27580.1	0	18	1	1	2	16	Chr17	104180911	104181610	000064F	-	-	-
AH17G37570.1	0.0470752	18	1	1	2	16	Chr17	128450267	128450669	000005F_1	-	-	-
AH18G28110.1	0	18	1	1	2	16	Chr18	109020727	109021793	000232F_2	-	-	-
AH18G35860.1	0.00648762	18	1	1	2	16	Chr18	128616989	128617875	000104F_2	-	-	-
AH19G12050.1	0	18	1	1	2	16	Chr19	18306971	18307649	000162F	-	-	-
AH20G02350.1	0	18	1	1	2	16	Chr20	2678215	2680093	000789F	-	-	-
AH08G11740.1	0	16	0	0	0	16	Chr08	19176276	19177192	000657F	-	-	-
AH10G17050.1	1.48319	16	0	0	0	16	Chr10	56893516	56902158	002277F	-	-	-
AH10G17090.1	1.05322	16	0	0	0	16	Chr10	56923798	56930084	002277F	-	-	-
AH12G16460.1	0.411472	16	0	0	0	16	Chr12	38872428	38877928	004151F	-	-	-
AH14G29150.1	4.74602	16	0	0	0	16	Chr14	105957458	105960980	000733F_1	-	-	-
AH17G00120.1	0.363382	16	0	0	0	16	Chr17	345182	348531	002955F	-	-	-
AH17G00330.1	0.857384	16	0	0	0	16	Chr17	492273	505635	003014F	-	-	-
AH00G05290.1	0.632484	16	0	0	0	16	Chr00	11070528	11073588	002835F	-	-	-
AH00G06260.1	0.212415	16	0	0	0	16	Chr00	15911213	15914972	003278F	-	-	-
AH00G06380.1	0	16	0	0	0	16	Chr00	16666716	16667946	003340F	-	-	-
AH00G06900.1	0.0555632	16	0	0	0	16	Chr00	18924734	18932060	003530F	-	K01191(E3.2.1.24; alpha-mannosidase [EC:3.2.1.24])	-
AH00G07060.1	0.00564248	16	0	0	0	16	Chr00	19282766	19284089	003580F	-	-	-
AH00G07810.1	2.09713	16	0	0	0	16	Chr00	22670475	22671557	003906F	-	-	-
AH00G07990.1	2.12352	16	0	0	0	16	Chr00	23010866	23015728	003989F	-	-	-
AH12G13900.1	0	16	0	0	0	16	Chr12	25198348	25202943	000025F	-	-	-
AH11G06100.1	0	16	0	0	0	16	Chr11	8889812	8893235	000275F	-	-	-
AH12G13910.1	0	16	0	0	0	16	Chr12	25203232	25203809	000025F	-	-	-
AH13G20790.1	0.00638993	16	0	0	0	16	Chr13	32775352	32776108	000863F	-	-	-
AH13G20800.1	0	16	0	0	0	16	Chr13	32793382	32801205	000863F	-	-	-
AH13G20810.1	0	16	0	0	0	16	Chr13	32813892	32814447	000863F	-	-	-
AH13G20820.1	0	16	0	0	0	16	Chr13	32818048	32818667	000863F	-	-	-
AH13G20830.1	0	16	0	0	0	16	Chr13	32832309	32837152	000863F	-	-	-
AH13G22450.1	0	16	0	0	0	16	Chr13	36088672	36092143	001414F	-	-	-
AH13G24050.1	0	16	0	0	0	16	Chr13	39254722	39258246	000063F_1	-	-	-
AH16G07590.1	0	16	0	0	0	16	Chr16	13387009	13387618	000119F	-	-	-
AH16G33990.1	0	16	0	0	0	16	Chr16	126065211	126067549	000043F	-	-	-
AH17G26990.1	0.0130401	16	0	0	0	16	Chr17	102475512	102476186	000064F	-	-	-
AH17G32910.1	0	16	0	0	0	16	Chr17	120355243	120356117	000688F	-	-	-
AH12G08290.1	0	16	0	0	0	16	Chr12	11149714	11155845	000663F_1	unknown protein%3B LOCATED IN: chloroplast%3B Has 24 Blast hits to 24 proteins in 7 species: Archae - 0%3B Bacteria - 0%3B Metazoa - 4%3B Fungi - 0%3B Plants - 14%3B Viruses - 6%3B Other Eukaryotes - 0 (source: NCBI BLink). [Source:TAIR%3BAcc:AT1G37113]	-	GO:0003676;GO:0008270
AH12G41760.1	0	16	0	0	0	16	Chr12	121925818	121934893	005263F	-	-	-
AH12G41770.1	0	16	0	0	0	16	Chr12	121933988	121935907	005263F	-	-	-
AH13G24130.1	0	16	0	0	0	16	Chr13	39362019	39368673	000063F_1	unknown protein%3B LOCATED IN: chloroplast%3B Has 24 Blast hits to 24 proteins in 7 species: Archae - 0%3B Bacteria - 0%3B Metazoa - 4%3B Fungi - 0%3B Plants - 14%3B Viruses - 6%3B Other Eukaryotes - 0 (source: NCBI BLink). [Source:TAIR%3BAcc:AT1G37113]	-	-
AH16G02150.1	0	16	0	0	0	16	Chr16	2689094	2692651	002708F	-	-	-
AH16G02160.1	0	16	0	0	0	16	Chr16	2707440	2708389	002708F	-	-	-
AH16G02200.1	0	16	0	0	0	16	Chr16	2758113	2758693	002708F	-	-	-
AH16G02210.1	0	16	0	0	0	16	Chr16	2759101	2765981	002708F	-	K00485(FMO; dimethylaniline monooxygenase (N-oxide forming) [EC:1.14.13.8])	-
AH16G02220.1	0	16	0	0	0	16	Chr16	2779273	2780201	003318F	-	-	-
AH16G21420.1	0	16	0	0	0	16	Chr16	47297675	47301876	005259F	-	-	-
AH16G21430.1	0	16	0	0	0	16	Chr16	47301907	47305767	005259F	unknown protein%3B LOCATED IN: chloroplast%3B Has 24 Blast hits to 24 proteins in 7 species: Archae - 0%3B Bacteria - 0%3B Metazoa - 4%3B Fungi - 0%3B Plants - 14%3B Viruses - 6%3B Other Eukaryotes - 0 (source: NCBI BLink). [Source:TAIR%3BAcc:AT1G37113]	-	-
AH18G03900.1	0.00310217	16	0	0	0	16	Chr18	3705202	3712521	000051F	unknown protein%3B LOCATED IN: chloroplast%3B Has 24 Blast hits to 24 proteins in 7 species: Archae - 0%3B Bacteria - 0%3B Metazoa - 4%3B Fungi - 0%3B Plants - 14%3B Viruses - 6%3B Other Eukaryotes - 0 (source: NCBI BLink). [Source:TAIR%3BAcc:AT1G37113]	-	GO:0003676;GO:0008270
AH18G17980.1	0	16	0	0	0	16	Chr18	31599890	31603191	000945F	unknown protein%3B LOCATED IN: chloroplast%3B Has 24 Blast hits to 24 proteins in 7 species: Archae - 0%3B Bacteria - 0%3B Metazoa - 4%3B Fungi - 0%3B Plants - 14%3B Viruses - 6%3B Other Eukaryotes - 0 (source: NCBI BLink). [Source:TAIR%3BAcc:AT1G37113]	-	GO:0003676;GO:0008270
AH19G40860.1	0	16	0	0	0	16	Chr19	150831634	150836921	000019F_2	unknown protein%3B LOCATED IN: chloroplast%3B Has 24 Blast hits to 24 proteins in 7 species: Archae - 0%3B Bacteria - 0%3B Metazoa - 4%3B Fungi - 0%3B Plants - 14%3B Viruses - 6%3B Other Eukaryotes - 0 (source: NCBI BLink). [Source:TAIR%3BAcc:AT1G37113]	-	GO:0003676;GO:0008270
AH13G57240.1	0	15	0	0	0	15	Chr13	147321721	147323459	000029F	-	-	-
AH17G26840.1	6.27038	15	0	0	0	15	Chr17	102354777	102359037	000064F	Probable sugar phosphate/phosphate translocator At1g06470 [Source:Uniprot/SWISSPROT%3BAcc:Q8H184]	K15280	-
AH17G26880.1	0	15	0	0	0	15	Chr17	102370311	102373034	000064F	Probable sugar phosphate/phosphate translocator At1g06470 [Source:Uniprot/SWISSPROT%3BAcc:Q8H184]	K15280	-
AH02G17590.1	0	15	0	0	0	15	Chr02	58896395	58906731	000850F	Signal peptide peptidase-like 2 [Source:Uniprot/SWISSPROT%3BAcc:Q8W469]	K09597	GO:0004190;GO:0016021
AH03G22240.1	2.21505	15	0	0	0	15	Chr03	36260819	36266086	002426F	-	K06699(PSME4; proteasome activator subunit 4)	-
AH03G30560.1	0	15	0	0	0	15	Chr03	85701901	85704573	000045F_4	-	-	-
AH04G04930.1	0.00449062	15	0	0	0	15	Chr04	6619441	6621704	001022F	-	-	-
AH04G05430.1	0.0498493	15	0	0	0	15	Chr04	7171033	7176861	000436F	-	K15280	-
AH05G34770.1	0.0966734	15	0	0	0	15	Chr05	106833508	106834945	001399F	-	-	-
AH06G22160.1	3.20222	15	0	0	0	15	Chr06	86916402	86921621	000569F	Quinoprotein amine dehydrogenase%2C beta chain-like%3B RIC1-like guanyl-nucleotide exchange factor [Source:TAIR%3BAcc:AT3G61480]	-	-
AH09G17590.1	0	15	0	0	0	15	Chr09	46257229	46258881	000460F_1	-	-	-
AH09G19260.1	0	15	0	0	0	15	Chr09	61624066	61625987	001920F	Signal peptide peptidase-like 2 [Source:Uniprot/SWISSPROT%3BAcc:Q8W469]	K09597	GO:0004190;GO:0016021
AH00G01060.1	2.11167	15	0	0	0	15	Chr00	1840770	1847054	000862F	Protein BTR1 [Source:Uniprot/SWISSPROT%3BAcc:Q9LZ82]	K14944	GO:0003723
AH10G07680.1	0.120393	15	0	0	0	15	Chr10	10143528	10143954	000069F_2	-	-	-
AH13G36760.1	2.5265	15	0	0	0	15	Chr13	116797813	116798165	000467F_2	-	-	-
AH16G02940.1	0.0104952	15	0	0	0	15	Chr16	6687590	6688122	000878F	-	-	-
AH16G22690.1	0.0304885	15	0	0	0	15	Chr16	60717464	60717852	005626F	-	-	-
AH17G19290.1	0	15	0	0	0	15	Chr17	41560538	41561033	005219F	-	-	-
AH18G38600.1	0.457198	15	0	0	0	15	Chr18	132690321	132692955	000055F_3	-	-	-
AH02G16380.1	0.664582	15	0	0	0	15	Chr02	52853040	52853776	000211F_2	-	-	-
AH03G28700.1	0.131052	15	0	0	0	15	Chr03	67813520	67964291	001177F	-	-	-
AH05G31520.1	0.300936	15	0	0	0	15	Chr05	101258799	101262588	000007F	-	-	-
AH06G18440.1	0.00470776	15	0	0	0	15	Chr06	62952636	62953504	005178F	-	-	-
AH06G21940.1	0.715139	15	0	0	0	15	Chr06	86217211	86227103	000569F	-	-	-
AH07G18810.1	1.75545	15	0	0	0	15	Chr07	44249221	44251070	000964F	-	-	-
AH00G09680.1	0.00147255	15	0	0	0	15	Chr00	29273348	29274304	005451F	-	-	-
AH11G04170.1	0	28	9	5	14	14	Chr11	5426450	5429970	000086F	-	-	-
AH11G33270.1	0	28	9	5	14	14	Chr11	137105101	137107082	000266F	Serine/threonine-protein phosphatase 7 long form homolog [Source:Uniprot/SWISSPROT%3BAcc:Q9LNG5]	-	-
AH11G33980.1	0	28	9	5	14	14	Chr11	138123056	138125486	000266F	Aminotransferase-like%2C plant mobile domain family protein [Source:TAIR%3BAcc:AT2G25010]	-	-
AH11G36810.1	0	28	9	5	14	14	Chr11	142417388	142419626	000034F_1	Serine/threonine-protein phosphatase 7 long form homolog [Source:Uniprot/SWISSPROT%3BAcc:Q9LNG5]	-	-
AH12G28990.1	0	28	9	5	14	14	Chr12	104157506	104166807	000661F	Serine/threonine-protein phosphatase 7 long form homolog [Source:Uniprot/SWISSPROT%3BAcc:Q9LNG5]	-	-
AH13G08720.1	0	28	9	5	14	14	Chr13	10354404	10355606	000000F	Serine/threonine-protein phosphatase 7 long form homolog [Source:Uniprot/SWISSPROT%3BAcc:Q9LNG5]	-	-
AH13G08730.1	0	28	9	5	14	14	Chr13	10355729	10356678	000000F	Serine/threonine-protein phosphatase 7 long form homolog [Source:Uniprot/SWISSPROT%3BAcc:Q9LNG5]	-	-
AH13G14250.1	0	28	9	5	14	14	Chr13	19126366	19131519	000971F	Serine/threonine-protein phosphatase 7 long form homolog [Source:Uniprot/SWISSPROT%3BAcc:Q9LNG5]	-	-
AH13G25110.1	0.00145145	28	9	5	14	14	Chr13	42510083	42512339	000966F	Serine/threonine-protein phosphatase 7 long form homolog [Source:Uniprot/SWISSPROT%3BAcc:Q9LNG5]	-	-
AH14G15700.1	0	28	9	5	14	14	Chr14	29233473	29235120	002368F	Serine/threonine-protein phosphatase 7 long form homolog [Source:Uniprot/SWISSPROT%3BAcc:Q9LNG5]	-	-
AH14G15710.1	0	28	9	5	14	14	Chr14	29235244	29236437	002368F	Serine/threonine-protein phosphatase 7 long form homolog [Source:Uniprot/SWISSPROT%3BAcc:Q9LNG5]	-	-
AH14G32410.1	0	28	9	5	14	14	Chr14	113265250	113267132	002144F	Aminotransferase-like%2C plant mobile domain family protein [Source:TAIR%3BAcc:AT2G25010]	-	-
AH14G32420.1	0	28	9	5	14	14	Chr14	113267255	113268457	002144F	Serine/threonine-protein phosphatase 7 long form homolog [Source:Uniprot/SWISSPROT%3BAcc:Q9LNG5]	-	-
AH14G35420.1	0	28	9	5	14	14	Chr14	119854651	119855859	000183F	Serine/threonine-protein phosphatase 7 long form homolog [Source:Uniprot/SWISSPROT%3BAcc:Q9LNG5]	-	-
AH14G35430.1	0	28	9	5	14	14	Chr14	119855983	119856889	000183F	Aminotransferase-like%2C plant mobile domain family protein [Source:TAIR%3BAcc:AT2G25010]	-	-
AH15G25260.1	0	28	9	5	14	14	Chr15	122611359	122617305	000741F	Serine/threonine-protein phosphatase 7 long form homolog [Source:Uniprot/SWISSPROT%3BAcc:Q9LNG5]	-	-
AH16G07510.1	0	28	9	5	14	14	Chr16	13317187	13321425	000119F	Aminotransferase-like%2C plant mobile domain family protein [Source:TAIR%3BAcc:AT2G25010]	-	-
AH16G07520.1	0.00335872	28	9	5	14	14	Chr16	13321548	13322750	000119F	Serine/threonine-protein phosphatase 7 long form homolog [Source:Uniprot/SWISSPROT%3BAcc:Q9LNG5]	-	-
AH16G35760.1	0	28	9	5	14	14	Chr16	130117755	130120735	000534F	Serine/threonine-protein phosphatase 7 long form homolog [Source:Uniprot/SWISSPROT%3BAcc:Q9LNG5]	-	-
AH16G35790.1	1.95295	28	9	5	14	14	Chr16	130140079	130148652	001776F	UDP-glucuronate 4-epimerase 6 [Source:Uniprot/SWISSPROT%3BAcc:Q9LIS3]	K08679(E5.1.3.6; UDP-glucuronate 4-epimerase [EC:5.1.3.6])	GO:0003824;GO:0050662;GO:0005975;GO:0016857
AH16G35800.1	0	28	9	5	14	14	Chr16	130148775	130150028	001776F	Serine/threonine-protein phosphatase 7 long form homolog [Source:Uniprot/SWISSPROT%3BAcc:Q9LNG5]	-	-
AH18G29300.1	0	28	9	5	14	14	Chr18	113344762	113346046	000348F	Serine/threonine-protein phosphatase 7 long form homolog [Source:Uniprot/SWISSPROT%3BAcc:Q9LNG5]	-	-
AH18G40600.1	0.00187986	28	9	5	14	14	Chr18	135601675	135605076	000337F	Serine/threonine-protein phosphatase 7 long form homolog [Source:Uniprot/SWISSPROT%3BAcc:Q9LNG5]	-	-
AH18G40610.1	0	28	9	5	14	14	Chr18	135605200	135606408	000337F	Serine/threonine-protein phosphatase 7 long form homolog [Source:Uniprot/SWISSPROT%3BAcc:Q9LNG5]	-	-
AH19G15320.1	0	28	9	5	14	14	Chr19	26043655	26044856	001206F	Serine/threonine-protein phosphatase 7 long form homolog [Source:Uniprot/SWISSPROT%3BAcc:Q9LNG5]	-	-
AH19G29290.1	0	28	9	5	14	14	Chr19	122439011	122457549	000974F	-	-	-
AH20G12890.1	0.00653438	18	1	3	4	14	Chr20	19027311	19029849	001590F	Serine/threonine-protein phosphatase 7 long form homolog [Source:Uniprot/SWISSPROT%3BAcc:Q9LNG5]	-	-
AH11G06000.1	0.0212662	18	1	3	4	14	Chr11	8684501	8691837	000275F	Serine/threonine-protein phosphatase 7 long form homolog [Source:Uniprot/SWISSPROT%3BAcc:Q9LNG5]	-	-
AH11G33940.1	0.00269972	18	1	3	4	14	Chr11	138101506	138106069	000266F	Serine/threonine-protein phosphatase 7 long form homolog [Source:Uniprot/SWISSPROT%3BAcc:Q9LNG5]	-	-
AH12G14300.1	0.00253524	18	1	3	4	14	Chr12	27352238	27358187	001389F	Serine/threonine-protein phosphatase 7 long form homolog [Source:Uniprot/SWISSPROT%3BAcc:Q9LNG5]	-	-
AH13G60160.1	0.00722928	18	1	3	4	14	Chr13	150607663	150610941	001263F	Serine/threonine-protein phosphatase 7 long form homolog [Source:Uniprot/SWISSPROT%3BAcc:Q9LNG5]	-	-
AH15G06730.1	0	18	1	3	4	14	Chr15	10676407	10679549	000080F	Serine/threonine-protein phosphatase 7 long form homolog [Source:Uniprot/SWISSPROT%3BAcc:Q9LNG5]	-	-
AH15G27410.1	0.00414993	18	1	3	4	14	Chr15	126980221	126983464	000708F	Serine/threonine-protein phosphatase 7 long form homolog [Source:Uniprot/SWISSPROT%3BAcc:Q9LNG5]	-	-
AH15G35890.1	0.00101376	18	1	3	4	14	Chr15	144480094	144482460	000020F	Serine/threonine-protein phosphatase 7 long form homolog [Source:Uniprot/SWISSPROT%3BAcc:Q9LNG5]	-	-
AH16G05710.1	0.0271533	18	1	3	4	14	Chr16	10728212	10732430	001127F	Serine/threonine-protein phosphatase 7 long form homolog [Source:Uniprot/SWISSPROT%3BAcc:Q9LNG5]	-	-
AH17G28900.1	8.57047	18	1	3	4	14	Chr17	109606243	109615024	000798F	Endoglucanase 10 [Source:Uniprot/SWISSPROT%3BAcc:Q8LCP6]	-	GO:0004553;GO:0005975
AH17G31910.1	0	18	1	3	4	14	Chr17	118378940	118383610	000800F	-	-	-
AH19G13250.1	0.00122428	18	1	3	4	14	Chr19	21461113	21464285	000274F	Serine/threonine-protein phosphatase 7 long form homolog [Source:Uniprot/SWISSPROT%3BAcc:Q9LNG5]	-	-
AH19G18660.1	0	18	1	3	4	14	Chr19	38013049	38016091	001257F	Aminotransferase-like%2C plant mobile domain family protein [Source:TAIR%3BAcc:AT2G25010]	-	-
AH19G29920.1	0.0105093	18	1	3	4	14	Chr19	125126981	125131687	001057F	Serine/threonine-protein phosphatase 7 long form homolog [Source:Uniprot/SWISSPROT%3BAcc:Q9LNG5]	-	-
AH20G33840.1	0.0133283	18	1	3	4	14	Chr20	127609043	127614985	000500F_1	-	-	-
AH20G38730.1	0.0487654	18	1	3	4	14	Chr20	137795817	137802792	000006F	Serine/threonine-protein phosphatase 7 long form homolog [Source:Uniprot/SWISSPROT%3BAcc:Q9LNG5]	-	-
AH07G24860.1	0	18	2	2	4	14	Chr07	69286068	69287809	000942F	-	-	-
AH10G18180.1	0	18	2	2	4	14	Chr10	70111744	70118218	001397F	DNA topoisomerase 2 [Source:Uniprot/SWISSPROT%3BAcc:P30182]	-	-
AH11G22920.1	0	18	2	2	4	14	Chr11	85623614	85626774	001962F	-	-	-
AH12G18190.1	0	18	2	2	4	14	Chr12	55126690	55129604	000781F	-	-	-
AH12G26090.1	0	18	2	2	4	14	Chr12	97163887	97165186	000158F	-	-	-
AH13G28300.1	0	18	2	2	4	14	Chr13	53749701	53753859	000648F	-	-	-
AH14G11510.1	0	18	2	2	4	14	Chr14	17155914	17160731	003033F	-	-	-
AH14G24230.1	0	18	2	2	4	14	Chr14	89973701	89975719	001508F	-	-	-
AH14G41680.1	0	18	2	2	4	14	Chr14	128195050	128197054	000144F	-	-	-
AH16G23340.1	0.375787	18	2	2	4	14	Chr16	71081406	71086318	001845F	-	-	-
AH16G24800.1	0	18	2	2	4	14	Chr16	90177921	90182894	000309F	-	-	-
AH18G19820.1	0	18	2	2	4	14	Chr18	39647018	39648571	000312F	-	-	-
AH20G07600.1	0	18	2	2	4	14	Chr20	9796829	9800254	000237F	-	-	-
AH07G09090.1	0.343257	18	2	2	4	14	Chr07	12739762	12747447	001388F	-	-	-
AH07G17490.1	0	18	2	2	4	14	Chr07	38480123	38484528	001850F	-	-	-
AH07G25570.1	0	18	2	2	4	14	Chr07	70768618	70770813	000058F_3	-	-	-
AH01G06670.1	0.292816	17	1	2	3	14	Chr01	9357858	9360708	000017F_2	Nucleic acid-binding%2C OB-fold-like protein [Source:TAIR%3BAcc:AT1G52950]	K07466(RFA1, RPA1, rpa; replication factor A1)	-
AH10G00340.1	1.38581	17	1	2	3	14	Chr10	431756	441870	001684F	Nucleic acid-binding%2C OB-fold-like protein [Source:TAIR%3BAcc:AT2G05642]	K07466(RFA1, RPA1, rpa; replication factor A1)	-
AH10G05030.1	0.00296731	17	1	2	3	14	Chr10	5949112	5952256	000058F_1	Nucleic acid-binding%2C OB-fold-like protein [Source:TAIR%3BAcc:AT2G05642]	K07466(RFA1, RPA1, rpa; replication factor A1)	-
AH06G06550.1	0.112009	17	1	2	3	14	Chr06	9837051	9840194	002578F	Nucleic acid-binding%2C OB-fold-like protein [Source:TAIR%3BAcc:AT2G05642]	-	-
AH07G04090.1	0.00135269	17	1	2	3	14	Chr07	4625666	4628809	000149F_1	Nucleic acid-binding%2C OB-fold-like protein [Source:TAIR%3BAcc:AT1G52950]	K07466(RFA1, RPA1, rpa; replication factor A1)	-
AH10G00350.1	0.0105074	17	1	2	3	14	Chr10	454803	457612	000639F	Nucleic acid-binding%2C OB-fold-like protein [Source:TAIR%3BAcc:AT1G52950]	K07466(RFA1, RPA1, rpa; replication factor A1)	-
AH10G16520.1	0.0211672	17	1	2	3	14	Chr10	53463627	53466422	000245F	Nucleic acid-binding%2C OB-fold-like protein [Source:TAIR%3BAcc:AT1G52950]	K07466(RFA1, RPA1, rpa; replication factor A1)	-
AH10G16640.1	0.0064089	17	1	2	3	14	Chr10	56235987	56239094	003366F	Nucleic acid-binding%2C OB-fold-like protein [Source:TAIR%3BAcc:AT1G52950]	K07466(RFA1, RPA1, rpa; replication factor A1)	-
AH03G32390.1	0	17	1	2	3	14	Chr03	100304807	100323690	000469F	Nucleic acid-binding%2C OB-fold-like protein [Source:TAIR%3BAcc:AT2G05642]	-	-
AH05G08940.1	1.49868	17	1	2	3	14	Chr05	14702937	14706082	001669F_1	Nucleic acid-binding%2C OB-fold-like protein [Source:TAIR%3BAcc:AT1G52950]	K07466(RFA1, RPA1, rpa; replication factor A1)	-
AH05G08950.1	3.44494	17	1	2	3	14	Chr05	14728124	14731231	002969F	Nucleic acid-binding%2C OB-fold-like protein [Source:TAIR%3BAcc:AT1G52950]	K07466(RFA1, RPA1, rpa; replication factor A1)	-
AH05G20190.1	0.00147759	17	1	2	3	14	Chr05	52263256	52266065	002520F	-	-	-
AH05G33170.1	0.00330403	17	1	2	3	14	Chr05	104294277	104297421	000007F	-	-	-
AH06G07180.1	0	17	1	2	3	14	Chr06	10542363	10545470	000114F	Nucleic acid-binding%2C OB-fold-like protein [Source:TAIR%3BAcc:AT1G52950]	K07466(RFA1, RPA1, rpa; replication factor A1)	-
AH00G04690.1	0	17	1	2	3	14	Chr00	9337911	9340678	000625F	Nucleic acid-binding%2C OB-fold-like protein [Source:TAIR%3BAcc:AT1G52950]	K07466(RFA1, RPA1, rpa; replication factor A1)	-
AH16G21080.1	0.865277	16	1	1	2	14	Chr16	45025906	45030686	000027F_2	-	-	-
AH18G11120.1	0.445199	16	1	1	2	14	Chr18	15191018	15199055	000948F	-	-	-
AH19G25290.1	44.3278	16	1	1	2	14	Chr19	96891902	96896342	000383F_2	Polyketide cyclase/dehydrase and lipid transport superfamily protein [Source:TAIR%3BAcc:AT1G64720]	-	GO:0008289
AH20G23200.1	0	16	1	1	2	14	Chr20	71749891	71750893	000295F_2	Polyketide cyclase/dehydrase and lipid transport superfamily protein [Source:TAIR%3BAcc:AT1G64720]	-	-
AH20G30930.1	0	16	1	1	2	14	Chr20	120621003	120621966	000630F_2	Polyketide cyclase/dehydrase and lipid transport superfamily protein [Source:TAIR%3BAcc:AT1G64720]	-	-
AH05G03800.1	0.0215545	16	1	1	2	14	Chr05	4996662	4998091	001970F	-	-	-
AH08G07800.1	0	16	1	1	2	14	Chr08	12882905	12884816	000073F	Serine/threonine-protein kinase-like protein At3g51990 [Source:Uniprot/SWISSPROT%3BAcc:Q9SV05]	-	GO:0004672;GO:0005524;GO:0006468
AH10G07200.1	0	16	1	1	2	14	Chr10	9295744	9300548	000069F_2	-	-	GO:0008270
AH11G02060.1	0	16	1	1	2	14	Chr11	2456857	2462902	000170F	-	-	-
AH11G08550.1	0	16	1	1	2	14	Chr11	13368018	13369183	000216F	-	-	-
AH11G09990.1	0	16	1	1	2	14	Chr11	16324506	16335597	000072F	-	-	-
AH11G10000.1	0	16	1	1	2	14	Chr11	16324534	16324943	000072F	-	-	-
AH04G08120.1	0	16	1	1	2	14	Chr04	13397369	13403022	000136F	-	-	-
AH08G21320.1	0	16	1	1	2	14	Chr08	37126505	37127627	000160F	-	-	-
AH10G29530.1	0	15	0	1	1	14	Chr10	106408752	106409344	000308F	-	-	GO:0008270
AH02G19070.1	0	15	0	1	1	14	Chr02	66083134	66083726	001933F	-	-	GO:0008270
AH03G13460.1	0	15	0	1	1	14	Chr03	20414712	20415304	000185F	-	-	GO:0008270
AH03G50660.1	0	15	0	1	1	14	Chr03	139140588	139141142	000163F	-	-	-
AH10G05910.1	0	15	0	1	1	14	Chr10	7154189	7154851	001123F	-	-	-
AH12G01820.1	0	15	0	1	1	14	Chr12	2310394	2311442	000060F_2	-	-	GO:0008270
AH12G17720.1	0	15	0	1	1	14	Chr12	46238300	46239350	002139F	-	-	GO:0008270
AH14G45330.1	0	15	0	1	1	14	Chr14	132753477	132754514	000070F	-	-	-
AH16G47390.1	0	15	0	1	1	14	Chr16	147706038	147707194	000003F	-	-	GO:0008270
AH02G21370.1	0	15	0	1	1	14	Chr02	72723311	72724362	000324F	-	-	GO:0008270
AH04G22670.1	2.26671	15	0	1	1	14	Chr04	91412566	91421573	000681F	Peptidase C13 family [Source:TAIR%3BAcc:AT1G08750]	K05290(PIGK; phosphatidylinositol glycan, class K [EC:2.6.-.-])	GO:0006508;GO:0008233;GO:0003923;GO:0016255;GO:0042765;GO:0008270
AH09G27400.1	0	15	0	1	1	14	Chr09	104468362	104469166	000105F	-	-	GO:0008270
AH00G00280.1	0	15	0	1	1	14	Chr00	531773	532823	000116F	-	-	GO:0008270
AH03G20840.1	0	14	0	0	0	14	Chr03	33754827	33759415	001029F	-	-	-
AH03G20850.1	0	14	0	0	0	14	Chr03	33755343	33757591	001029F	-	-	-
AH03G31150.1	0	14	0	0	0	14	Chr03	94719961	94721225	001045F	-	-	-
AH03G31220.1	0	14	0	0	0	14	Chr03	94811364	94825454	001045F	-	-	-
AH03G31940.1	0	14	0	0	0	14	Chr03	95519887	95528674	001045F	-	-	-
AH03G31990.1	0	14	0	0	0	14	Chr03	95573466	95574271	001045F	-	-	-
AH03G35450.1	0	14	0	0	0	14	Chr03	113081841	113082690	001042F	-	-	-
AH04G14380.1	0	14	0	0	0	14	Chr04	31118975	31119335	001039F	-	-	-
AH05G27190.1	0	14	0	0	0	14	Chr05	93636646	93638072	001010F	-	-	-
AH07G18190.1	0	14	0	0	0	14	Chr07	41258011	41259323	001036F	-	-	-
AH04G13860.1	0	14	0	0	0	14	Chr04	30654205	30656178	001039F	-	-	-
AH07G17880.1	0	14	0	0	0	14	Chr07	40834529	40838120	001036F	-	-	-
AH11G18540.1	27.5177	14	0	0	0	14	Chr11	52148961	52149949	000875F	-	-	-
AH12G09180.1	0	14	0	0	0	14	Chr12	13065275	13066438	000405F	Putative pentatricopeptide repeat-containing protein At1g09680 [Source:Uniprot/SWISSPROT%3BAcc:O04491]	-	-
AH12G16510.1	0.300192	14	0	0	0	14	Chr12	38886362	38886851	004151F	-	-	-
AH16G25890.1	0.518722	14	0	0	0	14	Chr16	96135857	96146208	002912F	-	-	-
AH18G32810.1	0.416071	14	0	0	0	14	Chr18	122830491	122830977	005709F	-	-	-
AH19G46430.1	2.56635	14	0	0	0	14	Chr19	157912082	157913534	000758F	-	-	-
AH00G04910.1	2.85727	14	0	0	0	14	Chr00	10257762	10258247	000320F	-	-	-
AH00G07870.1	0.0317124	14	0	0	0	14	Chr00	22692098	22692587	003906F	-	-	-
AH00G08810.1	0	14	0	0	0	14	Chr00	25936260	25936749	004660F	-	-	-
AH16G20740.1	0	14	0	0	0	14	Chr16	41207679	41210495	000738F	-	-	-
AH17G24250.1	4.0451	14	0	0	0	14	Chr17	72985217	72999331	000857F	-	-	-
AH00G07390.1	0.199612	14	0	0	0	14	Chr00	20967271	20981714	003728F	-	-	-
AH10G16740.1	0.0323124	14	0	0	0	14	Chr10	56520766	56522003	003083F	-	-	-
AH17G00630.1	0.0440913	14	0	0	0	14	Chr17	738584	739601	002812F	-	-	-
AH10G16770.1	0.358468	14	0	0	0	14	Chr10	56582740	56588171	005612F	-	-	-
AH12G41700.1	5.9282	14	0	0	0	14	Chr12	121784368	121787094	003120F	-	-	-
AH17G00380.1	0	14	0	0	0	14	Chr17	540388	541403	003014F	-	-	-
AH17G21200.1	1.66334	14	0	0	0	14	Chr17	51013339	51014488	003832F	-	-	-
AH07G16180.1	0.348774	14	0	0	0	14	Chr07	30693128	30702565	002164F	-	-	-
AH07G16510.1	0	14	0	0	0	14	Chr07	31802294	31805032	003053F	-	-	-
AH00G05770.1	0.204398	14	0	0	0	14	Chr00	12238393	12239413	002972F	-	-	-
AH00G05890.1	0.197094	14	0	0	0	14	Chr00	13829186	13832598	003145F	-	-	-
AH00G06440.1	0.012573	14	0	0	0	14	Chr00	16703444	16704419	003340F	-	-	-
AH00G09810.1	0.412107	14	0	0	0	14	Chr00	29681422	29683267	005594F	-	-	-
AH10G16880.1	5.4508	14	0	0	0	14	Chr10	56676894	56681999	002707F	-	-	-
AH17G21250.1	2.63772	14	0	0	0	14	Chr17	51114690	51119566	001729F	-	-	-
AH07G16070.1	2.28439	14	0	0	0	14	Chr07	30629929	30635073	002164F	-	-	-
AH07G30090.1	0.194004	14	0	0	0	14	Chr07	82850536	82871877	003750F	-	-	-
AH07G30370.1	0.184085	14	0	0	0	14	Chr07	83086130	83091987	004390F	-	-	-
AH00G05500.1	0	14	0	0	0	14	Chr00	11550952	11552112	002945F	-	-	-
AH00G07010.1	0.67888	14	0	0	0	14	Chr00	19181760	19187611	003577F	-	K01191(E3.2.1.24; alpha-mannosidase [EC:3.2.1.24])	-
AH00G07210.1	0.0664439	14	0	0	0	14	Chr00	19989644	19994901	003632F	-	-	-
AH00G08280.1	0.0164867	14	0	0	0	14	Chr00	23991567	23997458	004155F	-	-	-
AH00G08910.1	0.572926	14	0	0	0	14	Chr00	26019193	26024467	004666F	-	-	-
AH10G17190.1	5.29294	14	0	0	0	14	Chr10	57170173	57174808	001937F	-	-	-
AH00G05900.1	2.38331	14	0	0	0	14	Chr00	13832656	13833169	003145F	-	-	-
AH17G03580.1	18.8265	17	2	2	4	13	Chr17	4063756	4066238	000435F	RING/U-box superfamily protein [Source:TAIR%3BAcc:AT5G19430]	-	-
AH17G03620.1	0.141747	17	2	2	4	13	Chr17	4081214	4081673	000435F	RING/U-box superfamily protein [Source:TAIR%3BAcc:AT5G19430]	-	-
AH07G04060.1	0.381241	17	2	2	4	13	Chr07	4547811	4548720	000149F_1	RING/U-box superfamily protein [Source:TAIR%3BAcc:AT5G12310]	-	-
AH13G11290.1	0	17	2	2	4	13	Chr13	13826982	13829968	000000F	-	-	-
AH17G03590.1	0.142405	17	2	2	4	13	Chr17	4067091	4073323	000435F	RING/U-box superfamily protein [Source:TAIR%3BAcc:AT5G19430]	-	-
AH17G03600.1	0.0330691	17	2	2	4	13	Chr17	4070814	4071898	000435F	Calcium-dependent lipid-binding (CaLB domain) family protein [Source:TAIR%3BAcc:AT5G12300]	-	-
AH17G03630.1	0.540077	17	2	2	4	13	Chr17	4081777	4090852	000435F	Calcium-dependent lipid-binding (CaLB domain) family protein [Source:TAIR%3BAcc:AT5G12300]	-	GO:0005515
AH17G03640.1	0.0722403	17	2	2	4	13	Chr17	4084196	4085384	000435F	RING/U-box superfamily protein [Source:TAIR%3BAcc:AT5G19430]	-	-
AH17G03650.1	0.714813	17	2	2	4	13	Chr17	4087613	4088792	000435F	-	-	-
AH17G03660.1	4.23709	17	2	2	4	13	Chr17	4095325	4098018	000435F	RING/U-box superfamily protein [Source:TAIR%3BAcc:AT5G12310]	-	-
AH17G03670.1	0	17	2	2	4	13	Chr17	4100050	4101240	000435F	RING/U-box superfamily protein [Source:TAIR%3BAcc:AT5G19430]	-	-
AH17G03680.1	0.870877	17	2	2	4	13	Chr17	4102357	4106697	000435F	Calcium-dependent lipid-binding (CaLB domain) family protein [Source:TAIR%3BAcc:AT5G12300]	-	GO:0005515
AH17G03690.1	0.143598	17	2	2	4	13	Chr17	4103338	4104644	000435F	-	-	-
AH17G03710.1	0.449074	17	2	2	4	13	Chr17	4115375	4116078	000435F	RING/U-box superfamily protein [Source:TAIR%3BAcc:AT5G19430]	-	-
AH07G04070.1	4.00644	17	2	2	4	13	Chr07	4551948	4554132	000149F_1	Calcium-dependent lipid-binding (CaLB domain) family protein [Source:TAIR%3BAcc:AT5G12300]	-	GO:0005515
AH01G17750.1	0	16	1	2	3	13	Chr01	45529658	45532296	000021F_1	-	-	-
AH01G23560.1	0.00409821	16	1	2	3	13	Chr01	86623091	86624578	001655F	-	-	-
AH01G23850.1	0	16	1	2	3	13	Chr01	88602307	88603774	000421F	-	-	-
AH11G18380.1	0	16	1	2	3	13	Chr11	50230279	50232332	000415F	-	-	-
AH12G30170.1	0	16	1	2	3	13	Chr12	106273437	106275962	000004F	-	-	-
AH13G28870.1	0	16	1	2	3	13	Chr13	55740254	55741971	000943F	-	-	-
AH14G25490.1	0	16	1	2	3	13	Chr14	95407139	95422654	000139F	-	-	-
AH16G24790.1	0	16	1	2	3	13	Chr16	90001918	90003739	000309F	-	-	-
AH17G09910.1	0.279081	16	1	2	3	13	Chr17	14076744	14085015	000518F	-	-	-
AH17G13870.1	0	16	1	2	3	13	Chr17	24019989	24022021	001125F	-	-	-
AH17G17540.1	0	16	1	2	3	13	Chr17	34559283	34561279	000001F	-	-	-
AH19G18580.1	0	16	1	2	3	13	Chr19	37606240	37608613	000212F	-	-	-
AH20G16980.1	0	16	1	2	3	13	Chr20	28509052	28511512	002018F	-	-	-
AH08G21020.1	0.21729	16	1	2	3	13	Chr08	36690315	36698139	000160F	Indole-3-acetic acid-amido synthetase GH3.6 [Source:Uniprot/SWISSPROT%3BAcc:Q9LSQ4]	K14487(GH3; auxin responsive GH3 gene family)	-
AH14G02460.1	0	16	0	3	3	13	Chr14	3215180	3216909	000141F	MATE efflux family protein [Source:TAIR%3BAcc:AT5G52450]	K03327	GO:0006855;GO:0015238;GO:0015297;GO:0016020;GO:0055085
AH14G02500.1	0	16	0	3	3	13	Chr14	3279321	3279953	000141F	MATE efflux family protein [Source:TAIR%3BAcc:AT5G52450]	K03327	-
AH14G02510.1	0	16	0	3	3	13	Chr14	3285756	3293699	000141F	MATE efflux family protein [Source:TAIR%3BAcc:AT2G34360]	K03327	-
AH14G02550.1	0.235475	16	0	3	3	13	Chr14	3342726	3346422	000141F	MATE efflux family protein [Source:TAIR%3BAcc:AT5G52450]	K03327	GO:0006855;GO:0015238;GO:0015297;GO:0016020;GO:0055085
AH14G02580.1	0.00507076	16	0	3	3	13	Chr14	3367413	3371953	000141F	MATE efflux family protein [Source:TAIR%3BAcc:AT5G52450]	K03327	GO:0006855;GO:0015238;GO:0015297;GO:0016020;GO:0055085
AH14G02740.1	0	16	0	3	3	13	Chr14	3561925	3566758	000141F	MATE efflux family protein [Source:TAIR%3BAcc:AT5G52450]	K03327	GO:0006855;GO:0015238;GO:0015297;GO:0016020;GO:0055085
AH14G02770.1	0	16	0	3	3	13	Chr14	3629892	3632338	000141F	MATE efflux family protein [Source:TAIR%3BAcc:AT2G34360]	K03327	GO:0006855;GO:0015238;GO:0015297;GO:0016020;GO:0055085
AH14G02780.1	0	16	0	3	3	13	Chr14	3641822	3667073	000141F	MATE efflux family protein [Source:TAIR%3BAcc:AT2G34360]	K03327	GO:0006855;GO:0015238;GO:0015297;GO:0016020;GO:0055085
AH14G05500.1	0.00114866	16	0	3	3	13	Chr14	7271097	7275060	001768F	MATE efflux family protein [Source:TAIR%3BAcc:AT2G34360]	K03327	GO:0006855;GO:0015238;GO:0015297;GO:0016020;GO:0055085
AH14G05520.1	0.000974586	16	0	3	3	13	Chr14	7287697	7302745	001768F	MATE efflux family protein [Source:TAIR%3BAcc:AT2G34360]	K03327	GO:0006855;GO:0015238;GO:0015297;GO:0016020;GO:0055085
AH14G05530.1	0	16	0	3	3	13	Chr14	7333678	7335285	001768F	MATE efflux family protein [Source:TAIR%3BAcc:AT5G52450]	K03327	GO:0006855;GO:0015238;GO:0015297;GO:0016020;GO:0055085
AH14G05560.1	0	16	0	3	3	13	Chr14	7380714	7382971	003929F	MATE efflux family protein [Source:TAIR%3BAcc:AT2G34360]	K03327	GO:0006855;GO:0015238;GO:0015297;GO:0016020;GO:0055085
AH03G49360.1	0.00240376	16	0	3	3	13	Chr03	137629059	137631349	000163F	MATE efflux family protein [Source:TAIR%3BAcc:AT5G52450]	K03327	GO:0006855;GO:0015238;GO:0015297;GO:0016020;GO:0055085
AH00G09730.1	0	16	0	3	3	13	Chr00	29460901	29461962	005502F	MATE efflux family protein [Source:TAIR%3BAcc:AT2G34360]	K03327	-
AH10G09110.1	0	16	1	2	3	13	Chr10	14033794	14036492	000307F	-	-	-
AH10G16010.1	0	16	1	2	3	13	Chr10	46399532	46402867	001205F	TPR repeat-containing thioredoxin TDX [Source:Uniprot/SWISSPROT%3BAcc:Q8VWG7]	K09560	GO:0045454;GO:0005515;GO:0006662;GO:0015035
AH11G19290.1	0	16	1	2	3	13	Chr11	55799206	55800092	001201F	-	-	GO:0006508;GO:0008234
AH12G16680.1	0.00183493	16	1	2	3	13	Chr12	39196371	39201135	001560F	-	-	-
AH14G11170.1	0	16	1	2	3	13	Chr14	16570723	16577354	000220F_1	-	-	-
AH14G24990.1	0	16	1	2	3	13	Chr14	93040724	93041719	000139F	-	-	-
AH15G04820.1	0	16	1	2	3	13	Chr15	7765348	7768153	000616F	-	-	-
AH15G04830.1	0	16	1	2	3	13	Chr15	7779922	7781629	000616F	-	-	-
AH17G21450.1	0.000674276	16	1	2	3	13	Chr17	52301082	52316846	000298F	ATP-dependent zinc metalloprotease FTSH 12%2C chloroplastic [Source:Uniprot/SWISSPROT%3BAcc:Q9SAJ3]	K03798	-
AH19G40600.1	0.00463324	16	1	2	3	13	Chr19	150384047	150387284	000019F_2	-	-	-
AH19G40610.1	0.0117046	16	1	2	3	13	Chr19	150387321	150387708	000019F_2	-	-	-
AH20G12920.1	0	16	1	2	3	13	Chr20	19073947	19074773	001590F	-	-	-
AH05G08150.1	0.00074069	16	1	2	3	13	Chr05	11421420	11431463	000521F	Alba DNA/RNA-binding protein [Source:TAIR%3BAcc:AT1G76010]	-	-
AH06G20310.1	0	16	1	2	3	13	Chr06	78252845	78255004	000606F	-	-	-
AH11G34120.1	0.00130245	14	0	1	1	13	Chr11	138322517	138328944	002920F	Phosphoribosylaminoimidazole-succinocarboxamide synthase%2C chloroplastic [Source:Uniprot/SWISSPROT%3BAcc:P38025]	K01923(purC; phosphoribosylaminoimidazole-succinocarboxamide synthase [EC:6.3.2.6])	-
AH11G34170.1	0.019728	14	0	1	1	13	Chr11	138375955	138376694	003116F	Phosphoribosylaminoimidazole-succinocarboxamide synthase%2C chloroplastic [Source:Uniprot/SWISSPROT%3BAcc:P38025]	K01923(purC; phosphoribosylaminoimidazole-succinocarboxamide synthase [EC:6.3.2.6])	-
AH11G34210.1	0	14	0	1	1	13	Chr11	138440025	138441747	002822F	-	K01923(purC; phosphoribosylaminoimidazole-succinocarboxamide synthase [EC:6.3.2.6])	-
AH11G34270.1	0	14	0	1	1	13	Chr11	138544675	138549727	003176F	Phosphoribosylaminoimidazole-succinocarboxamide synthase%2C chloroplastic [Source:Uniprot/SWISSPROT%3BAcc:P38025]	K01923(purC; phosphoribosylaminoimidazole-succinocarboxamide synthase [EC:6.3.2.6])	-
AH11G34350.1	0.318125	14	0	1	1	13	Chr11	138594137	138594892	003073F	-	-	-
AH11G34470.1	0.00142817	14	0	1	1	13	Chr11	138738621	138739240	003186F	Phosphoribosylaminoimidazole-succinocarboxamide synthase%2C chloroplastic [Source:Uniprot/SWISSPROT%3BAcc:P38025]	K01923(purC; phosphoribosylaminoimidazole-succinocarboxamide synthase [EC:6.3.2.6])	-
AH09G04510.1	0	14	0	1	1	13	Chr09	5955806	5957760	000085F	-	-	-
AH00G06320.1	0.00343707	14	0	1	1	13	Chr00	16145353	16149810	003294F	Phosphoribosylaminoimidazole-succinocarboxamide synthase%2C chloroplastic [Source:Uniprot/SWISSPROT%3BAcc:P38025]	K01923(purC; phosphoribosylaminoimidazole-succinocarboxamide synthase [EC:6.3.2.6])	-
AH11G34180.1	0.00460841	14	0	1	1	13	Chr11	138379979	138380850	003116F	Phosphoribosylaminoimidazole-succinocarboxamide synthase%2C chloroplastic [Source:Uniprot/SWISSPROT%3BAcc:P38025]	K01923(purC; phosphoribosylaminoimidazole-succinocarboxamide synthase [EC:6.3.2.6])	-
AH11G34280.1	0	14	0	1	1	13	Chr11	138549735	138552156	003176F	Phosphoribosylaminoimidazole-succinocarboxamide synthase%2C chloroplastic [Source:Uniprot/SWISSPROT%3BAcc:P38025]	K01923(purC; phosphoribosylaminoimidazole-succinocarboxamide synthase [EC:6.3.2.6])	-
AH11G34360.1	0	14	0	1	1	13	Chr11	138604783	138609602	003073F	Phosphoribosylaminoimidazole-succinocarboxamide synthase%2C chloroplastic [Source:Uniprot/SWISSPROT%3BAcc:P38025]	K01923(purC; phosphoribosylaminoimidazole-succinocarboxamide synthase [EC:6.3.2.6])	-
AH11G34480.1	0.176358	14	0	1	1	13	Chr11	138742587	138747899	003186F	Phosphoribosylaminoimidazole-succinocarboxamide synthase%2C chloroplastic [Source:Uniprot/SWISSPROT%3BAcc:P38025]	K01923(purC; phosphoribosylaminoimidazole-succinocarboxamide synthase [EC:6.3.2.6])	-
AH01G38670.1	0	13	0	0	0	13	Chr01	111501062	111502257	005685F	-	-	-
AH13G30900.1	0	13	0	0	0	13	Chr13	83270685	83273514	005179F	-	-	-
AH03G11960.1	0	13	0	0	0	13	Chr03	16318558	16323859	005470F	-	-	-
AH08G26070.1	0.017351	13	0	0	0	13	Chr08	44686093	44687210	000137F	-	-	-
AH00G09270.1	0	13	0	0	0	13	Chr00	27629642	27632164	004927F	-	-	-
AH01G17100.1	0	13	0	0	0	13	Chr01	42615669	42616967	004675F	-	-	-
AH01G20900.1	0	13	0	0	0	13	Chr01	62984719	62987165	001186F	-	-	GO:0005524;GO:0009507
AH14G08480.1	0	13	0	0	0	13	Chr14	11762100	11767454	004214F	-	-	GO:0005524;GO:0009507
AH17G14630.1	0	13	0	0	0	13	Chr17	25713162	25713772	000323F	-	-	-
AH08G31500.1	0	13	0	0	0	13	Chr08	51885468	51890558	005509F	-	-	-
AH00G09240.1	0	13	0	0	0	13	Chr00	27581538	27586672	005012F	-	-	-
AH01G38660.1	0	13	0	0	0	13	Chr01	111468474	111473838	003535F	-	-	GO:0005524;GO:0009507
AH15G17600.1	0	13	0	0	0	13	Chr15	54176496	54180696	004364F	-	-	GO:0005524;GO:0009507
AH19G19670.1	0	13	0	0	0	13	Chr19	43110171	43112020	000876F	-	-	-
AH03G27560.1	0	13	0	0	0	13	Chr03	56292738	56296403	004909F	-	-	-
AH05G10170.1	0	13	0	0	0	13	Chr05	21695567	21700702	004834F	-	-	-
AH07G10330.1	0.133229	13	0	0	0	13	Chr07	14792678	14803047	000763F	-	-	GO:0005524;GO:0009507
AH08G31490.1	0	13	0	0	0	13	Chr08	51874862	51879995	005442F	-	-	-
AH08G31540.1	0	13	0	0	0	13	Chr08	51920773	51925910	005266F	-	-	-
AH08G31570.1	0	13	0	0	0	13	Chr08	51937560	51942923	004794F	-	-	GO:0005524;GO:0009507
AH00G08730.1	0	13	0	0	0	13	Chr00	25530408	25535544	004550F	-	-	-
AH00G09510.1	0	13	0	0	0	13	Chr00	28808405	28813541	005334F	-	-	-
AH10G19210.1	0	13	0	0	0	13	Chr10	75195593	75198493	004220F	-	-	GO:0005524;GO:0009507
AH15G00010.1	0	13	0	0	0	13	Chr15	32345	32815	005611F	-	-	-
AH15G19490.1	0	13	0	0	0	13	Chr15	84049314	84050120	000243F_2	-	-	-
AH02G15180.1	0	13	0	0	0	13	Chr02	43932470	43934968	001818F	-	-	-
AH03G28260.1	0	13	0	0	0	13	Chr03	60826863	60827506	000238F_1	-	-	-
AH05G19220.1	0	13	0	0	0	13	Chr05	44983189	45023772	000512F	-	-	-
AH00G09790.1	0	13	0	0	0	13	Chr00	29612770	29616910	005547F	-	-	-
AH00G09800.1	0	13	0	0	0	13	Chr00	29617464	29617820	005547F	-	-	-
AH14G15680.1	0	13	0	0	0	13	Chr14	29221219	29222034	005018F	-	-	-
AH02G16660.1	0	13	0	0	0	13	Chr02	54247413	54247993	001955F	-	-	-
AH00G09920.1	0	13	0	0	0	13	Chr00	29981457	29986568	005695F	-	-	-
AH10G15650.1	0.0467218	13	0	0	0	13	Chr10	41672523	41681854	005106F	-	K02690(psaB; photosystem I P700 chlorophyll a apoprotein A2)	GO:0009522;GO:0009579;GO:0015979;GO:0016021;GO:0003723
AH15G15530.1	0	13	0	0	0	13	Chr15	36786398	36829767	000510F	-	K02690(psaB; photosystem I P700 chlorophyll a apoprotein A2)	GO:0009522;GO:0009579;GO:0015979;GO:0016021
AH15G16740.1	0	13	0	0	0	13	Chr15	43423480	43425875	005121F	-	K02690(psaB; photosystem I P700 chlorophyll a apoprotein A2)	GO:0009522;GO:0009579;GO:0015979;GO:0016021
AH18G22830.1	0	13	0	0	0	13	Chr18	61543663	61545276	001341F	-	K02690(psaB; photosystem I P700 chlorophyll a apoprotein A2)	GO:0009522;GO:0009579;GO:0015979;GO:0016021
AH19G19680.1	0	13	0	0	0	13	Chr19	43112276	43113841	000876F	-	K02986(RP-S4, rpsD; small subunit ribosomal protein S4)	GO:0003723;GO:0005622;GO:0019843
AH07G25310.1	0	13	0	0	0	13	Chr07	70327058	70329187	000058F_3	-	K02690(psaB; photosystem I P700 chlorophyll a apoprotein A2)	GO:0009522;GO:0009579;GO:0015979;GO:0016021
AH08G23240.1	0.0146576	13	0	0	0	13	Chr08	40263060	40264326	000079F	-	K02690(psaB; photosystem I P700 chlorophyll a apoprotein A2)	GO:0009522;GO:0009579;GO:0015979;GO:0016021
AH20G18710.1	0	13	0	0	0	13	Chr20	35111903	35114868	000410F	-	K02690(psaB; photosystem I P700 chlorophyll a apoprotein A2)	GO:0009522;GO:0009579;GO:0015979;GO:0016021
AH05G27000.1	0	13	0	0	0	13	Chr05	93529784	93538751	001010F	-	K02954(RP-S14, MRPS14, rpsN; small subunit ribosomal protein S14)	GO:0003735;GO:0005622;GO:0005840;GO:0006412;GO:0009523;GO:0009539;GO:0015979
AH00G09390.1	0.0170644	13	0	0	0	13	Chr00	28105721	28110417	005112F	-	K02690(psaB; photosystem I P700 chlorophyll a apoprotein A2)	GO:0009522;GO:0009579;GO:0015979;GO:0016021;GO:0003735;GO:0005622;GO:0005840;GO:0006412
AH00G09650.1	0	13	0	0	0	13	Chr00	29205892	29207436	005432F	-	K02986(RP-S4, rpsD; small subunit ribosomal protein S4)	GO:0003723;GO:0005622;GO:0019843
AH13G31340.1	4.99226	13	0	0	0	13	Chr13	86775007	86777194	001268F	-	-	-
AH06G19810.1	0	13	0	0	0	13	Chr06	74868117	74869479	000190F	SAC3/GANP/Nin1/mts3/eIF-3 p25 family [Source:TAIR%3BAcc:AT3G06290]	-	-
AH11G23310.1	0	13	0	0	0	13	Chr11	90615910	90616300	001764F	-	-	-
AH11G23330.1	0	13	0	0	0	13	Chr11	90648542	90648932	001764F	-	-	-
AH13G30170.1	0	13	0	0	0	13	Chr13	72468425	72470747	002152F	-	-	-
AH15G18890.1	0	13	0	0	0	13	Chr15	72365038	72365713	000907F	-	-	-
AH15G19700.1	0	13	0	0	0	13	Chr15	86233185	86233944	001474F	-	-	-
AH18G25210.1	0	13	0	0	0	13	Chr18	89300654	89303829	000564F_1	-	-	-
AH18G25220.1	0	13	0	0	0	13	Chr18	89308983	89309616	000564F_1	-	-	-
AH19G24680.1	0	13	0	0	0	13	Chr19	90983938	90984615	001312F	-	-	-
AH20G24290.1	0	13	0	0	0	13	Chr20	88252694	88255067	001469F	-	-	-
AH12G31230.1	0	17	2	3	5	12	Chr12	107917285	107922207	000004F	-	-	GO:0006508;GO:0008234
AH12G31280.1	0	17	2	3	5	12	Chr12	108051539	108054396	000004F	-	-	GO:0006508;GO:0008234
AH20G29740.1	0	17	2	3	5	12	Chr20	117358028	117359615	000454F	-	-	-
AH11G13610.1	0.0067219	17	2	3	5	12	Chr11	26754586	26762553	000398F	Octicosapeptide/Phox/Bem1p (PB1) domain-containing protein / tetratricopeptide repeat (TPR)-containing protein [Source:TAIR%3BAcc:AT2G25290]	-	GO:0006508;GO:0008234
AH11G25230.1	0	17	2	3	5	12	Chr11	107321933	107325216	000253F	-	-	GO:0006508;GO:0008234
AH11G25940.1	0	17	2	3	5	12	Chr11	114282988	114291523	002231F	Octicosapeptide/Phox/Bem1p (PB1) domain-containing protein / tetratricopeptide repeat (TPR)-containing protein [Source:TAIR%3BAcc:AT2G25290]	-	GO:0006508;GO:0008234
AH16G42270.1	0.739506	17	2	3	5	12	Chr16	141130627	141134831	000049F	Octicosapeptide/Phox/Bem1p (PB1) domain-containing protein / tetratricopeptide repeat (TPR)-containing protein [Source:TAIR%3BAcc:AT2G25290]	-	-
AH16G42380.1	1.88814	17	2	3	5	12	Chr16	141215294	141227195	000049F	calcium-binding EF hand family protein [Source:TAIR%3BAcc:AT4G32060]	-	GO:0005509;GO:0005515
AH16G50880.1	2.47294	17	2	3	5	12	Chr16	152264743	152273523	000003F	Octicosapeptide/Phox/Bem1p (PB1) domain-containing protein / tetratricopeptide repeat (TPR)-containing protein [Source:TAIR%3BAcc:AT2G25290]	-	GO:0005515;GO:0005509
AH16G50920.1	0.312138	17	2	3	5	12	Chr16	152310731	152313042	000003F	Octicosapeptide/Phox/Bem1p (PB1) domain-containing protein / tetratricopeptide repeat (TPR)-containing protein [Source:TAIR%3BAcc:AT2G25290]	-	GO:0005515
AH20G04720.1	0	17	2	3	5	12	Chr20	6452490	6457447	000530F	Octicosapeptide/Phox/Bem1p (PB1) domain-containing protein / tetratricopeptide repeat (TPR)-containing protein [Source:TAIR%3BAcc:AT2G25290]	-	GO:0006508;GO:0008234
AH20G16070.1	0	17	2	3	5	12	Chr20	26372253	26376712	000236F_1	Octicosapeptide/Phox/Bem1p (PB1) domain-containing protein / tetratricopeptide repeat (TPR)-containing protein [Source:TAIR%3BAcc:AT2G25290]	-	GO:0006508;GO:0008234
AH20G16800.1	0	17	2	3	5	12	Chr20	28097200	28102504	002834F	Octicosapeptide/Phox/Bem1p (PB1) domain-containing protein / tetratricopeptide repeat (TPR)-containing protein [Source:TAIR%3BAcc:AT2G25290]	-	GO:0006508;GO:0008234
AH20G16810.1	0	17	2	3	5	12	Chr20	28103238	28104370	002834F	-	-	-
AH20G16900.1	0	17	2	3	5	12	Chr20	28232705	28235774	000467F_3	Octicosapeptide/Phox/Bem1p (PB1) domain-containing protein / tetratricopeptide repeat (TPR)-containing protein [Source:TAIR%3BAcc:AT2G25290]	-	-
AH12G36160.1	0	15	0	3	3	12	Chr12	115599485	115599886	001644F	-	-	-
AH12G36490.1	0.0224441	15	0	3	3	12	Chr12	115970890	115975434	000947F	-	-	-
AH12G36560.1	0.29153	15	0	3	3	12	Chr12	116055098	116056460	000947F	Putative disease resistance protein At3g14460 [Source:Uniprot/SWISSPROT%3BAcc:Q9LRR5]	-	-
AH12G37110.1	0.310469	15	0	3	3	12	Chr12	116621703	116631789	000947F	Probable pectinesterase/pectinesterase inhibitor 40 [Source:Uniprot/SWISSPROT%3BAcc:O81301]	K01051(E3.1.1.11; pectinesterase [EC:3.1.1.11])	GO:0004857;GO:0005509
AH12G40780.1	0.43142	15	0	3	3	12	Chr12	120710175	120723540	000784F	Putative disease resistance protein At3g14460 [Source:Uniprot/SWISSPROT%3BAcc:Q9LRR5]	-	-
AH12G41160.1	0	15	0	3	3	12	Chr12	121136439	121136774	000784F	-	-	-
AH12G36150.1	1.01943	15	0	3	3	12	Chr12	115596224	115613071	001644F	Putative disease resistance RPP13-like protein 1 [Source:Uniprot/SWISSPROT%3BAcc:Q9LRR4]	-	-
AH12G36480.1	0.705044	15	0	3	3	12	Chr12	115969522	115971859	000947F	Putative disease resistance protein At3g14460 [Source:Uniprot/SWISSPROT%3BAcc:Q9LRR5]	-	-
AH12G36860.1	1.60989	15	0	3	3	12	Chr12	116329599	116332423	000947F	Putative disease resistance RPP13-like protein 1 [Source:Uniprot/SWISSPROT%3BAcc:Q9LRR4]	-	-
AH12G36870.1	0.00824062	15	0	3	3	12	Chr12	116331723	116363600	000947F	-	-	-
AH12G36910.1	0.0662536	15	0	3	3	12	Chr12	116400179	116414168	000947F	-	-	-
AH12G40810.1	0.572859	15	0	3	3	12	Chr12	120735245	120737969	000784F	-	-	-
AH12G40960.1	2.47443	15	0	3	3	12	Chr12	120925934	120927630	000784F	-	-	-
AH13G34510.1	0	14	0	2	2	12	Chr13	107818985	107820017	000165F_2	1-(5-phosphoribosyl)-5-[(5-phosphoribosylamino)methylideneamino] imidazole-4-carboxamide isomerase%2C chloroplastic [Source:Uniprot/SWISSPROT%3BAcc:O82782]	K01814(hisA; phosphoribosylformimino-5-aminoimidazole carboxamide ribotide isomerase [EC:5.3.1.16])	-
AH12G08110.1	0.00344721	14	0	2	2	12	Chr12	10918013	10922264	000663F_1	Serine/threonine-protein phosphatase 7 long form homolog [Source:Uniprot/SWISSPROT%3BAcc:Q9LNG5]	-	-
AH12G12000.1	0	14	0	2	2	12	Chr12	19940952	19943105	000285F	Serine/threonine-protein phosphatase 7 long form homolog [Source:Uniprot/SWISSPROT%3BAcc:Q9LNG5]	-	-
AH14G09970.1	0	14	0	2	2	12	Chr14	14267661	14269814	001069F	Serine/threonine-protein phosphatase 7 long form homolog [Source:Uniprot/SWISSPROT%3BAcc:Q9LNG5]	-	-
AH14G14670.1	0.0285123	14	0	2	2	12	Chr14	24703567	24705720	000133F	Serine/threonine-protein phosphatase 7 long form homolog [Source:Uniprot/SWISSPROT%3BAcc:Q9LNG5]	-	-
AH15G19080.1	0	14	0	2	2	12	Chr15	76758091	76760242	000730F	Serine/threonine-protein phosphatase 7 long form homolog [Source:Uniprot/SWISSPROT%3BAcc:Q9LNG5]	-	-
AH16G49200.1	0.000843793	14	0	2	2	12	Chr16	150039106	150041259	000003F	Serine/threonine-protein phosphatase 7 long form homolog [Source:Uniprot/SWISSPROT%3BAcc:Q9LNG5]	-	-
AH17G07110.1	0	14	0	2	2	12	Chr17	8780049	8782202	000277F	Serine/threonine-protein phosphatase 7 long form homolog [Source:Uniprot/SWISSPROT%3BAcc:Q9LNG5]	-	-
AH18G01980.1	0.00200993	14	0	2	2	12	Chr18	1839499	1841652	001012F	Serine/threonine-protein phosphatase 7 long form homolog [Source:Uniprot/SWISSPROT%3BAcc:Q9LNG5]	-	-
AH19G00070.1	0.000618414	14	0	2	2	12	Chr19	63223	65376	000078F	Serine/threonine-protein phosphatase 7 long form homolog [Source:Uniprot/SWISSPROT%3BAcc:Q9LNG5]	-	-
AH19G35980.1	0.00573948	14	0	2	2	12	Chr19	142301068	142303220	001969F	Serine/threonine-protein phosphatase 7 long form homolog [Source:Uniprot/SWISSPROT%3BAcc:Q9LNG5]	-	-
AH20G29500.1	0.00507079	14	0	2	2	12	Chr20	116882318	116884638	000454F	Serine/threonine-protein phosphatase 7 long form homolog [Source:Uniprot/SWISSPROT%3BAcc:Q9LNG5]	-	-
AH06G29330.1	0	13	1	0	1	12	Chr06	104405261	104407070	000406F	-	-	-
AH10G12890.1	0.00165738	13	1	0	1	12	Chr10	25897599	25898528	005047F	-	K02704(psbB; photosystem II CP47 chlorophyll apoprotein)	GO:0009521;GO:0009767;GO:0016020;GO:0016168;GO:0019684
AH11G36140.1	0	13	1	0	1	12	Chr11	141442581	141446303	000034F_1	-	K02704(psbB; photosystem II CP47 chlorophyll apoprotein)	GO:0009521;GO:0009767;GO:0016020;GO:0016168;GO:0019684
AH14G18160.1	0	13	1	0	1	12	Chr14	39145268	39160897	000272F_2	-	-	-
AH02G14650.1	0	13	1	0	1	12	Chr02	36905391	36978766	000443F	-	K02704(psbB; photosystem II CP47 chlorophyll apoprotein)	GO:0009521;GO:0009767;GO:0016020;GO:0016168;GO:0019684
AH02G16650.1	0.00794369	13	1	0	1	12	Chr02	54242660	54247325	001955F	-	K02704(psbB; photosystem II CP47 chlorophyll apoprotein)	GO:0009521;GO:0009767;GO:0016020;GO:0016168;GO:0019684
AH02G16710.1	0.0122637	13	1	0	1	12	Chr02	54416729	54418720	005314F	-	K02704(psbB; photosystem II CP47 chlorophyll apoprotein)	GO:0009521;GO:0009767;GO:0016020;GO:0016168;GO:0019684
AH02G21820.1	0.0770975	13	1	0	1	12	Chr02	75188880	75190297	004267F	-	K02704(psbB; photosystem II CP47 chlorophyll apoprotein)	GO:0009521;GO:0009767;GO:0016020;GO:0016168;GO:0019684
AH05G28040.1	0.00781428	13	1	0	1	12	Chr05	94338793	94340695	001010F	-	K02704(psbB; photosystem II CP47 chlorophyll apoprotein)	GO:0009521;GO:0009767;GO:0016020;GO:0016168;GO:0019684
AH08G07220.1	0	13	1	0	1	12	Chr08	12021979	12026127	000073F	-	K02704(psbB; photosystem II CP47 chlorophyll apoprotein)	GO:0009521;GO:0009767;GO:0016020;GO:0016168;GO:0019684
AH09G25100.1	0.00161372	13	1	0	1	12	Chr09	96709026	96709771	000629F	ATP synthase subunit C family protein [Source:TAIR%3BAcc:AT2G07671]	K02704(psbB; photosystem II CP47 chlorophyll apoprotein)	GO:0009521;GO:0009767;GO:0016020;GO:0016168;GO:0019684;GO:0015078;GO:0015986;GO:0045263
AH02G10450.1	0	13	0	1	1	12	Chr02	16754780	16757324	004148F	-	-	-
AH02G10610.1	0	13	0	1	1	12	Chr02	16883756	16896922	002936F	-	-	-
AH20G29720.1	0	13	0	1	1	12	Chr20	117333334	117334806	000454F	-	-	-
AH08G15860.1	0	13	0	1	1	12	Chr08	29567655	29570196	000066F	-	-	-
AH08G15930.1	0	13	0	1	1	12	Chr08	29608430	29611750	000066F	-	-	-
AH11G25950.1	0.000636172	13	0	1	1	12	Chr11	114308314	114318102	002231F	E3 UFM1-protein ligase 1 homolog [Source:Uniprot/SWISSPROT%3BAcc:Q9LX73]	-	GO:0006508;GO:0008234;GO:0006511;GO:0031625
AH12G14800.1	0	13	0	1	1	12	Chr12	28893683	28897906	000844F_1	LAG1 longevity assurance homolog 3 [Source:Uniprot/SWISSPROT%3BAcc:Q6NQI8]	K04710(CERS; ceramide synthetase [EC:2.3.1.24])	GO:0005783;GO:0016021
AH14G14610.1	0	13	0	1	1	12	Chr14	24613071	24649238	000133F	-	-	-
AH18G27670.1	0	13	0	1	1	12	Chr18	107044390	107054221	003216F	E3 UFM1-protein ligase 1 homolog [Source:Uniprot/SWISSPROT%3BAcc:Q9LX73]	-	GO:0006508;GO:0008234
AH19G12510.1	0	13	0	1	1	12	Chr19	19534440	19535867	001266F	-	-	GO:0006508;GO:0008234
AH20G16850.1	0	13	0	1	1	12	Chr20	28156052	28164234	000467F_3	LAG1 longevity assurance homolog 3 [Source:Uniprot/SWISSPROT%3BAcc:Q6NQI8]	K04710(CERS; ceramide synthetase [EC:2.3.1.24])	GO:0016021;GO:0005783
AH14G12290.1	0	13	0	1	1	12	Chr14	18703587	18706777	002626F	-	-	-
AH15G03330.1	0	13	0	1	1	12	Chr15	5206068	5206770	000115F	-	-	-
AH15G20960.1	0	13	0	1	1	12	Chr15	96658669	96660138	000787F	-	-	-
AH16G11940.1	0.0222126	13	0	1	1	12	Chr16	20072501	20075269	000264F	-	-	-
AH02G17780.1	0	13	0	1	1	12	Chr02	59461025	59466334	000539F	-	-	-
AH02G19980.1	0	13	0	1	1	12	Chr02	68526345	68527152	000010F_1	-	-	-
AH05G11420.1	0	13	0	1	1	12	Chr05	25467073	25467709	000821F	-	-	-
AH05G11430.1	0.00206166	13	0	1	1	12	Chr05	25467472	25469386	000821F	-	-	-
AH05G19060.1	0	13	0	1	1	12	Chr05	43136558	43137255	000175F	-	-	-
AH06G10550.1	0.00494814	13	0	1	1	12	Chr06	14725741	14726754	000031F	-	-	-
AH07G09030.1	0	13	0	1	1	12	Chr07	12584179	12590313	001388F	-	-	-
AH07G18250.1	0	13	1	0	1	12	Chr07	41332816	41333555	001036F	-	-	-
AH16G36570.1	0	13	1	0	1	12	Chr16	131752601	131792689	000106F	-	-	-
AH03G20580.1	0	13	1	0	1	12	Chr03	33537061	33541374	001029F	-	-	-
AH03G31170.1	0	13	1	0	1	12	Chr03	94732288	94735873	001045F	-	-	-
AH03G31270.1	0	13	1	0	1	12	Chr03	94871849	94872898	001045F	-	-	-
AH03G34880.1	0	13	1	0	1	12	Chr03	112535619	112545363	001042F	-	-	-
AH04G14610.1	0	13	1	0	1	12	Chr04	31263308	31267214	001039F	-	-	-
AH07G18240.1	0	13	1	0	1	12	Chr07	41324890	41327208	001036F	-	-	-
AH07G18290.1	0	13	1	0	1	12	Chr07	41419959	41423873	001036F	-	-	-
AH09G17990.1	0	13	1	0	1	12	Chr09	46967849	46971831	002291F	-	-	-
AH09G18010.1	0	13	1	0	1	12	Chr09	46995689	46996880	002291F	-	-	-
AH11G14620.1	0	13	1	0	1	12	Chr11	31190350	31203188	000084F	serine/threonine protein kinase 3 [Source:TAIR%3BAcc:AT5G08160]	K08856	GO:0004672;GO:0005524;GO:0006468
AH15G17070.1	0	13	1	0	1	12	Chr15	45413062	45414473	000590F	serine/threonine protein kinase 3 [Source:TAIR%3BAcc:AT5G08160]	K08856	GO:0004672;GO:0005524;GO:0006468
AH15G21390.1	0	13	1	0	1	12	Chr15	101561022	101561649	000168F_1	serine/threonine protein kinase 3 [Source:TAIR%3BAcc:AT5G08160]	K08856	GO:0004672;GO:0005524;GO:0006468
AH16G24040.1	0	13	1	0	1	12	Chr16	83685330	83688555	000883F	-	-	-
AH17G11700.1	0	13	1	0	1	12	Chr17	18228030	18229077	000111F	-	-	-
AH17G22220.1	0	13	1	0	1	12	Chr17	60016597	60017837	000118F	-	-	-
AH17G23650.1	0	13	1	0	1	12	Chr17	70130109	70132979	002293F	-	-	-
AH17G23720.1	0	13	1	0	1	12	Chr17	70217271	70220131	002293F	-	-	-
AH17G23770.1	0	13	1	0	1	12	Chr17	70269525	70271991	002293F	-	-	-
AH18G21130.1	0	13	1	0	1	12	Chr18	46310295	46311162	000514F	-	-	-
AH20G18410.1	0	13	1	0	1	12	Chr20	33385457	33386958	001171F	serine/threonine protein kinase 3 [Source:TAIR%3BAcc:AT5G08160]	K08856	GO:0004672;GO:0005524;GO:0006468
AH10G08510.1	0.0190822	13	0	1	1	12	Chr10	12208581	12213513	000172F_1	vacuolar ATP synthase catalytic subunit-related / V-ATPase-related / vacuolar proton pump-related [Source:TAIR%3BAcc:AT1G16820]	-	GO:0008270
AH04G28630.1	0	13	0	1	1	12	Chr04	111181584	111186299	000039F_3	-	-	-
AH13G34050.1	0	13	0	1	1	12	Chr13	105477689	105479126	000423F	-	-	-
AH17G03870.1	0	13	0	1	1	12	Chr17	4343283	4347309	000435F	-	-	-
AH17G04800.1	0	13	0	1	1	12	Chr17	5502110	5503997	000096F	-	-	GO:0008270
AH17G33460.1	0	13	0	1	1	12	Chr17	121581797	121583373	000301F_1	-	-	-
AH18G34590.1	0	13	0	1	1	12	Chr18	126368194	126368625	001188F	-	-	-
AH19G04920.1	0	13	0	1	1	12	Chr19	6470029	6472258	002773F	-	-	-
AH19G05070.1	0	13	0	1	1	12	Chr19	6629928	6630362	002639F	-	-	-
AH20G15750.1	0	13	0	1	1	12	Chr20	25495930	25497902	000709F	-	-	-
AH20G17850.1	0	13	0	1	1	12	Chr20	31474115	31475714	000618F	-	-	GO:0008270
AH16G22400.1	0	13	0	1	1	12	Chr16	56427651	56430556	000120F_2	-	-	-
AH11G19830.1	0	13	0	1	1	12	Chr11	59197560	59201449	001058F	Cleavage and polyadenylation specificity factor subunit 1 [Source:Uniprot/SWISSPROT%3BAcc:Q9FGR0]	K14401(CPSF1, CFT1; cleavage and polyadenylation specificity factor subunit 1)	GO:0003676;GO:0005634
AH11G24050.1	0	13	0	1	1	12	Chr11	100726814	100729352	000894F	Cleavage and polyadenylation specificity factor subunit 1 [Source:Uniprot/SWISSPROT%3BAcc:Q9FGR0]	K14401(CPSF1, CFT1; cleavage and polyadenylation specificity factor subunit 1)	GO:0003735;GO:0005622;GO:0005840;GO:0006412;GO:0003676;GO:0005634
AH11G24060.1	0	13	0	1	1	12	Chr11	100729933	100730344	000894F	-	-	-
AH14G20400.1	0	13	0	1	1	12	Chr14	65506073	65507523	000286F	Cleavage and polyadenylation specificity factor subunit 1 [Source:Uniprot/SWISSPROT%3BAcc:Q9FGR0]	K14401(CPSF1, CFT1; cleavage and polyadenylation specificity factor subunit 1)	GO:0003676;GO:0005634
AH14G20410.1	0	13	0	1	1	12	Chr14	65508141	65508830	000286F	-	-	-
AH14G39790.1	0	13	0	1	1	12	Chr14	125804099	125804973	000625F_2	Cleavage and polyadenylation specificity factor subunit 1 [Source:Uniprot/SWISSPROT%3BAcc:Q9FGR0]	K14401(CPSF1, CFT1; cleavage and polyadenylation specificity factor subunit 1)	-
AH15G18490.1	0	13	0	1	1	12	Chr15	66129701	66130390	002206F	-	-	-
AH15G18500.1	0	13	0	1	1	12	Chr15	66131003	66132418	002206F	Cleavage and polyadenylation specificity factor subunit 1 [Source:Uniprot/SWISSPROT%3BAcc:Q9FGR0]	K14401(CPSF1, CFT1; cleavage and polyadenylation specificity factor subunit 1)	GO:0003676;GO:0005634
AH17G22550.1	0	13	0	1	1	12	Chr17	62830037	62834179	001353F_1	Formin-like protein 18 [Source:Uniprot/SWISSPROT%3BAcc:Q9SK28]	-	-
AH18G19430.1	0.00720631	13	0	1	1	12	Chr18	37677560	37681922	000468F	Cyclin-dependent kinase B1-2 [Source:Uniprot/SWISSPROT%3BAcc:Q2V419]	K07760	-
AH20G15410.1	0.527027	12	0	0	0	12	Chr20	25001809	25009123	005670F	-	-	-
AH10G16970.1	6.1273	12	0	0	0	12	Chr10	56822968	56828856	003612F	-	-	-
AH11G16170.1	0.804911	12	0	0	0	12	Chr11	39798542	39800605	004429F	-	-	-
AH12G41680.1	0.00508752	12	0	0	0	12	Chr12	121764685	121766135	005170F	-	-	-
AH16G20720.1	1.3469	12	0	0	0	12	Chr16	41166891	41171878	000204F	-	-	-
AH00G05040.1	0	12	0	0	0	12	Chr00	10361274	10371457	000320F	-	-	-
AH00G05870.1	0.318064	12	0	0	0	12	Chr00	13806644	13810428	003145F	-	-	-
AH00G06910.1	0.220484	12	0	0	0	12	Chr00	18924735	18931853	003530F	-	-	-
AH00G08010.1	0.384337	12	0	0	0	12	Chr00	23028601	23034683	003989F	-	-	-
AH00G08690.1	0.632865	12	0	0	0	12	Chr00	25311221	25316382	004506F	-	-	-
AH11G19700.1	0.0313366	12	0	0	0	12	Chr11	58582491	58583879	004991F	ATP-dependent Clp protease proteolytic subunit 2%2C mitochondrial [Source:Uniprot/SWISSPROT%3BAcc:Q9FN42]	K01358(clpP, CLPP; ATP-dependent Clp protease, protease subunit [EC:3.4.21.92])	GO:0004252;GO:0006508
AH12G15970.1	0	12	0	0	0	12	Chr12	34940928	34942314	005490F	ATP-dependent Clp protease proteolytic subunit 2%2C mitochondrial [Source:Uniprot/SWISSPROT%3BAcc:Q9FN42]	K01358(clpP, CLPP; ATP-dependent Clp protease, protease subunit [EC:3.4.21.92])	GO:0004252;GO:0006508
AH12G16010.1	0.00658303	12	0	0	0	12	Chr12	34955651	34957037	005262F	ATP-dependent Clp protease proteolytic subunit 2%2C mitochondrial [Source:Uniprot/SWISSPROT%3BAcc:Q9FN42]	K01358(clpP, CLPP; ATP-dependent Clp protease, protease subunit [EC:3.4.21.92])	-
AH14G19600.1	0	12	0	0	0	12	Chr14	52993122	52994509	005181F	ATP-dependent Clp protease proteolytic subunit 2%2C mitochondrial [Source:Uniprot/SWISSPROT%3BAcc:Q9FN42]	K01358(clpP, CLPP; ATP-dependent Clp protease, protease subunit [EC:3.4.21.92])	GO:0004252;GO:0006508
AH05G09920.1	0	12	0	0	0	12	Chr05	19714670	19715207	004708F	ATP-dependent Clp protease proteolytic subunit 5%2C chloroplastic [Source:Uniprot/SWISSPROT%3BAcc:Q9S834]	K01358(clpP, CLPP; ATP-dependent Clp protease, protease subunit [EC:3.4.21.92])	GO:0004252;GO:0006508
AH05G22030.1	0	12	0	0	0	12	Chr05	75577481	75578453	003608F	ATP-dependent Clp protease proteolytic subunit 2%2C mitochondrial [Source:Uniprot/SWISSPROT%3BAcc:Q9FN42]	K01358(clpP, CLPP; ATP-dependent Clp protease, protease subunit [EC:3.4.21.92])	GO:0004252;GO:0006508
AH06G00080.1	0	12	0	0	0	12	Chr06	725582	727881	004078F	ATP-dependent Clp protease proteolytic subunit 5%2C chloroplastic [Source:Uniprot/SWISSPROT%3BAcc:Q9S834]	K01358(clpP, CLPP; ATP-dependent Clp protease, protease subunit [EC:3.4.21.92])	GO:0004252;GO:0006508
AH07G09400.1	0	12	0	0	0	12	Chr07	13349814	13354058	000540F	ATP-dependent Clp protease proteolytic subunit 2%2C mitochondrial [Source:Uniprot/SWISSPROT%3BAcc:Q9FN42]	K01358(clpP, CLPP; ATP-dependent Clp protease, protease subunit [EC:3.4.21.92])	-
AH09G07040.1	0	12	0	0	0	12	Chr09	9370672	9372049	004462F	ATP-dependent Clp protease proteolytic subunit 2%2C mitochondrial [Source:Uniprot/SWISSPROT%3BAcc:Q9FN42]	K01358(clpP, CLPP; ATP-dependent Clp protease, protease subunit [EC:3.4.21.92])	GO:0004252;GO:0006508
AH00G09290.1	0	12	0	0	0	12	Chr00	27701168	27702545	005029F	ATP-dependent Clp protease proteolytic subunit 2%2C mitochondrial [Source:Uniprot/SWISSPROT%3BAcc:Q9FN42]	K01358(clpP, CLPP; ATP-dependent Clp protease, protease subunit [EC:3.4.21.92])	-
AH12G36520.1	0	12	0	0	0	12	Chr12	116019405	116019782	000947F	-	-	-
AH12G36590.1	0.253215	12	0	0	0	12	Chr12	116089343	116106091	000947F	-	-	-
AH12G36890.1	0.184525	12	0	0	0	12	Chr12	116384353	116393040	000947F	-	-	-
AH12G37020.1	0.32694	12	0	0	0	12	Chr12	116507659	116515885	000947F	-	-	-
AH12G37040.1	0.252084	12	0	0	0	12	Chr12	116557113	116563978	000947F	-	-	-
AH12G37100.1	0.0173347	12	0	0	0	12	Chr12	116618055	116620136	000947F	-	-	-
AH12G40770.1	0.0408522	12	0	0	0	12	Chr12	120708958	120713141	000784F	-	-	-
AH12G40790.1	0.23229	12	0	0	0	12	Chr12	120724870	120730829	000784F	-	-	-
AH12G41210.1	0.182796	12	0	0	0	12	Chr12	121217816	121224932	000784F	-	-	-
AH13G41610.1	0.159085	12	0	0	0	12	Chr13	128423717	128433070	000867F	-	-	-
AH10G15910.1	0.558968	12	0	0	0	12	Chr10	45427584	45428936	001833F	-	-	-
AH10G16310.1	0.00502924	12	0	0	0	12	Chr10	51656983	51657932	002696F	-	-	-
AH10G17300.1	0.206195	12	0	0	0	12	Chr10	57410479	57411665	001596F	-	-	-
AH07G16210.1	0	12	0	0	0	12	Chr07	30708546	30711697	004301F	-	-	-
AH07G30320.1	7.33073	12	0	0	0	12	Chr07	83029480	83032762	002994F	-	-	-
AH00G05710.1	0.225209	12	0	0	0	12	Chr00	12182055	12185175	002972F	-	-	-
AH00G06110.1	0.529478	12	0	0	0	12	Chr00	15113794	15117066	003230F	-	-	-
AH00G07620.1	0	12	0	0	0	12	Chr00	21886740	21890683	003848F	-	-	-
AH00G08560.1	0.0343817	12	0	0	0	12	Chr00	24971206	24976193	004423F	-	-	-
AH00G08570.1	0.0205544	12	0	0	0	12	Chr00	24980076	24985922	004423F	-	-	-
AH10G17220.1	3.39218	12	0	0	0	12	Chr10	57248199	57278027	001937F	-	-	-
AH10G17250.1	1.1431	12	0	0	0	12	Chr10	57343743	57346121	001937F	-	-	-
AH06G16170.1	2.71277	12	0	0	0	12	Chr06	39156404	39167723	002856F	-	-	-
AH00G08140.1	0.00293193	12	0	0	0	12	Chr00	23607850	23611014	004104F	-	-	-
AH10G17270.1	5.05125	12	0	0	0	12	Chr10	57367755	57368634	001937F	-	-	-
AH10G17340.1	2.02508	12	0	0	0	12	Chr10	57488582	57503197	002896F	-	-	-
AH10G29630.1	0	12	0	0	0	12	Chr10	106507165	106507566	000308F	-	-	-
AH16G25970.1	0	12	0	0	0	12	Chr16	96208378	96210553	005710F	-	-	-
AH20G24440.1	0	12	0	0	0	12	Chr20	90390727	90393980	003554F	-	-	-
AH00G07600.1	0.00102372	12	0	0	0	12	Chr00	21879996	21892075	003848F	-	-	-
AH18G32800.1	0.314954	12	0	0	0	12	Chr18	122828659	122838700	005709F	-	-	-
AH06G16210.1	6.06017	12	0	0	0	12	Chr06	39207800	39208525	002856F	-	-	-
AH07G16640.1	3.6102	12	0	0	0	12	Chr07	32522904	32528305	001222F	-	-	-
AH00G04920.1	0.306348	12	0	0	0	12	Chr00	10257776	10269403	000320F	-	-	-
AH00G07320.1	0.438367	12	0	0	0	12	Chr00	20546185	20548052	003680F	-	-	-
AH17G00080.1	0.00124317	12	0	0	0	12	Chr17	314901	325936	003133F	-	-	-
AH00G05390.1	2.0538	12	0	0	0	12	Chr00	11489697	11490607	002945F	-	-	-
AH00G05460.1	0.00488062	12	0	0	0	12	Chr00	11513657	11523554	002945F	-	-	-
AH00G07850.1	0.330034	12	0	0	0	12	Chr00	22681020	22695053	003906F	-	-	-
AH00G08130.1	0.194955	12	0	0	0	12	Chr00	23597142	23610715	004104F	-	-	-
AH10G17330.1	4.97862	18	6	1	7	11	Chr10	57447919	57464404	002896F	-	-	-
AH00G05910.1	0.00299659	18	6	1	7	11	Chr00	13833326	13841578	003145F	-	-	-
AH00G07330.1	0	18	6	1	7	11	Chr00	20563583	20572387	003680F	-	-	-
AH00G07860.1	0.396717	18	6	1	7	11	Chr00	22683427	22688792	003906F	-	-	-
AH00G08000.1	0.18682	18	6	1	7	11	Chr00	23025532	23034676	003989F	-	-	-
AH00G08850.1	0	18	6	1	7	11	Chr00	25960536	25969924	004665F	-	-	-
AH00G08940.1	0.659866	18	6	1	7	11	Chr00	26118021	26125967	004686F	-	-	-
AH10G16790.1	1.39593	18	6	1	7	11	Chr10	56601888	56611404	002707F	-	-	-
AH10G17130.1	0	18	6	1	7	11	Chr10	57083217	57087004	001937F	-	-	-
AH10G17310.1	3.15859	18	6	1	7	11	Chr10	57431758	57437357	002896F	-	-	-
AH12G41670.1	0.304822	18	6	1	7	11	Chr12	121764270	121768236	005170F	-	-	-
AH17G00470.1	3.21757	18	6	1	7	11	Chr17	673037	675858	002812F	-	-	-
AH17G21210.1	0.504394	18	6	1	7	11	Chr17	51014032	51022001	003832F	-	-	-
AH07G16630.1	0.64017	18	6	1	7	11	Chr07	32522851	32530392	001222F	-	-	-
AH00G06970.1	0.0264791	18	6	1	7	11	Chr00	19168842	19171454	003577F	-	-	-
AH00G07310.1	0	18	6	1	7	11	Chr00	20545486	20550196	003680F	-	-	-
AH10G26190.1	0	18	1	6	7	11	Chr10	99406652	99411677	000662F	Calcineurin-like metallo-phosphoesterase superfamily protein [Source:TAIR%3BAcc:AT1G07010]	-	-
AH11G06830.1	2.97574	18	1	6	7	11	Chr11	10112313	10124512	000275F	Calcineurin-like metallo-phosphoesterase superfamily protein [Source:TAIR%3BAcc:AT1G07010]	-	-
AH11G30390.1	0.00439928	18	1	6	7	11	Chr11	132259649	132261595	000107F	Ran-binding protein 1 homolog c [Source:Uniprot/SWISSPROT%3BAcc:P92985]	-	-
AH12G20880.1	0	18	1	6	7	11	Chr12	76172711	76198667	002529F	-	-	-
AH12G24390.1	0	18	1	6	7	11	Chr12	92532673	92535787	000733F_2	unknown protein%3B BEST Arabidopsis thaliana protein match is: unknown protein (TAIR:AT3G57930.2)%3B Has 1381 Blast hits to 1230 proteins in 175 species: Archae - 3%3B Bacteria - 25%3B Metazoa - 672%3B Fungi - 135%3B Plants - 127%3B Viruses - 30%3B Other Eukaryotes /.../ (source: NCBI BLink). [Source:TAIR%3BAcc:AT2G42190]	-	-
AH12G27660.1	2.01026	18	1	6	7	11	Chr12	101094501	101099495	000281F	ATPase 4%2C plasma membrane-type [Source:Uniprot/SWISSPROT%3BAcc:Q9SU58]	K08150	-
AH12G27670.1	0	18	1	6	7	11	Chr12	101095141	101097856	000281F	-	-	-
AH13G22480.1	0.11382	18	1	6	7	11	Chr13	36117980	36123326	001414F	Glucomannan 4-beta-mannosyltransferase 2 [Source:Uniprot/SWISSPROT%3BAcc:Q9FNI7]	K13680	GO:0046907
AH14G13190.1	0	18	1	6	7	11	Chr14	21093738	21107450	000123F	-	-	-
AH15G20130.1	0	18	1	6	7	11	Chr15	90962564	90962844	000032F_2	-	-	-
AH15G21120.1	0	18	1	6	7	11	Chr15	98648807	98649963	000467F_1	-	-	-
AH16G02410.1	0.00167138	18	1	6	7	11	Chr16	4604158	4607867	001463F	Calcineurin-like metallo-phosphoesterase superfamily protein [Source:TAIR%3BAcc:AT1G07010]	-	GO:0003735;GO:0005622;GO:0005840;GO:0006412
AH17G23070.1	0	18	1	6	7	11	Chr17	65397280	65398514	000087F	-	-	-
AH18G32390.1	3.28401	18	1	6	7	11	Chr18	121476790	121482161	000597F	Calcineurin-like metallo-phosphoesterase superfamily protein [Source:TAIR%3BAcc:AT1G07010]	-	-
AH09G03460.1	2.19948	18	1	6	7	11	Chr09	4436280	4441719	000008F_2	-	-	-
AH09G15310.1	0	18	1	6	7	11	Chr09	32731821	32740018	000713F_2	60S ribosomal protein L18-2 [Source:Uniprot/SWISSPROT%3BAcc:P42791]	K02883(RP-L18e, RPL18; large subunit ribosomal protein L18e)	GO:0003735;GO:0005622;GO:0005840;GO:0006412
AH19G27960.1	0	15	2	2	4	11	Chr19	116534804	116536760	001004F	-	-	-
AH08G24160.1	0	15	2	2	4	11	Chr08	41654309	41657107	000079F	-	-	-
AH11G18450.1	0.39242	15	2	2	4	11	Chr11	51045397	51047386	000415F	Plant transposase (Ptta/En/Spm family) [Source:TAIR%3BAcc:AT1G40087]	-	-
AH13G21560.1	0	15	2	2	4	11	Chr13	34608785	34610936	000427F	Uric acid degradation bifunctional protein TTL [Source:Uniprot/SWISSPROT%3BAcc:Q9LVM5]	K13484(TTHL; 5-hydroxyisourate hydrolase / 2-oxo-4-hydroxy-4-carboxy-5-ureidoimidazoline decarboxylase [EC:3.5.2.17 4.1.1.97])	-
AH13G34170.1	0	15	2	2	4	11	Chr13	106275871	106278859	000423F	-	-	-
AH13G52570.1	1.73707	15	2	2	4	11	Chr13	141830181	141840132	000233F	-	K13484(TTHL; 5-hydroxyisourate hydrolase / 2-oxo-4-hydroxy-4-carboxy-5-ureidoimidazoline decarboxylase [EC:3.5.2.17 4.1.1.97])	-
AH15G17140.1	12.5349	15	2	2	4	11	Chr15	46041441	46053731	000590F	Uric acid degradation bifunctional protein TTL [Source:Uniprot/SWISSPROT%3BAcc:Q9LVM5]	K13484(TTHL; 5-hydroxyisourate hydrolase / 2-oxo-4-hydroxy-4-carboxy-5-ureidoimidazoline decarboxylase [EC:3.5.2.17 4.1.1.97])	-
AH16G26500.1	0	15	2	2	4	11	Chr16	97837443	97839956	001440F	Uric acid degradation bifunctional protein TTL [Source:Uniprot/SWISSPROT%3BAcc:Q9LVM5]	K13484(TTHL; 5-hydroxyisourate hydrolase / 2-oxo-4-hydroxy-4-carboxy-5-ureidoimidazoline decarboxylase [EC:3.5.2.17 4.1.1.97])	-
AH16G26510.1	0	15	2	2	4	11	Chr16	97846610	97847075	001440F	-	-	-
AH16G27710.1	0	15	2	2	4	11	Chr16	104609098	104624988	001582F	-	-	-
AH16G46270.1	0.0417207	15	2	2	4	11	Chr16	146303593	146305918	004628F	-	-	-
AH20G35930.1	0.0261488	15	2	2	4	11	Chr20	132389372	132393016	000300F	-	-	-
AH04G19030.1	0	15	2	2	4	11	Chr04	67954925	67956141	000988F	-	-	-
AH10G21920.1	0	14	1	2	3	11	Chr10	87278782	87279628	000716F	-	-	-
AH10G22260.1	0	14	1	2	3	11	Chr10	88513695	88514702	001316F	-	-	-
AH12G24110.1	0	14	1	2	3	11	Chr12	91337792	91338495	000040F	-	-	-
AH17G10250.1	0	14	1	2	3	11	Chr17	15494962	15495665	000372F_2	-	-	-
AH17G36090.1	0	14	1	2	3	11	Chr17	126042442	126043145	000005F_1	-	-	-
AH18G36010.1	0.0196943	14	1	2	3	11	Chr18	128772012	128772653	000104F_2	-	-	-
AH02G12180.1	0	14	1	2	3	11	Chr02	21634464	21636359	000319F	-	-	GO:0006508;GO:0008234
AH05G29630.1	0	14	1	2	3	11	Chr05	97376982	97381878	000033F	-	-	GO:0006508;GO:0008234
AH05G31560.1	0	14	1	2	3	11	Chr05	101412487	101415454	000007F	-	-	-
AH07G19080.1	0	14	1	2	3	11	Chr07	45964039	45976593	001306F	-	-	GO:0006508;GO:0008234
AH08G09990.1	0	14	1	2	3	11	Chr08	16583265	16590407	000116F_1	-	-	GO:0006508;GO:0008234
AH08G17110.1	0	14	1	2	3	11	Chr08	31047700	31049594	000066F	-	-	GO:0006508;GO:0008234
AH11G12630.1	6.13698	13	1	1	2	11	Chr11	23727977	23733694	001336F	Small RNA degrading nuclease 3 [Source:Uniprot/SWISSPROT%3BAcc:Q8RXK2]	K14570(REX1, REXO1, RNH70; RNA exonuclease 1 [EC:3.1.-.-])	-
AH09G13940.1	0.00359452	13	1	1	2	11	Chr09	26305020	26306375	001208F_2	-	-	-
AH01G17650.1	0	13	1	1	2	11	Chr01	45306593	45317099	000161F	L10-interacting MYB domain-containing protein [Source:Uniprot/SWISSPROT%3BAcc:Q9FFJ8]	-	-
AH12G14120.1	0	13	1	1	2	11	Chr12	26211476	26211943	000025F	L10-interacting MYB domain-containing protein [Source:Uniprot/SWISSPROT%3BAcc:Q9FFJ8]	-	-
AH13G19960.1	0	13	1	1	2	11	Chr13	31123064	31125665	000418F	L10-interacting MYB domain-containing protein [Source:Uniprot/SWISSPROT%3BAcc:Q9FFJ8]	-	-
AH14G34710.1	0	13	1	1	2	11	Chr14	117876309	117917892	000311F	L10-interacting MYB domain-containing protein [Source:Uniprot/SWISSPROT%3BAcc:Q9FFJ8]	-	-
AH15G08370.1	0	13	1	1	2	11	Chr15	13461697	13466688	000217F	-	-	-
AH19G00040.1	0.00164241	13	1	1	2	11	Chr19	26816	37995	000078F	L10-interacting MYB domain-containing protein [Source:Uniprot/SWISSPROT%3BAcc:Q9FFJ8]	-	-
AH19G02150.1	0	13	1	1	2	11	Chr19	2384442	2386724	000078F	L10-interacting MYB domain-containing protein [Source:Uniprot/SWISSPROT%3BAcc:Q9FFJ8]	-	-
AH06G14800.1	0	13	1	1	2	11	Chr06	26406538	26422657	002363F	unknown protein%3B BEST Arabidopsis thaliana protein match is: unknown protein (TAIR:AT3G11290.1)%3B Has 443 Blast hits to 267 proteins in 21 species: Archae - 0%3B Bacteria - 0%3B Metazoa - 0%3B Fungi - 17%3B Plants - 426%3B Viruses - 0%3B Other Eukaryotes - 0 (so /.../NCBI BLink). [Source:TAIR%3BAcc:AT2G19220]	-	-
AH09G16960.1	0	13	1	1	2	11	Chr09	40921625	40924089	000071F_3	L10-interacting MYB domain-containing protein [Source:Uniprot/SWISSPROT%3BAcc:Q9FFJ8]	-	-
AH01G24100.1	0	13	2	0	2	11	Chr01	91670566	91672147	001883F	unknown protein%3B Has 22990 Blast hits to 12942 proteins in 666 species: Archae - 8%3B Bacteria - 739%3B Metazoa - 13803%3B Fungi - 2465%3B Plants - 1363%3B Viruses - 116%3B Other Eukaryotes - 4496 (source: NCBI BLink). [Source:TAIR%3BAcc:AT3G48120]	-	-
AH10G12040.1	0	13	2	0	2	11	Chr10	22593486	22595788	001555F	unknown protein%3B Has 22990 Blast hits to 12942 proteins in 666 species: Archae - 8%3B Bacteria - 739%3B Metazoa - 13803%3B Fungi - 2465%3B Plants - 1363%3B Viruses - 116%3B Other Eukaryotes - 4496 (source: NCBI BLink). [Source:TAIR%3BAcc:AT3G48120]	-	-
AH11G08250.1	0	13	2	0	2	11	Chr11	12732580	12735364	000216F	unknown protein%3B Has 22990 Blast hits to 12942 proteins in 666 species: Archae - 8%3B Bacteria - 739%3B Metazoa - 13803%3B Fungi - 2465%3B Plants - 1363%3B Viruses - 116%3B Other Eukaryotes - 4496 (source: NCBI BLink). [Source:TAIR%3BAcc:AT3G48120]	-	-
AH13G30670.1	0	13	2	0	2	11	Chr13	79484940	79485340	001110F	unknown protein%3B Has 22990 Blast hits to 12942 proteins in 666 species: Archae - 8%3B Bacteria - 739%3B Metazoa - 13803%3B Fungi - 2465%3B Plants - 1363%3B Viruses - 116%3B Other Eukaryotes - 4496 (source: NCBI BLink). [Source:TAIR%3BAcc:AT3G48120]	-	-
AH14G18440.1	0	13	2	0	2	11	Chr14	40973186	40975009	000473F	-	-	-
AH18G27390.1	0	13	2	0	2	11	Chr18	105416558	105421529	000557F_1	unknown protein%3B Has 22990 Blast hits to 12942 proteins in 666 species: Archae - 8%3B Bacteria - 739%3B Metazoa - 13803%3B Fungi - 2465%3B Plants - 1363%3B Viruses - 116%3B Other Eukaryotes - 4496 (source: NCBI BLink). [Source:TAIR%3BAcc:AT3G48120]	-	-
AH03G37960.1	0	13	2	0	2	11	Chr03	120488100	120489341	000325F	-	-	-
AH04G13040.1	0	13	2	0	2	11	Chr04	28129268	28131125	001348F	-	-	-
AH09G16690.1	0	13	2	0	2	11	Chr09	39026045	39026410	000691F	unknown protein%3B Has 22990 Blast hits to 12942 proteins in 666 species: Archae - 8%3B Bacteria - 739%3B Metazoa - 13803%3B Fungi - 2465%3B Plants - 1363%3B Viruses - 116%3B Other Eukaryotes - 4496 (source: NCBI BLink). [Source:TAIR%3BAcc:AT3G48120]	-	-
AH09G19130.1	0	13	2	0	2	11	Chr09	60774686	60775863	000316F_1	unknown protein%3B Has 22990 Blast hits to 12942 proteins in 666 species: Archae - 8%3B Bacteria - 739%3B Metazoa - 13803%3B Fungi - 2465%3B Plants - 1363%3B Viruses - 116%3B Other Eukaryotes - 4496 (source: NCBI BLink). [Source:TAIR%3BAcc:AT3G48120]	-	-
AH09G29000.1	0	13	2	0	2	11	Chr09	107447570	107449027	002062F	unknown protein%3B Has 22990 Blast hits to 12942 proteins in 666 species: Archae - 8%3B Bacteria - 739%3B Metazoa - 13803%3B Fungi - 2465%3B Plants - 1363%3B Viruses - 116%3B Other Eukaryotes - 4496 (source: NCBI BLink). [Source:TAIR%3BAcc:AT3G48120]	-	-
AH13G34660.1	0.188601	13	0	2	2	11	Chr13	108773602	108774020	000165F_2	-	-	-
AH14G20060.1	0	13	0	2	2	11	Chr14	60339480	60340018	001404F	-	-	-
AH14G21420.1	0	13	0	2	2	11	Chr14	71904946	71905388	000734F	-	-	-
AH14G24840.1	0.00270783	13	0	2	2	11	Chr14	92536622	92542676	000791F_2	-	-	-
AH15G11640.1	0	13	0	2	2	11	Chr15	20280130	20282769	000544F	-	-	-
AH16G13040.1	0.0189166	13	0	2	2	11	Chr16	21927227	21930032	000377F	-	-	-
AH16G13050.1	0	13	0	2	2	11	Chr16	21931566	21932477	000377F	-	-	-
AH18G17810.1	0	13	0	2	2	11	Chr18	30887870	30892321	000931F	-	-	-
AH02G08960.1	0	13	0	2	2	11	Chr02	13758159	13762634	000065F	-	-	-
AH20G28490.1	0	13	0	2	2	11	Chr20	113344755	113347138	000722F	-	-	-
AH06G11790.1	0	13	0	2	2	11	Chr06	16703215	16703744	000031F	-	-	-
AH15G19270.1	0.02512	13	1	1	2	11	Chr15	79506771	79512205	001457F	Probable LRR receptor-like serine/threonine-protein kinase At5g10290 [Source:Uniprot/SWISSPROT%3BAcc:C0LGT1]	-	GO:0004672;GO:0005524;GO:0006468
AH15G19330.1	0.0314503	13	1	1	2	11	Chr15	80534389	80539296	001218F	Probable LRR receptor-like serine/threonine-protein kinase At5g10290 [Source:Uniprot/SWISSPROT%3BAcc:C0LGT1]	-	GO:0008152;GO:0016491;GO:0055114;GO:0004672;GO:0005524;GO:0006468
AH05G13380.1	0	13	1	1	2	11	Chr05	32052935	32053660	000866F	-	-	-
AH10G01420.1	0.00169586	13	1	1	2	11	Chr10	1677196	1677754	000639F	-	-	-
AH10G24990.1	0	13	1	1	2	11	Chr10	95486678	95487336	001572F	-	-	-
AH12G24700.1	0	13	1	1	2	11	Chr12	93297312	93297970	000368F_2	-	-	-
AH14G10730.1	2.97666	13	1	1	2	11	Chr14	15756092	15759427	000220F_1	-	-	-
AH16G15170.1	0	13	1	1	2	11	Chr16	24602263	24603002	001014F	-	-	-
AH16G32090.1	0	13	1	1	2	11	Chr16	120796007	120796666	000801F	-	-	-
AH19G25250.1	0	13	1	1	2	11	Chr19	96735215	96738205	000383F_2	-	-	-
AH05G09710.1	0	13	1	1	2	11	Chr05	18888648	18889306	002844F	-	-	-
AH10G23120.1	0.0150784	13	1	1	2	11	Chr10	90437741	90441045	000476F_1	-	-	-
AH12G09790.1	0	13	1	1	2	11	Chr12	14137802	14138901	000870F	-	-	-
AH04G07950.1	0	13	1	1	2	11	Chr04	13098156	13100153	000136F	-	-	-
AH04G33810.1	0	13	1	1	2	11	Chr04	119862744	119864627	001224F	-	-	-
AH01G36230.1	0	13	1	1	2	11	Chr01	107540844	107542875	000042F	-	-	-
AH10G29060.1	0.00291476	13	1	1	2	11	Chr10	105563095	105571634	001061F	-	-	-
AH14G36830.1	0	13	1	1	2	11	Chr14	121621427	121625154	000183F	-	-	-
AH18G35120.1	0	13	1	1	2	11	Chr18	127328798	127331363	000882F	-	-	-
AH19G31560.1	0	13	1	1	2	11	Chr19	131298255	131298995	000191F	-	-	-
AH04G15240.1	0	13	1	1	2	11	Chr04	33673415	33675324	000679F	-	-	-
AH08G06370.1	0	13	1	1	2	11	Chr08	10834655	10842256	000073F	-	-	-
AH13G38190.1	0	13	2	0	2	11	Chr13	120299095	120299808	000225F	-	-	-
AH13G40230.1	0	13	2	0	2	11	Chr13	125608744	125616762	000566F	-	-	-
AH15G27810.1	0	13	2	0	2	11	Chr15	127895566	127899193	000638F	Plant transposase (Ptta/En/Spm family) [Source:TAIR%3BAcc:AT1G40087]	-	-
AH17G15720.1	0	13	2	0	2	11	Chr17	28362749	28368018	002546F	-	-	-
AH17G17710.1	0	13	2	0	2	11	Chr17	35396644	35401596	000001F	-	-	-
AH17G24070.1	0	13	2	0	2	11	Chr17	72228712	72229438	000778F	-	-	-
AH17G31210.1	0	13	2	0	2	11	Chr17	116235315	116237479	000173F	-	-	-
AH18G14680.1	0	13	2	0	2	11	Chr18	23331150	23339433	004570F	-	-	-
AH19G04410.1	0	13	2	0	2	11	Chr19	5700992	5706290	000099F_2	-	-	-
AH20G33690.1	0	13	2	0	2	11	Chr20	127333179	127349878	000500F_1	-	-	-
AH03G32540.1	0	13	2	0	2	11	Chr03	100708981	100713295	001750F	Plant transposase (Ptta/En/Spm family) [Source:TAIR%3BAcc:AT1G40087]	-	-
AH12G14590.1	0.0682599	13	1	1	2	11	Chr12	28157614	28158491	002137F	-	-	-
AH12G14630.1	0.245902	13	1	1	2	11	Chr12	28221215	28224584	002137F	Duplicated homeodomain-like superfamily protein [Source:TAIR%3BAcc:AT1G14350]	K09422	-
AH13G47040.1	1.81167	13	1	1	2	11	Chr13	135853519	135859662	000061F	myb domain protein 88 [Source:TAIR%3BAcc:AT2G02820]	K09422	GO:0003700;GO:0007049
AH14G40490.1	0	13	1	1	2	11	Chr14	126667817	126672927	000144F	-	-	-
AH16G14010.1	0	13	1	1	2	11	Chr16	23647443	23648532	000377F	-	-	-
AH18G13290.1	0.0688733	13	1	1	2	11	Chr18	20355879	20359963	000057F	myb domain protein 88 [Source:TAIR%3BAcc:AT2G02820]	K09422	-
AH20G36040.1	0.349988	13	1	1	2	11	Chr20	132718090	132721623	000300F	Duplicated homeodomain-like superfamily protein [Source:TAIR%3BAcc:AT1G14350]	K09422	-
AH09G34230.1	1.62628	13	1	1	2	11	Chr09	115051546	115062550	000112F_1	-	-	-
AH12G14530.1	0	13	1	1	2	11	Chr12	28002521	28002864	001731F	-	K09422	-
AH12G14580.1	1.72147	13	1	1	2	11	Chr12	28156494	28164048	002137F	Duplicated homeodomain-like superfamily protein [Source:TAIR%3BAcc:AT1G14350]	K09422	GO:0003700;GO:0007049
AH13G47050.1	0.0569386	13	1	1	2	11	Chr13	135854062	135856752	000061F	-	-	-
AH01G21550.1	4.28559	13	1	1	2	11	Chr01	66752269	66762994	003167F	-	-	-
AH15G16250.1	1.42793	13	1	1	2	11	Chr15	41126917	41128842	001100F	-	-	-
AH17G00060.1	0	13	1	1	2	11	Chr17	302522	303537	003133F	-	-	-
AH17G21350.1	8.6395	13	1	1	2	11	Chr17	51190543	51209964	001729F	-	-	-
AH07G16140.1	1.86568	13	1	1	2	11	Chr07	30673711	30678306	002164F	-	-	-
AH07G16320.1	2.82538	13	1	1	2	11	Chr07	30769930	30772366	001995F	-	-	-
AH00G04970.1	2.93437	13	1	1	2	11	Chr00	10280110	10291480	000320F	-	-	-
AH00G05550.1	1.1055	13	1	1	2	11	Chr00	11666437	11667452	002950F	-	-	-
AH00G05590.1	0.46543	13	1	1	2	11	Chr00	11676904	11677918	002950F	-	-	-
AH00G05730.1	0.0892028	13	1	1	2	11	Chr00	12201072	12211568	002972F	-	-	-
AH00G07420.1	0.000805517	13	1	1	2	11	Chr00	20980961	20991561	003728F	-	-	-
AH11G04120.1	0	12	1	0	1	11	Chr11	5353425	5354182	000086F	-	-	-
AH18G03620.1	0	12	1	0	1	11	Chr18	3427499	3428227	000589F	-	-	-
AH02G19270.1	0	12	1	0	1	11	Chr02	66763836	66764395	000018F_2	zinc ion binding [Source:TAIR%3BAcc:AT2G07505]	-	-
AH20G32630.1	0.00175338	12	1	0	1	11	Chr20	125005252	125005805	000135F	-	-	GO:0008270
AH20G34990.1	0	12	1	0	1	11	Chr20	130181806	130182213	001597F	-	-	-
AH03G11210.1	0	12	1	0	1	11	Chr03	14283242	14283796	000014F_2	-	-	-
AH05G32060.1	0	12	1	0	1	11	Chr05	102471735	102472481	000007F	-	-	-
AH05G37100.1	0	12	1	0	1	11	Chr05	110715541	110716287	000016F_3	-	-	-
AH07G07040.1	0	12	1	0	1	11	Chr07	9087657	9088200	000230F	-	-	-
AH09G15490.1	0	12	1	0	1	11	Chr09	33826226	33826780	000048F	zinc ion binding [Source:TAIR%3BAcc:AT2G07505]	-	GO:0008270
AH01G38640.1	0.0679577	12	0	1	1	11	Chr01	111456471	111468473	003535F	unknown protein%3B BEST Arabidopsis thaliana protein match is: unknown protein (TAIR:ATMG00470.1)%3B Has 35333 Blast hits to 34131 proteins in 2444 species: Archae - 798%3B Bacteria - 22429%3B Metazoa - 974%3B Fungi - 991%3B Plants - 531%3B Viruses - 0%3B Other Euk /.../s - 9610 (source: NCBI BLink). [Source:TAIR%3BAcc:AT2G07706]	-	-
AH10G19220.1	0	12	0	1	1	11	Chr10	75205291	75210498	004220F	unknown protein%3B BEST Arabidopsis thaliana protein match is: unknown protein (TAIR:ATMG00470.1)%3B Has 35333 Blast hits to 34131 proteins in 2444 species: Archae - 798%3B Bacteria - 22429%3B Metazoa - 974%3B Fungi - 991%3B Plants - 531%3B Viruses - 0%3B Other Euk /.../s - 9610 (source: NCBI BLink). [Source:TAIR%3BAcc:AT2G07706]	-	-
AH12G15630.1	0.0090209	12	0	1	1	11	Chr12	32500280	32505438	004179F	unknown protein%3B BEST Arabidopsis thaliana protein match is: unknown protein (TAIR:ATMG00470.1)%3B Has 35333 Blast hits to 34131 proteins in 2444 species: Archae - 798%3B Bacteria - 22429%3B Metazoa - 974%3B Fungi - 991%3B Plants - 531%3B Viruses - 0%3B Other Euk /.../s - 9610 (source: NCBI BLink). [Source:TAIR%3BAcc:AT2G07706]	-	-
AH14G08500.1	0	12	0	1	1	11	Chr14	11774383	11774665	004214F	-	-	-
AH15G16430.1	0.00479741	12	0	1	1	11	Chr15	41911261	41911827	003154R	-	-	-
AH15G37000.1	0.0123169	12	0	1	1	11	Chr15	146300145	146305127	000020F	-	-	-
AH19G47620.1	0.00501545	12	0	1	1	11	Chr19	159103751	159104151	005086F	-	-	-
AH04G12670.1	0.218902	12	0	1	1	11	Chr04	26873036	26877513	001307F_1	ATPase%2C F1 complex%2C alpha subunit protein [Source:TAIR%3BAcc:AT2G07698]	K02705(psbC; photosystem II CP43 chlorophyll apoprotein)	GO:0015992;GO:0046034;GO:0009521;GO:0009767;GO:0016020;GO:0016168;GO:0019684
AH06G19480.1	0.516982	12	0	1	1	11	Chr06	72671370	72676922	001374F	-	-	-
AH07G10220.1	0.100044	12	0	1	1	11	Chr07	14717074	14719590	005460F	unknown protein%3B BEST Arabidopsis thaliana protein match is: unknown protein (TAIR:ATMG00470.1)%3B Has 35333 Blast hits to 34131 proteins in 2444 species: Archae - 798%3B Bacteria - 22429%3B Metazoa - 974%3B Fungi - 991%3B Plants - 531%3B Viruses - 0%3B Other Euk /.../s - 9610 (source: NCBI BLink). [Source:TAIR%3BAcc:AT2G07706]	-	-
AH20G12480.1	0	12	0	1	1	11	Chr20	17879952	17883819	000009F_3	-	-	-
AH11G08380.1	0	12	0	1	1	11	Chr11	13034525	13037009	000216F	B3 domain-containing mRNAion factor VRN1 [Source:Uniprot/SWISSPROT%3BAcc:Q8L3W1]	-	-
AH15G10930.1	0	12	0	1	1	11	Chr15	18394701	18396103	000525F	B3 domain-containing protein REM5 [Source:Uniprot/SWISSPROT%3BAcc:Q9SB80]	-	-
AH17G26250.1	0	12	0	1	1	11	Chr17	98937875	98938902	000464F_1	B3 domain-containing mRNAion factor VRN1 [Source:Uniprot/SWISSPROT%3BAcc:Q8L3W1]	-	-
AH18G29530.1	0	12	0	1	1	11	Chr18	113853747	113854884	002392F	-	-	-
AH19G10020.1	0	12	0	1	1	11	Chr19	14611206	14612774	000687F	B3 domain-containing mRNAion factor VRN1 [Source:Uniprot/SWISSPROT%3BAcc:Q8L3W1]	-	GO:0003677
AH20G16300.1	0	12	0	1	1	11	Chr20	26823896	26828341	000236F_1	B3 domain-containing mRNAion factor VRN1 [Source:Uniprot/SWISSPROT%3BAcc:Q8L3W1]	-	GO:0003677
AH04G23350.1	0	12	0	1	1	11	Chr04	96503541	96504525	001031F_1	-	-	-
AH06G17860.1	0	12	0	1	1	11	Chr06	57501636	57502621	000326F_1	B3 domain-containing protein REM-like 3 [Source:Uniprot/SWISSPROT%3BAcc:F4KFT6]	-	-
AH08G09840.1	0	12	0	1	1	11	Chr08	16322662	16325342	000116F_1	B3 domain-containing protein REM-like 3 [Source:Uniprot/SWISSPROT%3BAcc:F4KFT6]	-	-
AH05G10050.1	0	12	0	1	1	11	Chr05	21104088	21104583	002694F	-	-	-
AH06G16020.1	0	12	0	1	1	11	Chr06	37723505	37723990	000555F	-	-	-
AH07G14970.1	0	12	0	1	1	11	Chr07	26312318	26312832	001093F	-	-	-
AH18G36680.1	0.000546345	12	0	1	1	11	Chr18	129889470	129900955	000104F_2	Cysteine synthase 1 [Source:Uniprot/SWISSPROT%3BAcc:P47998]	-	GO:0015074
AH02G25350.1	0	12	0	1	1	11	Chr02	89430545	89431309	000478F	-	-	-
AH03G06820.1	2.41617	12	0	1	1	11	Chr03	7873435	7874535	000621F	-	-	-
AH05G02900.1	0	12	0	1	1	11	Chr05	3640862	3650993	000050F	cysteine-rich RLK (RECEPTOR-like protein kinase) 8 [Source:TAIR%3BAcc:AT4G23160]	K12619(XRN2, RAT1; 5'-3' exoribonuclease 2 [EC:3.1.13.-])	-
AH05G27630.1	0	12	0	1	1	11	Chr05	94006083	94008311	001010F	cysteine-rich RLK (RECEPTOR-like protein kinase) 8 [Source:TAIR%3BAcc:AT4G23160]	-	-
AH07G24730.1	0	12	0	1	1	11	Chr07	68841112	68841761	002380F	-	-	-
AH09G31880.1	0	12	0	1	1	11	Chr09	111965000	111968659	000129F_1	-	-	-
AH12G31340.1	0	12	0	1	1	11	Chr12	108118380	108127765	000004F	-	-	-
AH14G17050.1	0.047349	12	0	1	1	11	Chr14	33493476	33493930	000841F	-	-	-
AH14G17060.1	0.0971355	12	0	1	1	11	Chr14	33500359	33500813	000841F	-	-	-
AH19G37940.1	0	12	0	1	1	11	Chr19	146328142	146328605	000035F_1	-	-	-
AH02G26980.1	1.1435	12	0	1	1	11	Chr02	92206977	92209783	000818F	Probable protein phosphatase 2C 76 [Source:Uniprot/SWISSPROT%3BAcc:Q94AT1]	K17506	GO:0004722;GO:0006470;GO:0003824
AH02G27040.1	1.19014	12	0	1	1	11	Chr02	92364229	92365692	7554	Probable protein phosphatase 2C 76 [Source:Uniprot/SWISSPROT%3BAcc:Q94AT1]	K17506	GO:0004722;GO:0006470;GO:0003824
AH09G03910.1	0.790195	12	0	1	1	11	Chr09	5138162	5139586	000008F_2	Probable protein phosphatase 2C 76 [Source:Uniprot/SWISSPROT%3BAcc:Q94AT1]	K17506	GO:0003824;GO:0004722;GO:0006470
AH12G31310.1	0	12	0	1	1	11	Chr12	108065537	108078153	000004F	-	-	-
AH14G31730.1	0	12	0	1	1	11	Chr14	111955026	111965787	000039F_2	Probable protein phosphatase 2C 76 [Source:Uniprot/SWISSPROT%3BAcc:Q94AT1]	K17506	GO:0004722;GO:0006470
AH16G34930.1	0	12	0	1	1	11	Chr16	128068679	128082181	002070F	-	-	-
AH13G07410.1	0	12	0	1	1	11	Chr13	8665663	8668145	000396F	Serine hydroxymethyltransferase 1%2C mitochondrial [Source:Uniprot/SWISSPROT%3BAcc:Q9SZJ5]	K00600(glyA, SHMT; glycine hydroxymethyltransferase [EC:2.1.2.1])	GO:0016740
AH13G50360.1	0	12	0	1	1	11	Chr13	139571047	139571779	000358F	Serine hydroxymethyltransferase 1%2C mitochondrial [Source:Uniprot/SWISSPROT%3BAcc:Q9SZJ5]	K00600(glyA, SHMT; glycine hydroxymethyltransferase [EC:2.1.2.1])	GO:0016740
AH15G35600.1	0	12	0	1	1	11	Chr15	144060925	144070586	000020F	Serine hydroxymethyltransferase 1%2C mitochondrial [Source:Uniprot/SWISSPROT%3BAcc:Q9SZJ5]	K00600(glyA, SHMT; glycine hydroxymethyltransferase [EC:2.1.2.1])	GO:0016740
AH16G12860.1	0.250696	12	0	1	1	11	Chr16	21726403	21729245	000264F	unknown protein%3B FUNCTIONS IN: molecular_function unknown%3B INVOLVED IN: biological_process unknown%3B LOCATED IN: endomembrane system%3B EXPRESSED IN: sepal%2C male gametophyte%2C carpel%3B EXPRESSED DURING: 4 anthesis%3B BEST Arabidopsis thaliana protein match /.../nknown protein (TAIR:AT2G30230.1)%3B Has 159 Blast hits to 159 proteins in 13 species: Archae - 0%3B Bacteria - 0%3B Metazoa - 0…	-	-
AH16G31110.1	0	12	0	1	1	11	Chr16	118367652	118371627	000843F	-	-	-
AH16G31120.1	0	12	0	1	1	11	Chr16	118369145	118371835	000843F	-	-	-
AH15G34390.1	0	12	0	1	1	11	Chr15	141963284	141965101	001013F	Serine hydroxymethyltransferase 1%2C mitochondrial [Source:Uniprot/SWISSPROT%3BAcc:Q9SZJ5]	K00600(glyA, SHMT; glycine hydroxymethyltransferase [EC:2.1.2.1])	GO:0016740
AH19G03420.1	0.00300528	12	0	1	1	11	Chr19	4103135	4108848	000099F_2	Serine hydroxymethyltransferase 1%2C mitochondrial [Source:Uniprot/SWISSPROT%3BAcc:Q9SZJ5]	K00600(glyA, SHMT; glycine hydroxymethyltransferase [EC:2.1.2.1])	GO:0016740
AH19G22710.1	0	12	0	1	1	11	Chr19	63376040	63378856	000231F	Serine hydroxymethyltransferase 1%2C mitochondrial [Source:Uniprot/SWISSPROT%3BAcc:Q9SZJ5]	K00600(glyA, SHMT; glycine hydroxymethyltransferase [EC:2.1.2.1])	GO:0016740
AH19G39900.1	0	12	0	1	1	11	Chr19	149000051	149003943	000019F_2	Serine hydroxymethyltransferase 1%2C mitochondrial [Source:Uniprot/SWISSPROT%3BAcc:Q9SZJ5]	K00600(glyA, SHMT; glycine hydroxymethyltransferase [EC:2.1.2.1])	GO:0016740
AH11G23610.1	0	12	1	0	1	11	Chr11	93620336	93632443	000541F	-	-	-
AH13G32900.1	0	12	1	0	1	11	Chr13	96690743	96708815	000613F	-	-	-
AH14G28090.1	0	12	1	0	1	11	Chr14	103002772	103005444	000448F_2	-	-	-
AH17G31310.1	0	12	1	0	1	11	Chr17	116526187	116589851	000173F	-	-	-
AH18G24790.1	0.61516	12	1	0	1	11	Chr18	79828412	79829001	003321F	-	-	-
AH19G06490.1	0	12	1	0	1	11	Chr19	9001803	9009579	000235F	-	-	-
AH20G13920.1	0.0345357	12	1	0	1	11	Chr20	21470466	21483640	000990F	-	-	-
AH20G33320.1	0	12	1	0	1	11	Chr20	126284575	126291643	001453F	-	-	-
AH09G21480.1	0	12	1	0	1	11	Chr09	80088623	80100068	000223F	-	-	-
AH00G03400.1	0	12	1	0	1	11	Chr00	6100742	6101099	001515F	-	-	-
AH09G13670.1	0.00869821	12	0	1	1	11	Chr09	24923128	24929162	000593F	-	-	-
AH12G27460.1	0.0158562	12	0	1	1	11	Chr12	100868919	100870924	000281F	-	K13484(TTHL; 5-hydroxyisourate hydrolase / 2-oxo-4-hydroxy-4-carboxy-5-ureidoimidazoline decarboxylase [EC:3.5.2.17 4.1.1.97])	-
AH15G31690.1	0	12	0	1	1	11	Chr15	136615684	136617535	000412F	-	K13484(TTHL; 5-hydroxyisourate hydrolase / 2-oxo-4-hydroxy-4-carboxy-5-ureidoimidazoline decarboxylase [EC:3.5.2.17 4.1.1.97])	-
AH16G03070.1	0	12	0	1	1	11	Chr16	6791598	6793863	000878F	-	-	-
AH16G06740.1	0.0318628	12	0	1	1	11	Chr16	12267889	12277364	000119F	-	K14834	-
AH16G22320.1	0	12	0	1	1	11	Chr16	55519216	55520928	000120F_2	-	-	-
AH16G50610.1	0	12	0	1	1	11	Chr16	151908968	151910938	000003F	Uric acid degradation bifunctional protein TTL [Source:Uniprot/SWISSPROT%3BAcc:Q9LVM5]	K13484(TTHL; 5-hydroxyisourate hydrolase / 2-oxo-4-hydroxy-4-carboxy-5-ureidoimidazoline decarboxylase [EC:3.5.2.17 4.1.1.97])	-
AH19G20820.1	0	12	0	1	1	11	Chr19	50589966	50591798	000221F_1	-	K13484(TTHL; 5-hydroxyisourate hydrolase / 2-oxo-4-hydroxy-4-carboxy-5-ureidoimidazoline decarboxylase [EC:3.5.2.17 4.1.1.97])	-
AH19G39230.1	0	12	0	1	1	11	Chr19	148209135	148210878	000035F_1	-	K13484(TTHL; 5-hydroxyisourate hydrolase / 2-oxo-4-hydroxy-4-carboxy-5-ureidoimidazoline decarboxylase [EC:3.5.2.17 4.1.1.97])	-
AH06G22720.1	0	12	0	1	1	11	Chr06	87999417	88004322	000263F_2	-	-	-
AH12G30020.1	0	12	0	1	1	11	Chr12	106159620	106161756	000004F	-	-	-
AH16G19700.1	0.0401595	12	0	1	1	11	Chr16	36777836	36780224	000244F	-	-	-
AH20G13540.1	0	12	0	1	1	11	Chr20	20327132	20331813	001811F	-	-	-
AH20G31280.1	0	12	0	1	1	11	Chr20	121370950	121372728	000630F_2	-	-	-
AH20G31300.1	0	12	0	1	1	11	Chr20	121387316	121389054	000063F_2	-	-	-
AH15G19790.1	0	12	0	1	1	11	Chr15	87265314	87267423	000520F	Plant transposase (Ptta/En/Spm family) [Source:TAIR%3BAcc:AT1G40087]	-	-
AH17G35620.1	0.00466403	12	0	1	1	11	Chr17	125313991	125321622	000126F	-	-	-
AH18G10010.1	0	12	0	1	1	11	Chr18	13173160	13175291	000317F	-	-	-
AH19G38300.1	0	12	0	1	1	11	Chr19	146822388	146830584	000035F_1	-	-	-
AH20G13530.1	0	12	0	1	1	11	Chr20	20325279	20326113	001811F	-	-	-
AH02G14190.1	0	11	0	0	0	11	Chr02	33732409	33732973	002136F	-	-	-
AH03G21360.1	0.000578655	11	0	0	0	11	Chr03	34854531	34855146	000353F	-	-	-
AH06G00260.1	0.0279789	11	0	0	0	11	Chr06	1440969	1441536	001367F	-	-	-
AH10G08440.1	0	11	0	0	0	11	Chr10	12104531	12104946	000172F_1	-	-	-
AH14G35690.1	0	11	0	0	0	11	Chr14	120153541	120156636	000183F	-	-	-
AH15G38410.1	0.00164186	11	0	0	0	11	Chr15	148310773	148312324	000020F	-	-	-
AH19G07360.1	0.0323774	11	0	0	0	11	Chr19	10222694	10226186	000041F	-	-	-
AH08G16480.1	0	11	0	0	0	11	Chr08	30156327	30156678	000066F	zinc ion binding [Source:TAIR%3BAcc:AT4G04775]	-	-
AH08G29610.1	0	11	0	0	0	11	Chr08	49412554	49412924	000188F	-	-	-
AH01G12440.1	0	11	0	0	0	11	Chr01	21326372	21326973	000069F_1	-	-	GO:0008270
AH13G28910.1	0.427388	11	0	0	0	11	Chr13	55785975	55786615	000943F	-	-	GO:0008270
AH13G33000.1	0	11	0	0	0	11	Chr13	97982480	97983081	000081F	-	-	-
AH14G31810.1	0	11	0	0	0	11	Chr14	112314991	112315594	000039F_1	-	-	-
AH16G18880.1	0	11	0	0	0	11	Chr16	34021554	34022157	000537F	-	-	GO:0008270
AH19G03500.1	0	11	0	0	0	11	Chr19	4205348	4205951	000099F_2	-	-	GO:0008270
AH20G34710.1	0	11	0	0	0	11	Chr20	129591734	129592182	000374F	-	-	GO:0008270
AH03G29890.1	0.00170593	11	0	0	0	11	Chr03	80893425	80894016	001450F	zinc ion binding [Source:TAIR%3BAcc:AT2G07505]	-	GO:0008270
AH07G29270.1	0	11	0	0	0	11	Chr07	81450263	81450863	000392F	zinc ion binding [Source:TAIR%3BAcc:AT2G07505]	-	GO:0008270
AH20G21960.1	0	11	0	0	0	11	Chr20	55830893	55834368	000633F_1	-	-	-
AH11G33760.1	0.00175021	11	0	0	0	11	Chr11	137932323	137936567	000266F	-	-	-
AH15G20290.1	0	11	0	0	0	11	Chr15	92289549	92290105	000032F_2	-	-	-
AH15G21170.1	0	11	0	0	0	11	Chr15	99032243	99035636	002417F	-	-	-
AH19G21870.1	0	11	0	0	0	11	Chr19	57172479	57174405	000140F	-	-	-
AH19G23600.1	0	11	0	0	0	11	Chr19	78248327	78252008	000219F_1	-	-	-
AH19G36390.1	0	11	0	0	0	11	Chr19	143198456	143198966	000672F	Mitochondrial mRNAion termination factor family protein [Source:TAIR%3BAcc:AT1G78930]	K15032	GO:0003690;GO:0006355
AH20G21930.1	0	11	0	0	0	11	Chr20	55319825	55323498	000633F_1	-	-	-
AH06G15380.1	0	11	0	0	0	11	Chr06	29320318	29322042	001723F	-	-	-
AH01G23680.1	0	11	0	0	0	11	Chr01	87933171	87934524	000421F	-	-	GO:0003677
AH05G41440.1	0	11	0	0	0	11	Chr05	116027598	116029577	000365F	-	-	GO:0003677
AH07G10760.1	0	11	0	0	0	11	Chr07	15558790	15561780	000763F	-	-	-
AH12G07250.1	0	11	0	0	0	11	Chr12	9791911	9793266	000054F	-	-	-
AH19G16830.1	0	11	0	0	0	11	Chr19	30408463	30410129	000369F	-	-	-
AH03G36490.1	0	11	0	0	0	11	Chr03	117190069	117191861	000390F	-	-	-
AH03G37060.1	0	11	0	0	0	11	Chr03	118166053	118167268	001431F	-	-	-
AH06G21810.1	0	11	0	0	0	11	Chr06	85430416	85431971	001534F	-	-	-
AH08G10870.1	0	11	0	0	0	11	Chr08	17685292	17686645	000116F_1	-	-	-
AH13G20610.1	0	11	0	0	0	11	Chr13	32394103	32396597	005206F	nuclear RNA polymerase C1 [Source:TAIR%3BAcc:AT5G60040]	K03046(rpoC; DNA-directed RNA polymerase subunit beta' [EC:2.7.7.6])	-
AH16G23130.1	0	11	0	0	0	11	Chr16	68813687	68816957	004389F	nuclear RNA polymerase C1 [Source:TAIR%3BAcc:AT5G60040]	K03046(rpoC; DNA-directed RNA polymerase subunit beta' [EC:2.7.7.6])	-
AH16G24600.1	0	11	0	0	0	11	Chr16	88302359	88304870	005467F	DNA-directed RNA polymerase II subunit 1 [Source:Uniprot/SWISSPROT%3BAcc:P18616]	K03046(rpoC; DNA-directed RNA polymerase subunit beta' [EC:2.7.7.6])	-
AH17G25420.1	0	11	0	0	0	11	Chr17	86402736	86405175	003951F	nuclear RNA polymerase C1 [Source:TAIR%3BAcc:AT5G60040]	K03046(rpoC; DNA-directed RNA polymerase subunit beta' [EC:2.7.7.6])	-
AH03G25790.1	0	11	0	0	0	11	Chr03	47118688	47121194	004618F	nuclear RNA polymerase C1 [Source:TAIR%3BAcc:AT5G60040]	K03046(rpoC; DNA-directed RNA polymerase subunit beta' [EC:2.7.7.6])	-
AH05G09130.1	0	11	0	0	0	11	Chr05	15968820	15975269	002815F	nuclear RNA polymerase C1 [Source:TAIR%3BAcc:AT5G60040]	K03046(rpoC; DNA-directed RNA polymerase subunit beta' [EC:2.7.7.6])	-
AH09G09740.1	0	11	0	0	0	11	Chr09	14165435	14168758	000056F	nuclear RNA polymerase C1 [Source:TAIR%3BAcc:AT5G60040]	K03046(rpoC; DNA-directed RNA polymerase subunit beta' [EC:2.7.7.6])	GO:0003677;GO:0003899;GO:0006351
AH09G11310.1	0	11	0	0	0	11	Chr09	17983983	17985932	004681F	nuclear RNA polymerase C1 [Source:TAIR%3BAcc:AT5G60040]	K03046(rpoC; DNA-directed RNA polymerase subunit beta' [EC:2.7.7.6])	-
AH00G09430.1	0	11	0	0	0	11	Chr00	28315451	28317943	005138F	nuclear RNA polymerase C1 [Source:TAIR%3BAcc:AT5G60040]	K03046(rpoC; DNA-directed RNA polymerase subunit beta' [EC:2.7.7.6])	-
AH14G27520.1	0	11	0	0	0	11	Chr14	101605825	101607527	001496F	-	-	-
AH02G09640.1	0	11	0	0	0	11	Chr02	15287940	15291471	000181F_2	-	-	-
AH10G31380.1	0.0798332	11	0	0	0	11	Chr10	109043771	109046631	000466F	-	-	-
AH10G33700.1	0.0452704	11	0	0	0	11	Chr10	112014015	112016872	000108F	-	-	-
AH13G20590.1	0	11	0	0	0	11	Chr13	32376688	32381038	000418F	-	-	-
AH15G32450.1	0	11	0	0	0	11	Chr15	137917594	137920043	000154F	-	-	-
AH20G15200.1	0	11	0	0	0	11	Chr20	24671553	24672383	000413F	-	-	-
AH20G15520.1	0.00170848	11	0	0	0	11	Chr20	25130611	25135934	000709F	-	-	-
AH06G23600.1	0	11	0	0	0	11	Chr06	90483672	90485868	000169F	-	-	-
AH12G11540.1	0	11	0	0	0	11	Chr12	18589515	18593271	000814F	-	-	-
AH20G14650.1	0	11	0	0	0	11	Chr20	23132207	23142339	001656F	-	-	GO:0006508;GO:0008234
AH11G13570.1	0	11	0	0	0	11	Chr11	26635040	26638235	000398F	-	-	-
AH15G12550.1	0	11	0	0	0	11	Chr15	23203547	23207032	000330F_2	-	-	-
AH18G18910.1	0	11	0	0	0	11	Chr18	36459574	36462778	000919F	-	-	-
AH18G25410.1	0	11	0	0	0	11	Chr18	91309892	91325335	000549F	GTP-binding family protein [Source:TAIR%3BAcc:AT3G12080]	K03977	-
AH18G32710.1	0	11	0	0	0	11	Chr18	122539256	122539956	000597F	-	-	-
AH20G35850.1	0.000907172	11	0	0	0	11	Chr20	132191248	132201124	000300F	-	-	GO:0006508;GO:0008234
AH03G03110.1	0.000315379	11	0	0	0	11	Chr03	3594731	3605908	000453F	Histone deacetylase 8 [Source:Uniprot/SWISSPROT%3BAcc:Q94EJ2]	-	GO:0006508;GO:0008234
AH13G26820.1	0	11	0	0	0	11	Chr13	47748901	47751255	001877F	-	-	-
AH13G34520.1	0	11	0	0	0	11	Chr13	107845617	107846276	000165F_2	-	-	-
AH11G03700.1	0	11	0	0	0	11	Chr11	4738903	4739418	000086F	-	-	-
AH12G32070.1	0	11	0	0	0	11	Chr12	109271934	109272449	000004F	-	-	-
AH12G35590.1	0.00944969	11	0	0	0	11	Chr12	114659241	114659666	001183F	-	-	-
AH13G07620.1	0	11	0	0	0	11	Chr13	8866044	8866559	000396F	-	-	-
AH16G19670.1	0	11	0	0	0	11	Chr16	36663719	36664212	000244F	-	-	-
AH20G29000.1	0	11	0	0	0	11	Chr20	115507335	115511125	001357F	-	-	GO:0006508;GO:0008234
AH20G30910.1	0	11	0	0	0	11	Chr20	120599773	120602116	000630F_2	-	-	GO:0006508;GO:0008234
AH06G19470.1	0.318671	11	0	0	0	11	Chr06	72670976	72672124	001374F	-	-	-
AH14G05590.1	0	11	0	0	0	11	Chr14	7408863	7410465	003571F	-	-	-
AH15G16400.1	0.00693055	11	0	0	0	11	Chr15	41862255	41862785	003035F	-	-	-
AH16G22670.1	0	11	0	0	0	11	Chr16	59952637	59957137	002425F	40S ribosomal protein S12-2 [Source:Uniprot/SWISSPROT%3BAcc:Q9SKZ3]	K02951(RP-S12e, RPS12; small subunit ribosomal protein S12e)	GO:0003735;GO:0005622;GO:0005840;GO:0006412
AH16G22700.1	0.095145	11	0	0	0	11	Chr16	60718385	60718962	005626F	-	-	-
AH18G25230.1	0.916098	11	0	0	0	11	Chr18	89588080	89590043	000933F	-	-	-
AH19G16120.1	0	11	0	0	0	11	Chr19	28272774	28276372	000617F	-	-	-
AH07G09370.1	1.16665	11	0	0	0	11	Chr07	13341227	13343064	000540F	-	-	-
AH00G09870.1	0.151402	11	0	0	0	11	Chr00	29863338	29864937	005664F	-	-	-
AH11G04850.1	0	11	0	0	0	11	Chr11	6482274	6485949	000291F	-	-	-
AH11G08590.1	0	11	0	0	0	11	Chr11	13401551	13404941	000216F	-	-	-
AH11G19960.1	0	11	0	0	0	11	Chr11	60153943	60155019	001033F	-	-	-
AH15G09140.1	0	11	0	0	0	11	Chr15	14587771	14588185	000217F	-	-	-
AH17G04400.1	0	11	0	0	0	11	Chr17	5030475	5030881	000096F	-	-	-
AH18G17430.1	0	11	0	0	0	11	Chr18	29391669	29392614	001460F	-	-	-
AH18G35560.1	0.00282931	11	0	0	0	11	Chr18	128142668	128144418	001351F	-	-	-
AH19G38570.1	0.0172405	11	0	0	0	11	Chr19	147247692	147248174	000035F_1	-	-	-
AH06G27220.1	0	11	0	0	0	11	Chr06	100645358	100645840	000803F	-	-	GO:0008270
AH00G07820.1	3.09415	11	0	0	0	11	Chr00	22672982	22673558	003906F	-	-	-
AH12G09170.1	1.85083	11	0	0	0	11	Chr12	13064358	13067301	000405F	-	-	-
AH17G00200.1	0.493508	11	0	0	0	11	Chr17	422013	437671	001895F	-	-	-
AH17G00490.1	0	11	0	0	0	11	Chr17	686241	686730	002812F	-	-	-
AH17G00540.1	0	11	0	0	0	11	Chr17	707654	708143	002812F	-	-	-
AH17G00690.1	0	11	0	0	0	11	Chr17	763288	763895	003483F	-	-	-
AH17G21140.1	3.66977	11	0	0	0	11	Chr17	50993493	50994314	004735F	-	-	-
AH00G06240.1	0	11	0	0	0	11	Chr00	15903145	15903634	003278F	-	-	-
AH00G08580.1	0	11	0	0	0	11	Chr00	25031317	25051732	004446F	-	-	-
AH01G14210.1	0	36	11	15	26	10	Chr01	30181591	30183121	001018F	-	-	-
AH03G19670.1	0	36	11	15	26	10	Chr03	32907197	32907737	001029F	-	-	-
AH03G20100.1	0	36	11	15	26	10	Chr03	33200649	33202065	001029F	-	-	-
AH03G31400.1	0	36	11	15	26	10	Chr03	94991959	94994297	001045F	-	-	-
AH03G31660.1	0	36	11	15	26	10	Chr03	95207136	95209540	001045F	-	-	-
AH03G31710.1	0	36	11	15	26	10	Chr03	95254217	95255319	001045F	-	-	-
AH03G31730.1	0	36	11	15	26	10	Chr03	95270912	95273251	001045F	-	-	-
AH03G31820.1	0	36	11	15	26	10	Chr03	95361022	95365364	001045F	-	-	-
AH03G31950.1	0	36	11	15	26	10	Chr03	95533393	95537424	001045F	-	-	-
AH03G34970.1	0	36	11	15	26	10	Chr03	112622529	112624799	001042F	-	-	-
AH03G35100.1	0	36	11	15	26	10	Chr03	112765142	112774936	001042F	Polynucleotidyl transferase%2C ribonuclease H-like superfamily protein [Source:TAIR%3BAcc:AT3G01410]	-	GO:0015074;GO:0003676;GO:0004523
AH03G35280.1	0	36	11	15	26	10	Chr03	112961231	112963537	001042F	-	-	-
AH03G35350.1	0	36	11	15	26	10	Chr03	113019483	113020605	001042F	-	-	-
AH03G35360.1	0	36	11	15	26	10	Chr03	113020645	113021182	001042F	-	-	-
AH03G35430.1	0	36	11	15	26	10	Chr03	113071196	113073525	001042F	-	-	-
AH03G35440.1	0	36	11	15	26	10	Chr03	113078149	113081732	001042F	-	-	-
AH04G13920.1	0	36	11	15	26	10	Chr04	30705302	30712067	001039F	-	-	-
AH05G27600.1	0	36	11	15	26	10	Chr05	93982603	93986712	001010F	-	-	-
AH07G17760.1	0	36	11	15	26	10	Chr07	40741840	40743243	001036F	-	-	-
AH07G17980.1	0	36	11	15	26	10	Chr07	40894670	40902251	001036F	-	-	-
AH07G18020.1	0	36	11	15	26	10	Chr07	40968216	40969188	001036F	-	-	-
AH07G18030.1	0	36	11	15	26	10	Chr07	40974483	40986175	001036F	-	-	-
AH07G18140.1	0	36	11	15	26	10	Chr07	41175389	41179573	001036F	-	-	-
AH07G18170.1	0	36	11	15	26	10	Chr07	41232198	41233999	001036F	-	-	-
AH07G18260.1	0	36	11	15	26	10	Chr07	41337577	41339913	001036F	-	-	-
AH07G18420.1	0	36	11	15	26	10	Chr07	41527555	41528046	001036F	-	-	-
AH07G18440.1	0	36	11	15	26	10	Chr07	41547723	41551762	001036F	-	-	-
AH07G18460.1	0	36	11	15	26	10	Chr07	41560679	41561951	001036F	-	-	-
AH09G17760.1	0	36	11	15	26	10	Chr09	46802471	46806460	002291F	-	-	-
AH03G20490.1	0.000882586	36	11	15	26	10	Chr03	33436778	33439060	001029F	-	-	-
AH03G31460.1	0	36	11	15	26	10	Chr03	95045026	95062341	001045F	-	-	-
AH03G34980.1	0	36	11	15	26	10	Chr03	112643482	112644429	001042F	-	-	-
AH05G19130.1	0	36	11	15	26	10	Chr05	43821822	43831317	000175F	-	-	-
AH07G18050.1	0	36	11	15	26	10	Chr07	41019786	41021214	001036F	-	-	-
AH12G18580.1	0.303916	20	3	7	10	10	Chr12	59998169	60001179	000659F	phosphoenolpyruvate carboxykinase 2 [Source:TAIR%3BAcc:AT5G65690]	K01610(E4.1.1.49, pckA; phosphoenolpyruvate carboxykinase (ATP) [EC:4.1.1.49])	GO:0006508;GO:0008234
AH13G36220.1	4.37152	20	3	7	10	10	Chr13	114558549	114563378	000338F	UDP-D-apiose/UDP-D-xylose synthase 2 [Source:Uniprot/SWISSPROT%3BAcc:Q9SGE0]	K01610(E4.1.1.49, pckA; phosphoenolpyruvate carboxykinase (ATP) [EC:4.1.1.49])	-
AH17G25740.1	0	20	3	7	10	10	Chr17	93366766	93370413	000243F_1	Xylem cysteine proteinase 1 [Source:Uniprot/SWISSPROT%3BAcc:O65493]	K16292	GO:0008234;GO:0006508
AH02G16880.1	4.08199	20	3	7	10	10	Chr02	54974252	54981177	001793F	Elongation factor G-1%2C mitochondrial [Source:Uniprot/SWISSPROT%3BAcc:Q9C641]	K02355	GO:0005525;GO:0006508;GO:0008234
AH20G20860.1	0	20	3	7	10	10	Chr20	46243766	46325296	001517F	phosphoenolpyruvate carboxykinase 2 [Source:TAIR%3BAcc:AT5G65690]	K01610(E4.1.1.49, pckA; phosphoenolpyruvate carboxykinase (ATP) [EC:4.1.1.49])	-
AH12G00010.1	0.00107121	20	3	7	10	10	Chr12	2	5218	004044F	Elongation factor G-1%2C mitochondrial [Source:Uniprot/SWISSPROT%3BAcc:Q9C641]	K02355	-
AH12G00070.1	1.63065	20	3	7	10	10	Chr12	28806	41057	002975F	Elongation factor G-2%2C mitochondrial [Source:Uniprot/SWISSPROT%3BAcc:F4IW10]	K02355	GO:0003924;GO:0005525
AH12G00240.1	1.69141	20	3	7	10	10	Chr12	301848	312211	001953F	Elongation factor G-2%2C mitochondrial [Source:Uniprot/SWISSPROT%3BAcc:F4IW10]	K02355	GO:0003924;GO:0005525
AH12G00290.1	4.22339	20	3	7	10	10	Chr12	417129	427652	001953F	Elongation factor G-2%2C mitochondrial [Source:Uniprot/SWISSPROT%3BAcc:F4IW10]	K02355	GO:0003924;GO:0005525
AH12G00320.1	3.08461	20	3	7	10	10	Chr12	443330	453911	000060F_1	Elongation factor G-2%2C mitochondrial [Source:Uniprot/SWISSPROT%3BAcc:F4IW10]	K02355	GO:0003924;GO:0005525
AH12G00400.1	4.13531	20	3	7	10	10	Chr12	680593	690751	000060F_1	Elongation factor G-2%2C mitochondrial [Source:Uniprot/SWISSPROT%3BAcc:F4IW10]	K02355	GO:0005525;GO:0003924
AH12G00460.1	2.95192	20	3	7	10	10	Chr12	720105	731884	000060F_1	Elongation factor G-1%2C mitochondrial [Source:Uniprot/SWISSPROT%3BAcc:Q9C641]	K02355	GO:0003924;GO:0005525
AH12G00490.1	3.16996	20	3	7	10	10	Chr12	791305	802801	000060F_1	Elongation factor G-2%2C mitochondrial [Source:Uniprot/SWISSPROT%3BAcc:F4IW10]	K02355	GO:0005525;GO:0003924
AH12G00580.1	0.234636	20	3	7	10	10	Chr12	881376	887302	000060F_1	Elongation factor G-2%2C mitochondrial [Source:Uniprot/SWISSPROT%3BAcc:F4IW10]	K02355	-
AH12G00700.1	1.82926	20	3	7	10	10	Chr12	1035587	1041770	000060F_1	Elongation factor G-1%2C mitochondrial [Source:Uniprot/SWISSPROT%3BAcc:Q9C641]	K02355	GO:0005525
AH12G17380.1	0.00122672	20	3	7	10	10	Chr12	42923632	42927824	000261F_1	Elongation factor G-1%2C mitochondrial [Source:Uniprot/SWISSPROT%3BAcc:Q9C641]	K02355	-
AH19G20840.1	0.00413745	20	3	7	10	10	Chr19	50629359	50643751	000221F_1	Elongation factor G-2%2C mitochondrial [Source:Uniprot/SWISSPROT%3BAcc:F4IW10]	K02355	-
AH06G30500.1	4.04524	20	3	7	10	10	Chr06	105959425	105971009	000406F	Elongation factor G-2%2C mitochondrial [Source:Uniprot/SWISSPROT%3BAcc:F4IW10]	K02355	GO:0003924;GO:0005525
AH16G37610.1	0	17	1	6	7	10	Chr16	133538529	133540180	000106F	Inositol transporter 1 [Source:Uniprot/SWISSPROT%3BAcc:Q8VZR6]	K08150	-
AH16G37630.1	0	17	1	6	7	10	Chr16	133573270	133575662	000106F	Inositol transporter 1 [Source:Uniprot/SWISSPROT%3BAcc:Q8VZR6]	K08150	GO:0016021;GO:0022857;GO:0055085
AH16G37620.1	0	17	1	6	7	10	Chr16	133540555	133543092	000106F	Inositol transporter 1 [Source:Uniprot/SWISSPROT%3BAcc:Q8VZR6]	K08150	GO:0016021;GO:0022857;GO:0055085;GO:0016020;GO:0022891
AH16G37640.1	0	17	1	6	7	10	Chr16	133576038	133578586	000106F	Inositol transporter 1 [Source:Uniprot/SWISSPROT%3BAcc:Q8VZR6]	K08150	GO:0016021;GO:0022857;GO:0055085;GO:0016020;GO:0022891
AH16G37650.1	0	17	1	6	7	10	Chr16	133629324	133634729	000106F	Inositol transporter 1 [Source:Uniprot/SWISSPROT%3BAcc:Q8VZR6]	K08150	GO:0016020;GO:0022891;GO:0055085;GO:0016021;GO:0022857
AH16G37660.1	0	17	1	6	7	10	Chr16	133651336	133656429	000106F	Inositol transporter 1 [Source:Uniprot/SWISSPROT%3BAcc:Q8VZR6]	K08150	GO:0016614;GO:0050660;GO:0055114;GO:0016021;GO:0022857;GO:0055085;GO:0016020;GO:0022891
AH16G37670.1	0	17	1	6	7	10	Chr16	133675308	133677809	000106F	Inositol transporter 1 [Source:Uniprot/SWISSPROT%3BAcc:Q8VZR6]	K08150	GO:0016020;GO:0022891;GO:0055085;GO:0016021;GO:0022857
AH16G37680.1	0	17	1	6	7	10	Chr16	133706500	133708916	000106F	Inositol transporter 1 [Source:Uniprot/SWISSPROT%3BAcc:Q8VZR6]	K08150	-
AH16G37690.1	0	17	1	6	7	10	Chr16	133709046	133710959	000106F	Inositol transporter 1 [Source:Uniprot/SWISSPROT%3BAcc:Q8VZR6]	K08150	GO:0016020;GO:0022891;GO:0055085;GO:0016021;GO:0022857
AH16G37720.1	0	17	1	6	7	10	Chr16	133736437	133746246	000106F	Inositol transporter 1 [Source:Uniprot/SWISSPROT%3BAcc:Q8VZR6]	K08150	GO:0016021;GO:0022857;GO:0055085;GO:0016020;GO:0022891
AH16G37730.1	0	17	1	6	7	10	Chr16	133800297	133802710	002676F	Inositol transporter 1 [Source:Uniprot/SWISSPROT%3BAcc:Q8VZR6]	K08150	-
AH16G37740.1	0	17	1	6	7	10	Chr16	133803086	133805684	002676F	Inositol transporter 1 [Source:Uniprot/SWISSPROT%3BAcc:Q8VZR6]	K08150	GO:0016020;GO:0022891;GO:0055085;GO:0016021;GO:0022857
AH16G37750.1	0	17	1	6	7	10	Chr16	133880498	133882925	002676F	Inositol transporter 1 [Source:Uniprot/SWISSPROT%3BAcc:Q8VZR6]	K08150	GO:0016021;GO:0022857;GO:0055085;GO:0016020;GO:0022891
AH16G37760.1	0	17	1	6	7	10	Chr16	133896354	133897650	002366F	Inositol transporter 1 [Source:Uniprot/SWISSPROT%3BAcc:Q8VZR6]	K08150	GO:0016021;GO:0022857;GO:0055085
AH16G37770.1	0	17	1	6	7	10	Chr16	133929727	133930091	002366F	-	-	-
AH01G29840.1	0	15	3	2	5	10	Chr01	98970977	98977472	003013F	-	-	GO:0008270
AH01G28840.1	0	15	3	2	5	10	Chr01	97919348	97919938	000653F	-	-	GO:0008270
AH01G28880.1	0	15	3	2	5	10	Chr01	97960077	97960550	002135F	-	-	GO:0008270
AH10G30000.1	0	15	3	2	5	10	Chr10	107085149	107085656	000308F	-	-	-
AH13G11920.1	0	15	3	2	5	10	Chr13	14806353	14808339	000000F	-	-	GO:0008270
AH13G34560.1	0	15	3	2	5	10	Chr13	107894748	107895338	000165F_2	-	-	GO:0008270
AH14G21260.1	0	15	3	2	5	10	Chr14	71506609	71507693	000734F	-	-	GO:0008270
AH14G31770.1	0.00400176	15	3	2	5	10	Chr14	112222995	112224183	000039F_2	-	-	GO:0008270
AH15G00450.1	0	15	3	2	5	10	Chr15	677929	680196	000489F	-	-	-
AH16G10020.1	0	15	3	2	5	10	Chr16	16975545	16976136	002764F	-	-	-
AH16G17230.1	0	15	3	2	5	10	Chr16	29414052	29414581	000167F_2	-	-	GO:0008270
AH16G30540.1	0	15	3	2	5	10	Chr16	116796108	116796735	000924F	-	-	GO:0008270
AH05G23330.1	0	15	3	2	5	10	Chr05	86956611	86957201	000666F	-	-	-
AH10G17660.1	0	14	0	4	4	10	Chr10	62788990	62791705	000465F_2	-	-	-
AH10G30130.1	0.0188426	14	0	4	4	10	Chr10	107337634	107338591	000308F	unknown protein%3B BEST Arabidopsis thaliana protein match is: unknown protein (TAIR:AT2G24960.2)%3B Has 791 Blast hits to 465 proteins in 19 species: Archae - 0%3B Bacteria - 0%3B Metazoa - 0%3B Fungi - 17%3B Plants - 748%3B Viruses - 0%3B Other Eukaryotes - 26 (s /.../ NCBI BLink). [Source:TAIR%3BAcc:AT4G02210]	-	-
AH11G02040.1	0.00233059	14	0	4	4	10	Chr11	2402123	2406278	000170F	-	-	-
AH11G08060.1	0.00555207	14	0	4	4	10	Chr11	12366802	12370907	000216F	-	-	-
AH14G15830.1	0	14	0	4	4	10	Chr14	29459953	29460956	001680F	-	-	-
AH14G22000.1	0	14	0	4	4	10	Chr14	75788899	75794738	001287F	-	-	-
AH15G25670.1	0	14	0	4	4	10	Chr15	123439080	123441788	000741F	-	-	-
AH18G39480.1	0.00306738	14	0	4	4	10	Chr18	134064260	134069381	000055F_3	-	-	-
AH19G33050.1	0	14	0	4	4	10	Chr19	135103583	135104757	002282F	-	-	-
AH02G28000.1	0.000422034	14	0	4	4	10	Chr02	93960318	93966885	000010F_2	-	-	-
AH04G06040.1	0	14	0	4	4	10	Chr04	7941570	7942991	000436F	-	-	-
AH06G09200.1	0	14	0	4	4	10	Chr06	12867362	12868726	000114F	-	-	-
AH11G18240.1	0.0410513	13	3	0	3	10	Chr11	49077925	49078363	000994F	-	-	-
AH02G24540.1	0.00903814	13	3	0	3	10	Chr02	87878439	87879178	000373F_2	-	-	-
AH03G19380.1	0	13	3	0	3	10	Chr03	32197943	32202142	000433F_1	MuDR family transposase [Source:TAIR%3BAcc:AT1G64260]	-	-
AH04G31810.1	0	13	3	0	3	10	Chr04	116423581	116424222	000649F_1	-	-	-
AH06G15240.1	0	13	3	0	3	10	Chr06	28817105	28817604	001837F	-	-	-
AH07G24160.1	0	13	3	0	3	10	Chr07	67538448	67539546	000599F	-	-	-
AH14G01640.1	0	13	3	0	3	10	Chr14	2217278	2217920	000141F	-	-	-
AH02G12210.1	0	13	3	0	3	10	Chr02	21726872	21727212	000319F	-	-	-
AH04G17520.1	0	13	3	0	3	10	Chr04	49805123	49809298	002656F	-	-	-
AH04G17550.1	0	13	3	0	3	10	Chr04	49958789	49963117	000755F	-	-	-
AH07G19840.1	0	13	3	0	3	10	Chr07	50869678	50874159	000092F	-	-	-
AH07G17370.1	2.45607	13	1	2	3	10	Chr07	37593857	37601418	001395F	Proliferating cell nuclear antigen 2 [Source:Uniprot/SWISSPROT%3BAcc:Q9ZW35]	-	-
AH11G02510.1	0	13	1	2	3	10	Chr11	3064761	3067172	000086F	LRR receptor-like serine/threonine-protein kinase ERL1 [Source:Uniprot/SWISSPROT%3BAcc:C0LGW6]	-	GO:0005515
AH14G20530.1	0	13	1	2	3	10	Chr14	66910808	66916629	000286F	Leucine-rich repeat protein kinase family protein [Source:TAIR%3BAcc:AT3G23750]	-	-
AH14G20540.1	0	13	1	2	3	10	Chr14	66916696	66917436	000286F	receptor serine/threonine kinase%2C putative [Source:TAIR%3BAcc:AT1G70250]	-	GO:0004672;GO:0006468
AH14G31150.1	0	13	1	2	3	10	Chr14	110492633	110495472	000605F_2	Probable receptor protein kinase TMK1 [Source:Uniprot/SWISSPROT%3BAcc:P43298]	-	GO:0004672;GO:0005524;GO:0006468;GO:0005515
AH14G31180.1	0	13	1	2	3	10	Chr14	110608059	110610890	000605F_2	PR5-like receptor kinase [Source:TAIR%3BAcc:AT5G38280]	-	GO:0004672;GO:0005524;GO:0006468;GO:0005515
AH14G31250.1	0	13	1	2	3	10	Chr14	110763528	110766338	002554F	Leucine-rich repeat protein kinase family protein [Source:TAIR%3BAcc:AT1G24650]	-	GO:0005515;GO:0004672;GO:0005524;GO:0006468
AH14G31270.1	0	13	1	2	3	10	Chr14	110850569	110853399	002820F	Leucine-rich repeat protein kinase family protein [Source:TAIR%3BAcc:AT1G24650]	-	GO:0004672;GO:0005524;GO:0006468;GO:0005515
AH07G17360.1	0.0788887	13	1	2	3	10	Chr07	37583593	37588267	001395F	Protein kinase family protein [Source:TAIR%3BAcc:AT5G38240]	-	-
AH07G17390.1	0.0240819	13	1	2	3	10	Chr07	37612322	37628339	001395F	receptor serine/threonine kinase%2C putative [Source:TAIR%3BAcc:AT1G70250]	-	GO:0003677;GO:0006275;GO:0004672;GO:0005524;GO:0006468
AH07G30150.1	0.234197	13	1	2	3	10	Chr07	82907167	82922472	004601F	Insulinase (Peptidase family M16) family protein [Source:TAIR%3BAcc:AT1G06900]	K01411	GO:0005515;GO:0004672;GO:0005524;GO:0006468;GO:0003677;GO:0006275
AH19G34850.1	11.7568	13	1	2	3	10	Chr19	139224996	139230064	000047F	SEC12-like protein 1 [Source:Uniprot/SWISSPROT%3BAcc:Q8GYE0]	K14003(PREB, SEC12; prolactin regulatory element-binding protein)	GO:0005515
AH00G00770.1	9.14074	13	1	2	3	10	Chr00	1318704	1323757	000624F	SEC12-like protein 1 [Source:Uniprot/SWISSPROT%3BAcc:Q8GYE0]	K14003(PREB, SEC12; prolactin regulatory element-binding protein)	GO:0005515
AH11G22980.1	0	13	1	2	3	10	Chr11	85965037	85966320	001063F_1	Outer envelope pore protein 16-3%2C chloroplastic/mitochondrial [Source:Uniprot/SWISSPROT%3BAcc:O48528]	-	-
AH12G28500.1	0	13	1	2	3	10	Chr12	102717902	102723170	000352F	SEC12-like protein 1 [Source:Uniprot/SWISSPROT%3BAcc:Q8GYE0]	K14003(PREB, SEC12; prolactin regulatory element-binding protein)	-
AH13G30530.1	0	13	1	2	3	10	Chr13	76358124	76363092	000920F	Tetratricopeptide repeat (TPR)-like superfamily protein [Source:TAIR%3BAcc:AT5G53080]	-	-
AH13G33140.1	0.735773	13	1	2	3	10	Chr13	99719279	99735311	000081F	Trigger factor-like protein TIG%2C Chloroplastic [Source:Uniprot/SWISSPROT%3BAcc:Q8S9L5]	-	GO:0006457;GO:0015031
AH15G19470.1	0	13	1	2	3	10	Chr15	83216437	83220785	002003F	unknown protein%3B Has 64 Blast hits to 64 proteins in 27 species: Archae - 0%3B Bacteria - 14%3B Metazoa - 0%3B Fungi - 6%3B Plants - 42%3B Viruses - 0%3B Other Eukaryotes - 2 (source: NCBI BLink). [Source:TAIR%3BAcc:AT1G28100]	-	-
AH16G21370.1	0	13	1	2	3	10	Chr16	47029218	47031041	002119F	unknown protein%3B Has 64 Blast hits to 64 proteins in 27 species: Archae - 0%3B Bacteria - 14%3B Metazoa - 0%3B Fungi - 6%3B Plants - 42%3B Viruses - 0%3B Other Eukaryotes - 2 (source: NCBI BLink). [Source:TAIR%3BAcc:AT1G28100]	-	-
AH19G23460.1	0	13	1	2	3	10	Chr19	75078503	75083608	001547F	SEC12-like protein 1 [Source:Uniprot/SWISSPROT%3BAcc:Q8GYE0]	K14003(PREB, SEC12; prolactin regulatory element-binding protein)	-
AH20G12510.1	0.146933	13	1	2	3	10	Chr20	17960456	17967278	000009F_3	SEC12-like protein 1 [Source:Uniprot/SWISSPROT%3BAcc:Q8GYE0]	K14003(PREB, SEC12; prolactin regulatory element-binding protein)	-
AH20G22180.1	0	13	1	2	3	10	Chr20	57198528	57206383	000671F	SEC12-like protein 1 [Source:Uniprot/SWISSPROT%3BAcc:Q8GYE0]	K14003(PREB, SEC12; prolactin regulatory element-binding protein)	-
AH16G25330.1	0.0314564	12	1	1	2	10	Chr16	93065570	93068729	001503F	-	-	-
AH11G13150.1	0.00112552	12	1	1	2	10	Chr11	25354753	25360506	000835F	-	-	-
AH11G38060.1	0.0519513	12	1	1	2	10	Chr11	144113693	144114440	000104F_1	-	-	-
AH13G20640.1	0	12	1	1	2	10	Chr13	32445570	32466588	000863F	-	-	-
AH15G23470.1	0	12	1	1	2	10	Chr15	114979667	115046232	001848F	-	-	-
AH18G11820.1	0	12	1	1	2	10	Chr18	16624215	16660634	000249F	-	-	-
AH18G15470.1	0	12	1	1	2	10	Chr18	24751317	24753248	000148F	-	-	-
AH05G36100.1	0	12	1	1	2	10	Chr05	109137945	109139601	000094F	-	-	-
AH07G27810.1	5.17736	12	1	1	2	10	Chr07	78305116	78307920	000519F	-	-	-
AH09G12580.1	2.68627	12	1	1	2	10	Chr09	21159415	21164722	001403F	-	-	-
AH03G17750.1	0	12	1	1	2	10	Chr03	29114322	29116314	000899F	-	-	-
AH14G17210.1	0	12	1	1	2	10	Chr14	33902993	33913352	000841F	-	-	-
AH14G35390.1	0	12	1	1	2	10	Chr14	119836023	119836661	000183F	-	-	GO:0008270
AH16G43090.1	0	12	1	1	2	10	Chr16	142160860	142161497	000049F	-	-	GO:0008270
AH17G13230.1	0	12	1	1	2	10	Chr17	22482014	22485014	001130F	-	-	GO:0008270
AH04G27150.1	0	12	1	1	2	10	Chr04	108301136	108301540	000278F	-	-	GO:0008270
AH05G32300.1	0	12	1	1	2	10	Chr05	102830513	102831943	000007F	-	-	GO:0008270
AH06G23790.1	0	12	1	1	2	10	Chr06	91056446	91058189	000169F	-	-	GO:0008270
AH09G09940.1	0	12	1	1	2	10	Chr09	14586285	14586802	000721F_2	-	-	GO:0008270
AH09G25870.1	0	12	1	1	2	10	Chr09	99295754	99296269	000379F	-	-	GO:0008270
AH07G28270.1	0	11	0	1	1	10	Chr07	79331740	79333283	000424F	-	-	-
AH10G07230.1	0	11	0	1	1	10	Chr10	9325659	9326917	000069F_2	-	-	GO:0006508;GO:0008234
AH11G11350.1	0.0371873	11	0	1	1	10	Chr11	19700476	19701593	000240F_1	Protein BTR1 [Source:Uniprot/SWISSPROT%3BAcc:Q9LZ82]	K14944	GO:0003676;GO:0003723
AH13G28150.1	0	11	0	1	1	10	Chr13	53266939	53268126	000648F	-	-	-
AH18G26420.1	0	11	0	1	1	10	Chr18	98504822	98505941	000361F_1	Protein BTR1 [Source:Uniprot/SWISSPROT%3BAcc:Q9LZ82]	K14944	GO:0003676;GO:0003723
AH02G11740.1	0	11	0	1	1	10	Chr02	19028177	19042279	000289F	Acetylornithine deacetylase [Source:Uniprot/SWISSPROT%3BAcc:Q9C5C4]	K01438(argE; acetylornithine deacetylase [EC:3.5.1.16])	GO:0006508;GO:0008234
AH04G05450.1	0	11	0	1	1	10	Chr04	7178836	7181144	000436F	-	-	GO:0006508;GO:0008234
AH04G24840.1	1.20938	11	0	1	1	10	Chr04	101334367	101339327	000150F	Protein BTR1 [Source:Uniprot/SWISSPROT%3BAcc:Q9LZ82]	K14944	GO:0003676;GO:0003723
AH00G01050.1	1.17598	11	0	1	1	10	Chr00	1817227	1823041	000862F	Protein BTR1 [Source:Uniprot/SWISSPROT%3BAcc:Q9LZ82]	K14944	GO:0003676;GO:0003723
AH14G19370.1	2.50175	11	1	0	1	10	Chr14	49412096	49416238	001773F	-	-	-
AH15G16720.1	0	11	1	0	1	10	Chr15	43401830	43406116	001156F	-	-	-
AH16G50990.1	0	11	1	0	1	10	Chr16	152378442	152379811	000003F	B3 domain-containing mRNAion factor VRN1 [Source:Uniprot/SWISSPROT%3BAcc:Q8L3W1]	-	-
AH17G27160.1	0	11	1	0	1	10	Chr17	102759954	102761539	000064F	B3 domain-containing mRNAion factor VRN1 [Source:Uniprot/SWISSPROT%3BAcc:Q8L3W1]	-	-
AH01G24440.1	0	11	1	0	1	10	Chr01	92451494	92452469	001305F	-	-	-
AH15G05540.1	0	11	1	0	1	10	Chr15	8973254	8974951	000080F	-	-	-
AH17G15010.1	0	11	1	0	1	10	Chr17	26313108	26315485	000323F	-	-	-
AH17G27150.1	0	11	1	0	1	10	Chr17	102748491	102749646	000064F	-	-	-
AH03G42120.1	0.00253652	11	1	0	1	10	Chr03	128353153	128357264	000441F_2	-	-	-
AH11G23860.1	0	11	0	1	1	10	Chr11	98433050	98437035	001245F	-	-	-
AH11G29660.1	0	11	0	1	1	10	Chr11	130486209	130494397	000107F	-	-	-
AH12G28510.1	0	11	0	1	1	10	Chr12	102743648	102746768	000352F	-	-	-
AH15G16530.1	0	11	0	1	1	10	Chr15	42462109	42522160	002398F	-	-	-
AH19G21930.1	0	11	0	1	1	10	Chr19	57509200	57528181	000140F	-	-	-
AH02G17680.1	0	11	0	1	1	10	Chr02	59106590	59113738	001762F	-	-	-
AH20G26690.1	0	11	0	1	1	10	Chr20	105552451	105555519	001726F	-	-	-
AH20G32100.1	0.0476878	11	0	1	1	10	Chr20	123993579	124002418	000135F	-	-	-
AH09G20830.1	0	11	0	1	1	10	Chr09	75070011	75075846	000011F	-	-	-
AH10G04350.1	5.56619	11	0	1	1	10	Chr10	5299056	5303313	000247F_1	unknown protein%3B Has 22990 Blast hits to 12942 proteins in 666 species: Archae - 8%3B Bacteria - 739%3B Metazoa - 13803%3B Fungi - 2465%3B Plants - 1363%3B Viruses - 116%3B Other Eukaryotes - 4496 (source: NCBI BLink). [Source:TAIR%3BAcc:AT3G48120]	-	-
AH11G23170.1	0.00260676	11	0	1	1	10	Chr11	87471871	87478517	000560F	-	-	-
AH10G07850.1	0	11	0	1	1	10	Chr10	10516699	10522444	000069F_2	-	-	-
AH14G04990.1	0.00457062	11	0	1	1	10	Chr14	6427386	6428791	000077F_2	-	-	-
AH03G30380.1	0	11	0	1	1	10	Chr03	83556635	83558012	000196F_2	-	-	-
AH05G08990.1	0	11	0	1	1	10	Chr05	14958334	14959856	001788F	-	-	-
AH05G09000.1	0	11	0	1	1	10	Chr05	14983268	14984304	001788F	-	-	-
AH05G09010.1	0	11	0	1	1	10	Chr05	14984582	14989134	001788F	-	K06611(E2.4.1.67; stachyose synthetase [EC:2.4.1.67])	-
AH09G23730.1	0	11	0	1	1	10	Chr09	90017152	90017438	000306F	-	-	-
AH01G22760.1	0	11	1	0	1	10	Chr01	78704884	78705981	001479F	-	K07748(E1.1.1.170, NSDHL, ERG26; sterol-4alpha-carboxylate 3-dehydrogenase (decarboxylating) [EC:1.1.1.170])	-
AH10G21650.1	0	11	1	0	1	10	Chr10	86343268	86348869	001106F	-	-	-
AH20G18350.1	0	11	1	0	1	10	Chr20	33166415	33168545	000877F	-	-	-
AH03G31360.1	0	11	1	0	1	10	Chr03	94972815	94979497	001045F	-	-	-
AH04G15260.1	0	11	1	0	1	10	Chr04	33743616	33752763	000679F	-	-	-
AH04G29090.1	0.0100754	11	1	0	1	10	Chr04	111886783	111891413	000039F_3	-	-	-
AH04G30680.1	0	11	1	0	1	10	Chr04	114522285	114530247	000375F	-	-	-
AH06G20870.1	0	11	1	0	1	10	Chr06	81140706	81146187	001251F	-	-	-
AH18G21790.1	0	11	1	0	1	10	Chr18	52859363	52866250	000859F	-	-	-
AH10G26520.1	0	11	0	1	1	10	Chr10	100234308	100237572	000662F	Nucleic acid-binding%2C OB-fold-like protein [Source:TAIR%3BAcc:AT1G52950]	-	-
AH13G24200.1	0	11	0	1	1	10	Chr13	39510517	39512698	000063F_1	Replication protein A 70 kDa DNA-binding subunit D [Source:Uniprot/SWISSPROT%3BAcc:Q9FME0]	-	-
AH16G18890.1	0	11	0	1	1	10	Chr16	34088714	34091464	000537F	Nucleic acid-binding%2C OB-fold-like protein [Source:TAIR%3BAcc:AT1G52950]	K07466(RFA1, RPA1, rpa; replication factor A1)	-
AH18G05100.1	0	11	0	1	1	10	Chr18	5292802	5295686	000051F	Nucleic acid-binding%2C OB-fold-like protein [Source:TAIR%3BAcc:AT1G52950]	K07466(RFA1, RPA1, rpa; replication factor A1)	-
AH20G08430.1	0	11	0	1	1	10	Chr20	10811543	10813019	000152F	Replication protein A 70 kDa DNA-binding subunit B [Source:Uniprot/SWISSPROT%3BAcc:Q9SD82]	-	-
AH20G08440.1	0	11	0	1	1	10	Chr20	10813883	10814539	000152F	-	-	-
AH20G33890.1	0	11	0	1	1	10	Chr20	127732324	127733355	000500F_1	-	-	-
AH20G33900.1	0	11	0	1	1	10	Chr20	127733543	127734756	000500F_1	Nucleic acid-binding%2C OB-fold-like protein [Source:TAIR%3BAcc:AT1G52950]	-	-
AH04G27640.1	0	11	0	1	1	10	Chr04	109201282	109202448	000278F	-	K07466(RFA1, RPA1, rpa; replication factor A1)	-
AH15G27750.1	0	11	1	0	1	10	Chr15	127804397	127807792	000638F	-	K02950(RP-S12, MRPS12, rpsL; small subunit ribosomal protein S12)	GO:0003735;GO:0005622;GO:0005840;GO:0006412
AH10G14260.1	0	11	1	0	1	10	Chr10	30708825	30717323	005458F	NADH dehydrogenase family protein [Source:TAIR%3BAcc:AT2G07785]	K05579(ndhH; NAD(P)H-quinone oxidoreductase subunit H [EC:1.6.5.3])	GO:0003735;GO:0005622;GO:0005840;GO:0006412;GO:0008137;GO:0055114;GO:0016651;GO:0048038;GO:0051287;GO:0016020
AH10G23550.1	0.0113973	11	1	0	1	10	Chr10	91835920	91842669	000322F	Transcription factor MYB44 [Source:Uniprot/SWISSPROT%3BAcc:Q9FDW1]	K05579(ndhH; NAD(P)H-quinone oxidoreductase subunit H [EC:1.6.5.3])	GO:0016651;GO:0048038;GO:0051287;GO:0055114
AH11G23520.1	0	11	1	0	1	10	Chr11	92522915	92526375	005171F	-	K05579(ndhH; NAD(P)H-quinone oxidoreductase subunit H [EC:1.6.5.3])	GO:0003735;GO:0005622;GO:0005840;GO:0006412;GO:0016020;GO:0055114;GO:0016651;GO:0048038;GO:0051287
AH14G05620.1	0	11	1	0	1	10	Chr14	7420414	7421500	003571F	-	-	-
AH16G10070.1	0	11	1	0	1	10	Chr16	17008759	17010191	005329F	-	-	-
AH18G22840.1	0	11	1	0	1	10	Chr18	61546350	61547034	001341F	-	K05579(ndhH; NAD(P)H-quinone oxidoreductase subunit H [EC:1.6.5.3])	GO:0016651;GO:0048038;GO:0051287;GO:0055114;GO:0005506;GO:0009055;GO:0015979;GO:0020037;GO:0031361
AH09G18950.1	0.00130459	11	1	0	1	10	Chr09	59213735	59215174	005476F	-	-	-
AH09G25520.1	0	11	1	0	1	10	Chr09	98672903	98680304	003718F	NADH dehydrogenase family protein [Source:TAIR%3BAcc:AT2G07785]	K05579(ndhH; NAD(P)H-quinone oxidoreductase subunit H [EC:1.6.5.3])	GO:0016651;GO:0042773;GO:0055114;GO:0016020;GO:0048038;GO:0051287;GO:0008137
AH10G17320.1	5.70607	11	1	0	1	10	Chr10	57432830	57438198	002896F	-	-	-
AH16G31640.1	1.1819	11	1	0	1	10	Chr16	119566015	119568438	000891F	-	-	-
AH17G21370.1	1.70461	11	1	0	1	10	Chr17	51209974	51237819	001729F	-	-	-
AH00G04940.1	0	11	1	0	1	10	Chr00	10274943	10275496	000320F	-	-	-
AH00G05570.1	4.62228	11	1	0	1	10	Chr00	11667462	11672778	002950F	-	-	-
AH00G07090.1	0.859168	11	1	0	1	10	Chr00	19295475	19312311	003580F	-	-	-
AH00G08590.1	0	11	1	0	1	10	Chr00	25031346	25034882	004446F	-	-	-
AH00G08670.1	0.397515	11	1	0	1	10	Chr00	25299759	25311211	004506F	-	-	-
AH00G09060.1	0	11	1	0	1	10	Chr00	26756173	26761920	004833F	-	-	-
AH01G22010.1	0	10	0	0	0	10	Chr01	74055879	74056301	002220F	-	-	GO:0008270
AH11G03230.1	0	10	0	0	0	10	Chr11	4044677	4045118	000086F	-	-	-
AH11G32500.1	0	10	0	0	0	10	Chr11	135827477	135828631	000127F	-	-	-
AH16G42860.1	0	10	0	0	0	10	Chr16	141905092	141905561	000049F	-	-	GO:0008270
AH19G35660.1	0	10	0	0	0	10	Chr19	141354957	141356133	000833F	zinc ion binding [Source:TAIR%3BAcc:AT4G04775]	-	GO:0008270
AH02G17370.1	0	10	0	0	0	10	Chr02	58306571	58307050	000850F	-	-	-
AH03G18300.1	0	10	0	0	0	10	Chr03	30133222	30137183	000615F	-	-	-
AH00G08380.1	0	10	0	0	0	10	Chr00	24360172	24360783	004239F	-	-	-
AH09G19790.1	0	10	0	0	0	10	Chr09	66265353	66266679	000714F	-	-	-
AH12G18440.1	0	10	0	0	0	10	Chr12	58801603	58803066	000474F	-	-	-
AH12G18450.1	0	10	0	0	0	10	Chr12	58803990	58805536	000474F	-	K07748(E1.1.1.170, NSDHL, ERG26; sterol-4alpha-carboxylate 3-dehydrogenase (decarboxylating) [EC:1.1.1.170])	-
AH03G35750.1	0.0405798	10	0	0	0	10	Chr03	114203275	114210630	002247F	-	-	-
AH04G29100.1	0	10	0	0	0	10	Chr04	111922962	111929398	000039F_3	-	-	-
AH06G13940.1	0	10	0	0	0	10	Chr06	21385211	21439344	001016F	-	-	-
AH07G22470.1	0	10	0	0	0	10	Chr07	60860068	60861497	000582F_2	-	-	-
AH09G19800.1	0.00604069	10	0	0	0	10	Chr09	66273129	66280091	000714F	-	-	-
AH14G28760.1	0	10	0	0	0	10	Chr14	104737076	104738352	000678F	-	-	-
AH01G22520.1	0	10	0	0	0	10	Chr01	77238275	77243734	002482F	-	-	GO:0006508;GO:0008234
AH02G26070.1	0	10	0	0	0	10	Chr02	90501409	90511849	001173F	-	-	GO:0006508;GO:0008234
AH03G38210.1	0	10	0	0	0	10	Chr03	121065223	121067649	000325F	-	-	GO:0006508;GO:0008234
AH03G38930.1	0	10	0	0	0	10	Chr03	122411423	122416014	000262F_2	-	-	GO:0006508;GO:0008234
AH05G10140.1	0	10	0	0	0	10	Chr05	21315976	21323384	002635F	-	-	GO:0006508;GO:0008234
AH08G10720.1	0	10	0	0	0	10	Chr08	17552342	17554755	000116F_1	-	-	GO:0006508;GO:0008234
AH09G23110.1	0	10	0	0	0	10	Chr09	86781289	86786223	000578F	-	-	GO:0006508;GO:0008234
AH14G17100.1	0	10	0	0	0	10	Chr14	33659712	33666323	000841F	-	-	-
AH10G18280.1	0	10	0	0	0	10	Chr10	70646493	70664812	002543F	-	-	-
AH13G06590.1	0	10	0	0	0	10	Chr13	7626248	7629728	000396F	-	-	-
AH17G07810.1	0	10	0	0	0	10	Chr17	9910416	9912509	000277F	-	-	-
AH03G27810.1	0	10	0	0	0	10	Chr03	58026484	58028557	003833F	-	-	-
AH03G27920.1	0	10	0	0	0	10	Chr03	58635466	58688680	000341F	-	-	-
AH04G22600.1	0	10	0	0	0	10	Chr04	91190729	91194773	000681F	-	-	-
AH09G09990.1	0	10	0	0	0	10	Chr09	14706869	14710079	000721F_2	-	-	-
AH10G21950.1	0	10	0	0	0	10	Chr10	87289363	87290503	000716F	-	-	GO:0017004;GO:0020037
AH12G20080.1	0	10	0	0	0	10	Chr12	70773267	70774403	004784F	-	-	GO:0017004;GO:0020037
AH04G17220.1	0	10	0	0	0	10	Chr04	45497100	45498063	004770F	-	-	GO:0017004;GO:0020037
AH14G23170.1	0	10	0	0	0	10	Chr14	83111218	83112339	004679F	-	-	GO:0017004;GO:0020037
AH02G15800.1	0.00395855	10	0	0	0	10	Chr02	48770265	48771400	005665F	-	-	GO:0017004;GO:0020037
AH06G16770.1	0	10	0	0	0	10	Chr06	46053042	46054177	005386F	-	-	-
AH09G21270.1	0.0128048	10	0	0	0	10	Chr09	78458369	78459505	000400F	-	-	GO:0017004;GO:0020037
AH09G25530.1	0	10	0	0	0	10	Chr09	98681611	98682746	003718F	-	-	GO:0017004;GO:0020037
AH00G07800.1	0.401727	10	0	0	0	10	Chr00	22670136	22681010	003906F	-	-	-
AH07G16020.1	4.2611	10	0	0	0	10	Chr07	30516898	30532123	002164F	-	-	-
AH00G05030.1	0.409807	10	0	0	0	10	Chr00	10355377	10361264	000320F	-	-	-
AH00G05880.1	0.246133	10	0	0	0	10	Chr00	13810438	13840664	003145F	-	-	-
AH00G06590.1	0	10	0	0	0	10	Chr00	17672547	17682452	003430F	-	-	-
AH00G07340.1	0.0629909	10	0	0	0	10	Chr00	20564497	20574767	003680F	-	-	-
AH00G08600.1	0	10	0	0	0	10	Chr00	25034892	25045914	004446F	-	-	-
AH00G08800.1	0.00838703	10	0	0	0	10	Chr00	25926288	25937197	004660F	-	-	-
AH13G47060.1	0.00298645	10	0	0	0	10	Chr13	135860816	135861974	000061F	-	K05575(ndhD; NAD(P)H-quinone oxidoreductase subunit 4 [EC:1.6.5.3])	GO:0008137;GO:0042773;GO:0055114
AH15G20450.1	0.115077	10	0	0	0	10	Chr15	92940870	92945336	005591F	NADH dehydrogenase [ubiquinone] iron-sulfur protein 8-A%2C mitochondrial [Source:Uniprot/SWISSPROT%3BAcc:Q42599]	K05575(ndhD; NAD(P)H-quinone oxidoreductase subunit 4 [EC:1.6.5.3])	GO:0008137;GO:0042773;GO:0055114;GO:0016020
AH02G15810.1	0.00824297	10	0	0	0	10	Chr02	48772499	48773685	005665F	-	K05575(ndhD; NAD(P)H-quinone oxidoreductase subunit 4 [EC:1.6.5.3])	-
AH03G43140.1	0.00328069	10	0	0	0	10	Chr03	129706257	129709016	000254F_1	-	K05575(ndhD; NAD(P)H-quinone oxidoreductase subunit 4 [EC:1.6.5.3])	GO:0008137;GO:0042773;GO:0055114
AH04G17210.1	0	10	0	0	0	10	Chr04	45494251	45496433	004770F	-	K05575(ndhD; NAD(P)H-quinone oxidoreductase subunit 4 [EC:1.6.5.3])	GO:0016651;GO:0042773;GO:0055114
AH04G19270.1	0.00409962	10	0	0	0	10	Chr04	71315219	71323660	005207F	NADH dehydrogenase [ubiquinone] iron-sulfur protein 8-A%2C mitochondrial [Source:Uniprot/SWISSPROT%3BAcc:Q42599]	K05579(ndhH; NAD(P)H-quinone oxidoreductase subunit H [EC:1.6.5.3])	GO:0016020;GO:0055114;GO:0016651;GO:0048038;GO:0051287
AH09G17230.1	0	10	0	0	0	10	Chr09	42668804	42669831	001162F	-	K05578(ndhG; NAD(P)H-quinone oxidoreductase subunit 6 [EC:1.6.5.3])	GO:0008137;GO:0055114
AH09G19400.1	0	10	0	0	0	10	Chr09	62305899	62307153	000991F	-	K05575(ndhD; NAD(P)H-quinone oxidoreductase subunit 4 [EC:1.6.5.3])	GO:0008137;GO:0042773;GO:0055114
AH10G19050.1	0	10	0	0	0	10	Chr10	74171924	74173948	000335F	-	-	-
AH12G10560.1	0	10	0	0	0	10	Chr12	16002651	16003714	000498F	-	-	-
AH13G24830.1	0	10	0	0	0	10	Chr13	41337178	41337874	000660F_1	-	-	-
AH17G20330.1	0	10	0	0	0	10	Chr17	46787644	46795189	001963F	-	-	-
AH20G08150.1	0	10	0	0	0	10	Chr20	10361292	10362304	000152F	-	-	-
AH07G14060.1	0.033427	10	0	0	0	10	Chr07	22893311	22894252	000684F	-	-	-
AH07G28410.1	0	10	0	0	0	10	Chr07	79533344	79534556	000424F	-	-	-
AH08G22000.1	0	10	0	0	0	10	Chr08	38174646	38176124	000160F	-	-	-
AH16G10140.1	0	10	0	0	0	10	Chr16	17114345	17115201	000796F	-	-	-
AH02G09670.1	0	10	0	0	0	10	Chr02	15300591	15301458	000181F_2	-	-	-
AH20G15490.1	0	10	0	0	0	10	Chr20	25117501	25118795	000709F	-	-	-
AH10G31340.1	0	10	0	0	0	10	Chr10	109035174	109036502	000466F	-	-	-
AH10G33670.1	0	10	0	0	0	10	Chr10	112005793	112006665	000108F	-	-	-
AH13G20550.1	0	10	0	0	0	10	Chr13	32363496	32364361	000418F	-	-	-
AH20G15240.1	0	10	0	0	0	10	Chr20	24688597	24689465	000413F	-	-	-
AH06G23570.1	0	10	0	0	0	10	Chr06	90465909	90466777	000169F	-	-	-
AH11G24190.1	0	10	0	0	0	10	Chr11	102562169	102568634	000507F	-	-	-
AH12G17240.1	0	10	0	0	0	10	Chr12	41866089	41868555	000271F	-	-	-
AH12G21220.1	0	10	0	0	0	10	Chr12	78393855	78395485	000168F_3	-	-	-
AH17G32920.1	0	10	0	0	0	10	Chr17	120365234	120365954	000688F	-	-	-
AH19G37000.1	0.000860862	10	0	0	0	10	Chr19	144324228	144330850	001048F	-	-	GO:0006508;GO:0008234
AH07G13690.1	0	10	0	0	0	10	Chr07	22072851	22076872	000684F	-	-	-
AH08G04320.1	0	10	0	0	0	10	Chr08	7621897	7622215	000234F	-	-	-
AH09G19480.1	0	10	0	0	0	10	Chr09	63221452	63225189	000712F	-	-	-
AH13G23780.1	0.00793852	10	0	0	0	10	Chr13	38829381	38833725	000063F_1	-	-	-
AH14G39350.1	0	10	0	0	0	10	Chr14	125365777	125366924	000625F_2	-	-	-
AH18G20760.1	0	10	0	0	0	10	Chr18	43877765	43881725	000817F	-	-	-
AH02G24140.1	0	10	0	0	0	10	Chr02	87117662	87118795	000373F_2	-	-	-
AH02G29160.1	0.00357934	10	0	0	0	10	Chr02	95840207	95844448	000018F_1	-	-	GO:0006508;GO:0008234
AH20G12310.1	0	10	0	0	0	10	Chr20	17495680	17498068	000009F_3	-	-	GO:0006508;GO:0008234
AH04G28550.1	0	10	0	0	0	10	Chr04	111118001	111121962	000039F_3	-	-	-
AH09G28710.1	0	10	0	0	0	10	Chr09	107006712	107008864	001668F	-	-	-
AH02G10440.1	3.03108	10	0	0	0	10	Chr02	16742817	16745774	003296F	-	-	-
AH02G10460.1	4.8131	10	0	0	0	10	Chr02	16759227	16764564	004148F	-	-	-
AH02G10500.1	0.00850969	10	0	0	0	10	Chr02	16805019	16810355	002853F	-	-	-
AH02G10530.1	5.60104	10	0	0	0	10	Chr02	16825544	16830325	003140F	-	-	-
AH02G10600.1	0	10	0	0	0	10	Chr02	16875709	16878657	002936F	-	-	-
AH08G15850.1	0.224294	10	0	0	0	10	Chr08	29560414	29566764	000066F	-	-	-
AH08G15920.1	2.85292	10	0	0	0	10	Chr08	29601186	29607538	000066F	-	-	-
AH17G25100.1	0	10	0	0	0	10	Chr17	82490805	82492027	000837F	-	-	-
AH16G08900.1	0	10	0	0	0	10	Chr16	15194904	15197752	000310F_1	-	-	-
AH17G02480.1	0	10	0	0	0	10	Chr17	2659808	2663344	001354F	-	-	-
AH17G15020.1	0	10	0	0	0	10	Chr17	26317358	26325976	000323F	-	-	-
AH09G20590.1	0	10	0	0	0	10	Chr09	73100895	73104901	000011F	-	-	-
AH11G05320.1	0	10	0	0	0	10	Chr11	7263948	7267474	000291F	-	-	-
AH14G05110.1	0	10	0	0	0	10	Chr14	6630317	6633612	000077F_2	-	-	-
AH15G23290.1	0	10	0	0	0	10	Chr15	114136745	114141749	001172F	-	-	-
AH06G01380.1	0	10	0	0	0	10	Chr06	3098644	3099474	000895F	-	-	-
AH12G19340.1	0	10	0	0	0	10	Chr12	65614132	65617056	000495F	Bifunctional L-3-cyanoalanine synthase/cysteine synthase C1%2C mitochondrial [Source:Uniprot/SWISSPROT%3BAcc:Q9S757]	K13034(ATCYSC1; L-3-cyanoalanine synthase/ cysteine synthase [EC:2.5.1.47 4.4.1.9])	GO:0004124;GO:0005739;GO:0019499;GO:0050017
AH12G19350.1	0	10	0	0	0	10	Chr12	65617156	65617676	000495F	-	-	-
AH12G19480.1	0	10	0	0	0	10	Chr12	66971008	66971908	002151F	-	-	-
AH13G29200.1	0	10	0	0	0	10	Chr13	57532442	57534990	000198F	Bifunctional L-3-cyanoalanine synthase/cysteine synthase C1%2C mitochondrial [Source:Uniprot/SWISSPROT%3BAcc:Q9S757]	K13034(ATCYSC1; L-3-cyanoalanine synthase/ cysteine synthase [EC:2.5.1.47 4.4.1.9])	GO:0004124;GO:0005739;GO:0019499;GO:0050017
AH13G32760.1	0	10	0	0	0	10	Chr13	95943655	95946532	000613F	-	-	-
AH14G21620.1	0	10	0	0	0	10	Chr14	73051832	73053958	000130F	Bifunctional L-3-cyanoalanine synthase/cysteine synthase C1%2C mitochondrial [Source:Uniprot/SWISSPROT%3BAcc:Q9S757]	K02213(CDC6; cell division control protein 6)	GO:0004124;GO:0005739;GO:0019499;GO:0050017
AH15G18350.1	0	10	0	0	0	10	Chr15	62918841	62930685	001379F	Bifunctional L-3-cyanoalanine synthase/cysteine synthase C1%2C mitochondrial [Source:Uniprot/SWISSPROT%3BAcc:Q9S757]	K13034(ATCYSC1; L-3-cyanoalanine synthase/ cysteine synthase [EC:2.5.1.47 4.4.1.9])	GO:0004124;GO:0005739;GO:0019499;GO:0050017
AH19G16050.1	0.00257886	10	0	0	0	10	Chr19	28174470	28179299	000617F	Callose synthase 5 [Source:Uniprot/SWISSPROT%3BAcc:Q3B724]	K11000	-
AH11G25620.1	0	10	0	0	0	10	Chr11	110252338	110257785	000147F_2	-	-	-
AH12G03990.1	0	10	0	0	0	10	Chr12	4685889	4687659	000164F	-	-	-
AH12G28450.1	0	10	0	0	0	10	Chr12	102597102	102597624	000352F	-	-	-
AH13G36330.1	0	10	0	0	0	10	Chr13	115247272	115249642	000338F	-	-	-
AH15G31660.1	0	10	0	0	0	10	Chr15	136566597	136571572	000412F	-	K13346(PEX10; peroxin-10)	-
AH17G23890.1	0.00680848	10	0	0	0	10	Chr17	71235614	71235985	000871F	-	-	-
AH18G16670.1	4.33882	10	0	0	0	10	Chr18	27609428	27610494	000075F_2	-	-	-
AH18G35280.1	0.00470676	10	0	0	0	10	Chr18	127659929	127665718	000882F	-	-	-
AH18G16960.1	0	10	0	0	0	10	Chr18	28134895	28138575	000075F_1	-	-	-
AH20G35160.1	0	10	0	0	0	10	Chr20	130665252	130666196	001597F	-	-	-
AH20G35170.1	0	10	0	0	0	10	Chr20	130675740	130676647	002287F	-	-	-
AH20G35190.1	0	10	0	0	0	10	Chr20	130694352	130695289	000300F	-	-	-
AH05G14080.1	0.014568	10	0	0	0	10	Chr05	33953521	33958900	000905F	-	-	-
AH07G10840.1	0.00436266	10	0	0	0	10	Chr07	15643597	15653307	000763F	microsomal glutathione s-transferase%2C putative [Source:TAIR%3BAcc:AT1G65820]	-	-
AH07G12660.1	0	10	0	0	0	10	Chr07	19225535	19226481	000110F	-	-	-
AH07G16840.1	0	10	0	0	0	10	Chr07	35013692	35019719	000845F_2	-	-	-
AH11G16480.1	0	10	0	0	0	10	Chr11	41476869	41488280	000910F	Aminotransferase-like%2C plant mobile domain family protein [Source:TAIR%3BAcc:AT2G04865]	-	-
AH13G49870.1	1.73039	10	0	0	0	10	Chr13	139051456	139052330	000358F	-	-	-
AH16G34460.1	0	10	0	0	0	10	Chr16	126827243	126829827	000043F	-	-	-
AH18G22040.1	0	10	0	0	0	10	Chr18	55991293	55992228	000252F	-	-	-
AH19G08090.1	0	10	0	0	0	10	Chr19	11271058	11274688	000041F	-	-	-
AH19G08130.1	0.144025	10	0	0	0	10	Chr19	11292147	11297853	000041F	Aminotransferase-like%2C plant mobile domain family protein [Source:TAIR%3BAcc:AT2G04865]	-	-
AH05G29460.1	0	10	0	0	0	10	Chr05	97073543	97077299	000033F	-	-	-
AH00G09590.1	0	10	0	0	0	10	Chr00	28900399	28903040	005358F	-	-	-
AH16G20330.1	0	10	0	0	0	10	Chr16	39028560	39033192	000204F	Target of Myb protein 1 [Source:TAIR%3BAcc:AT5G16880]	-	-
AH16G26210.1	0.134417	10	0	0	0	10	Chr16	96701281	96708657	000794F	Target of Myb protein 1 [Source:TAIR%3BAcc:AT5G16880]	-	-
AH18G23220.1	0	10	0	0	0	10	Chr18	65563850	65590960	000969F_1	-	-	-
AH18G24090.1	0.034226	10	0	0	0	10	Chr18	74665795	74674450	000526F_2	Target of Myb protein 1 [Source:TAIR%3BAcc:AT5G16880]	-	-
AH19G23250.1	0	10	0	0	0	10	Chr19	68767396	68770319	001780F	Target of Myb protein 1 [Source:TAIR%3BAcc:AT5G16880]	-	GO:0006886
AH19G25960.1	0	10	0	0	0	10	Chr19	103066001	103068158	000545F	Target of Myb protein 1 [Source:TAIR%3BAcc:AT5G16880]	-	GO:0006886
AH03G25430.1	0.721299	10	0	0	0	10	Chr03	45873934	45876051	000808F	-	-	-
AH00G03210.1	0	10	0	0	0	10	Chr00	5190150	5192502	001167F	Target of Myb protein 1 [Source:TAIR%3BAcc:AT5G16880]	-	-
AH10G15320.1	0	10	0	0	0	10	Chr10	38628928	38629669	000367F_1	Probable methyltransferase PMT24 [Source:Uniprot/SWISSPROT%3BAcc:Q6NPR7]	-	GO:0008168
AH11G20180.1	0	10	0	0	0	10	Chr11	62045383	62081388	001442F	Probable methyltransferase PMT26 [Source:Uniprot/SWISSPROT%3BAcc:Q8L7V3]	-	-
AH12G17430.1	0	10	0	0	0	10	Chr12	43186125	43186580	000261F_1	Probable methyltransferase PMT26 [Source:Uniprot/SWISSPROT%3BAcc:Q8L7V3]	-	GO:0008168
AH12G31710.1	0	10	0	0	0	10	Chr12	108803874	108804912	000004F	Probable methyltransferase PMT26 [Source:Uniprot/SWISSPROT%3BAcc:Q8L7V3]	-	GO:0008168
AH18G09320.1	0	10	0	0	0	10	Chr18	11803838	11806694	000414F	Probable methyltransferase PMT26 [Source:Uniprot/SWISSPROT%3BAcc:Q8L7V3]	-	GO:0008168
AH18G14010.1	0	10	0	0	0	10	Chr18	21874712	21875363	000425F	Probable methyltransferase PMT26 [Source:Uniprot/SWISSPROT%3BAcc:Q8L7V3]	-	GO:0008168
AH19G38720.1	0	10	0	0	0	10	Chr19	147461594	147462639	000035F_1	Probable methyltransferase PMT26 [Source:Uniprot/SWISSPROT%3BAcc:Q8L7V3]	-	GO:0008168
AH06G12160.1	0	10	0	0	0	10	Chr06	17283494	17284230	000031F	Probable methyltransferase PMT24 [Source:Uniprot/SWISSPROT%3BAcc:Q6NPR7]	-	GO:0008168
AH03G07600.1	1.47039	10	0	0	0	10	Chr03	8960386	8966219	000806F	CDPK-related kinase 5 [Source:Uniprot/SWISSPROT%3BAcc:Q9SCS2]	-	-
AH03G21280.1	0.425049	10	0	0	0	10	Chr03	34754846	34760669	000353F	CDPK-related kinase 5 [Source:Uniprot/SWISSPROT%3BAcc:Q9SCS2]	K00924	-
AH11G20040.1	0	10	0	0	0	10	Chr11	61387871	61392865	001418F	CDPK-related kinase 5 [Source:Uniprot/SWISSPROT%3BAcc:Q9SCS2]	K00924	-
AH14G14130.1	0	10	0	0	0	10	Chr14	23091775	23095960	000133F	CDPK-related kinase 5 [Source:Uniprot/SWISSPROT%3BAcc:Q9SCS2]	-	-
AH20G03770.1	0	10	0	0	0	10	Chr20	5201205	5201944	000178F	CDPK-related kinase 5 [Source:Uniprot/SWISSPROT%3BAcc:Q9SCS2]	K00924	-
AH20G09450.1	0	10	0	0	0	10	Chr20	11903913	11905072	000152F	CDPK-related kinase 5 [Source:Uniprot/SWISSPROT%3BAcc:Q9SCS2]	-	-
AH20G29920.1	0	10	0	0	0	10	Chr20	118327554	118328809	000454F	CDPK-related kinase 5 [Source:Uniprot/SWISSPROT%3BAcc:Q9SCS2]	K00924	-
AH07G07750.1	0	10	0	0	0	10	Chr07	10294775	10299421	000705F	-	K08288(PRKCSH; protein kinase C substrate 80K-H)	-
AH11G11030.1	0.600442	10	0	0	0	10	Chr11	18855714	18856514	000072F	NHL domain-containing protein [Source:TAIR%3BAcc:AT3G07060]	-	-
AH11G15180.1	0.00807521	10	0	0	0	10	Chr11	35264844	35267032	000166F_1	NADP-dependent malic enzyme 1 [Source:Uniprot/SWISSPROT%3BAcc:O82191]	K00029(E1.1.1.40, maeB; malate dehydrogenase (oxaloacetate-decarboxylating)(NADP+) [EC:1.1.1.40])	-
AH14G23730.1	0	10	0	0	0	10	Chr14	87523589	87526350	000177F_1	Ubiquitin-activating enzyme E1 1 [Source:Uniprot/SWISSPROT%3BAcc:P93028]	-	GO:0004471;GO:0055114
AH14G37360.1	0	10	0	0	0	10	Chr14	122320650	122325194	000380F	Ubiquitin-activating enzyme E1 1 [Source:Uniprot/SWISSPROT%3BAcc:P93028]	-	GO:0004471;GO:0055114
AH19G22940.1	0.00100041	10	0	0	0	10	Chr19	65389542	65394243	000567F	NADP-dependent malic enzyme 2 [Source:Uniprot/SWISSPROT%3BAcc:Q9LYG3]	K00029(E1.1.1.40, maeB; malate dehydrogenase (oxaloacetate-decarboxylating)(NADP+) [EC:1.1.1.40])	GO:0004471;GO:0055114
AH07G14400.1	0.0162195	10	0	0	0	10	Chr07	24021276	24026414	002436F	Ubiquitin-activating enzyme E1 1 [Source:Uniprot/SWISSPROT%3BAcc:P93028]	-	-
AH13G29840.1	0	10	0	0	0	10	Chr13	67422409	67423430	001733F	Ubiquitin-activating enzyme E1 1 [Source:Uniprot/SWISSPROT%3BAcc:P93028]	-	GO:0004471;GO:0055114
AH16G13420.1	0.0461642	10	0	0	0	10	Chr16	22502522	22505292	000377F	NADP-dependent malic enzyme 1 [Source:Uniprot/SWISSPROT%3BAcc:O82191]	K00029(E1.1.1.40, maeB; malate dehydrogenase (oxaloacetate-decarboxylating)(NADP+) [EC:1.1.1.40])	GO:0004471;GO:0055114
AH11G30610.1	0.00363879	10	0	0	0	10	Chr11	132926723	132927641	000226F	-	-	-
AH13G28970.1	0	10	0	0	0	10	Chr13	56071674	56095928	000943F	-	-	-
AH13G28980.1	0	10	0	0	0	10	Chr13	56092347	56093138	000943F	-	-	-
AH15G01840.1	0	10	0	0	0	10	Chr15	2865336	2866064	000416F	-	-	-
AH15G40720.1	1.9938	10	0	0	0	10	Chr15	151060366	151061066	000022F	-	-	-
AH18G17270.1	0	10	0	0	0	10	Chr18	28987413	28992274	001460F	-	-	-
AH19G18050.1	0.966596	10	0	0	0	10	Chr19	35337736	35338494	000212F	-	-	-
AH20G10290.1	0	10	0	0	0	10	Chr20	13810983	13849535	000009F_3	-	-	-
AH11G24310.1	0	10	0	0	0	10	Chr11	103238818	103242684	000507F	-	-	-
AH04G15990.1	0	10	0	0	0	10	Chr04	37494475	37495449	001906F	-	-	-
AH11G13410.1	0	10	0	0	0	10	Chr11	26097592	26101234	000398F	-	-	-
AH13G38740.1	0	10	0	0	0	10	Chr13	121791886	121795881	000214F	-	-	GO:0006508;GO:0008234
AH19G13120.1	0.00139352	10	0	0	0	10	Chr19	20959779	20962795	000274F	-	-	-
AH19G14220.1	0.000809448	10	0	0	0	10	Chr19	23327114	23332285	000831F	-	-	-
AH20G29150.1	0	10	0	0	0	10	Chr20	115894574	115895750	000313F_1	-	-	-
AH09G28080.1	0	10	0	0	0	10	Chr09	105677144	105681457	000105F	Ubiquitin-like-specific protease 1A [Source:Uniprot/SWISSPROT%3BAcc:Q8GYL3]	-	GO:0006508;GO:0008234
AH10G06180.1	0	10	0	0	0	10	Chr10	7565990	7568786	001123F	Serine/threonine-protein phosphatase 7 long form homolog [Source:Uniprot/SWISSPROT%3BAcc:Q9LNG5]	-	-
AH10G25440.1	0	10	0	0	0	10	Chr10	97479923	97481868	000503F	Serine/threonine-protein phosphatase 7 long form homolog [Source:Uniprot/SWISSPROT%3BAcc:Q9LNG5]	-	-
AH08G19670.1	0	10	0	0	0	10	Chr08	34604503	34607382	000093F_2	Serine/threonine-protein phosphatase 7 long form homolog [Source:Uniprot/SWISSPROT%3BAcc:Q9LNG5]	-	-
AH08G19770.1	0	10	0	0	0	10	Chr08	34701920	34704634	000093F_2	Serine/threonine-protein phosphatase 7 long form homolog [Source:Uniprot/SWISSPROT%3BAcc:Q9LNG5]	-	-
AH10G17370.1	0	10	0	0	0	10	Chr10	57743083	57744531	001548F	-	-	-
AH10G24430.1	0.00149131	10	0	0	0	10	Chr10	93942269	93945611	000339F	Serine/threonine-protein phosphatase 7 long form homolog [Source:Uniprot/SWISSPROT%3BAcc:Q9LNG5]	-	-
AH19G38150.1	0	10	0	0	0	10	Chr19	146639640	146642011	000035F_1	Serine/threonine-protein phosphatase 7 long form homolog [Source:Uniprot/SWISSPROT%3BAcc:Q9LNG5]	-	-
AH08G09730.1	0	10	0	0	0	10	Chr08	16240663	16242236	000116F_1	Serine/threonine-protein phosphatase 7 long form homolog [Source:Uniprot/SWISSPROT%3BAcc:Q9LNG5]	-	-
AH11G05470.1	0	10	0	0	0	10	Chr11	7473756	7475660	000291F	-	-	-
AH11G26040.1	0	10	0	0	0	10	Chr11	114749639	114751709	000658F	-	-	-
AH11G27290.1	0	10	0	0	0	10	Chr11	123140658	123142786	000528F	-	-	-
AH13G31580.1	0	10	0	0	0	10	Chr13	88081556	88082941	000501F_2	-	-	-
AH16G24450.1	0	10	0	0	0	10	Chr16	86971628	86973015	002517F	-	-	-
AH16G24460.1	0	10	0	0	0	10	Chr16	86985904	86987286	005135F	-	-	-
AH16G24480.1	0	10	0	0	0	10	Chr16	87137033	87138305	001207F	-	-	-
AH20G16120.1	0	10	0	0	0	10	Chr20	26443119	26455289	000236F_1	-	K07748(E1.1.1.170, NSDHL, ERG26; sterol-4alpha-carboxylate 3-dehydrogenase (decarboxylating) [EC:1.1.1.170])	-
AH15G25450.1	0.0104302	10	0	0	0	10	Chr15	123039239	123039704	000741F	-	-	-
AH16G20500.1	0	10	0	0	0	10	Chr16	39958083	39958548	000204F	-	-	-
AH16G48840.1	45.7145	10	0	0	0	10	Chr16	149612421	149616962	000003F	40S ribosomal protein S5-1 [Source:Uniprot/SWISSPROT%3BAcc:Q9ZUT9]	K02989(RP-S5e, RPS5; small subunit ribosomal protein S5e)	GO:0006412;GO:0003735;GO:0015935
AH16G51230.1	0.415147	10	0	0	0	10	Chr16	152638231	152638696	000003F	-	-	-
AH17G06330.1	0.00863138	10	0	0	0	10	Chr17	7743441	7743906	000096F	-	-	-
AH20G22700.1	0	10	0	0	0	10	Chr20	63341885	63342355	004055F	-	-	-
AH06G03490.1	0	10	0	0	0	10	Chr06	6213261	6213726	000053F	-	-	-
AH09G21680.1	0	10	0	0	0	10	Chr09	80910976	80911427	000223F	-	-	-
AH09G29570.1	0	10	0	0	0	10	Chr09	108816465	108817589	001350F	-	-	GO:0008270
AH15G15280.1	0	10	0	0	0	10	Chr15	34487914	34488329	000388F	-	-	GO:0008270
AH16G04560.1	0	10	0	0	0	10	Chr16	8846901	8848026	000176F_1	-	-	GO:0008270
AH17G23980.1	0	10	0	0	0	10	Chr17	71627432	71628590	000778F	-	-	GO:0008270
AH18G04440.1	0	10	0	0	0	10	Chr18	4432167	4433331	000051F	-	-	GO:0008270
AH18G29400.1	0	10	0	0	0	10	Chr18	113630309	113634573	002559F	-	-	GO:0008270
AH19G43800.1	0	10	0	0	0	10	Chr19	154680951	154682070	000052F_2	-	-	GO:0008270
AH20G11010.1	0	10	0	0	0	10	Chr20	14882578	14887420	000009F_3	-	-	GO:0008270
AH10G15690.1	0	10	0	0	0	10	Chr10	41692992	41694734	005443F	-	K02706(psbD; photosystem II P680 reaction center D2 protein)	-
AH10G16710.1	0.000855552	10	0	0	0	10	Chr10	56495510	56498869	005226F	-	K02705(psbC; photosystem II CP43 chlorophyll apoprotein)	GO:0009523;GO:0009539;GO:0015979;GO:0042549;GO:0009521;GO:0009767;GO:0016020;GO:0016168;GO:0019684;GO:0009772;GO:0045156
AH15G16760.1	0	10	0	0	0	10	Chr15	43429834	43430302	005121F	-	K02706(psbD; photosystem II P680 reaction center D2 protein)	GO:0009772;GO:0019684;GO:0045156
AH03G39930.1	0.00253341	10	0	0	0	10	Chr03	124424939	124427717	000068F_2	Pentatricopeptide repeat-containing protein At4g18975%2C chloroplastic [Source:Uniprot/SWISSPROT%3BAcc:Q2V3H0]	K02706(psbD; photosystem II P680 reaction center D2 protein)	GO:0009772;GO:0019684;GO:0045156
AH03G51280.1	0	10	0	0	0	10	Chr03	139795550	139798007	005388F	-	K02705(psbC; photosystem II CP43 chlorophyll apoprotein)	GO:0009521;GO:0009767;GO:0016020;GO:0016168;GO:0019684;GO:0009772;GO:0045156
AH07G09350.1	0.00619948	10	0	0	0	10	Chr07	13294050	13297279	000540F	-	K02705(psbC; photosystem II CP43 chlorophyll apoprotein)	GO:0009521;GO:0009767;GO:0016020;GO:0016168;GO:0019684;GO:0009772;GO:0045156;GO:0008137;GO:0055114
AH08G06010.1	0	10	0	0	0	10	Chr08	10270613	10271515	002091F	-	K02705(psbC; photosystem II CP43 chlorophyll apoprotein)	GO:0009521;GO:0009767;GO:0016020;GO:0016168;GO:0019684;GO:0015986;GO:0045261;GO:0046933
AH15G18550.1	0	10	0	0	0	10	Chr15	66637137	66637663	005523F	-	K02706(psbD; photosystem II P680 reaction center D2 protein)	GO:0009772;GO:0019684;GO:0045156
AH20G05150.1	0	10	0	0	0	10	Chr20	7038593	7040561	000530F	-	-	-
AH00G04960.1	0.37312	10	0	0	0	10	Chr00	10277878	10279260	000320F	-	-	-
AH00G05250.1	0.00197921	10	0	0	0	10	Chr00	11051152	11051521	002835F	-	-	-
AH00G05260.1	0.199748	10	0	0	0	10	Chr00	11051603	11052265	002835F	-	-	-
AH00G06550.1	0	10	0	0	0	10	Chr00	17658390	17661286	003430F	-	-	-
AH00G07380.1	0	10	0	0	0	10	Chr00	20966554	20969705	003728F	-	-	-
AH00G08870.1	0	10	0	0	0	10	Chr00	25964977	25968470	004665F	-	-	-
AH00G06220.1	0.39423	10	0	0	0	10	Chr00	15891060	15892841	003278F	-	-	-
AH10G07340.1	0	10	0	0	0	10	Chr10	9474082	9478378	000069F_2	-	-	-
AH12G40470.1	0	10	0	0	0	10	Chr12	120325119	120326052	000371F	-	-	-
AH17G32420.1	0	10	0	0	0	10	Chr17	119459395	119464274	000927F_2	Plant cysteine oxidase 3 [Source:Uniprot/SWISSPROT%3BAcc:Q1G3U6]	K10712(ADO; cysteamine dioxygenase [EC:1.13.11.19])	GO:0016702;GO:0055114
AH19G38240.1	0.00123983	10	0	0	0	10	Chr19	146727222	146733265	000035F_1	Plant cysteine oxidase 3 [Source:Uniprot/SWISSPROT%3BAcc:Q1G3U6]	K10712(ADO; cysteamine dioxygenase [EC:1.13.11.19])	GO:0016702;GO:0055114
AH12G23550.1	0.608714	10	0	0	0	10	Chr12	89508592	89513887	000040F	-	-	-
AH13G10690.1	0.0188328	10	0	0	0	10	Chr13	13038777	13041085	000000F	Plant cysteine oxidase 3 [Source:Uniprot/SWISSPROT%3BAcc:Q1G3U6]	K10712(ADO; cysteamine dioxygenase [EC:1.13.11.19])	GO:0016702;GO:0055114
AH19G41000.1	0	10	0	0	0	10	Chr19	151050714	151055814	000019F_2	Plant cysteine oxidase 1 [Source:Uniprot/SWISSPROT%3BAcc:Q9LXG9]	K10712(ADO; cysteamine dioxygenase [EC:1.13.11.19])	GO:0016702;GO:0055114
AH09G19010.1	0	10	0	0	0	10	Chr09	59577999	59579777	000316F_1	-	-	-
AH11G06140.1	0	10	0	0	0	10	Chr11	8918213	8918751	000275F	-	-	GO:0008270
AH13G35230.1	0	10	0	0	0	10	Chr13	111037945	111038485	000189F_1	-	-	GO:0008270
AH00G03900.1	0	10	0	0	0	10	Chr00	7566356	7568420	001278F	-	-	GO:0008270
AH14G10500.1	0	10	0	0	0	10	Chr14	15251947	15255346	000220F_1	-	-	GO:0008270
AH16G07740.1	0	10	0	0	0	10	Chr16	13573979	13574396	000119F	-	-	GO:0008270
AH16G38230.1	0	10	0	0	0	10	Chr16	134803589	134804804	002107F	-	-	-
AH18G06280.1	0	10	0	0	0	10	Chr18	6768352	6769574	000051F	-	-	GO:0008270
AH19G17580.1	0	10	0	0	0	10	Chr19	33073636	33097425	000122F	-	-	-
AH13G11350.1	0	16	3	4	7	9	Chr13	13882116	13882582	000000F	-	-	GO:0008270
AH13G14600.1	0	16	3	4	7	9	Chr13	19780099	19780565	001420F	-	-	-
AH14G17930.1	0	16	3	4	7	9	Chr14	37871098	37871737	000748F	-	-	GO:0008270
AH14G31230.1	0	16	3	4	7	9	Chr14	110757253	110757892	002554F	-	-	GO:0008270
AH14G42050.1	0	16	3	4	7	9	Chr14	128863426	128864007	000144F	-	-	-
AH17G09550.1	0	16	3	4	7	9	Chr17	13337453	13338091	000518F	-	-	GO:0008270
AH17G35340.1	0.0315646	16	3	4	7	9	Chr17	124959054	124959693	000126F	-	-	GO:0008270
AH19G09680.1	0	16	3	4	7	9	Chr19	13941373	13941990	001115F	-	-	GO:0008270
AH04G04370.1	0.0222252	16	3	4	7	9	Chr04	5875205	5875788	001054F	-	-	-
AH04G25680.1	3.07337	16	3	4	7	9	Chr04	103650548	103655524	000030F_1	-	-	-
AH05G17750.1	0.0621054	16	3	4	7	9	Chr05	40321387	40322021	000071F_2	-	-	GO:0008270
AH07G08910.1	0	16	3	4	7	9	Chr07	12509943	12510581	001513F	-	-	GO:0008270
AH07G08950.1	0	16	3	4	7	9	Chr07	12534296	12534876	001583F	-	-	-
AH07G08980.1	0	16	3	4	7	9	Chr07	12546647	12547176	001388F	-	-	GO:0008270
AH14G40060.1	0.400961	16	5	2	7	9	Chr14	126140167	126143994	000625F_2	O-methyltransferase family protein [Source:TAIR%3BAcc:AT4G35150]	K13262(7-IOMT; isoflavone-7-O-methyltransferase [EC:2.1.1.150])	GO:0008168;GO:0008171;GO:0046983
AH14G40080.1	0	16	5	2	7	9	Chr14	126169873	126170888	000625F_2	O-methyltransferase family protein [Source:TAIR%3BAcc:AT4G35160]	-	GO:0008168;GO:0008171
AH14G40100.1	0.168582	16	5	2	7	9	Chr14	126188989	126196573	000625F_2	O-methyltransferase family protein [Source:TAIR%3BAcc:AT4G35160]	-	GO:0008168;GO:0008171;GO:0046983
AH14G40450.1	0	16	5	2	7	9	Chr14	126607429	126610564	000144F	O-methyltransferase family protein [Source:TAIR%3BAcc:AT4G35150]	-	GO:0008168;GO:0008171
AH14G40470.1	2.14371	16	5	2	7	9	Chr14	126627430	126635173	000144F	Flavone 3'-O-methyltransferase 1 [Source:Uniprot/SWISSPROT%3BAcc:Q9FK25]	-	GO:0008171;GO:0008168
AH14G40480.1	3.9413	16	5	2	7	9	Chr14	126649876	126652194	000144F	O-methyltransferase family protein [Source:TAIR%3BAcc:AT4G35150]	-	GO:0008168;GO:0046983;GO:0008171
AH14G40500.1	1.14635	16	5	2	7	9	Chr14	126671688	126678462	000144F	O-methyltransferase family protein [Source:TAIR%3BAcc:AT4G35150]	-	GO:0046983;GO:0008171;GO:0008168
AH14G45940.1	0.00273941	16	5	2	7	9	Chr14	133543508	133545010	000070F	O-methyltransferase family protein [Source:TAIR%3BAcc:AT4G35160]	-	GO:0008171;GO:0046983;GO:0008168
AH14G45960.1	0.807279	16	5	2	7	9	Chr14	133578550	133581542	000070F	O-methyltransferase family protein [Source:TAIR%3BAcc:AT4G35150]	-	GO:0008171;GO:0046983;GO:0008168
AH14G46010.1	0.364703	16	5	2	7	9	Chr14	133599958	133603422	000070F	O-methyltransferase family protein [Source:TAIR%3BAcc:AT4G35160]	-	GO:0008168;GO:0046983;GO:0008171
AH14G39860.1	0.126959	16	5	2	7	9	Chr14	125870717	125874795	000625F_2	O-methyltransferase family protein [Source:TAIR%3BAcc:AT4G35150]	-	GO:0008168;GO:0046983;GO:0008171
AH14G40520.1	0.221933	16	5	2	7	9	Chr14	126701052	126704453	000144F	O-methyltransferase family protein [Source:TAIR%3BAcc:AT4G35160]	-	GO:0008168;GO:0008171;GO:0046983
AH14G45930.1	0.0545748	16	5	2	7	9	Chr14	133520539	133526710	000070F	O-methyltransferase family protein [Source:TAIR%3BAcc:AT4G35150]	-	GO:0008171;GO:0046983;GO:0008168
AH14G46140.1	0.862916	16	5	2	7	9	Chr14	133828025	133829559	000070F	O-methyltransferase family protein [Source:TAIR%3BAcc:AT4G35150]	K13262(7-IOMT; isoflavone-7-O-methyltransferase [EC:2.1.1.150])	GO:0046983;GO:0008168;GO:0008171
AH04G18400.1	0	15	0	6	6	9	Chr04	61323342	61323672	000477F	-	-	-
AH12G09190.1	0	15	0	6	6	9	Chr12	13087853	13088228	000405F	-	-	-
AH12G09200.1	0	15	0	6	6	9	Chr12	13087912	13089577	000405F	Probable LRR receptor-like serine/threonine-protein kinase At1g53420 [Source:Uniprot/SWISSPROT%3BAcc:C0LGG7]	-	-
AH12G23320.1	0	15	0	6	6	9	Chr12	89078687	89079230	000040F	-	-	-
AH13G01210.1	0	15	0	6	6	9	Chr13	1618256	1618633	001015F	-	-	-
AH13G25320.1	0	15	0	6	6	9	Chr13	43192771	43193410	000966F	-	-	-
AH13G30040.1	0	15	0	6	6	9	Chr13	69062096	69064406	001319F	Pyruvate kinase family protein [Source:TAIR%3BAcc:AT3G52990]	-	GO:0000287;GO:0004743;GO:0006096;GO:0030955
AH16G17040.1	0	15	0	6	6	9	Chr16	28783032	28790929	000167F_2	-	-	-
AH16G21530.1	0	15	0	6	6	9	Chr16	48179636	48181290	000205F	-	-	-
AH17G19010.1	0	15	0	6	6	9	Chr17	39808306	39812810	001132F	Pyruvate kinase family protein [Source:TAIR%3BAcc:AT3G52990]	-	GO:0000287;GO:0004743;GO:0006096;GO:0030955
AH17G22610.1	0	15	0	6	6	9	Chr17	63152435	63158369	001448F	Pyruvate kinase family protein [Source:TAIR%3BAcc:AT3G52990]	-	GO:0000287;GO:0004743;GO:0006096;GO:0030955
AH17G24870.1	0.000272621	15	0	6	6	9	Chr17	79247893	79252198	000097F	Pyruvate kinase family protein [Source:TAIR%3BAcc:AT3G52990]	-	GO:0000287;GO:0004743;GO:0006096;GO:0030955
AH18G21740.1	2.70591	15	0	6	6	9	Chr18	51327783	51340505	000434F_2	Pyruvate kinase family protein [Source:TAIR%3BAcc:AT3G52990]	-	GO:0005509;GO:0005544;GO:0008152;GO:0016491;GO:0055114;GO:0000287;GO:0004743;GO:0006096;GO:0030955
AH05G21390.1	0	15	1	5	6	9	Chr05	65066189	65077896	002787F	Alpha-galactosidase 3 [Source:Uniprot/SWISSPROT%3BAcc:Q8VXZ7]	K07407(E3.2.1.22B, galA, rafA; alpha-galactosidase [EC:3.2.1.22])	-
AH05G23930.1	0	15	1	5	6	9	Chr05	88258789	88270339	000825F	Alpha-galactosidase 3 [Source:Uniprot/SWISSPROT%3BAcc:Q8VXZ7]	K07407(E3.2.1.22B, galA, rafA; alpha-galactosidase [EC:3.2.1.22])	-
AH05G24040.1	0	15	1	5	6	9	Chr05	88608604	88653871	002423F	Alpha-galactosidase 2 [Source:Uniprot/SWISSPROT%3BAcc:Q8RX86]	K07407(E3.2.1.22B, galA, rafA; alpha-galactosidase [EC:3.2.1.22])	-
AH05G24050.1	0	15	1	5	6	9	Chr05	88679397	88691127	003503F	Alpha-galactosidase 3 [Source:Uniprot/SWISSPROT%3BAcc:Q8VXZ7]	K07407(E3.2.1.22B, galA, rafA; alpha-galactosidase [EC:3.2.1.22])	-
AH11G16290.1	0	15	1	5	6	9	Chr11	40712289	40712557	000694F_2	-	-	-
AH15G15150.1	5.19332	15	1	5	6	9	Chr15	32591817	32593171	000493F	-	-	-
AH15G15160.1	0.233053	15	1	5	6	9	Chr15	32600402	32607960	000493F	-	-	-
AH15G18720.1	0	15	1	5	6	9	Chr15	68932008	68948598	001792F	-	-	-
AH15G21510.1	0	15	1	5	6	9	Chr15	102676177	103064269	000232F_1	-	-	-
AH15G28550.1	0	15	1	5	6	9	Chr15	129239441	129239709	000044F_1	-	-	-
AH15G28560.1	0	15	1	5	6	9	Chr15	129246392	129247311	000044F_1	-	-	-
AH17G20730.1	0	15	1	5	6	9	Chr17	48453100	48460628	000279F	-	-	-
AH17G21510.1	0	15	1	5	6	9	Chr17	53164021	53170075	000298F	-	-	-
AH13G37200.1	0	14	2	3	5	9	Chr13	118023578	118025872	000328F	Pentatricopeptide repeat-containing protein At3g03580 [Source:Uniprot/SWISSPROT%3BAcc:Q9SS60]	-	-
AH13G37210.1	0	14	2	3	5	9	Chr13	118050453	118051047	000328F	Nucleosome assembly protein 1%3B2 [Source:Uniprot/SWISSPROT%3BAcc:Q9ZUP3]	K11279	GO:0005634;GO:0006334
AH13G59410.1	1.46615	14	2	3	5	9	Chr13	149778181	149782583	001330F	-	-	-
AH14G04230.1	0	14	2	3	5	9	Chr14	5411737	5418517	000077F_2	ABC transporter C family member 6 [Source:Uniprot/SWISSPROT%3BAcc:Q8VZZ4]	-	GO:0005524;GO:0016887
AH17G09860.1	2.46579	14	2	3	5	9	Chr17	13862612	13867825	000518F	-	-	-
AH17G29210.1	0.0601713	14	2	3	5	9	Chr17	110517592	110518997	000798F	-	-	-
AH18G21420.1	0	14	2	3	5	9	Chr18	47849877	47852135	000283F	Nucleosome assembly protein 1%3B2 [Source:Uniprot/SWISSPROT%3BAcc:Q9ZUP3]	K11279	GO:0005634;GO:0006334
AH02G11160.1	0.00053769	14	2	3	5	9	Chr02	17631220	17634207	000289F	Transducin/WD40 repeat-like superfamily protein [Source:TAIR%3BAcc:AT2G18900]	K14552(NAN1, UTP17, WDR75; NET1-associated nuclear protein 1 (U3 small nucleolar RNA-associated protein 17))	-
AH05G26540.1	0.0199928	14	2	3	5	9	Chr05	92822362	92825727	000093F_1	Nucleosome assembly protein 1%3B2 [Source:Uniprot/SWISSPROT%3BAcc:Q9ZUP3]	K11279	GO:0005634;GO:0006334
AH06G14240.1	0	14	2	3	5	9	Chr06	22821405	22823636	000429F	Nucleosome assembly protein 1%3B2 [Source:Uniprot/SWISSPROT%3BAcc:Q9ZUP3]	K00264(GLT1; glutamate synthase (NADPH/NADH) [EC:1.4.1.13 1.4.1.14])	-
AH07G27120.1	0.0708634	14	2	3	5	9	Chr07	76723911	76732228	000024F	Nucleosome assembly protein 1%3B3 [Source:Uniprot/SWISSPROT%3BAcc:Q94K07]	K11279	GO:0005634;GO:0006334
AH08G03400.1	0	14	2	3	5	9	Chr08	5959667	5961646	000955F	Nucleosome assembly protein 1%3B2 [Source:Uniprot/SWISSPROT%3BAcc:Q9ZUP3]	K11279	GO:0005634;GO:0006334
AH17G20440.1	0	14	3	2	5	9	Chr17	47242116	47242498	000279F	-	-	-
AH09G16790.1	0	14	3	2	5	9	Chr09	39859046	39860212	002273F	BR-signaling kinase 2 [Source:TAIR%3BAcc:AT5G46570]	-	-
AH11G12080.1	0	14	3	2	5	9	Chr11	22013607	22015701	000125F	40S ribosomal protein S6-2 [Source:Uniprot/SWISSPROT%3BAcc:P51430]	-	GO:0003735;GO:0005622;GO:0005840;GO:0006412
AH11G19890.1	0	14	3	2	5	9	Chr11	60012559	60013327	002103F	CONTAINS InterPro DOMAIN/s: PRC-barrel-like (InterPro:IPR011033)%3B Has 300 Blast hits to 300 proteins in 81 species: Archae - 0%3B Bacteria - 135%3B Metazoa - 0%3B Fungi - 0%3B Plants - 37%3B Viruses - 0%3B Other Eukaryotes - 128 (source: NCBI BLink). [Source:TAIR%3BAcc:AT2G38570]	-	-
AH11G24370.1	0	14	3	2	5	9	Chr11	103401648	103402503	000507F	CONTAINS InterPro DOMAIN/s: PRC-barrel-like (InterPro:IPR011033)%3B Has 300 Blast hits to 300 proteins in 81 species: Archae - 0%3B Bacteria - 135%3B Metazoa - 0%3B Fungi - 0%3B Plants - 37%3B Viruses - 0%3B Other Eukaryotes - 128 (source: NCBI BLink). [Source:TAIR%3BAcc:AT2G38570]	-	-
AH11G24430.1	0	14	3	2	5	9	Chr11	103621495	103631652	000507F	BR-signaling kinase 2 [Source:TAIR%3BAcc:AT5G46570]	K14500(BSK; BR-signaling kinase [EC:2.7.11.1])	-
AH14G20670.1	0	14	3	2	5	9	Chr14	68445156	68446301	000484F_2	CONTAINS InterPro DOMAIN/s: PRC-barrel-like (InterPro:IPR011033)%3B Has 300 Blast hits to 300 proteins in 81 species: Archae - 0%3B Bacteria - 135%3B Metazoa - 0%3B Fungi - 0%3B Plants - 37%3B Viruses - 0%3B Other Eukaryotes - 128 (source: NCBI BLink). [Source:TAIR%3BAcc:AT2G38570]	-	-
AH16G24940.1	0	14	3	2	5	9	Chr16	91267178	91268323	001445F	CONTAINS InterPro DOMAIN/s: PRC-barrel-like (InterPro:IPR011033)%3B Has 300 Blast hits to 300 proteins in 81 species: Archae - 0%3B Bacteria - 135%3B Metazoa - 0%3B Fungi - 0%3B Plants - 37%3B Viruses - 0%3B Other Eukaryotes - 128 (source: NCBI BLink). [Source:TAIR%3BAcc:AT2G38570]	-	-
AH02G23050.1	0	14	3	2	5	9	Chr02	84381688	84385354	000089F	CONTAINS InterPro DOMAIN/s: PRC-barrel-like (InterPro:IPR011033)%3B Has 300 Blast hits to 300 proteins in 81 species: Archae - 0%3B Bacteria - 135%3B Metazoa - 0%3B Fungi - 0%3B Plants - 37%3B Viruses - 0%3B Other Eukaryotes - 128 (source: NCBI BLink). [Source:TAIR%3BAcc:AT2G38570]	-	-
AH03G16180.1	0	14	3	2	5	9	Chr03	26148659	26150298	000028F	CONTAINS InterPro DOMAIN/s: PRC-barrel-like (InterPro:IPR011033)%3B Has 300 Blast hits to 300 proteins in 81 species: Archae - 0%3B Bacteria - 135%3B Metazoa - 0%3B Fungi - 0%3B Plants - 37%3B Viruses - 0%3B Other Eukaryotes - 128 (source: NCBI BLink). [Source:TAIR%3BAcc:AT2G38570]	-	-
AH04G18440.1	0	14	3	2	5	9	Chr04	61612287	61623915	000477F	CONTAINS InterPro DOMAIN/s: PRC-barrel-like (InterPro:IPR011033)%3B Has 300 Blast hits to 300 proteins in 81 species: Archae - 0%3B Bacteria - 135%3B Metazoa - 0%3B Fungi - 0%3B Plants - 37%3B Viruses - 0%3B Other Eukaryotes - 128 (source: NCBI BLink). [Source:TAIR%3BAcc:AT2G38570]	-	-
AH09G24320.1	0	14	3	2	5	9	Chr09	93324021	93331645	000207F_2	CONTAINS InterPro DOMAIN/s: PRC-barrel-like (InterPro:IPR011033)%3B Has 300 Blast hits to 300 proteins in 81 species: Archae - 0%3B Bacteria - 135%3B Metazoa - 0%3B Fungi - 0%3B Plants - 37%3B Viruses - 0%3B Other Eukaryotes - 128 (source: NCBI BLink). [Source:TAIR%3BAcc:AT2G38570]	-	-
AH11G22890.1	0	14	1	4	5	9	Chr11	85388476	85399299	001962F	-	-	-
AH12G14820.1	0	14	1	4	5	9	Chr12	28947404	28950095	000844F_1	Subtilisin-like protease SBT2.5 [Source:Uniprot/SWISSPROT%3BAcc:O64481]	-	-
AH05G20020.1	0	14	1	4	5	9	Chr05	49424869	49434209	000995F	-	-	-
AH10G18060.1	0	14	1	4	5	9	Chr10	69025306	69032804	002067F	-	-	-
AH11G14040.1	0	14	1	4	5	9	Chr11	28330523	28341300	000667F	-	-	-
AH11G25880.1	0.00297197	14	1	4	5	9	Chr11	113842709	113846573	000046F_1	-	-	-
AH14G19780.1	0	14	1	4	5	9	Chr14	55734369	55736956	002147F	-	-	-
AH15G05470.1	0.00565424	14	1	4	5	9	Chr15	8902154	8911452	000080F	Plant transposase (Ptta/En/Spm family) [Source:TAIR%3BAcc:AT1G40087]	-	-
AH15G21150.1	0	14	1	4	5	9	Chr15	98874580	98883726	000467F_1	-	-	-
AH15G22470.1	0	14	1	4	5	9	Chr15	108811837	108814464	000407F	IQ-domain 8 [Source:TAIR%3BAcc:AT1G72670]	-	GO:0005515
AH16G27210.1	0	14	1	4	5	9	Chr16	101249400	101260651	000484F_1	-	-	-
AH18G28480.1	0	14	1	4	5	9	Chr18	110504592	110514726	001868F	-	-	-
AH10G20860.1	0	12	2	1	3	9	Chr10	82503723	82510118	001771F	-	-	-
AH13G12040.1	0	12	2	1	3	9	Chr13	14945716	14946260	000000F	-	-	-
AH17G18780.1	0	12	2	1	3	9	Chr17	38604547	38605570	000222F_2	-	-	-
AH17G22660.1	0	12	2	1	3	9	Chr17	63910925	63911549	000087F	-	-	-
AH17G22670.1	0	12	2	1	3	9	Chr17	63925869	63926755	000087F	-	-	-
AH19G13520.1	0.0250274	12	2	1	3	9	Chr19	21924742	21925417	000274F	-	-	-
AH19G13530.1	0.542266	12	2	1	3	9	Chr19	21933669	21942113	000274F	-	-	-
AH19G20640.1	0	12	2	1	3	9	Chr19	49126112	49129302	000221F_1	-	-	-
AH19G30980.1	0	12	2	1	3	9	Chr19	128840042	128855233	000376F	-	-	-
AH04G24450.1	0	12	2	1	3	9	Chr04	100487125	100493873	000150F	1%2C4-alpha-glucan-branching enzyme 2-2%2C chloroplastic/amyloplastic [Source:Uniprot/SWISSPROT%3BAcc:Q9LZS3]	K00700(glgB; 1,4-alpha-glucan branching enzyme [EC:2.4.1.18])	GO:0004553;GO:0005975;GO:0003824
AH11G23350.1	0.253816	12	1	2	3	9	Chr11	90992601	90993533	003016F	-	-	-
AH15G16220.1	0.355848	12	1	2	3	9	Chr15	41056913	41061808	001100F	unknown protein%3B LOCATED IN: chloroplast%3B BEST Arabidopsis thaliana protein match is: unknown protein (TAIR:AT2G16270.1)%3B Has 10587 Blast hits to 5736 proteins in 617 species: Archae - 88%3B Bacteria - 963%3B Metazoa - 3686%3B Fungi - 820%3B Plants - 541%3B V /.../ - 438%3B Other Eukaryotes - 4051 (source: NCBI BLink). [Source:TAIR%3BAcc:AT1G16630]	-	-
AH15G16240.1	0.107742	12	1	2	3	9	Chr15	41101843	41103620	001100F	unknown protein%3B LOCATED IN: chloroplast%3B BEST Arabidopsis thaliana protein match is: unknown protein (TAIR:AT2G16270.1)%3B Has 10587 Blast hits to 5736 proteins in 617 species: Archae - 88%3B Bacteria - 963%3B Metazoa - 3686%3B Fungi - 820%3B Plants - 541%3B V /.../ - 438%3B Other Eukaryotes - 4051 (source: NCBI BLink). [Source:TAIR%3BAcc:AT1G16630]	-	-
AH11G23340.1	0.118889	12	1	2	3	9	Chr11	90991832	90992659	003016F	-	-	-
AH15G16260.1	0.122979	12	1	2	3	9	Chr15	41130797	41132399	001100F	-	-	-
AH15G16380.1	0	12	1	2	3	9	Chr15	41856821	41858434	003035F	-	-	-
AH15G16390.1	0.0201478	12	1	2	3	9	Chr15	41858485	41862214	003035F	-	-	-
AH15G16440.1	0.0469975	12	1	2	3	9	Chr15	41912039	41917439	003154R	unknown protein%3B LOCATED IN: chloroplast%3B BEST Arabidopsis thaliana protein match is: unknown protein (TAIR:AT2G16270.1)%3B Has 10587 Blast hits to 5736 proteins in 617 species: Archae - 88%3B Bacteria - 963%3B Metazoa - 3686%3B Fungi - 820%3B Plants - 541%3B V /.../ - 438%3B Other Eukaryotes - 4051 (source: NCBI BLink). [Source:TAIR%3BAcc:AT1G16630]	-	-
AH15G16450.1	0.0141692	12	1	2	3	9	Chr15	42040503	42044886	003429F	-	-	-
AH00G07160.1	0	12	1	2	3	9	Chr00	19672331	19677134	003599F	unknown protein%3B LOCATED IN: chloroplast%3B BEST Arabidopsis thaliana protein match is: unknown protein (TAIR:AT2G16270.1)%3B Has 10587 Blast hits to 5736 proteins in 617 species: Archae - 88%3B Bacteria - 963%3B Metazoa - 3686%3B Fungi - 820%3B Plants - 541%3B V /.../ - 438%3B Other Eukaryotes - 4051 (source: NCBI BLink). [Source:TAIR%3BAcc:AT1G16630]	-	-
AH11G30210.1	0	12	1	2	3	9	Chr11	132120880	132137624	000107F	Protein of unknown function (DUF668) [Source:TAIR%3BAcc:AT3G23160]	-	-
AH11G30220.1	0	12	1	2	3	9	Chr11	132123848	132124427	000107F	-	-	-
AH13G05480.1	0	12	1	2	3	9	Chr13	6347163	6348913	000037F	-	-	-
AH16G34870.1	0	12	1	2	3	9	Chr16	127801450	127803968	000043F	-	-	-
AH18G12640.1	0	12	1	2	3	9	Chr18	18371011	18372188	000057F	-	-	-
AH19G31040.1	0	12	1	2	3	9	Chr19	129063446	129063888	000376F	-	-	-
AH05G12630.1	0.0339588	12	1	2	3	9	Chr05	29408001	29416567	000071F_1	Protein of unknown function (DUF668) [Source:TAIR%3BAcc:AT3G23160]	-	-
AH09G25910.1	1.10659	12	1	2	3	9	Chr09	99339781	99343009	000379F	Protein of unknown function (DUF668) [Source:TAIR%3BAcc:AT3G23160]	-	-
AH09G38070.1	0	12	1	2	3	9	Chr09	120020609	120021393	000019F_1	Protein of unknown function (DUF668) [Source:TAIR%3BAcc:AT3G23160]	-	-
AH09G38100.1	0	12	1	2	3	9	Chr09	120050694	120051478	000019F_1	Protein of unknown function (DUF668) [Source:TAIR%3BAcc:AT3G23160]	-	-
AH09G11420.1	0	12	2	1	3	9	Chr09	18441202	18442071	001462F	-	-	-
AH11G33970.1	0	12	2	1	3	9	Chr11	138121833	138122932	000266F	Serine/threonine-protein phosphatase 7 long form homolog [Source:Uniprot/SWISSPROT%3BAcc:Q9LNG5]	-	-
AH13G00850.1	0.000936931	12	2	1	3	9	Chr13	859736	862817	002102F	Aminotransferase-like%2C plant mobile domain family protein [Source:TAIR%3BAcc:AT2G25010]	-	-
AH13G36540.1	0	12	2	1	3	9	Chr13	116080431	116086489	000338F	Serine/threonine-protein phosphatase 7 long form homolog [Source:Uniprot/SWISSPROT%3BAcc:Q9LNG5]	-	-
AH14G37960.1	0	12	2	1	3	9	Chr14	123354656	123357862	000380F	Serine/threonine-protein phosphatase 7 long form homolog [Source:Uniprot/SWISSPROT%3BAcc:Q9LNG5]	-	-
AH15G36220.1	0	12	2	1	3	9	Chr15	145003150	145007901	000020F	Serine/threonine-protein phosphatase 7 long form homolog [Source:Uniprot/SWISSPROT%3BAcc:Q9LNG5]	-	-
AH16G16420.1	0.00345676	12	2	1	3	9	Chr16	27325498	27326698	001617F_1	Serine/threonine-protein phosphatase 7 long form homolog [Source:Uniprot/SWISSPROT%3BAcc:Q9LNG5]	-	-
AH18G28290.1	0.00177155	12	2	1	3	9	Chr18	109633523	109636588	000232F_2	Serine/threonine-protein phosphatase 7 long form homolog [Source:Uniprot/SWISSPROT%3BAcc:Q9LNG5]	-	-
AH19G19000.1	0	12	2	1	3	9	Chr19	39482303	39487180	001297F	Serine/threonine-protein phosphatase 7 long form homolog [Source:Uniprot/SWISSPROT%3BAcc:Q9LNG5]	-	-
AH06G11040.1	0	12	2	1	3	9	Chr06	15549710	15552468	000031F	-	-	-
AH06G22940.1	0	12	1	2	3	9	Chr06	88931749	88933140	000169F	2-hydroxyacyl-CoA lyase [Source:Uniprot/SWISSPROT%3BAcc:Q9LF46]	K12261(HACL1; 2-hydroxyacyl-CoA lyase 1 [EC:4.1.-.-])	-
AH13G14960.1	0	12	1	2	3	9	Chr13	20575200	20575642	000669F	2-hydroxyacyl-CoA lyase [Source:Uniprot/SWISSPROT%3BAcc:Q9LF46]	K12261(HACL1; 2-hydroxyacyl-CoA lyase 1 [EC:4.1.-.-])	-
AH14G23850.1	0	12	1	2	3	9	Chr14	88309124	88352743	000177F_1	2-hydroxyacyl-CoA lyase [Source:Uniprot/SWISSPROT%3BAcc:Q9LF46]	K12261(HACL1; 2-hydroxyacyl-CoA lyase 1 [EC:4.1.-.-])	-
AH15G06610.1	0.0368486	12	1	2	3	9	Chr15	10497073	10502669	000080F	-	-	-
AH17G35880.1	0	12	1	2	3	9	Chr17	125775289	125776473	000005F_1	2-hydroxyacyl-CoA lyase [Source:Uniprot/SWISSPROT%3BAcc:Q9LF46]	K12261(HACL1; 2-hydroxyacyl-CoA lyase 1 [EC:4.1.-.-])	-
AH19G02960.1	0	12	1	2	3	9	Chr19	3580284	3582526	000099F_2	2-hydroxyacyl-CoA lyase [Source:Uniprot/SWISSPROT%3BAcc:Q9LF46]	K12261(HACL1; 2-hydroxyacyl-CoA lyase 1 [EC:4.1.-.-])	-
AH20G29440.1	0	12	1	2	3	9	Chr20	116506066	116507084	000313F_1	2-hydroxyacyl-CoA lyase [Source:Uniprot/SWISSPROT%3BAcc:Q9LF46]	K12261(HACL1; 2-hydroxyacyl-CoA lyase 1 [EC:4.1.-.-])	-
AH06G28020.1	0.0354788	12	1	2	3	9	Chr06	102235209	102237197	000976F	2-hydroxyacyl-CoA lyase [Source:Uniprot/SWISSPROT%3BAcc:Q9LF46]	K12261(HACL1; 2-hydroxyacyl-CoA lyase 1 [EC:4.1.-.-])	GO:0003824;GO:0030976
AH09G02210.1	0.00568272	12	1	2	3	9	Chr09	2666096	2668413	000008F_2	2-hydroxyacyl-CoA lyase [Source:Uniprot/SWISSPROT%3BAcc:Q9LF46]	K12261(HACL1; 2-hydroxyacyl-CoA lyase 1 [EC:4.1.-.-])	GO:0003824;GO:0030976
AH09G04120.1	3.66097	12	1	2	3	9	Chr09	5369965	5372572	000008F_2	2-hydroxyacyl-CoA lyase [Source:Uniprot/SWISSPROT%3BAcc:Q9LF46]	K12261(HACL1; 2-hydroxyacyl-CoA lyase 1 [EC:4.1.-.-])	-
AH11G19800.1	0.00107517	12	0	3	3	9	Chr11	58957455	58958177	001058F	Plant transposase (Ptta/En/Spm family) [Source:TAIR%3BAcc:AT1G40087]	-	-
AH15G27530.1	0	12	0	3	3	9	Chr15	127242427	127244262	000708F	-	-	-
AH16G50620.1	0	12	0	3	3	9	Chr16	151913046	151917716	000003F	-	-	-
AH18G32290.1	0	12	0	3	3	9	Chr18	121278254	121281700	001925F	-	-	-
AH18G32360.1	0	12	0	3	3	9	Chr18	121385623	121386244	000597F	-	-	-
AH19G10860.1	0	12	0	3	3	9	Chr19	15861184	15875962	000840F	-	-	-
AH20G23310.1	0	12	0	3	3	9	Chr20	73255172	73257352	000295F_2	-	-	-
AH20G23320.1	0	12	0	3	3	9	Chr20	73255454	73256703	000295F_2	-	-	-
AH20G29930.1	0.00777562	12	0	3	3	9	Chr20	118333531	118334253	000454F	Plant transposase (Ptta/En/Spm family) [Source:TAIR%3BAcc:AT1G40087]	-	-
AH20G29940.1	0	12	0	3	3	9	Chr20	118333622	118334249	000454F	-	-	-
AH01G17130.1	0	11	1	1	2	9	Chr01	42724847	42726982	000161F	Tripeptidyl-peptidase 2 [Source:Uniprot/SWISSPROT%3BAcc:F4JVN6]	K01280	-
AH12G29790.1	0.0976683	11	1	1	2	9	Chr12	105587507	105589539	000004F	Tripeptidyl-peptidase 2 [Source:Uniprot/SWISSPROT%3BAcc:F4JVN6]	K01280	-
AH14G45090.1	0	11	1	1	2	9	Chr14	132432269	132433278	000070F	Tripeptidyl-peptidase 2 [Source:Uniprot/SWISSPROT%3BAcc:F4JVN6]	K01280	-
AH16G31730.1	0	11	1	1	2	9	Chr16	119929151	119939742	001724F	Tripeptidyl-peptidase 2 [Source:Uniprot/SWISSPROT%3BAcc:F4JVN6]	K01280	-
AH20G11730.1	0	11	1	1	2	9	Chr20	16326477	16326921	000009F_3	Tripeptidyl-peptidase 2 [Source:Uniprot/SWISSPROT%3BAcc:F4JVN6]	K01280	-
AH03G33090.1	0	11	1	1	2	9	Chr03	104537255	104538525	000783F_2	Tripeptidyl-peptidase 2 [Source:Uniprot/SWISSPROT%3BAcc:F4JVN6]	K01280	-
AH05G06780.1	0	11	1	1	2	9	Chr05	9384699	9387616	000197F	Tripeptidyl-peptidase 2 [Source:Uniprot/SWISSPROT%3BAcc:F4JVN6]	K01280	-
AH05G37640.1	4.41222	11	1	1	2	9	Chr05	111348801	111349704	000016F_3	Tripeptidyl-peptidase 2 [Source:Uniprot/SWISSPROT%3BAcc:F4JVN6]	K01280	-
AH05G37770.1	8.0509	11	1	1	2	9	Chr05	111473306	111487760	000016F_3	Tripeptidyl-peptidase 2 [Source:Uniprot/SWISSPROT%3BAcc:F4JVN6]	K01280	GO:0004252;GO:0006508
AH13G37460.1	0	11	0	2	2	9	Chr13	118541698	118547564	000328F	-	-	-
AH14G20830.1	0	11	0	2	2	9	Chr14	69259808	69263797	001532F	-	-	-
AH14G20840.1	0	11	0	2	2	9	Chr14	69270869	69271505	001532F	-	-	-
AH14G20850.1	0.00712634	11	0	2	2	9	Chr14	69278945	69279755	001532F	-	-	-
AH14G35200.1	1.00344	11	0	2	2	9	Chr14	118955388	118967255	000311F	-	-	-
AH18G26840.1	0	11	0	2	2	9	Chr18	102082946	102088646	000591F	-	-	-
AH19G20120.1	0	11	0	2	2	9	Chr19	45675755	45677895	001626F	-	-	-
AH20G17660.1	0	11	0	2	2	9	Chr20	30898612	30905194	000618F	-	-	-
AH07G24980.1	0	11	0	2	2	9	Chr07	69581068	69583849	000942F	cytochrome P450%2C family 76%2C subfamily C%2C polypeptide 7 [Source:TAIR%3BAcc:AT3G61040]	-	GO:0005506;GO:0016705;GO:0020037;GO:0055114
AH14G06170.1	0.186072	11	1	1	2	9	Chr14	8045315	8047053	000121F	-	-	-
AH14G24160.1	0	11	1	1	2	9	Chr14	89708437	89712674	001508F	-	-	-
AH15G07750.1	0.00278617	11	1	1	2	9	Chr15	12467374	12484472	000217F	-	-	-
AH15G23230.1	0.433903	11	1	1	2	9	Chr15	114088671	114091783	001172F	-	-	-
AH16G34140.1	0.0273723	11	1	1	2	9	Chr16	126244541	126257915	000043F	Protein of unknown function (DUF668) [Source:TAIR%3BAcc:AT5G51670]	-	-
AH16G40830.1	0.371713	11	1	1	2	9	Chr16	139188063	139193526	000145F	-	-	-
AH18G12850.1	0	11	1	1	2	9	Chr18	19121739	19124422	000057F	-	-	-
AH20G02160.1	0	11	1	1	2	9	Chr20	2418274	2420054	000789F	-	-	-
AH06G32320.1	0.00915062	11	1	1	2	9	Chr06	109073744	109076712	000102F	Protein of unknown function (DUF668) [Source:TAIR%3BAcc:AT5G51670]	-	-
AH04G29080.1	0.0144731	11	0	2	2	9	Chr04	111884168	111886573	000039F_3	-	-	-
AH11G07640.1	0	11	0	2	2	9	Chr11	11641229	11643377	000753F	-	-	-
AH12G00830.1	0	11	0	2	2	9	Chr12	1222965	1224649	000060F_1	-	K07748(E1.1.1.170, NSDHL, ERG26; sterol-4alpha-carboxylate 3-dehydrogenase (decarboxylating) [EC:1.1.1.170])	-
AH13G39380.1	0	11	0	2	2	9	Chr13	123736158	123737985	000214F	-	-	-
AH15G21540.1	0	11	0	2	2	9	Chr15	103516614	103520389	002566F	-	-	-
AH16G14670.1	0	11	0	2	2	9	Chr16	24205349	24205723	001014F	-	-	-
AH16G29030.1	0	11	0	2	2	9	Chr16	110835236	110837022	000655F	-	-	GO:0008270
AH02G19910.1	0	11	0	2	2	9	Chr02	68214186	68215987	000010F_1	-	-	-
AH20G25600.1	0	11	0	2	2	9	Chr20	100230642	100237267	000479F_2	-	-	-
AH14G26170.1	0.00850297	11	1	1	2	9	Chr14	97796117	97798126	000117F	Phospholipid:diacylglycerol acyltransferase 1 [Source:Uniprot/SWISSPROT%3BAcc:Q9FNA9]	K00679(E2.3.1.158; phospholipid:diacylglycerol acyltransferase [EC:2.3.1.158])	GO:0006629;GO:0008374
AH15G08470.1	0.00681997	11	1	1	2	9	Chr15	13650859	13654657	000217F	Phospholipid:diacylglycerol acyltransferase 1 [Source:Uniprot/SWISSPROT%3BAcc:Q9FNA9]	K00679(E2.3.1.158; phospholipid:diacylglycerol acyltransferase [EC:2.3.1.158])	-
AH05G15940.1	0.0706891	11	1	1	2	9	Chr05	37170685	37174475	000091F	Phospholipid:diacylglycerol acyltransferase 1 [Source:Uniprot/SWISSPROT%3BAcc:Q9FNA9]	K00679(E2.3.1.158; phospholipid:diacylglycerol acyltransferase [EC:2.3.1.158])	-
AH11G42280.1	0.859816	11	1	1	2	9	Chr11	149234773	149240977	000529F	-	-	-
AH12G14910.1	0.00241283	11	1	1	2	9	Chr12	29401131	29402003	000884F	Phospholipid:diacylglycerol acyltransferase 1 [Source:Uniprot/SWISSPROT%3BAcc:Q9FNA9]	K00679(E2.3.1.158; phospholipid:diacylglycerol acyltransferase [EC:2.3.1.158])	-
AH14G22790.1	0.00172531	11	1	1	2	9	Chr14	80733652	80737561	001978F	Phospholipid:diacylglycerol acyltransferase 1 [Source:Uniprot/SWISSPROT%3BAcc:Q9FNA9]	K00679(E2.3.1.158; phospholipid:diacylglycerol acyltransferase [EC:2.3.1.158])	GO:0006629;GO:0008374
AH17G15060.1	0	11	1	1	2	9	Chr17	26363571	26364458	000323F	Phospholipid:diacylglycerol acyltransferase 1 [Source:Uniprot/SWISSPROT%3BAcc:Q9FNA9]	K00679(E2.3.1.158; phospholipid:diacylglycerol acyltransferase [EC:2.3.1.158])	-
AH09G09650.1	0.0044791	11	1	1	2	9	Chr09	13889620	13894060	000056F	Phospholipid:diacylglycerol acyltransferase 1 [Source:Uniprot/SWISSPROT%3BAcc:Q9FNA9]	K00679(E2.3.1.158; phospholipid:diacylglycerol acyltransferase [EC:2.3.1.158])	-
AH09G18740.1	0.00105821	11	1	1	2	9	Chr09	56334628	56338617	000543F_1	Phospholipid:diacylglycerol acyltransferase 1 [Source:Uniprot/SWISSPROT%3BAcc:Q9FNA9]	K00679(E2.3.1.158; phospholipid:diacylglycerol acyltransferase [EC:2.3.1.158])	-
AH03G38920.1	0	11	1	1	2	9	Chr03	122381283	122381755	000262F_2	-	-	-
AH04G23190.1	0	11	1	1	2	9	Chr04	95235875	95241701	000650F_2	-	-	-
AH05G21500.1	0	11	1	1	2	9	Chr05	66960654	66966498	004418F	-	-	-
AH07G23510.1	0	11	1	1	2	9	Chr07	65270153	65272021	004496F	-	-	-
AH09G21800.1	0	11	1	1	2	9	Chr09	81363912	81364313	000223F	-	-	-
AH04G29070.1	0.30155	11	1	1	2	9	Chr04	111882518	111884001	000039F_3	-	-	-
AH06G12990.1	0.0586004	11	1	1	2	9	Chr06	18693879	18694517	000031F	-	-	-
AH07G16380.1	0.505952	11	1	1	2	9	Chr07	30892628	30896721	001995F	-	-	-
AH09G19900.1	0	11	1	1	2	9	Chr09	67673093	67674179	001579F	-	-	-
AH12G16780.1	0	11	0	2	2	9	Chr12	39635565	39636552	002219F	-	-	-
AH17G08760.1	0	11	0	2	2	9	Chr17	11782042	11785680	000515F	-	-	-
AH17G22350.1	0	11	0	2	2	9	Chr17	60683057	60688363	000118F	-	-	-
AH17G34930.1	0	11	0	2	2	9	Chr17	124105162	124105923	000126F	-	-	-
AH20G23750.1	0	11	0	2	2	9	Chr20	77768046	77769463	000437F	-	K07466(RFA1, RPA1, rpa; replication factor A1)	-
AH03G33750.1	0.0225915	11	0	2	2	9	Chr03	108710464	108715350	000109F	-	K07466(RFA1, RPA1, rpa; replication factor A1)	-
AH03G39390.1	0.0533766	11	0	2	2	9	Chr03	123291338	123293630	000068F_2	-	-	-
AH04G08210.1	0.000877793	11	0	2	2	9	Chr04	13597059	13602308	000136F	-	-	-
AH08G16140.1	0	11	0	2	2	9	Chr08	29810092	29812455	000066F	-	-	-
AH19G11690.1	0	11	1	1	2	9	Chr19	17293886	17296891	000162F	Pentatricopeptide repeat-containing protein At2g17033 [Source:Uniprot/SWISSPROT%3BAcc:Q8GWA9]	-	-
AH13G45710.1	0	11	1	1	2	9	Chr13	134266241	134268782	000061F	Pentatricopeptide repeat-containing protein At2g17033 [Source:Uniprot/SWISSPROT%3BAcc:Q8GWA9]	-	-
AH16G34700.1	0.00565897	11	1	1	2	9	Chr16	127444467	127446632	000043F	Pentatricopeptide repeat-containing protein At2g17033 [Source:Uniprot/SWISSPROT%3BAcc:Q8GWA9]	-	-
AH19G06700.1	0	11	1	1	2	9	Chr19	9263504	9263843	000041F	Pentatricopeptide repeat-containing protein At2g17033 [Source:Uniprot/SWISSPROT%3BAcc:Q8GWA9]	-	-
AH19G38610.1	0	11	1	1	2	9	Chr19	147269769	147271244	000035F_1	Pentatricopeptide repeat-containing protein At2g17033 [Source:Uniprot/SWISSPROT%3BAcc:Q8GWA9]	-	-
AH20G18930.1	0	11	1	1	2	9	Chr20	35922705	35925690	000195F	Pentatricopeptide repeat-containing protein At2g17033 [Source:Uniprot/SWISSPROT%3BAcc:Q8GWA9]	-	-
AH03G45720.1	0	11	1	1	2	9	Chr03	133417801	133421568	001150F_2	Pentatricopeptide repeat-containing protein At2g17033 [Source:Uniprot/SWISSPROT%3BAcc:Q8GWA9]	-	-
AH04G13440.1	0	11	1	1	2	9	Chr04	29763516	29764408	000157F_1	Pentatricopeptide repeat-containing protein At2g17033 [Source:Uniprot/SWISSPROT%3BAcc:Q8GWA9]	-	-
AH09G34820.1	0.462236	11	1	1	2	9	Chr09	115890899	115893855	000090F	Pentatricopeptide repeat-containing protein At2g17033 [Source:Uniprot/SWISSPROT%3BAcc:Q8GWA9]	-	-
AH12G08040.1	0	11	2	0	2	9	Chr12	10832533	10835805	003332F	-	-	-
AH12G08060.1	0	11	2	0	2	9	Chr12	10851578	10855395	003295F	-	-	-
AH13G38030.1	0	11	2	0	2	9	Chr13	119979540	119980499	000225F	-	-	-
AH13G38080.1	0	11	2	0	2	9	Chr13	120018960	120021257	000225F	-	-	-
AH13G42830.1	0	11	2	0	2	9	Chr13	130055154	130057330	000012F_1	-	-	-
AH14G05760.1	1.0705	11	2	0	2	9	Chr14	7573986	7576485	000121F	-	-	-
AH16G31380.1	0.00115176	11	2	0	2	9	Chr16	119028210	119031907	000891F	-	-	-
AH19G10310.1	0	11	2	0	2	9	Chr19	14977924	14978857	000687F	-	-	-
AH06G21830.1	0.0137849	11	2	0	2	9	Chr06	85438953	85442113	001534F	Dolichyl-diphosphooligosaccharide--protein glycosyltransferase subunit 2 [Source:Uniprot/SWISSPROT%3BAcc:Q93Z16]	K12667(SWP1, RPN2; oligosaccharyltransferase complex subunit delta (ribophorin II))	GO:0006487;GO:0008250;GO:0016021
AH06G03760.1	0.156567	10	0	1	1	9	Chr06	6478328	6484443	000053F	-	-	-
AH08G06060.1	0	10	0	1	1	9	Chr08	10331576	10332722	002091F	-	-	-
AH09G04100.1	0	10	0	1	1	9	Chr09	5342672	5343962	000008F_2	-	-	-
AH11G06970.1	0	10	0	1	1	9	Chr11	10569355	10569905	000753F	-	-	-
AH13G13020.1	0	10	0	1	1	9	Chr13	16698404	16700451	000000F	-	-	-
AH20G02120.1	0	10	0	1	1	9	Chr20	2392500	2393558	000789F	-	-	-
AH03G02860.1	0	10	0	1	1	9	Chr03	3258480	3260438	000453F	-	-	-
AH09G28020.1	0	10	0	1	1	9	Chr09	105611550	105620179	000105F	E3 ubiquitin-protein ligase BAH1 [Source:Uniprot/SWISSPROT%3BAcc:Q9SRX9]	K16275	-
AH14G13200.1	0	10	1	0	1	9	Chr14	21112804	21114272	000123F	-	-	-
AH14G35010.1	0	10	1	0	1	9	Chr14	118330789	118331628	000311F	-	-	GO:0008270
AH19G20490.1	0	10	1	0	1	9	Chr19	48263009	48263735	000193F	-	-	-
AH04G18220.1	0	10	1	0	1	9	Chr04	57726379	57727221	000996F	zinc ion binding [Source:TAIR%3BAcc:AT4G04775]	-	GO:0008270
AH04G32830.1	0.00106138	10	1	0	1	9	Chr04	118372317	118378296	000241F	-	-	-
AH05G28660.1	1.50595	10	1	0	1	9	Chr05	95693831	95694673	000033F	-	-	-
AH08G10950.1	0	10	1	0	1	9	Chr08	17764116	17764902	000116F_1	-	-	-
AH09G18100.1	0	10	1	0	1	9	Chr09	47475225	47476817	003183F	zinc ion binding [Source:TAIR%3BAcc:AT4G04775]	-	GO:0008270
AH01G36390.1	0	10	1	0	1	9	Chr01	107808593	107809017	000042F	Ninja-family protein AFP3 [Source:Uniprot/SWISSPROT%3BAcc:Q94F39]	-	GO:0007165
AH12G07700.1	0	10	1	0	1	9	Chr12	10309142	10309605	000054F	-	-	-
AH12G25920.1	0	10	1	0	1	9	Chr12	96604663	96605323	000158F	Ninja-family protein AFP3 [Source:Uniprot/SWISSPROT%3BAcc:Q94F39]	-	-
AH16G03890.1	0	10	1	0	1	9	Chr16	7946604	7947295	000176F_1	-	-	-
AH16G47140.1	0	10	1	0	1	9	Chr16	147397908	147398503	000003F	Ninja-family protein AFP3 [Source:Uniprot/SWISSPROT%3BAcc:Q94F39]	-	GO:0007165
AH18G07570.1	0.0395148	10	1	0	1	9	Chr18	8841180	8841772	000897F	Ninja-family protein AFP3 [Source:Uniprot/SWISSPROT%3BAcc:Q94F39]	-	-
AH03G44060.1	0	10	1	0	1	9	Chr03	131261246	131262901	000254F_1	Ninja-family protein AFP2 [Source:Uniprot/SWISSPROT%3BAcc:Q9LMX5]	-	-
AH09G08810.1	0.0413465	10	1	0	1	9	Chr09	12292865	12294800	000056F	-	-	-
AH11G31070.1	0	10	1	0	1	9	Chr11	134090982	134091347	000127F	Serine/threonine-protein phosphatase 7 long form homolog [Source:Uniprot/SWISSPROT%3BAcc:Q9LNG5]	-	-
AH03G40330.1	0	10	1	0	1	9	Chr03	125362174	125364917	000068F_2	Aminotransferase-like%2C plant mobile domain family protein [Source:TAIR%3BAcc:AT2G04865]	-	-
AH03G40880.1	0	10	1	0	1	9	Chr03	126367840	126368322	000068F_2	-	-	-
AH04G00410.1	0	10	1	0	1	9	Chr04	728050	729842	000499F	-	-	-
AH05G02410.1	0	10	1	0	1	9	Chr05	2973860	2975126	000050F	-	-	-
AH05G30480.1	0	10	1	0	1	9	Chr05	99124875	99127152	000033F	Aminotransferase-like%2C plant mobile domain family protein [Source:TAIR%3BAcc:AT2G04865]	-	-
AH06G28320.1	0.0108208	10	1	0	1	9	Chr06	102598118	102599947	000976F	-	-	-
AH08G26640.1	0	10	1	0	1	9	Chr08	45422642	45423094	000137F	-	-	-
AH14G37710.1	0	10	0	1	1	9	Chr14	122876088	122878568	000380F	-	-	-
AH15G26200.1	0	10	0	1	1	9	Chr15	124400143	124402532	000750F	Nucleic acid-binding%2C OB-fold-like protein [Source:TAIR%3BAcc:AT1G52950]	K07466(RFA1, RPA1, rpa; replication factor A1)	-
AH17G36930.1	0.00326883	10	0	1	1	9	Chr17	127297664	127304451	000005F_1	Nucleic acid-binding%2C OB-fold-like protein [Source:TAIR%3BAcc:AT1G52950]	K07466(RFA1, RPA1, rpa; replication factor A1)	-
AH12G21590.1	0.0244203	10	0	1	1	9	Chr12	81317760	81322468	000954F	Nucleic acid-binding%2C OB-fold-like protein [Source:TAIR%3BAcc:AT1G52950]	K07466(RFA1, RPA1, rpa; replication factor A1)	-
AH13G44890.1	0	10	0	1	1	9	Chr13	133061643	133062233	000012F_1	-	-	-
AH13G44900.1	0	10	0	1	1	9	Chr13	133067501	133070021	000012F_1	Nucleic acid-binding%2C OB-fold-like protein [Source:TAIR%3BAcc:AT1G52950]	-	-
AH02G17240.1	0	10	0	1	1	9	Chr02	57838224	57841682	002736F	-	-	-
AH03G18110.1	0	10	0	1	1	9	Chr03	29902065	29904050	000615F	-	-	-
AH08G24570.1	0.246304	10	1	0	1	9	Chr08	42317842	42322169	002100F	-	-	-
AH09G07930.1	0	10	1	0	1	9	Chr09	10821853	10826119	000056F	-	-	-
AH11G04110.1	0	10	1	0	1	9	Chr11	5346894	5353098	000086F	-	-	-
AH14G35130.1	0	10	1	0	1	9	Chr14	118587431	118591089	000311F	-	-	-
AH03G11220.1	0	10	1	0	1	9	Chr03	14284126	14288673	000014F_2	-	-	-
AH05G32050.1	0	10	1	0	1	9	Chr05	102467397	102471389	000007F	-	-	-
AH05G37090.1	0	10	1	0	1	9	Chr05	110711197	110715195	000016F_3	-	-	-
AH07G07030.1	0.0206301	10	1	0	1	9	Chr07	9086846	9092969	000230F	Chaperone protein dnaJ 3 [Source:Uniprot/SWISSPROT%3BAcc:Q94AW8]	K09503(DNAJA2; DnaJ homolog subfamily A member 2)	-
AH10G13010.1	0	10	0	1	1	9	Chr10	26606074	26612569	001126F	-	-	-
AH02G16340.1	0	10	0	1	1	9	Chr02	52813284	52814739	000211F_2	-	-	-
AH07G25820.1	0	10	0	1	1	9	Chr07	73075687	73077715	000024F	-	-	-
AH07G28570.1	0	10	0	1	1	9	Chr07	79809728	79815107	000424F	-	-	-
AH09G19720.1	0	10	0	1	1	9	Chr09	65486494	65493442	000460F_2	-	-	-
AH00G04750.1	0	10	0	1	1	9	Chr00	9725307	9730810	001722F	-	-	-
AH13G29850.1	0	10	0	1	1	9	Chr13	67423903	67424879	001733F	-	-	-
AH18G23430.1	0	10	0	1	1	9	Chr18	68057906	68064783	001697F	-	-	-
AH17G00250.1	1.0979	10	1	0	1	9	Chr17	447497	459737	003852F	-	-	-
AH17G00340.1	0.682187	10	1	0	1	9	Chr17	495144	505522	003014F	-	-	-
AH00G06230.1	0.227788	10	1	0	1	9	Chr00	15894181	15914572	003278F	-	-	-
AH00G06390.1	0.279658	10	1	0	1	9	Chr00	16666831	16669292	003340F	-	-	-
AH00G06580.1	0.000515379	10	1	0	1	9	Chr00	17662627	17672537	003430F	-	-	-
AH17G00090.1	0.197241	10	1	0	1	9	Chr17	325946	338395	003133F	-	-	-
AH00G05010.1	0.0660254	10	1	0	1	9	Chr00	10312839	10323598	000320F	-	-	-
AH00G05920.1	0.180122	10	1	0	1	9	Chr00	13840674	13852680	003145F	-	-	-
AH13G33070.1	4.92911	10	0	1	1	9	Chr13	98885370	98889239	000081F	ABC transporter G family member 11 [Source:Uniprot/SWISSPROT%3BAcc:Q8RXN0]	-	-
AH14G37540.1	3.61831	10	0	1	1	9	Chr14	122603007	122608474	000380F	ABC transporter G family member 11 [Source:Uniprot/SWISSPROT%3BAcc:Q8RXN0]	-	-
AH16G46210.1	1.54748	10	0	1	1	9	Chr16	146206207	146207301	001047F	-	-	-
AH16G50520.1	0.888562	10	0	1	1	9	Chr16	151810947	151812041	000003F	-	-	-
AH17G20270.1	0.00318028	10	0	1	1	9	Chr17	46627601	46629325	003885F	F-box protein At1g10780 [Source:Uniprot/SWISSPROT%3BAcc:Q9SAC4]	-	-
AH18G35990.1	1.04461	10	0	1	1	9	Chr18	128766992	128769197	000104F_2	F-box protein At1g10780 [Source:Uniprot/SWISSPROT%3BAcc:Q9SAC4]	-	-
AH19G32490.1	1.92929	10	0	1	1	9	Chr19	133630829	133633038	000340F	F-box protein At1g10780 [Source:Uniprot/SWISSPROT%3BAcc:Q9SAC4]	-	-
AH00G09540.1	0.494297	10	0	1	1	9	Chr00	28841528	28846394	005336F	F-box protein At1g10780 [Source:Uniprot/SWISSPROT%3BAcc:Q9SAC4]	-	-
AH15G35640.1	2.90253	10	1	0	1	9	Chr15	144110868	144111941	000020F	-	-	-
AH10G27390.1	0.0128972	10	1	0	1	9	Chr10	102095324	102095772	000268F_1	-	-	-
AH11G20550.1	0	10	1	0	1	9	Chr11	63923165	63925780	000179F	-	-	-
AH15G04620.1	0.0013629	10	1	0	1	9	Chr15	7440511	7443489	001480F	-	-	-
AH16G20650.1	0	10	1	0	1	9	Chr16	40880287	40894222	000204F	-	-	-
AH17G13790.1	6.60549	10	1	0	1	9	Chr17	23928129	23928696	001125F	-	-	-
AH18G27970.1	0	10	1	0	1	9	Chr18	108418852	108421436	000305F_1	-	-	-
AH09G14710.1	0	10	1	0	1	9	Chr09	30207125	30219072	000896F_2	Amino-acid permease BAT1 [Source:Uniprot/SWISSPROT%3BAcc:Q9ZU50]	-	GO:0003333;GO:0015171;GO:0016020
AH20G24740.1	0	10	1	0	1	9	Chr20	94433153	94444893	000585F	-	-	-
AH10G10690.1	0.035272	10	1	0	1	9	Chr10	18350882	18351597	000417F	-	-	-
AH12G22230.1	0	10	1	0	1	9	Chr12	84777558	84778261	001408F_2	-	-	-
AH16G26610.1	0.00233228	10	1	0	1	9	Chr16	98128881	98130270	001440F	-	-	GO:0008270
AH18G23620.1	0	10	1	0	1	9	Chr18	69458223	69458751	000151F	-	-	GO:0008270
AH03G40820.1	0.00824172	10	1	0	1	9	Chr03	126315951	126316567	000068F_2	-	-	GO:0008270
AH05G02060.1	0	10	1	0	1	9	Chr05	2565648	2567131	000050F	-	-	-
AH06G23990.1	0	10	1	0	1	9	Chr06	91492899	91493373	002213F	-	-	-
AH16G49470.1	0	10	0	1	1	9	Chr16	150457133	150460930	000003F	Uncharacterized protein At2g17340 [Source:Uniprot/SWISSPROT%3BAcc:Q949P3]	-	-
AH12G11460.1	0	10	0	1	1	9	Chr12	18359617	18364015	000814F	Uncharacterized protein At2g17340 [Source:Uniprot/SWISSPROT%3BAcc:Q949P3]	-	-
AH15G04910.1	0.00480545	10	0	1	1	9	Chr15	7840845	7841204	000616F	-	-	-
AH15G04920.1	0	10	0	1	1	9	Chr15	7841032	7842971	000616F	Uncharacterized protein At2g17340 [Source:Uniprot/SWISSPROT%3BAcc:Q949P3]	-	-
AH15G26250.1	0	10	0	1	1	9	Chr15	124626038	124628619	000750F	Uncharacterized protein At2g17340 [Source:Uniprot/SWISSPROT%3BAcc:Q949P3]	K09680(coaW; type II pantothenate kinase [EC:2.7.1.33])	-
AH16G43720.1	0	10	0	1	1	9	Chr16	142971554	142973669	000049F	-	-	-
AH17G05480.1	0	10	0	1	1	9	Chr17	6566496	6571817	000096F	Aluminum-activated malate transporter 12 [Source:Uniprot/SWISSPROT%3BAcc:O49696]	-	GO:0015743
AH05G28070.1	0	10	0	1	1	9	Chr05	94353839	94358044	001010F	Serine acetyltransferase 3%2C mitochondrial [Source:Uniprot/SWISSPROT%3BAcc:Q39218]	K00640(cysE; serine O-acetyltransferase [EC:2.3.1.30])	GO:0005737;GO:0006535;GO:0009001
AH13G24690.1	0	10	1	0	1	9	Chr13	41051054	41059349	000660F_1	-	-	-
AH15G27880.1	2.8437	10	1	0	1	9	Chr15	127954864	127965844	000638F	-	-	-
AH14G17230.1	0	10	1	0	1	9	Chr14	33937511	33938499	000841F	-	-	-
AH14G20200.1	0	10	1	0	1	9	Chr14	62442263	62444820	000182F	-	-	-
AH06G01050.1	0	10	1	0	1	9	Chr06	2732994	2737309	000895F	-	-	-
AH06G01060.1	0	10	1	0	1	9	Chr06	2737349	2744900	000895F	Leucine-rich repeat protein kinase family protein [Source:TAIR%3BAcc:AT1G51790]	-	GO:0004672;GO:0006468;GO:0005524
AH06G18370.1	0	10	1	0	1	9	Chr06	62600599	62609201	000645F	-	-	-
AH08G11540.1	0	10	1	0	1	9	Chr08	18586677	18595349	000657F	-	-	-
AH11G23640.1	0	10	0	1	1	9	Chr11	94252890	94254298	000541F	-	-	-
AH12G19610.1	0	10	0	1	1	9	Chr12	68004622	68010799	001174F	-	-	-
AH13G29710.1	0	10	0	1	1	9	Chr13	64466226	64468920	000171F	-	-	-
AH14G21630.1	0	10	0	1	1	9	Chr14	73054499	73115865	000130F	-	-	-
AH15G21530.1	0.614505	10	0	1	1	9	Chr15	103099601	103105746	000232F_1	-	-	-
AH17G25710.1	0	10	0	1	1	9	Chr17	92312440	92312909	000726F	-	-	-
AH17G25750.1	0	10	0	1	1	9	Chr17	93456531	93456983	000243F_1	-	-	-
AH19G24200.1	0	10	0	1	1	9	Chr19	84273168	84278957	000612F_1	-	-	-
AH13G22580.1	0	10	0	1	1	9	Chr13	36394411	36395969	000981F	-	-	-
AH14G10780.1	0	10	0	1	1	9	Chr14	15810893	15811502	000220F_1	-	-	-
AH16G20080.1	0	10	0	1	1	9	Chr16	37932068	37933271	000244F	-	-	-
AH16G20700.1	0	10	0	1	1	9	Chr16	41127807	41128504	000204F	-	-	-
AH20G39330.1	0	10	0	1	1	9	Chr20	138821009	138827805	000006F	-	-	-
AH04G22190.1	0	10	0	1	1	9	Chr04	89962027	89964400	002149F	-	-	-
AH14G24070.1	0	10	0	1	1	9	Chr14	89357999	89358284	001159F	-	-	-
AH17G07030.1	0	10	0	1	1	9	Chr17	8576900	8579899	000277F	-	-	-
AH01G21540.1	3.68808	10	0	1	1	9	Chr01	66746793	66752259	003167F	-	-	-
AH00G05000.1	0.0899198	10	0	1	1	9	Chr00	10302148	10312829	000320F	-	-	-
AH00G05470.1	1.07725	10	0	1	1	9	Chr00	11523564	11552653	002945F	-	-	-
AH10G16930.1	0.0481111	10	0	1	1	9	Chr10	56728075	56728693	002739F	-	-	-
AH10G17040.1	0.52525	10	0	1	1	9	Chr10	56882235	56882973	002277F	-	-	-
AH17G00640.1	0.08899	10	0	1	1	9	Chr17	742772	743223	002812F	-	-	-
AH17G24260.1	8.63008	10	0	1	1	9	Chr17	72986008	72993798	000857F	-	-	-
AH07G30340.1	0.126377	10	0	1	1	9	Chr07	83032889	83033627	002994F	-	-	-
AH11G30550.1	0	10	1	0	1	9	Chr11	132836504	132837738	000226F	-	-	-
AH13G27940.1	0	10	1	0	1	9	Chr13	51746308	51747882	001700F	-	-	-
AH15G01150.1	0.0117855	10	1	0	1	9	Chr15	1576240	1577035	000489F	Serine/threonine-protein phosphatase 7 long form homolog [Source:Uniprot/SWISSPROT%3BAcc:Q9LNG5]	-	-
AH16G19800.1	0	10	1	0	1	9	Chr16	37189141	37189455	000244F	Serine/threonine-protein phosphatase 7 long form homolog [Source:Uniprot/SWISSPROT%3BAcc:Q9LNG5]	-	-
AH17G28740.1	0	10	1	0	1	9	Chr17	109201660	109202979	001786F	-	-	-
AH19G38110.1	0	10	1	0	1	9	Chr19	146535832	146536990	000035F_1	-	-	-
AH07G27230.1	0	10	1	0	1	9	Chr07	76965703	76971454	000024F	Serine/threonine-protein phosphatase 7 long form homolog [Source:Uniprot/SWISSPROT%3BAcc:Q9LNG5]	-	-
AH09G13430.1	0	10	1	0	1	9	Chr09	23790076	23792952	000008F_1	-	-	-
AH17G38550.1	0	10	1	0	1	9	Chr17	130151649	130153068	000005F_1	-	-	-
AH18G07730.1	0.188093	10	1	0	1	9	Chr18	9312820	9317515	001805F	NADH-Ubiquinone/plastoquinone (complex I) protein [Source:TAIR%3BAcc:AT2G07689]	-	-
AH18G07740.1	0.0146329	10	1	0	1	9	Chr18	9313542	9314923	001805F	-	-	-
[truncated: 25,915 more rows]
