# Supplementary material for: The genome of cultivated peanut provides insight into legume karyotypes, polyploid evolution and crop domestication
Source: Nat Genet. 2019 May 1;51(5):865–76. doi: 10.1038/s41588-019-0402-2 (PMC7188672; doi:10.1038/s41588-019-0402-2)
Supplement: Supplementary file 6 — Contig assignment. [file 41588_2019_402_MOESM6_ESM.xlsx]

## Sheet: SD6a_Contig assignment
Supplementary Data Set 6a Mapping information of A.hypogaea contigs to A.ipaensis and A.duranensis using BlastN.
Contig Nane	Contig Length (bp)	Remain length (bp)a	Align identityb to AA (%)	Align length to AA	Align ratioc to AA (%)	Align identity to BB (%)	Align length to BB (bp)	Align ratio to BB (%)	Attribute
000000F	8550813	8540813	90.1229	756984	8.86314	98.8191	7635458	89.3997	B
000001F	7165537	7165537	89.6211	260000	3.62848	98.0792	6830250	95.3208	B
000002F	7127209	7127209	96.7509	6116891	85.8245	90.3645	814633	11.4299	A
000003F	7038526	7038526	91.5828	1653846	23.4971	98.0515	5208526	74.0002	B
000004F	6936192	6916192	89.9824	527193	7.62259	98.5	6254758	90.4364	B
000006F	6433563	6423563	90.1629	537027	8.36027	98.8936	5764660	89.7424	B
000007F	6405366	6405366	96.9629	5569032	86.9432	90.526	718581	11.2184	A
000011F	5637144	5637144	95.3026	5307923	94.1598	89.4783	280984	4.98451	A
000005F_1	5395698	5395698	90.0324	438583	8.12838	99.0754	4863761	90.1415	B
000015F	5241827	5241827	97.1467	5058698	96.5064	90.2924	170140	3.24581	A
000009F_3	5206719	5206719	89.6834	266665	5.12156	98.7429	4883257	93.7876	B
000020F	4649130	4639130	89.9827	464386	10.0102	98.859	4081420	87.9781	B
000024F	4626466	4626466	96.6958	4279881	92.5086	89.5959	297560	6.43169	A
000022F	4609754	4609754	90.7289	493084	10.6965	99.0157	4024862	87.3119	B
000025F	4589546	4580000	89.9747	217840	4.75633	98.155	4324078	94.4122	B
000014F_2	4538836	4538836	96.3251	4045883	89.1392	90.5739	427248	9.41316	A
000029F	4524175	4524175	91.3817	704193	15.5651	98.761	3744969	82.7768	B
000021F_1	4485554	4485554	97.265	4324179	96.4023	90.3144	154499	3.44437	A
000028F	4466579	4466579	96.2017	4020989	90.0239	90.0364	367692	8.23207	A
000031F	4452765	4452765	96.5904	3993447	89.6847	90.6925	398809	8.95643	A
000033F	4341233	4330000	96.4441	3774676	87.175	90.6611	447374	10.332	A
000037F	4230891	4230891	90.9788	445337	10.5258	99.1907	3722622	87.9867	B
000032F_2	4211929	4200000	90.4661	72161	1.71812	97.3588	4116384	98.0091	B
000040F	4198554	4198554	89.7893	144712	3.44671	97.9636	3998569	95.2368	B
000041F	4193048	4193048	89.7449	263820	6.29184	98.7028	3871530	92.3321	B
000042F	4176150	4166150	97.3807	3707989	89.0028	91.067	400172	9.60532	A
000043F	4164780	4164780	89.237	217328	5.21823	98.6473	3899187	93.6229	B
000018F_1	4160702	4150702	95.8178	3278627	78.9897	91.3138	711184	17.1341	A
000047F	4045325	4045325	89.1548	193291	4.77813	98.3937	3799606	93.9259	B
000027F_2	4027322	4027322	91.599	118302	2.93749	97.4415	3893219	96.6702	B
000012F_1	3981259	3981259	90.8233	338436	8.50073	98.5483	3559138	89.3973	B
000048F	3978035	3978035	97.1193	3802722	95.593	90.8654	167718	4.2161	A
000017F_2	3959999	3959999	96.8098	3491697	88.1742	91.3929	365727	9.23553	A
000049F	3941627	3941627	96.4444	3349522	84.9782	91.5883	484174	12.2836	A
000051F	3897343	3897343	90.5052	433320	11.1183	98.9135	3397018	87.1624	B
000054F	3864213	3850000	89.5687	308043	8.00112	98.7465	3472475	90.1942	B
000050F	3863340	3863340	96.8056	3349079	86.6887	91.2703	410284	10.6199	A
000053F	3814308	3804308	97.0113	3301885	86.7933	91.2635	436699	11.4791	A
000034F_1	3790089	3780000	90.3636	298750	7.90344	98.698	3424142	90.5858	B
000035F_1	3763999	3753999	89.4995	225296	6.00149	98.4256	3471930	92.4862	B
000056F	3761842	3761842	96.2424	3291996	87.5102	90.5014	374319	9.95042	A
000057F	3723874	3720000	89.8592	204563	5.49901	97.9991	3458395	92.9676	B
000065F	3679251	3679251	97.1548	3379194	91.8446	89.7072	259425	7.05103	A
000061F	3674928	3674928	96.3101	2904191	79.0272	92.3028	693876	18.8813	A
000064F	3653204	3653204	89.963	122855	3.36294	98.2172	3504125	95.9192	B
000052F_2	3631332	3631332	90.5846	265573	7.31338	98.9275	3306931	91.0666	B
000066F	3628368	3618368	97.1313	3274151	90.487	90.9399	282386	7.80424	A
000046F_2	3623123	3623123	89.3842	145645	4.01987	98.1266	3441944	94.9994	B
000070F	3568526	3568526	96.5536	2920721	81.8467	91.6196	550741	15.4333	A
000073F	3540773	3540000	97.3782	3243873	91.6348	90.3652	238754	6.74446	A
000072F	3533378	3533378	89.2586	160056	4.52983	98.3471	3307425	93.6052	B
000076F	3522800	3520000	95.4451	2867704	81.4689	90.6023	513605	14.5911	A
000074F	3488513	3478513	97.2945	3224778	92.7056	90.4848	224930	6.46627	A
000080F	3487093	3487093	90.4616	252688	7.24638	98.88	3191759	91.5307	B
000081F	3459619	3439619	90.0569	155122	4.50986	97.5048	3271662	95.117	B
000079F	3448990	3438990	97.3529	3064234	89.1027	90.4115	301511	8.76743	A
000078F	3433276	3423276	90.8452	318584	9.30641	99.113	3030209	88.5178	B
000082F	3431014	3431014	97.2486	3179711	92.6755	91.6088	209613	6.10936	A
000083F	3426234	3426234	95.6546	3210877	93.7145	88.8398	189757	5.53835	A
000068F_2	3413604	3410000	97.3575	3175584	93.1256	90.6786	207419	6.08267	A
000085F	3412537	3410000	96.6242	2887114	84.6661	90.9872	443476	13.0052	A
000086F	3407611	3407611	90.1068	288199	8.45751	98.8728	3049243	89.4833	B
000084F	3396451	3386451	89.4389	62537	1.84668	97.7429	3310653	97.7617	B
000087F	3391435	3391435	88.0455	42595	1.25596	98.0877	3338597	98.442	B
000088F	3358127	3350000	88.738	49158	1.4674	97.9106	3290635	98.2279	B
000090F	3340558	3330000	96.933	2903311	87.1865	90.8362	346262	10.3983	A
000089F	3333487	3330000	96.1996	2969212	89.1655	90.7673	298946	8.97736	A
000097F	3333140	3333140	89.3285	12647	0.379432	98.0507	3317056	99.5175	B
000092F	3327911	3327911	94.7929	3011731	90.4991	90.0329	284882	8.56039	A
000008F_2	3315021	3310000	96.4826	2764440	83.5178	90.9976	444386	13.4256	A
000094F	3305631	3305631	96.5159	2818652	85.2682	90.7363	428071	12.9498	A
000091F	3293734	3290000	98.1734	3087021	93.8304	90.9652	183069	5.56441	A
000102F	3274632	3254632	95.717	2758831	84.7663	90.182	411826	12.6535	A
000096F	3265092	3265092	90.3687	331853	10.1637	98.8373	2875221	88.0594	B
000100F	3257558	3257558	89.9991	87879	2.6977	97.5346	3155167	96.8568	B
000101F	3254337	3250000	96.2538	2709137	83.3581	90.8951	455476	14.0146	A
000010F_2	3238473	3238473	96.379	2776685	85.7406	90.318	391010	12.0739	A
000106F	3198708	3198708	89.5878	145666	4.5539	98.4236	3010008	94.1007	B
000105F	3179392	3179392	97.2473	2929810	92.15	90.7007	215740	6.78557	A
000111F	3154846	3150000	89.0439	150386	4.77416	98.3482	2954736	93.8011	B
000108F	3147783	3147783	96.8131	2613751	83.0347	91.9086	447809	14.2262	A
000077F_2	3146518	3146518	90.5925	328494	10.4399	98.9997	2764660	87.8641	B
000107F	3143978	3143978	89.7314	156475	4.97698	98.1831	2951050	93.8636	B
000109F	3139260	3139260	96.9569	3015376	96.0537	90.093	110738	3.52752	A
000069F_2	3134420	3124420	97.8731	2896459	92.7039	89.6082	205759	6.58551	A
000110F	3122219	3122219	96.7237	2816129	90.1964	89.7367	240890	7.71535	A
000114F	3107239	3090000	97.139	2712496	87.783	90.3048	322750	10.445	A
000115F	3101929	3091929	90.2627	226897	7.33836	98.8098	2820038	91.2064	B
000119F	3055205	3055205	90.8442	269898	8.83404	98.5757	2735782	89.545	B
000118F	3043259	3040000	90.9111	43803	1.44089	98.3757	2986584	98.2429	B
000117F	3038209	3038209	89.5185	149652	4.92567	98.0488	2859445	94.1161	B
000126F	3033938	3033938	90.0638	214413	7.06715	98.7183	2781009	91.6633	B
000099F_2	3026635	3026635	90.3086	294875	9.74267	98.8064	2667733	88.1419	B
000059F_1	3024212	3024212	90.4542	160900	5.32039	98.0309	2844457	94.0561	B
000008F_1	3022346	3022346	96.8427	2858414	94.576	90.5314	142062	4.70039	A
000122F	3017072	2997072	90.7291	77224	2.57665	98.0504	2909370	97.0737	B
000121F	3001185	2990000	90.0801	228538	7.64341	98.7186	2715720	90.8268	B
000124F	2991767	2970000	90.0683	88381	2.97579	98.4513	2857280	96.2047	B
000127F	2960715	2950000	90.412	229026	7.76359	98.6108	2677638	90.7674	B
000123F	2956885	2950000	89.9976	119127	4.0382	98.3946	2795429	94.7603	B
000128F	2953585	2950000	88.783	60830	2.06203	98.122	2874034	97.4249	B
000062F_1	2934835	2934835	95.6589	2342751	79.8256	91.2628	520812	17.7459	A
000098F_1	2933679	2933679	95.5794	2722102	92.788	89.5126	191049	6.51227	A
000130F	2909793	2909793	91.1018	50458	1.73408	97.7571	2850860	97.9747	B
000136F	2870848	2870848	96.4767	2658611	92.6072	90.1648	183486	6.39135	A
000030F_2	2868905	2868905	95.9968	2754580	96.015	89.4612	109897	3.83063	A
000133F	2866801	2866801	90.3176	122425	4.27044	98.0251	2721459	94.9302	B
000140F	2859528	2850000	89.8841	28423	0.997298	98.1259	2790119	97.8989	B
000137F	2856474	2840000	96.4844	2415009	85.0355	91.5559	354459	12.481	A
000145F	2853492	2853492	91.6033	570611	19.9969	97.8262	2209447	77.4296	B
000120F_2	2851693	2851693	91.1859	60372	2.11706	97.5698	2788859	97.7966	B
000139F	2849590	2849590	90.4088	87169	3.059	98.015	2747514	96.4179	B
000144F	2844826	2844826	90.6316	355078	12.4815	98.6255	2438900	85.7311	B
000142F	2830826	2820000	91.1027	271846	9.63993	98.7972	2494812	88.4685	B
000135F	2830103	2830000	90.8363	172845	6.1076	98.5866	2628774	92.8895	B
000141F	2823080	2823080	90.0906	211557	7.49384	99.0751	2552884	90.429	B
000060F_2	2776618	2756618	90.8081	310506	11.264	98.9498	2404171	87.2145	B
000150F	2771482	2770000	96.6158	2537451	91.6047	90.2465	205232	7.4091	A
000148F	2761760	2761760	88.7897	129583	4.69204	98.3424	2584714	93.5894	B
000152F	2756581	2756581	90.3705	258510	9.37792	98.5929	2447361	88.7825	B
000151F	2752691	2732691	89.2357	41083	1.50339	97.2291	2682976	98.1807	B
000160F	2747873	2740000	97.2389	2446612	89.2924	90.4989	247033	9.0158	A
000154F	2739233	2739233	89.5319	164631	6.01011	98.65	2536872	92.6125	B
000163F	2725884	2725884	90.437	297859	10.9271	99.0724	2388661	87.6289	B
000156F	2723937	2723937	96.4218	2433515	89.3382	91.2639	243811	8.95068	A
000162F	2719191	2709191	88.9792	153568	5.66841	98.6619	2521902	93.0869	B
000164F	2708373	2700000	90.4435	340988	12.6292	98.666	2285428	84.6455	B
000158F	2707436	2707436	89.8197	150465	5.55747	98.3288	2517893	92.9992	B
000161F	2705316	2700000	97.7502	2615277	96.8621	89.2099	78136	2.89393	A
000169F	2704499	2704499	95.7983	2510254	92.8177	89.9914	173746	6.42433	A
000013F_1	2678829	2678829	97.3222	2618608	97.752	87.3839	57258	2.13743	A
000175F	2666239	2666239	95.5311	2429778	91.1313	89.8678	223074	8.36662	A
000171F	2663041	2663041	92.6731	52181	1.95945	97.6031	2609617	97.9939	B
000170F	2652735	2642735	91.0485	296717	11.2276	98.896	2266712	85.7714	B
000019F_2	2642758	2630000	89.8018	198014	7.52905	98.7768	2381659	90.5574	B
000016F_2	2642223	2642223	96.4282	2330291	88.1943	91.1914	263055	9.95582	A
000174F	2633298	2630000	96.1518	2362713	89.837	89.639	224002	8.51719	A
000149F_1	2628651	2628651	96.3336	2232004	84.9106	91.3429	299758	11.4035	A
000173F	2622083	2622083	89.2378	88829	3.38773	97.9812	2511793	95.7938	B
000179F	2616933	2616933	90.1625	71245	2.72246	98.1578	2532660	96.7797	B
000093F_2	2602858	2600000	96.3667	2275811	87.5312	90.8727	256650	9.87115	A
000013F_2	2602500	2600000	97.497	2527561	97.2139	89.2432	65916	2.53523	A
000178F	2600143	2590143	89.9314	143816	5.55243	98.4882	2406627	92.9148	B
000180F	2586633	2586633	91.6445	102329	3.95607	97.5016	2476004	95.7231	B
000039F_3	2580051	2570000	96.4842	2304677	89.6761	90.8536	210285	8.1823	A
000187F	2562020	2550000	89.507	101834	3.99349	98.3288	2424393	95.0742	B
000044F_2	2558988	2548988	90.5427	282691	11.0903	98.9391	2221645	87.1579	B
000182F	2558422	2558422	90.4353	67992	2.65758	97.8921	2488903	97.2827	B
000185F	2557532	2557532	96.5673	2302882	90.0431	90.2339	207981	8.1321	A
000184F	2543322	2540000	89.1754	90925	3.57972	98.6836	2419942	95.2733	B
000095F_2	2538253	2538253	89.7094	211319	8.32537	98.5531	2287200	90.1092	B
000190F	2534106	2534106	95.7526	2399139	94.674	89.8774	102490	4.04442	A
000188F	2526121	2526121	97.28	2147817	85.0243	91.5207	308630	12.2175	A
000191F	2523336	2523336	90.1448	84139	3.33444	97.7259	2418799	95.8572	B
000193F	2520107	2510000	89.7686	74306	2.9604	97.6365	2424201	96.5817	B
000192F	2519348	2509348	90.411	191122	7.6164	98.605	2275784	90.6922	B
000183F	2515839	2515839	89.7533	208756	8.29767	98.5417	2255612	89.6565	B
000203F	2504122	2504122	89.2331	57502	2.29629	97.9574	2441499	97.4992	B
000194F	2496494	2496494	91.8125	302323	12.1099	99.0481	2139561	85.7026	B
000063F_1	2492668	2492668	89.3435	111034	4.45442	98.2564	2354448	94.4549	B
000058F_3	2486078	2480000	96.1001	2288987	92.2979	90.3845	159792	6.44323	A
000129F_1	2485595	2485595	97.0304	2191746	88.1779	91.0777	255303	10.2713	A
000200F	2475179	2475179	91.2058	42523	1.71798	98.0538	2424774	97.9636	B
000199F	2472403	2472403	95.4559	1554588	62.8776	93.9787	825009	33.3687	U
000197F	2472022	2460000	96.6499	2241396	91.1137	90.5659	180229	7.32638	A
000204F	2471352	2470000	90.2562	39304	1.59126	97.5963	2421894	98.0524	B
000198F	2468641	2468641	91.0722	74450	3.01583	97.8378	2391033	96.8562	B
000205F	2463785	2460000	90.7108	66090	2.68659	98.0079	2387000	97.0325	B
000195F	2458895	2458895	90.2296	66022	2.68503	97.5118	2375096	96.592	B
000214F	2456284	2440000	90.6297	146331	5.99717	98.2906	2275278	93.2491	B
000045F_4	2451198	2451198	94.3311	2312894	94.3577	88.708	132044	5.38692	A
000209F	2433028	2433028	91.5542	116621	4.79325	97.8712	2299412	94.5082	B
000216F	2429310	2429310	89.1382	114499	4.71323	98.4324	2260415	93.0476	B
000202F	2425436	2425436	91.879	70399	2.90253	97.3508	2351204	96.9394	B
000212F	2421070	2420000	90.9067	99210	4.09959	97.8122	2309428	95.4309	B
000201F	2417168	2410000	97.5075	2271185	94.24	90.5523	130053	5.39639	A
000217F	2412478	2412478	91.006	165371	6.85482	98.5356	2229796	92.4276	B
000213F	2406761	2396761	91.5892	48820	2.03692	97.618	2345680	97.8687	B
000208F	2403497	2403497	95.3069	1880587	78.2438	90.8921	456868	19.0085	A
000218F	2398066	2398066	95.2017	2264891	94.4466	89.7292	127411	5.31307	A
000104F_2	2394444	2380000	90.2737	166405	6.99181	98.8917	2177043	91.4724	B
000230F	2370685	2360000	96.9367	2146347	90.9469	90.9814	164723	6.97979	A
000229F	2369868	2359868	89.8325	70602	2.99178	96.8951	2270489	96.2125	B
000016F_3	2358901	2358901	96.6678	2037642	86.381	91.4445	248425	10.5314	A
000146F_2	2358784	2358784	97.5512	2133850	90.464	89.9679	188066	7.97301	A
000233F	2350269	2350269	97.5129	2096334	89.1955	91.1396	222664	9.47398	A
000225F	2336031	2330000	89.6045	110868	4.75828	98.2174	2197917	94.3312	B
000228F	2331370	2331370	90.9181	106248	4.55732	97.6841	2207284	94.6776	B
000234F	2327732	2317732	97.5779	2090505	90.1961	90.9692	193510	8.34911	A
000231F	2326617	2306617	90.4293	29520	1.2798	98.2401	2271950	98.4971	B
000244F	2324719	2314719	89.2131	69758	3.01367	97.9924	2233761	96.5025	B
000241F	2313973	2313973	96.1773	1918011	82.8882	91.4251	356374	15.401	A
000235F	2311072	2311072	88.9819	228741	9.89761	98.7211	2035141	88.0605	B
000237F	2310571	2310571	90.243	147147	6.36843	99.1514	2133767	92.348	B
000239F	2308892	2308892	88.5905	60371	2.61472	97.9469	2236374	96.8592	B
000223F	2296824	2290000	94.5394	2095266	91.4963	89.3428	187587	8.19157	A
000249F	2284779	2270000	88.3251	118428	5.21709	98.5008	2111784	93.0301	B
000253F	2276764	2276764	89.3082	63548	2.79115	97.8084	2201494	96.694	B
000246F	2275124	2260000	93.3674	2069551	91.5731	89.251	174557	7.72376	A
000251F	2270372	2260000	96.7683	1925530	85.2004	91.2302	257382	11.3886	A
000116F_1	2263142	2253142	97.1644	2070157	91.8787	90.9781	137404	6.09833	A
000255F	2250420	2250000	89.3855	26953	1.19791	98.0035	2215737	98.4772	B
000248F	2247924	2247924	95.0572	2102249	93.5196	89.0579	131687	5.85816	A
000257F	2241829	2241829	91.1819	43453	1.93828	97.8003	2195213	97.9206	B
000259F	2238441	2238441	97.7604	2201392	98.3449	89.3874	35548	1.58807	A
000167F_2	2226932	2226932	90.1652	119968	5.38714	98.2385	2079800	93.3931	B
000252F	2225347	2225347	91.5363	62042	2.78797	97.7526	2157153	96.9356	B
000131F_2	2216161	2216161	96.9325	2109144	95.1711	89.6202	84308	3.80424	A
000245F	2196085	2170000	95.3735	1993502	91.8665	90.2911	171911	7.92217	A
000267F	2182334	2182334	91.2885	15279	0.700122	98.0121	2164684	99.1912	B
000176F_1	2181535	2181535	90.7347	202868	9.29932	98.886	1926188	88.2951	B
000266F	2179084	2179084	90.0005	161757	7.42316	98.3947	1969953	90.4028	B
000271F	2175814	2175814	91.6187	73922	3.39744	97.7491	2096395	96.3499	B
000270F	2175140	2170000	96.5287	2032634	93.6698	90.6831	131035	6.03848	A
000264F	2174012	2174012	90.0372	127815	5.87922	98.8597	2018475	92.8456	B
000279F	2169654	2169654	89.3432	27968	1.28905	97.7973	2135006	98.4031	B
000273F	2167794	2167794	90.084	63836	2.94474	97.8375	2085716	96.2138	B
000277F	2167568	2167568	91.0095	199092	9.18504	98.5572	1935749	89.3051	B
000274F	2160131	2160131	90.3621	181400	8.39764	98.4438	1948719	90.213	B
000211F_2	2157378	2150000	95.8851	2039763	94.8727	90.3839	107522	5.00102	A
000275F	2154133	2134133	88.0644	90788	4.25409	98.7224	2000667	93.7461	B
000278F	2148840	2148840	95.9607	1905838	88.6915	90.4446	204258	9.5055	A
000281F	2145868	2145868	89.0913	113164	5.27358	98.6597	2005946	93.4795	B
000284F	2131665	2121665	96.9303	1911302	90.085	90.2007	185339	8.73554	A
000283F	2130403	2130000	90.0094	33674	1.58094	97.4213	2089838	98.1145	B
000196F_2	2129348	2129348	95.343	2012631	94.5187	89.6644	112219	5.27011	A
000287F	2127880	2127880	97.0355	2048983	96.2922	88.99	76339	3.58756	A
000221F_1	2127026	2127026	90.4025	52453	2.46603	97.7071	2068400	97.2438	B
000286F	2123019	2123019	90.2323	66230	3.11961	97.6346	2053267	96.7145	B
000288F	2118259	2118259	89.6996	24308	1.14755	97.872	2084419	98.4025	B
000285F	2116971	2116971	92.1059	117400	5.54566	98.0805	1979729	93.5171	B
000240F_1	2107846	2107846	89.2065	55987	2.65612	97.9621	2030295	96.3208	B
000289F	2101825	2100000	97.0328	1983695	94.4617	91.2721	102779	4.89424	A
000291F	2100657	2100657	89.8026	184122	8.76497	98.5931	1871798	89.1054	B
000290F	2098541	2098541	97.4241	1893792	90.2433	91.165	176190	8.39583	A
000293F	2094556	2094556	96.9823	2016420	96.2696	88.138	74423	3.55316	A
000294F	2090969	2090969	96.5802	1792224	85.7126	91.715	261017	12.4831	A
000019F_1	2088776	2088776	95.888	1622111	77.6584	91.1376	386191	18.4889	A
000181F_2	2085897	2080000	97.0399	1876343	90.2088	90.5904	185888	8.93692	A
000300F	2079033	2079033	90.2495	135837	6.53366	98.3386	1914881	92.1044	B
000299F	2058261	2050000	90.301	143179	6.98434	98.4808	1892391	92.3118	B
000165F_2	2052160	2052160	91.0481	62077	3.02496	97.2491	1983724	96.6652	B
000075F_3	2051193	2050000	89.7121	72005	3.51244	98.1667	1966413	95.9226	B
000298F	2040061	2040061	91.4128	31017	1.5204	97.8161	2005549	98.3083	B
000189F_1	2017984	2017984	90.9391	74962	3.7147	97.5486	1930914	95.6853	B
000309F	2014952	2010000	91.0909	45896	2.28338	97.7379	1959325	97.4789	B
000319F	2011105	2010000	95.8964	1869582	93.014	89.6534	132913	6.61259	A
000315F	2010925	2010925	89.8755	125764	6.25404	98.654	1855550	92.2735	B
000308F	2006939	2006939	97.6626	1811729	90.2732	90.9926	160848	8.01459	A
000306F	2005760	2000000	93.3461	1726032	86.3016	89.8301	252841	12.642	A
000307F	2003026	2003026	95.5145	1824887	91.1065	90.1916	153547	7.66575	A
000314F	2001910	2001910	97.896	1953523	97.583	89.1104	46577	2.32663	A
000311F	1996586	1996586	90.1014	179650	8.99786	98.2726	1781585	89.2316	B
000254F_1	1990522	1990522	97.48	1806066	90.7333	90.6936	158047	7.93998	A
000328F	1989958	1979958	91.4746	78576	3.96857	98.0815	1887956	95.3533	B
000323F	1989864	1989864	88.3596	76007	3.81971	98.3498	1894992	95.2322	B
000010F_1	1983469	1983469	95.7624	1737385	87.5933	89.3049	208103	10.4919	A
000324F	1981425	1980000	97.7275	1876681	94.7819	90.5217	91110	4.60152	A
000312F	1978447	1978447	89.6244	68149	3.44457	97.9868	1900241	96.0471	B
000317F	1974595	1974595	89.2679	111658	5.65473	98.5331	1834635	92.912	B
000322F	1965666	1965666	97.2159	1897221	96.518	89.0269	58837	2.99323	A
000339F	1961133	1961133	96.4067	1830050	93.316	90.0432	111132	5.66672	A
000325F	1958217	1958217	97.2631	1832781	93.5944	89.7465	114929	5.86906	A
000334F	1945868	1945868	93.017	38549	1.98107	97.7901	1906618	97.9829	B
000147F_2	1942104	1930000	88.2298	33074	1.71368	97.2268	1893197	98.0931	B
000329F	1942102	1942102	90.1101	36187	1.86329	97.6449	1898989	97.7801	B
000337F	1940921	1940000	90.4863	218762	11.2764	98.8484	1660704	85.6033	B
000336F	1932194	1932194	89.6053	176903	9.15555	99.3018	1721819	89.1121	B
000348F	1931360	1930000	89.0318	68983	3.57425	97.8765	1844558	95.573	B
000340F	1929369	1929369	89.8803	87587	4.53967	98.1199	1822835	94.4783	B
000332F	1928630	1918630	98.0235	1840840	95.9455	89.1656	72720	3.7902	A
000335F	1928135	1928135	96.1736	1828937	94.8552	88.5489	88947	4.61311	A
000220F_1	1922577	1922577	90.0569	148729	7.73592	98.5679	1746909	90.8629	B
000346F	1917422	1900000	97.3736	1721114	90.5849	90.5436	153988	8.10463	A
000359F	1917091	1897091	91.0062	157054	8.27868	98.2731	1698236	89.5179	B
000227F_1	1913106	1913106	97.924	1881787	98.3629	88.583	29825	1.55898	A
000342F	1912502	1912502	95.5804	1725490	90.2216	91.2854	176919	9.25066	A
000343F	1912304	1912304	90.8803	44968	2.35151	97.7033	1856628	97.0885	B
000341F	1911516	1911516	93.574	1711033	89.5118	88.7052	175947	9.20458	A
000353F	1910556	1910556	95.7331	1736347	90.8818	89.708	142935	7.48133	A
000338F	1909739	1909739	89.2305	59050	3.09205	97.7792	1837447	96.2146	B
000112F_1	1899078	1899078	97.2873	1639143	86.3126	91.2829	234387	12.3421	A
000347F	1898744	1898744	90.1701	67062	3.53191	97.6868	1823250	96.024	B
000345F	1897810	1897810	90.1084	21903	1.15412	98.197	1870664	98.5696	B
000207F_2	1896490	1896490	96.1063	1773404	93.5098	89.6666	113257	5.97193	A
000360F	1895747	1895747	96.7396	1832142	96.6449	89.2326	59570	3.1423	A
000357F	1893520	1893520	90.2466	174606	9.22124	99.1029	1683010	88.8826	B
000352F	1892519	1892519	90.067	123455	6.52332	98.1748	1747921	92.3595	B
000369F	1888602	1888602	89.736	52295	2.76898	97.907	1816995	96.2085	B
000358F	1886960	1886960	97.1996	1600830	84.8365	91.0065	247741	13.1291	A
000355F	1886550	1886550	97.0913	1609116	85.2941	90.7586	228730	12.1242	A
000365F	1883590	1883590	96.3282	1628670	86.4663	90.6677	210462	11.1735	A
000354F	1879334	1879334	90.3899	35541	1.89115	98.1049	1841451	97.9842	B
000215F_2	1864108	1864108	90.7252	61667	3.30812	97.7892	1795442	96.3164	B
000295F_2	1847232	1847232	90.5063	34942	1.89159	97.7163	1809100	97.9357	B
000380F	1840514	1830000	89.7822	163500	8.93443	98.8133	1631051	89.1285	B
000362F	1839973	1839973	89.9668	40869	2.22117	97.8908	1789080	97.234	B
000370F	1835079	1825079	93.2753	727178	39.8436	96.0687	1047079	57.3717	U
000364F	1834873	1834873	96.289	1736718	94.6506	88.9375	95695	5.21535	A
000377F	1832146	1832146	89.5438	81635	4.4557	98.5369	1728014	94.3164	B
000371F	1831139	1811139	97.0898	1539164	84.9832	91.5324	215915	11.9215	A
000375F	1825018	1825018	95.8656	1516128	83.0747	90.9555	271242	14.8624	A
000379F	1818608	1808608	96.9794	1695191	93.729	90.393	104157	5.75896	A
000374F	1815222	1815222	90.1571	127576	7.02812	98.4383	1662341	91.5778	B
000376F	1810343	1810000	89.8357	33385	1.84448	97.4536	1767066	97.628	B
000388F	1808627	1808627	90.8187	50159	2.77332	97.4509	1752354	96.8886	B
000384F	1797484	1797484	90.2898	52385	2.91435	97.3109	1742141	96.9211	B
000387F	1791557	1781557	96.1969	1731717	97.2024	88.2522	45961	2.57982	A
000386F	1791009	1790000	91.5652	55174	3.08235	97.7433	1731819	96.7497	B
000392F	1782235	1782235	97.4734	1610503	90.3642	90.1592	140015	7.85615	A
000055F_3	1782174	1782174	90.5003	144081	8.08456	98.4113	1614500	90.5916	B
000381F	1776587	1770000	95.3267	1420766	80.2693	91.1846	297558	16.8112	A
000398F	1773770	1773770	88.863	54562	3.07605	97.9845	1705542	96.1535	B
000406F	1773414	1763414	96.8976	1528194	86.6611	90.5901	202991	11.5113	A
000403F	1772597	1772597	95.0207	1620765	91.4345	89.9501	128686	7.25974	A
000390F	1770434	1770434	96.4084	1663408	93.9548	91.1888	86206	4.8692	A
000409F	1769075	1760000	88.8244	35156	1.9975	97.5782	1713713	97.3701	B
000393F	1766515	1756515	89.587	45627	2.59759	98.1026	1692761	96.3704	B
000401F	1760136	1760000	91.6617	9587	0.544716	97.3109	1748988	99.3743	B
000366F_1	1758340	1758340	98.0189	1664131	94.6422	89.4214	78471	4.46279	A
000404F	1756270	1756270	91.6043	77309	4.40189	98.0649	1668928	95.0268	B
000399F	1753647	1753647	96.2301	1642840	93.6813	90.3432	107477	6.12877	A
000396F	1752613	1752613	90.7458	181411	10.3509	99.0589	1545513	88.1834	B
000411F	1747947	1740000	90.0263	72007	4.13833	98.215	1652204	94.9543	B
000402F	1745799	1745799	88.7233	26890	1.54027	97.7078	1709384	97.9141	B
000400F	1745369	1740000	94.4166	1630372	93.6995	89.5894	97290	5.59138	A
000416F	1732677	1732677	90.4558	156083	9.0082	98.6366	1546166	89.2357	B
000413F	1732271	1730000	90.0262	88318	5.10509	98.2268	1630456	94.246	B
000405F	1729656	1719656	90.284	168414	9.79347	98.5971	1523771	88.6091	B
000394F	1729088	1729088	96.0735	1609379	93.0768	90.165	116870	6.75905	A
000410F	1728354	1728354	89.6557	41848	2.42126	97.5471	1678363	97.1076	B
000408F	1719605	1719605	97.0045	1691456	98.3631	89.8874	18961	1.10264	A
000424F	1719061	1710000	97.0981	1502468	87.8636	89.6046	165698	9.68994	A
000302F_2	1718941	1718941	90.9484	27624	1.60704	97.6481	1687331	98.1611	B
000437F	1716415	1706415	91.0825	27684	1.62235	97.9871	1674769	98.1455	B
000407F	1716055	1716055	90.9025	53844	3.13766	98.0568	1653369	96.3471	B
000415F	1713331	1713331	91.6756	32521	1.89812	97.2824	1671394	97.5523	B
000418F	1712773	1702773	90.3271	78959	4.63708	98.6215	1606387	94.3395	B
000432F	1710414	1710000	89.568	19932	1.16561	97.7807	1686835	98.6453	B
000326F_1	1708702	1708702	96.5278	1626408	95.1838	89.6554	75863	4.4398	A
000412F	1707378	1707378	89.1517	132483	7.75944	98.3815	1542894	90.3663	B
000361F_1	1706187	1706187	90.8794	53687	3.14661	98.0069	1646975	96.5296	B
000439F	1706144	1696144	96.2762	1458235	85.9735	90.8602	206985	12.2033	A
000449F	1705428	1700000	95.9824	1594265	93.7803	89.1394	101113	5.94782	A
000423F	1704394	1704394	89.4272	46399	2.72232	97.3145	1651392	96.8903	B
000417F	1703510	1700000	97.3387	1548002	91.0589	90.2778	134896	7.93506	A
000427F	1702564	1702564	91.4232	153542	9.01828	98.6456	1538029	90.336	B
000430F	1701920	1701920	91.9573	47943	2.81699	97.8539	1645365	96.677	B
000382F_2	1701673	1700000	89.2039	33797	1.98806	97.608	1659379	97.6105	B
000421F	1699986	1699986	97.2918	1632607	96.0365	89.4606	61753	3.63256	A
000422F	1698431	1698431	91.2942	107715	6.34203	99.2815	1568765	92.3655	B
000428F	1698053	1698053	89.7286	106858	6.29297	98.3417	1573088	92.6407	B
000444F	1694162	1694162	90.607	156441	9.23412	99.1407	1499920	88.5346	B
000236F_1	1692664	1692664	89.6722	63749	3.76619	97.7674	1621064	95.77	B
000446F	1692062	1692062	90.2898	32873	1.94278	97.4594	1651453	97.6	B
000436F	1688869	1678869	96.8194	1473172	87.7479	90.7087	177336	10.5628	A
000425F	1686623	1656623	89.9211	72848	4.39738	98.4243	1563441	94.3752	B
000443F	1685972	1685972	95.7453	1540001	91.342	89.9881	144056	8.54439	A
000429F	1684379	1684379	95.5077	1552440	92.1669	90.6732	112673	6.68929	A
000445F	1682528	1680000	89.2377	38789	2.30887	97.9128	1634621	97.2989	B
000435F	1682379	1670000	91.1893	197887	11.8495	98.7765	1427996	85.5087	B
000447F	1678701	1670000	90.0303	37415	2.24042	97.8694	1626046	97.368	B
000438F	1672357	1672357	89.4759	70988	4.24479	98.4532	1585451	94.8034	B
000452F	1668682	1668682	97.4227	1463130	87.6818	90.7243	181351	10.8679	A
000442F	1658830	1658830	90.7264	47942	2.89011	97.6763	1602678	96.615	B
000305F_1	1656091	1656091	90.244	43789	2.64412	97.9583	1598773	96.539	B
000453F	1654052	1644052	97.3533	1461705	88.9087	91.7386	150333	9.14405	A
000330F_2	1650522	1650000	90.0957	70562	4.27648	98.0943	1557488	94.3932	B
000455F	1648845	1648845	96.6838	1573619	95.4377	90.3787	69399	4.20895	A
000462F	1647978	1647978	96.6839	1502085	91.1472	89.6796	122982	7.4626	A
000459F	1646795	1646795	90.1833	38431	2.33368	97.7028	1600605	97.1952	B
000477F	1642831	1642831	97.3812	1583099	96.3641	89.0796	57867	3.5224	A
000113F_1	1642348	1642348	97.5955	1580951	96.2616	89.5338	55722	3.39283	A
000466F	1638431	1628431	97.5022	1430679	87.8563	90.8697	164230	10.0852	A
000454F	1637264	1637264	89.6008	66545	4.0644	98.2218	1556549	95.0701	B
000457F	1635544	1635544	97.1677	1564690	95.6679	89.5079	64562	3.94743	A
000012F_2	1634395	1634395	89.9255	119560	7.31525	98.8925	1497222	91.6071	B
000450F	1629455	1629455	90.4016	35380	2.17128	97.581	1585628	97.3103	B
000463F	1628909	1628909	95.6428	1534904	94.229	89.1346	83548	5.12908	A
000478F	1628826	1628826	95.9318	1378133	84.609	90.5497	209924	12.8881	A
000480F	1627597	1610000	90.5046	47809	2.9695	97.9977	1550392	96.2976	B
000461F	1625203	1625203	95.7362	1506698	92.7083	90.2639	105538	6.49383	A
000310F_1	1621025	1621025	90.6107	124060	7.65318	98.4092	1468602	90.5971	B
000481F	1618717	1618717	95.3679	1474868	91.1134	88.7037	122206	7.54956	A
000316F_1	1617537	1617537	97.8002	1573918	97.3034	90.8863	41615	2.57274	A
000474F	1614129	1614129	93.7776	45128	2.79581	97.1489	1565803	97.0061	B
000468F	1612859	1612859	89.7343	53015	3.28702	97.9682	1552706	96.2704	B
000356F_1	1612458	1612458	95.2613	1464261	90.8092	90.0441	137882	8.55104	A
000470F	1609372	1609372	89.7596	50323	3.12687	98.817	1543530	95.9088	B
000487F	1604718	1580000	97.7578	1431113	90.5768	91.6641	132615	8.39335	A
000486F	1604520	1604520	89.9653	12807	0.798183	98.2824	1590961	99.1549	B
000451F	1603120	1603120	92.3285	1438173	89.7109	89.7725	160072	9.98503	A
000471F	1601047	1601047	95.7555	1506115	94.0706	89.8364	90176	5.63231	A
000473F	1601010	1600000	89.901	52447	3.27794	97.4709	1538723	96.1702	B
000304F_2	1600812	1600000	90.273	30021	1.87631	97.8544	1563415	97.7134	B
000485F	1600202	1600000	95.8462	1544646	96.5404	87.6836	50998	3.18737	A
000490F	1599104	1580000	91.8104	47382	2.99886	97.9173	1531520	96.9316	B
000489F	1596030	1590000	90.2299	200523	12.6115	99.2218	1360918	85.5923	B
000472F	1593252	1580000	96.274	1336280	84.5747	91.5469	204571	12.9475	A
000498F	1593203	1580000	90.3177	82616	5.22886	98.4067	1473288	93.2461	B
000493F	1591321	1590000	90.1369	38363	2.41277	97.7705	1542503	97.0128	B
000502F	1588674	1588674	90.2909	74181	4.66937	97.7948	1503579	94.6436	B
000497F	1587317	1587317	90.0652	13408	0.844696	97.3879	1572164	99.0454	B
000495F	1585625	1585625	90.9306	45874	2.89312	97.8249	1536720	96.9157	B
000488F	1585537	1580000	96.0409	1493365	94.5168	90.1245	85303	5.39892	A
000508F	1585320	1585320	93.35	1477679	93.2101	89.063	97762	6.1667	A
000499F	1582381	1580000	96.1391	1277801	80.8735	92.5776	250546	15.8573	A
000496F	1582069	1582069	97.6926	1525553	96.4277	90.1806	55380	3.50048	A
000504F	1579973	1579973	90.1582	61442	3.8888	97.6611	1514467	95.854	B
000503F	1578134	1570000	96.8944	1413643	90.041	90.2201	133083	8.47662	A
000506F	1577916	1577916	95.9816	1473960	93.4118	88.8718	94280	5.97497	A
000494F	1577115	1577115	89.9595	14360	0.910523	98.4655	1560948	98.9749	B
000491F	1576980	1576980	90.5312	21969	1.39311	98.3462	1551379	98.3766	B
000515F	1574946	1560000	89.418	119964	7.69	98.5761	1409708	90.3659	B
000368F_2	1572444	1570000	89.8172	79143	5.04096	98.6538	1473577	93.8584	B
000505F	1569000	1569000	90.0506	52082	3.31944	97.4965	1514089	96.5003	B
000469F	1566292	1566292	94.0717	1435518	91.6507	88.6053	115156	7.35214	A
000159F_3	1562766	1562766	96.2661	1479582	94.6771	89.2238	80644	5.16034	A
000177F_1	1561093	1561093	92.0096	28160	1.80386	97.9696	1531492	98.1038	B
000516F	1558744	1558744	90.2308	84399	5.41455	97.6038	1466313	94.0702	B
000166F_2	1558714	1558714	91.4253	146335	9.38819	99.0961	1385230	88.8701	B
000512F	1558592	1558592	96.4011	1484786	95.2646	91.1216	63208	4.05546	A
000222F_1	1556912	1556912	90.8808	36724	2.35877	97.434	1512148	97.1248	B
000514F	1553055	1553055	91.0712	63068	4.0609	97.7394	1483067	95.4935	B
000521F	1552527	1552527	96.9643	1421513	91.5612	90.8161	112820	7.26686	A
000125F	1549962	1530000	91.1656	66147	4.32333	98.1533	1446839	94.5646	B
000509F	1548528	1548528	96.9225	1470954	94.9905	90.3177	74241	4.79429	A
000537F	1548395	1538395	89.6718	52876	3.43709	97.9984	1470738	95.6021	B
000030F_1	1547725	1547725	95.022	1345584	86.9395	90.9533	177246	11.452	A
000536F	1547662	1547662	96.0105	1455706	94.0584	89.4012	85042	5.49487	A
000153F_2	1545666	1545666	94.6002	1405032	90.9014	89.7498	127544	8.25172	A
000519F	1545511	1545511	95.7986	1315737	85.1328	89.4054	197417	12.7736	A
000517F	1540735	1540000	89.6886	90397	5.86994	98.47	1429427	92.8199	B
000523F	1540155	1540155	89.9815	35932	2.33301	98.4422	1502353	97.5456	B
000510F	1539772	1539772	90.0417	22423	1.45625	97.8498	1511172	98.1426	B
000268F_1	1538711	1538711	96.7747	1420344	92.3074	89.5575	101955	6.626	A
000518F	1536298	1530000	91.338	154439	10.0941	98.3249	1355299	88.5816	B
000539F	1535087	1535087	96.4654	1441901	93.9296	89.5965	86670	5.64593	A
000331F_1	1534163	1534163	96.2045	1374660	89.6033	90.0417	146707	9.56267	A
000132F_2	1533814	1530000	96.3872	1466606	95.8566	88.5842	58977	3.85471	A
000507F	1533561	1533561	91.591	36480	2.37878	97.976	1490526	97.1938	B
000529F	1532273	1530000	91.8262	168941	11.0419	99.2591	1332349	87.0816	B
000520F	1532123	1522123	92.7737	26603	1.74776	97.3018	1482149	97.3738	B
000524F	1531968	1520000	90.2892	12543	0.825197	97.3745	1497314	98.5075	B
000373F_2	1526070	1526070	96.1063	1351001	88.5281	90.0294	137732	9.02527	A
000535F	1517085	1510000	97.2844	1444143	95.6386	90.1884	63097	4.17861	A
000540F	1512248	1512248	97.9705	1391390	92.0081	91.007	94027	6.2177	A
000525F	1511332	1511332	89.438	61628	4.07773	98.393	1436765	95.0661	B
000541F	1510808	1510000	91.0057	29156	1.93086	97.151	1478126	97.8891	B
000534F	1509953	1509953	89.4854	73829	4.88949	98.5006	1410239	93.3962	B
000530F	1508879	1500000	90.8144	77767	5.18447	98.7454	1401947	93.4631	B
000528F	1507380	1507380	89.0356	23979	1.59077	97.8024	1474558	97.8226	B
000389F_1	1501434	1501434	95.8199	1394042	92.8474	89.8594	101469	6.75814	A
000532F	1499612	1499612	90.7599	47196	3.14721	97.7532	1446816	96.4794	B
000553F	1497523	1497523	88.9918	67724	4.5224	98.2188	1415088	94.4952	B
000544F	1494412	1494412	90.4859	71596	4.79091	98.0788	1410068	94.356	B
000551F	1493165	1480000	91.1213	63857	4.31466	98.0316	1408143	95.1448	B
000448F_2	1493063	1493063	90.1905	117808	7.89036	97.8837	1360483	91.1203	B
000547F	1485680	1485680	94.7814	1365805	91.9313	89.7472	103358	6.95695	A
000548F	1482349	1482349	88.3225	47783	3.22346	98.458	1420742	95.844	B
000545F	1480970	1480000	91.2932	40514	2.73743	97.4032	1436718	97.0755	B
000542F	1480897	1480000	95.72	1408817	95.1903	89.3895	68679	4.64047	A
000550F	1477830	1477830	89.3398	19195	1.29886	97.9111	1457671	98.6359	B
000484F_2	1476489	1476489	88.4568	20288	1.37407	97.0426	1447688	98.0494	B
000560F	1470681	1470000	90.7937	46015	3.13027	97.8356	1420731	96.6484	B
000561F	1469604	1469604	91.9148	23735	1.61506	97.2274	1440862	98.0442	B
000555F	1465143	1465143	96.1977	1400288	95.5735	90.0861	58194	3.9719	A
000562F	1462372	1462372	96.1201	1282759	87.7177	89.6425	134175	9.17516	A
000247F_1	1461301	1461301	97.4271	1321111	90.4065	90.8545	121837	8.33757	A
000549F	1460446	1460446	89.1543	34945	2.39276	97.5473	1419175	97.1741	B
000556F	1458825	1458825	89.0678	23061	1.58079	97.6665	1431922	98.1558	B
000554F	1458718	1458718	91.435	68724	4.71126	97.6809	1385321	94.9684	B
000552F	1458085	1458085	89.3145	53371	3.66035	98.1921	1388321	95.2154	B
000585F	1456940	1450000	89.2148	50013	3.44917	98.1088	1394088	96.144	B
000573F	1454755	1454755	91.3503	51329	3.52836	97.7929	1398850	96.1571	B
000578F	1453306	1450000	97.2514	1383987	95.4474	89.9365	60490	4.17172	A
000568F	1451114	1451114	91.9428	37517	2.58539	98.0345	1413075	97.3786	B
000558F	1448313	1448313	96.9688	1404164	96.9517	87.3627	40901	2.82404	A
000567F	1443797	1443797	87.4721	10202	0.706609	98.4166	1432525	99.2193	B
000250F_3	1442884	1442884	96.3132	1332629	92.3587	90.3824	105779	7.33108	A
000570F	1442395	1440000	97.5399	1353265	93.9767	89.3961	80222	5.57097	A
000559F	1441230	1441230	90.4388	58616	4.06708	97.7962	1379676	95.7291	B
000589F	1440776	1440776	90.9982	156210	10.8421	99.1927	1254456	87.0681	B
000566F	1438229	1438229	89.6693	60259	4.18981	98.1539	1349606	93.838	B
000397F_2	1438207	1438207	90.7446	98392	6.8413	98.5626	1322928	91.9845	B
000577F	1437589	1437589	90.5535	19606	1.36381	98.4054	1415155	98.4395	B
000575F	1437015	1437015	92.0846	36293	2.52558	97.5864	1396652	97.1912	B
000256F_2	1429727	1429727	90.5897	66116	4.62438	98.3123	1347845	94.2729	B
000591F	1426486	1426486	90.8452	28244	1.97997	97.8675	1386776	97.2162	B
000584F	1421859	1421859	92.2249	20834	1.46526	97.9543	1397734	98.3033	B
000569F	1421628	1420000	96.2102	1307179	92.0549	90.0801	102226	7.19901	A
000590F	1419703	1419703	88.1761	18598	1.30999	98.0287	1391517	98.0147	B
000581F	1419563	1419563	94.9901	1324542	93.3063	88.1817	77053	5.42794	A
000610F	1415711	1405711	89.6723	128956	9.17372	98.9233	1252209	89.0801	B
000599F	1412959	1402959	97.3434	1322006	94.2298	89.6049	65835	4.69258	A
000574F	1411775	1411775	96.1966	1307859	92.6393	89.5484	94706	6.70829	A
000583F	1411614	1411614	90.3533	43884	3.10878	98.0274	1359952	96.3402	B
000601F	1408947	1408947	91.9367	45507	3.22986	97.5567	1360996	96.5967	B
000596F	1408863	1398863	95.0739	1311752	93.7727	88.9997	84134	6.01446	A
000588F	1405292	1390000	96.0363	1259732	90.6282	90.8631	115408	8.30273	A
000586F	1401386	1400000	89.8676	66419	4.74421	98.0754	1322724	94.4803	B
000608F	1398156	1390000	97.3239	1316771	94.7317	88.7418	65674	4.72475	A
000592F	1398154	1398154	96.5836	1352859	96.7604	90.2265	42728	3.05603	A
000609F	1397190	1397190	94.6316	1284637	91.9443	89.8329	99670	7.1336	A
000613F	1395408	1380000	91.7326	38257	2.77225	97.9227	1338777	97.0128	B
000597F	1395149	1395149	89.6624	62395	4.47228	98.256	1317508	94.4349	B
000593F	1394830	1390000	97.1442	1314801	94.59	90.8051	65515	4.71331	A
000602F	1390623	1390000	91.8024	21810	1.56906	98.2704	1367151	98.3562	B
000598F	1388930	1370000	88.8361	30864	2.25285	98.0651	1332858	97.2889	B
000172F_1	1387204	1387204	96.9115	1270455	91.5839	89.6746	94943	6.8442	A
000420F_1	1387196	1387196	89.6536	76490	5.514	98.1526	1291575	93.1069	B
000206F_1	1383756	1383756	97.5949	1208943	87.3668	92.0611	148973	10.7658	A
000611F	1381651	1381651	94.5089	1223082	88.5232	89.4131	149784	10.8409	A
000614F	1381493	1381493	97.6444	1284206	92.9578	89.638	84834	6.14075	A
000620F	1377486	1377486	88.8782	17157	1.24553	97.7574	1357303	98.5348	B
000606F	1376859	1376859	95.4696	1288296	93.5678	90.0658	82263	5.97469	A
000132F_1	1376496	1376496	95.4359	1314038	95.4625	89.9233	60315	4.38178	A
000644F	1376214	1376214	90.175	32754	2.38001	97.7538	1341891	97.506	B
000258F_1	1375115	1365115	97.0097	1251087	91.647	90.7833	89020	6.52106	A
000615F	1374110	1374110	95.9398	1215249	88.439	90.2401	135003	9.82476	A
000157F_1	1372087	1362087	94.9317	1214271	89.1478	88.9594	130726	9.59748	A
000617F	1369950	1359950	90.1266	69387	5.10217	98.2678	1274504	93.717	B
000618F	1363607	1363607	89.4768	84900	6.22613	98.4009	1268470	93.0231	B
000616F	1363329	1363329	90.2835	78460	5.75503	98.5529	1269674	93.1304	B
000433F_1	1362576	1362576	95.9362	1251112	91.8196	89.6905	101207	7.42762	A
000157F_2	1362250	1360000	95.6313	1296275	95.3143	90.3501	61736	4.53941	A
000621F	1359621	1349621	96.3356	1102622	81.6986	91.6363	182329	13.5096	A
000623F	1358023	1358023	90.106	53805	3.96201	97.4743	1298126	95.5894	B
000619F	1356626	1356626	89.5929	105899	7.80606	98.8073	1231085	90.7461	B
000626F	1355720	1340000	91.484	30989	2.31261	96.9573	1307140	97.5478	B
000627F	1353324	1340000	91.4629	35709	2.66485	97.5144	1300310	97.0381	B
000636F	1348274	1320000	93.4373	1212444	91.8518	88.9749	102510	7.76591	A
000634F	1346802	1346802	90.8491	109040	8.09622	98.0659	1220189	90.599	B
000639F	1343856	1323856	96.2468	1088353	82.2108	91.5089	196113	14.8138	A
000648F	1342315	1342315	89.964	60975	4.54253	97.7439	1271186	94.701	B
000686F	1342077	1332077	90.4083	115517	8.67195	98.4469	1188036	89.1867	B
000349F_2	1339058	1339058	91.1818	32760	2.4465	98.0699	1304958	97.4534	B
000643F	1338926	1338926	94.9542	1226546	91.6067	89.4768	103548	7.73366	A
000500F_1	1338390	1338390	90.3799	71575	5.34784	98.8012	1245339	93.0475	B
000385F_2	1337066	1330000	89.6358	30629	2.30293	98.0814	1285601	96.6617	B
000632F	1332929	1332929	95.7827	1219607	91.4983	90.2793	86678	6.50282	A
000631F	1332208	1332208	97.1412	1210826	90.8887	91.3823	108228	8.12396	A
000441F_2	1327440	1317440	97.4502	1188358	90.2021	90.3174	112152	8.51287	A
000460F_1	1327282	1327282	97.8318	1279375	96.3906	90.0084	42859	3.22908	A
000656F	1323149	1323149	88.9202	25048	1.89306	98.0297	1292396	97.6758	B
000638F	1322756	1320000	91.1977	58742	4.45015	98.3399	1244868	94.3082	B
000378F_1	1322703	1322703	91.0347	16605	1.25538	97.5358	1305430	98.6941	B
000661F	1321953	1311953	89.8799	96160	7.32953	98.4599	1195593	91.1308	B
000641F	1320169	1320000	96.0469	1295586	98.1505	87.5356	23216	1.75879	A
000665F	1320159	1320000	96.2464	1159189	87.8173	90.6654	132511	10.0387	A
000642F	1318952	1318952	88.2464	37720	2.85985	98.2511	1268592	96.1818	B
000071F_1	1318774	1318774	97.2241	1257558	95.3581	90.0203	56428	4.27882	A
000344F_2	1318396	1318396	89.5356	31758	2.40884	98.0263	1275873	96.7746	B
000652F	1317501	1310000	95.7295	1214454	92.7064	88.4709	93449	7.13351	A
000645F	1317372	1317372	96.3071	1226399	93.0944	89.4961	86924	6.59829	A
000679F	1316258	1316258	96.8822	1254596	95.3154	90.7746	57583	4.37475	A
000655F	1316222	1316222	89.1284	19078	1.44945	97.9155	1292454	98.1942	B
000662F	1315480	1315480	97.5988	1214486	92.3227	89.9167	85328	6.48645	A
000629F	1313821	1310000	96.3723	1237841	94.4917	89.2781	65505	5.00038	A
000265F_1	1313219	1313219	95.8362	1259270	95.8919	88.9502	52854	4.02477	A
000260F_2	1312690	1292690	89.6516	47588	3.68132	97.9347	1235511	95.5767	B
000669F	1310399	1310399	90.1411	87868	6.70544	98.3764	1203963	91.8776	B
000651F	1309644	1299644	96.1722	1226947	94.4064	88.7422	63973	4.92235	A
000668F	1308539	1308539	97.2153	1284434	98.1579	87.7409	21990	1.6805	A
000640F	1307478	1307478	94.637	1219975	93.3075	88.9043	85697	6.55437	A
000667F	1305295	1305295	90.5509	40324	3.08926	98.0303	1254252	96.0895	B
000670F	1305183	1305183	93.7697	1207578	92.5217	88.057	73262	5.61316	A
000659F	1303434	1300000	91.0618	54999	4.23069	97.7738	1240939	95.4568	B
000653F	1302559	1292559	96.4998	1098657	84.9986	90.5807	170302	13.1756	A
000681F	1302524	1300000	94.3834	1205030	92.6946	89.1408	83833	6.44869	A
000671F	1299865	1299865	90.4314	38234	2.94138	97.84	1258044	96.7827	B
000672F	1297315	1287315	89.2381	76172	5.91712	98.734	1194031	92.7536	B
000678F	1296865	1296865	90.0818	61002	4.7038	97.6655	1226791	94.5967	B
000232F_1	1293691	1283691	89.5193	21918	1.70742	97.7047	1257905	97.9913	B
000658F	1292736	1292736	89.1874	24582	1.90155	97.3234	1266768	97.9912	B
000689F	1291943	1291943	92.4241	1138094	88.0917	89.0453	144301	11.1693	A
000168F_1	1291092	1291092	90.9486	18188	1.40873	97.9233	1270840	98.4314	B
000683F	1289977	1289977	96.9508	1254906	97.2813	89.985	31026	2.40516	A
000690F	1287490	1287490	96.6338	1219599	94.7269	90.259	64416	5.00322	A
000674F	1286761	1286761	89.6077	3985	0.309692	97.7146	1280391	99.505	B
000685F	1285401	1285401	90.0941	28186	2.19278	97.9653	1255055	97.6392	B
000657F	1284445	1284445	95.3221	1161723	90.4455	90.4895	99641	7.75751	A
000697F	1283608	1283608	92.1492	8242	0.642096	98.0276	1274089	99.2584	B
000682F	1283404	1260000	96.8356	1114373	88.4423	90.7107	111280	8.83175	A
000112F_2	1278146	1270000	94.503	1159703	91.3152	88.1142	97512	7.67811	A
000687F	1278064	1278064	89.5556	98867	7.73568	98.6239	1161580	90.8859	B
000272F_2	1276998	1276998	90.0769	47508	3.72029	97.2674	1218990	95.4575	B
000696F	1276343	1266343	95.0032	1171271	92.4924	89.2212	82044	6.47881	A
000607F_2	1275509	1275509	97.7602	1235533	96.8659	91.748	39473	3.09469	A
000666F	1274852	1270000	96.8512	1145644	90.2082	90.5844	110726	8.71858	A
000684F	1273067	1273067	96.485	1121121	88.0646	90.1263	116771	9.17242	A
000600F_1	1272694	1272694	97.0277	1053855	82.8051	91.4753	189838	14.9162	A
000676F	1272679	1272679	95.7507	1170979	92.009	89.5571	97761	7.68151	A
000691F	1271899	1271899	97.3806	1215694	95.581	89.6931	50263	3.95181	A
000688F	1271159	1271159	89.8016	51437	4.04646	98.6757	1204726	94.7738	B
000261F_2	1269626	1269626	89.1922	49540	3.90194	97.8747	1214525	95.6601	B
000695F	1269469	1269469	91.6917	13568	1.06879	97.9657	1254132	98.7919	B
000705F	1263962	1260000	95.3117	1072893	85.1502	89.8955	155545	12.3448	A
000219F_2	1259457	1240000	90.7871	25807	2.08121	97.4459	1209701	97.5565	B
000646F	1253528	1250000	90.4257	47526	3.80208	97.7973	1196640	95.7312	B
000113F_3	1252722	1242722	96.9872	1109693	89.2954	91.0172	106523	8.57175	A
000698F	1252099	1252099	96.3965	1138293	90.9108	90.9446	96902	7.73916	A
000699F	1251809	1251809	91.3965	51231	4.09256	97.3652	1197420	95.6552	B
000707F	1250849	1250000	88.7707	8799	0.70392	97.9311	1240844	99.2675	B
000704F	1249276	1230000	97.0838	1191058	96.834	88.3655	38085	3.09634	A
000708F	1248871	1248871	89.4301	39921	3.19657	98.2029	1198634	95.9774	B
000710F	1248303	1248303	92.4072	18890	1.51325	97.7904	1228246	98.3933	B
000673F	1246919	1246919	92.2911	14915	1.19615	97.6201	1231078	98.7296	B
000726F	1246302	1246302	89.1989	6258	0.502125	97.888	1239434	99.4489	B
000715F	1245834	1240000	89.9247	34066	2.74726	97.4686	1204819	97.1628	B
000269F_2	1244942	1244942	92.1844	69696	5.59833	97.0309	1173964	94.2987	B
000103F_3	1242923	1242923	89.1983	12947	1.04166	98.4978	1225022	98.5598	B
000700F	1239988	1230000	91.3139	39025	3.17276	98.1715	1178796	95.8371	B
000711F	1228417	1218417	90.1744	12220	1.00294	97.3649	1203787	98.7993	B
000055F_1	1225556	1215556	89.8664	57961	4.76827	98.5419	1127698	92.7722	B
000703F	1224626	1224626	89.3602	86476	7.06142	98.443	1117134	91.2225	B
000716F	1224038	1224038	96.7124	1171481	95.7063	91.517	49120	4.01295	A
000709F	1223274	1220000	89.259	63574	5.21098	98.4033	1137575	93.2439	B
000712F	1221822	1221822	98.1589	1185865	97.0571	88.4266	35295	2.88872	A
000722F	1219348	1219348	88.5366	26593	2.18092	97.7026	1186274	97.2876	B
000742F	1219090	1219090	90.6165	42783	3.50942	98.0549	1164446	95.5176	B
000719F	1218869	1218869	90.1967	121988	10.0083	98.7702	1076386	88.3102	B
000723F	1216266	1210000	87.6514	8080	0.667769	97.888	1189591	98.3133	B
000724F	1215270	1180000	87.7563	11620	0.984746	95.987	1164920	98.722	B
000730F	1214521	1210000	86.5764	10312	0.852231	98.0602	1199290	99.1149	B
000238F_1	1213413	1213413	93.3596	1062543	87.5665	90.6547	135010	11.1265	A
000729F	1213076	1213076	90.7383	22767	1.8768	97.5383	1189376	98.0463	B
000736F	1210781	1200000	91.8898	13044	1.087	97.7171	1185602	98.8002	B
000625F_2	1209387	1209387	90.6993	129650	10.7203	99.0272	1059508	87.607	B
000717F	1206968	1206968	91.0582	43487	3.603	97.7292	1153866	95.6004	B
000735F	1206281	1206281	96.6017	1153425	95.6183	90.3365	50386	4.17697	A
000731F	1205132	1205132	89.4975	63347	5.25644	98.9072	1126597	93.4833	B
000727F	1204181	1194181	96.5658	1132504	94.8352	88.8531	59623	4.99279	A
000714F	1203921	1203921	96.6557	1150605	95.5715	89.5554	52128	4.32985	A
000153F_1	1202764	1202764	95.9177	1158838	96.3479	88.7965	39489	3.28319	A
000210F_1	1200518	1200000	96.0611	1102633	91.8861	89.9149	89289	7.44075	A
000757F	1197281	1187281	95.7735	1148559	96.7386	89.9936	36943	3.11156	A
000745F	1196618	1196618	95.9143	1156706	96.6646	89.685	38442	3.21255	A
000750F	1195237	1190000	89.4362	64641	5.43202	98.054	1111655	93.4164	B
000725F	1192225	1190000	90.7983	15472	1.30017	97.3945	1172850	98.5588	B
000210F_2	1191278	1190000	98.3996	1119609	94.0848	90.6864	53181	4.46899	A
000751F	1191077	1191077	94.9932	1127482	94.6607	89.1513	60344	5.06634	A
000734F	1190796	1190796	90.622	51047	4.2868	98.5582	1133739	95.2085	B
000748F	1186277	1186277	90.5366	49733	4.19236	98.0623	1127072	95.0092	B
000753F	1186159	1186159	89.9577	77371	6.52282	98.8557	1091773	92.0427	B
000756F	1185148	1185148	95.9707	1129436	95.2992	89.6106	54961	4.63748	A
000467F_2	1184254	1184254	90.3595	60181	5.08176	98.0081	1108007	93.5616	B
000754F	1183950	1173950	94.6556	20102	1.71234	97.6892	1153732	98.2778	B
000741F	1183160	1183160	90.4704	61527	5.20023	98.8185	1111850	93.9729	B
000063F_2	1181491	1171491	90.7514	61975	5.29027	97.4195	1101995	94.0677	B
000738F	1179091	1179091	89.9078	29131	2.47063	97.5666	1141834	96.8402	B
000755F	1177411	1177411	96.6336	1111698	94.4189	89.1779	62886	5.34104	A
000746F	1176641	1176641	88.3665	34194	2.90607	98.3874	1137334	96.6594	B
000301F_2	1174441	1160000	88.1555	41043	3.53819	97.9018	1111454	95.815	B
000747F	1173931	1173931	94.0504	1065077	90.7274	89.9418	97782	8.32945	A
000758F	1173058	1170000	92.1296	115806	9.89795	99.2056	1035469	88.5016	B
000765F	1172884	1170000	90.8594	24364	2.08239	97.3627	1144772	97.8438	B
000739F	1171897	1170000	89.5543	42862	3.66342	97.5867	1109113	94.796	B
000005F_2	1171014	1170000	96.5122	1042854	89.1328	90.4901	105397	9.00829	A
000771F	1170280	1170000	90.0487	31682	2.70786	97.2964	1134471	96.9633	B
000763F	1168854	1168854	96.4452	1007160	86.1665	89.5936	130811	11.1914	A
000414F	1167800	1160000	88.9734	65263	5.62612	98.6977	1082550	93.3233	B
000761F	1161873	1160000	94.2478	1075975	92.7565	87.9127	76546	6.59879	A
000759F	1160852	1160852	89.2569	14725	1.26846	97.3948	1145326	98.6625	B
000770F	1159437	1159437	89.8782	82579	7.12234	98.7195	1058526	91.2966	B
000798F	1158967	1158967	90.1175	43272	3.73367	98.5082	1103604	95.2231	B
000799F	1158927	1158927	93.2353	1061795	91.6188	88.4115	84062	7.25343	A
000103F_1	1157355	1157355	90.4539	39763	3.43568	98.0928	1112141	96.0933	B
000778F	1155226	1145226	90.5756	30229	2.63957	98.2742	1111665	97.0695	B
000071F_3	1154697	1154697	97.2626	1056686	91.512	91.4513	92018	7.96902	A
000790F	1154662	1154662	95.4192	1069694	92.6413	90.3612	82618	7.15517	A
000777F	1151285	1150000	90.253	87410	7.60087	98.9965	1046375	90.9891	B
000785F	1150686	1100000	92.5187	16673	1.51573	97.3832	1082037	98.367	B
000764F	1149984	1149984	90.3552	11087	0.9641	97.9165	1137292	98.8963	B
000784F	1149967	1149967	95.6579	843669	73.3646	92.453	265228	23.064	A
000219F_1	1149486	1149486	91.8757	22633	1.96897	97.9268	1126816	98.0278	B
000774F	1146961	1146961	90.6265	28447	2.48021	97.7966	1112487	96.9943	B
000782F	1146101	1146101	93.341	1074760	93.7753	87.8398	65885	5.74862	A
000789F	1144864	1144864	89.9264	82879	7.2392	98.7614	1050290	91.7393	B
000327F_2	1144722	1144722	92.8347	4593	0.401233	97.7397	1139466	99.5408	B
000797F	1144040	1140000	90.9918	101788	8.92877	98.7082	1007782	88.4019	B
000781F	1139857	1139857	89.5449	14203	1.24603	97.9652	1119325	98.1987	B
000786F	1139125	1129125	88.5621	28398	2.51504	98.3302	1077687	95.4444	B
000802F	1137828	1137828	90.9397	37551	3.30024	98.0248	1093583	96.1115	B
000793F	1137738	1137738	89.5031	9088	0.798778	97.6995	1123927	98.7861	B
000796F	1136441	1136441	90.2331	70801	6.23006	98.8495	1052396	92.6045	B
000806F	1135594	1135594	96.4528	990511	87.224	91.495	112043	9.86647	A
000787F	1135533	1135533	89.9113	22479	1.9796	98.2549	1111146	97.8524	B
000794F	1135494	1135494	90.6651	17848	1.57183	97.5291	1112517	97.9765	B
000800F	1134892	1134892	90.132	73682	6.49242	98.5163	1049357	92.4632	B
000814F	1132476	1132476	92.7494	83147	7.34205	98.6369	1033445	91.2554	B
000571F_1	1132007	1132007	94.6668	1043993	92.225	90.358	84090	7.4284	A
000779F	1131353	1130000	89.326	77194	6.83133	98.4162	1039577	91.998	B
000166F_1	1129715	1129715	89.7378	20631	1.82621	98.552	1100339	97.3997	B
000792F	1128268	1118268	88.8157	35958	3.21551	97.3667	1078931	96.4823	B
000622F_2	1124737	1124737	97.8822	1058545	94.1149	90.0422	63151	5.61473	A
000282F_1	1123464	1123464	94.3315	1004220	89.386	90.5407	105820	9.41908	A
000805F	1123376	1123376	94.7688	1053004	93.7357	89.48	59101	5.26102	A
000828F	1122130	1112130	91.3519	20642	1.85608	97.3241	1090570	98.0614	B
000809F	1121499	1111499	88.9015	22429	2.01791	97.2101	1086090	97.714	B
000775F	1121174	1120000	87.7459	39871	3.55991	97.8034	1068760	95.425	B
000803F	1120489	1120489	97.0479	989809	88.3372	90.1699	120025	10.7118	A
000810F	1118640	1108640	91.7036	14219	1.28256	97.6664	1093699	98.6523	B
000813F	1118219	1118219	89.0716	9066	0.810754	98.254	1102957	98.6352	B
000168F_3	1117751	1117751	91.0177	44854	4.01288	97.2431	1068753	95.6164	B
000604F_1	1115444	1115444	95.4921	1039141	93.1594	89.0912	61338	5.49898	A
000822F	1113788	1103788	87.9953	1995	0.180741	97.0732	1101253	99.7703	B
000825F	1113724	1113724	96.2778	970994	87.1844	90.2373	125255	11.2465	A
000812F	1112976	1112976	96.3968	946664	85.057	92.1684	147185	13.2245	A
000476F_1	1112913	1112913	97.1627	1010227	90.7732	89.956	88001	7.90727	A
000795F	1112644	1112644	94.9331	1034067	92.9378	89.9813	76260	6.85394	A
000819F	1110284	1110000	90.6064	28494	2.56703	97.4501	1075367	96.8799	B
000801F	1109217	1109217	90.0544	74573	6.72303	98.0961	1019149	91.88	B
000818F	1104121	1104121	96.2211	926102	83.8769	90.5242	162244	14.6944	A
000831F	1103466	1103466	89.2655	66520	6.02828	98.2794	1030419	93.3802	B
000816F	1102637	1102637	96.6369	891427	80.845	91.7097	181120	16.4261	A
000262F_2	1102387	1100000	97.7188	1051549	95.5954	90.5782	45341	4.12191	A
000262F_1	1102151	1082151	95.7758	960797	88.7859	90.4435	102396	9.46227	A
000832F	1099794	1099794	90.0692	27525	2.50274	98.1321	1064328	96.7752	B
000808F	1099136	1099136	96.8433	1023222	93.0933	90.3791	69638	6.3357	A
000677F_2	1098801	1080000	90.9926	113724	10.53	98.4489	943563	87.3669	B
000313F_2	1098634	1090000	89.9101	20312	1.86349	97.7682	1068681	98.0441	B
000821F	1097781	1097781	96.2407	1027731	93.6189	89.4798	54361	4.9519	A
000242F_2	1094963	1090000	89.8494	40478	3.71358	98.3445	1041632	95.5626	B
000817F	1094557	1094557	90.5909	32882	3.00414	98.3499	1055435	96.4258	B
000835F	1090963	1080963	88.7078	56227	5.20157	98.1277	1015031	93.9006	B
000823F	1090274	1090000	97.6269	1025673	94.0984	89.6431	54830	5.03028	A
000847F	1088060	1088060	91.6292	25628	2.35538	98.3702	1047020	96.2281	B
000826F	1081811	1081811	89.7011	27318	2.52521	98.642	1053935	97.4232	B
000829F	1081509	1071509	96.2741	818209	76.3604	92.9225	212879	19.8672	A
000833F	1078024	1078024	89.7592	73943	6.85912	98.4327	992942	92.1076	B
000830F	1076838	1076838	88.2497	38320	3.55857	98.3282	1032469	95.8797	B
000701F_2	1076450	1076450	89.8856	30324	2.81704	97.7678	1042757	96.87	B
000849F	1075971	1075971	90.5372	46693	4.33962	97.2079	1024580	95.2238	B
000840F	1075288	1065288	90.0054	68692	6.44821	98.7047	982574	92.2355	B
000841F	1074384	1074384	89.3732	49303	4.58896	97.9806	1018062	94.7577	B
000850F	1073623	1073623	93.9797	917837	85.4897	89.5219	126351	11.7687	A
000837F	1072244	1062244	88.5949	7963	0.749639	98.2589	1052872	99.1177	B
000842F	1070604	1070000	94.3214	970607	90.7109	88.5961	94732	8.85346	A
000232F_2	1070365	1070000	88.604	39288	3.67178	97.8276	1025027	95.7969	B
000859F	1069722	1069722	89.9862	13129	1.22733	97.3241	1055713	98.6904	B
000395F_2	1068353	1068353	96.9498	1042116	97.5442	89.7917	23744	2.22249	A
000827F	1067939	1060000	90.1197	59291	5.59349	98.2308	995425	93.908	B
000663F_1	1067093	1067093	89.0953	109957	10.3044	98.2315	936691	87.7797	B
000858F	1066332	1066332	90.8803	17555	1.6463	97.8134	1047209	98.2067	B
000843F	1066247	1066247	90.4763	66457	6.2328	98.0298	993468	93.1743	B
000853F	1065473	1065473	97.2039	1001918	94.035	90.1425	56384	5.29192	A
000296F_2	1065424	1050000	90.026	63279	6.02657	98.3367	977666	93.111	B
000543F_2	1063278	1063278	95.6736	983905	92.5351	89.4011	64808	6.09511	A
000838F	1062365	1062365	96.7412	906604	85.3383	91.6347	126665	11.9229	A
000846F	1059642	1050000	95.9654	950939	90.5656	91.7861	87209	8.30562	A
000869F	1059490	1059490	95.5836	958039	90.4245	91.1474	84368	7.96308	A
000297F_1	1059036	1059036	96.5101	1001379	94.5557	88.8422	54389	5.13571	A
000320F_2	1058028	1058028	88.3147	46148	4.3617	98.0723	999497	94.4679	B
000865F	1055543	1050000	91.2517	48810	4.64857	97.3814	997450	94.9952	B
000848F	1055199	1055199	89.6858	7054	0.668499	97.1778	1047298	99.2512	B
000863F	1054561	1044561	90.3294	48620	4.65459	97.6835	985185	94.3157	B
000852F	1053016	1053016	84.3355	3631	0.344819	97.0634	1049106	99.6287	B
000772F_1	1049699	1049699	89.1858	6303	0.600458	97.1506	1042535	99.3175	B
000881F	1049647	1049647	94.3015	963701	91.8119	88.2083	84693	8.06871	A
000867F	1047542	1047542	91.2357	63945	6.10429	98.8321	964629	92.085	B
000872F	1047376	1047376	92.4722	12764	1.21866	98.0279	1034381	98.7593	B
000866F	1046908	1046908	96.5994	976815	93.3048	88.8655	53918	5.15021	A
000868F	1046365	1046365	96.6817	938344	89.6765	90.055	92841	8.87272	A
000857F	1046253	1046253	94.1213	26414	2.52463	98.1322	1013526	96.872	B
000045F_2	1045891	1045891	95.6387	958934	91.6858	89.3108	76332	7.29827	A
000875F	1045235	1045235	90.163	19003	1.81806	97.0414	1022118	97.7883	B
000870F	1044980	1044980	89.2668	109612	10.4894	98.4767	915588	87.6178	B
000856F	1043853	1040000	90.8916	51584	4.96	97.7045	968539	93.1287	B
000071F_2	1043506	1043506	97.9452	984541	94.3493	90.9563	54497	5.22249	A
000372F_2	1042706	1042706	90.7348	78306	7.50988	98.4483	943387	90.4749	B
000297F_2	1041105	1041105	94.2443	910056	87.4125	89.6801	116251	11.1661	A
000880F	1035968	1035968	88.7681	43830	4.23083	97.9629	985025	95.0826	B
000883F	1035020	1035020	91.8328	2615	0.252652	97.8276	1031515	99.6614	B
000877F	1034895	1030000	90.4129	32681	3.17291	97.9664	992593	96.3683	B
000367F_2	1034092	1034092	95.9269	942155	91.1094	89.979	88624	8.57022	A
000885F	1033814	1033814	87.1163	8514	0.823552	98.3054	1024689	99.1173	B
000878F	1033807	1033807	90.1765	103213	9.98378	96.2856	904816	87.5227	B
000876F	1032471	1032471	88.8309	15134	1.4658	97.5305	1013102	98.124	B
000882F	1031573	1030000	90.2985	71647	6.95602	98.6289	944540	91.7029	B
000296F_1	1031487	1031487	92.3899	16564	1.60584	97.3957	1014038	98.3084	B
000879F	1031480	1020000	96.7703	983937	96.4644	89.9111	34298	3.36255	A
000889F	1030438	1030000	90.8764	31572	3.06524	97.9854	990770	96.1913	B
000177F_2	1030434	1030434	91.0567	19803	1.92181	98.0308	1008449	97.8664	B
000894F	1027421	1027421	92.4238	33662	3.27636	97.248	989606	96.3194	B
000897F	1026030	1026030	90.3984	96901	9.44427	98.5488	901666	87.8791	B
000893F	1023739	1023739	96.2688	967241	94.4812	91.6383	51232	5.0044	A
000419F_2	1023658	1023658	88.9984	45869	4.48089	98.0691	964696	94.2401	B
000884F	1022336	1022336	88.9448	30673	3.00029	98.235	986107	96.4563	B
000282F_2	1021270	1011270	96.5705	950913	94.0316	91.1356	55415	5.47974	A
000911F	1020625	1010000	93.8011	18496	1.83129	97.4935	991421	98.1605	B
000886F	1020185	1020185	89.8812	8925	0.874841	97.816	1009373	98.9402	B
000899F	1016896	1016896	95.9659	918816	90.355	90.7781	77555	7.62664	A
000526F_2	1016337	1016337	85.2494	3229	0.31771	98.2206	1010319	99.4079	B
000904F	1014335	1014335	87.8543	5508	0.543016	97.7221	1007158	99.2924	B
000919F	1013263	1013263	88.2558	38282	3.77809	98.1671	967492	95.4828	B
000898F	1013137	1013137	88.0879	18437	1.81979	97.7705	987152	97.4352	B
000871F	1011370	1011370	90.5284	6541	0.646746	97.9912	1004752	99.3456	B
000906F	1008473	1008473	93.9058	959856	95.1791	89.0916	45300	4.49194	A
000909F	1007451	1000000	89.9939	20162	2.0162	97.9491	973785	97.3785	B
000564F_2	1007285	1007285	89.1558	23444	2.32744	97.2031	983318	97.6206	B
000890F	1006857	1006857	91.6888	26032	2.58547	97.1931	977942	97.1282	B
000901F	1006693	1000000	95.819	836749	83.6749	90.1836	122833	12.2833	A
000172F_3	1006253	986253	96.1819	917301	93.0087	88.7961	68136	6.90857	A
000888F	1005455	1005455	94.7896	12889	1.28191	98.0801	991031	98.5654	B
000891F	1004569	1004569	90.8547	43782	4.35829	98.1579	957141	95.2788	B
000895F	1003687	980000	96.0742	837541	85.4634	91.2363	122190	12.4684	A
000383F_2	1003628	1003628	91.414	16489	1.64294	97.8157	984861	98.1301	B
000912F	1002969	1002969	90.5183	39458	3.93412	98.1495	958332	95.5495	B
000915F	1001312	991312	97.2865	980086	98.8676	91.823	9747	0.983242	A
000900F	999617	999617	90.1397	24169	2.41783	97.941	974696	97.5069	B
000922F	999239	999239	92.9937	5917	0.592151	97.7475	991831	99.2586	B
000720F_1	999026	999026	93.4001	15160	1.51748	97.197	982834	98.3792	B
000954F	998667	998667	90.5254	35841	3.58888	97.242	960009	96.129	B
000391F_2	998164	998164	96.4432	971406	97.3193	89.3563	23062	2.31044	A
000941F	997812	997812	92.2212	43235	4.33298	96.9222	953673	95.5764	B
000910F	997754	997754	89.8859	12384	1.24119	98.4452	982252	98.4463	B
000902F	995919	995919	90.06	39071	3.92311	98.7716	951247	95.5145	B
000923F	995544	995544	92.6446	28076	2.82017	97.0533	966464	97.079	B
000594F_2	994448	980000	88.3554	30196	3.08122	97.5546	940162	95.9349	B
000920F	994446	994446	92.1178	2070	0.208156	97.4789	991743	99.7282	B
000932F	993982	993982	92.8782	905903	91.1388	89.48	82500	8.29995	A
000044F_1	993953	993953	89.8158	56813	5.71586	98.3685	920425	92.6025	B
000926F	992857	990000	94.6643	926252	93.5608	89.7872	60394	6.1004	A
000917F	991608	991608	96.371	973928	98.217	88.2495	16867	1.70097	A
000930F	990213	990000	86.2346	9329	0.942323	97.3499	976021	98.588	B
000931F	989288	989288	89.7851	27765	2.80656	98.2153	944927	95.5159	B
000924F	988858	970000	89.3447	29242	3.01464	97.9663	936681	96.5651	B
000933F	988624	988624	92.217	17040	1.72361	97.2384	970715	98.1885	B
000940F	986455	986455	89.3704	8080	0.819095	97.7342	977771	99.1197	B
000694F_2	985535	985535	88.9711	16236	1.64743	97.8546	960601	97.47	B
000934F	983869	980000	95.5816	914109	93.2764	90.1868	65808	6.7151	A
000938F	983421	983421	91.4015	18390	1.87	97.171	964671	98.0934	B
000905F	982983	980000	95.3752	879940	89.7898	89.2458	92024	9.3902	A
000916F	982877	982877	96.2938	921613	93.7669	88.3718	58423	5.94408	A
000946F	982578	980000	96.8622	936859	95.5979	88.661	41532	4.23796	A
000587F_2	982343	970000	89.7607	3039	0.313299	97.2042	966233	99.6116	B
000944F	982013	982013	90.8202	34454	3.50851	97.3737	940754	95.7985	B
000956F	981111	981111	94.927	897060	91.4331	89.1765	77467	7.89584	A
000945F	977077	977077	89.2225	37894	3.8783	97.3415	933856	95.5765	B
000929F	975841	975841	90.5815	26475	2.71304	97.702	948417	97.1897	B
000953F	975193	975193	93.1996	53059	5.44087	97.6035	921950	94.5403	B
000936F	975061	975061	96.8829	897040	91.9983	90.4275	73899	7.57891	A
000939F	973532	960000	89.4005	20343	2.11906	97.0293	938621	97.773	B
000925F	973340	973340	96.2729	821013	84.3501	91.3896	128980	13.2513	A
000943F	972487	950000	91.1193	33025	3.47632	98.1592	909975	95.7868	B
000947F	972294	972294	91.6051	105650	10.8661	98.9768	858183	88.2637	B
000950F	971904	960000	96.3408	881645	91.838	90.1748	66642	6.94187	A
000907F	971129	970000	88.0546	5157	0.531649	97.4764	964600	99.4433	B
000957F	969578	969578	96.0789	810888	83.6331	91.0925	122547	12.6392	A
000937F	969093	969093	88.7798	48628	5.01789	98.8531	909832	93.8849	B
000465F_1	967197	967197	96.9034	951866	98.4149	89.3651	14465	1.49556	A
000928F	966913	966913	93.688	908805	93.9904	87.2721	56022	5.7939	A
000966F	966331	966331	90.2612	32251	3.33747	97.6443	923250	95.5418	B
000908F	964363	964363	91.8236	22052	2.28669	98.0417	940593	97.5352	B
000959F	963479	963479	88.7806	12616	1.30942	97.5276	944685	98.0494	B
000955F	960496	960000	96.5282	884838	92.1706	89.3056	59499	6.19781	A
000960F	958707	958707	92.7363	14218	1.48304	97.9603	943035	98.3653	B
000426F_1	957277	957277	95.4287	924029	96.5268	90.5409	32289	3.373	A
000958F	957085	950000	89.335	37152	3.91074	98.284	909318	95.7177	B
000962F	955735	955735	96.0119	914903	95.7277	89.694	37283	3.90098	A
000961F	954964	954964	94.1829	23068	2.41559	97.1983	931806	97.575	B
000982F	952382	952382	95.5014	896613	94.1443	88.8188	55373	5.81416	A
000942F	951697	951697	95.7383	881072	92.579	88.9511	55550	5.83694	A
000984F	950894	940000	95.35	846594	90.0632	89.3289	86608	9.21362	A
000075F_1	950000	950000	88.3894	35801	3.76853	98.745	901683	94.914	B
000968F	948541	948541	94.1687	4742	0.499926	97.1007	942810	99.3958	B
000975F	947618	937618	97.1367	851466	90.8116	91.6875	75054	8.00475	A
000983F	942962	940000	95.7479	861048	91.6009	90.8032	57187	6.08372	A
000981F	942041	940000	89.7815	63594	6.76532	98.1171	864930	92.0138	B
000479F_2	941961	941961	91.1254	15570	1.65293	97.498	925197	98.2203	B
000261F_1	940854	940854	86.6635	13235	1.4067	97.8623	924556	98.2677	B
000976F	939968	939968	96.9099	872470	92.8191	91.244	44378	4.72122	A
000737F	939826	939826	88.2665	15742	1.67499	97.3916	920954	97.992	B
000964F	938595	920000	93.3159	824758	89.6476	88.7005	89953	9.7775	A
000972F	938383	938383	95.7147	872456	92.9744	89.7102	65052	6.93235	A
000979F	937966	937966	96.5813	807002	86.0374	90.6396	121592	12.9634	A
000974F	937510	930000	90.789	40219	4.32462	97.4211	882539	94.8967	B
000995F	937365	920000	96.8962	878786	95.5202	90.032	34769	3.77924	A
000985F	935143	930000	97.0121	840005	90.3231	90.7473	78968	8.49118	A
000951F	934801	934801	90.1807	32405	3.46651	98.0195	897727	96.034	B
000971F	932136	932136	89.4922	66468	7.13072	98.2147	852127	91.4166	B
000978F	931766	920000	88.8877	2395	0.260326	98.049	916587	99.629	B
000987F	929754	900000	96.8975	886495	98.4994	90.5728	13151	1.46122	A
000989F	928284	928284	97.1099	873916	94.1432	88.768	49966	5.38262	A
000988F	928073	920000	95.972	851320	92.5348	89.8738	65976	7.1713	A
000996F	927561	927561	96.582	886476	95.5706	91.2428	40816	4.40036	A
000992F	927284	927284	89.7538	51666	5.57176	98.1769	870797	93.9083	B
000649F_1	926414	926414	95.5592	797119	86.0435	91.6502	119014	12.8467	A
001007F	925803	920000	96.2245	827234	89.9167	90.9883	70945	7.71141	A
000999F	925701	920000	94.0875	765352	83.1904	90.3089	140453	15.2666	A
001026F	924597	920000	93.7645	11173	1.21446	97.6411	907857	98.6801	B
001003F	922861	922861	97.0371	872328	94.5243	89.9201	43871	4.7538	A
000269F_1	921925	921925	91.7989	142	0.0154026	97.8567	921695	99.9751	B
000546F_1	921523	921523	95.8502	882976	95.817	90.8842	36169	3.92492	A
001027F	921175	921175	93.8076	838687	91.0453	88.928	77461	8.40893	A
000991F	920961	920961	97.4219	898208	97.5294	87.6003	22076	2.39706	A
000980F	920496	910000	96.5047	768439	84.4438	91.6827	124173	13.6454	A
001001F	918049	918049	92.5481	14515	1.58107	97.9169	902659	98.3236	B
001016F	917933	917933	94.9011	812369	88.4998	88.8871	86027	9.37182	A
000986F	917184	917184	90.7715	22326	2.43419	98.0632	891946	97.2483	B
001013F	916896	916896	89.9459	57717	6.29483	99.0012	849320	92.6299	B
000206F_2	916244	916244	95.4789	773318	84.4009	91.0162	110883	12.1019	A
001022F	915478	915478	95.6027	768739	83.9713	90.3594	114850	12.5454	A
001009F	915333	915333	96.0515	873678	95.4492	91.0544	41077	4.48766	A
000531F_1	914670	914670	96.4898	6288	0.687461	97.2261	908089	99.2805	B
000804F_2	914352	914352	96.3393	892487	97.6087	89.4099	19848	2.17072	A
000994F	911892	911892	89.4418	19246	2.11056	97.9243	889339	97.5268	B
000855F_1	911664	911664	90.3322	26493	2.906	97.5413	881728	96.7163	B
001020F	911289	910000	95.9054	4846	0.532527	98.5458	904223	99.3652	B
001019F	911047	910000	89.6784	11904	1.30813	97.6697	895949	98.4559	B
000680F_1	910938	910938	95.6559	820389	90.0598	89.0938	80333	8.81871	A
000990F	909856	899856	89.2257	41392	4.59985	98.2263	846993	94.1254	B
001004F	909854	909854	90.8493	17734	1.9491	97.4373	886713	97.4566	B
001012F	909358	909358	90.7479	89835	9.87895	98.9185	794405	87.3589	B
000263F_2	909241	909241	95.4034	818709	90.0431	88.9148	76705	8.43616	A
001023F	906965	900000	92.0698	42185	4.68722	96.8985	856139	95.1266	B
001010F	906934	906934	96.0588	785800	86.6436	90.9119	102072	11.2546	A
001029F	906288	900000	95.8201	802787	89.1986	91.7562	85059	9.451	A
001030F	906000	900000	93.4725	703852	78.2058	90.3446	180551	20.0612	A
001015F	905572	905572	90.5384	102105	11.2752	99.2743	786362	86.8359	B
001008F	905043	905043	90.8157	16877	1.86477	97.3597	887580	98.0705	B
001002F	905008	905008	94.512	844641	93.3297	90.0099	46400	5.12703	A
000993F	904700	904700	95.5276	799236	88.3427	88.4977	89122	9.851	A
000260F_1	903041	903041	88.5103	20598	2.28096	97.9824	879097	97.3485	B
001014F	902936	902936	89.5594	35270	3.90615	98.135	859203	95.1566	B
001011F	901543	900000	94.2508	21044	2.33822	97.7435	878878	97.6531	B
000633F_1	900359	900359	93.508	8131	0.903084	97.8048	886748	98.4883	B
001021F	900351	870000	89.4407	47822	5.49678	96.8993	817305	93.9431	B
000628F	900207	900000	98.0707	833304	92.5893	91.0356	54762	6.08467	A
000060F_1	900000	900000	90.3631	45785	5.08722	98.0782	848345	94.2606	B
000464F_1	897112	897112	90.7515	14699	1.63848	97.5139	881454	98.2546	B
000263F_1	895298	895298	95.2301	829911	92.6966	88.6786	49831	5.56586	A
001017F	893972	893972	97.1548	845468	94.5743	90.3244	41905	4.68751	A
001048F	893384	893384	87.2819	22466	2.51471	98.6312	859215	96.1753	B
000058F_1	893199	893199	96.9903	787299	88.1437	91.9887	88551	9.91392	A
001025F	890917	880917	91.7989	20973	2.38081	97.545	856229	97.1975	B
000313F_1	890857	890857	89.4251	43311	4.86172	98.3439	843704	94.707	B
001045F	889495	889495	94.7446	863629	97.0921	87.7671	24197	2.72031	A
001036F	888243	880000	91.8897	783811	89.0694	89.316	85688	9.73727	A
001061F	887860	877860	98.8018	842776	96.0035	89.9843	29091	3.31385	A
000039F_2	887858	887858	91.0446	46473	5.23428	98.3142	836867	94.2569	B
001042F	886299	886299	97.3515	832043	93.8784	91.961	50743	5.72527	A
001043F	884863	884863	91.4073	41823	4.72649	98.6704	841310	95.078	B
001050F	883466	883466	88.3928	36917	4.17866	98.3921	834786	94.4899	B
000104F_1	881929	881929	91.8775	90228	10.2308	98.6771	784867	88.9944	B
001057F	881102	880000	89.2531	24878	2.82705	97.8024	846221	96.1615	B
001032F	880326	880000	90.6253	19073	2.16739	97.5753	853480	96.9864	B
000721F_2	880261	880261	95.2997	758820	86.204	88.5517	106553	12.1047	A
001037F	880062	880000	91.7894	15884	1.805	97.6158	860134	97.7425	B
001033F	879860	879860	90.3201	20387	2.31707	97.4037	857421	97.4497	B
001062F	876828	876828	95.3353	368	0.0419695	98.2676	875960	99.901	B
000527F_1	874975	874975	95.5971	814269	93.062	89.1391	54772	6.25984	A
001053F	874902	874902	87.4008	3858	0.440964	98.4441	869139	99.3413	B
001058F	874655	874655	90.4834	4045	0.462468	97.8725	867695	99.2043	B
001046F	872858	872858	96.6064	792354	90.777	90.2135	79432	9.10022	A
001051F	872396	872396	91.4523	708790	81.2464	90.8314	130396	14.9469	A
001034F	872346	872346	88.0449	25010	2.86698	98.1052	842821	96.6154	B
000017F_1	871188	871188	97.7219	811742	93.1764	90.3531	51035	5.85809	A
000265F_2	868841	858841	93.299	795804	92.6602	90.2112	58987	6.86821	A
001073F	867822	867822	90.4755	65486	7.54602	98.248	796674	91.8015	B
000272F_1	867790	867790	88.5243	4455	0.513373	98.0388	861783	99.3078	B
001077F	867506	867506	91.8017	13756	1.5857	97.5719	853164	98.3468	B
001089F	866854	866854	96.2207	821430	94.7599	89.6669	43162	4.97915	A
001039F	866110	860000	94.589	764073	88.8457	90.1124	82175	9.55523	A
001066F	865865	865865	90.844	8750	1.01055	97.7099	856368	98.9032	B
001060F	865771	865771	95.453	788555	91.0812	89.3933	73776	8.52142	A
001028F	864510	864510	89.9449	15583	1.80252	97.8916	845154	97.761	B
001044F	864335	864335	90.0552	54462	6.30103	97.6256	805781	93.2255	B
001035F	864327	864327	95.7104	785282	90.8547	89.5852	77814	9.00284	A
001067F	864016	860000	89.0904	14326	1.66581	97.0544	840841	97.7722	B
001054F	863260	863260	96.1155	720401	83.4512	90.9139	120328	13.9388	A
000431F_2	862742	862742	86.8448	10945	1.26863	98.0572	849304	98.4424	B
000301F_1	862535	862535	89.7855	58263	6.75486	98.8882	796600	92.3557	B
001093F	861167	860000	95.7877	786177	91.4159	90.7035	60147	6.99384	A
000482F_1	859349	859349	91.4483	44979	5.23408	98.3637	811664	94.451	B
001041F	859143	859143	90.8421	46619	5.42622	98.496	808059	94.0541	B
000811F_2	859093	850000	96.509	805027	94.7091	88.2449	41420	4.87294	A
001069F	857886	857886	90.4731	88149	10.2751	98.4149	743879	86.7107	B
001059F	857466	857466	90.6087	25448	2.96781	98.1475	823437	96.0314	B
001083F	856654	850000	95.6667	680961	80.1131	91.8331	154113	18.1309	A
001103F	854192	854192	93.4751	738184	86.419	89.2008	103556	12.1233	A
001070F	852606	850000	95.7883	817655	96.1947	90.9058	32023	3.76741	A
001075F	852270	852270	94.95	805268	94.4851	88.6381	44845	5.26183	A
001099F	851160	850000	96.3011	813304	95.6828	89.8064	32886	3.86894	A
001040F	850872	850000	95.8301	777781	91.5036	89.4043	68786	8.09247	A
001084F	850582	850582	96.7095	792193	93.1354	89.6846	55303	6.50178	A
000579F_2	850240	850000	90.8682	26880	3.16235	97.7443	821696	96.6701	B
000103F_2	849985	849985	89.9965	35419	4.16701	97.938	809257	95.2084	B
001052F	849902	849902	97.3971	814168	95.7955	90.7146	34707	4.08365	A
001068F	849576	849576	87.4392	13128	1.54524	98.1496	835769	98.3748	B
000258F_2	848660	848660	95.9624	790778	93.1796	89.6931	56392	6.64483	A
001087F	848545	848545	92.5885	2046	0.241119	96.7754	846086	99.7102	B
001074F	847906	847906	87.1465	31688	3.73721	96.8751	813568	95.9503	B
000603F_2	847750	847750	90.7535	27097	3.19634	97.9462	814947	96.1306	B
001047F	847695	847695	95.9749	700271	82.6088	92.3626	110139	12.9928	A
000861F_1	847272	847272	90.0292	13422	1.58414	97.8752	832921	98.3062	B
001086F	847087	847087	96.8252	804810	95.0091	89.5802	33315	3.93289	A
001049F	845219	845219	97.3502	807070	95.4865	90.0893	37374	4.42181	A
001078F	843896	840000	96.8464	801592	95.4276	89.9699	33646	4.00548	A
001082F	843337	840000	93.8298	793496	94.4638	87.7244	45643	5.43369	A
001098F	842744	842744	96.4044	777051	92.2049	92.0066	59306	7.03725	A
001076F	842720	842720	91.7453	38606	4.58112	98.0107	803632	95.3617	B
001120F	841568	840000	91.4994	758497	90.2973	88.6487	70478	8.39024	A
001096F	841071	840000	94.0776	766907	91.2985	88.1983	67596	8.04714	A
001102F	840722	840722	90.9036	99733	11.8628	99.1518	725196	86.2587	B
001080F	840222	840222	96.0405	806119	95.9412	88.0167	31647	3.7665	A
001079F	839560	830000	95.7304	792263	95.4534	89.9788	34182	4.11831	A
000367F_1	839260	839260	96.7494	796286	94.8795	88.1781	41563	4.95234	A
001091F	837540	810000	93.8917	704403	86.9633	89.1206	94617	11.6811	A
001100F	837081	837081	88.6869	14011	1.67379	98.7345	820558	98.0261	B
001114F	836597	836597	91.2012	15121	1.80744	97.4789	820916	98.1256	B
001115F	835877	835877	89.6381	62744	7.50637	98.575	759876	90.9076	B
000116F_2	835696	835696	89.7743	93070	11.1368	99.0613	723840	86.6152	B
001109F	835078	835078	95.3166	776804	93.0217	88.5408	56804	6.80224	A
001088F	832975	832975	97.7722	741707	89.0431	91.7239	77243	9.27315	A
001110F	832801	832801	91.5272	11541	1.38581	97.7331	821109	98.5961	B
001138F	832408	822408	95.9411	731844	88.9879	89.3806	75349	9.162	A
000147F_1	832301	832301	88.424	13110	1.57515	97.898	814029	97.8046	B
000706F_2	831943	830000	97.1224	782179	94.2384	90.646	41591	5.01096	A
000963F_2	830911	820000	90.957	42026	5.12512	97.2057	774356	94.4337	B
001094F	830267	830267	93.7238	784347	94.4692	87.9992	45399	5.468	A
001116F	830104	830000	95.4021	789386	95.1067	87.9284	39164	4.71855	A
001118F	829962	829962	96.4227	757634	91.2854	88.921	71617	8.62895	A
001106F	829578	829578	96.4766	791779	95.4436	89.4804	32444	3.9109	A
001092F	828375	828375	94.6974	758919	91.6154	90.0877	55007	6.64035	A
001108F	828007	828007	90.799	65101	7.86237	98.414	747574	90.286	B
001125F	827604	827604	90.0116	52611	6.35703	98.5976	769619	92.9936	B
001131F	827207	827207	96.5396	682298	82.4821	91.3744	129658	15.6742	A
001127F	826446	826446	89.8948	55924	6.76681	97.6997	753287	91.1478	B
000226F	824627	820000	90.9373	46622	5.68561	98.4206	761277	92.8387	B
001133F	824160	820000	95.3936	752523	91.7711	90.4903	57645	7.02988	A
001151F	823808	813808	94.2102	753137	92.5448	89.4533	56982	7.0019	A
001126F	823609	823609	95.9649	797780	96.8639	88.3218	23066	2.8006	A
001117F	821819	821819	89.7896	28096	3.41876	97.9926	783635	95.3537	B
000624F_1	820739	810000	96.1178	751409	92.7665	90.0043	51761	6.39025	A
000927F_2	820288	820288	90.4824	43092	5.25328	98.2159	772374	94.1589	B
001121F	819907	810000	96.2039	762916	94.1872	89.4222	46334	5.72025	A
001139F	818786	818786	97.0237	775551	94.7196	87.4559	41963	5.12503	A
001123F	818038	818038	98.0502	754486	92.2312	92.33	58630	7.16715	A
001136F	817908	817908	89.5193	25633	3.13397	97.7443	790015	96.5897	B
001143F	817768	817768	94.9483	773502	94.587	89.8533	43927	5.37157	A
000238F_3	816184	816184	94.8329	706422	86.5518	89.2092	96513	11.8249	A
000630F_2	815768	815768	89.9701	58494	7.17042	98.634	748348	91.7354	B
001128F	815291	815291	95.7143	737584	90.4688	89.3752	77129	9.4603	A
001095F	812298	812298	89.6209	41214	5.07375	98.1832	765306	94.2149	B
001135F	811752	811752	88.8737	74244	9.14614	98.6731	721154	88.8392	B
001145F	811337	811337	96.2393	756992	93.3018	89.8728	49663	6.12113	A
001130F	810730	800730	89.6692	31882	3.98162	98.4225	760862	95.021	B
000431F_1	810386	810386	89.902	54404	6.71334	98.4722	739586	91.2634	B
000247F_2	809753	809753	96.8822	709690	87.6428	90.8394	85725	10.5866	A
001132F	808192	808192	91.2297	27225	3.36863	97.718	773754	95.7389	B
001156F	808166	808166	89.7565	32127	3.9753	98.2682	773600	95.7229	B
001122F	807914	807914	90.9855	25190	3.11791	97.8257	776227	96.0779	B
000256F_1	806094	806094	90.4342	37411	4.64102	98.1748	763617	94.7305	B
001157F	804733	790000	91.9846	11203	1.4181	97.8509	778732	98.5737	B
000713F_2	804433	804433	97.8537	782747	97.3042	89.1478	17734	2.20453	A
001000F_1	804155	804155	97.8985	777655	96.7046	87.9705	25393	3.15772	A
001146F	802625	790000	96.5685	750199	94.9619	88.8045	38784	4.90937	A
000243F_1	802083	802083	87.3911	8927	1.11298	97.4938	792884	98.8531	B
001153F	801840	790000	96.6878	753905	95.431	90.8868	32093	4.06241	A
000327F_1	801138	801138	90.5609	18911	2.36052	98.4737	779004	97.2372	B
001160F	799859	789859	86.652	4756	0.602133	97.7206	785037	99.3895	B
000383F_1	799751	799751	88.5026	1208	0.151047	97.4182	796898	99.6433	B
001144F	798273	798273	90.3326	24540	3.07414	97.9126	766555	96.0267	B
001141F	798173	798173	89.6807	29499	3.69582	97.7553	766826	96.0727	B
001148F	797885	797885	87.0352	28194	3.53359	97.9648	769469	96.4386	B
001140F	796901	790000	95.567	753006	95.3172	88.8129	35974	4.55367	A
001162F	795713	790000	97.4627	767869	97.1986	91.1985	21217	2.6857	A
001202F	794898	784898	95.4265	742454	94.5924	89.9911	41300	5.26183	A
001155F	794808	794808	97.4805	777102	97.7723	89.7981	10263	1.29126	A
001097F	794457	794457	89.0923	12891	1.62262	98.0602	777454	97.8598	B
001161F	794247	790000	96.4873	749205	94.8361	89.1192	35848	4.53772	A
001152F	792398	792398	96.5139	736420	92.9356	91.1319	55012	6.94247	A
000320F_3	792090	792090	87.5323	4637	0.585413	97.9972	777934	98.2128	B
001159F	791793	791793	89.4458	29969	3.78495	98.5329	755585	95.4271	B
001129F	791655	791655	91.0212	41894	5.29195	97.5676	746897	94.3463	B
001165F	791604	791604	95.7338	763401	96.4372	90.4843	27610	3.48786	A
001170F	791343	790000	92.6116	28510	3.60886	97.8065	759942	96.1952	B
001169F	791314	790000	90.8726	48689	6.16316	97.8292	732461	92.7166	B
001175F	791171	791171	91.9455	20527	2.59451	97.6713	769265	97.2312	B
001164F	790960	790960	92.6252	7401	0.935698	97.6738	782410	98.919	B
001185F	789855	789855	89.6587	25402	3.21603	97.9092	756485	95.7752	B
000557F_1	788513	788513	89.232	22846	2.89735	97.5556	762420	96.6909	B
001173F	788114	788114	96.6749	606373	76.9398	91.8813	171313	21.7371	A
001177F	787482	787482	94.1185	698189	88.6609	88.5064	85653	10.8768	A
001166F	786628	770000	97.575	749762	97.3717	89.0996	13685	1.77727	A
000372F_1	786607	786607	89.2562	37750	4.79909	98.8153	740800	94.1766	B
000874F_1	785157	785157	91.2175	9747	1.24141	98.0091	774474	98.6394	B
001191F	784953	784953	89.8259	3551	0.452384	98.2839	780678	99.4554	B
001201F	782809	782809	90.6211	17373	2.21932	97.8874	761111	97.2282	B
001158F	782389	782389	89.8741	26621	3.40253	97.5743	752609	96.1937	B
000768F_1	778896	778896	90.0768	61796	7.93379	99.0017	703175	90.2784	B
001065F_1	778426	768426	95.0144	727661	94.695	90.8436	37328	4.85772	A
001183F	778317	778317	90.6274	75461	9.69541	98.4136	680885	87.4817	B
001154F	778144	778144	90.3958	19661	2.52665	97.842	756227	97.1834	B
001178F	778043	770000	96.8153	711899	92.4544	90.3015	54963	7.13805	A
001189F	777935	777935	95.7144	8520	1.09521	97.8995	769378	98.9	B
000055F_2	777051	777051	96.8785	643306	82.7881	91.3867	114264	14.7048	A
001181F	776839	776839	96.256	726540	93.5252	89.1254	47464	6.10989	A
000887F_1	776403	776403	88.5248	10875	1.40069	97.401	764743	98.4982	B
001172F	776386	776386	91.9163	42025	5.4129	98.0963	730836	94.1331	B
001174F	776255	776255	92.4179	30858	3.97524	96.3686	744356	95.8907	B
001184F	775457	775457	94.7888	693214	89.3943	89.5423	75054	9.67868	A
001186F	775077	775077	96.3422	744744	96.0865	88.9045	27421	3.53784	A
001203F	774455	774455	92.2807	21527	2.77963	97.4953	752086	97.1116	B
001197F	774007	774007	94.7076	714839	92.3556	90.0535	56820	7.34102	A
001190F	772361	772361	94.5817	682022	88.3035	88.9771	86074	11.1443	A
001209F	772198	772198	96.4749	729425	94.4609	91.1564	41331	5.35238	A
001199F	771360	771360	90.5444	30986	4.01706	97.9911	734256	95.1898	B
001163F	770941	770941	95.1266	709927	92.0858	88.6319	38697	5.01945	A
001196F	770822	770000	97.2408	721775	93.737	89.9059	44689	5.80377	A
001200F	769861	769861	89.923	7491	0.973033	97.9441	760159	98.7398	B
001198F	768814	768814	93.771	35186	4.57666	97.6377	730746	95.0485	B
000391F_1	768407	768407	92.9719	712854	92.7704	90.3071	53211	6.92485	A
000896F_2	767591	767591	96.6453	726938	94.7038	90.5651	38867	5.0635	A
001188F	766018	766018	87.5455	24346	3.17825	98.3866	729587	95.2441	B
001193F	765996	765996	89.5682	15943	2.08134	97.9272	742483	96.9304	B
001218F	765920	760000	88.5499	6610	0.869737	98.2519	751622	98.8976	B
001149F	765769	750000	92.6079	45244	6.03253	97.8211	704265	93.902	B
001207F	765412	765412	89.0211	8700	1.13664	97.3331	754584	98.5853	B
000095F_1	764738	764738	89.464	14680	1.91961	97.8475	744178	97.3115	B
001210F	764517	764517	89.6867	40221	5.26097	96.759	722748	94.5366	B
001205F	764078	764078	95.23	698232	91.3823	89.1724	64945	8.49979	A
000014F_1	762740	752740	97.3509	689154	91.5527	91.0735	53641	7.1261	A
001206F	762090	760000	88.3628	22389	2.94592	98.6388	732328	96.3589	B
001187F	760697	760000	90.3284	18488	2.43263	97.7098	740170	97.3908	B
001231F	759922	750000	96.0001	709827	94.6436	88.1675	34945	4.65933	A
000769F_2	759922	750000	91.7184	17597	2.34627	97.5545	723436	96.4581	B
001211F	758105	758105	90.29	33283	4.39029	98.3778	720443	95.0321	B
001180F	757646	757646	95.7325	722133	95.3127	89.9228	34705	4.58064	A
001236F	756909	746909	88.983	44027	5.89456	98.4385	692913	92.7707	B
000918F_1	756469	756469	88.4796	9313	1.23111	97.8254	746728	98.7123	B
000605F_1	754028	754028	96.2944	665589	88.2711	91.2225	80087	10.6212	A
001192F	753430	753430	90.6648	41191	5.46713	98.3061	700612	92.9897	B
001225F	753384	740000	96.2081	729556	98.5886	85.9796	9869	1.33365	A
001215F	751068	741068	96.4613	691758	93.3461	88.4596	40999	5.53242	A
000039F_1	750000	750000	89.0199	55117	7.34893	98.8804	682971	91.0628	B
001213F	749111	739111	90.2535	17819	2.41087	97.9892	720231	97.4456	B
001234F	749101	740000	94.8504	695881	94.038	89.738	43494	5.87757	A
001226F	748098	748098	94.6888	693667	92.7241	88.9101	48556	6.49059	A
001220F	747358	747358	97.6506	646799	86.5447	91.1555	83272	11.1422	A
001258F	746124	746124	90.137	10211	1.36854	98.1128	732507	98.175	B
001224F	745464	745464	96.6191	631460	84.707	90.7552	99631	13.365	A
001247F	744999	714999	90.5918	24405	3.41329	97.3446	687097	96.0976	B
001235F	744280	744280	95.2473	675628	90.7761	89.9494	56922	7.64793	A
001214F	743978	743978	89.8277	18939	2.54564	98.339	721936	97.0373	B
001219F	742294	742294	97.1404	724113	97.5507	89.6252	17429	2.34799	A
001232F	742167	742167	91.5812	6303	0.84927	97.7867	735520	99.1044	B
001204F	739827	720000	89.1565	14175	1.96875	98.3153	701791	97.471	B
001248F	739629	739629	96.0223	699789	94.6135	90.3498	38930	5.26345	A
001233F	737422	737422	94.7601	22406	3.03842	97.4686	714788	96.9307	B
000998F_1	737415	737415	94.225	629362	85.3471	89.8093	96070	13.0279	A
001237F	736475	736475	94.9904	14019	1.90353	97.142	720043	97.7688	B
001242F	736410	736410	91.2675	1113	0.151139	98.1663	734541	99.7462	B
001245F	736155	736155	92.1394	19647	2.66887	97.5061	716478	97.3271	B
001222F	735788	735788	94.2634	646594	87.8778	89.3903	83574	11.3584	A
001239F	735365	735365	97.1446	700625	95.2758	88.6405	31071	4.22525	A
001228F	734823	734823	89.9577	26707	3.63448	97.6042	704064	95.8141	B
001240F	734777	734777	91.3408	15374	2.09234	98.1223	716645	97.5323	B
001252F	734067	734067	96.9133	673592	91.7617	90.3788	51741	7.04854	A
001244F	734005	724005	91.3802	18825	2.60012	98.1472	702814	97.0731	B
000426F_2	733617	713617	95.7402	673986	94.4465	90.3274	31990	4.4828	A
001243F	732778	732778	92.7236	118025	16.1065	99.0241	608460	83.0347	B
001229F	731063	731063	92.6389	658809	90.1166	88.8536	63468	8.6816	A
001256F	729084	729084	92.7394	19895	2.72877	97.5856	708958	97.2395	B
001267F	728862	728862	91.0973	55482	7.61214	98.1762	663662	91.0545	B
001246F	728224	728224	94.1427	637541	87.5474	90.0982	83901	11.5213	A
001250F	727450	700000	91.8178	18691	2.67014	97.6942	680720	97.2457	B
001241F	726372	726372	96.746	698459	96.1572	89.0212	24287	3.3436	A
001257F	726006	726006	89.8463	22351	3.07862	97.4403	698989	96.2787	B
001230F	724508	724508	95.6953	694381	95.8417	89.9879	29914	4.12887	A
001268F	724349	724349	87.9832	3622	0.500035	97.9728	718906	99.2486	B
001255F	724287	724287	90.4888	29055	4.01153	98.3902	679372	93.7987	B
001262F	723411	723411	90.3342	21916	3.02954	97.8321	700366	96.8144	B
001251F	722948	722948	96.2671	667565	92.3393	89.038	46437	6.42328	A
000791F_1	722331	722331	87.4149	27364	3.78829	90.5605	687759	95.2138	B
000131F_1	722069	722069	96.7285	685725	94.9667	90.9051	34244	4.74248	A
000062F_2	721390	720000	95.8938	683548	94.9372	89.9357	31093	4.31847	A
001253F	718465	718465	94.779	15596	2.17074	96.7685	701919	97.697	B
001285F	718205	718205	88.4426	14779	2.05777	97.6227	701784	97.7136	B
001269F	717717	717717	97.6173	636644	88.704	90.9651	69745	9.71762	A
001265F	717694	707694	96.0798	643751	90.9646	90.3494	63640	8.99259	A
000464F_2	716772	716772	90.1569	7452	1.03966	97.9176	708263	98.8129	B
000660F_1	714771	714771	89.9819	49218	6.88584	98.571	659013	92.1992	B
001277F	714318	714318	95.8961	683361	95.6662	89.1774	30767	4.30719	A
001275F	714092	700000	94.7057	644384	92.0549	87.937	48472	6.92457	A
001266F	713570	710000	90.131	17633	2.48352	98.0702	689461	97.1072	B
000664F_2	712236	712236	89.3916	28567	4.01089	98.4844	674062	94.6403	B
001254F	711994	711994	95.6627	701622	98.5432	89.351	6299	0.884698	A
001283F	711537	710000	96.8301	638698	89.9575	91.5623	58020	8.17183	A
000482F_2	710621	710000	96.285	685478	96.5462	89.5734	16202	2.28197	A
001263F	710232	710000	92.4136	106455	14.9937	99.1035	591575	83.3204	B
001282F	709626	709626	92.732	4731	0.666689	98.1109	704425	99.2671	B
001270F	709079	709079	89.6936	11667	1.64537	98.1613	694300	97.9157	B
000093F_1	708879	708879	94.9976	636253	89.7548	90.6009	59775	8.43233	A
001273F	708602	708602	92.756	13844	1.95371	98.0047	692460	97.722	B
001281F	708109	708109	91.771	11538	1.62941	97.3387	695481	98.2167	B
001259F	706994	706994	97.0068	699132	98.888	87.3403	6779	0.958848	A
001280F	705706	705706	96.7558	684978	97.0628	90.7978	20208	2.86352	A
000752F_2	705485	700000	94.2407	656138	93.734	89.337	37274	5.32486	A
001289F	705092	705092	92.9359	26335	3.73497	97.92	678169	96.1816	B
001276F	704996	694996	91.7403	37808	5.44003	97.1617	652407	93.8721	B
000243F_3	704627	704627	91.9294	20839	2.95745	97.3369	683358	96.9815	B
001279F	703970	700000	97.6171	672494	96.0706	87.4362	27325	3.90357	A
001294F	703582	700000	97.4931	666056	95.1509	90.4519	32043	4.57757	A
001287F	703076	700000	89.334	32940	4.70571	97.8316	663737	94.8196	B
001288F	702500	702500	93.4445	634560	90.3288	88.8201	52497	7.47288	A
001137F_2	702499	702499	92.927	28073	3.99616	96.4158	674125	95.961	B
000395F_1	702017	702017	96.1486	666808	94.9846	88.9505	34384	4.89789	A
001304F	701492	701492	95.0534	665649	94.8905	90.8582	33631	4.79421	A
001295F	701132	701132	89.3262	19069	2.71974	98.1558	679478	96.9116	B
000059F_2	700852	700852	92.5022	26207	3.73931	98.1603	673262	96.0634	B
001081F_1	700000	700000	96.5358	623637	89.091	91.485	70079	10.0113	A
001306F	698120	690000	94.1332	647885	93.8964	90.5469	37327	5.40971	A
001290F	697997	697997	90.0987	24191	3.46577	98.0147	667102	95.5738	B
001310F	697271	697271	91.1059	19792	2.83849	97.594	676642	97.0415	B
000612F_1	695345	695345	93.2484	14172	2.03812	97.4337	680612	97.8812	B
001312F	694363	694363	92.523	34701	4.99753	97.2681	659552	94.9866	B
001297F	693799	690000	90.2285	9377	1.35899	97.2481	678325	98.308	B
000222F_2	693088	693088	90.4119	21347	3.07998	97.6814	664309	95.8477	B
001316F	690810	690810	95.4757	620598	89.8363	89.3052	62429	9.03707	A
000557F_2	688474	680000	89.8195	20543	3.02103	98.0142	641753	94.3754	B
001305F	688302	688302	97.5315	623301	90.5563	92.4701	56740	8.24347	A
001317F	688135	688135	96.1315	607576	88.2931	90.1067	71175	10.3432	A
001296F	687611	687611	89.1396	4038	0.587251	97.1736	683181	99.3557	B
001299F	687472	687472	95.5899	615917	89.5916	90.5615	64233	9.34336	A
001298F	686499	686499	92.2682	15587	2.27051	97.0537	667350	97.2106	B
001291F	685836	685836	96.04	648685	94.5831	89.4481	35951	5.24192	A
001318F	685554	685554	88.3831	13458	1.96308	97.5912	669553	97.666	B
000949F_1	684647	684647	90.6403	26842	3.92056	97.3819	657730	96.0685	B
000675F_2	684403	684403	96.0708	645693	94.344	91.2758	38552	5.63294	A
001325F	684132	684132	94.7757	635258	92.8561	88.5933	48704	7.11909	A
000159F_1	683873	683873	93.6992	592083	86.5779	89.746	77568	11.3425	A
001333F	681681	680000	85.9694	15301	2.25015	97.7246	661109	97.2219	B
001323F	681355	681355	80.4998	10549	1.54824	94.9384	670646	98.4283	B
001314F	681219	681219	95.3111	648188	95.1512	88.0422	24361	3.57609	A
001330F	680994	680994	91.3677	68564	10.0682	98.6741	598476	87.8827	B
000862F_2	680778	680778	90.3528	65568	9.63133	98.4824	594441	87.3179	B
000654F	679598	679598	91.1602	26829	3.94778	98.2132	648327	95.3986	B
001320F	678398	678398	94.5554	640948	94.4796	87.342	35775	5.27345	A
000479F_1	678144	678144	90.536	17605	2.59606	97.3244	659933	97.3146	B
001319F	676411	660000	90.3668	16266	2.46455	97.3707	642914	97.4112	B
000744F_3	675946	660000	97.5996	633197	95.9389	90.1757	25272	3.82909	A
001300F	675791	670000	95.0717	626858	93.5609	88.8542	41916	6.25612	A
000419F_1	674810	674810	88.6062	936	0.138706	97.8554	670834	99.4108	B
001326F	674379	674379	90.1777	58173	8.62616	98.4288	604976	89.7086	B
001085F_2	673918	670000	96.7491	619957	92.5309	90.4129	42430	6.33284	A
000612F_2	673786	673786	91.7709	43614	6.47298	97.9086	629263	93.3921	B
001301F	671455	671455	90.6388	21619	3.21972	97.7966	649764	96.7696	B
000913F_2	671410	671410	96.9266	494103	73.5918	92.8091	167597	24.9619	A
001315F	668567	668567	95.4732	611300	91.4344	89.4882	56457	8.44448	A
001342F	668132	658132	90.3463	27376	4.15965	98.4813	626312	95.1651	B
001360F	666552	666552	94.275	17064	2.56004	97.0383	648927	97.3558	B
001302F	665967	665967	95.7873	637592	95.7393	88.2261	27388	4.11252	A
000292F	665607	660000	97.0215	612140	92.7485	89.8653	39518	5.98758	A
001340F	665501	665501	94.8387	37926	5.69886	96.1515	627222	94.2481	B
001344F	661534	660000	97.6551	601222	91.0942	89.5702	39268	5.9497	A
001336F	661106	661106	91.3988	14784	2.23625	98.1233	642229	97.1446	B
001327F	660333	660000	88.702	12279	1.86045	97.8537	645798	97.8482	B
001308F	660317	660317	96.6749	596304	90.3057	92.5838	55861	8.45972	A
001338F	659706	640000	97.1019	607277	94.887	89.5266	31240	4.88125	A
001182F_1	659628	659628	94.7324	616765	93.5019	91.1684	41208	6.24716	A
000783F_1	659549	659549	95.6882	627826	95.1902	90.4783	31111	4.71701	A
001341F	659047	659047	92.0115	26387	4.00381	97.5709	630875	95.7253	B
001329F	657505	657505	94.3557	565703	86.0378	90.4106	81737	12.4314	A
001351F	653632	640000	90.0011	45732	7.14562	98.2919	582654	91.0397	B
001331F	653411	650000	94.9268	577074	88.7806	88.3775	69707	10.7242	A
001332F	653139	650000	86.6452	8272	1.27262	96.7338	641377	98.6734	B
001345F	649526	649526	96.2252	628139	96.7073	89.2395	21242	3.27038	A
001348F	649466	640000	95.6603	603466	94.2916	89.1607	30724	4.80063	A
000527F_2	649440	649440	96.1831	607335	93.5167	88.7759	40222	6.19334	A
001350F	649281	640000	95.7721	562554	87.8991	89.8947	68215	10.6586	A
001355F	647192	647192	96.0538	615332	95.0772	88.2161	31546	4.87429	A
001362F	646102	646102	96.4775	609865	94.3914	91.6927	29547	4.57312	A
000844F_1	645211	645211	89.5663	15442	2.39333	97.6933	627884	97.3145	B
001365F	645048	635048	87.7404	71340	11.2338	89.6357	554493	87.3151	B
001347F	644372	640000	90.7121	7486	1.16969	98.2674	631505	98.6727	B
001358F	643503	643503	90.596	37246	5.78801	97.7884	603890	93.8442	B
001374F	643296	643296	94.2567	577879	89.831	91.2197	63450	9.86327	A
001359F	642717	642717	96.7131	616202	95.8745	90.2567	24905	3.87496	A
001372F	642490	642490	95.6711	595332	92.6601	89.6675	46696	7.26797	A
001357F	642217	642217	86.8015	27037	4.20995	98.3526	611736	95.2538	B
001354F	642216	630000	90.879	63850	10.1349	98.6684	549794	87.2689	B
001368F	641237	640000	88.9768	14895	2.32734	97.3084	621568	97.12	B
001369F	640169	640000	90.1052	25313	3.95516	97.8397	612921	95.7689	B
001356F	639851	639851	95.6666	604620	94.4939	90.1253	34953	5.46268	A
000952F_2	639241	639241	94.7323	561021	87.7636	90.3257	73185	11.4487	A
001366F	637534	637534	92.4398	20108	3.15403	97.8675	616602	96.7167	B
000845F_1	636879	636879	94.0083	594393	93.329	89.2182	29804	4.6797	A
001407F	636640	636640	95.3467	584378	91.791	90.962	46890	7.36523	A
000465F_2	636257	630000	96.0527	575711	91.3827	88.4064	54148	8.59492	A
001376F	635708	625708	95.2039	594739	95.0506	88.8396	30787	4.92035	A
001375F	635670	635670	89.8639	17394	2.73633	97.9147	614996	96.7477	B
001377F	635634	635634	89.8776	62140	9.77607	97.4899	569618	89.6141	B
001363F	634906	620000	93.1576	584109	94.2111	88.8116	31196	5.03161	A
000728F_1	634839	634839	94.404	580177	91.3896	89.9448	52801	8.31723	A
000268F_2	634778	630000	95.3739	568819	90.2887	87.5344	49580	7.86984	A
001370F	634523	634523	90.882	46752	7.36805	98.7148	578507	91.172	B
000948F	634471	630000	89.8782	41611	6.60492	98.6373	576775	91.5516	B
001367F	634113	634113	95.2753	548782	86.5433	90.2492	71599	11.2912	A
000236F_2	634065	630000	91.3139	23823	3.78143	98.0007	605959	96.184	B
001409F	632427	630000	95.67	587555	93.2627	89.5655	38768	6.15365	A
001390F	632246	630000	90.4471	19899	3.15857	98.6682	606517	96.2725	B
000605F_2	631783	630000	90.7825	52155	8.27857	97.7143	567301	90.0478	B
001364F	631770	631770	88.9442	47182	7.46822	98.6748	576584	91.2649	B
001381F	631184	631184	92.1476	29918	4.73998	97.8291	599574	94.992	B
001392F	630414	630414	92.0492	12019	1.90652	97.694	612676	97.1863	B
001380F	629145	629145	92.9125	605888	96.3034	88.9577	20757	3.29924	A
001031F_1	628428	628428	92.937	530445	84.4082	89.3771	83476	13.2833	A
001388F	627677	627677	96.2572	557617	88.8382	91.5177	65350	10.4114	A
001385F	627338	627338	95.6497	556938	88.778	89.883	68896	10.9823	A
001361F	627178	627178	96.2619	591403	94.2959	90.8675	33456	5.33437	A
001396F	627015	627015	92.084	7203	1.14878	97.4297	617602	98.4988	B
001399F	626745	626745	96.2636	519906	82.9534	91.9588	83566	13.3333	A
001379F	626543	626543	89.242	39968	6.37913	97.788	584818	93.3404	B
000675F_1	625794	615794	96.8146	582694	94.6248	89.0676	28628	4.64896	A
001328F	624371	624371	90.2171	4136	0.662427	96.5898	617052	98.8278	B
001386F	623596	623596	90.0567	30776	4.93525	98.1723	582643	93.4328	B
001403F	623430	623430	97.756	604096	96.8988	89.8318	17193	2.75781	A
001378F	622102	622102	89.0074	7620	1.22488	98.33	611756	98.3369	B
000788F_1	621915	611915	97.588	596682	97.5106	89.0741	14310	2.33856	A
001384F	621724	621724	96.3598	596166	95.8892	87.1342	24580	3.95352	A
001395F	621672	621672	95.4632	603663	97.1031	89.129	16168	2.60073	A
001406F	620862	620862	96.0594	545055	87.79	90.627	71749	11.5564	A
001391F	620826	620000	89.3591	22763	3.67145	97.4698	595364	96.0265	B
000660F_2	620579	620579	89.964	11056	1.78156	96.626	606006	97.6517	B
001400F	619158	619158	91.3767	27903	4.5066	98.0317	586945	94.7973	B
001411F	618894	618894	91.0198	65459	10.5768	98.5124	546161	88.2479	B
001425F	618447	610000	96.1372	573098	93.9505	88.4916	35276	5.78295	A
001394F	618329	600000	90.6753	18453	3.0755	98.6758	579186	96.531	B
001389F	618014	618014	90.002	13600	2.2006	98.1919	600100	97.1014	B
001418F	616778	610000	85.8445	4751	0.778852	97.3951	604767	99.1421	B
001261F_1	615992	615992	90.4685	54136	8.78843	98.2226	552751	89.7335	B
001412F	615820	615820	96.0687	571794	92.8508	89.9516	41745	6.77877	A
001221F_1	615758	615758	96.1616	589559	95.7452	87.5289	26017	4.2252	A
001423F	615216	615216	95.2182	597754	97.1616	90.4053	15195	2.46986	A
001397F	613496	613496	97.0373	589390	96.0707	89.563	23164	3.77574	A
000044F_3	611253	610000	89.8876	59148	9.69639	98.8131	542142	88.8757	B
001419F	610479	610000	90.4657	15163	2.48574	97.6128	594796	97.5075	B
000733F_2	608453	600000	91.0434	24045	4.0075	97.3734	568137	94.6895	B
000773F_2	608426	608426	89.0235	39634	6.51419	96.2515	568495	93.437	B
000839F_2	608054	608054	92.2295	22428	3.68849	97.6011	584990	96.2069	B
000579F_1	608046	608046	89.6435	22620	3.72011	97.4179	582805	95.8488	B
001413F	607571	600000	92.2198	15606	2.601	98.1244	579232	96.5387	B
000434F_2	607373	607373	90.786	13958	2.29809	97.2776	592193	97.5007	B
001447F	607133	607133	91.2961	20939	3.44883	97.6145	585629	96.4581	B
001427F	606567	596567	96.9602	573109	96.0678	89.9997	20905	3.50422	A
001410F	606371	606371	90.19	14740	2.43086	97.2673	590966	97.4595	B
001424F	606239	606239	95.8916	590362	97.3811	89.6842	15826	2.61052	A
000664F_1	605414	605414	97.1454	564988	93.3226	89.1756	35202	5.81453	A
001064F	604640	600000	90.7422	4734	0.789	97.3802	583782	97.297	B
001431F	604443	604443	95.6583	541884	89.6501	90.0877	56558	9.35704	A
001414F	604420	604420	90.6517	26383	4.36501	98.6212	575574	95.2275	B
001422F	603599	603599	91.5733	34627	5.73676	97.073	568946	94.2589	B
000531F_2	603250	590000	90.089	8256	1.39932	98.3605	581158	98.5014	B
001435F	602659	600000	96.2964	583702	97.2837	88.9863	14077	2.34617	A
001421F	601473	600000	90.304	4637	0.772833	98.2345	591539	98.5898	B
001436F	601035	601035	90.9313	26507	4.41023	98.5767	569911	94.8216	B
001434F	600479	600479	90.549	14479	2.41124	97.5134	584072	97.2677	B
001448F	600148	600148	89.4737	4357	0.725988	97.4692	591563	98.5695	B
001442F	599396	599396	89.8072	15456	2.5786	97.7002	582595	97.197	B
000250F_2	599000	599000	95.5622	570535	95.2479	87.1846	28086	4.68881	A
000344F_1	598113	598113	90.4249	8166	1.36529	97.1246	584719	97.7606	B
000018F_2	597807	590000	96.0774	563224	95.4617	88.5582	22315	3.7822	A
001452F	597748	597748	88.7323	19254	3.22109	98.2386	571954	95.6848	B
001417F	597357	597357	98.728	12	0.00200885	97.4417	597087	99.9548	B
001457F	597210	597210	95.1444	10373	1.73691	97.1438	586361	98.1834	B
000728F_2	596773	596773	93.5586	527613	88.411	89.4483	64104	10.7418	A
001437F	596575	596575	89.2933	10271	1.72166	98.1832	584863	98.0368	B
001446F	596221	586221	95.4876	545879	93.1183	88.9683	38696	6.60092	A
000935F	595603	595603	93.3516	542814	91.1369	88.1431	50785	8.52665	A
001429F	595550	595550	95.7172	554166	93.0511	90.4547	41170	6.91294	A
001393F	595133	590000	96.5743	563741	95.5493	88.8552	25551	4.33068	A
001444F	594243	594243	95.0475	530273	89.235	89.84	51723	8.70402	A
001465F	594212	590000	91.4764	58262	9.87492	97.7372	524083	88.8276	B
001420F	594033	594033	88.9928	28790	4.84653	98.7265	559292	94.1517	B
001433F	594002	590000	92.9657	540419	91.5964	90.4873	45710	7.74746	A
000501F_2	593689	593689	90.5648	13571	2.28588	98.0567	577151	97.2144	B
001440F	593580	593580	87.8422	20103	3.38674	98.0351	569721	95.9805	B
001467F	592817	592817	93.1835	520876	87.8646	89.438	71236	12.0165	A
001405F	592711	592711	88.7437	48736	8.22256	98.7176	540482	91.1881	B
001455F	592642	592642	92.9055	23652	3.99094	98.0487	568500	95.9264	B
001445F	591707	570000	88.4944	17896	3.13965	98.1406	550668	96.6084	B
001449F	591329	580000	96.6067	495866	85.4941	92.385	62702	10.8107	A
001415F	590221	590000	95.9946	567475	96.1822	89.7922	22436	3.80271	A
001438F	590126	590000	96.9779	577242	97.8376	92.6432	12718	2.15559	A
000733F_1	589379	589379	89.4448	38026	6.45188	98.3268	543225	92.169	B
001454F	589311	589311	87.0385	7009	1.18936	97.319	582095	98.7755	B
001404F	588891	580000	90.0409	11141	1.92086	98.2667	567651	97.8709	B
001441F	588130	588130	96.0594	0	0	98.1949	588094	99.9939	B
001456F	587915	587915	95.557	526166	89.497	89.9482	53123	9.03583	A
000546F_2	587900	587900	91.1992	413903	70.4036	89.8754	149914	25.4999	U
001470F	586676	586676	95.6575	563247	96.0065	90.4145	22182	3.78096	A
001432F	583895	583895	95.6164	522807	89.5378	89.8018	58632	10.0415	A
001499F	581277	580000	96.1178	565678	97.5307	92.021	14115	2.43362	A
001468F	580324	580000	89.5837	7163	1.235	98.0928	569937	98.265	B
001487F	580033	580033	97.6167	0	0	97.7277	579848	99.9681	B
001469F	578596	578596	92.5186	10921	1.8875	97.4175	567430	98.0702	B
001458F	578089	578089	92.3161	522895	90.4523	91.4781	51312	8.87614	A
001475F	577505	577505	90.6131	36056	6.24341	98.3185	537451	93.0643	B
001055F_1	577354	577354	97.4921	559565	96.9189	91.7989	16617	2.87813	A
001483F	577067	577067	96.1631	442842	76.7401	91.0433	110073	19.0746	A
000650F_3	576888	576888	96.6329	546821	94.7881	88.1046	29315	5.08158	A
001486F	575826	560000	90.0456	32944	5.88286	98.4677	513293	91.6595	B
001481F	575530	555530	94.2838	512419	92.2397	89.3492	40410	7.27413	A
001474F	574964	574964	96.6551	3208	0.557948	98.3987	571741	99.4394	B
001477F	574712	574712	90.2496	47294	8.22917	98.6092	522148	90.8539	B
001056F_2	574179	574179	89.6963	17334	3.01892	98.5065	553774	96.4462	B
001471F	573898	573898	96.6309	544582	94.8918	88.6085	25872	4.50812	A
001480F	573729	573729	90.6115	47849	8.34	98.6062	515599	89.868	B
001460F	573521	573521	89.1373	11885	2.07229	98.3676	550870	96.0505	B
001519F	573381	573381	95.7499	515712	89.9423	90.5895	52183	9.10093	A
001272F_1	573201	573201	97.067	535573	93.4355	89.1433	35712	6.23028	A
001485F	572849	572849	88.3612	7336	1.28062	97.4375	563757	98.4128	B
001453F	571848	571848	89.9901	20657	3.61232	98.0303	543621	95.0639	B
001479F	571298	560000	97.3074	556379	99.3534	88.9318	2137	0.381607	A
001497F	570459	570459	90.8664	20134	3.52944	97.5735	544035	95.3679	B
001502F	570420	570000	95.9932	555179	97.3998	90.4109	14142	2.48105	A
001492F	570418	560000	90.7118	36474	6.51321	97.0805	521605	93.1437	B
001119F_2	569554	560000	92.6565	19585	3.49732	97.6929	537250	95.9375	B
001503F	569352	569352	87.8035	10023	1.76042	97.8044	555676	97.598	B
001208F_2	568782	560000	96.2045	518554	92.5989	89.1491	37034	6.61321	A
001493F	568737	560000	95.9572	19606	3.50107	96.4556	540262	96.4754	B
001482F	568269	568269	91.7028	33569	5.90724	98.8147	528796	93.0538	B
001472F	567877	560000	96.1923	507898	90.6961	89.293	42650	7.61607	A
001476F	567788	567788	91.2115	19705	3.47049	97.4507	547689	96.4601	B
001478F	567002	567002	91.7388	8846	1.56014	98.1801	556837	98.2072	B
001494F	565670	565670	90.7719	17558	3.10393	97.6688	547177	96.7308	B
001500F	564672	564672	96.1667	538979	95.4499	90.2966	23358	4.13656	A
000873F_1	564421	564421	92.0969	23665	4.19279	97.9192	540179	95.705	B
001501F	563681	563681	89.5964	19863	3.5238	97.971	541016	95.9791	B
000189F_2	562291	562291	90.5917	10842	1.92818	97.7186	551143	98.0174	B
001490F	561517	561517	89.296	19981	3.5584	97.6904	534637	95.213	B
001463F	561478	560000	89.3754	25370	4.53036	90.8635	522479	93.2998	B
001488F	561165	560000	96.3067	548677	97.978	90.0689	9856	1.76	A
001508F	560415	560415	89.1493	25323	4.51862	98.4427	531749	94.8849	B
001496F	559790	559790	89.3459	17418	3.11152	98.2906	537872	96.0846	B
000965F_3	558765	558765	90.3456	33454	5.98713	97.8529	517598	92.6325	B
000075F_2	558541	558541	91.2512	19192	3.4361	98.6753	534882	95.7641	B
001498F	558060	558060	89.8966	25029	4.485	96.9456	531805	95.2953	B
001514F	556361	556361	95.8841	526651	94.6599	89.0382	28941	5.20184	A
000349F_1	556097	556097	88.6803	15483	2.78423	98.2143	537920	96.7313	B
000582F_2	554407	554407	95.7925	515191	92.9265	90.2328	35865	6.46907	A
001516F	554288	554288	90.597	8653	1.5611	97.1465	544642	98.2597	B
000773F_1	554261	554261	88.3632	40463	7.30035	98.02	506769	91.4315	B
000434F_3	553450	553450	92.3829	13617	2.46038	97.1508	539118	97.4104	B
001179F_2	552735	550000	95.1837	518553	94.2824	87.8203	30276	5.50473	A
000207F_1	550953	550953	96.0204	522361	94.8104	89.9166	28550	5.18193	A
001339F_2	550864	550864	94.1234	24925	4.52471	97.8006	520477	94.4838	B
001495F	550540	550540	93.5681	28005	5.08682	97.1643	521648	94.7521	B
001505F	550157	550000	91.6412	22789	4.14345	98.0937	522648	95.0269	B
000969F_1	550000	550000	86.5956	19821	3.60382	98.4316	529520	96.2764	B
001553F	549792	549792	93.0853	17668	3.21358	97.1714	532038	96.7708	B
001504F	549762	539762	96.2163	505332	93.6213	91.8581	32690	6.05637	A
001509F	549134	549134	94.0872	5065	0.922361	96.9132	543393	98.9545	B
001506F	547945	547945	87.3246	27251	4.97331	98.8104	507798	92.6732	B
000010F_3	547720	510000	95.1056	496628	97.378	86.9889	12671	2.48451	A
001525F	547516	527516	89.8588	19962	3.78415	97.8759	505558	95.8375	B
001112F_1	547143	547143	97.0412	505617	92.4104	92.1044	38071	6.95814	A
001527F	546361	546361	95.6514	500988	91.6954	91.3409	44274	8.10343	A
000035F_2	546124	536124	97.9285	494276	92.1943	90.7741	39611	7.3884	A
001311F_1	546071	546071	97.2133	521316	95.4667	89.2597	22424	4.10643	A
000624F_2	545966	530000	97.2129	500735	94.4783	93.1639	28856	5.44453	A
001528F	543928	543928	89.0041	29657	5.45238	98.1298	507610	93.323	B
001532F	543041	540000	90.9284	44257	8.19574	98.2498	487563	90.2894	B
001521F	542424	540000	96.2114	471896	87.3881	91.0547	60531	11.2094	A
001522F	542202	540000	95.593	522450	96.75	87.3982	17456	3.23259	A
001524F	541617	540000	96.979	517927	95.9124	90.4122	21534	3.98778	A
001526F	540296	540000	95.8743	527072	97.6059	91.1661	12797	2.36981	A
001450F	539752	539752	96.0899	509825	94.4554	90.6194	28905	5.35524	A
001513F	539215	520000	95.9669	494150	95.0288	88.3759	19695	3.7875	A
001545F	538851	530000	96.0937	506190	95.5075	87.8978	21569	4.06962	A
000215F_1	538764	538764	90.8408	19407	3.60213	98.1264	510383	94.7322	B
001520F	538639	538639	89.8644	9551	1.77317	97.6601	523807	97.2464	B
001517F	538450	538450	95.0139	53058	9.85384	98.184	469633	87.2194	B
000967F_2	538269	528269	97.5146	524078	99.2067	85.6315	4002	0.757569	A
001343F_1	538243	538243	95.8171	494835	91.9352	90.7504	42192	7.83884	A
001518F	537839	537839	88.5997	19816	3.68437	97.9781	508034	94.4584	B
000921F_1	537276	537276	95.1506	522959	97.3353	90.0322	13765	2.562	A
001529F	536884	536884	94.9605	471067	87.7409	90.3865	58852	10.9618	A
001533F	536538	530000	93.807	20695	3.90472	97.5413	507817	95.8145	B
001535F	535581	535581	87.5406	26392	4.92773	97.4619	508270	94.9007	B
001559F	535257	535257	93.1408	7737	1.44547	97.586	527491	98.5491	B
001547F	534710	534710	88.0729	12637	2.36334	97.3685	522039	97.6303	B
001544F	534504	520000	96.0701	506380	97.3808	89.125	12658	2.43423	A
001548F	532152	530000	94.9997	492694	92.9611	91.04	37169	7.01302	A
001511F	531923	530000	92.2069	11235	2.11981	97.6632	517541	97.6492	B
001546F	531533	530000	96.7416	517505	97.6425	90.9077	10742	2.02679	A
001549F	530769	530000	95.35	506509	95.5677	91.0876	22059	4.16208	A
001541F	529458	529458	96.9446	502823	94.9694	89.0261	26515	5.00795	A
001550F	529270	529270	87.9	7194	1.35923	97.2393	516966	97.6753	B
001539F	529068	529068	95.8753	498599	94.241	88.8655	28962	5.47415	A
001558F	528610	528610	91.4631	21399	4.04816	98.1372	506364	95.7916	B
001554F	527825	527825	97.6395	499236	94.5836	89.1192	26451	5.01132	A
001534F	525041	520000	97.1132	488606	93.9627	90.4594	27017	5.19558	A
001555F	524548	524548	95.9359	498369	95.0092	89.9374	25205	4.80509	A
001603F	524203	520000	96.4413	495316	95.2531	89.5755	24247	4.66288	A
001537F	523135	523135	95.9194	506849	96.8868	91.0949	15546	2.9717	A
001543F	522696	522696	90.3405	11170	2.137	97.465	505045	96.6231	B
001542F	521695	521695	84.0835	8516	1.63237	96.8806	512793	98.2936	B
001551F	521456	520000	95.33	479815	92.2721	90.4836	39066	7.51269	A
001562F	521235	520000	90.8127	21651	4.16365	97.132	496790	95.5365	B
001570F	521083	520000	96.54	446186	85.805	90.6533	61867	11.8975	A
001512F	520963	520000	92.3313	64752	12.4523	97.9635	452681	87.054	B
000034F_2	520454	520000	90.3508	47211	9.07904	99.3608	468338	90.065	B
001538F	520293	510000	96.6767	482161	94.5414	88.9048	27798	5.45059	A
000582F_1	520157	520157	96.6483	495677	95.2937	89.1132	13398	2.57576	A
001561F	518666	518666	88.7887	49019	9.45098	98.63	457849	88.2743	B
001571F	518288	518288	96.9118	498670	96.2148	88.9282	18613	3.59125	A
001564F	517897	517897	89.3215	20377	3.93457	97.838	497349	96.0324	B
000563F	517511	510000	92.3341	27559	5.40373	97.5848	480524	94.2204	B
001585F	515960	515960	96.7227	405073	78.5086	90.8004	101980	19.7651	A
000603F_1	515428	515428	95.1579	448511	87.0172	90.1144	61885	12.0065	A
001568F	515407	515407	92.1053	48397	9.39005	98.7978	457679	88.7995	B
001574F	514588	510000	94.1164	490136	96.1051	88.2084	19470	3.81765	A
001569F	514355	500000	95.0248	470374	94.0748	91.3856	26962	5.3924	A
000434F_1	514318	514318	92.0643	746	0.145046	97.5905	513458	99.8328	B
000630F_1	513150	513150	91.4607	18105	3.52821	96.7542	494356	96.3375	B
001398F_1	512894	512894	95.5055	480389	93.6624	89.2886	30882	6.02113	A
001566F	512593	512593	89.2226	24558	4.79094	97.6495	484074	94.4363	B
001578F	511498	510000	93.5764	442311	86.7276	88.8831	59980	11.7608	A
000892F_2	511025	511025	94.6437	13843	2.70887	97.9061	497072	97.2696	B
001582F	510715	500000	92.0004	17784	3.5568	98.1625	480516	96.1032	B
001307F_1	510582	510582	93.9267	469520	91.9578	88.3532	36335	7.11639	A
001321F_1	510450	500450	97.3231	482570	96.4272	89.8377	15800	3.15716	A
000788F_2	510314	510314	96.667	475616	93.2007	92.0019	33623	6.58869	A
000501F_1	509862	509862	91.6863	25280	4.9582	98.2606	483279	94.7862	B
001606F	509589	509589	88.9822	5298	1.03966	97.5961	501286	98.3706	B
001557F	508944	508944	95.2797	6660	1.30859	97.8628	501754	98.5873	B
001605F	508227	508227	93.7635	418361	82.3177	91.2406	79494	15.6414	A
001577F	507957	497957	95.903	472654	94.9186	88.9702	24924	5.00525	A
001563F	506941	500000	88.743	6	0.0012	96.6134	499169	99.8338	B
001589F	506782	506782	98.1198	469468	92.6371	92.707	27787	5.48303	A
001597F	506394	506394	90.1838	20060	3.96134	98.5363	482166	95.2156	B
001572F	506174	506174	96.2197	475730	93.9855	90.1192	28721	5.67414	A
001588F	506160	506160	96.0893	464228	91.7157	90.4688	38316	7.56994	A
001594F	505894	500000	90.4374	62	0.0124	97.1952	499499	99.8998	B
000526F_1	505240	505240	89.0659	0	0	98.3191	505166	99.9854	B
000351F	504197	500000	92.3086	1089	0.2178	97.8043	498097	99.6194	B
001113F_1	503605	503605	94.2337	455813	90.51	90.3664	45418	9.01858	A
001560F	503453	503453	90.3939	13022	2.58654	98.6651	486316	96.5961	B
001610F	503382	503382	90.95	208	0.0413205	97.9399	503007	99.9255	B
001104F_2	502839	502839	92.071	5397	1.07331	96.6265	496890	98.8169	B
001579F	502505	490000	97.096	484477	98.8729	91.3973	5229	1.06714	A
001591F	502453	500000	94.5384	8733	1.7466	97.3533	490540	98.108	B
001580F	502422	500000	95.3529	461937	92.3874	89.9324	35913	7.1826	A
001618F	501829	500000	94.5135	464041	92.8082	90.7608	32053	6.4106	A
001581F	501715	500000	90.6325	3970	0.794	98.895	495149	99.0298	B
000780F	501477	500000	90.5899	1979	0.3958	97.5742	497022	99.4044	B
001587F	501434	500000	90.3438	22440	4.488	98.0438	476923	95.3846	B
001599F	501409	501409	94.6734	437429	87.24	90.4904	58129	11.5931	A
001607F	501057	500000	95.7346	481507	96.3014	89.7157	16883	3.3766	A
001590F	500061	500000	89.0204	36222	7.2444	98.1473	457227	91.4454	B
001090F_3	499752	499752	95.7333	467431	93.5326	91.5047	28656	5.73404	A
001313F_2	499704	499704	95.6363	450232	90.0997	90.8321	46859	9.37735	A
001636F	499620	499620	96.6286	468809	93.8331	90.5899	23838	4.77123	A
001586F	498063	498063	87.7434	6686	1.3424	98.0997	490074	98.396	B
001072F_2	497689	497689	96.1986	497014	99.8644	86.8336	531	0.106693	A
001598F	497247	497247	95.1153	437206	87.9253	89.6568	52700	10.5984	A
000146F_1	497222	497222	96.7914	472377	95.0032	90.4461	23517	4.72968	A
001642F	495338	495338	93.5759	432207	87.255	89.9483	59154	11.9421	A
001567F	495323	495323	89.9279	35454	7.15775	98.6912	454300	91.7179	B
001611F	494866	470000	90.2927	9092	1.93447	97.9427	454413	96.6836	B
000752F_1	494537	494537	97.2836	472083	95.4596	92.1724	19256	3.89374	A
001216F_1	494486	494486	89.562	13437	2.71737	97.6089	478340	96.7348	B
001593F	494412	490000	93.7663	1082	0.220816	97.243	486225	99.2296	B
001616F	494342	494342	94.5571	436417	88.2824	88.9133	57140	11.5588	A
001624F	493343	493343	90.1872	5696	1.15457	97.6841	486666	98.6466	B
001633F	492540	492540	92.9771	441304	89.5976	88.6118	48995	9.94742	A
001612F	492450	492450	93.4155	11785	2.39314	98.1782	480609	97.5955	B
001631F	492049	492049	96.2038	484612	98.4886	86.4974	6806	1.3832	A
001620F	491627	490000	92.3395	24082	4.91469	97.2892	462804	94.4498	B
001622F	490202	490000	91.8695	33730	6.88367	97.9213	449657	91.7667	B
001615F	489201	489201	95.3758	6810	1.39207	97.7655	481563	98.4387	B
001604F	489159	489159	90.8368	46096	9.42352	98.4254	437967	89.5347	B
000027F_1	488854	488854	86.312	620	0.126827	98.0756	487981	99.8214	B
001608F	488274	488274	92.6222	12234	2.50556	97.6349	474071	97.0912	B
001650F	487905	487905	91.3112	7976	1.63474	96.913	479898	98.3589	B
001602F	487276	487276	88.8426	8682	1.78174	97.5861	473243	97.1201	B
001625F	487193	487193	90.6711	45483	9.33573	98.4095	429122	88.0805	B
000783F_2	486984	486984	96.5538	471880	96.8985	87.5582	13790	2.83172	A
001628F	486200	486200	96.9848	448641	92.275	89.3459	35867	7.37701	A
001619F	486066	486066	93.1744	14463	2.97552	96.9631	471336	96.9695	B
000181F_1	485945	485945	93.754	3	0.000617354	98.0649	485913	99.9934	B
001630F	485380	480000	95.2378	445439	92.7998	89.3738	34125	7.10938	A
000476F_2	484906	484906	96.324	438641	90.459	88.2408	44464	9.16961	A
000977F_2	484794	484794	92.7013	12616	2.60234	97.7236	472128	97.3873	B
000220F_2	483802	480000	89.3867	8712	1.815	98.6045	464788	96.8308	B
001635F	482833	470000	96.6358	435602	92.6813	89.9075	30868	6.56766	A
000159F_2	482244	482244	94.4946	455115	94.3744	89.5612	21891	4.5394	A
000378F_2	482128	482128	90.7145	5588	1.15903	97.9435	474704	98.4602	B
001609F	481731	481731	96.6778	430772	89.4217	91.4033	41382	8.59027	A
000069F_1	481496	481496	97.1377	461681	95.8847	90.546	17927	3.72319	A
001063F_1	481373	481373	91.5906	12046	2.50243	98.0123	467916	97.2045	B
001349F_2	481047	481047	95.0622	443532	92.2014	90.6022	36094	7.50322	A
000873F_2	479922	479922	91.1117	19390	4.04024	97.9304	459888	95.8256	B
001167F_2	478979	478979	97.5544	441062	92.0838	89.4225	34623	7.2285	A
001176F_1	477935	477935	98.1881	472246	98.8097	86.424	5355	1.12045	A
001621F	477822	477822	90.402	8298	1.73663	98.1598	466521	97.6349	B
001649F	477652	477652	92.9193	28372	5.93989	97.4163	444136	92.9832	B
001614F	477467	477467	90.3037	7916	1.65792	97.0681	468030	98.0235	B
001647F	476385	476385	94.8909	37976	7.9717	96.2732	437819	91.9044	B
001652F	476264	476264	94.586	453804	95.2841	88.9437	22320	4.68648	A
001634F	475910	475910	89.2751	6907	1.45132	97.8031	468939	98.5352	B
001626F	475734	475734	89.8847	16346	3.43595	97.2002	458383	96.3528	B
001667F	475495	475495	92.7056	4598	0.966992	97.5216	469375	98.7129	B
000456F	475269	420000	92.5433	405810	96.6214	88.7024	13457	3.20405	A
001644F	474146	474146	90.7449	61379	12.9452	98.6553	402985	84.9918	B
001737F	474142	474142	93.561	12557	2.64836	97.1384	461526	97.3392	B
001637F	473126	473126	94.9975	347211	73.3866	91.3216	108065	22.8406	A
001640F	472005	472005	89.945	46634	9.87998	98.1701	407654	86.3665	B
000839F_1	470982	470982	94.6164	18437	3.91459	97.3535	452490	96.0737	B
001675F	470711	470711	95.3882	440811	93.6479	88.4464	25387	5.39333	A
000892F_1	470643	470643	90.159	14566	3.09491	98.3609	454383	96.5452	B
001653F	470517	470517	96.0971	436332	92.7346	88.8478	28479	6.0527	A
001352F_2	470239	470000	93.5604	29317	6.23766	97.4513	440631	93.7513	B
001655F	469867	469867	96.8438	450707	95.9223	91.0026	17733	3.77405	A
001629F	468617	468617	88.9839	7771	1.65828	97.8528	460544	98.2773	B
001627F	468288	468288	92.4233	9514	2.03166	97.9959	455058	97.1748	B
001681F	468271	468271	90.1893	4858	1.03743	97.9939	459551	98.1378	B
000167F_1	468086	468086	90.1138	21186	4.52609	98.3207	444923	95.0516	B
001515F_2	466004	440000	95.542	413141	93.8957	90.8465	25721	5.84568	A
001678F	465891	460000	91.6402	23851	5.185	97.7913	434782	94.5178	B
001648F	465534	465534	82.961	454499	97.6296	85.5398	3127	0.671702	A
001664F	465471	465471	95.8216	446089	95.836	88.1512	17003	3.65286	A
001686F	464822	460000	88.7559	1158	0.251739	98.3918	456222	99.1787	B
000176F_2	463877	463877	92.5459	31123	6.70932	97.8798	428708	92.4185	B
001676F	463545	460000	87.6686	1550	0.336957	97.7844	457667	99.4928	B
001643F	463379	463379	97.2945	447681	96.6123	89.208	14661	3.16393	A
001666F	463080	463080	87.7207	10201	2.20286	97.7767	452436	97.7015	B
000921F_2	463027	450000	94.135	389745	86.61	90.6678	56660	12.5911	A
001674F	463015	463015	89.5772	34113	7.36758	98.1847	424647	91.7134	B
000564F_1	462824	462824	96.744	0	0	98.6415	462625	99.957	B
001670F	462197	462197	88.757	11815	2.55627	96.7077	447655	96.8537	B
001673F	462096	460000	91.3664	48282	10.4961	98.8464	400496	87.0643	B
000046F_1	461864	461864	90.6009	6453	1.39716	97.709	453796	98.2532	B
001698F	461723	460000	96.3379	443467	96.4059	91.3683	15528	3.37565	A
001658F	460829	460829	96.8838	448617	97.35	89.5225	11479	2.49095	A
001677F	460533	460000	92.0811	11180	2.43043	97.5555	448806	97.5665	B
001663F	460084	460084	95.6188	435484	94.6532	88.3745	23845	5.18275	A
001689F	459806	459806	92.2606	49516	10.7689	99.2793	404689	88.013	B
001680F	459661	459661	91.5752	23379	5.08614	99.0257	433618	94.3343	B
001688F	459639	449639	95.3262	429143	95.4417	88.2204	17143	3.81261	A
000501F_3	459610	459610	89.6705	3140	0.683188	96.8877	455696	99.1484	B
001690F	459461	450000	93.5535	7762	1.72489	98.6678	441240	98.0533	B
000587F_1	459143	459143	96.2054	435928	94.9438	89.6665	23170	5.04636	A
001692F	458220	458220	91.7656	18342	4.00288	98.0859	439849	95.9908	B
001662F	457992	457992	91.575	4664	1.01836	96.2048	453263	98.9674	B
001661F	457625	457625	96.237	434504	94.9476	89.3107	18397	4.0201	A
001387F_1	457167	457167	97.4415	428641	93.7603	89.1231	24777	5.41968	A
001668F	457078	457078	97.6323	437170	95.6445	91.4875	15176	3.32022	A
001656F	456866	450000	90.5559	11447	2.54378	98.5657	429377	95.4171	B
001723F	455355	455355	95.0819	425043	93.3432	90.66	30119	6.6144	A
001699F	455035	455035	89.7166	1905	0.418649	97.5094	453030	99.5594	B
001719F	454705	454705	95.0361	414000	91.048	88.5443	40325	8.86839	A
001731F	453795	453795	92.1674	17122	3.77307	97.5089	432077	95.2141	B
001683F	453449	453449	96.9566	393952	86.879	90.7436	48690	10.7377	A
001693F	452355	450000	95.535	425081	94.4624	88.3124	24262	5.39156	A
001679F	452284	452284	92.725	908	0.200759	97.9223	450246	99.5494	B
001714F	451928	451928	96.9637	436987	96.6939	88.9913	13886	3.07261	A
000844F_2	451869	450000	90.0769	5721	1.27133	97.4058	441670	98.1489	B
001704F	451738	441738	97.8173	420019	95.0833	92.6265	20166	4.56515	A
001696F	451239	450000	88.3281	396	0.088	97.9204	445487	98.9971	B
001700F	451137	450000	92.067	6446	1.43244	98.0198	441564	98.1253	B
001705F	450903	450903	90.5316	30167	6.69035	98.0344	412518	91.4871	B
001733F	450546	450546	85.7911	3908	0.867392	97.6341	446616	99.1277	B
001729F	449681	449681	91.0414	32694	7.27049	97.2432	415058	92.3005	B
001694F	448643	448643	92.824	16777	3.7395	97.5008	428097	95.4204	B
001335F_2	448604	448604	89.7824	28940	6.45112	98.52	415002	92.5097	B
001227F_2	448440	448440	91.9385	32387	7.22215	99.0081	412844	92.0623	B
001748F	448154	448154	95.297	430589	96.0806	88.9202	15732	3.5104	A
001718F	448099	448099	96.6407	443698	99.0179	88.8029	3462	0.772597	A
000243F_2	447917	447917	92.237	7607	1.69831	97.5589	440222	98.282	B
001708F	447644	447644	88.8519	9973	2.22789	98.4819	435949	97.3874	B
001260F_2	447247	447247	94.9094	409966	91.6643	89.4947	27155	6.07159	A
001702F	446805	446805	88.378	6088	1.36256	98.1616	440638	98.6198	B
000385F_1	446772	446772	88.56	7237	1.61984	98.2742	435662	97.5133	B
001706F	446158	446158	93.0228	4669	1.04649	98.3725	440916	98.8251	B
001691F	446041	446041	91.286	2156	0.483364	98.3164	443580	99.4483	B
001684F	445936	445936	98.3365	375356	84.1726	92.1858	66661	14.9486	A
000647F	445035	445035	89.8799	2970	0.667363	97.049	440743	99.0356	B
001721F	444814	444814	97.4659	404058	90.8375	92.1731	31637	7.11241	A
001703F	444769	444769	96.0861	408054	91.7452	91.5351	35382	7.95514	A
001727F	444636	440000	95.2312	405804	92.2282	90.903	32613	7.41205	A
001707F	444525	444525	88.5206	12151	2.73348	97.7412	429396	96.5966	B
001111F_1	444267	444267	91.5102	15032	3.38355	97.3411	428199	96.3833	B
000543F_1	443634	443634	96.9757	426765	96.1975	90.372	16607	3.7434	A
001711F	443281	443281	91.6819	17569	3.9634	96.9425	423439	95.5238	B
000977F_1	443025	443025	93.7374	7323	1.65295	95.8543	431004	97.2866	B
001736F	442226	442226	88.1024	908	0.205325	97.275	440747	99.6656	B
001726F	441814	440000	93.0183	5225	1.1875	98.0992	430438	97.8268	B
001657F	441783	441783	90.8006	5731	1.29724	97.825	435345	98.5427	B
001701F	440579	440000	97.2353	422561	96.0366	87.7321	17328	3.93818	A
001732F	440468	430000	96.337	414269	96.3416	87.2566	14182	3.29814	A
001271F_2	439907	430000	89.3067	17692	4.11442	98.1115	407306	94.7223	B
001716F	439822	429822	95.6795	419600	97.6218	92.2295	9592	2.23162	A
001728F	439637	430000	95.0998	414495	96.3942	88.9841	15416	3.58512	A
000009F_2	439525	429525	87.0727	22478	5.23322	97.4672	399691	93.0542	B
000304F_1	439262	439262	90.3628	6747	1.53599	97.3257	429385	97.7515	B
001751F	439190	439190	89.4762	10376	2.36253	98.2	427443	97.3253	B
000791F_2	438883	438883	90.7478	23889	5.44314	97.9017	409266	93.2517	B
001710F	438813	438813	90.0745	1047	0.238598	96.8402	433105	98.6992	B
001717F	438763	438763	91.4717	8455	1.92701	97.0634	429008	97.7767	B
001489F_2	438605	438605	90.5894	33396	7.61414	98.2671	395225	90.1096	B
001745F	438381	438381	97.0223	398008	90.7904	91.2849	34345	7.83451	A
001743F	437517	430000	94.3905	416268	96.8065	88.643	11919	2.77186	A
001473F_2	436922	436922	87.1967	7612	1.74219	98.6265	428764	98.1328	B
001697F	436128	436128	87.531	4	0.000917162	97.5221	436072	99.9872	B
001744F	436053	436053	90.6468	1702	0.39032	97.7915	434129	99.5588	B
001730F	435988	435988	99.0473	409718	93.9746	91.6018	19008	4.35975	A
001735F	435705	435705	94.0973	383700	88.0642	91.352	45832	10.519	A
001740F	434764	434764	86.9615	650	0.149506	97.4963	433351	99.675	B
001754F	433499	433499	95.6551	401611	92.644	89.8725	30505	7.03693	A
001466F_2	433319	433319	85.4155	2919	0.673638	98.463	429966	99.2262	B
001760F	432889	420000	94.9837	393503	93.6912	87.8212	26449	6.29738	A
001725F	432543	432543	95.4792	422054	97.575	89.12	10422	2.40947	A
001150F_2	432511	430000	96.0034	334948	77.8949	91.6227	88020	20.4698	A
000845F_2	431990	430000	92.5868	373507	86.8621	90.3954	54756	12.734	A
001750F	431974	431974	96.5613	408341	94.5291	90.8821	22715	5.25842	A
001749F	431888	430000	95.6945	394759	91.8044	91.0768	33709	7.8393	A
001713F	431291	430000	91.887	15153	3.52395	97.3548	414790	96.4628	B
001755F	429398	429398	91.7523	44290	10.3144	97.5392	381428	88.8285	B
001552F	429241	420000	96.075	389412	92.7171	89.8336	30457	7.25167	A
001712F	429002	429002	95.7191	394060	91.855	87.0502	32033	7.46686	A
001747F	428262	428262	95.7825	421448	98.4089	89.75	6333	1.47877	A
001791F	428087	410000	94.8603	386260	94.2098	91.0314	21079	5.14122	A
001766F	427090	420000	93.3227	38537	9.17548	98.2273	381449	90.8212	B
001757F	426996	426996	90.4648	4087	0.957152	97.5811	422714	98.9972	B
001787F	426884	380000	86.5568	7121	1.87395	94.2549	371213	97.6876	B
001720F	426796	426796	91.6635	22455	5.2613	97.4734	399294	93.5562	B
001782F	426742	426742	88.7702	14259	3.34136	97.5782	412123	96.5743	B
001742F	426710	426710	96.2804	392841	92.0628	92.2113	32016	7.50299	A
001759F	425562	425562	95.3364	393070	92.3649	90.7179	31278	7.34981	A
001794F	424799	420000	85.6065	8183	1.94833	89.7308	411764	98.039	B
001771F	424589	424589	93.6494	401242	94.5013	87.4847	20442	4.81454	A
001761F	424166	424166	93.6877	8850	2.08645	97.3244	415303	97.9105	B
000129F_2	423869	423869	97.5224	385236	90.8856	87.5438	28936	6.82664	A
001724F	423822	420000	91.0904	24630	5.86429	97.8073	391240	93.1524	B
000713F_1	422589	412589	95.1359	385391	93.408	89.1784	26161	6.34069	A
000633F_2	422338	420000	90.7512	9824	2.33905	97.1407	409267	97.4445	B
001772F	421866	421866	89.5673	14995	3.55445	97.6467	404552	95.8959	B
001758F	421572	420000	96.3193	358665	85.3964	91.8601	53807	12.8112	A
000594F_1	421296	421296	89.7397	8933	2.12036	98.0382	412187	97.8379	B
001746F	420772	410000	90.6304	13548	3.30439	98.9826	394753	96.2812	B
001776F	420398	410000	91.4586	29500	7.19512	98.6073	376895	91.9256	B
001774F	420308	420000	90.5907	5278	1.25667	97.3855	414081	98.5907	B
001778F	418744	418744	96.3521	387302	92.4914	91.4936	30622	7.31282	A
001777F	417668	417668	92.4042	10317	2.47014	98.0176	402832	96.4479	B
001741F	416929	410000	95.0356	392804	95.8059	88.3506	16041	3.91244	A
001753F	416011	416011	91.0635	8695	2.09009	97.0831	405981	97.589	B
001767F	415373	415373	91.2243	24968	6.01098	98.0208	389665	93.8109	B
001769F	415348	415348	97.2445	389807	93.8507	88.3064	25417	6.11945	A
000649F_2	415189	400000	96.6467	361801	90.4502	91.4997	34474	8.6185	A
001756F	414916	414916	95.2459	17488	4.21483	97.236	396419	95.542	B
000331F_2	414686	414686	97.9452	373338	90.0291	90.5818	35933	8.66511	A
001779F	414498	414498	90.5291	23785	5.73827	97.5228	387205	93.4154	B
001770F	414462	414462	91.7608	13261	3.19957	97.9523	399378	96.3606	B
001783F	414284	410000	95.9265	392315	95.6866	87.099	16880	4.11707	A
001768F	414033	414033	88.6341	41290	9.97264	98.4615	363520	87.7998	B
001780F	414005	414005	91.3058	18892	4.56323	97.761	394694	95.3356	B
001798F	413691	410000	91.181	8606	2.09902	97.7162	401332	97.8859	B
001790F	413144	410000	94.1334	384527	93.7871	89.1549	24794	6.04732	A
001752F	412389	410000	95.1149	21362	5.21024	97.7624	388453	94.7446	B
001788F	412142	412142	96.809	401129	97.3279	90.6401	10474	2.54136	A
001792F	411957	410000	86.8088	4498	1.09707	97.8013	405493	98.9007	B
001773F	411171	410000	89.454	10870	2.65122	97.5798	396580	96.7268	B
001822F	410677	410000	92.9562	358012	87.32	89.4736	48113	11.7349	A
001796F	410132	410000	94.895	392903	95.83	90.9215	15350	3.7439	A
001793F	409912	400000	93.4559	317980	79.495	88.5451	71536	17.884	A
001797F	409775	390000	96.8633	381387	97.7915	88.6544	8238	2.11231	A
001785F	408566	408566	91.4378	9998	2.4471	97.1014	398522	97.5416	B
001804F	408251	408251	87.1757	8107	1.98579	96.9108	399683	97.9013	B
001789F	408172	408172	90.9224	13681	3.35177	97.3085	393914	96.5069	B
001775F	407940	390000	88.3871	11173	2.86487	98.3278	372477	95.5069	B
001803F	407791	400000	91.2759	37369	9.34225	97.9054	356769	89.1923	B
000533F	407612	407612	85.5809	1401	0.343709	97.9981	405208	99.4102	B
001762F	407436	407436	95.0487	363543	89.227	90.1481	41237	10.1211	A
001802F	407360	400000	91.3897	1966	0.4915	98.419	397797	99.4493	B
001818F	407341	407341	96.383	386598	94.9077	92.8701	20552	5.0454	A
001809F	406873	406873	88.494	733	0.180154	98.4038	405828	99.7432	B
001836F	406632	390000	92.4273	1459	0.374103	97.5128	388345	99.5756	B
001786F	406613	406613	87.5986	5237	1.28796	98.1188	398787	98.0753	B
001805F	406514	406514	96.0806	41110	10.1128	96.1391	362716	89.226	B
001765F	405382	405382	88.2595	17014	4.19703	97.4534	386370	95.3101	B
001841F	405326	405326	91.5372	9971	2.46	97.4133	394147	97.242	B
000316F_2	405254	405254	97.093	379941	93.7538	89.2492	22395	5.52616	A
001820F	404824	404824	90.4235	45090	11.1382	98.8012	349133	86.2432	B
001834F	404583	404583	88.8353	8756	2.1642	98.985	393026	97.1435	B
000967F_1	404276	404276	97.328	399408	98.7959	90.163	4284	1.05967	A
000769F_1	402901	402901	94.643	13525	3.3569	97.7059	387578	96.1968	B
001826F	402793	402793	89.6771	15141	3.759	97.4034	386442	95.9406	B
001274F_1	402635	402635	94.8341	23647	5.87306	97.1374	378517	94.01	B
001807F	402396	390000	89.6052	4391	1.1259	98.4953	385294	98.7933	B
001195F_2	401817	401817	97.2186	391401	97.4078	88.67	8380	2.08553	A
001817F	401471	390000	91.8096	347814	89.1831	91.7	37096	9.51179	A
001800F	400928	400928	93.6173	2773	0.691645	97.9438	398106	99.2961	B
000706F_1	400904	400904	96.1073	377061	94.0527	89.0006	23526	5.86824	A
001813F	400685	390000	94.4317	351375	90.0962	91.6197	32199	8.25615	A
001830F	398885	390000	97.1669	389295	99.8192	91.0855	652	0.167179	A
001147F	398655	398655	96.3736	353096	88.5718	91.8438	44698	11.2122	A
000650F_1	398299	398299	95.6113	358448	89.9947	89.5747	16996	4.26715	A
001810F	398230	398230	96.9281	347145	87.172	92.0893	44887	11.2716	A
001827F	398147	398147	93.6172	375207	94.2383	90.8288	19117	4.80149	A
001795F	397905	397905	95.956	0	0	97.79	397844	99.9847	B
001814F	396852	396852	88.2067	3157	0.795511	97.2696	393376	99.1241	B
001816F	396657	396657	87.2939	1771	0.446481	98.4584	393823	99.2855	B
001847F	395330	390000	96.4812	325681	83.5079	91.111	55184	14.1497	A
001806F	395296	395296	90.622	0	0	96.9574	395227	99.9825	B
001819F	395040	395040	90.3137	10215	2.58581	97.3324	382130	96.732	B
001632F	394894	394894	98.6034	388983	98.5031	87.7772	4838	1.22514	A
001811F	394748	380000	89.2964	11447	3.01237	98.6425	364085	95.8118	B
001835F	393144	393144	90.3554	21337	5.42727	97.5876	366949	93.337	B
001812F	393020	393020	98.1587	0	0	98.4513	392564	99.884	B
001764F	391702	390000	92.0814	18554	4.75744	97.1697	370935	95.1115	B
001828F	391045	391045	91.0563	3039	0.777148	98.7993	385004	98.4552	B
001063F_2	391018	391018	92.795	5495	1.40531	97.9989	385488	98.5857	B
000680F_2	390823	390823	97.5538	375559	96.0944	90.7979	14107	3.60956	A
001536F_2	390791	390791	94.0533	267421	68.4307	91.8554	106613	27.2813	U
001837F	389915	389915	95.9222	362356	92.932	88.5356	25497	6.53912	A
001842F	387652	387652	91.8271	11187	2.88584	98.2923	373144	96.2575	B
001849F	387598	377598	91.3494	15314	4.05564	97.6412	359556	95.2219	B
001150F_1	386885	386885	91.7436	60412	15.615	98.9397	319702	82.6349	B
001821F	386502	386502	90.7781	0	0	97.6072	386461	99.9894	B
000768F_2	386106	386106	89.903	715	0.185182	97.3498	385357	99.806	B
001833F	385937	385937	94.8199	376760	97.6222	89.6779	8435	2.18559	A
001845F	385747	370000	87.7184	3270	0.883784	94.0955	361323	97.6549	B
001843F	385189	370000	92.0205	7560	2.04324	97.7195	361755	97.7716	B
000077F_1	384781	384781	89.8993	14977	3.89234	98.1538	366186	95.1674	B
001850F	384313	384313	94.7445	353570	92.0005	90.1168	29558	7.69113	A
001838F	384041	384041	89.183	80	0.0208311	97.5192	383867	99.9547	B
001823F	383015	373015	95.4297	336277	90.1511	90.1195	30750	8.24364	A
001859F	382727	380000	93.1327	316167	83.2018	90.2396	62915	16.5566	A
001844F	382693	382693	97.595	359641	93.9764	90.1622	22990	6.00743	A
001860F	381694	380000	96.2567	367398	96.6837	89.0848	12398	3.26263	A
001862F	381659	380000	89.8371	2406	0.633158	96.9474	377559	99.3576	B
001353F_2	380431	380000	90.6588	20763	5.46395	98.2262	356472	93.8084	B
001784F	379555	379555	96.4354	363290	95.7147	90.4054	15751	4.14986	A
001824F	379189	379189	94.1734	361529	95.3427	88.3824	17319	4.56738	A
001848F	379001	370000	92.3622	12315	3.32838	97.6288	354670	95.8568	B
000363F	378764	370000	96.0326	352474	95.2632	92.2676	17000	4.59459	A
001426F_2	378354	378354	80.536	322	0.0851055	97.6619	378002	99.907	B
001855F	377698	367698	92.7599	12687	3.45039	96.9491	354810	96.4949	B
000744F_2	377057	377057	97.7875	352917	93.5978	91.6156	23228	6.16034	A
001875F	376957	376957	81.2526	28325	7.51412	88.3449	348369	92.4161	B
001857F	375949	375949	94.5851	368326	97.9723	90.8328	7556	2.00985	A
000305F_2	375932	370000	90.0811	1367	0.369459	97.9579	368302	99.5411	B
001111F_2	375931	375931	92.0855	1216	0.323464	97.649	373542	99.3645	B
001884F	375813	375813	93.8127	369636	98.3564	87.4904	5309	1.41267	A
001865F	375372	375372	90.6165	5976	1.59202	98.2419	367774	97.9759	B
001167F_1	375097	375097	96.4128	351914	93.8195	88.9377	22308	5.94726	A
001864F	374898	374898	94.3936	31506	8.40389	97.4794	343350	91.5849	B
001829F	374898	374898	96.2922	359409	95.8685	89.4735	14776	3.94134	A
000196F_1	374702	374702	94.6287	315475	84.1936	87.7805	53706	14.333	A
001854F	374487	374487	87.1206	29517	7.88198	98.2112	342993	91.5901	B
001872F	374471	370000	90.8974	24301	6.56784	97.9818	340571	92.0462	B
001947F	374462	374462	95.2709	345768	92.3373	90.7368	28469	7.60264	A
000302F_1	373611	373611	92.0161	5035	1.34766	97.0221	367986	98.4944	B
001443F_1	373586	373586	97.9402	350316	93.7712	88.0026	23072	6.17582	A
001896F	372959	372959	92.709	4226	1.1331	97.947	368642	98.8425	B
001874F	372421	370000	91.0876	10448	2.82378	98.7133	352660	95.3135	B
001876F	372387	372387	91.0685	2366	0.635361	98.2077	368110	98.8515	B
001917F	372107	360000	94.4331	331588	92.1078	87.4623	27886	7.74611	A
001887F	371651	371651	88.6427	8132	2.18807	97.1744	362824	97.6249	B
001869F	371460	371460	94.1923	15517	4.1773	98.0389	355450	95.69	B
001922F	370922	370922	92.3677	17876	4.81934	96.982	352966	95.1591	B
001870F	370913	370913	86.8569	15308	4.12711	97.6047	345378	93.1156	B
001882F	370019	370000	96.1053	338369	91.4511	88.3609	31187	8.42892	A
001461F_1	369750	369750	92.4023	6995	1.89182	97.7383	362171	97.9502	B
001072F_1	369003	369003	95.9392	335020	90.7906	89.6414	33465	9.06903	A
000582F_3	368954	360000	97.6664	328476	91.2433	88.595	30815	8.55972	A
001428F_2	368931	358931	87.6554	3222	0.897666	97.6125	355573	99.0644	B
001863F	368680	368680	92.4738	339564	92.1026	85.3422	28773	7.80433	A
001886F	368390	368390	97.253	341213	92.6228	89.3859	27029	7.33706	A
000862F_1	368247	368247	88.9969	27889	7.57345	99.3548	336446	91.3642	B
001883F	368158	368158	97.3804	358005	97.2422	86.9765	9630	2.61572	A
001853F	367930	367930	97.03	303925	82.604	90.5731	62115	16.8823	A
001195F_1	367665	367665	97.4903	361135	98.2239	89.9385	5324	1.44806	A
001846F	367552	367552	93.1808	347995	94.6791	88.1409	17759	4.8317	A
001897F	367463	367463	97.3537	341531	92.943	89.1585	25535	6.949	A
001890F	367414	367414	97.6653	320037	87.1053	93.5197	40447	11.0086	A
001902F	366911	366911	90.6625	288944	78.7504	87.5239	70475	19.2077	A
001868F	366693	366693	92.3225	18411	5.02082	97.5315	344918	94.0618	B
001906F	366286	366286	94.774	348687	95.1953	90.9417	16894	4.61224	A
001685F_1	365749	365749	90.316	46396	12.6852	98.2201	316473	86.5274	B
001899F	365232	365232	91.7293	12803	3.50544	97.968	352226	96.439	B
001866F	365138	360000	88.2685	35669	9.90806	93.4001	321902	89.4172	B
000310F_2	364919	364919	90.604	56300	15.4281	99.1701	304102	83.3341	B
001910F	364864	364864	96.2891	332560	91.1463	89.2259	32132	8.80657	A
001861F	364750	364750	87.7496	1124	0.308156	97.2708	363544	99.6694	B
001908F	364531	364531	90.7504	17155	4.70605	98.0243	343741	94.2968	B
001877F	364178	364178	89.0085	6279	1.72416	97.7212	357082	98.0515	B
001885F	363840	363840	94.5683	292696	80.4464	90.993	60624	16.6623	A
001894F	363583	363583	95.3606	343839	94.5696	90.3228	16211	4.45868	A
001383F_2	363492	363492	95.9989	344493	94.7732	89.9388	15484	4.25979	A
001880F	362958	362958	91.0202	1576	0.43421	97.4925	361345	99.5556	B
001891F	362201	350000	96.9769	348508	99.5737	88.3055	832	0.237714	A
000650F_2	361889	361889	92.414	320540	88.5741	88.7888	32919	9.09644	A
001278F_2	360824	360000	97.5426	357998	99.4439	96.1907	1857	0.515833	A
001907F	360813	360000	90.7665	21514	5.97611	98.1893	337154	93.6539	B
001867F	360779	360000	93.093	2292	0.636667	97.2243	356438	99.0106	B
001893F	360631	360000	95.3075	343349	95.3747	89.5729	15796	4.38778	A
001871F	360446	360000	92.7766	318450	88.4583	89.7292	34878	9.68833	A
001955F	360407	360000	91.783	239414	66.5039	89.5756	111080	30.8556	U
001889F	359957	359957	93.4579	30863	8.57408	97.2902	328592	91.2865	B
001912F	359442	359442	95.9511	358801	99.8217	90.8467	157	0.0436788	A
001918F	359013	349013	95.7161	289434	82.9293	92.5932	56216	16.1071	A
001904F	358801	358801	94.7817	347814	96.9379	88.6288	10747	2.99525	A
001916F	357738	357738	89.8212	9409	2.63014	98.3184	345955	96.7062	B
001909F	357400	357400	90.4011	41430	11.5921	98.8108	312247	87.3663	B
001932F	357100	350000	94.4643	22333	6.38086	97.3867	327632	93.6091	B
001913F	355974	355974	96.0326	330494	92.8422	88.4763	24327	6.83393	A
001898F	355884	350000	95.3543	322168	92.048	90.8231	27674	7.90686	A
001934F	355568	355568	94.0579	311349	87.5638	89.5889	41655	11.7151	A
001888F	355179	355179	96.6692	17678	4.97721	96.3509	337480	95.0169	B
000045F_1	354780	354780	91.8648	280182	78.9734	87.8562	70366	19.8337	A
001879F	354099	354099	95.8862	304911	86.109	90.5407	37176	10.4988	A
001939F	353749	353749	95.5614	337934	95.5293	88.7566	15629	4.4181	A
001309F_2	353149	353149	97.8445	339989	96.2735	92.6781	12558	3.55601	A
001920F	352441	340000	96.6895	299372	88.0506	91.798	37122	10.9182	A
001919F	352243	352243	96.2545	315022	89.4331	89.1885	36025	10.2273	A
001927F	352204	352204	95.8988	311138	88.3403	87.5633	35449	10.0649	A
001915F	351756	350000	90.8378	9905	2.83	98.0669	339486	96.996	B
000058F_2	351424	351424	97.9464	344545	98.0425	87.7436	6728	1.9145	A
000441F_1	350625	350625	96.0591	325871	92.94	88.4757	15142	4.31857	A
000165F_1	350000	350000	88.5637	12362	3.532	97.8729	337172	96.3349	B
001278F_1	350000	350000	96.2014	317218	90.6337	89.0131	21756	6.216	A
001905F	349515	349515	93.0255	14237	4.07336	97.7258	335173	95.8966	B
001937F	349038	349038	93.421	298622	85.5557	89.2062	47316	13.5561	A
001901F	348995	348995	90.4772	23764	6.80927	97.8654	322825	92.5013	B
001925F	348892	340000	89.7087	13956	4.10471	98.1674	322464	94.8424	B
000637F	348665	348665	91.1131	14015	4.01962	97.6662	325825	93.4493	B
001924F	348577	348577	94.1094	312044	89.5194	87.3873	35602	10.2135	A
001963F	348542	348542	91.0136	2359	0.676819	97.4611	344820	98.9321	B
001104F_1	348511	348511	93.4172	626	0.179621	97.2757	347856	99.8121	B
001987F	348197	348197	96.9856	323081	92.7868	90.1394	21056	6.04715	A
001948F	347269	347269	89.3068	22853	6.58078	98.7402	320879	92.4007	B
001962F	347008	347008	91.1913	27376	7.88916	96.4055	317745	91.5671	B
001951F	346789	346789	95.1236	317183	91.4628	90.6239	23247	6.7035	A
001941F	346778	346778	90.7403	27183	7.83873	97.113	318703	91.904	B
001944F	346711	346711	94.2519	324206	93.509	86.2269	22454	6.47629	A
001930F	346710	346710	91.2742	6762	1.95033	98.3331	339089	97.8019	B
001929F	346530	346530	90.7599	0	0	97.0925	346486	99.9873	B
001938F	346507	346507	95.0395	334190	96.4454	92.438	11585	3.34337	A
001284F	346299	346299	87.441	6495	1.87555	98.3003	337747	97.5305	B
001933F	345667	345667	95.4837	337492	97.635	88.9131	6363	1.84079	A
001956F	345399	340000	92.7634	6618	1.94647	97.7005	333192	97.9976	B
001985F	345280	335280	94.9555	289931	86.4743	92.4435	45254	13.4974	A
001926F	345139	345139	85.7332	3521	1.02017	97.6246	339757	98.4406	B
001946F	344594	344594	91.6958	18682	5.42145	96.9989	325697	94.5162	B
001942F	343913	343913	90.6777	2725	0.792352	98.4071	341061	99.1707	B
001408F_1	343711	343711	93.9103	1538	0.447469	96.5647	341371	99.3192	B
001309F_1	343676	343676	96.2465	311055	90.5082	91.2962	27892	8.11578	A
001973F	343074	343074	90.4416	13467	3.92539	98.1814	325195	94.7886	B
001975F	342796	342796	89.0004	7515	2.19227	97.3265	335169	97.7751	B
001961F	342744	342744	86.4434	8949	2.61099	98.7029	331797	96.8061	B
001992F	342635	342635	89.1395	553	0.161396	98.0441	341641	99.7099	B
001984F	342540	330000	96.574	299602	90.7885	89.2007	30092	9.11879	A
001954F	342354	340000	89.5549	14471	4.25618	98.4608	323835	95.2456	B
001935F	342240	342240	91.9252	12060	3.52384	97.3868	330144	96.4656	B
001949F	342240	342240	90.4148	6564	1.91795	97.1767	335461	98.0192	B
001959F	341772	341772	96.9811	324565	94.9654	89.2874	13108	3.83531	A
000467F_1	341234	341234	86.0617	496	0.145355	97.6255	339775	99.5724	B
001958F	341185	340000	95.5675	336569	98.9909	88.4599	2322	0.682941	A
001249F	341127	340000	89.134	32660	9.60588	97.7743	305722	89.9182	B
000243F_4	340857	340857	96.6242	327887	96.1949	88.0967	12348	3.62263	A
001957F	340531	330000	95.7732	309578	93.8115	90.8955	20351	6.16697	A
001171F	340512	330000	92.873	26959	8.16939	96.7463	301686	91.42	B
001945F	340450	340450	94.8759	302416	88.8283	88.866	35981	10.5687	A
001950F	340365	340000	93.3118	53820	15.8294	98.2172	282866	83.1959	B
001966F	339881	339881	90.367	0	0	96.9172	339796	99.975	B
001923F	339822	339822	91.358	309747	91.1498	87.0025	29430	8.66042	A
001459F_1	339741	339741	90.4445	4452	1.31041	97.916	335257	98.6802	B
001969F	339528	330000	91.2135	23141	7.01242	98.4583	299724	90.8255	B
000721F_1	339374	339374	97.2218	308435	90.8835	90.072	30624	9.02367	A
001940F	338142	338142	94.93	300713	88.931	88.876	36838	10.8942	A
001964F	337452	330000	90.9866	11851	3.59121	97.247	318149	96.4088	B
001970F	337147	330000	98.6212	317352	96.1673	89.8428	7720	2.33939	A
001967F	337044	337044	89.532	12172	3.6114	98.3544	322904	95.8047	B
001979F	336674	336674	86.2588	0	0	97.2591	336645	99.9914	B
001936F	336311	336311	97.8972	303333	90.1942	89.2786	25793	7.66939	A
001971F	335789	335789	94.969	297957	88.7334	91.2889	36457	10.8571	A
001999F	335468	335468	94.277	10505	3.13145	96.9055	324947	96.8638	B
000913F_1	334826	334826	97.6902	312971	93.4727	90.1677	20283	6.05777	A
001931F	334506	334506	90.666	15083	4.50904	98.2643	317724	94.983	B
001980F	334022	334022	96.5879	310805	93.0493	89.7434	17872	5.35055	A
001978F	333967	333967	91.7688	15933	4.77083	97.4237	317452	95.0549	B
001974F	333954	330000	96.5799	321754	97.5012	86.6301	7547	2.28697	A
000009F_1	333824	333824	90.7184	5008	1.50019	97.7908	328740	98.477	B
001968F	333611	333611	93.7519	319958	95.9075	86.3217	13127	3.93482	A
001998F	333512	333512	89.3625	5686	1.70489	98.4503	326585	97.923	B
001982F	333374	333374	94.8329	0	0	97.97	333374	100	B
001981F	333059	333059	90.0819	5962	1.79007	97.7623	325117	97.6154	B
001921F	332736	332736	95.287	320959	96.4606	88.1856	11470	3.44718	A
001972F	332582	332582	97.4276	306041	92.0197	90.65	21400	6.4345	A
001952F	332339	332339	89.9173	23934	7.20168	96.8415	307640	92.5681	B
000420F_2	332207	332207	91.357	14357	4.3217	98.362	310629	93.5047	B
001641F_1	331702	331702	95.7756	3005	0.905934	98.2315	328673	99.0868	B
[truncated: 3,708 more rows]

## Sheet: SD6b_Statistics of assignment
Supplementary Data Set 6b Statistics for assignment mapping by Blast.
	Total contig length (bp)	Contig numbers
Total	2538408906	7566
Not mapped contig	18571907	1864
mapped contig	2519836999	5702
Attribute to B	1408447132	2543
Attribute to A	1085725279	2477
No assignment	25664588	682
