# Supplementary material for: The genome of cultivated peanut provides insight into legume karyotypes, polyploid evolution and crop domestication
Source: Nat Genet. 2019 May 1;51(5):865–76. doi: 10.1038/s41588-019-0402-2 (PMC7188672; doi:10.1038/s41588-019-0402-2)
Supplement: Supplementary file 7 — Orthologous gene cluster. [file 41588_2019_402_MOESM7_ESM.xlsx]

## Sheet: SD9a_Ah-Ad-Ai ortho cluster
Supplementary Data Set 9a Othologous groups by OthoMCL.
Group_0000: A.hypogaea|AH19G31860.1 A.hypogaea|AH00G06730.1 A.hypogaea|AH00G07880.1 A.hypogaea|AH00G1252.1 A.hypogaea|AH00G1271.1 A.hypogaea|AH00G1430.1 A.hypogaea|AH00G2218.1 A.hypogaea|AH00G3360.1 A.hypogaea|AH00G4097.1 A.hypogaea|AH00G4176.1 A.hypogaea|AH01G03120.1 A.hypogaea|AH01G03290.1 A.hypogaea|AH01G09470.1 A.hypogaea|AH01G19540.1 A.hypogaea|AH01G27190.1 A.hypogaea|AH01G27020.1 A.hypogaea…
Group_0001: A.duranensis|AD1805G0001.1 A.duranensis|AD1805G0004.1 A.duranensis|AD1914G0001.1 A.duranensis|ADA02G2566.1 A.duranensis|ADA02G2597.1 A.duranensis|ADA02G2598.1 A.duranensis|ADA02G2613.1 A.duranensis|ADA02G2614.1 A.duranensis|ADA02G2615.1 A.duranensis|ADA02G2617.1 A.duranensis|ADA02G2618.1 A.duranensis|ADA10G3288.1 A.duranensis|ADA10G3326.1 A.duranensis|ADA10G3327.1 A.duranensis|ADA10G3…
Group_0002: A.hypogaea|AH14G35300.1 A.hypogaea|AH13G32850.1 A.hypogaea|AH02G17250.1 A.hypogaea|AH16G33410.1 A.hypogaea|AH06G01150.1 A.hypogaea|AH20G23450.1 A.hypogaea|AH10G09160.1 A.hypogaea|AH13G41550.1 A.hypogaea|AH11G04230.1 A.hypogaea|AH12G29150.1 A.hypogaea|AH02G12780.1 A.hypogaea|AH15G20170.1 A.hypogaea|AH16G09890.1 A.hypogaea|AH16G15710.1 A.hypogaea|AH15G16350.1 A.hypogaea|AH10G13780.1 A.h…
Group_0003: A.duranensis|ADA01G0239.1 A.duranensis|ADA01G2732.1 A.duranensis|ADA03G1940.1 A.duranensis|ADA03G1943.1 A.duranensis|ADA03G1947.1 A.duranensis|ADA03G3032.1 A.duranensis|ADA05G0682.1 A.duranensis|ADA07G0152.1 A.duranensis|ADA07G0155.1 A.duranensis|ADA07G0157.1 A.duranensis|ADA10G3576.1 A.duranensis|ADA01G2731.1 A.duranensis|ADA04G0469.1 A.duranensis|ADA05G0677.1 A.duranensis|ADA05G0680…
Group_0004: A.duranensis|ADA02G1620.1 A.duranensis|ADA02G1621.1 A.duranensis|ADA10G0316.1 A.duranensis|ADA10G0317.1 A.duranensis|ADA03G1378.1 A.duranensis|ADA08G1807.1 A.duranensis|ADA08G2376.1 A.duranensis|ADA08G2379.1 A.duranensis|ADA10G0330.1 A.duranensis|ADA03G1387.1 A.duranensis|ADA03G1401.1 A.duranensis|ADA03G1403.1 A.duranensis|ADA06G2130.1 A.duranensis|ADA08G1815.1 A.duranensis|ADA08G1821…
Group_0005: A.duranensis|AD1175G0003.1 A.duranensis|AD1827G0004.1 A.duranensis|AD2057G0003.1 A.duranensis|AD2151G0001.1 A.duranensis|AD750G0009.1 A.duranensis|AD1175G0004.1 A.duranensis|AD1705G0004.1 A.duranensis|AD2048G0002.1 A.duranensis|AD1175G0007.1 A.duranensis|AD2334G0002.1 A.duranensis|AD1175G0011.1 A.duranensis|ADA10G1669.1 A.duranensis|AD1393G0002.1 A.duranensis|ADA10G1693.1 A.duranensis…
Group_0006: A.duranensis|AD1175G0001.1 A.duranensis|AD1509G0004.1 A.duranensis|AD1827G0006.1 A.duranensis|ADA09G1741.1 A.duranensis|ADA09G2363.1 A.duranensis|AD1175G0005.1 A.duranensis|AD1175G0010.1 A.duranensis|AD2151G0002.1 A.duranensis|AD750G0008.1 A.duranensis|AD1705G0002.1 A.duranensis|AD1921G0001.1 A.duranensis|AD2048G0001.1 A.duranensis|AD2057G0001.1 A.duranensis|AD750G0005.1 A.duranensis|…
Group_0007: A.duranensis|ADA05G2327.1 A.duranensis|ADA05G2585.1 A.duranensis|ADA10G0692.1 A.duranensis|ADA10G0875.1 A.duranensis|ADA10G1416.1 A.duranensis|ADA10G3168.1 A.duranensis|ADA10G2648.1 A.duranensis|ADA10G2952.1 A.duranensis|ADA10G1637.1 A.hypogaea|AH00G09150.1 A.hypogaea|AH09G29690.1 A.hypogaea|AH01G02140.1 A.hypogaea|AH01G09770.1 A.hypogaea|AH01G10630.1 A.hypogaea|AH01G25770.1 A.hypogae…
Group_0008: A.duranensis|AD2372G0001.1 A.duranensis|ADA10G0901.1 A.duranensis|ADA10G0903.1 A.duranensis|ADA01G0660.1 A.duranensis|ADA05G0181.1 A.duranensis|ADA09G0462.1 A.duranensis|ADA09G0463.1 A.duranensis|ADA09G0524.1 A.duranensis|ADA10G1112.1 A.duranensis|ADA10G1922.1 A.duranensis|ADA10G2517.1 A.duranensis|ADA10G2592.1 A.hypogaea|AH18G06210.1 A.hypogaea|AH00G06000.1 A.hypogaea|AH00G09590.1 A.…
Group_0009: A.duranensis|AD2810G0001.1 A.duranensis|ADA04G2812.1 A.duranensis|ADA04G2816.1 A.duranensis|ADA04G2818.1 A.duranensis|ADA01G0288.1 A.duranensis|ADA02G1727.1 A.duranensis|ADA05G1886.1 A.duranensis|ADA07G0106.1 A.duranensis|ADA08G0524.1 A.duranensis|ADA09G1463.1 A.duranensis|ADA09G3010.1 A.duranensis|ADA01G1110.1 A.duranensis|ADA04G0241.1 A.duranensis|ADA05G0453.1 A.duranensis|ADA01G193…
Group_0010: A.hypogaea|AH00G09270.1 A.hypogaea|AH05G33150.1 A.hypogaea|AH16G11390.1 A.hypogaea|AH03G34380.1 A.hypogaea|AH15G21140.1 A.hypogaea|AH14G17170.1 A.hypogaea|AH00G3252.1 A.hypogaea|AH04G07170.1 A.hypogaea|AH19G13460.1 A.hypogaea|AH01G17260.1 A.hypogaea|AH05G18820.1 A.hypogaea|AH13G10740.1 A.hypogaea|AH20G08680.1 A.hypogaea|AH08G18540.1 A.hypogaea|AH05G13590.1 A.hypogaea|AH14G21550.1 A.hy…
Group_0011: A.hypogaea|AH15G11580.1 A.hypogaea|AH01G00060.1 A.hypogaea|AH09G23090.1 A.hypogaea|AH05G09940.1 A.hypogaea|AH11G29530.1 A.hypogaea|AH06G11060.1 A.hypogaea|AH20G25010.1 A.hypogaea|AH16G22370.1 A.hypogaea|AH20G01330.1 A.hypogaea|AH19G12630.1 A.hypogaea|AH04G22540.1 A.hypogaea|AH18G31920.1 A.hypogaea|AH04G31610.1 A.hypogaea|AH00G1198.1 A.hypogaea|AH15G07410.1 A.hypogaea|AH12G31030.1 A.hy…
Group_0012: A.duranensis|ADA01G0598.1 A.duranensis|ADA03G0030.1 A.duranensis|ADA03G4230.1 A.duranensis|ADA05G0251.1 A.duranensis|ADA01G0964.1 A.duranensis|ADA01G2041.1 A.duranensis|ADA02G0429.1 A.duranensis|ADA02G2386.1 A.duranensis|ADA03G0497.1 A.duranensis|ADA03G2080.1 A.duranensis|ADA04G2411.1 A.duranensis|ADA05G2010.1 A.duranensis|ADA06G0054.1 A.duranensis|ADA06G0109.1 A.duranensis|ADA06G3064…
Group_0013: A.duranensis|ADA01G0201.1 A.duranensis|ADA10G1162.1 A.duranensis|ADA01G2268.1 A.duranensis|ADA03G2363.1 A.duranensis|ADA02G0653.1 A.duranensis|ADA10G3377.1 A.duranensis|ADA02G1561.1 A.duranensis|ADA03G1828.1 A.duranensis|ADA10G3017.1 A.duranensis|ADA02G2272.1 A.duranensis|ADA02G2274.1 A.duranensis|ADA02G2280.1 A.duranensis|ADA02G2284.1 A.duranensis|ADA02G2285.1 A.duranensis|ADA02G2287…
Group_0014: A.hypogaea|AH15G00030.1 A.hypogaea|AH20G19010.1 A.hypogaea|AH13G24730.1 A.hypogaea|AH06G19320.1 A.hypogaea|AH09G04020.1 A.hypogaea|AH02G16080.1 A.hypogaea|AH15G13280.1 A.hypogaea|AH12G16650.1 A.hypogaea|AH01G11700.1 A.hypogaea|AH18G22880.1 A.hypogaea|AH03G51490.1 A.hypogaea|AH03G11110.1 A.hypogaea|AH09G21260.1 A.hypogaea|AH12G19500.1 A.hypogaea|AH12G20380.1 A.hypogaea|AH00G2298.1 A.hy…
Group_0015: A.duranensis|ADA01G1840.1 A.duranensis|ADA03G3199.1 A.duranensis|ADA04G1481.1 A.duranensis|ADA08G1217.1 A.duranensis|ADA10G1253.1 A.duranensis|ADA02G1346.1 A.duranensis|ADA03G2797.1 A.duranensis|ADA05G1823.1 A.duranensis|ADA10G1528.1 A.duranensis|ADA03G3116.1 A.duranensis|ADA04G1121.1 A.duranensis|ADA09G2013.1 A.duranensis|ADA04G1063.1 A.duranensis|ADA06G1266.1 A.hypogaea|AH10G14260.1…
Group_0016: A.duranensis|ADA10G1061.1 A.duranensis|ADA10G1890.1 A.duranensis|ADA10G2822.1 A.hypogaea|AH20G28820.1 A.hypogaea|AH05G29510.1 A.hypogaea|AH19G38810.1 A.hypogaea|AH00G07280.1 A.hypogaea|AH14G39710.1 A.hypogaea|AH18G28110.1 A.hypogaea|AH14G21580.1 A.hypogaea|AH03G12490.1 A.hypogaea|AH00G00920.1 A.hypogaea|AH03G29840.1 A.hypogaea|AH05G04750.1 A.hypogaea|AH00G4131.1 A.hypogaea|AH01G19580.…
Group_0017: A.duranensis|ADA04G0330.1 A.duranensis|ADA07G2137.1 A.duranensis|ADA09G0178.1 A.duranensis|ADA10G0632.1 A.duranensis|ADA04G2977.1 A.duranensis|ADA04G2984.1 A.duranensis|ADA04G3027.1 A.duranensis|ADA04G3032.1 A.duranensis|ADA05G3320.1 A.duranensis|ADA05G3236.1 A.duranensis|ADA05G3239.1 A.duranensis|ADA09G3009.1 A.duranensis|ADA05G3238.1 A.duranensis|ADA05G3301.1 A.duranensis|ADA05G3311…
Group_0018: A.hypogaea|AH00G07390.1 A.hypogaea|AH12G28630.1 A.hypogaea|AH02G11860.1 A.hypogaea|AH19G36630.1 A.hypogaea|AH20G17370.1 A.hypogaea|AH03G45540.1 A.hypogaea|AH11G03760.1 A.hypogaea|AH11G09390.1 A.hypogaea|AH18G37320.1 A.hypogaea|AH09G05840.1 A.hypogaea|AH05G34350.1 A.hypogaea|AH06G14610.1 A.hypogaea|AH18G26720.1 A.hypogaea|AH17G38930.1 A.hypogaea|AH06G16550.1 A.hypogaea|AH17G27400.1 A.h…
Group_0019: A.duranensis|ADA02G0542.1 A.duranensis|ADA02G0544.1 A.duranensis|ADA02G0547.1 A.duranensis|ADA02G0560.1 A.duranensis|ADA02G0568.1 A.duranensis|ADA02G0572.1 A.duranensis|ADA02G0573.1 A.duranensis|ADA02G0574.1 A.duranensis|ADA02G0576.1 A.duranensis|ADA02G2371.1 A.duranensis|ADA02G2372.1 A.duranensis|ADA02G2376.1 A.duranensis|ADA02G2377.1 A.duranensis|ADA02G2380.1 A.duranensis|ADA04G2398…
Group_0020: A.duranensis|ADA03G0416.1 A.duranensis|ADA03G1907.1 A.duranensis|ADA03G1988.1 A.duranensis|ADA03G3673.1 A.duranensis|ADA05G0713.1 A.duranensis|ADA05G1175.1 A.duranensis|ADA08G1813.1 A.duranensis|ADA10G0241.1 A.duranensis|ADA10G3052.1 A.duranensis|ADA03G0928.1 A.duranensis|ADA04G2229.1 A.duranensis|ADA03G1424.1 A.duranensis|ADA05G1709.1 A.duranensis|ADA06G1269.1 A.duranensis|ADA09G1082…
Group_0021: A.duranensis|AD1977G0001.1 A.duranensis|ADA02G1511.1 A.duranensis|ADA04G2802.1 A.duranensis|ADA05G1760.1 A.duranensis|ADA09G2740.1 A.duranensis|ADA10G2981.1 A.duranensis|AD2641G0001.1 A.duranensis|ADA02G2513.1 A.duranensis|ADA01G1705.1 A.duranensis|ADA03G1026.1 A.duranensis|ADA10G1933.1 A.duranensis|ADA01G1838.1 A.duranensis|ADA05G1824.1 A.duranensis|ADA02G1344.1 A.duranensis|ADA03G08…
Group_0022: A.duranensis|ADA01G2269.1 A.duranensis|ADA02G0924.1 A.duranensis|ADA03G0692.1 A.duranensis|ADA03G2367.1 A.duranensis|ADA03G2967.1 A.duranensis|ADA03G4057.1 A.duranensis|ADA03G4299.1 A.duranensis|ADA04G1048.1 A.duranensis|ADA04G1083.1 A.duranensis|ADA05G0120.1 A.duranensis|ADA05G1138.1 A.duranensis|ADA05G3360.1 A.duranensis|ADA06G0639.1 A.duranensis|ADA06G2793.1 A.duranensis|ADA08G1992…
Group_0023: A.duranensis|ADA01G2010.1 A.duranensis|ADA03G2302.1 A.duranensis|ADA01G2011.1 A.duranensis|ADA03G2300.1 A.duranensis|ADA02G2259.1 A.duranensis|ADA02G2260.1 A.duranensis|ADA02G2261.1 A.duranensis|ADA02G2264.1 A.duranensis|ADA06G0458.1 A.duranensis|ADA04G0917.1 A.duranensis|ADA04G0919.1 A.duranensis|ADA04G2034.1 A.duranensis|ADA04G2253.1 A.duranensis|ADA09G1238.1 A.duranensis|ADA06G0549…
Group_0024: A.duranensis|ADA01G0231.1 A.duranensis|ADA02G0062.1 A.duranensis|ADA02G0962.1 A.duranensis|ADA06G0052.1 A.duranensis|ADA07G0057.1 A.duranensis|ADA07G0158.1 A.duranensis|ADA07G0160.1 A.duranensis|ADA07G0162.1 A.duranensis|ADA02G2515.1 A.duranensis|ADA03G4180.1 A.duranensis|ADA04G0962.1 A.duranensis|ADA05G3318.1 A.duranensis|ADA06G0678.1 A.duranensis|ADA09G0421.1 A.duranensis|ADA09G0422…
Group_0025: A.duranensis|ADA03G0834.1 A.duranensis|ADA03G3012.1 A.duranensis|ADA05G2565.1 A.duranensis|ADA05G2614.1 A.duranensis|ADA05G2656.1 A.duranensis|ADA05G2662.1 A.duranensis|ADA05G2665.1 A.duranensis|ADA05G2667.1 A.duranensis|ADA05G2670.1 A.duranensis|ADA05G2676.1 A.duranensis|ADA05G2677.1 A.duranensis|ADA05G2694.1 A.duranensis|ADA05G2696.1 A.duranensis|ADA05G2702.1 A.duranensis|ADA05G2717…
Group_0026: A.duranensis|AD1329G0007.1 A.duranensis|AD2295G0003.1 A.duranensis|ADA02G0292.1 A.duranensis|ADA02G0343.1 A.duranensis|ADA02G0419.1 A.duranensis|ADA04G0650.1 A.duranensis|ADA06G1002.1 A.duranensis|ADA06G1014.1 A.duranensis|ADA06G1155.1 A.duranensis|ADA06G1194.1 A.duranensis|ADA06G3231.1 A.duranensis|ADA06G3234.1 A.duranensis|ADA07G0117.1 A.duranensis|ADA07G0120.1 A.duranensis|ADA02G02…
Group_0027: A.hypogaea|AH02G21550.1 A.hypogaea|AH17G27600.1 A.hypogaea|AH17G00910.1 A.hypogaea|AH11G22120.1 A.hypogaea|AH19G14830.1 A.ipaensis|AIB01G0290.1 A.ipaensis|AIB07G1627.1 A.ipaensis|AIB08G1754.1 A.ipaensis|AIB07G3332.1 A.ipaensis|AIB08G1109.1 A.ipaensis|AIB10G1171.1 A.ipaensis|AIB06G1695.1 A.ipaensis|AIB08G1822.1 A.ipaensis|AIB08G0913.1 A.ipaensis|AIB01G2419.1 A.ipaensis|AIB03G0731.1 A.i…
Group_0028: A.duranensis|ADA01G0202.1 A.duranensis|ADA04G0159.1 A.duranensis|ADA04G0721.1 A.duranensis|ADA04G0722.1 A.duranensis|ADA04G0725.1 A.duranensis|ADA04G0727.1 A.duranensis|ADA04G0728.1 A.duranensis|ADA04G0735.1 A.duranensis|ADA04G0739.1 A.duranensis|ADA04G0743.1 A.duranensis|ADA04G0745.1 A.duranensis|ADA04G0747.1 A.duranensis|ADA04G0748.1 A.duranensis|ADA04G0750.1 A.duranensis|ADA04G0751…
Group_0029: A.duranensis|ADA04G0689.1 A.duranensis|ADA04G2906.1 A.duranensis|ADA04G2046.1 A.duranensis|ADA04G2909.1 A.duranensis|ADA04G2913.1 A.duranensis|ADA04G2452.1 A.duranensis|ADA04G2905.1 A.duranensis|ADA04G2908.1 A.duranensis|ADA04G2911.1 A.duranensis|ADA04G2912.1 A.duranensis|ADA04G2975.1 A.duranensis|ADA10G3194.1 A.hypogaea|AH04G34550.1 A.hypogaea|AH10G15430.1 A.hypogaea|AH10G15450.1 A.h…
Group_0030: A.duranensis|ADA01G1315.1 A.duranensis|ADA01G1516.1 A.duranensis|ADA01G1654.1 A.duranensis|ADA01G2024.1 A.duranensis|ADA01G2197.1 A.duranensis|ADA03G1397.1 A.duranensis|ADA03G2289.1 A.duranensis|ADA03G2914.1 A.duranensis|ADA04G1267.1 A.duranensis|ADA05G1924.1 A.duranensis|ADA05G2070.1 A.duranensis|ADA06G1161.1 A.duranensis|ADA06G1617.1 A.duranensis|ADA06G1797.1 A.duranensis|ADA06G2534…
Group_0031: A.hypogaea|AH01G14460.1 A.hypogaea|AH02G25310.1 A.hypogaea|AH18G08050.1 A.hypogaea|AH17G19650.1 A.hypogaea|AH15G16460.1 A.hypogaea|AH07G26800.1 A.hypogaea|AH20G24980.1 A.hypogaea|AH12G13800.1 A.hypogaea|AH20G36410.1 A.hypogaea|AH12G38490.1 A.hypogaea|AH14G25970.1 A.hypogaea|AH03G22240.1 A.hypogaea|AH07G09960.1 A.hypogaea|AH15G20000.1 A.hypogaea|AH11G22930.1 A.hypogaea|AH16G16810.1 A.h…
Group_0032: A.duranensis|ADA03G2464.1 A.duranensis|ADA03G2471.1 A.duranensis|ADA04G3225.1 A.duranensis|ADA06G0008.1 A.duranensis|ADA06G0410.1 A.duranensis|ADA09G0070.1 A.duranensis|ADA04G0246.1 A.duranensis|ADA10G0398.1 A.duranensis|ADA04G2390.1 A.duranensis|ADA04G3230.1 A.duranensis|ADA04G3233.1 A.duranensis|ADA04G3238.1 A.duranensis|ADA04G3239.1 A.duranensis|ADA09G0414.1 A.duranensis|ADA10G3585…
Group_0033: A.duranensis|ADA01G0361.1 A.duranensis|ADA07G1260.1 A.duranensis|ADA01G0460.1 A.duranensis|ADA07G1143.1 A.duranensis|ADA10G1079.1 A.duranensis|ADA02G1905.1 A.duranensis|ADA02G1946.1 A.duranensis|ADA04G1734.1 A.duranensis|ADA04G1735.1 A.duranensis|ADA02G1977.1 A.duranensis|ADA04G1846.1 A.duranensis|ADA04G1848.1 A.duranensis|ADA05G0756.1 A.duranensis|ADA07G0761.1 A.duranensis|ADA04G1809…
Group_0034: A.hypogaea|AH00G08730.1 A.hypogaea|AH05G40140.1 A.hypogaea|AH11G06130.1 A.hypogaea|AH04G05660.1 A.hypogaea|AH07G12060.1 A.hypogaea|AH00G1762.1 A.hypogaea|AH09G03340.1 A.hypogaea|AH18G11300.1 A.hypogaea|AH10G18010.1 A.hypogaea|AH15G02650.1 A.hypogaea|AH14G38080.1 A.hypogaea|AH20G37570.1 A.hypogaea|AH19G04310.1 A.hypogaea|AH14G29490.1 A.hypogaea|AH09G34150.1 A.hypogaea|AH03G03450.1 A.hy…
Group_0035: A.duranensis|AD2357G0001.1 A.duranensis|ADA01G0820.1 A.duranensis|ADA01G2806.1 A.duranensis|ADA02G2753.1 A.duranensis|ADA03G1341.1 A.duranensis|ADA04G2172.1 A.duranensis|ADA05G0092.1 A.duranensis|ADA05G2410.1 A.duranensis|ADA05G2411.1 A.duranensis|ADA06G0542.1 A.duranensis|ADA06G1222.1 A.duranensis|ADA06G1466.1 A.duranensis|ADA10G0052.1 A.duranensis|ADA10G0761.1 A.duranensis|ADA10G293…
Group_0036: A.duranensis|ADA01G2529.1 A.duranensis|ADA01G2531.1 A.duranensis|ADA01G2533.1 A.duranensis|ADA01G2544.1 A.duranensis|ADA01G2726.1 A.duranensis|ADA01G2978.1 A.duranensis|ADA03G2213.1 A.duranensis|ADA03G4152.1 A.duranensis|ADA03G4153.1 A.duranensis|ADA04G0456.1 A.duranensis|ADA05G2748.1 A.duranensis|ADA06G2887.1 A.duranensis|ADA03G2158.1 A.duranensis|ADA01G2546.1 A.duranensis|ADA04G3325…
Group_0037: A.hypogaea|AH03G28490.1 A.hypogaea|AH11G26800.1 A.hypogaea|AH03G00030.1 A.hypogaea|AH00G3949.1 A.hypogaea|AH00G4334.1 A.hypogaea|AH00G4335.1 A.hypogaea|AH00G4336.1 A.hypogaea|AH00G4338.1 A.hypogaea|AH00G4999.1 A.hypogaea|AH00G5000.1 A.hypogaea|AH00G6221.1 A.hypogaea|AH00G6223.1 A.hypogaea|AH01G05000.1 A.hypogaea|AH01G19320.1 A.hypogaea|AH02G09940.1 A.hypogaea|AH02G14040.1 A.hypogaea|A…
Group_0038: A.hypogaea|AH03G51300.1 A.hypogaea|AH15G15200.1 A.hypogaea|AH00G3983.1 A.hypogaea|AH00G4149.1 A.hypogaea|AH16G21530.1 A.hypogaea|AH09G20000.1 A.hypogaea|AH09G28690.1 A.hypogaea|AH17G30680.1 A.hypogaea|AH00G3383.1 A.hypogaea|AH05G13540.1 A.hypogaea|AH05G28860.1 A.hypogaea|AH13G58000.1 A.hypogaea|AH00G3533.1 A.hypogaea|AH18G08170.1 A.hypogaea|AH11G26130.1 A.hypogaea|AH18G23380.1 A.hypog…
Group_0039: A.duranensis|ADA01G1844.1 A.duranensis|ADA05G1159.1 A.duranensis|ADA05G1657.1 A.duranensis|ADA07G1172.1 A.duranensis|ADA09G1705.1 A.duranensis|ADA01G2701.1 A.duranensis|ADA02G2058.1 A.duranensis|ADA03G2903.1 A.duranensis|ADA03G2962.1 A.duranensis|ADA07G0728.1 A.duranensis|ADA07G1045.1 A.duranensis|ADA07G1148.1 A.duranensis|ADA02G0786.1 A.duranensis|ADA05G1370.1 A.duranensis|ADA07G1579…
Group_0040: A.duranensis|ADA02G0539.1 A.duranensis|ADA03G1655.1 A.duranensis|ADA03G2581.1 A.duranensis|ADA03G3173.1 A.duranensis|ADA03G3422.1 A.duranensis|ADA04G1694.1 A.duranensis|ADA05G0875.1 A.duranensis|ADA05G1208.1 A.duranensis|ADA05G3149.1 A.duranensis|ADA09G2554.1 A.duranensis|ADA10G2671.1 A.duranensis|ADA10G3621.1 A.duranensis|ADA10G3625.1 A.duranensis|ADA04G2315.1 A.duranensis|ADA03G3417…
Group_0041: A.duranensis|ADA01G0099.1 A.duranensis|ADA01G2114.1 A.duranensis|ADA03G0140.1 A.duranensis|ADA03G0487.1 A.duranensis|ADA03G1850.1 A.duranensis|ADA03G2862.1 A.duranensis|ADA03G4245.1 A.duranensis|ADA05G0347.1 A.duranensis|ADA05G0805.1 A.duranensis|ADA06G1177.1 A.duranensis|ADA08G0102.1 A.duranensis|ADA08G0305.1 A.duranensis|ADA08G1087.1 A.duranensis|ADA08G1313.1 A.duranensis|ADA08G2421…
Group_0042: A.hypogaea|AH00G09420.1 A.hypogaea|AH04G04410.1 A.hypogaea|AH15G03020.1 A.hypogaea|AH08G14910.1 A.hypogaea|AH00G03240.1 A.hypogaea|AH19G05230.1 A.hypogaea|AH08G09200.1 A.hypogaea|AH16G33260.1 A.hypogaea|AH08G14830.1 A.hypogaea|AH13G40380.1 A.hypogaea|AH12G03910.1 A.hypogaea|AH11G33160.1 A.hypogaea|AH14G33070.1 A.hypogaea|AH14G19010.1 A.hypogaea|AH17G35280.1 A.hypogaea|AH03G13760.1 A.h…
Group_0043: A.duranensis|AD992G0001.1 A.duranensis|ADA03G0246.1 A.duranensis|ADA09G2678.1 A.duranensis|ADA10G1553.1 A.duranensis|ADA02G1913.1 A.duranensis|ADA08G0826.1 A.duranensis|ADA04G1681.1 A.duranensis|ADA05G2269.1 A.duranensis|ADA09G1084.1 A.hypogaea|AH14G08500.1 A.hypogaea|AH13G39610.1 A.hypogaea|AH14G40840.1 A.hypogaea|AH05G33000.1 A.hypogaea|AH17G35660.1 A.hypogaea|AH14G16490.1 A.hypogae…
Group_0044: A.hypogaea|AH00G1477.1 A.hypogaea|AH12G31870.1 A.hypogaea|AH00G4061.1 A.hypogaea|AH09G30650.1 A.hypogaea|AH20G22200.1 A.hypogaea|AH19G11700.1 A.hypogaea|AH13G41930.1 A.hypogaea|AH09G08540.1 A.hypogaea|AH15G22310.1 A.hypogaea|AH01G03280.1 A.hypogaea|AH15G04030.1 A.hypogaea|AH16G26710.1 A.hypogaea|AH00G6377.1 A.hypogaea|AH13G14220.1 A.hypogaea|AH07G14820.1 A.hypogaea|AH12G16870.1 A.hypo…
Group_0045: A.ipaensis|AIB01G0405.1 A.ipaensis|AIB07G1070.1 A.ipaensis|AIB01G0655.1 A.ipaensis|AIB02G1835.1 A.ipaensis|AIB03G1879.1 A.ipaensis|AIB04G1648.1 A.ipaensis|AIB08G3510.1 A.ipaensis|AIB05G2031.1 A.ipaensis|AIB04G0812.1 A.ipaensis|AIB01G2661.1 A.ipaensis|AIB04G1567.1 A.ipaensis|AIB05G1584.1 A.ipaensis|AIB03G2112.1 A.ipaensis|AIB05G1470.1 A.ipaensis|AIB10G2228.1 A.ipaensis|AIB03G2544.1 A.i…
Group_0046: A.duranensis|AD731G0001.1 A.duranensis|AD731G0002.1 A.duranensis|ADA10G1216.1 A.hypogaea|AH16G30660.1 A.hypogaea|AH05G20490.1 A.hypogaea|AH03G31000.1 A.hypogaea|AH02G25090.1 A.hypogaea|AH12G38020.1 A.hypogaea|AH12G38080.1 A.hypogaea|AH12G38180.1 A.hypogaea|AH12G38260.1 A.hypogaea|AH12G38350.1 A.hypogaea|AH12G38670.1 A.hypogaea|AH03G29240.1 A.hypogaea|AH03G32830.1 A.hypogaea|AH04G09950…
Group_0047: A.duranensis|ADA01G0408.1 A.duranensis|ADA03G2556.1 A.duranensis|ADA03G4037.1 A.duranensis|ADA05G2880.1 A.duranensis|ADA06G2232.1 A.duranensis|ADA10G1951.1 A.duranensis|ADA02G2499.1 A.duranensis|ADA06G0692.1 A.duranensis|ADA10G2344.1 A.duranensis|ADA03G3561.1 A.duranensis|ADA03G3913.1 A.duranensis|ADA04G1081.1 A.duranensis|ADA05G1422.1 A.duranensis|ADA10G0457.1 A.duranensis|ADA03G3816…
Group_0048: A.hypogaea|AH18G29680.1 A.hypogaea|AH09G33670.1 A.hypogaea|AH06G04700.1 A.hypogaea|AH10G27920.1 A.hypogaea|AH00G07780.1 A.hypogaea|AH05G12740.1 A.hypogaea|AH11G06780.1 A.hypogaea|AH13G32620.1 A.hypogaea|AH14G07700.1 A.hypogaea|AH04G28390.1 A.hypogaea|AH15G30240.1 A.hypogaea|AH17G07260.1 A.hypogaea|AH14G17000.1 A.hypogaea|AH06G30220.1 A.hypogaea|AH14G31510.1 A.hypogaea|AH00G2024.1 A.hy…
Group_0049: A.duranensis|AD2856G0002.1 A.duranensis|ADA07G0454.1 A.duranensis|ADA09G1950.1 A.duranensis|ADA01G1785.1 A.duranensis|ADA09G1927.1 A.duranensis|ADA02G1368.1 A.duranensis|ADA03G1645.1 A.duranensis|ADA03G1751.1 A.duranensis|ADA08G1279.1 A.duranensis|ADA03G2245.1 A.duranensis|ADA04G2125.1 A.duranensis|ADA09G0876.1 A.duranensis|ADA03G2246.1 A.duranensis|ADA04G0978.1 A.duranensis|ADA05G292…
Group_0050: A.duranensis|ADA03G4252.1 A.duranensis|ADA09G0400.1 A.duranensis|ADA09G0382.1 A.duranensis|ADA09G0383.1 A.duranensis|ADA09G0387.1 A.duranensis|ADA09G0392.1 A.duranensis|ADA09G0393.1 A.duranensis|ADA09G0394.1 A.duranensis|ADA09G0397.1 A.duranensis|ADA09G0404.1 A.duranensis|ADA09G0405.1 A.duranensis|ADA09G0618.1 A.duranensis|ADA09G0621.1 A.hypogaea|AH00G4224.1 A.hypogaea|AH00G4226.1 A.h…
Group_0051: A.duranensis|ADA03G1530.1 A.duranensis|ADA10G0006.1 A.duranensis|ADA04G1851.1 A.duranensis|ADA10G0135.1 A.duranensis|ADA10G0636.1 A.hypogaea|AH00G08030.1 A.hypogaea|AH15G16730.1 A.hypogaea|AH00G2743.1 A.hypogaea|AH00G3350.1 A.hypogaea|AH00G3720.1 A.hypogaea|AH00G4193.1 A.hypogaea|AH00G6283.1 A.hypogaea|AH12G37850.1 A.hypogaea|AH12G37960.1 A.hypogaea|AH12G38550.1 A.hypogaea|AH03G19110.…
Group_0052: A.duranensis|AD2437G0001.1 A.duranensis|AD2678G0002.1 A.duranensis|AD2844G0001.1 A.duranensis|ADA08G2602.1 A.duranensis|ADA09G0056.1 A.duranensis|ADA09G0231.1 A.duranensis|ADA09G0232.1 A.duranensis|ADA09G0233.1 A.duranensis|ADA09G2833.1 A.duranensis|ADA10G3389.1 A.duranensis|ADA08G2342.1 A.duranensis|ADA08G2349.1 A.duranensis|ADA09G0253.1 A.duranensis|ADA09G0257.1 A.duranensis|ADA09G0…
Group_0053: A.duranensis|ADA01G1875.1 A.duranensis|ADA02G1324.1 A.duranensis|ADA02G2048.1 A.duranensis|ADA02G2595.1 A.duranensis|ADA02G2604.1 A.duranensis|ADA04G0035.1 A.duranensis|ADA04G0357.1 A.duranensis|ADA05G3005.1 A.duranensis|ADA06G0899.1 A.duranensis|ADA07G0023.1 A.duranensis|ADA08G2476.1 A.duranensis|ADA09G3047.1 A.duranensis|ADA03G2815.1 A.duranensis|ADA06G1240.1 A.duranensis|ADA07G0238…
Group_0054: A.duranensis|ADA02G1633.1 A.duranensis|ADA03G3253.1 A.duranensis|ADA03G4190.1 A.duranensis|ADA06G0116.1 A.duranensis|ADA09G0909.1 A.duranensis|ADA10G0234.1 A.duranensis|ADA03G0290.1 A.duranensis|ADA08G1116.1 A.duranensis|ADA09G1304.1 A.duranensis|ADA09G0869.1 A.duranensis|ADA06G0401.1 A.duranensis|ADA09G0549.1 A.duranensis|ADA09G0551.1 A.duranensis|ADA09G0868.1 A.duranensis|ADA09G0872…
Group_0055: A.duranensis|ADA01G0709.1 A.duranensis|ADA01G2850.1 A.duranensis|ADA01G2851.1 A.duranensis|ADA01G2853.1 A.duranensis|ADA01G2957.1 A.duranensis|ADA02G0141.1 A.duranensis|ADA06G0050.1 A.duranensis|ADA06G1679.1 A.duranensis|ADA06G2774.1 A.duranensis|ADA06G2915.1 A.duranensis|ADA07G1235.1 A.duranensis|ADA07G1705.1 A.duranensis|ADA07G2139.1 A.duranensis|ADA08G2328.1 A.duranensis|ADA09G0158…
Group_0056: A.duranensis|ADA04G0683.1 A.duranensis|ADA04G0684.1 A.duranensis|ADA04G0685.1 A.duranensis|ADA04G0687.1 A.duranensis|ADA08G0580.1 A.duranensis|ADA06G2787.1 A.duranensis|ADA06G2790.1 A.duranensis|ADA06G2987.1 A.duranensis|ADA08G0562.1 A.duranensis|ADA08G0561.1 A.hypogaea|AH00G3647.1 A.hypogaea|AH00G3648.1 A.hypogaea|AH04G09370.1 A.hypogaea|AH04G09360.1 A.hypogaea|AH04G11830.1 A.hypogae…
Group_0057: A.hypogaea|AH14G05580.1 A.hypogaea|AH18G37290.1 A.hypogaea|AH12G38000.1 A.hypogaea|AH12G38040.1 A.hypogaea|AH12G38130.1 A.hypogaea|AH12G38150.1 A.hypogaea|AH12G38200.1 A.hypogaea|AH12G38400.1 A.hypogaea|AH12G38440.1 A.hypogaea|AH12G38460.1 A.hypogaea|AH03G18200.1 A.hypogaea|AH03G18470.1 A.hypogaea|AH03G18620.1 A.hypogaea|AH03G18790.1 A.hypogaea|AH03G19010.1 A.hypogaea|AH03G19090.1 A.h…
Group_0058: A.hypogaea|AH17G38220.1 A.hypogaea|AH02G20320.1 A.hypogaea|AH12G11370.1 A.hypogaea|AH12G21780.1 A.hypogaea|AH18G10770.1 A.hypogaea|AH00G3768.1 A.hypogaea|AH02G08960.1 A.hypogaea|AH05G14500.1 A.hypogaea|AH08G14600.1 A.hypogaea|AH09G06230.1 A.hypogaea|AH13G02240.1 A.hypogaea|AH13G44630.1 A.hypogaea|AH14G09960.1 A.hypogaea|AH14G17300.1 A.hypogaea|AH16G10710.1 A.hypogaea|AH16G15280.1 A.hy…
Group_0059: A.hypogaea|AH05G18810.1 A.hypogaea|AH00G4146.1 A.hypogaea|AH00G4730.1 A.hypogaea|AH02G07120.1 A.hypogaea|AH12G25610.1 A.hypogaea|AH03G35420.1 A.hypogaea|AH09G16830.1 A.hypogaea|AH16G42610.1 A.hypogaea|AH07G09290.1 A.hypogaea|AH13G10750.1 A.hypogaea|AH13G23270.1 A.hypogaea|AH13G33120.1 A.hypogaea|AH14G02110.1 A.hypogaea|AH14G13550.1 A.hypogaea|AH14G30300.1 A.hypogaea|AH16G24300.1 A.hyp…
Group_0060: A.duranensis|ADA01G0283.1 A.duranensis|ADA03G2765.1 A.duranensis|ADA01G3070.1 A.duranensis|ADA04G2989.1 A.duranensis|ADA08G2555.1 A.duranensis|ADA10G2321.1 A.duranensis|ADA10G3028.1 A.duranensis|ADA08G2485.1 A.duranensis|ADA04G1610.1 A.duranensis|ADA04G2964.1 A.duranensis|ADA05G1806.1 A.duranensis|ADA06G3024.1 A.duranensis|ADA04G2990.1 A.duranensis|ADA04G2994.1 A.duranensis|ADA08G1766…
Group_0061: A.duranensis|AD1329G0010.1 A.duranensis|ADA01G1551.1 A.duranensis|ADA01G2939.1 A.duranensis|ADA03G0401.1 A.duranensis|ADA06G0151.1 A.duranensis|ADA09G1849.1 A.duranensis|ADA10G2416.1 A.duranensis|ADA10G2312.1 A.duranensis|ADA04G0991.1 A.duranensis|ADA10G2311.1 A.duranensis|ADA10G3393.1 A.duranensis|ADA02G0327.1 A.duranensis|ADA06G1734.1 A.duranensis|ADA07G2303.1 A.duranensis|ADA09G218…
Group_0062: A.duranensis|ADA01G1988.1 A.duranensis|ADA03G1171.1 A.duranensis|ADA03G1914.1 A.duranensis|ADA03G2899.1 A.duranensis|ADA03G2908.1 A.duranensis|ADA03G2909.1 A.duranensis|ADA04G3164.1 A.duranensis|ADA04G3165.1 A.duranensis|ADA04G3321.1 A.duranensis|ADA07G1601.1 A.duranensis|ADA07G2418.1 A.duranensis|ADA08G1631.1 A.duranensis|ADA09G2913.1 A.duranensis|ADA10G0236.1 A.duranensis|ADA10G2213…
Group_0063: A.duranensis|ADA02G2357.1 A.duranensis|ADA10G0357.1 A.hypogaea|AH00G09360.1 A.hypogaea|AH05G10170.1 A.hypogaea|AH10G06440.1 A.hypogaea|AH09G18600.1 A.hypogaea|AH01G19050.1 A.hypogaea|AH05G14620.1 A.hypogaea|AH02G03700.1 A.hypogaea|AH12G30250.1 A.hypogaea|AH19G28020.1 A.hypogaea|AH13G60150.1 A.hypogaea|AH10G04780.1 A.hypogaea|AH10G33300.1 A.hypogaea|AH19G19130.1 A.hypogaea|AH12G14840.1…
Group_0064: A.hypogaea|AH00G09370.1 A.hypogaea|AH05G10160.1 A.hypogaea|AH14G05570.1 A.hypogaea|AH00G3082.1 A.hypogaea|AH01G11690.1 A.hypogaea|AH04G05930.1 A.hypogaea|AH10G06450.1 A.hypogaea|AH09G16450.1 A.hypogaea|AH05G01300.1 A.hypogaea|AH12G20400.1 A.hypogaea|AH13G21580.1 A.hypogaea|AH13G23110.1 A.hypogaea|AH11G15670.1 A.hypogaea|AH04G26470.1 A.hypogaea|AH15G17810.1 A.hypogaea|AH18G04520.1 A.hy…
Group_0065: A.hypogaea|AH09G07040.1 A.hypogaea|AH00G3958.1 A.hypogaea|AH01G06680.1 A.hypogaea|AH02G01410.1 A.hypogaea|AH02G13760.1 A.hypogaea|AH12G29850.1 A.hypogaea|AH10G19280.1 A.hypogaea|AH06G01940.1 A.hypogaea|AH06G17300.1 A.hypogaea|AH00G06860.1 A.hypogaea|AH06G30100.1 A.hypogaea|AH07G23800.1 A.hypogaea|AH09G22290.1 A.hypogaea|AH12G04740.1 A.hypogaea|AH12G22570.1 A.hypogaea|AH03G48080.1 A.hy…
Group_0066: A.duranensis|ADA01G0357.1 A.duranensis|ADA02G1972.1 A.duranensis|ADA07G1261.1 A.duranensis|ADA09G1953.1 A.duranensis|ADA02G1286.1 A.duranensis|ADA06G0071.1 A.duranensis|ADA06G0072.1 A.duranensis|ADA10G1001.1 A.duranensis|ADA02G1859.1 A.duranensis|ADA02G1866.1 A.duranensis|ADA03G3348.1 A.duranensis|ADA03G0876.1 A.duranensis|ADA10G3474.1 A.duranensis|ADA03G3616.1 A.duranensis|ADA03G4090…
Group_0067: A.duranensis|ADA02G0555.1 A.duranensis|ADA02G0556.1 A.duranensis|ADA02G1668.1 A.duranensis|ADA06G1789.1 A.duranensis|ADA07G1276.1 A.duranensis|ADA08G2095.1 A.duranensis|ADA03G2077.1 A.duranensis|ADA06G1469.1 A.duranensis|ADA05G1976.1 A.duranensis|ADA09G0543.1 A.duranensis|ADA09G0839.1 A.hypogaea|AH00G2562.1 A.hypogaea|AH02G15620.1 A.hypogaea|AH12G30630.1 A.hypogaea|AH12G37020.1 A.hypo…
Group_0068: A.duranensis|AD2396G0001.1 A.duranensis|ADA02G2387.1 A.duranensis|ADA03G3829.1 A.duranensis|ADA04G0225.1 A.duranensis|ADA04G2412.1 A.duranensis|ADA05G0882.1 A.duranensis|ADA08G0198.1 A.duranensis|ADA01G0683.1 A.duranensis|ADA01G0685.1 A.duranensis|ADA07G2112.1 A.duranensis|ADA02G0096.1 A.duranensis|ADA08G1957.1 A.duranensis|ADA08G2360.1 A.duranensis|ADA08G1081.1 A.duranensis|ADA09G043…
Group_0069: A.duranensis|ADA03G3176.1 A.duranensis|ADA03G4002.1 A.duranensis|ADA03G3975.1 A.duranensis|ADA03G3977.1 A.duranensis|ADA04G0696.1 A.duranensis|ADA04G0703.1 A.duranensis|ADA04G0698.1 A.hypogaea|AH17G25410.1 A.hypogaea|AH01G38690.1 A.hypogaea|AH20G22410.1 A.hypogaea|AH00G08880.1 A.hypogaea|AH00G3645.1 A.hypogaea|AH04G09400.1 A.hypogaea|AH13G49550.1 A.hypogaea|AH13G50290.1 A.hypogaea|AH1…
Group_0070: A.duranensis|ADA04G2624.1 A.duranensis|ADA04G2626.1 A.duranensis|ADA04G2629.1 A.duranensis|ADA04G2636.1 A.duranensis|ADA04G2640.1 A.duranensis|ADA04G2643.1 A.hypogaea|AH00G6031.1 A.hypogaea|AH00G6502.1 A.hypogaea|AH03G33810.1 A.hypogaea|AH09G33520.1 A.hypogaea|AH09G33460.1 A.hypogaea|AH09G33420.1 A.hypogaea|AH09G33410.1 A.hypogaea|AH09G33360.1 A.hypogaea|AH09G33330.1 A.hypogaea|AH06G1…
Group_0071: A.hypogaea|AH07G08320.1 A.hypogaea|AH00G2266.1 A.hypogaea|AH11G20850.1 A.hypogaea|AH11G09700.1 A.hypogaea|AH05G33300.1 A.hypogaea|AH03G37240.1 A.hypogaea|AH19G41930.1 A.hypogaea|AH02G06030.1 A.hypogaea|AH18G32040.1 A.hypogaea|AH17G16810.1 A.hypogaea|AH11G16130.1 A.hypogaea|AH03G31680.1 A.hypogaea|AH17G13020.1 A.hypogaea|AH11G08190.1 A.hypogaea|AH20G31140.1 A.hypogaea|AH20G37250.1 A.hy…
Group_0072: A.duranensis|ADA01G0081.1 A.duranensis|ADA01G0169.1 A.duranensis|ADA01G0173.1 A.duranensis|ADA06G3086.1 A.duranensis|ADA07G0294.1 A.duranensis|ADA07G0295.1 A.duranensis|ADA07G0297.1 A.duranensis|ADA09G0217.1 A.duranensis|ADA09G0218.1 A.duranensis|ADA04G2150.1 A.duranensis|ADA06G2835.1 A.duranensis|ADA06G2940.1 A.duranensis|ADA06G3059.1 A.duranensis|ADA06G3178.1 A.duranensis|ADA06G3179…
Group_0073: A.duranensis|ADA10G0691.1 A.duranensis|ADA10G2554.1 A.duranensis|ADA10G3169.1 A.hypogaea|AH00G07450.1 A.hypogaea|AH00G1341.1 A.hypogaea|AH00G2313.1 A.hypogaea|AH00G3525.1 A.hypogaea|AH00G3588.1 A.hypogaea|AH00G3620.1 A.hypogaea|AH01G02130.1 A.hypogaea|AH01G02900.1 A.hypogaea|AH12G27930.1 A.hypogaea|AH02G14250.1 A.hypogaea|AH02G20500.1 A.hypogaea|AH02G24590.1 A.hypogaea|AH03G09890.1 A.…
Group_0074: A.duranensis|ADA03G0643.1 A.duranensis|ADA03G0645.1 A.duranensis|ADA05G2046.1 A.duranensis|ADA09G1725.1 A.duranensis|ADA03G3898.1 A.duranensis|ADA03G3899.1 A.duranensis|ADA03G3900.1 A.duranensis|ADA03G3901.1 A.duranensis|ADA03G3904.1 A.duranensis|ADA03G4010.1 A.duranensis|ADA10G0446.1 A.duranensis|ADA06G0877.1 A.duranensis|ADA06G0878.1 A.hypogaea|AH00G06670.1 A.hypogaea|AH16G22720.1 A…
Group_0075: A.duranensis|ADA07G0714.1 A.duranensis|ADA07G0732.1 A.duranensis|ADA07G0736.1 A.hypogaea|AH19G10630.1 A.hypogaea|AH01G00920.1 A.hypogaea|AH11G08580.1 A.hypogaea|AH11G14970.1 A.hypogaea|AH01G09860.1 A.hypogaea|AH07G07770.1 A.hypogaea|AH07G07750.1 A.hypogaea|AH07G07500.1 A.hypogaea|AH07G07480.1 A.hypogaea|AH07G07470.1 A.hypogaea|AH09G09370.1 A.hypogaea|AH09G09360.1 A.hypogaea|AH09G09350…
Group_0076: A.ipaensis|AIB01G1445.1 A.ipaensis|AIB06G1936.1 A.ipaensis|AIB07G0313.1 A.ipaensis|AIB05G1502.1 A.ipaensis|AIB07G3498.1 A.ipaensis|AIB08G2332.1 A.ipaensis|AIB02G2648.1 A.ipaensis|AIB05G3635.1 A.ipaensis|AIB07G1713.1 A.ipaensis|AIB09G0503.1 A.ipaensis|AIB06G2737.1 A.ipaensis|AIB04G2677.1 A.ipaensis|AIB10G1908.1 A.ipaensis|AIB09G1195.1 A.ipaensis|AIB05G1756.1 A.ipaensis|AIB07G1560.1 A.i…
Group_0077: A.duranensis|ADA01G1778.1 A.duranensis|ADA05G2965.1 A.duranensis|ADA05G2933.1 A.duranensis|ADA05G2934.1 A.duranensis|ADA05G2936.1 A.duranensis|ADA05G2940.1 A.duranensis|ADA05G2944.1 A.duranensis|ADA06G2466.1 A.duranensis|ADA08G0332.1 A.duranensis|ADA07G1089.1 A.duranensis|ADA08G0333.1 A.duranensis|ADA08G0335.1 A.duranensis|ADA08G0334.1 A.hypogaea|AH07G16280.1 A.hypogaea|AH17G30660.1 A…
Group_0078: A.duranensis|ADA01G1968.1 A.duranensis|ADA01G3097.1 A.duranensis|ADA03G1161.1 A.duranensis|ADA04G0250.1 A.duranensis|ADA04G0257.1 A.duranensis|ADA04G2967.1 A.duranensis|ADA06G0346.1 A.duranensis|ADA08G1643.1 A.duranensis|ADA08G1919.1 A.duranensis|ADA08G2561.1 A.duranensis|ADA08G2644.1 A.duranensis|ADA10G3008.1 A.duranensis|ADA03G1174.1 A.duranensis|ADA09G2097.1 A.duranensis|ADA05G1077…
Group_0079: A.duranensis|ADA09G0339.1 A.duranensis|ADA09G0331.1 A.duranensis|ADA05G2365.1 A.duranensis|ADA09G0332.1 A.duranensis|ADA09G0333.1 A.duranensis|ADA09G0340.1 A.duranensis|ADA09G0352.1 A.duranensis|ADA10G3202.1 A.duranensis|ADA06G0955.1 A.duranensis|ADA09G0347.1 A.duranensis|ADA09G0342.1 A.duranensis|ADA09G0343.1 A.hypogaea|AH00G1312.1 A.hypogaea|AH09G12940.1 A.hypogaea|AH09G12790.1 A.hy…
Group_0080: A.duranensis|AD2959G0001.1 A.duranensis|ADA08G2224.1 A.duranensis|ADA08G2225.1 A.duranensis|ADA01G0315.1 A.duranensis|ADA03G0563.1 A.duranensis|ADA03G0558.1 A.duranensis|ADA05G1750.1 A.duranensis|ADA08G2226.1 A.hypogaea|AH01G03250.1 A.hypogaea|AH03G04530.1 A.hypogaea|AH03G04500.1 A.hypogaea|AH09G27820.1 A.hypogaea|AH09G27790.1 A.hypogaea|AH09G27760.1 A.hypogaea|AH05G24280.1 A.hypogaea…
Group_0081: A.duranensis|ADA02G1043.1 A.duranensis|ADA02G2088.1 A.duranensis|ADA02G2089.1 A.duranensis|ADA02G2091.1 A.duranensis|ADA02G2093.1 A.duranensis|ADA04G1998.1 A.duranensis|ADA04G2000.1 A.duranensis|ADA04G2030.1 A.duranensis|ADA02G2085.1 A.duranensis|ADA02G2090.1 A.duranensis|ADA04G2028.1 A.duranensis|ADA04G2026.1 A.hypogaea|AH02G10250.1 A.hypogaea|AH12G31730.1 A.hypogaea|AH12G31720.1 A.h…
Group_0082: A.duranensis|ADA02G1959.1 A.duranensis|ADA02G1964.1 A.hypogaea|AH12G28490.1 A.hypogaea|AH12G28560.1 A.hypogaea|AH12G28610.1 A.hypogaea|AH12G28620.1 A.hypogaea|AH12G28640.1 A.hypogaea|AH12G28660.1 A.hypogaea|AH12G28720.1 A.hypogaea|AH12G28730.1 A.hypogaea|AH12G28750.1 A.hypogaea|AH12G28770.1 A.hypogaea|AH12G28800.1 A.hypogaea|AH12G28820.1 A.hypogaea|AH12G28850.1 A.hypogaea|AH12G27130.1…
Group_0083: A.duranensis|ADA03G0112.1 A.duranensis|ADA08G1335.1 A.duranensis|ADA04G2005.1 A.duranensis|ADA05G1131.1 A.duranensis|ADA07G2076.1 A.duranensis|ADA09G0083.1 A.duranensis|ADA05G2959.1 A.duranensis|ADA06G2524.1 A.duranensis|ADA06G0199.1 A.duranensis|ADA06G2609.1 A.duranensis|ADA08G0496.1 A.duranensis|ADA08G2500.1 A.hypogaea|AH11G28120.1 A.hypogaea|AH00G1175.1 A.hypogaea|AH05G28560.1 A.hy…
Group_0084: A.duranensis|ADA04G1149.1 A.duranensis|ADA04G1150.1 A.hypogaea|AH00G07070.1 A.hypogaea|AH01G18530.1 A.hypogaea|AH14G36840.1 A.hypogaea|AH11G21680.1 A.hypogaea|AH18G10140.1 A.hypogaea|AH19G29990.1 A.hypogaea|AH09G28510.1 A.hypogaea|AH12G13650.1 A.hypogaea|AH01G02990.1 A.hypogaea|AH00G2688.1 A.hypogaea|AH15G36190.1 A.hypogaea|AH17G19810.1 A.hypogaea|AH14G26990.1 A.hypogaea|AH19G30390.1 …
Group_0085: A.duranensis|ADA04G3001.1 A.duranensis|ADA04G3003.1 A.duranensis|ADA04G3011.1 A.duranensis|ADA10G3055.1 A.duranensis|ADA10G3058.1 A.duranensis|ADA04G3002.1 A.duranensis|ADA04G3006.1 A.duranensis|ADA04G3008.1 A.duranensis|ADA04G3012.1 A.duranensis|ADA10G3057.1 A.duranensis|ADA10G3048.1 A.duranensis|ADA10G3049.1 A.duranensis|ADA10G3053.1 A.hypogaea|AH04G34880.1 A.hypogaea|AH04G34870.1 A…
Group_0086: A.duranensis|ADA08G1781.1 A.duranensis|ADA08G1783.1 A.duranensis|ADA08G1785.1 A.duranensis|ADA08G1793.1 A.duranensis|ADA08G1791.1 A.duranensis|ADA08G1790.1 A.duranensis|ADA08G1792.1 A.duranensis|ADA08G1794.1 A.duranensis|ADA08G1795.1 A.hypogaea|AH06G32220.1 A.hypogaea|AH08G19120.1 A.hypogaea|AH08G19100.1 A.hypogaea|AH08G19080.1 A.hypogaea|AH08G19050.1 A.hypogaea|AH08G19030.1 A.hypogae…
Group_0087: A.duranensis|ADA01G2252.1 A.duranensis|ADA04G3097.1 A.duranensis|ADA05G3124.1 A.duranensis|ADA10G3215.1 A.duranensis|ADA03G2774.1 A.duranensis|ADA09G3032.1 A.duranensis|ADA03G2843.1 A.duranensis|ADA03G3880.1 A.duranensis|ADA08G2441.1 A.duranensis|ADA10G0845.1 A.duranensis|ADA03G3528.1 A.duranensis|ADA05G1374.1 A.duranensis|ADA03G3928.1 A.duranensis|ADA10G0477.1 A.hypogaea|AH00G07600.1…
Group_0088: A.hypogaea|AH11G05450.1 A.hypogaea|AH00G09870.1 A.hypogaea|AH11G10500.1 A.hypogaea|AH17G08850.1 A.hypogaea|AH07G07670.1 A.hypogaea|AH19G38360.1 A.hypogaea|AH15G12910.1 A.hypogaea|AH18G10160.1 A.hypogaea|AH11G14870.1 A.hypogaea|AH15G38280.1 A.hypogaea|AH18G15650.1 A.hypogaea|AH08G17260.1 A.hypogaea|AH03G31640.1 A.hypogaea|AH01G36770.1 A.hypogaea|AH03G11800.1 A.hypogaea|AH16G05620.1 A.h…
Group_0089: A.duranensis|ADA01G0745.1 A.duranensis|ADA01G3003.1 A.duranensis|ADA02G0486.1 A.duranensis|ADA03G3605.1 A.duranensis|ADA04G2271.1 A.duranensis|ADA05G1596.1 A.duranensis|ADA05G2282.1 A.duranensis|ADA05G3105.1 A.duranensis|ADA08G1110.1 A.duranensis|ADA08G2049.1 A.duranensis|ADA08G2646.1 A.duranensis|ADA09G0542.1 A.duranensis|ADA10G2730.1 A.duranensis|ADA10G3415.1 A.hypogaea|AH00G3289.1 …
Group_0090: A.duranensis|ADA05G3184.1 A.duranensis|ADA05G3192.1 A.duranensis|ADA05G3195.1 A.duranensis|ADA05G3197.1 A.duranensis|ADA05G3203.1 A.duranensis|ADA05G3205.1 A.duranensis|ADA05G3246.1 A.duranensis|ADA07G2405.1 A.duranensis|ADA05G3198.1 A.duranensis|ADA05G3201.1 A.duranensis|ADA07G2337.1 A.duranensis|ADA07G2342.1 A.duranensis|ADA07G2402.1 A.hypogaea|AH07G24600.1 A.hypogaea|AH05G24930.1 A…
Group_0091: A.duranensis|ADA06G0301.1 A.duranensis|ADA08G2174.1 A.duranensis|ADA09G1585.1 A.duranensis|ADA07G1738.1 A.duranensis|ADA08G1264.1 A.duranensis|ADA08G1872.1 A.hypogaea|AH00G1923.1 A.hypogaea|AH08G13220.1 A.hypogaea|AH13G04300.1 A.hypogaea|AH13G22230.1 A.hypogaea|AH00G2489.1 A.hypogaea|AH08G21880.1 A.hypogaea|AH13G19140.1 A.hypogaea|AH18G14390.1 A.hypogaea|AH10G17680.1 A.hypogaea|AH14G2…
Group_0092: A.duranensis|ADA01G0577.1 A.duranensis|ADA03G2458.1 A.duranensis|ADA05G0171.1 A.duranensis|ADA05G3207.1 A.duranensis|ADA01G1200.1 A.duranensis|ADA03G3013.1 A.duranensis|ADA03G3670.1 A.duranensis|ADA04G2458.1 A.duranensis|ADA05G1848.1 A.duranensis|ADA08G2665.1 A.duranensis|ADA01G3142.1 A.duranensis|ADA02G0525.1 A.duranensis|ADA04G2456.1 A.hypogaea|AH00G1152.1 A.hypogaea|AH00G3356.1 A.h…
Group_0093: A.duranensis|ADA01G1033.1 A.duranensis|ADA01G2133.1 A.duranensis|ADA02G1474.1 A.duranensis|ADA03G0752.1 A.duranensis|ADA03G1810.1 A.duranensis|ADA05G0517.1 A.duranensis|ADA06G0869.1 A.duranensis|ADA08G1011.1 A.duranensis|ADA09G0035.1 A.duranensis|ADA07G2066.1 A.duranensis|ADA10G3236.1 A.hypogaea|AH00G1946.1 A.hypogaea|AH01G08620.1 A.hypogaea|AH10G17500.1 A.hypogaea|AH01G38560.1 A.hypo…
Group_0094: A.duranensis|ADA01G2067.1 A.duranensis|ADA02G1015.1 A.duranensis|ADA03G1999.1 A.duranensis|ADA06G0035.1 A.duranensis|ADA06G0295.1 A.duranensis|ADA06G2969.1 A.duranensis|ADA07G1642.1 A.duranensis|ADA09G1597.1 A.duranensis|ADA10G3613.1 A.duranensis|ADA02G0723.1 A.duranensis|ADA03G1435.1 A.duranensis|ADA08G1862.1 A.duranensis|ADA09G2838.1 A.hypogaea|AH00G2480.1 A.hypogaea|AH13G43080.1 A.…
Group_0095: A.duranensis|ADA01G0124.1 A.duranensis|ADA05G2316.1 A.duranensis|ADA04G0010.1 A.duranensis|ADA05G2288.1 A.duranensis|ADA05G2292.1 A.duranensis|ADA05G2317.1 A.duranensis|ADA05G2318.1 A.duranensis|ADA10G1094.1 A.duranensis|ADA05G2294.1 A.duranensis|ADA05G2296.1 A.duranensis|ADA05G2298.1 A.duranensis|ADA05G2311.1 A.duranensis|ADA05G2315.1 A.duranensis|ADA05G2300.1 A.hypogaea|AH00G2044.1 …
Group_0096: A.duranensis|ADA03G0291.1 A.duranensis|ADA05G2155.1 A.duranensis|ADA08G2230.1 A.duranensis|ADA03G0293.1 A.duranensis|ADA05G2157.1 A.duranensis|ADA05G2159.1 A.duranensis|ADA08G1162.1 A.duranensis|ADA07G1660.1 A.duranensis|ADA07G1661.1 A.hypogaea|AH03G04210.1 A.hypogaea|AH08G24260.1 A.hypogaea|AH13G02530.1 A.hypogaea|AH17G33330.1 A.hypogaea|AH13G58640.1 A.hypogaea|AH04G14870.1 A.hypogae…
Group_0097: A.duranensis|ADA03G0524.1 A.duranensis|ADA03G0525.1 A.duranensis|ADA03G0527.1 A.duranensis|ADA03G0529.1 A.duranensis|ADA03G0532.1 A.duranensis|ADA05G2234.1 A.duranensis|ADA05G2236.1 A.duranensis|ADA03G2771.1 A.duranensis|ADA04G3159.1 A.duranensis|ADA08G2549.1 A.hypogaea|AH03G05150.1 A.hypogaea|AH03G05170.1 A.hypogaea|AH15G21590.1 A.hypogaea|AH15G21620.1 A.hypogaea|AH15G21650.1 A.hypog…
Group_0098: A.duranensis|ADA01G0708.1 A.duranensis|ADA05G3445.1 A.duranensis|ADA01G2757.1 A.duranensis|ADA02G2694.1 A.duranensis|ADA04G0500.1 A.duranensis|ADA04G2854.1 A.duranensis|ADA05G2243.1 A.duranensis|ADA05G3446.1 A.duranensis|ADA06G1682.1 A.duranensis|ADA06G2482.1 A.duranensis|ADA07G1648.1 A.duranensis|ADA09G0605.1 A.duranensis|ADA03G3865.1 A.duranensis|ADA06G1643.1 A.hypogaea|AH15G04630.1…
Group_0099: A.duranensis|ADA01G2089.1 A.duranensis|ADA03G1888.1 A.duranensis|ADA03G1891.1 A.duranensis|ADA08G1114.1 A.duranensis|ADA09G0544.1 A.duranensis|ADA05G2442.1 A.duranensis|ADA10G2573.1 A.duranensis|ADA06G0085.1 A.duranensis|ADA09G1915.1 A.duranensis|ADA06G0271.1 A.duranensis|ADA09G1632.1 A.duranensis|ADA09G0489.1 A.hypogaea|AH00G2945.1 A.hypogaea|AH02G11740.1 A.hypogaea|AH06G06740.1 A.hy…
Group_0100: A.duranensis|ADA02G1183.1 A.duranensis|ADA09G1590.1 A.duranensis|ADA03G2449.1 A.duranensis|ADA06G2192.1 A.hypogaea|AH00G5239.1 A.hypogaea|AH00G5275.1 A.hypogaea|AH00G5451.1 A.hypogaea|AH00G5666.1 A.hypogaea|AH00G5674.1 A.hypogaea|AH00G5806.1 A.hypogaea|AH00G5823.1 A.hypogaea|AH00G5970.1 A.hypogaea|AH00G6023.1 A.hypogaea|AH00G6078.1 A.hypogaea|AH00G6125.1 A.hypogaea|AH00G6177.1 A.hypog…
Group_0101: A.hypogaea|AH12G24770.1 A.hypogaea|AH05G24180.1 A.hypogaea|AH05G27980.1 A.hypogaea|AH05G27580.1 A.hypogaea|AH06G06490.1 A.hypogaea|AH16G10310.1 A.hypogaea|AH05G24120.1 A.hypogaea|AH05G37440.1 A.hypogaea|AH15G34610.1 A.hypogaea|AH05G28000.1 A.hypogaea|AH05G27570.1 A.hypogaea|AH05G27550.1 A.hypogaea|AH05G27520.1 A.hypogaea|AH05G27480.1 A.hypogaea|AH05G27460.1 A.hypogaea|AH05G24140.1 A.h…
Group_0102: A.hypogaea|AH11G25200.1 A.hypogaea|AH13G20820.1 A.hypogaea|AH14G30630.1 A.hypogaea|AH16G17300.1 A.hypogaea|AH19G13760.1 A.hypogaea|AH19G31630.1 A.hypogaea|AH20G21450.1 A.ipaensis|AIB01G2386.1 A.ipaensis|AIB01G2517.1 A.ipaensis|AIB03G2091.1 A.ipaensis|AIB03G3126.1 A.ipaensis|AIB03G3538.1 A.ipaensis|AIB03G4009.1 A.ipaensis|AIB04G1304.1 A.ipaensis|AIB04G3016.1 A.ipaensis|AIB05G2065.1 A.i…
Group_0103: A.duranensis|AD2601G0001.1 A.duranensis|ADA03G3734.1 A.duranensis|ADA03G3735.1 A.duranensis|ADA04G1226.1 A.duranensis|ADA04G1230.1 A.duranensis|ADA01G0029.1 A.duranensis|ADA05G0644.1 A.duranensis|ADA08G0212.1 A.duranensis|ADA04G0364.1 A.duranensis|ADA01G2675.1 A.duranensis|ADA03G0655.1 A.duranensis|ADA06G1255.1 A.hypogaea|AH01G00170.1 A.hypogaea|AH11G09940.1 A.hypogaea|AH11G09950.1 A.…
Group_0104: A.duranensis|ADA01G1158.1 A.duranensis|ADA04G2682.1 A.duranensis|ADA09G2293.1 A.hypogaea|AH00G5161.1 A.hypogaea|AH00G5196.1 A.hypogaea|AH00G5276.1 A.hypogaea|AH00G5308.1 A.hypogaea|AH00G5444.1 A.hypogaea|AH00G5633.1 A.hypogaea|AH00G5644.1 A.hypogaea|AH00G5648.1 A.hypogaea|AH00G5709.1 A.hypogaea|AH00G5745.1 A.hypogaea|AH00G5800.1 A.hypogaea|AH00G5865.1 A.hypogaea|AH00G5883.1 A.hypogaea…
Group_0105: A.hypogaea|AH11G19730.1 A.hypogaea|AH00G1497.1 A.hypogaea|AH00G2546.1 A.hypogaea|AH01G14060.1 A.hypogaea|AH01G10070.1 A.hypogaea|AH01G22600.1 A.hypogaea|AH05G05140.1 A.hypogaea|AH02G16330.1 A.hypogaea|AH12G33010.1 A.hypogaea|AH12G32990.1 A.hypogaea|AH03G03820.1 A.hypogaea|AH03G13160.1 A.hypogaea|AH04G05440.1 A.hypogaea|AH05G13910.1 A.hypogaea|AH06G28090.1 A.hypogaea|AH07G05960.1 A.hyp…
Group_0106: A.hypogaea|AH00G2096.1 A.hypogaea|AH01G08540.1 A.hypogaea|AH04G19640.1 A.hypogaea|AH10G20670.1 A.hypogaea|AH12G18170.1 A.hypogaea|AH04G25900.1 A.hypogaea|AH16G46470.1 A.hypogaea|AH14G18030.1 A.hypogaea|AH20G19050.1 A.hypogaea|AH20G13120.1 A.hypogaea|AH16G25120.1 A.hypogaea|AH05G20190.1 A.hypogaea|AH19G09860.1 A.hypogaea|AH04G20410.1 A.hypogaea|AH05G36180.1 A.hypogaea|AH02G26480.1 A.hy…
Group_0107: A.hypogaea|AH00G2704.1 A.hypogaea|AH03G13380.1 A.hypogaea|AH04G08870.1 A.hypogaea|AH04G14900.1 A.hypogaea|AH05G18570.1 A.hypogaea|AH07G25390.1 A.hypogaea|AH09G09650.1 A.hypogaea|AH09G08870.1 A.hypogaea|AH11G13320.1 A.hypogaea|AH17G23480.1 A.hypogaea|AH15G00460.1 A.hypogaea|AH15G30940.1 A.hypogaea|AH16G07600.1 A.hypogaea|AH18G15270.1 A.hypogaea|AH19G08930.1 A.hypogaea|AH19G28980.1 A.hy…
Group_0108: A.duranensis|AD2320G0001.1 A.duranensis|ADA02G1024.1 A.duranensis|ADA01G1189.1 A.duranensis|ADA03G0266.1 A.duranensis|ADA07G0032.1 A.duranensis|ADA08G1195.1 A.duranensis|ADA02G0006.1 A.duranensis|ADA04G2542.1 A.duranensis|ADA02G1019.1 A.duranensis|ADA02G1020.1 A.duranensis|ADA02G1021.1 A.duranensis|ADA02G1027.1 A.duranensis|ADA02G1900.1 A.duranensis|ADA03G2664.1 A.duranensis|ADA08G021…
Group_0109: A.duranensis|ADA01G1316.1 A.duranensis|ADA01G2198.1 A.duranensis|ADA03G1398.1 A.duranensis|ADA05G2071.1 A.duranensis|ADA06G1616.1 A.duranensis|ADA08G0872.1 A.duranensis|ADA01G1517.1 A.duranensis|ADA01G1655.1 A.duranensis|ADA02G1357.1 A.duranensis|ADA01G2025.1 A.duranensis|ADA07G1071.1 A.duranensis|ADA09G1785.1 A.duranensis|ADA04G1266.1 A.duranensis|ADA07G0440.1 A.duranensis|ADA10G0694…
Group_0110: A.duranensis|ADA01G3170.1 A.duranensis|ADA02G1581.1 A.duranensis|ADA02G1650.1 A.duranensis|ADA03G0289.1 A.duranensis|ADA03G2672.1 A.duranensis|ADA04G2535.1 A.duranensis|ADA06G1153.1 A.duranensis|ADA08G0308.1 A.duranensis|ADA10G3366.1 A.duranensis|ADA05G1592.1 A.duranensis|ADA06G1154.1 A.duranensis|ADA06G1157.1 A.hypogaea|AH00G1704.1 A.hypogaea|AH01G30680.1 A.hypogaea|AH02G25140.1 A.hy…
Group_0111: A.duranensis|ADA01G0306.1 A.duranensis|ADA01G0307.1 A.duranensis|ADA03G0493.1 A.duranensis|ADA03G2870.1 A.duranensis|ADA08G0605.1 A.duranensis|ADA08G0883.1 A.duranensis|ADA08G2418.1 A.duranensis|ADA09G2593.1 A.duranensis|ADA06G2660.1 A.duranensis|ADA08G2464.1 A.hypogaea|AH01G03100.1 A.hypogaea|AH03G05470.1 A.hypogaea|AH11G05390.1 A.hypogaea|AH11G05380.1 A.hypogaea|AH11G05370.1 A.hypog…
Group_0112: A.duranensis|ADA01G1280.1 A.duranensis|ADA02G0608.1 A.duranensis|ADA01G2150.1 A.duranensis|ADA02G2568.1 A.duranensis|ADA07G1570.1 A.duranensis|ADA07G2314.1 A.duranensis|ADA10G0868.1 A.duranensis|ADA10G0971.1 A.duranensis|ADA07G1437.1 A.duranensis|ADA10G0972.1 A.duranensis|ADA02G0998.1 A.duranensis|ADA06G2079.1 A.duranensis|ADA05G1419.1 A.duranensis|ADA07G1436.1 A.hypogaea|AH00G3566.1 …
Group_0113: A.duranensis|ADA01G1525.1 A.duranensis|ADA01G2246.1 A.duranensis|ADA02G2276.1 A.duranensis|ADA03G4238.1 A.duranensis|ADA06G2540.1 A.duranensis|ADA03G3475.1 A.duranensis|ADA04G1871.1 A.duranensis|ADA05G0051.1 A.duranensis|ADA07G1961.1 A.duranensis|ADA10G0054.1 A.duranensis|ADA08G0696.1 A.duranensis|ADA10G0552.1 A.hypogaea|AH01G17090.1 A.hypogaea|AH01G10790.1 A.hypogaea|AH00G3299.1 A.hy…
Group_0114: A.duranensis|ADA02G0523.1 A.duranensis|ADA03G4296.1 A.duranensis|ADA04G0247.1 A.duranensis|ADA06G0568.1 A.duranensis|ADA08G1721.1 A.duranensis|ADA10G0136.1 A.duranensis|ADA03G4053.1 A.duranensis|ADA04G0763.1 A.duranensis|ADA09G0998.1 A.duranensis|ADA06G0471.1 A.hypogaea|AH02G06550.1 A.hypogaea|AH03G42890.1 A.hypogaea|AH04G02610.1 A.hypogaea|AH04G22990.1 A.hypogaea|AH06G05740.1 A.hypog…
Group_0115: A.duranensis|ADA02G1109.1 A.duranensis|ADA03G0175.1 A.duranensis|ADA06G1750.1 A.duranensis|ADA08G1269.1 A.duranensis|ADA02G2666.1 A.duranensis|ADA06G1752.1 A.duranensis|ADA08G1099.1 A.duranensis|ADA09G0498.1 A.duranensis|ADA06G2979.1 A.duranensis|ADA08G0933.1 A.duranensis|ADA09G0567.1 A.hypogaea|AH00G2749.1 A.hypogaea|AH04G13550.1 A.hypogaea|AH03G02170.1 A.hypogaea|AH04G08190.1 A.hypo…
Group_0116: A.duranensis|ADA05G3298.1 A.duranensis|ADA02G0174.1 A.duranensis|ADA03G2600.1 A.duranensis|ADA04G2650.1 A.duranensis|ADA05G3296.1 A.duranensis|ADA09G2407.1 A.duranensis|ADA02G0909.1 A.duranensis|ADA05G3147.1 A.duranensis|ADA07G0080.1 A.duranensis|ADA08G0168.1 A.hypogaea|AH00G5755.1 A.hypogaea|AH02G11630.1 A.hypogaea|AH07G00870.1 A.hypogaea|AH17G01580.1 A.hypogaea|AH12G12080.1 A.hypoga…
Group_0117: A.duranensis|ADA01G2173.1 A.duranensis|ADA01G2315.1 A.duranensis|ADA01G3183.1 A.duranensis|ADA03G1587.1 A.duranensis|ADA04G1117.1 A.duranensis|ADA04G2864.1 A.duranensis|ADA06G0126.1 A.duranensis|ADA06G2734.1 A.duranensis|ADA07G2083.1 A.duranensis|ADA08G2269.1 A.duranensis|ADA09G0113.1 A.duranensis|ADA10G2914.1 A.hypogaea|AH00G08790.1 A.hypogaea|AH00G1782.1 A.hypogaea|AH00G2427.1 A.hyp…
Group_0118: A.duranensis|ADA02G2735.1 A.duranensis|ADA10G2967.1 A.duranensis|ADA06G1499.1 A.duranensis|ADA10G2964.1 A.duranensis|ADA06G2397.1 A.duranensis|ADA07G0926.1 A.hypogaea|AH00G4052.1 A.hypogaea|AH02G04500.1 A.hypogaea|AH12G05510.1 A.hypogaea|AH13G21310.1 A.hypogaea|AH02G15000.1 A.hypogaea|AH10G26840.1 A.hypogaea|AH11G31200.1 A.hypogaea|AH01G18640.1 A.hypogaea|AH12G17400.1 A.hypogaea|AH06G…
Group_0119: A.duranensis|ADA03G0694.1 A.duranensis|ADA03G0721.1 A.duranensis|ADA04G3166.1 A.duranensis|ADA03G1391.1 A.duranensis|ADA04G3175.1 A.duranensis|ADA04G3184.1 A.duranensis|ADA04G3185.1 A.duranensis|ADA04G3190.1 A.duranensis|ADA04G3250.1 A.duranensis|ADA04G3174.1 A.duranensis|ADA04G3182.1 A.duranensis|ADA04G3187.1 A.duranensis|ADA04G3180.1 A.hypogaea|AH03G22780.1 A.hypogaea|AH13G12400.1 A…
Group_0120: A.hypogaea|AH00G3973.1 A.hypogaea|AH00G5160.1 A.hypogaea|AH00G5199.1 A.hypogaea|AH00G5304.1 A.hypogaea|AH00G5441.1 A.hypogaea|AH00G5559.1 A.hypogaea|AH00G5641.1 A.hypogaea|AH00G5698.1 A.hypogaea|AH00G5839.1 A.hypogaea|AH00G5864.1 A.hypogaea|AH00G5876.1 A.hypogaea|AH00G5880.1 A.hypogaea|AH00G5893.1 A.hypogaea|AH00G5936.1 A.hypogaea|AH00G5948.1 A.hypogaea|AH00G5997.1 A.hypogaea|AH00G606…
Group_0121: A.duranensis|ADA01G0226.1 A.duranensis|ADA03G0958.1 A.duranensis|ADA04G1836.1 A.duranensis|ADA06G2573.1 A.duranensis|ADA09G1045.1 A.duranensis|ADA06G0666.1 A.duranensis|ADA03G1259.1 A.duranensis|ADA08G1056.1 A.duranensis|ADA03G1213.1 A.duranensis|ADA01G1018.1 A.duranensis|ADA06G1962.1 A.duranensis|ADA02G1768.1 A.duranensis|ADA09G0177.1 A.duranensis|ADA10G0506.1 A.duranensis|ADA05G2090…
Group_0122: A.duranensis|ADA01G1772.1 A.duranensis|ADA08G2305.1 A.duranensis|ADA09G1802.1 A.duranensis|ADA01G2959.1 A.duranensis|ADA02G2742.1 A.duranensis|ADA03G4176.1 A.duranensis|ADA06G1580.1 A.duranensis|ADA08G2306.1 A.duranensis|ADA09G2753.1 A.duranensis|ADA10G0680.1 A.duranensis|ADA06G2759.1 A.hypogaea|AH00G5835.1 A.hypogaea|AH01G38150.1 A.hypogaea|AH08G23490.1 A.hypogaea|AH13G25620.1 A.hypo…
Group_0123: A.hypogaea|AH00G1283.1 A.hypogaea|AH10G25320.1 A.hypogaea|AH11G02880.1 A.hypogaea|AH02G03560.1 A.hypogaea|AH00G3228.1 A.hypogaea|AH17G35620.1 A.hypogaea|AH00G3879.1 A.hypogaea|AH16G29990.1 A.hypogaea|AH08G19740.1 A.hypogaea|AH11G10190.1 A.hypogaea|AH03G38980.1 A.hypogaea|AH17G35760.1 A.hypogaea|AH16G46300.1 A.hypogaea|AH03G39100.1 A.hypogaea|AH06G23420.1 A.hypogaea|AH12G13850.1 A.hypo…
Group_0124: A.duranensis|ADA01G2018.1 A.duranensis|ADA03G2278.1 A.duranensis|ADA03G3444.1 A.duranensis|ADA05G2821.1 A.duranensis|ADA06G0651.1 A.duranensis|ADA01G2942.1 A.duranensis|ADA03G0056.1 A.duranensis|ADA05G2819.1 A.duranensis|ADA09G2501.1 A.duranensis|ADA10G0690.1 A.duranensis|ADA04G0568.1 A.duranensis|ADA04G1260.1 A.hypogaea|AH00G2350.1 A.hypogaea|AH03G40610.1 A.hypogaea|AH06G03880.1 A.hy…
Group_0125: A.duranensis|ADA01G2346.1 A.duranensis|ADA08G2392.1 A.duranensis|ADA06G2837.1 A.hypogaea|AH06G00050.1 A.hypogaea|AH01G32050.1 A.hypogaea|AH05G22650.1 A.hypogaea|AH18G36690.1 A.hypogaea|AH19G19980.1 A.hypogaea|AH00G4514.1 A.hypogaea|AH11G15760.1 A.hypogaea|AH13G19490.1 A.hypogaea|AH13G19480.1 A.hypogaea|AH20G18460.1 A.hypogaea|AH00G1801.1 A.hypogaea|AH05G22610.1 A.hypogaea|AH00G01740.1…
Group_0126: A.duranensis|ADA01G2536.1 A.duranensis|ADA05G0965.1 A.duranensis|ADA10G2675.1 A.hypogaea|AH00G6308.1 A.hypogaea|AH03G10340.1 A.hypogaea|AH10G28710.1 A.hypogaea|AH01G31490.1 A.hypogaea|AH09G14450.1 A.hypogaea|AH09G22840.1 A.hypogaea|AH16G26540.1 A.hypogaea|AH14G25470.1 A.hypogaea|AH15G17970.1 A.hypogaea|AH18G35810.1 A.hypogaea|AH18G31580.1 A.hypogaea|AH20G15450.1 A.hypogaea|AH01G30980.…
Group_0127: A.duranensis|ADA03G4312.1 A.duranensis|ADA07G0308.1 A.duranensis|ADA07G2288.1 A.duranensis|ADA07G2306.1 A.duranensis|ADA07G2308.1 A.duranensis|ADA07G2311.1 A.duranensis|ADA07G2312.1 A.duranensis|ADA10G0078.1 A.duranensis|ADA07G2289.1 A.duranensis|ADA07G2291.1 A.duranensis|ADA07G2293.1 A.hypogaea|AH03G27670.1 A.hypogaea|AH10G00740.1 A.hypogaea|AH20G04530.1 A.hypogaea|AH20G30480.1 A.hyp…
Group_0128: A.duranensis|ADA06G1199.1 A.duranensis|ADA06G0582.1 A.duranensis|ADA07G1944.1 A.duranensis|ADA06G1065.1 A.duranensis|ADA08G1167.1 A.duranensis|ADA06G1173.1 A.duranensis|ADA09G0959.1 A.duranensis|ADA08G2627.1 A.duranensis|ADA10G2830.1 A.duranensis|ADA06G3130.1 A.duranensis|ADA10G0181.1 A.hypogaea|AH00G3106.1 A.hypogaea|AH06G12280.1 A.hypogaea|AH07G24790.1 A.hypogaea|AH08G13880.1 A.hypo…
Group_0129: A.duranensis|ADA04G2401.1 A.duranensis|ADA07G2461.1 A.duranensis|ADA09G0607.1 A.duranensis|ADA10G0621.1 A.duranensis|ADA10G0837.1 A.duranensis|ADA10G2511.1 A.duranensis|ADA10G2547.1 A.hypogaea|AH20G01540.1 A.hypogaea|AH01G16250.1 A.hypogaea|AH01G38010.1 A.hypogaea|AH09G27180.1 A.hypogaea|AH03G42200.1 A.hypogaea|AH04G18480.1 A.hypogaea|AH05G06100.1 A.hypogaea|AH06G02260.1 A.hypogaea|AH…
Group_0130: A.duranensis|ADA05G2041.1 A.duranensis|ADA05G2096.1 A.duranensis|ADA05G2099.1 A.duranensis|ADA05G2104.1 A.duranensis|ADA05G2108.1 A.duranensis|ADA05G2097.1 A.duranensis|ADA05G2100.1 A.duranensis|ADA05G2109.1 A.hypogaea|AH00G4180.1 A.hypogaea|AH02G17370.1 A.hypogaea|AH05G16010.1 A.hypogaea|AH05G16060.1 A.hypogaea|AH05G10750.1 A.hypogaea|AH15G34410.1 A.hypogaea|AH15G34380.1 A.hypogaea|A…
Group_0131: A.duranensis|ADA08G1399.1 A.duranensis|ADA09G0805.1 A.hypogaea|AH02G15230.1 A.hypogaea|AH08G17210.1 A.hypogaea|AH09G08750.1 A.hypogaea|AH16G22830.1 A.hypogaea|AH11G35770.1 A.hypogaea|AH13G09050.1 A.hypogaea|AH13G40490.1 A.hypogaea|AH13G45690.1 A.hypogaea|AH15G10950.1 A.hypogaea|AH17G08930.1 A.hypogaea|AH17G22920.1 A.hypogaea|AH17G22870.1 A.hypogaea|AH17G34220.1 A.hypogaea|AH17G34250.1…
Group_0132: A.duranensis|ADA09G0466.1 A.duranensis|ADA09G0468.1 A.duranensis|ADA09G0470.1 A.duranensis|ADA09G0471.1 A.duranensis|ADA09G0472.1 A.duranensis|ADA09G0474.1 A.duranensis|ADA09G0476.1 A.duranensis|ADA09G0478.1 A.duranensis|ADA09G0481.1 A.hypogaea|AH09G06680.1 A.hypogaea|AH09G06630.1 A.hypogaea|AH09G06610.1 A.hypogaea|AH09G06600.1 A.hypogaea|AH09G06590.1 A.hypogaea|AH09G06580.1 A.hypogae…
Group_0133: A.ipaensis|AIB01G0787.1 A.ipaensis|AIB07G3417.1 A.ipaensis|AIB06G3013.1 A.ipaensis|AIB07G1246.1 A.ipaensis|AIB01G2508.1 A.ipaensis|AIB09G1706.1 A.ipaensis|AIB10G1770.1 A.ipaensis|AIB01G2699.1 A.ipaensis|AIB01G2877.1 A.ipaensis|AIB06G1932.1 A.ipaensis|AIB07G2542.1 A.ipaensis|AIB02G1709.1 A.ipaensis|AIB05G2803.1 A.ipaensis|AIB08G3167.1 A.ipaensis|AIB02G2679.1 A.ipaensis|AIB04G1222.1 A.i…
Group_0134: A.duranensis|AD1130G0001.1 A.duranensis|AD1130G0002.1 A.duranensis|ADA03G2426.1 A.duranensis|ADA09G1411.1 A.hypogaea|AH00G2898.1 A.hypogaea|AH00G3369.1 A.hypogaea|AH05G04870.1 A.hypogaea|AH03G17290.1 A.hypogaea|AH05G08700.1 A.hypogaea|AH05G19810.1 A.hypogaea|AH07G09560.1 A.hypogaea|AH10G23010.1 A.hypogaea|AH05G02040.1 A.hypogaea|AH12G21120.1 A.hypogaea|AH13G19390.1 A.hypogaea|AH13G368…
Group_0135: A.duranensis|ADA01G0536.1 A.duranensis|ADA03G2541.1 A.duranensis|ADA04G2291.1 A.duranensis|ADA07G1009.1 A.duranensis|ADA07G2032.1 A.duranensis|ADA08G0518.1 A.duranensis|ADA10G1859.1 A.duranensis|ADA03G3815.1 A.duranensis|ADA05G2712.1 A.duranensis|ADA07G0886.1 A.hypogaea|AH11G22310.1 A.hypogaea|AH01G38240.1 A.hypogaea|AH03G30170.1 A.hypogaea|AH05G08910.1 A.hypogaea|AH06G30260.1 A.hypog…
Group_0136: A.duranensis|ADA03G1897.1 A.duranensis|ADA05G0341.1 A.duranensis|ADA03G4184.1 A.duranensis|ADA06G1106.1 A.duranensis|ADA06G1112.1 A.duranensis|ADA06G2419.1 A.duranensis|ADA10G0658.1 A.duranensis|ADA10G0661.1 A.duranensis|ADA10G3297.1 A.duranensis|ADA06G2418.1 A.duranensis|ADA10G0657.1 A.hypogaea|AH00G4207.1 A.hypogaea|AH03G43000.1 A.hypogaea|AH06G11130.1 A.hypogaea|AH09G14220.1 A.hypo…
Group_0137: A.duranensis|ADA05G2011.1 A.duranensis|ADA05G2012.1 A.duranensis|ADA08G2034.1 A.duranensis|ADA06G0338.1 A.duranensis|ADA06G0343.1 A.duranensis|ADA09G1477.1 A.duranensis|ADA09G1427.1 A.duranensis|ADA06G2990.1 A.duranensis|ADA08G0940.1 A.hypogaea|AH03G31110.1 A.hypogaea|AH05G11520.1 A.hypogaea|AH05G11500.1 A.hypogaea|AH05G11480.1 A.hypogaea|AH11G39010.1 A.hypogaea|AH15G39420.1 A.hypogae…
Group_0138: A.duranensis|AD2095G0002.1 A.duranensis|ADA01G0872.1 A.duranensis|ADA04G3142.1 A.duranensis|ADA05G0584.1 A.duranensis|ADA03G1513.1 A.duranensis|ADA04G3122.1 A.duranensis|ADA04G3135.1 A.duranensis|ADA04G3139.1 A.duranensis|ADA04G3141.1 A.duranensis|ADA04G3151.1 A.duranensis|ADA04G3121.1 A.hypogaea|AH01G19490.1 A.hypogaea|AH04G32840.1 A.hypogaea|AH11G11180.1 A.hypogaea|AH15G01110.1 A.hy…
Group_0139: A.duranensis|ADA01G0930.1 A.duranensis|ADA03G4066.1 A.duranensis|ADA03G4068.1 A.duranensis|ADA03G4072.1 A.duranensis|ADA04G1029.1 A.duranensis|ADA04G1032.1 A.duranensis|ADA05G0563.1 A.duranensis|ADA05G0565.1 A.duranensis|ADA05G0566.1 A.duranensis|ADA04G0147.1 A.hypogaea|AH00G1924.1 A.hypogaea|AH04G11570.1 A.hypogaea|AH11G12180.1 A.hypogaea|AH11G36140.1 A.hypogaea|AH03G46610.1 A.hypoga…
Group_0140: A.duranensis|ADA02G0623.1 A.duranensis|ADA06G1084.1 A.duranensis|ADA03G1720.1 A.duranensis|ADA05G2507.1 A.duranensis|ADA04G1404.1 A.duranensis|ADA04G1405.1 A.duranensis|ADA07G2150.1 A.duranensis|ADA08G0721.1 A.duranensis|ADA09G0196.1 A.duranensis|ADA10G0472.1 A.duranensis|ADA06G1108.1 A.duranensis|ADA08G0720.1 A.hypogaea|AH00G3729.1 A.hypogaea|AH01G20580.1 A.hypogaea|AH09G01780.1 A.hy…
Group_0141: A.hypogaea|AH00G1543.1 A.hypogaea|AH00G5620.1 A.hypogaea|AH00G5661.1 A.hypogaea|AH00G5710.1 A.hypogaea|AH00G5799.1 A.hypogaea|AH00G5840.1 A.hypogaea|AH00G6001.1 A.hypogaea|AH00G6042.1 A.hypogaea|AH00G6099.1 A.hypogaea|AH00G6112.1 A.hypogaea|AH00G6131.1 A.hypogaea|AH00G6149.1 A.hypogaea|AH00G6151.1 A.hypogaea|AH00G6156.1 A.hypogaea|AH00G6209.1 A.hypogaea|AH00G6253.1 A.hypogaea|AH00G631…
Group_0142: A.duranensis|ADA01G1792.1 A.duranensis|ADA03G3573.1 A.duranensis|ADA03G4294.1 A.duranensis|ADA05G1469.1 A.duranensis|ADA05G2966.1 A.duranensis|ADA09G2606.1 A.duranensis|ADA10G0138.1 A.duranensis|ADA02G0876.1 A.duranensis|ADA02G0886.1 A.duranensis|ADA06G3161.1 A.duranensis|ADA07G0523.1 A.duranensis|ADA06G3054.1 A.duranensis|ADA08G0349.1 A.hypogaea|AH15G17320.1 A.hypogaea|AH16G47870.1 A…
Group_0143: A.duranensis|ADA02G1439.1 A.duranensis|ADA04G0788.1 A.hypogaea|AH12G13350.1 A.hypogaea|AH17G05360.1 A.hypogaea|AH19G33040.1 A.hypogaea|AH00G3722.1 A.hypogaea|AH00G2834.1 A.hypogaea|AH00G3505.1 A.hypogaea|AH10G07050.1 A.hypogaea|AH17G19710.1 A.hypogaea|AH18G31800.1 A.hypogaea|AH14G24060.1 A.hypogaea|AH16G15430.1 A.hypogaea|AH18G14250.1 A.hypogaea|AH17G29780.1 A.hypogaea|AH11G23810.1 A.…
Group_0144: A.duranensis|ADA03G3905.1 A.duranensis|ADA07G1836.1 A.duranensis|ADA06G2909.1 A.duranensis|ADA08G0755.1 A.hypogaea|AH09G07020.1 A.hypogaea|AH00G1244.1 A.hypogaea|AH02G23150.1 A.hypogaea|AH12G13180.1 A.hypogaea|AH13G10430.1 A.hypogaea|AH13G52800.1 A.hypogaea|AH14G31680.1 A.hypogaea|AH05G33990.1 A.hypogaea|AH16G30400.1 A.hypogaea|AH00G4348.1 A.hypogaea|AH05G20230.1 A.hypogaea|AH10G16490…
Group_0145: A.hypogaea|AH00G1781.1 A.hypogaea|AH11G09640.1 A.hypogaea|AH13G23800.1 A.hypogaea|AH16G24510.1 A.hypogaea|AH06G23530.1 A.hypogaea|AH01G00320.1 A.hypogaea|AH11G26810.1 A.hypogaea|AH19G14100.1 A.hypogaea|AH02G22840.1 A.hypogaea|AH10G20420.1 A.hypogaea|AH03G10150.1 A.hypogaea|AH01G30810.1 A.hypogaea|AH10G09340.1 A.hypogaea|AH03G34460.1 A.hypogaea|AH11G21330.1 A.hypogaea|AH20G22440.1 A.hy…
Group_0146: A.duranensis|AD1810G0001.1 A.duranensis|ADA06G1908.1 A.duranensis|ADA09G2334.1 A.duranensis|AD1996G0002.1 A.duranensis|ADA04G2042.1 A.duranensis|ADA04G2862.1 A.duranensis|ADA07G1575.1 A.duranensis|ADA08G1958.1 A.duranensis|AD2218G0002.1 A.duranensis|ADA03G1844.1 A.duranensis|ADA04G1368.1 A.hypogaea|AH00G5546.1 A.hypogaea|AH00G5608.1 A.hypogaea|AH00G5622.1 A.hypogaea|AH00G5639.1 A.hypo…
Group_0147: A.duranensis|ADA02G0524.1 A.duranensis|ADA04G2455.1 A.duranensis|ADA03G0990.1 A.duranensis|ADA05G1245.1 A.duranensis|ADA05G2811.1 A.duranensis|ADA08G1534.1 A.duranensis|ADA09G2456.1 A.duranensis|ADA05G0109.1 A.duranensis|ADA05G3212.1 A.hypogaea|AH00G3363.1 A.hypogaea|AH02G06570.1 A.hypogaea|AH03G10140.1 A.hypogaea|AH04G22910.1 A.hypogaea|AH05G19040.1 A.hypogaea|AH08G12690.1 A.hypogaea…
Group_0148: A.duranensis|ADA04G0921.1 A.duranensis|ADA06G2213.1 A.duranensis|ADA07G1505.1 A.duranensis|ADA07G2059.1 A.duranensis|ADA10G1776.1 A.duranensis|ADA10G1550.1 A.hypogaea|AH00G2763.1 A.hypogaea|AH00G2823.1 A.hypogaea|AH00G4756.1 A.hypogaea|AH04G27080.1 A.hypogaea|AH04G30390.1 A.hypogaea|AH07G11960.1 A.hypogaea|AH07G17460.1 A.hypogaea|AH07G22430.1 A.hypogaea|AH08G18950.1 A.hypogaea|AH11G23…
Group_0149: A.hypogaea|AH00G1825.1 A.hypogaea|AH12G33270.1 A.hypogaea|AH12G31790.1 A.hypogaea|AH09G03310.1 A.hypogaea|AH16G36360.1 A.hypogaea|AH16G14980.1 A.hypogaea|AH10G24100.1 A.hypogaea|AH01G27060.1 A.hypogaea|AH16G47940.1 A.hypogaea|AH17G37560.1 A.hypogaea|AH02G15460.1 A.hypogaea|AH05G04050.1 A.hypogaea|AH16G17070.1 A.ipaensis|AIB01G0329.1 A.ipaensis|AIB05G2386.1 A.ipaensis|AIB06G3354.1 A.ip…
Group_0150: A.hypogaea|AH00G2038.1 A.hypogaea|AH00G2158.1 A.hypogaea|AH00G2739.1 A.hypogaea|AH00G3047.1 A.hypogaea|AH00G3430.1 A.hypogaea|AH00G3778.1 A.hypogaea|AH04G16120.1 A.hypogaea|AH04G22270.1 A.hypogaea|AH05G09720.1 A.hypogaea|AH06G17900.1 A.hypogaea|AH08G02080.1 A.hypogaea|AH09G11500.1 A.hypogaea|AH17G20260.1 A.hypogaea|AH11G27300.1 A.hypogaea|AH12G18000.1 A.hypogaea|AH12G17970.1 A.hypogae…
Group_0151: A.hypogaea|AH00G5127.1 A.hypogaea|AH00G5159.1 A.hypogaea|AH00G5197.1 A.hypogaea|AH00G5303.1 A.hypogaea|AH00G5442.1 A.hypogaea|AH00G5558.1 A.hypogaea|AH00G5642.1 A.hypogaea|AH00G5838.1 A.hypogaea|AH00G5863.1 A.hypogaea|AH00G5875.1 A.hypogaea|AH00G5891.1 A.hypogaea|AH00G5935.1 A.hypogaea|AH00G5947.1 A.hypogaea|AH00G5996.1 A.hypogaea|AH00G6063.1 A.hypogaea|AH00G6074.1 A.hypogaea|AH00G612…
Group_0152: A.duranensis|AD1558G0001.1 A.duranensis|ADA09G1506.1 A.hypogaea|AH00G5301.1 A.hypogaea|AH00G5560.1 A.hypogaea|AH00G5610.1 A.hypogaea|AH00G5611.1 A.hypogaea|AH00G5895.1 A.hypogaea|AH00G5909.1 A.hypogaea|AH00G6187.1 A.hypogaea|AH00G6257.1 A.hypogaea|AH00G6345.1 A.hypogaea|AH00G6360.1 A.hypogaea|AH00G6403.1 A.hypogaea|AH00G6411.1 A.hypogaea|AH00G6419.1 A.hypogaea|AH00G6428.1 A.hypogaea|A…
Group_0153: A.duranensis|ADA01G0199.1 A.duranensis|ADA01G1599.1 A.duranensis|ADA02G1717.1 A.duranensis|ADA04G1316.1 A.duranensis|ADA03G1920.1 A.duranensis|ADA06G2447.1 A.duranensis|ADA10G0746.1 A.duranensis|ADA09G2754.1 A.hypogaea|AH01G01900.1 A.hypogaea|AH01G22840.1 A.hypogaea|AH12G30170.1 A.hypogaea|AH04G15090.1 A.hypogaea|AH11G06790.1 A.hypogaea|AH11G28260.1 A.hypogaea|AH14G14560.1 A.hypogaea|…
Group_0154: A.duranensis|ADA02G2640.1 A.duranensis|ADA03G0904.1 A.duranensis|ADA08G1473.1 A.duranensis|ADA10G3160.1 A.duranensis|ADA03G3425.1 A.duranensis|ADA03G4229.1 A.duranensis|ADA04G0154.1 A.duranensis|ADA10G3502.1 A.hypogaea|AH02G31390.1 A.hypogaea|AH08G18080.1 A.hypogaea|AH10G33770.1 A.hypogaea|AH18G04610.1 A.hypogaea|AH17G26730.1 A.hypogaea|AH06G28590.1 A.hypogaea|AH03G42090.1 A.hypogaea|…
Group_0155: A.duranensis|ADA03G0217.1 A.duranensis|ADA04G3248.1 A.duranensis|ADA05G2190.1 A.duranensis|ADA06G0965.1 A.duranensis|ADA09G0783.1 A.duranensis|ADA10G2128.1 A.duranensis|ADA10G2133.1 A.duranensis|ADA10G0495.1 A.duranensis|ADA05G3343.1 A.duranensis|ADA09G2964.1 A.hypogaea|AH00G1726.1 A.hypogaea|AH10G21520.1 A.hypogaea|AH01G16820.1 A.hypogaea|AH06G01030.1 A.hypogaea|AH09G09030.1 A.hypoga…
Group_0156: A.duranensis|ADA03G3857.1 A.duranensis|ADA10G0784.1 A.duranensis|ADA04G1473.1 A.duranensis|ADA09G1869.1 A.duranensis|ADA08G0779.1 A.duranensis|ADA10G3269.1 A.hypogaea|AH00G2203.1 A.hypogaea|AH00G4886.1 A.hypogaea|AH00G4977.1 A.hypogaea|AH00G4986.1 A.hypogaea|AH00G6142.1 A.hypogaea|AH10G29560.1 A.hypogaea|AH11G29750.1 A.hypogaea|AH11G31780.1 A.hypogaea|AH17G38130.1 A.hypogaea|AH13G5901…
Group_0157: A.duranensis|ADA05G0165.1 A.duranensis|ADA05G0166.1 A.duranensis|ADA05G0167.1 A.duranensis|ADA05G0170.1 A.hypogaea|AH03G24450.1 A.hypogaea|AH09G02910.1 A.hypogaea|AH09G34450.1 A.hypogaea|AH10G18610.1 A.hypogaea|AH05G27770.1 A.hypogaea|AH19G03010.1 A.hypogaea|AH19G02920.1 A.hypogaea|AH03G24550.1 A.hypogaea|AH03G24570.1 A.hypogaea|AH03G24590.1 A.hypogaea|AH03G24600.1 A.hypogaea|AH03G246…
Group_0158: A.hypogaea|AH00G1493.1 A.hypogaea|AH01G22560.1 A.hypogaea|AH17G36000.1 A.hypogaea|AH00G4018.1 A.hypogaea|AH06G01470.1 A.hypogaea|AH05G16380.1 A.hypogaea|AH13G29280.1 A.hypogaea|AH10G07270.1 A.hypogaea|AH03G13190.1 A.hypogaea|AH16G08210.1 A.hypogaea|AH13G21700.1 A.hypogaea|AH15G17050.1 A.hypogaea|AH06G21540.1 A.hypogaea|AH18G07480.1 A.hypogaea|AH09G16550.1 A.hypogaea|AH18G38730.1 A.hyp…
Group_0159: A.duranensis|ADA01G0619.1 A.duranensis|ADA01G0624.1 A.duranensis|ADA03G0984.1 A.duranensis|ADA05G0131.1 A.duranensis|ADA05G0269.1 A.duranensis|ADA07G0025.1 A.duranensis|ADA08G0255.1 A.duranensis|ADA08G1531.1 A.duranensis|ADA08G1532.1 A.duranensis|ADA06G2780.1 A.hypogaea|AH00G1256.1 A.hypogaea|AH00G3878.1 A.hypogaea|AH01G06000.1 A.hypogaea|AH01G06050.1 A.hypogaea|AH01G06080.1 A.hypogae…
Group_0160: A.duranensis|ADA02G2738.1 A.duranensis|ADA03G3833.1 A.duranensis|ADA06G1690.1 A.duranensis|ADA10G0542.1 A.duranensis|ADA03G2834.1 A.duranensis|ADA08G0675.1 A.duranensis|ADA08G2454.1 A.duranensis|ADA10G1688.1 A.duranensis|ADA06G0813.1 A.duranensis|ADA08G2109.1 A.duranensis|ADA10G3471.1 A.hypogaea|AH02G30290.1 A.hypogaea|AH06G02910.1 A.hypogaea|AH06G17460.1 A.hypogaea|AH11G39780.1 A.hyp…
Group_0161: A.duranensis|ADA03G3795.1 A.duranensis|ADA03G3796.1 A.duranensis|ADA03G3819.1 A.duranensis|ADA05G2643.1 A.duranensis|ADA05G2645.1 A.duranensis|ADA09G2685.1 A.hypogaea|AH00G2535.1 A.hypogaea|AH00G2592.1 A.hypogaea|AH13G42950.1 A.hypogaea|AH13G51700.1 A.hypogaea|AH03G52470.1 A.hypogaea|AH03G52460.1 A.hypogaea|AH14G02740.1 A.hypogaea|AH14G02630.1 A.hypogaea|AH14G02580.1 A.hypogaea|AH14G0…
Group_0162: A.hypogaea|AH00G06460.1 A.hypogaea|AH11G09350.1 A.hypogaea|AH13G40230.1 A.hypogaea|AH15G26650.1 A.hypogaea|AH18G04570.1 A.hypogaea|AH18G30810.1 A.hypogaea|AH20G09340.1 A.hypogaea|AH00G3407.1 A.hypogaea|AH00G4388.1 A.hypogaea|AH09G28450.1 A.hypogaea|AH05G19690.1 A.hypogaea|AH06G04820.1 A.hypogaea|AH10G28080.1 A.hypogaea|AH05G41250.1 A.hypogaea|AH10G28090.1 A.hypogaea|AH13G57730.1 A.hyp…
Group_0163: A.hypogaea|AH00G08770.1 A.hypogaea|AH19G29210.1 A.hypogaea|AH13G34880.1 A.hypogaea|AH19G26190.1 A.hypogaea|AH12G16750.1 A.hypogaea|AH11G05960.1 A.hypogaea|AH08G04770.1 A.hypogaea|AH15G14330.1 A.hypogaea|AH04G25720.1 A.hypogaea|AH04G08400.1 A.hypogaea|AH16G37570.1 A.hypogaea|AH00G2380.1 A.hypogaea|AH00G4136.1 A.hypogaea|AH17G32520.1 A.hypogaea|AH12G13470.1 A.hypogaea|AH14G15750.1 A.hyp…
Group_0164: A.hypogaea|AH00G4751.1 A.hypogaea|AH03G24190.1 A.hypogaea|AH11G36070.1 A.hypogaea|AH02G22140.1 A.hypogaea|AH02G15920.1 A.hypogaea|AH16G29900.1 A.hypogaea|AH11G10340.1 A.hypogaea|AH03G26820.1 A.hypogaea|AH06G12880.1 A.hypogaea|AH12G18270.1 A.hypogaea|AH03G10320.1 A.hypogaea|AH18G23090.1 A.hypogaea|AH18G31980.1 A.hypogaea|AH09G26660.1 A.hypogaea|AH07G24010.1 A.hypogaea|AH17G12490.1 A.hy…
Group_0165: A.hypogaea|AH00G05420.1 A.hypogaea|AH13G34050.1 A.hypogaea|AH16G04870.1 A.hypogaea|AH18G17730.1 A.hypogaea|AH04G18220.1 A.hypogaea|AH15G33230.1 A.hypogaea|AH16G16800.1 A.hypogaea|AH16G27900.1 A.hypogaea|AH18G11820.1 A.hypogaea|AH18G34620.1 A.hypogaea|AH20G10540.1 A.ipaensis|AIB01G2061.1 A.ipaensis|AIB08G2095.1 A.ipaensis|AIB02G1990.1 A.ipaensis|AIB04G3066.1 A.ipaensis|AIB05G1530.1 A.i…
Group_0166: A.duranensis|AD1654G0001.1 A.duranensis|ADA06G2302.1 A.duranensis|ADA01G0075.1 A.duranensis|ADA03G1005.1 A.duranensis|ADA04G2175.1 A.duranensis|ADA02G0569.1 A.duranensis|ADA03G0831.1 A.duranensis|ADA08G1711.1 A.hypogaea|AH15G16750.1 A.hypogaea|AH01G00610.1 A.hypogaea|AH01G08490.1 A.hypogaea|AH02G06070.1 A.hypogaea|AH08G19980.1 A.hypogaea|AH11G10560.1 A.hypogaea|AH13G06530.1 A.hypogaea…
Group_0167: A.duranensis|ADA01G2814.1 A.duranensis|ADA03G0702.1 A.duranensis|ADA03G2543.1 A.duranensis|ADA03G2891.1 A.duranensis|ADA05G1369.1 A.duranensis|ADA05G1372.1 A.duranensis|ADA06G0016.1 A.duranensis|ADA06G0019.1 A.duranensis|ADA10G0309.1 A.duranensis|ADA10G2238.1 A.hypogaea|AH00G1794.1 A.hypogaea|AH01G28030.1 A.hypogaea|AH03G09020.1 A.hypogaea|AH03G28480.1 A.hypogaea|AH05G23660.1 A.hypoga…
Group_0168: A.duranensis|ADA03G0090.1 A.duranensis|ADA03G1440.1 A.duranensis|ADA03G0097.1 A.duranensis|ADA03G1975.1 A.duranensis|ADA06G1447.1 A.duranensis|ADA08G1348.1 A.hypogaea|AH00G2485.1 A.hypogaea|AH03G00740.1 A.hypogaea|AH03G00840.1 A.hypogaea|AH03G23100.1 A.hypogaea|AH04G21030.1 A.hypogaea|AH07G00100.1 A.hypogaea|AH08G14760.1 A.hypogaea|AH13G05220.1 A.hypogaea|AH13G05270.1 A.hypogaea|AH13G…
Group_0169: A.duranensis|ADA04G2480.1 A.duranensis|ADA05G3309.1 A.duranensis|ADA09G2400.1 A.duranensis|ADA05G3366.1 A.duranensis|ADA05G3312.1 A.duranensis|ADA05G3329.1 A.duranensis|ADA05G3367.1 A.duranensis|ADA08G2120.1 A.duranensis|ADA08G2180.1 A.duranensis|ADA08G2185.1 A.hypogaea|AH00G3172.1 A.hypogaea|AH13G47140.1 A.hypogaea|AH15G36510.1 A.hypogaea|AH15G36690.1 A.hypogaea|AH15G36700.1 A.hypoga…
Group_0170: A.duranensis|ADA01G2647.1 A.duranensis|ADA04G0594.1 A.duranensis|ADA10G0133.1 A.hypogaea|AH09G25520.1 A.hypogaea|AH00G2179.1 A.hypogaea|AH01G31460.1 A.hypogaea|AH01G31450.1 A.hypogaea|AH02G13750.1 A.hypogaea|AH04G05590.1 A.hypogaea|AH04G30970.1 A.hypogaea|AH04G32800.1 A.hypogaea|AH10G01120.1 A.hypogaea|AH11G31580.1 A.hypogaea|AH11G31570.1 A.hypogaea|AH11G31510.1 A.hypogaea|AH11G31470.…
Group_0171: A.duranensis|ADA02G0642.1 A.duranensis|ADA02G1040.1 A.duranensis|ADA02G1288.1 A.duranensis|ADA06G1139.1 A.duranensis|ADA07G2035.1 A.duranensis|ADA08G0515.1 A.duranensis|ADA09G0051.1 A.duranensis|ADA09G1996.1 A.duranensis|ADA09G1997.1 A.duranensis|ADA09G2058.1 A.hypogaea|AH00G2339.1 A.hypogaea|AH02G07370.1 A.hypogaea|AH02G26170.1 A.hypogaea|AH05G05100.1 A.hypogaea|AH08G04890.1 A.hypoga…
Group_0172: A.duranensis|ADA05G2217.1 A.duranensis|ADA09G1321.1 A.duranensis|ADA09G0513.1 A.duranensis|ADA09G0521.1 A.duranensis|ADA09G1326.1 A.duranensis|ADA09G1331.1 A.duranensis|ADA09G1333.1 A.hypogaea|AH06G26030.1 A.hypogaea|AH19G22280.1 A.hypogaea|AH09G33380.1 A.hypogaea|AH09G06110.1 A.hypogaea|AH09G06040.1 A.hypogaea|AH09G06030.1 A.hypogaea|AH09G05970.1 A.hypogaea|AH09G05960.1 A.hypogaea|AH…
Group_0173: A.hypogaea|AH15G21960.1 A.hypogaea|AH12G18430.1 A.hypogaea|AH15G10240.1 A.hypogaea|AH03G07100.1 A.hypogaea|AH16G34580.1 A.hypogaea|AH10G06330.1 A.hypogaea|AH11G28190.1 A.hypogaea|AH02G08130.1 A.hypogaea|AH02G12580.1 A.hypogaea|AH10G19460.1 A.hypogaea|AH13G16900.1 A.hypogaea|AH15G28700.1 A.hypogaea|AH15G30720.1 A.hypogaea|AH18G23210.1 A.hypogaea|AH16G18550.1 A.hypogaea|AH03G01590.1 A.h…
Group_0174: A.hypogaea|AH00G3065.1 A.hypogaea|AH06G12860.1 A.hypogaea|AH09G10980.1 A.hypogaea|AH00G5777.1 A.hypogaea|AH09G07550.1 A.hypogaea|AH09G10800.1 A.hypogaea|AH20G36980.1 A.hypogaea|AH18G34630.1 A.hypogaea|AH04G15200.1 A.hypogaea|AH11G29550.1 A.hypogaea|AH00G4006.1 A.hypogaea|AH04G16520.1 A.hypogaea|AH02G15030.1 A.hypogaea|AH10G05760.1 A.hypogaea|AH11G27450.1 A.hypogaea|AH03G24630.1 A.hypo…
Group_0175: A.hypogaea|AH00G3679.1 A.hypogaea|AH01G08780.1 A.hypogaea|AH04G19630.1 A.hypogaea|AH16G03770.1 A.hypogaea|AH16G23050.1 A.hypogaea|AH12G04100.1 A.hypogaea|AH14G40760.1 A.hypogaea|AH15G04780.1 A.hypogaea|AH02G17850.1 A.hypogaea|AH02G20270.1 A.hypogaea|AH12G31810.1 A.hypogaea|AH12G06790.1 A.hypogaea|AH18G05350.1 A.hypogaea|AH20G33500.1 A.ipaensis|AIB02G0327.1 A.ipaensis|AIB02G1038.1 A.ip…
Group_0176: A.hypogaea|AH01G01620.1 A.hypogaea|AH14G22590.1 A.hypogaea|AH15G37690.1 A.hypogaea|AH03G18860.1 A.hypogaea|AH06G26050.1 A.hypogaea|AH11G38710.1 A.hypogaea|AH03G41090.1 A.hypogaea|AH04G13310.1 A.hypogaea|AH16G18270.1 A.hypogaea|AH14G04780.1 A.hypogaea|AH01G01650.1 A.hypogaea|AH01G13190.1 A.hypogaea|AH13G47450.1 A.hypogaea|AH10G19570.1 A.hypogaea|AH13G43250.1 A.hypogaea|AH19G40230.1 A.h…
Group_0177: A.duranensis|ADA01G0113.1 A.duranensis|ADA03G0446.1 A.duranensis|ADA05G0818.1 A.duranensis|ADA02G2552.1 A.duranensis|ADA06G0652.1 A.duranensis|ADA08G1054.1 A.duranensis|ADA03G3739.1 A.duranensis|ADA05G3448.1 A.hypogaea|AH12G41670.1 A.hypogaea|AH02G31920.1 A.hypogaea|AH09G28230.1 A.hypogaea|AH05G39850.1 A.hypogaea|AH06G03870.1 A.hypogaea|AH08G16320.1 A.hypogaea|AH13G42260.1 A.hypogaea|…
Group_0178: A.duranensis|ADA01G0267.1 A.duranensis|ADA01G0270.1 A.duranensis|ADA07G0128.1 A.duranensis|ADA03G0947.1 A.duranensis|ADA08G1507.1 A.duranensis|ADA03G3290.1 A.duranensis|ADA09G2085.1 A.hypogaea|AH01G02690.1 A.hypogaea|AH01G02700.1 A.hypogaea|AH07G01340.1 A.hypogaea|AH07G01320.1 A.hypogaea|AH11G04810.1 A.hypogaea|AH11G04800.1 A.hypogaea|AH19G31310.1 A.hypogaea|AH03G09450.1 A.hypogaea|AH…
Group_0179: A.duranensis|ADA02G0607.1 A.duranensis|ADA07G1438.1 A.duranensis|ADA07G1569.1 A.duranensis|ADA07G2316.1 A.duranensis|ADA10G0870.1 A.duranensis|ADA10G0973.1 A.duranensis|ADA02G0999.1 A.duranensis|ADA05G1417.1 A.duranensis|ADA06G2078.1 A.duranensis|ADA03G1683.1 A.hypogaea|AH00G3565.1 A.hypogaea|AH01G23790.1 A.hypogaea|AH02G05480.1 A.hypogaea|AH03G19760.1 A.hypogaea|AH05G12900.1 A.hypoga…
Group_0180: A.duranensis|ADA01G1235.1 A.duranensis|ADA08G2486.1 A.duranensis|ADA01G3061.1 A.duranensis|ADA03G2569.1 A.duranensis|ADA05G1022.1 A.duranensis|ADA03G2264.1 A.duranensis|ADA03G2812.1 A.duranensis|ADA04G1804.1 A.duranensis|ADA06G0411.1 A.hypogaea|AH01G33410.1 A.hypogaea|AH03G25780.1 A.hypogaea|AH04G15290.1 A.hypogaea|AH05G10360.1 A.hypogaea|AH16G03010.1 A.hypogaea|AH08G22570.1 A.hypogae…
Group_0181: A.duranensis|ADA01G2283.1 A.duranensis|ADA06G2897.1 A.duranensis|ADA09G0449.1 A.duranensis|ADA10G2349.1 A.duranensis|ADA01G2320.1 A.duranensis|ADA03G1276.1 A.duranensis|ADA03G1278.1 A.duranensis|ADA07G0041.1 A.duranensis|ADA03G1602.1 A.hypogaea|AH00G09490.1 A.hypogaea|AH01G26140.1 A.hypogaea|AH03G18170.1 A.hypogaea|AH16G41640.1 A.hypogaea|AH09G06890.1 A.hypogaea|AH10G20400.1 A.hypogae…
Group_0182: A.duranensis|ADA02G0505.1 A.duranensis|ADA02G0536.1 A.duranensis|ADA02G0570.1 A.duranensis|ADA02G2038.1 A.duranensis|ADA10G3361.1 A.hypogaea|AH02G06050.1 A.hypogaea|AH02G06350.1 A.hypogaea|AH02G06730.1 A.hypogaea|AH02G09190.1 A.hypogaea|AH10G30420.1 A.hypogaea|AH12G07410.1 A.hypogaea|AH12G07470.1 A.hypogaea|AH12G07830.1 A.hypogaea|AH12G08110.1 A.hypogaea|AH12G08120.1 A.hypogaea|AH12G0…
Group_0183: A.hypogaea|AH00G3362.1 A.hypogaea|AH02G10400.1 A.hypogaea|AH03G10110.1 A.hypogaea|AH03G19230.1 A.hypogaea|AH16G31130.1 A.hypogaea|AH05G20120.1 A.hypogaea|AH07G12770.1 A.hypogaea|AH16G02940.1 A.hypogaea|AH11G04160.1 A.hypogaea|AH20G22520.1 A.hypogaea|AH16G35710.1 A.hypogaea|AH13G27110.1 A.hypogaea|AH14G00050.1 A.hypogaea|AH15G07770.1 A.hypogaea|AH05G32930.1 A.hypogaea|AH18G06060.1 A.hy…
Group_0184: A.hypogaea|AH00G3526.1 A.hypogaea|AH01G32470.1 A.hypogaea|AH18G39070.1 A.hypogaea|AH05G29920.1 A.hypogaea|AH16G28620.1 A.hypogaea|AH05G10090.1 A.hypogaea|AH01G02910.1 A.hypogaea|AH13G33680.1 A.hypogaea|AH15G04300.1 A.hypogaea|AH15G30450.1 A.hypogaea|AH07G22790.1 A.hypogaea|AH18G08490.1 A.hypogaea|AH09G17120.1 A.hypogaea|AH05G28740.1 A.hypogaea|AH16G17160.1 A.hypogaea|AH00G5090.1 A.hyp…
Group_0185: A.duranensis|AD93_2G0001.1 A.duranensis|ADA01G0342.1 A.duranensis|ADA02G0837.1 A.duranensis|ADA02G1592.1 A.duranensis|ADA05G0592.1 A.duranensis|ADA05G1546.1 A.duranensis|ADA05G2048.1 A.duranensis|ADA06G1913.1 A.duranensis|ADA06G2711.1 A.duranensis|ADA10G3410.1 A.hypogaea|AH02G10190.1 A.hypogaea|AH02G23990.1 A.hypogaea|AH02G24820.1 A.hypogaea|AH03G09990.1 A.hypogaea|AH04G25660.1 A.hypo…
Group_0186: A.duranensis|ADA01G0510.1 A.duranensis|ADA01G0514.1 A.duranensis|ADA01G0517.1 A.duranensis|ADA01G0520.1 A.duranensis|ADA08G2378.1 A.duranensis|ADA01G0519.1 A.duranensis|ADA03G1488.1 A.duranensis|ADA04G3179.1 A.hypogaea|AH05G21230.1 A.hypogaea|AH05G21210.1 A.hypogaea|AH00G08710.1 A.hypogaea|AH06G29220.1 A.hypogaea|AH17G34150.1 A.hypogaea|AH00G2691.1 A.hypogaea|AH03G32000.1 A.hypogaea|A…
Group_0187: A.duranensis|ADA01G0535.1 A.duranensis|ADA01G2974.1 A.duranensis|ADA01G2007.1 A.duranensis|ADA06G2753.1 A.duranensis|ADA08G2287.1 A.duranensis|ADA06G0484.1 A.duranensis|ADA06G2172.1 A.duranensis|ADA10G3378.1 A.hypogaea|AH06G15510.1 A.hypogaea|AH01G37960.1 A.hypogaea|AH11G00230.1 A.hypogaea|AH13G25960.1 A.hypogaea|AH00G06880.1 A.hypogaea|AH06G23760.1 A.hypogaea|AH06G31490.1 A.hypogaea|…
Group_0188: A.duranensis|ADA01G0700.1 A.duranensis|ADA01G2743.1 A.duranensis|ADA04G0087.1 A.duranensis|ADA07G0121.1 A.duranensis|ADA08G1801.1 A.duranensis|ADA10G0400.1 A.duranensis|ADA08G2389.1 A.duranensis|ADA03G3112.1 A.hypogaea|AH00G1806.1 A.hypogaea|AH00G1809.1 A.hypogaea|AH01G06740.1 A.hypogaea|AH01G14760.1 A.hypogaea|AH03G37250.1 A.hypogaea|AH04G00880.1 A.hypogaea|AH07G01230.1 A.hypogaea|AH…
Group_0189: A.duranensis|ADA01G1076.1 A.duranensis|ADA04G2661.1 A.duranensis|ADA05G0480.1 A.duranensis|ADA08G0962.1 A.duranensis|ADA02G0195.1 A.duranensis|ADA03G2584.1 A.duranensis|ADA05G1006.1 A.duranensis|ADA03G2406.1 A.duranensis|ADA05G2354.1 A.hypogaea|AH15G16740.1 A.hypogaea|AH16G26410.1 A.hypogaea|AH00G2304.1 A.hypogaea|AH01G16640.1 A.hypogaea|AH08G16100.1 A.hypogaea|AH11G12910.1 A.hypogaea…
Group_0190: A.duranensis|ADA03G3993.1 A.duranensis|ADA04G0671.1 A.duranensis|ADA05G3251.1 A.duranensis|ADA06G1217.1 A.duranensis|ADA07G1386.1 A.duranensis|ADA08G0164.1 A.duranensis|ADA10G3179.1 A.hypogaea|AH09G25530.1 A.hypogaea|AH02G13910.1 A.hypogaea|AH02G20510.1 A.hypogaea|AH03G29920.1 A.hypogaea|AH04G09480.1 A.hypogaea|AH06G12520.1 A.hypogaea|AH10G05150.1 A.hypogaea|AH08G00650.1 A.hypogaea|AH…
Group_0191: A.duranensis|ADA04G2148.1 A.duranensis|ADA05G2280.1 A.duranensis|ADA08G1421.1 A.duranensis|ADA10G1575.1 A.duranensis|ADA08G1420.1 A.duranensis|ADA10G2482.1 A.hypogaea|AH01G33160.1 A.hypogaea|AH18G05550.1 A.hypogaea|AH05G23940.1 A.hypogaea|AH03G16170.1 A.hypogaea|AH09G24580.1 A.hypogaea|AH11G07550.1 A.hypogaea|AH03G52330.1 A.hypogaea|AH15G27600.1 A.hypogaea|AH15G29910.1 A.hypogaea|AH16…
Group_0192: A.duranensis|ADA04G3170.1 A.duranensis|ADA04G3172.1 A.duranensis|ADA06G0310.1 A.duranensis|ADA06G0314.1 A.duranensis|ADA09G1598.1 A.duranensis|ADA09G1600.1 A.hypogaea|AH04G33180.1 A.hypogaea|AH04G33160.1 A.hypogaea|AH06G09220.1 A.hypogaea|AH14G39580.1 A.hypogaea|AH14G39950.1 A.hypogaea|AH14G40000.1 A.hypogaea|AH16G13520.1 A.hypogaea|AH06G09190.1 A.hypogaea|AH16G13570.1 A.hypogaea|AH06…
Group_0193: A.duranensis|ADA04G3267.1 A.duranensis|ADA04G3269.1 A.hypogaea|AH00G2325.1 A.hypogaea|AH00G4499.1 A.hypogaea|AH12G04320.1 A.hypogaea|AH14G13020.1 A.hypogaea|AH14G28180.1 A.hypogaea|AH14G26090.1 A.hypogaea|AH14G26060.1 A.hypogaea|AH14G42170.1 A.hypogaea|AH14G42150.1 A.hypogaea|AH14G42130.1 A.hypogaea|AH14G42100.1 A.hypogaea|AH14G42070.1 A.hypogaea|AH14G42010.1 A.hypogaea|AH18G25330.1 A…
Group_0194: A.hypogaea|AH06G18430.1 A.hypogaea|AH06G15340.1 A.hypogaea|AH14G19430.1 A.hypogaea|AH03G32660.1 A.hypogaea|AH16G21760.1 A.hypogaea|AH19G22360.1 A.hypogaea|AH08G23430.1 A.hypogaea|AH17G21430.1 A.hypogaea|AH13G33400.1 A.hypogaea|AH11G23780.1 A.hypogaea|AH00G1546.1 A.hypogaea|AH13G17710.1 A.hypogaea|AH10G21550.1 A.hypogaea|AH17G15790.1 A.hypogaea|AH13G34380.1 A.hypogaea|AH03G24040.1 A.hy…
Group_0195: A.hypogaea|AH12G28460.1 A.hypogaea|AH12G03510.1 A.hypogaea|AH19G27230.1 A.hypogaea|AH06G05630.1 A.hypogaea|AH06G30970.1 A.hypogaea|AH09G01530.1 A.hypogaea|AH02G06610.1 A.hypogaea|AH05G35050.1 A.hypogaea|AH13G36680.1 A.hypogaea|AH03G05360.1 A.hypogaea|AH20G21560.1 A.hypogaea|AH03G30260.1 A.hypogaea|AH20G05250.1 A.hypogaea|AH13G23240.1 A.hypogaea|AH14G03810.1 A.hypogaea|AH15G12630.1 A.h…
Group_0196: A.duranensis|ADA01G0578.1 A.duranensis|ADA02G0911.1 A.duranensis|ADA01G1129.1 A.duranensis|ADA09G1948.1 A.duranensis|ADA03G2973.1 A.duranensis|ADA04G2161.1 A.duranensis|ADA04G2163.1 A.duranensis|ADA06G0076.1 A.duranensis|ADA06G3076.1 A.duranensis|ADA08G1003.1 A.hypogaea|AH14G15610.1 A.hypogaea|AH02G11600.1 A.hypogaea|AH12G12090.1 A.hypogaea|AH12G23890.1 A.hypogaea|AH13G27210.1 A.hypog…
Group_0197: A.duranensis|ADA03G2837.1 A.duranensis|ADA04G0244.1 A.duranensis|ADA03G2839.1 A.duranensis|ADA03G3380.1 A.duranensis|ADA08G2450.1 A.duranensis|ADA03G3273.1 A.duranensis|ADA03G4216.1 A.duranensis|ADA04G0131.1 A.hypogaea|AH00G1217.1 A.hypogaea|AH01G10370.1 A.hypogaea|AH04G01330.1 A.hypogaea|AH14G01880.1 A.hypogaea|AH09G28520.1 A.hypogaea|AH04G02640.1 A.hypogaea|AH13G36200.1 A.hypogaea|A…
Group_0198: A.duranensis|ADA03G3473.1 A.duranensis|ADA05G0058.1 A.duranensis|ADA03G3929.1 A.duranensis|ADA04G0867.1 A.duranensis|ADA06G0623.1 A.duranensis|ADA09G0953.1 A.duranensis|ADA09G2613.1 A.duranensis|ADA10G0484.1 A.hypogaea|AH02G10470.1 A.hypogaea|AH03G28670.1 A.hypogaea|AH04G07810.1 A.hypogaea|AH06G04180.1 A.hypogaea|AH08G07680.1 A.hypogaea|AH05G25920.1 A.hypogaea|AH09G26340.1 A.hypogaea|…
Group_0199: A.duranensis|ADA07G0280.1 A.duranensis|ADA07G0289.1 A.duranensis|ADA07G0282.1 A.duranensis|ADA07G0292.1 A.hypogaea|AH03G05760.1 A.hypogaea|AH07G02640.1 A.hypogaea|AH07G02620.1 A.hypogaea|AH07G02570.1 A.hypogaea|AH00G01860.1 A.hypogaea|AH00G01850.1 A.hypogaea|AH00G05310.1 A.hypogaea|AH11G31090.1 A.hypogaea|AH17G03620.1 A.hypogaea|AH13G07120.1 A.hypogaea|AH07G02760.1 A.hypogaea|AH00G019…
Group_0200: A.duranensis|ADA01G2451.1 A.duranensis|ADA03G2996.1 A.duranensis|ADA05G3111.1 A.duranensis|ADA06G0423.1 A.duranensis|ADA09G1125.1 A.duranensis|ADA09G3064.1 A.duranensis|ADA08G1419.1 A.duranensis|ADA08G0323.1 A.hypogaea|AH01G25850.1 A.hypogaea|AH03G06810.1 A.hypogaea|AH06G05820.1 A.hypogaea|AH08G01990.1 A.hypogaea|AH09G03940.1 A.hypogaea|AH16G26480.1 A.hypogaea|AH13G25370.1 A.hypogaea|…
Group_0201: A.duranensis|ADA02G1833.1 A.duranensis|ADA03G3370.1 A.duranensis|ADA07G0803.1 A.duranensis|ADA03G3644.1 A.duranensis|ADA04G1647.1 A.duranensis|ADA05G1791.1 A.duranensis|ADA10G3515.1 A.duranensis|ADA03G3933.1 A.duranensis|ADA04G1644.1 A.hypogaea|AH00G07130.1 A.hypogaea|AH13G53180.1 A.hypogaea|AH02G25900.1 A.hypogaea|AH03G41690.1 A.hypogaea|AH07G20410.1 A.hypogaea|AH12G26660.1 A.hypogae…
Group_0202: A.duranensis|ADA03G3447.1 A.duranensis|ADA05G3327.1 A.duranensis|ADA07G0388.1 A.duranensis|ADA03G3657.1 A.duranensis|ADA04G2168.1 A.duranensis|ADA05G3391.1 A.duranensis|ADA10G1716.1 A.hypogaea|AH12G27590.1 A.hypogaea|AH03G40640.1 A.hypogaea|AH04G21890.1 A.hypogaea|AH07G04000.1 A.hypogaea|AH05G37960.1 A.hypogaea|AH17G03020.1 A.hypogaea|AH16G35350.1 A.hypogaea|AH16G35320.1 A.hypogaea|AH…
Group_0203: A.duranensis|ADA04G0581.1 A.duranensis|ADA04G1249.1 A.duranensis|ADA08G1090.1 A.duranensis|ADA09G0458.1 A.duranensis|ADA04G1250.1 A.duranensis|ADA04G1253.1 A.duranensis|ADA09G0418.1 A.hypogaea|AH00G3839.1 A.hypogaea|AH04G05730.1 A.hypogaea|AH14G06200.1 A.hypogaea|AH14G12660.1 A.hypogaea|AH00G3840.1 A.hypogaea|AH00G3845.1 A.hypogaea|AH14G12680.1 A.hypogaea|AH08G01310.1 A.hypogaea|AH09G…
Group_0204: A.duranensis|ADA04G2763.1 A.duranensis|ADA04G2764.1 A.duranensis|ADA04G2765.1 A.duranensis|ADA04G2767.1 A.duranensis|ADA04G2768.1 A.duranensis|ADA04G2770.1 A.duranensis|ADA04G2773.1 A.duranensis|ADA10G2985.1 A.hypogaea|AH14G33700.1 A.hypogaea|AH03G42080.1 A.hypogaea|AH03G42060.1 A.hypogaea|AH13G00940.1 A.hypogaea|AH09G33260.1 A.hypogaea|AH09G33230.1 A.hypogaea|AH09G33220.1 A.hypogaea|…
Group_0205: A.hypogaea|AH18G24610.1 A.hypogaea|AH03G07340.1 A.hypogaea|AH00G1839.1 A.hypogaea|AH05G25080.1 A.hypogaea|AH01G26790.1 A.hypogaea|AH00G00930.1 A.hypogaea|AH20G28320.1 A.hypogaea|AH09G09870.1 A.hypogaea|AH00G3286.1 A.hypogaea|AH15G30350.1 A.hypogaea|AH06G26250.1 A.hypogaea|AH03G10040.1 A.hypogaea|AH03G18090.1 A.hypogaea|AH11G08620.1 A.hypogaea|AH17G18230.1 A.hypogaea|AH09G14550.1 A.hyp…
Group_0206: A.hypogaea|AH16G47900.1 A.hypogaea|AH06G30050.1 A.hypogaea|AH08G04600.1 A.hypogaea|AH16G24350.1 A.hypogaea|AH18G25980.1 A.hypogaea|AH08G04570.1 A.hypogaea|AH08G04620.1 A.hypogaea|AH18G26370.1 A.hypogaea|AH18G25910.1 A.hypogaea|AH18G25930.1 A.hypogaea|AH18G25950.1 A.hypogaea|AH18G25970.1 A.hypogaea|AH18G26000.1 A.hypogaea|AH18G24690.1 A.hypogaea|AH18G25880.1 A.hypogaea|AH18G25870.1 A.h…
Group_0207: A.duranensis|ADA01G0752.1 A.duranensis|ADA01G1229.1 A.duranensis|ADA03G2583.1 A.hypogaea|AH01G12940.1 A.hypogaea|AH01G31930.1 A.hypogaea|AH10G00890.1 A.hypogaea|AH20G14960.1 A.hypogaea|AH01G13020.1 A.hypogaea|AH16G47450.1 A.hypogaea|AH06G29190.1 A.hypogaea|AH18G31910.1 A.hypogaea|AH18G25550.1 A.hypogaea|AH19G29950.1 A.hypogaea|AH20G14940.1 A.hypogaea|AH09G28890.1 A.hypogaea|AH05G11870…
Group_0208: A.duranensis|ADA01G1548.1 A.duranensis|ADA02G0926.1 A.duranensis|ADA07G2464.1 A.duranensis|ADA10G0956.1 A.duranensis|ADA07G1833.1 A.duranensis|ADA10G1316.1 A.hypogaea|AH00G05810.1 A.hypogaea|AH20G30890.1 A.hypogaea|AH15G25080.1 A.hypogaea|AH15G33060.1 A.hypogaea|AH00G1552.1 A.hypogaea|AH07G08960.1 A.hypogaea|AH04G24590.1 A.hypogaea|AH10G05560.1 A.hypogaea|AH10G05600.1 A.hypogaea|AH13G…
Group_0209: A.duranensis|ADA01G2673.1 A.duranensis|ADA03G3405.1 A.duranensis|ADA03G3742.1 A.duranensis|ADA07G0875.1 A.duranensis|ADA05G1359.1 A.duranensis|ADA03G4266.1 A.duranensis|ADA04G0196.1 A.hypogaea|AH00G2573.1 A.hypogaea|AH03G42540.1 A.hypogaea|AH04G03160.1 A.hypogaea|AH14G20390.1 A.hypogaea|AH01G20910.1 A.hypogaea|AH03G41080.1 A.hypogaea|AH05G23810.1 A.hypogaea|AH04G12850.1 A.hypogaea|AH1…
Group_0210: A.duranensis|ADA03G2135.1 A.duranensis|ADA03G4156.1 A.duranensis|ADA07G0439.1 A.hypogaea|AH00G3415.1 A.hypogaea|AH13G28380.1 A.hypogaea|AH03G47580.1 A.hypogaea|AH17G04040.1 A.hypogaea|AH17G37380.1 A.hypogaea|AH17G37180.1 A.hypogaea|AH18G30640.1 A.hypogaea|AH02G03910.1 A.hypogaea|AH12G04590.1 A.hypogaea|AH12G04700.1 A.hypogaea|AH02G03850.1 A.hypogaea|AH03G30620.1 A.hypogaea|AH03G51560.…
Group_0211: A.duranensis|ADA03G3460.1 A.duranensis|ADA05G1079.1 A.duranensis|ADA07G0966.1 A.duranensis|ADA07G0970.1 A.hypogaea|AH00G2112.1 A.hypogaea|AH00G2113.1 A.hypogaea|AH00G2117.1 A.hypogaea|AH03G40820.1 A.hypogaea|AH05G24380.1 A.hypogaea|AH13G41160.1 A.hypogaea|AH17G11960.1 A.hypogaea|AH17G11540.1 A.hypogaea|AH17G11510.1 A.hypogaea|AH01G09670.1 A.hypogaea|AH01G25290.1 A.hypogaea|AH05G18070.…
Group_0212: A.duranensis|ADA03G3789.1 A.duranensis|ADA04G0163.1 A.duranensis|ADA07G1331.1 A.duranensis|ADA09G2690.1 A.duranensis|ADA07G1321.1 A.duranensis|ADA09G0573.1 A.hypogaea|AH03G14820.1 A.hypogaea|AH07G09680.1 A.hypogaea|AH13G42860.1 A.hypogaea|AH03G52390.1 A.hypogaea|AH17G16900.1 A.hypogaea|AH18G25500.1 A.hypogaea|AH04G03540.1 A.hypogaea|AH14G02250.1 A.hypogaea|AH04G03550.1 A.hypogaea|AH16…
Group_0213: A.duranensis|ADA04G2279.1 A.duranensis|ADA09G1749.1 A.hypogaea|AH00G3314.1 A.hypogaea|AH03G20360.1 A.hypogaea|AH03G20700.1 A.hypogaea|AH11G28200.1 A.hypogaea|AH14G03300.1 A.hypogaea|AH14G20880.1 A.hypogaea|AH18G08680.1 A.hypogaea|AH18G08700.1 A.hypogaea|AH20G02870.1 A.hypogaea|AH09G28940.1 A.hypogaea|AH17G02010.1 A.hypogaea|AH05G07900.1 A.hypogaea|AH14G29700.1 A.hypogaea|AH09G10590.1 …
Group_0214: A.duranensis|ADA06G0716.1 A.duranensis|ADA06G0765.1 A.hypogaea|AH00G3560.1 A.hypogaea|AH00G3626.1 A.hypogaea|AH00G3628.1 A.hypogaea|AH00G4694.1 A.hypogaea|AH00G5144.1 A.hypogaea|AH00G6036.1 A.hypogaea|AH04G16260.1 A.hypogaea|AH05G12200.1 A.hypogaea|AH16G05310.1 A.hypogaea|AH16G25640.1 A.hypogaea|AH16G25660.1 A.hypogaea|AH16G05910.1 A.hypogaea|AH16G05900.1 A.hypogaea|AH16G05750.1 A.hyp…
Group_0215: A.duranensis|ADA01G0811.1 A.duranensis|ADA01G2607.1 A.duranensis|ADA03G3803.1 A.duranensis|ADA05G2658.1 A.duranensis|ADA07G0324.1 A.duranensis|ADA07G2382.1 A.duranensis|ADA04G0296.1 A.duranensis|ADA04G0297.1 A.hypogaea|AH00G2515.1 A.hypogaea|AH01G08110.1 A.hypogaea|AH01G31150.1 A.hypogaea|AH04G02060.1 A.hypogaea|AH07G03320.1 A.hypogaea|AH07G25900.1 A.hypogaea|AH11G00760.1 A.hypogaea|A…
Group_0216: A.duranensis|ADA01G1333.1 A.duranensis|ADA02G1099.1 A.duranensis|ADA02G1284.1 A.duranensis|ADA05G2423.1 A.duranensis|ADA05G3372.1 A.duranensis|ADA09G2083.1 A.duranensis|ADA10G2515.1 A.duranensis|ADA03G1648.1 A.duranensis|ADA05G2422.1 A.duranensis|ADA07G1871.1 A.hypogaea|AH00G4932.1 A.hypogaea|AH10G06260.1 A.hypogaea|AH13G22240.1 A.hypogaea|AH15G32320.1 A.hypogaea|AH20G26000.1 A.hypoga…
Group_0217: A.duranensis|ADA01G1744.1 A.duranensis|ADA04G0761.1 A.duranensis|ADA06G0571.1 A.duranensis|ADA06G2778.1 A.duranensis|ADA07G2134.1 A.duranensis|ADA10G2833.1 A.duranensis|ADA08G2336.1 A.hypogaea|AH00G3876.1 A.hypogaea|AH01G20780.1 A.hypogaea|AH10G25870.1 A.hypogaea|AH14G10160.1 A.hypogaea|AH16G29950.1 A.hypogaea|AH20G15270.1 A.hypogaea|AH00G4255.1 A.hypogaea|AH19G15620.1 A.hypogaea|AH04…
Group_0218: A.duranensis|ADA01G2400.1 A.duranensis|ADA01G2409.1 A.duranensis|ADA04G2116.1 A.hypogaea|AH00G07270.1 A.hypogaea|AH10G16710.1 A.hypogaea|AH03G00010.1 A.hypogaea|AH00G3413.1 A.hypogaea|AH00G3792.1 A.hypogaea|AH00G3801.1 A.hypogaea|AH00G3805.1 A.hypogaea|AH00G4467.1 A.hypogaea|AH01G27820.1 A.hypogaea|AH01G27750.1 A.hypogaea|AH04G02280.1 A.hypogaea|AH18G18520.1 A.hypogaea|AH18G18430.1 A.…
Group_0219: A.duranensis|ADA01G2617.1 A.duranensis|ADA04G0304.1 A.duranensis|ADA04G2323.1 A.duranensis|ADA05G2197.1 A.duranensis|ADA06G1018.1 A.hypogaea|AH01G31260.1 A.hypogaea|AH04G02030.1 A.hypogaea|AH06G00560.1 A.hypogaea|AH07G15490.1 A.hypogaea|AH05G37250.1 A.hypogaea|AH14G04590.1 A.hypogaea|AH14G03220.1 A.hypogaea|AH14G26690.1 A.hypogaea|AH14G30000.1 A.hypogaea|AH05G27270.1 A.hypogaea|AH05G4…
Group_0220: A.duranensis|ADA03G2972.1 A.duranensis|ADA08G0908.1 A.hypogaea|AH03G10370.1 A.hypogaea|AH16G09620.1 A.hypogaea|AH05G21910.1 A.hypogaea|AH08G18200.1 A.hypogaea|AH15G24380.1 A.hypogaea|AH12G05150.1 A.hypogaea|AH12G20220.1 A.hypogaea|AH13G27200.1 A.hypogaea|AH16G37740.1 A.hypogaea|AH19G39450.1 A.hypogaea|AH12G25900.1 A.hypogaea|AH18G11370.1 A.hypogaea|AH17G35380.1 A.hypogaea|AH08G10800.1…
Group_0221: A.duranensis|ADA03G3945.1 A.duranensis|ADA09G1961.1 A.duranensis|ADA10G0494.1 A.duranensis|ADA05G0500.1 A.duranensis|ADA08G2199.1 A.hypogaea|AH01G21490.1 A.hypogaea|AH09G36400.1 A.hypogaea|AH06G25970.1 A.hypogaea|AH10G01650.1 A.hypogaea|AH11G13070.1 A.hypogaea|AH13G51300.1 A.hypogaea|AH19G24570.1 A.hypogaea|AH19G44740.1 A.hypogaea|AH20G08920.1 A.hypogaea|AH00G2993.1 A.hypogaea|AH15G39…
Group_0222: A.duranensis|ADA04G0662.1 A.duranensis|ADA04G1618.1 A.duranensis|ADA06G0207.1 A.duranensis|ADA06G0204.1 A.hypogaea|AH00G08810.1 A.hypogaea|AH00G2426.1 A.hypogaea|AH00G08820.1 A.hypogaea|AH04G09610.1 A.hypogaea|AH10G15010.1 A.hypogaea|AH14G08170.1 A.hypogaea|AH20G31340.1 A.hypogaea|AH00G1355.1 A.hypogaea|AH06G07270.1 A.hypogaea|AH06G08020.1 A.hypogaea|AH06G08040.1 A.hypogaea|AH16G32460…
Group_0223: A.duranensis|ADA07G1069.1 A.duranensis|ADA07G1101.1 A.duranensis|ADA07G1105.1 A.duranensis|ADA07G1079.1 A.duranensis|ADA07G1093.1 A.duranensis|ADA07G1084.1 A.duranensis|ADA07G1097.1 A.duranensis|ADA07G1098.1 A.hypogaea|AH00G2565.1 A.hypogaea|AH00G2571.1 A.hypogaea|AH17G12670.1 A.hypogaea|AH17G12740.1 A.hypogaea|AH17G12860.1 A.hypogaea|AH17G12880.1 A.hypogaea|AH14G23740.1 A.hypogaea|AH…
Group_0224: A.hypogaea|AH00G09820.1 A.hypogaea|AH19G23670.1 A.hypogaea|AH00G1898.1 A.hypogaea|AH02G31170.1 A.hypogaea|AH00G3727.1 A.hypogaea|AH11G31340.1 A.hypogaea|AH06G25310.1 A.hypogaea|AH02G23000.1 A.hypogaea|AH01G27340.1 A.hypogaea|AH04G05970.1 A.hypogaea|AH02G06870.1 A.hypogaea|AH11G19230.1 A.hypogaea|AH12G07160.1 A.hypogaea|AH05G00030.1 A.hypogaea|AH05G00620.1 A.hypogaea|AH18G21410.1 A.hyp…
Group_0225: A.duranensis|ADA01G0936.1 A.duranensis|ADA02G2503.1 A.duranensis|ADA03G1057.1 A.duranensis|ADA03G1380.1 A.duranensis|ADA05G0561.1 A.duranensis|ADA05G3136.1 A.duranensis|ADA08G1802.1 A.hypogaea|AH00G1931.1 A.hypogaea|AH00G2172.1 A.hypogaea|AH02G27540.1 A.hypogaea|AH03G10880.1 A.hypogaea|AH03G13420.1 A.hypogaea|AH11G12110.1 A.hypogaea|AH13G14230.1 A.hypogaea|AH13G43630.1 A.hypogaea|AH15…
Group_0226: A.duranensis|ADA01G2817.1 A.duranensis|ADA09G1086.1 A.duranensis|ADA02G2188.1 A.duranensis|ADA03G4314.1 A.duranensis|ADA10G0077.1 A.duranensis|ADA10G0076.1 A.duranensis|ADA08G0347.1 A.hypogaea|AH18G32810.1 A.hypogaea|AH06G05440.1 A.hypogaea|AH17G30970.1 A.hypogaea|AH14G16300.1 A.hypogaea|AH00G1785.1 A.hypogaea|AH01G27980.1 A.hypogaea|AH11G26620.1 A.hypogaea|AH12G33470.1 A.hypogaea|AH0…
Group_0227: A.duranensis|ADA01G3044.1 A.duranensis|ADA04G3049.1 A.duranensis|ADA10G2779.1 A.duranensis|ADA10G3107.1 A.duranensis|ADA04G3050.1 A.duranensis|ADA10G2778.1 A.duranensis|ADA10G3108.1 A.hypogaea|AH00G4074.1 A.hypogaea|AH20G28280.1 A.hypogaea|AH01G33150.1 A.hypogaea|AH08G31550.1 A.hypogaea|AH08G31560.1 A.hypogaea|AH10G25070.1 A.hypogaea|AH10G27090.1 A.hypogaea|AH16G23320.1 A.hypogaea|AH1…
Group_0228: A.duranensis|ADA02G0861.1 A.duranensis|ADA02G1232.1 A.duranensis|ADA06G0086.1 A.duranensis|ADA09G1913.1 A.duranensis|ADA03G1998.1 A.duranensis|ADA06G2956.1 A.duranensis|ADA06G3122.1 A.hypogaea|AH00G1831.1 A.hypogaea|AH02G09830.1 A.hypogaea|AH03G22630.1 A.hypogaea|AH16G47420.1 A.hypogaea|AH06G06750.1 A.hypogaea|AH07G15940.1 A.hypogaea|AH06G26290.1 A.hypogaea|AH12G12380.1 A.hypogaea|AH1…
Group_0229: A.duranensis|ADA02G1657.1 A.duranensis|ADA03G0031.1 A.duranensis|ADA06G2717.1 A.duranensis|ADA08G1432.1 A.duranensis|ADA08G1436.1 A.duranensis|ADA08G1429.1 A.duranensis|ADA08G1430.1 A.hypogaea|AH03G03190.1 A.hypogaea|AH08G17600.1 A.hypogaea|AH13G01960.1 A.hypogaea|AH18G05130.1 A.hypogaea|AH18G05150.1 A.hypogaea|AH06G30960.1 A.hypogaea|AH16G34100.1 A.hypogaea|AH07G26860.1 A.hypogaea|AH…
Group_0230: A.duranensis|ADA02G2765.1 A.duranensis|ADA06G1434.1 A.duranensis|ADA07G0042.1 A.duranensis|ADA07G1628.1 A.duranensis|ADA08G1338.1 A.duranensis|ADA09G0324.1 A.duranensis|ADA09G3103.1 A.hypogaea|AH00G2196.1 A.hypogaea|AH02G15950.1 A.hypogaea|AH02G29920.1 A.hypogaea|AH00G08200.1 A.hypogaea|AH07G00390.1 A.hypogaea|AH16G31640.1 A.hypogaea|AH16G24090.1 A.hypogaea|AH18G06240.1 A.hypogaea|AH0…
Group_0231: A.duranensis|ADA03G1214.1 A.duranensis|ADA05G1711.1 A.duranensis|ADA08G2317.1 A.duranensis|ADA08G2320.1 A.duranensis|ADA08G2321.1 A.hypogaea|AH00G3810.1 A.hypogaea|AH00G3816.1 A.hypogaea|AH00G3818.1 A.hypogaea|AH00G4793.1 A.hypogaea|AH00G4795.1 A.hypogaea|AH05G09450.1 A.hypogaea|AH08G23350.1 A.hypogaea|AH08G23310.1 A.hypogaea|AH08G23290.1 A.hypogaea|AH15G12510.1 A.hypogaea|AH11G38390.…
Group_0232: A.duranensis|ADA03G1343.1 A.duranensis|ADA08G1760.1 A.duranensis|ADA03G1347.1 A.duranensis|ADA05G2997.1 A.duranensis|ADA06G1775.1 A.duranensis|ADA08G1762.1 A.duranensis|ADA05G2999.1 A.hypogaea|AH00G1599.1 A.hypogaea|AH08G19350.1 A.hypogaea|AH05G30600.1 A.hypogaea|AH05G30690.1 A.hypogaea|AH18G11450.1 A.hypogaea|AH03G15010.1 A.hypogaea|AH08G19310.1 A.hypogaea|AH13G17890.1 A.hypogaea|AH1…
Group_0233: A.duranensis|ADA03G1433.1 A.duranensis|ADA08G0357.1 A.hypogaea|AH00G2478.1 A.hypogaea|AH13G43100.1 A.hypogaea|AH01G37580.1 A.hypogaea|AH03G35550.1 A.hypogaea|AH06G10100.1 A.hypogaea|AH09G01130.1 A.hypogaea|AH16G15320.1 A.hypogaea|AH16G08970.1 A.hypogaea|AH19G01130.1 A.hypogaea|AH20G03290.1 A.hypogaea|AH17G33090.1 A.hypogaea|AH17G33060.1 A.hypogaea|AH17G33040.1 A.ipaensis|AIB07G3192.1 …
Group_0234: A.duranensis|ADA03G3002.1 A.duranensis|ADA03G4098.1 A.duranensis|ADA10G2070.1 A.duranensis|ADA07G0905.1 A.hypogaea|AH00G4144.1 A.hypogaea|AH00G5009.1 A.hypogaea|AH03G06730.1 A.hypogaea|AH13G41480.1 A.hypogaea|AH03G47000.1 A.hypogaea|AH05G39700.1 A.hypogaea|AH19G02440.1 A.hypogaea|AH08G12670.1 A.hypogaea|AH19G32440.1 A.hypogaea|AH16G25920.1 A.hypogaea|AH11G31000.1 A.hypogaea|AH03G46990…
Group_0235: A.duranensis|ADA03G3631.1 A.duranensis|ADA05G1799.1 A.duranensis|ADA05G2919.1 A.duranensis|ADA05G2920.1 A.duranensis|ADA05G2922.1 A.duranensis|ADA03G3633.1 A.duranensis|ADA05G1682.1 A.hypogaea|AH00G4289.1 A.hypogaea|AH13G48680.1 A.hypogaea|AH13G45720.1 A.hypogaea|AH15G12090.1 A.hypogaea|AH18G17130.1 A.hypogaea|AH18G17150.1 A.hypogaea|AH18G17160.1 A.hypogaea|AH05G31580.1 A.hypogaea|AH0…
Group_0236: A.duranensis|ADA04G2388.1 A.duranensis|ADA07G1455.1 A.duranensis|ADA07G0912.1 A.duranensis|ADA07G1459.1 A.duranensis|ADA07G2422.1 A.duranensis|ADA07G2409.1 A.hypogaea|AH03G03180.1 A.hypogaea|AH07G23660.1 A.hypogaea|AH07G23690.1 A.hypogaea|AH07G24560.1 A.hypogaea|AH13G01980.1 A.hypogaea|AH14G12340.1 A.hypogaea|AH14G30810.1 A.hypogaea|AH18G19710.1 A.hypogaea|AH19G33800.1 A.hypogaea|AH13…
Group_0237: A.hypogaea|AH00G1530.1 A.hypogaea|AH14G35260.1 A.hypogaea|AH03G17300.1 A.hypogaea|AH03G22550.1 A.hypogaea|AH00G3393.1 A.hypogaea|AH11G36700.1 A.hypogaea|AH18G22280.1 A.hypogaea|AH13G49040.1 A.hypogaea|AH09G02190.1 A.hypogaea|AH13G41060.1 A.hypogaea|AH19G13740.1 A.hypogaea|AH03G30690.1 A.hypogaea|AH10G12930.1 A.hypogaea|AH15G18150.1 A.hypogaea|AH03G23700.1 A.hypogaea|AH17G24100.1 A.hyp…
Group_0238: A.duranensis|AD868_2G0005.1 A.duranensis|AD868_2G0009.1 A.duranensis|ADA02G0867.1 A.duranensis|ADA08G1288.1 A.duranensis|ADA02G0881.1 A.duranensis|ADA10G0139.1 A.hypogaea|AH00G2967.1 A.hypogaea|AH08G12960.1 A.hypogaea|AH10G01090.1 A.hypogaea|AH18G27850.1 A.hypogaea|AH20G03860.1 A.hypogaea|AH00G3344.1 A.hypogaea|AH02G01720.1 A.hypogaea|AH09G29360.1 A.hypogaea|AH11G33310.1 A.hypogaea|AH…
Group_0239: A.duranensis|ADA01G0096.1 A.duranensis|ADA03G2883.1 A.duranensis|ADA05G0798.1 A.duranensis|ADA08G0579.1 A.duranensis|ADA10G2253.1 A.duranensis|ADA07G0647.1 A.duranensis|ADA10G1103.1 A.hypogaea|AH01G00830.1 A.hypogaea|AH05G05790.1 A.hypogaea|AH15G03490.1 A.hypogaea|AH03G35820.1 A.hypogaea|AH07G05860.1 A.hypogaea|AH08G05110.1 A.hypogaea|AH10G18090.1 A.hypogaea|AH10G13700.1 A.hypogaea|AH…
Group_0240: A.duranensis|ADA01G2002.1 A.duranensis|ADA01G2003.1 A.duranensis|ADA01G2854.1 A.duranensis|ADA06G0474.1 A.duranensis|ADA06G0557.1 A.duranensis|ADA06G1472.1 A.duranensis|ADA05G1379.1 A.duranensis|ADA06G0473.1 A.duranensis|ADA07G1565.1 A.hypogaea|AH03G12430.1 A.hypogaea|AH05G13470.1 A.hypogaea|AH06G05720.1 A.hypogaea|AH15G10470.1 A.hypogaea|AH18G34290.1 A.hypogaea|AH06G05700.1 A.hypogae…
Group_0241: A.duranensis|ADA01G2364.1 A.duranensis|ADA05G2075.1 A.duranensis|ADA10G3309.1 A.duranensis|ADA05G1210.1 A.duranensis|ADA06G1592.1 A.duranensis|ADA09G2556.1 A.hypogaea|AH00G06240.1 A.hypogaea|AH01G31830.1 A.hypogaea|AH05G15230.1 A.hypogaea|AH05G16330.1 A.hypogaea|AH10G29970.1 A.hypogaea|AH15G08380.1 A.hypogaea|AH15G40120.1 A.hypogaea|AH15G40130.1 A.hypogaea|AH13G59540.1 A.hypogaea|AH05…
Group_0242: A.duranensis|ADA02G1529.1 A.duranensis|ADA03G0267.1 A.duranensis|ADA08G1190.1 A.duranensis|ADA08G1193.1 A.duranensis|ADA08G1989.1 A.duranensis|ADA08G2197.1 A.hypogaea|AH02G17260.1 A.hypogaea|AH00G07650.1 A.hypogaea|AH15G20730.1 A.hypogaea|AH13G02900.1 A.hypogaea|AH18G02740.1 A.hypogaea|AH03G03950.1 A.hypogaea|AH08G13580.1 A.hypogaea|AH18G02750.1 A.hypogaea|AH11G40940.1 A.hypogaea|AH18…
Group_0243: A.duranensis|ADA02G2546.1 A.duranensis|ADA06G0658.1 A.duranensis|ADA08G2083.1 A.duranensis|ADA09G1236.1 A.duranensis|ADA10G3425.1 A.hypogaea|AH04G11490.1 A.hypogaea|AH04G11480.1 A.hypogaea|AH00G02220.1 A.hypogaea|AH00G02230.1 A.hypogaea|AH06G03790.1 A.hypogaea|AH10G06650.1 A.hypogaea|AH13G18720.1 A.hypogaea|AH13G46200.1 A.hypogaea|AH16G07530.1 A.hypogaea|AH16G07510.1 A.hypogaea|AH16G3…
Group_0244: A.duranensis|ADA03G0761.1 A.duranensis|ADA03G0764.1 A.duranensis|ADA03G0762.1 A.duranensis|ADA03G0763.1 A.duranensis|ADA03G0813.1 A.duranensis|ADA03G0817.1 A.hypogaea|AH13G11250.1 A.hypogaea|AH09G35230.1 A.hypogaea|AH09G34660.1 A.hypogaea|AH13G11210.1 A.hypogaea|AH13G11230.1 A.hypogaea|AH09G35200.1 A.hypogaea|AH09G34640.1 A.hypogaea|AH09G34620.1 A.hypogaea|AH13G12000.1 A.hypogaea|AH13…
Group_0245: A.duranensis|ADA03G0935.1 A.duranensis|ADA06G3031.1 A.duranensis|ADA04G0028.1 A.duranensis|ADA05G2914.1 A.duranensis|ADA08G0966.1 A.duranensis|ADA08G2250.1 A.duranensis|ADA09G0676.1 A.hypogaea|AH02G03900.1 A.hypogaea|AH04G00310.1 A.hypogaea|AH05G20070.1 A.hypogaea|AH16G43180.1 A.hypogaea|AH08G24050.1 A.hypogaea|AH03G39030.1 A.hypogaea|AH14G00830.1 A.hypogaea|AH18G17030.1 A.hypogaea|AH…
Group_0246: A.duranensis|ADA01G0018.1 A.duranensis|ADA01G0019.1 A.duranensis|ADA01G0023.1 A.duranensis|ADA01G0026.1 A.duranensis|ADA01G0027.1 A.duranensis|ADA01G0028.1 A.duranensis|ADA05G0642.1 A.hypogaea|AH00G3313.1 A.hypogaea|AH01G00140.1 A.hypogaea|AH17G09070.1 A.hypogaea|AH00G05140.1 A.hypogaea|AH11G10170.1 A.hypogaea|AH00G05070.1 A.hypogaea|AH01G00150.1 A.hypogaea|AH11G10040.1 A.hypogaea|AH1…
Group_0247: A.duranensis|ADA01G0949.1 A.duranensis|ADA09G2972.1 A.duranensis|ADA02G2567.1 A.duranensis|ADA02G2569.1 A.duranensis|ADA04G2720.1 A.hypogaea|AH00G07870.1 A.hypogaea|AH00G07730.1 A.hypogaea|AH00G07740.1 A.hypogaea|AH00G07770.1 A.hypogaea|AH19G27080.1 A.hypogaea|AH01G31190.1 A.hypogaea|AH02G31780.1 A.hypogaea|AH02G31770.1 A.hypogaea|AH13G32570.1 A.hypogaea|AH13G32560.1 A.hypogaea|AH11G1…
Group_0248: A.duranensis|ADA01G1767.1 A.duranensis|ADA03G3558.1 A.duranensis|ADA05G2878.1 A.duranensis|ADA03G1719.1 A.duranensis|ADA05G2493.1 A.duranensis|ADA05G2495.1 A.duranensis|ADA05G2496.1 A.hypogaea|AH01G27070.1 A.hypogaea|AH11G27140.1 A.hypogaea|AH13G47870.1 A.hypogaea|AH03G47940.1 A.hypogaea|AH15G25390.1 A.hypogaea|AH05G31220.1 A.hypogaea|AH15G30840.1 A.hypogaea|AH03G20280.1 A.hypogaea|AH…
Group_0249: A.duranensis|ADA01G2281.1 A.duranensis|ADA09G0385.1 A.duranensis|ADA10G3349.1 A.duranensis|ADA10G3555.1 A.duranensis|ADA03G4029.1 A.duranensis|ADA10G3557.1 A.duranensis|ADA10G3343.1 A.duranensis|ADA10G3347.1 A.hypogaea|AH00G2425.1 A.hypogaea|AH01G26110.1 A.hypogaea|AH20G34870.1 A.hypogaea|AH20G40410.1 A.hypogaea|AH09G13250.1 A.hypogaea|AH10G30320.1 A.hypogaea|AH10G30300.1 A.hypogaea|A…
Group_0250: A.duranensis|ADA01G2645.1 A.duranensis|ADA04G0335.1 A.duranensis|ADA06G3250.1 A.duranensis|ADA08G0061.1 A.duranensis|ADA03G0406.1 A.duranensis|ADA07G1755.1 A.duranensis|ADA06G0508.1 A.hypogaea|AH03G04600.1 A.hypogaea|AH04G01630.1 A.hypogaea|AH06G05320.1 A.hypogaea|AH16G45580.1 A.hypogaea|AH03G23610.1 A.hypogaea|AH08G05490.1 A.hypogaea|AH13G06500.1 A.hypogaea|AH14G04210.1 A.hypogaea|AH…
Group_0251: A.duranensis|ADA02G2596.1 A.duranensis|ADA10G3134.1 A.duranensis|ADA03G3208.1 A.duranensis|ADA04G2443.1 A.duranensis|ADA05G0235.1 A.duranensis|ADA08G1887.1 A.duranensis|ADA09G3142.1 A.hypogaea|AH03G14420.1 A.hypogaea|AH10G33410.1 A.hypogaea|AH03G37770.1 A.hypogaea|AH04G16700.1 A.hypogaea|AH10G24390.1 A.hypogaea|AH13G38460.1 A.hypogaea|AH04G29470.1 A.hypogaea|AH11G42170.1 A.hypogaea|AH…
Group_0252: A.duranensis|ADA03G0423.1 A.duranensis|ADA06G1145.1 A.duranensis|ADA08G0067.1 A.hypogaea|AH09G27950.1 A.hypogaea|AH05G05870.1 A.hypogaea|AH06G11710.1 A.hypogaea|AH03G23620.1 A.hypogaea|AH03G23640.1 A.hypogaea|AH13G06660.1 A.hypogaea|AH17G23110.1 A.hypogaea|AH17G23090.1 A.hypogaea|AH17G29310.1 A.hypogaea|AH16G01120.1 A.hypogaea|AH09G27930.1 A.hypogaea|AH13G06650.1 A.hypogaea|AH06G11720…
Group_0253: A.duranensis|ADA05G2784.1 A.duranensis|ADA05G2789.1 A.duranensis|ADA05G2795.1 A.duranensis|ADA05G2802.1 A.duranensis|ADA05G2867.1 A.hypogaea|AH10G11620.1 A.hypogaea|AH15G25960.1 A.hypogaea|AH10G05840.1 A.hypogaea|AH18G17190.1 A.hypogaea|AH15G30700.1 A.hypogaea|AH15G27000.1 A.hypogaea|AH15G26970.1 A.hypogaea|AH15G26920.1 A.hypogaea|AH15G26900.1 A.hypogaea|AH15G30120.1 A.hypogaea|AH15G3…
Group_0254: A.duranensis|ADA06G0269.1 A.duranensis|ADA09G1433.1 A.hypogaea|AH05G05090.1 A.hypogaea|AH11G16160.1 A.hypogaea|AH03G27840.1 A.hypogaea|AH06G08710.1 A.hypogaea|AH16G12160.1 A.hypogaea|AH19G28140.1 A.hypogaea|AH03G30760.1 A.hypogaea|AH13G30210.1 A.hypogaea|AH15G27340.1 A.hypogaea|AH15G27330.1 A.hypogaea|AH19G22030.1 A.hypogaea|AH07G08220.1 A.hypogaea|AH17G09150.1 A.duranensis|ADA02G0497…
Group_0255: A.duranensis|ADA07G0693.1 A.duranensis|ADA07G0695.1 A.duranensis|ADA07G1224.1 A.duranensis|ADA10G1235.1 A.duranensis|ADA10G1237.1 A.duranensis|ADA10G1238.1 A.hypogaea|AH05G14980.1 A.hypogaea|AH05G14970.1 A.hypogaea|AH05G14940.1 A.hypogaea|AH07G07980.1 A.hypogaea|AH07G13100.1 A.hypogaea|AH17G07520.1 A.hypogaea|AH17G07470.1 A.hypogaea|AH17G15410.1 A.hypogaea|AH20G18710.1 A.hypogaea|AH20…
Group_0256: A.hypogaea|AH07G18190.1 A.hypogaea|AH09G15690.1 A.hypogaea|AH14G21540.1 A.hypogaea|AH13G00560.1 A.hypogaea|AH14G23840.1 A.hypogaea|AH18G26060.1 A.hypogaea|AH19G37970.1 A.hypogaea|AH12G07300.1 A.hypogaea|AH14G11820.1 A.hypogaea|AH09G18680.1 A.hypogaea|AH20G15970.1 A.hypogaea|AH20G14770.1 A.hypogaea|AH19G18320.1 A.hypogaea|AH05G25930.1 A.hypogaea|AH09G24080.1 A.hypogaea|AH19G30360.1 A.h…
Group_0257: A.duranensis|ADA01G0012.1 A.duranensis|ADA02G0317.1 A.duranensis|ADA05G0633.1 A.duranensis|ADA06G0155.1 A.duranensis|ADA10G1558.1 A.duranensis|ADA10G1772.1 A.duranensis|ADA10G3187.1 A.hypogaea|AH01G21610.1 A.hypogaea|AH00G4135.1 A.hypogaea|AH00G05200.1 A.hypogaea|AH02G03790.1 A.hypogaea|AH12G27980.1 A.hypogaea|AH06G07490.1 A.hypogaea|AH10G34090.1 A.hypogaea|AH11G10300.1 A.hypogaea|AH1…
Group_0258: A.duranensis|ADA01G1203.1 A.duranensis|ADA02G0047.1 A.duranensis|ADA03G2495.1 A.duranensis|ADA03G3758.1 A.duranensis|ADA05G1055.1 A.duranensis|ADA06G2520.1 A.duranensis|ADA08G2507.1 A.hypogaea|AH00G08430.1 A.hypogaea|AH01G11980.1 A.hypogaea|AH02G00300.1 A.hypogaea|AH03G44960.1 A.hypogaea|AH06G28280.1 A.hypogaea|AH11G22230.1 A.hypogaea|AH12G03880.1 A.hypogaea|AH13G32070.1 A.hypogaea|AH…
Group_0259: A.duranensis|ADA02G0154.1 A.duranensis|ADA02G0156.1 A.duranensis|ADA02G0166.1 A.duranensis|ADA04G2878.1 A.duranensis|ADA04G2882.1 A.hypogaea|AH02G01330.1 A.hypogaea|AH12G01880.1 A.hypogaea|AH12G01940.1 A.hypogaea|AH12G02030.1 A.hypogaea|AH12G02080.1 A.hypogaea|AH07G07250.1 A.hypogaea|AH07G07220.1 A.hypogaea|AH14G35530.1 A.hypogaea|AH14G35560.1 A.hypogaea|AH07G07200.1 A.hypogaea|AH07G0…
Group_0260: A.duranensis|ADA02G1033.1 A.duranensis|ADA06G0034.1 A.duranensis|ADA03G1696.1 A.duranensis|ADA05G2482.1 A.duranensis|ADA06G2695.1 A.duranensis|ADA10G2636.1 A.hypogaea|AH02G10800.1 A.hypogaea|AH02G18330.1 A.hypogaea|AH06G10150.1 A.hypogaea|AH12G13900.1 A.hypogaea|AH12G35030.1 A.hypogaea|AH16G24520.1 A.hypogaea|AH16G33880.1 A.hypogaea|AH03G19950.1 A.hypogaea|AH02G11830.1 A.hypogaea|AH13…
Group_0261: A.duranensis|ADA02G2060.1 A.duranensis|ADA02G2061.1 A.duranensis|ADA02G2062.1 A.duranensis|ADA02G2529.1 A.duranensis|ADA02G2523.1 A.duranensis|ADA02G2518.1 A.duranensis|ADA06G2028.1 A.hypogaea|AH18G29560.1 A.hypogaea|AH12G17820.1 A.hypogaea|AH12G36000.1 A.hypogaea|AH02G27410.1 A.hypogaea|AH02G27320.1 A.hypogaea|AH02G27300.1 A.hypogaea|AH14G24080.1 A.hypogaea|AH16G27130.1 A.hypogaea|AH…
Group_0262: A.duranensis|ADA03G1314.1 A.duranensis|ADA03G3563.1 A.duranensis|ADA03G3765.1 A.duranensis|ADA05G1428.1 A.duranensis|ADA05G2964.1 A.duranensis|ADA09G2703.1 A.hypogaea|AH13G34810.1 A.hypogaea|AH01G10620.1 A.hypogaea|AH01G27040.1 A.hypogaea|AH03G15350.1 A.hypogaea|AH04G26190.1 A.hypogaea|AH20G27350.1 A.hypogaea|AH13G17410.1 A.hypogaea|AH13G42550.1 A.hypogaea|AH13G47930.1 A.hypogaea|AH03…
Group_0263: A.duranensis|ADA03G3476.1 A.duranensis|ADA05G0047.1 A.duranensis|ADA05G0048.1 A.hypogaea|AH03G37260.1 A.hypogaea|AH03G26670.1 A.hypogaea|AH03G37270.1 A.hypogaea|AH10G28720.1 A.hypogaea|AH11G37200.1 A.hypogaea|AH03G26640.1 A.hypogaea|AH03G37280.1 A.hypogaea|AH03G26630.1 A.hypogaea|AH11G37230.1 A.hypogaea|AH05G40790.1 A.hypogaea|AH10G17090.1 A.hypogaea|AH16G41910.1 A.hypogaea|AH05G40770…
Group_0264: A.hypogaea|AH00G2009.1 A.hypogaea|AH06G08500.1 A.hypogaea|AH16G11890.1 A.hypogaea|AH16G11910.1 A.hypogaea|AH16G11920.1 A.hypogaea|AH19G19640.1 A.hypogaea|AH06G08520.1 A.hypogaea|AH16G24470.1 A.hypogaea|AH12G25570.1 A.hypogaea|AH10G29550.1 A.hypogaea|AH02G13300.1 A.hypogaea|AH06G10180.1 A.hypogaea|AH16G11900.1 A.hypogaea|AH06G08510.1 A.hypogaea|AH18G31610.1 A.hypogaea|AH07G07300.1 A.hy…
Group_0265: A.hypogaea|AH01G14200.1 A.hypogaea|AH02G12470.1 A.hypogaea|AH10G08170.1 A.hypogaea|AH13G17150.1 A.hypogaea|AH20G11560.1 A.hypogaea|AH20G22420.1 A.hypogaea|AH13G08080.1 A.hypogaea|AH10G16270.1 A.hypogaea|AH14G24400.1 A.hypogaea|AH20G14620.1 A.hypogaea|AH11G41510.1 A.hypogaea|AH19G26520.1 A.hypogaea|AH07G22490.1 A.hypogaea|AH19G07660.1 A.hypogaea|AH18G19610.1 A.hypogaea|AH11G03800.1 A.h…
Group_0266: A.hypogaea|AH06G28480.1 A.hypogaea|AH05G06160.1 A.hypogaea|AH06G12120.1 A.hypogaea|AH18G36560.1 A.hypogaea|AH03G28030.1 A.hypogaea|AH04G04760.1 A.hypogaea|AH07G11550.1 A.hypogaea|AH11G30790.1 A.hypogaea|AH13G08930.1 A.hypogaea|AH13G17450.1 A.hypogaea|AH15G28580.1 A.hypogaea|AH05G28030.1 A.hypogaea|AH17G23720.1 A.hypogaea|AH13G59360.1 A.hypogaea|AH07G27260.1 A.hypogaea|AH18G31010.1 A.h…
Group_0267: A.duranensis|ADA01G0363.1 A.duranensis|ADA04G0622.1 A.duranensis|ADA06G2117.1 A.duranensis|ADA07G0484.1 A.duranensis|ADA07G1256.1 A.duranensis|ADA10G3367.1 A.hypogaea|AH13G49110.1 A.hypogaea|AH02G21780.1 A.hypogaea|AH04G09970.1 A.hypogaea|AH06G23230.1 A.hypogaea|AH07G05080.1 A.hypogaea|AH10G30490.1 A.hypogaea|AH14G05840.1 A.hypogaea|AH14G18680.1 A.hypogaea|AH17G04660.1 A.hypogaea|AH01…
Group_0268: A.duranensis|ADA01G2087.1 A.duranensis|ADA07G1743.1 A.duranensis|ADA08G0923.1 A.duranensis|ADA09G0545.1 A.duranensis|ADA03G4041.1 A.duranensis|ADA04G1075.1 A.duranensis|ADA08G1115.1 A.hypogaea|AH04G12590.1 A.hypogaea|AH07G19350.1 A.hypogaea|AH08G01620.1 A.hypogaea|AH08G21420.1 A.hypogaea|AH08G21410.1 A.hypogaea|AH09G05710.1 A.hypogaea|AH08G10620.1 A.hypogaea|AH08G09540.1 A.hypogaea|AH…
Group_0269: A.duranensis|ADA02G2082.1 A.duranensis|ADA04G1996.1 A.duranensis|ADA10G0171.1 A.duranensis|ADA10G0166.1 A.duranensis|ADA10G0169.1 A.hypogaea|AH12G31530.1 A.hypogaea|AH12G37200.1 A.hypogaea|AH02G16030.1 A.hypogaea|AH10G01510.1 A.hypogaea|AH14G27440.1 A.hypogaea|AH20G07310.1 A.hypogaea|AH09G29440.1 A.hypogaea|AH20G07350.1 A.hypogaea|AH10G01500.1 A.hypogaea|AH20G07320.1 A.hypogaea|AH10G0…
Group_0270: A.duranensis|ADA02G2504.1 A.duranensis|ADA03G3316.1 A.duranensis|ADA06G0683.1 A.duranensis|ADA08G2595.1 A.duranensis|ADA03G2559.1 A.duranensis|ADA05G1025.1 A.duranensis|ADA09G2393.1 A.hypogaea|AH00G2169.1 A.hypogaea|AH02G27530.1 A.hypogaea|AH06G03530.1 A.hypogaea|AH08G26280.1 A.hypogaea|AH16G07770.1 A.hypogaea|AH18G41210.1 A.hypogaea|AH07G08940.1 A.hypogaea|AH05G38110.1 A.hypogaea|AH1…
Group_0271: A.duranensis|ADA03G0179.1 A.duranensis|ADA06G0121.1 A.duranensis|ADA06G1310.1 A.duranensis|ADA08G1263.1 A.hypogaea|AH00G4090.1 A.hypogaea|AH19G43290.1 A.hypogaea|AH03G02130.1 A.hypogaea|AH06G07120.1 A.hypogaea|AH08G13230.1 A.hypogaea|AH00G00860.1 A.hypogaea|AH13G04280.1 A.hypogaea|AH16G16240.1 A.hypogaea|AH18G14870.1 A.hypogaea|AH19G39630.1 A.hypogaea|AH09G37260.1 A.hypogaea|AH00G0085…
Group_0272: A.duranensis|ADA04G3144.1 A.duranensis|ADA04G3146.1 A.duranensis|ADA04G3150.1 A.hypogaea|AH17G00880.1 A.hypogaea|AH04G32900.1 A.hypogaea|AH14G39620.1 A.hypogaea|AH04G33200.1 A.hypogaea|AH14G39570.1 A.hypogaea|AH14G39630.1 A.hypogaea|AH17G34880.1 A.hypogaea|AH04G32930.1 A.hypogaea|AH04G32880.1 A.hypogaea|AH04G32850.1 A.hypogaea|AH11G19980.1 A.hypogaea|AH14G39640.1 A.hypogaea|AH14G39660…
Group_0273: A.duranensis|ADA07G0571.1 A.duranensis|ADA07G2343.1 A.duranensis|ADA07G1506.1 A.duranensis|ADA07G2473.1 A.duranensis|ADA07G2474.1 A.duranensis|ADA08G1967.1 A.hypogaea|AH00G2764.1 A.hypogaea|AH10G05450.1 A.hypogaea|AH10G05460.1 A.hypogaea|AH16G22900.1 A.hypogaea|AH18G21550.1 A.hypogaea|AH18G22250.1 A.hypogaea|AH18G25090.1 A.hypogaea|AH19G34150.1 A.hypogaea|AH07G06700.1 A.hypogaea|AH17G…
Group_0274: A.hypogaea|AH00G08600.1 A.hypogaea|AH11G02240.1 A.hypogaea|AH00G1340.1 A.hypogaea|AH12G37980.1 A.hypogaea|AH03G18480.1 A.hypogaea|AH03G29030.1 A.hypogaea|AH03G29280.1 A.hypogaea|AH04G00010.1 A.hypogaea|AH04G18190.1 A.hypogaea|AH16G30750.1 A.hypogaea|AH04G27110.1 A.hypogaea|AH09G19550.1 A.hypogaea|AH11G04660.1 A.hypogaea|AH11G10440.1 A.hypogaea|AH05G29050.1 A.hypogaea|AH15G34030.1 A.hy…
Group_0275: A.hypogaea|AH10G15670.1 A.hypogaea|AH00G07680.1 A.hypogaea|AH02G28770.1 A.hypogaea|AH02G28740.1 A.hypogaea|AH02G28230.1 A.hypogaea|AH02G28220.1 A.hypogaea|AH02G28150.1 A.hypogaea|AH12G23330.1 A.hypogaea|AH12G23290.1 A.hypogaea|AH12G23250.1 A.hypogaea|AH14G39160.1 A.hypogaea|AH02G21820.1 A.hypogaea|AH02G28720.1 A.hypogaea|AH02G28650.1 A.hypogaea|AH04G32450.1 A.ipaensis|AIB02G3182.1 A.i…
Group_0276: A.hypogaea|AH00G4292.1 A.hypogaea|AH17G19230.1 A.hypogaea|AH01G14150.1 A.hypogaea|AH06G17240.1 A.hypogaea|AH13G16630.1 A.hypogaea|AH20G27550.1 A.hypogaea|AH08G03940.1 A.hypogaea|AH18G28350.1 A.hypogaea|AH15G31460.1 A.hypogaea|AH13G36050.1 A.hypogaea|AH06G17090.1 A.hypogaea|AH18G22840.1 A.hypogaea|AH11G21300.1 A.hypogaea|AH11G10990.1 A.hypogaea|AH11G17850.1 A.hypogaea|AH17G19800.1 A.hy…
Group_0277: A.ipaensis|AIB01G1506.1 A.ipaensis|AIB08G3082.1 A.ipaensis|AIB02G2239.1 A.ipaensis|AIB01G2491.1 A.ipaensis|AIB09G1991.1 A.ipaensis|AIB04G2476.1 A.ipaensis|AIB08G0914.1 A.ipaensis|AIB09G2083.1 A.ipaensis|AIB01G2418.1 A.ipaensis|AIB07G3187.1 A.ipaensis|AIB01G1958.1 A.ipaensis|AIB08G1489.1 A.ipaensis|AIB09G2072.1 A.ipaensis|AIB03G2993.1 A.ipaensis|AIB04G1137.1 A.ipaensis|AIB06G3472.1 A.i…
Group_0278: A.duranensis|ADA01G0281.1 A.duranensis|ADA09G3147.1 A.hypogaea|AH00G2281.1 A.hypogaea|AH12G28650.1 A.hypogaea|AH02G08240.1 A.hypogaea|AH08G26820.1 A.hypogaea|AH09G24230.1 A.hypogaea|AH13G08940.1 A.hypogaea|AH20G26990.1 A.hypogaea|AH15G28570.1 A.hypogaea|AH03G48110.1 A.hypogaea|AH03G35310.1 A.hypogaea|AH13G08920.1 A.hypogaea|AH20G19220.1 A.ipaensis|AIB02G2595.1 A.ipaensis|AIB02G3291.1 …
Group_0279: A.duranensis|ADA01G0290.1 A.duranensis|ADA01G1667.1 A.duranensis|ADA06G2387.1 A.duranensis|ADA07G0103.1 A.duranensis|ADA02G2700.1 A.duranensis|ADA06G1686.1 A.duranensis|ADA07G1293.1 A.hypogaea|AH01G02920.1 A.hypogaea|AH01G26330.1 A.hypogaea|AH06G24920.1 A.hypogaea|AH11G05070.1 A.hypogaea|AH11G16560.1 A.hypogaea|AH16G35800.1 A.hypogaea|AH02G30700.1 A.hypogaea|AH09G16780.1 A.hypogaea|AH…
Group_0280: A.duranensis|ADA01G1359.1 A.duranensis|ADA04G1615.1 A.duranensis|ADA05G2215.1 A.duranensis|ADA10G1050.1 A.duranensis|ADA10G3072.1 A.duranensis|ADA01G1549.1 A.duranensis|ADA04G3036.1 A.hypogaea|AH01G13850.1 A.hypogaea|AH05G36960.1 A.hypogaea|AH10G26890.1 A.hypogaea|AH17G27580.1 A.hypogaea|AH04G35120.1 A.hypogaea|AH14G37780.1 A.hypogaea|AH05G40030.1 A.hypogaea|AH00G01540.1 A.hypogaea|AH…
Group_0281: A.duranensis|ADA01G1801.1 A.duranensis|ADA01G1886.1 A.duranensis|ADA03G3576.1 A.duranensis|ADA06G1662.1 A.duranensis|ADA01G2094.1 A.duranensis|ADA02G1975.1 A.duranensis|ADA03G3307.1 A.hypogaea|AH00G1692.1 A.hypogaea|AH14G02840.1 A.hypogaea|AH01G18290.1 A.hypogaea|AH03G28060.1 A.hypogaea|AH03G34580.1 A.hypogaea|AH05G16230.1 A.hypogaea|AH06G17220.1 A.hypogaea|AH19G14750.1 A.hypogaea|AH2…
Group_0282: A.duranensis|ADA02G0175.1 A.duranensis|ADA03G0169.1 A.duranensis|ADA04G2651.1 A.hypogaea|AH02G01580.1 A.hypogaea|AH03G02340.1 A.hypogaea|AH03G30010.1 A.hypogaea|AH03G45560.1 A.hypogaea|AH09G33650.1 A.hypogaea|AH01G22030.1 A.hypogaea|AH12G02270.1 A.hypogaea|AH13G04400.1 A.hypogaea|AH13G04420.1 A.hypogaea|AH13G04530.1 A.hypogaea|AH13G33260.1 A.hypogaea|AH10G14950.1 A.hypogaea|AH04G28680…
Group_0283: A.duranensis|ADA02G0925.1 A.duranensis|ADA03G2353.1 A.duranensis|ADA04G1616.1 A.duranensis|ADA06G0774.1 A.duranensis|ADA07G2331.1 A.duranensis|ADA09G0363.1 A.duranensis|ADA10G1201.1 A.duranensis|ADA10G1317.1 A.duranensis|ADA09G1476.1 A.duranensis|ADA10G0929.1 A.hypogaea|AH04G24600.1 A.hypogaea|AH10G08970.1 A.hypogaea|AH05G07680.1 A.hypogaea|AH16G30150.1 A.hypogaea|AH17G09820.1 A.ipaen…
Group_0284: A.duranensis|ADA02G2769.1 A.duranensis|ADA10G0044.1 A.duranensis|ADA03G0051.1 A.duranensis|ADA08G1386.1 A.duranensis|ADA03G2222.1 A.hypogaea|AH02G29900.1 A.hypogaea|AH03G26380.1 A.hypogaea|AH09G24900.1 A.hypogaea|AH10G00460.1 A.hypogaea|AH13G29690.1 A.hypogaea|AH09G37720.1 A.hypogaea|AH10G24180.1 A.hypogaea|AH20G05180.1 A.hypogaea|AH08G14380.1 A.hypogaea|AH13G05610.1 A.hypogaea|AH18G0…
Group_0285: A.duranensis|ADA03G0371.1 A.duranensis|ADA03G0372.1 A.duranensis|ADA03G0450.1 A.duranensis|ADA05G0716.1 A.duranensis|ADA08G1063.1 A.hypogaea|AH03G05000.1 A.hypogaea|AH03G04990.1 A.hypogaea|AH09G28270.1 A.hypogaea|AH05G06790.1 A.hypogaea|AH08G01010.1 A.hypogaea|AH13G06970.1 A.hypogaea|AH13G06150.1 A.hypogaea|AH13G06140.1 A.hypogaea|AH15G02590.1 A.hypogaea|AH17G25650.1 A.hypogaea|AH05G0…
Group_0286: A.duranensis|ADA03G1279.1 A.duranensis|ADA03G1485.1 A.duranensis|ADA07G2233.1 A.duranensis|ADA08G1706.1 A.duranensis|ADA05G3100.1 A.duranensis|ADA09G3143.1 A.hypogaea|AH00G2698.1 A.hypogaea|AH03G15730.1 A.hypogaea|AH03G31970.1 A.hypogaea|AH07G20930.1 A.hypogaea|AH08G20080.1 A.hypogaea|AH12G05660.1 A.hypogaea|AH13G17050.1 A.hypogaea|AH18G10460.1 A.hypogaea|AH18G17500.1 A.hypogaea|AH20G…
Group_0287: A.duranensis|ADA03G1615.1 A.duranensis|ADA05G2371.1 A.duranensis|ADA07G1694.1 A.duranensis|ADA08G0899.1 A.duranensis|ADA09G2192.1 A.hypogaea|AH00G1304.1 A.hypogaea|AH03G18400.1 A.hypogaea|AH03G33650.1 A.hypogaea|AH13G21840.1 A.hypogaea|AH15G32210.1 A.hypogaea|AH15G34490.1 A.hypogaea|AH08G10940.1 A.hypogaea|AH18G01790.1 A.hypogaea|AH19G34570.1 A.hypogaea|AH01G28480.1 A.hypogaea|AH11G29…
Group_0288: A.duranensis|ADA03G1641.1 A.duranensis|ADA05G2413.1 A.duranensis|ADA07G1704.1 A.duranensis|ADA08G0912.1 A.duranensis|ADA09G0291.1 A.hypogaea|AH00G1292.1 A.hypogaea|AH01G21720.1 A.hypogaea|AH09G25400.1 A.hypogaea|AH06G11240.1 A.hypogaea|AH09G02410.1 A.hypogaea|AH13G21290.1 A.hypogaea|AH13G28460.1 A.hypogaea|AH16G27660.1 A.hypogaea|AH15G32410.1 A.hypogaea|AH08G10820.1 A.hypogaea|AH08G09…
Group_0289: A.duranensis|ADA03G2605.1 A.duranensis|ADA05G2322.1 A.duranensis|ADA10G2694.1 A.duranensis|ADA04G0011.1 A.duranensis|ADA06G2954.1 A.hypogaea|AH00G1750.1 A.hypogaea|AH00G2056.1 A.hypogaea|AH00G3033.1 A.hypogaea|AH03G28370.1 A.hypogaea|AH09G16020.1 A.hypogaea|AH15G35780.1 A.hypogaea|AH16G34040.1 A.hypogaea|AH04G00170.1 A.hypogaea|AH14G00640.1 A.hypogaea|AH05G22280.1 A.hypogaea|AH16G4223…
Group_0290: A.duranensis|ADA03G2679.1 A.duranensis|ADA03G4049.1 A.duranensis|ADA04G1059.1 A.duranensis|ADA05G0983.1 A.duranensis|ADA09G0682.1 A.duranensis|ADA10G3504.1 A.hypogaea|AH00G3125.1 A.hypogaea|AH00G03400.1 A.hypogaea|AH03G45010.1 A.hypogaea|AH01G29140.1 A.hypogaea|AH03G38950.1 A.hypogaea|AH10G28070.1 A.hypogaea|AH13G14720.1 A.hypogaea|AH15G07340.1 A.hypogaea|AH13G54990.1 A.hypogaea|AH04G…
Group_0291: A.duranensis|ADA03G3477.1 A.duranensis|ADA05G0041.1 A.duranensis|ADA05G0043.1 A.duranensis|ADA05G0045.1 A.duranensis|ADA08G0847.1 A.duranensis|ADA07G1948.1 A.hypogaea|AH10G28730.1 A.hypogaea|AH11G12470.1 A.hypogaea|AH11G37190.1 A.hypogaea|AH05G40860.1 A.hypogaea|AH17G19050.1 A.hypogaea|AH17G37450.1 A.hypogaea|AH17G37120.1 A.hypogaea|AH17G37460.1 A.ipaensis|AIB03G4152.1 A.ipaensis|AIB0…
Group_0292: A.duranensis|ADA03G4276.1 A.duranensis|ADA05G0460.1 A.duranensis|ADA05G0465.1 A.duranensis|ADA06G2132.1 A.duranensis|ADA08G0880.1 A.duranensis|ADA09G2596.1 A.duranensis|ADA10G3370.1 A.hypogaea|AH00G2312.1 A.hypogaea|AH00G2318.1 A.hypogaea|AH03G42620.1 A.hypogaea|AH09G09990.1 A.hypogaea|AH09G25580.1 A.hypogaea|AH10G30540.1 A.hypogaea|AH14G18920.1 A.hypogaea|AH17G36380.1 A.hypogaea|AH17…
Group_0293: A.duranensis|ADA10G0103.1 A.duranensis|ADA10G0115.1 A.hypogaea|AH04G01820.1 A.hypogaea|AH06G30030.1 A.hypogaea|AH10G00960.1 A.hypogaea|AH14G04410.1 A.hypogaea|AH16G24360.1 A.hypogaea|AH20G04090.1 A.hypogaea|AH16G47910.1 A.hypogaea|AH18G25990.1 A.hypogaea|AH16G47960.1 A.hypogaea|AH08G04610.1 A.hypogaea|AH08G04630.1 A.hypogaea|AH18G26360.1 A.hypogaea|AH18G25960.1 A.ipaensis|AIB07G3123.1…
Group_0294: A.duranensis|ADA06G3038.1 A.duranensis|ADA10G3409.1 A.hypogaea|AH00G1371.1 A.hypogaea|AH01G00100.1 A.hypogaea|AH00G2700.1 A.hypogaea|AH01G33130.1 A.hypogaea|AH03G20920.1 A.hypogaea|AH02G12160.1 A.hypogaea|AH10G33850.1 A.hypogaea|AH05G03500.1 A.hypogaea|AH17G31970.1 A.hypogaea|AH02G05520.1 A.hypogaea|AH03G10000.1 A.hypogaea|AH03G21070.1 A.hypogaea|AH16G42210.1 A.hypogaea|AH10G19980.1 A…
Group_0295: A.hypogaea|AH02G16680.1 A.hypogaea|AH13G24740.1 A.hypogaea|AH14G20890.1 A.hypogaea|AH02G08820.1 A.hypogaea|AH09G34080.1 A.hypogaea|AH03G19290.1 A.hypogaea|AH16G17800.1 A.hypogaea|AH16G20900.1 A.hypogaea|AH16G33460.1 A.hypogaea|AH03G28100.1 A.hypogaea|AH03G02570.1 A.hypogaea|AH04G05670.1 A.hypogaea|AH17G01240.1 A.hypogaea|AH09G38440.1 A.hypogaea|AH10G04830.1 A.hypogaea|AH20G12330.1 A.h…
Group_0296: A.hypogaea|AH00G6447.1 A.hypogaea|AH00G5256.1 A.hypogaea|AH00G5330.1 A.hypogaea|AH00G5446.1 A.hypogaea|AH00G5539.1 A.hypogaea|AH00G5662.1 A.hypogaea|AH00G5670.1 A.hypogaea|AH00G5766.1 A.hypogaea|AH00G5811.1 A.hypogaea|AH00G5943.1 A.hypogaea|AH00G5973.1 A.hypogaea|AH00G6191.1 A.hypogaea|AH00G6236.1 A.hypogaea|AH00G6242.1 A.hypogaea|AH00G6252.1 A.hypogaea|AH00G6344.1 A.hypogaea|AH00G635…
Group_0297: A.hypogaea|AH17G11390.1 A.hypogaea|AH19G25790.1 A.ipaensis|AIB04G2076.1 A.ipaensis|AIB04G0698.1 A.ipaensis|AIB06G1093.1 A.ipaensis|AIB08G0572.1 A.ipaensis|AIB09G1694.1 A.ipaensis|AIB10G1172.1 A.ipaensis|AIB10G3762.1 A.ipaensis|AIB07G2685.1 A.ipaensis|AIB05G0937.1 A.ipaensis|AIB07G0952.1 A.ipaensis|AIB10G1267.1 A.ipaensis|AIB06G2562.1 A.ipaensis|AIB07G3441.1 A.ipaensis|AIB05G4102.1 A.i…
Group_0298: A.duranensis|ADA01G0289.1 A.duranensis|ADA07G0105.1 A.duranensis|ADA06G0448.1 A.duranensis|ADA09G1215.1 A.duranensis|ADA06G0641.1 A.duranensis|ADA06G0875.1 A.hypogaea|AH05G09850.1 A.hypogaea|AH06G06080.1 A.hypogaea|AH06G03960.1 A.hypogaea|AH16G07190.1 A.hypogaea|AH16G39160.1 A.hypogaea|AH19G18410.1 A.hypogaea|AH01G02890.1 A.hypogaea|AH07G01070.1 A.hypogaea|AH17G01810.1 A.hypogaea|AH11…
Group_0299: A.duranensis|ADA01G0370.1 A.duranensis|ADA02G0031.1 A.duranensis|ADA02G0032.1 A.duranensis|ADA02G1988.1 A.duranensis|ADA04G2078.1 A.duranensis|ADA02G0144.1 A.duranensis|ADA09G2202.1 A.hypogaea|AH00G2287.1 A.hypogaea|AH02G00110.1 A.hypogaea|AH02G01270.1 A.hypogaea|AH12G28270.1 A.hypogaea|AH12G36110.1 A.hypogaea|AH03G33540.1 A.hypogaea|AH12G01370.1 A.hypogaea|AH12G01780.1 A.hypogaea|AH1…
Group_0300: A.duranensis|ADA01G1057.1 A.duranensis|ADA10G2339.1 A.duranensis|ADA05G0318.1 A.duranensis|ADA10G1582.1 A.hypogaea|AH04G13410.1 A.hypogaea|AH03G04180.1 A.hypogaea|AH20G14950.1 A.hypogaea|AH10G20760.1 A.hypogaea|AH12G11580.1 A.hypogaea|AH13G22630.1 A.hypogaea|AH15G12790.1 A.hypogaea|AH18G18910.1 A.hypogaea|AH18G18920.1 A.hypogaea|AH17G26370.1 A.hypogaea|AH19G22720.1 A.hypogaea|AH20G057…
Group_0301: A.duranensis|ADA01G1176.1 A.duranensis|ADA02G2167.1 A.duranensis|ADA04G0956.1 A.duranensis|ADA04G2531.1 A.duranensis|ADA08G1413.1 A.duranensis|ADA09G1031.1 A.hypogaea|AH01G12290.1 A.hypogaea|AH01G21060.1 A.hypogaea|AH04G24510.1 A.hypogaea|AH07G05730.1 A.hypogaea|AH08G17410.1 A.hypogaea|AH15G22180.1 A.hypogaea|AH15G27460.1 A.hypogaea|AH13G34270.1 A.hypogaea|AH17G34440.1 A.hypogaea|AH17…
Group_0302: A.duranensis|ADA01G1256.1 A.duranensis|ADA01G1269.1 A.duranensis|ADA07G1149.1 A.duranensis|ADA03G2961.1 A.duranensis|ADA05G1335.1 A.duranensis|ADA05G1447.1 A.duranensis|ADA07G0727.1 A.duranensis|ADA02G0787.1 A.duranensis|ADA03G2902.1 A.duranensis|ADA07G0961.1 A.duranensis|ADA03G2904.1 A.hypogaea|AH00G4221.1 A.hypogaea|AH00G03690.1 A.hypogaea|AH09G07530.1 A.hypogaea|AH01G22480.1 A.hypo…
Group_0303: A.duranensis|ADA01G1997.1 A.duranensis|ADA05G2174.1 A.duranensis|ADA05G2175.1 A.duranensis|ADA06G2347.1 A.duranensis|ADA08G0404.1 A.duranensis|ADA09G1708.1 A.hypogaea|AH01G08430.1 A.hypogaea|AH06G24240.1 A.hypogaea|AH08G06080.1 A.hypogaea|AH05G37490.1 A.hypogaea|AH05G37500.1 A.hypogaea|AH09G18380.1 A.hypogaea|AH11G00560.1 A.hypogaea|AH01G15240.1 A.hypogaea|AH05G27680.1 A.hypogaea|AH05…
Group_0304: A.duranensis|ADA01G2200.1 A.duranensis|ADA04G0024.1 A.duranensis|ADA05G1128.1 A.duranensis|ADA03G0688.1 A.duranensis|ADA03G0689.1 A.duranensis|ADA03G0691.1 A.hypogaea|AH01G10040.1 A.hypogaea|AH01G10060.1 A.hypogaea|AH04G00270.1 A.hypogaea|AH05G14120.1 A.hypogaea|AH08G24550.1 A.hypogaea|AH08G24560.1 A.hypogaea|AH14G00780.1 A.hypogaea|AH15G05490.1 A.hypogaea|AH03G07420.1 A.hypogaea|AH13…
Group_0305: A.duranensis|ADA01G2586.1 A.duranensis|ADA04G0263.1 A.duranensis|ADA04G0264.1 A.duranensis|ADA05G1227.1 A.duranensis|ADA09G2563.1 A.hypogaea|AH04G02380.1 A.hypogaea|AH04G02390.1 A.hypogaea|AH14G05080.1 A.hypogaea|AH14G05060.1 A.hypogaea|AH04G02410.1 A.hypogaea|AH04G06760.1 A.hypogaea|AH11G33370.1 A.hypogaea|AH14G05100.1 A.hypogaea|AH05G15430.1 A.hypogaea|AH09G26030.1 A.hypogaea|AH15G0…
Group_0306: A.duranensis|ADA02G0160.1 A.duranensis|ADA03G0172.1 A.duranensis|ADA03G2744.1 A.duranensis|ADA04G2646.1 A.duranensis|ADA05G1001.1 A.duranensis|ADA08G1277.1 A.hypogaea|AH00G4902.1 A.hypogaea|AH03G02200.1 A.hypogaea|AH08G13100.1 A.hypogaea|AH16G26640.1 A.hypogaea|AH13G04360.1 A.hypogaea|AH02G01350.1 A.hypogaea|AH02G15310.1 A.hypogaea|AH09G33550.1 A.hypogaea|AH01G22080.1 A.hypogaea|AH12G…
Group_0307: A.duranensis|ADA02G1775.1 A.duranensis|ADA03G0222.1 A.duranensis|ADA04G1758.1 A.duranensis|ADA07G0837.1 A.duranensis|ADA08G1235.1 A.duranensis|ADA03G3379.1 A.duranensis|ADA06G1836.1 A.hypogaea|AH02G20400.1 A.hypogaea|AH03G01710.1 A.hypogaea|AH04G27420.1 A.hypogaea|AH07G09180.1 A.hypogaea|AH09G30320.1 A.hypogaea|AH12G25990.1 A.hypogaea|AH13G03780.1 A.hypogaea|AH17G09330.1 A.hypogaea|AH…
Group_0308: A.duranensis|ADA03G2412.1 A.duranensis|ADA08G1079.1 A.duranensis|ADA09G0434.1 A.hypogaea|AH11G19750.1 A.hypogaea|AH00G4510.1 A.hypogaea|AH09G23700.1 A.hypogaea|AH13G19530.1 A.hypogaea|AH18G26120.1 A.hypogaea|AH19G05470.1 A.hypogaea|AH20G04750.1 A.hypogaea|AH20G18430.1 A.hypogaea|AH03G24000.1 A.hypogaea|AH08G01200.1 A.hypogaea|AH18G01540.1 A.hypogaea|AH20G37230.1 A.hypogaea|AH16G07470.…
Group_0309: A.duranensis|ADA03G3868.1 A.duranensis|ADA03G3897.1 A.duranensis|ADA10G0821.1 A.duranensis|ADA03G3896.1 A.duranensis|ADA08G0735.1 A.hypogaea|AH00G09310.1 A.hypogaea|AH00G08180.1 A.hypogaea|AH10G02260.1 A.hypogaea|AH13G52690.1 A.hypogaea|AH13G52420.1 A.hypogaea|AH20G10690.1 A.hypogaea|AH12G16830.1 A.hypogaea|AH00G4128.1 A.hypogaea|AH08G07820.1 A.hypogaea|AH13G52680.1 A.hypogaea|AH13G52…
Group_0310: A.duranensis|ADA04G3113.1 A.duranensis|ADA04G3116.1 A.duranensis|ADA10G3232.1 A.hypogaea|AH04G32520.1 A.hypogaea|AH04G32500.1 A.hypogaea|AH04G32490.1 A.hypogaea|AH10G34510.1 A.hypogaea|AH10G34500.1 A.hypogaea|AH14G39220.1 A.hypogaea|AH14G39250.1 A.hypogaea|AH14G39260.1 A.hypogaea|AH14G39280.1 A.hypogaea|AH14G39290.1 A.hypogaea|AH13G58440.1 A.hypogaea|AH13G58460.1 A.hypogaea|AH14G39240…
Group_0311: A.duranensis|ADA06G0888.1 A.duranensis|ADA06G0892.1 A.hypogaea|AH06G02090.1 A.hypogaea|AH16G04830.1 A.hypogaea|AH06G02080.1 A.hypogaea|AH03G47810.1 A.hypogaea|AH16G04890.1 A.hypogaea|AH18G28140.1 A.hypogaea|AH06G02070.1 A.hypogaea|AH06G02060.1 A.hypogaea|AH06G20970.1 A.hypogaea|AH16G04850.1 A.hypogaea|AH16G04840.1 A.hypogaea|AH16G27000.1 A.hypogaea|AH03G47760.1 A.hypogaea|AH16G04800.1…
Group_0312: A.duranensis|ADA08G0970.1 A.duranensis|ADA09G0281.1 A.duranensis|ADA10G0245.1 A.duranensis|ADA09G0279.1 A.hypogaea|AH09G02590.1 A.hypogaea|AH19G03770.1 A.hypogaea|AH19G03750.1 A.hypogaea|AH19G03740.1 A.hypogaea|AH19G03730.1 A.hypogaea|AH19G03710.1 A.hypogaea|AH20G06470.1 A.hypogaea|AH10G03240.1 A.ipaensis|AIB02G3723.1 A.ipaensis|AIB09G0423.1 A.ipaensis|AIB09G0418.1 A.ipaensis|AIB09G04…
Group_0313: A.duranensis|ADA09G0531.1 A.duranensis|ADA09G1327.1 A.duranensis|ADA09G1329.1 A.duranensis|ADA09G1334.1 A.hypogaea|AH09G06060.1 A.hypogaea|AH19G06420.1 A.hypogaea|AH09G07100.1 A.hypogaea|AH09G05860.1 A.hypogaea|AH09G15080.1 A.hypogaea|AH09G07140.1 A.hypogaea|AH09G07080.1 A.hypogaea|AH09G10420.1 A.hypogaea|AH09G10400.1 A.hypogaea|AH09G07120.1 A.hypogaea|AH09G10380.1 A.hypogaea|AH09G058…
Group_0314: A.hypogaea|AH00G1523.1 A.hypogaea|AH03G26950.1 A.hypogaea|AH14G13460.1 A.hypogaea|AH15G18510.1 A.hypogaea|AH17G27830.1 A.hypogaea|AH20G18260.1 A.hypogaea|AH17G22460.1 A.hypogaea|AH18G06040.1 A.hypogaea|AH17G11040.1 A.hypogaea|AH17G15680.1 A.hypogaea|AH10G23440.1 A.hypogaea|AH17G07220.1 A.ipaensis|AIB04G1274.1 A.ipaensis|AIB05G2174.1 A.ipaensis|AIB07G0789.1 A.ipaensis|AIB07G1522.1 A.ip…
Group_0315: A.ipaensis|AIB01G1213.1 A.ipaensis|AIB07G0637.1 A.ipaensis|AIB06G1930.1 A.ipaensis|AIB05G1765.1 A.ipaensis|AIB03G4653.1 A.ipaensis|AIB07G3169.1 A.ipaensis|AIB09G3413.1 A.ipaensis|AIB06G1424.1 A.ipaensis|AIB05G2802.1 A.ipaensis|AIB03G1837.1 A.ipaensis|AIB10G2001.1 A.ipaensis|AIB01G2878.1 A.ipaensis|AIB03G2867.1 A.ipaensis|AIB03G5091.1 A.ipaensis|AIB01G1861.1 A.ipaensis|AIB08G2312.1 A.i…
Group_0316: A.duranensis|ADA01G0040.1 A.duranensis|ADA05G0653.1 A.duranensis|ADA05G2740.1 A.duranensis|ADA09G0730.1 A.duranensis|ADA03G0342.1 A.hypogaea|AH00G1424.1 A.hypogaea|AH01G00260.1 A.hypogaea|AH12G28150.1 A.hypogaea|AH03G24260.1 A.hypogaea|AH11G09720.1 A.hypogaea|AH13G05800.1 A.hypogaea|AH15G01950.1 A.hypogaea|AH15G27280.1 A.hypogaea|AH15G29710.1 A.hypogaea|AH17G28470.1 A.hypogaea|AH09G09…
Group_0317: A.duranensis|ADA01G0213.1 A.duranensis|ADA07G0182.1 A.duranensis|ADA03G0515.1 A.duranensis|ADA03G4218.1 A.duranensis|ADA04G0138.1 A.hypogaea|AH01G02080.1 A.hypogaea|AH07G02030.1 A.hypogaea|AH11G06520.1 A.hypogaea|AH17G02290.1 A.hypogaea|AH03G05230.1 A.hypogaea|AH03G05240.1 A.hypogaea|AH15G21840.1 A.hypogaea|AH15G21830.1 A.hypogaea|AH16G09140.1 A.hypogaea|AH01G10380.1 A.hypogaea|AH04G0…
Group_0318: A.duranensis|ADA01G0350.1 A.duranensis|ADA04G2917.1 A.duranensis|ADA04G2919.1 A.hypogaea|AH01G03630.1 A.hypogaea|AH04G22810.1 A.hypogaea|AH11G04470.1 A.hypogaea|AH14G40960.1 A.hypogaea|AH14G40930.1 A.hypogaea|AH14G40870.1 A.hypogaea|AH04G22760.1 A.hypogaea|AH08G22440.1 A.hypogaea|AH14G40970.1 A.hypogaea|AH18G39100.1 A.hypogaea|AH04G22780.1 A.ipaensis|AIB01G0461.1 A.ipaensis|AIB04G3661…
Group_0319: A.duranensis|ADA01G0694.1 A.duranensis|ADA05G0355.1 A.duranensis|ADA06G2263.1 A.duranensis|ADA06G2266.1 A.duranensis|ADA08G2551.1 A.hypogaea|AH01G06650.1 A.hypogaea|AH11G01950.1 A.hypogaea|AH01G06660.1 A.hypogaea|AH08G25790.1 A.hypogaea|AH03G11920.1 A.hypogaea|AH03G11940.1 A.hypogaea|AH05G03020.1 A.hypogaea|AH16G28280.1 A.hypogaea|AH16G37910.1 A.hypogaea|AH18G40580.1 A.hypogaea|AH18G4…
Group_0320: A.duranensis|ADA01G1670.1 A.duranensis|ADA03G3524.1 A.duranensis|ADA05G1358.1 A.duranensis|ADA05G1361.1 A.duranensis|ADA06G2497.1 A.hypogaea|AH00G3593.1 A.hypogaea|AH15G13810.1 A.hypogaea|AH03G44540.1 A.hypogaea|AH13G47420.1 A.hypogaea|AH15G10740.1 A.hypogaea|AH03G44530.1 A.hypogaea|AH05G23800.1 A.hypogaea|AH05G23820.1 A.hypogaea|AH15G10700.1 A.hypogaea|AH15G10750.1 A.hypogaea|AH06G27…
Group_0321: A.duranensis|ADA01G3023.1 A.duranensis|ADA04G3070.1 A.duranensis|ADA05G1996.1 A.duranensis|ADA05G1997.1 A.duranensis|ADA10G3122.1 A.hypogaea|AH01G32320.1 A.hypogaea|AH04G33830.1 A.hypogaea|AH10G27300.1 A.hypogaea|AH11G17390.1 A.hypogaea|AH14G37310.1 A.hypogaea|AH04G16980.1 A.hypogaea|AH04G16990.1 A.hypogaea|AH05G03950.1 A.hypogaea|AH05G03920.1 A.hypogaea|AH13G18440.1 A.hypogaea|AH13G4…
Group_0322: A.duranensis|ADA02G0142.1 A.duranensis|ADA06G2586.1 A.duranensis|ADA08G0538.1 A.duranensis|ADA08G0542.1 A.duranensis|ADA10G1377.1 A.duranensis|ADA08G0537.1 A.hypogaea|AH02G01250.1 A.hypogaea|AH12G01760.1 A.hypogaea|AH17G32890.1 A.hypogaea|AH06G30300.1 A.hypogaea|AH08G03710.1 A.hypogaea|AH08G03700.1 A.hypogaea|AH10G12390.1 A.hypogaea|AH16G21920.1 A.hypogaea|AH17G32920.1 A.hypogaea|AH17…
Group_0323: A.duranensis|ADA02G1562.1 A.duranensis|ADA02G1563.1 A.duranensis|ADA02G1569.1 A.duranensis|ADA06G2378.1 A.duranensis|ADA06G2844.1 A.hypogaea|AH00G2905.1 A.hypogaea|AH02G25070.1 A.hypogaea|AH08G16470.1 A.hypogaea|AH12G19380.1 A.hypogaea|AH16G35600.1 A.hypogaea|AH12G29290.1 A.hypogaea|AH08G16500.1 A.hypogaea|AH17G40030.1 A.hypogaea|AH06G24760.1 A.hypogaea|AH00G01680.1 A.hypogaea|AH16G35…
Group_0324: A.duranensis|ADA03G1682.1 A.duranensis|ADA06G2674.1 A.duranensis|ADA09G0258.1 A.duranensis|ADA09G0260.1 A.hypogaea|AH03G19750.1 A.hypogaea|AH06G30550.1 A.hypogaea|AH09G02810.1 A.hypogaea|AH13G22570.1 A.hypogaea|AH16G33660.1 A.hypogaea|AH07G13880.1 A.hypogaea|AH09G02790.1 A.hypogaea|AH18G02150.1 A.hypogaea|AH19G03480.1 A.hypogaea|AH19G03460.1 A.hypogaea|AH10G21950.1 A.hypogaea|AH17G281…
Group_0325: A.duranensis|ADA03G3220.1 A.duranensis|ADA06G0044.1 A.duranensis|ADA07G1561.1 A.duranensis|ADA09G3124.1 A.duranensis|ADA06G0001.1 A.duranensis|ADA10G2372.1 A.duranensis|ADA08G0619.1 A.hypogaea|AH00G4009.1 A.hypogaea|AH03G12630.1 A.hypogaea|AH16G19460.1 A.hypogaea|AH06G10040.1 A.hypogaea|AH17G35150.1 A.hypogaea|AH18G27830.1 A.hypogaea|AH09G37300.1 A.hypogaea|AH19G39680.1 A.hypogaea|AH1…
Group_0326: A.duranensis|ADA04G1369.1 A.duranensis|ADA05G1868.1 A.duranensis|ADA07G0847.1 A.duranensis|ADA08G1959.1 A.duranensis|ADA07G0845.1 A.hypogaea|AH00G5548.1 A.hypogaea|AH00G5607.1 A.hypogaea|AH00G5638.1 A.hypogaea|AH00G5797.1 A.hypogaea|AH00G5932.1 A.hypogaea|AH00G6009.1 A.hypogaea|AH00G6069.1 A.hypogaea|AH00G6133.1 A.hypogaea|AH00G6154.1 A.hypogaea|AH00G6202.1 A.hypogaea|AH00G6256.1 A.hy…
Group_0327: A.duranensis|ADA08G0544.1 A.duranensis|ADA08G1122.1 A.duranensis|ADA10G0071.1 A.duranensis|ADA10G2177.1 A.hypogaea|AH00G3483.1 A.hypogaea|AH08G03750.1 A.hypogaea|AH08G01710.1 A.hypogaea|AH10G14420.1 A.hypogaea|AH17G32880.1 A.hypogaea|AH18G03540.1 A.hypogaea|AH19G20440.1 A.hypogaea|AH20G04270.1 A.hypogaea|AH13G33740.1 A.hypogaea|AH18G03530.1 A.hypogaea|AH20G04260.1 A.ipaensis|AIB01G012…
Group_0328: A.duranensis|ADA09G2087.1 A.duranensis|ADA09G2088.1 A.duranensis|ADA09G2091.1 A.duranensis|ADA09G2096.1 A.duranensis|ADA09G2098.1 A.duranensis|ADA09G2101.1 A.hypogaea|AH00G3920.1 A.hypogaea|AH04G05340.1 A.hypogaea|AH04G05360.1 A.hypogaea|AH09G24320.1 A.hypogaea|AH09G24350.1 A.hypogaea|AH09G24360.1 A.hypogaea|AH19G29440.1 A.hypogaea|AH19G29470.1 A.hypogaea|AH19G29360.1 A.hypogaea|AH19G…
Group_0329: A.hypogaea|AH19G46290.1 A.hypogaea|AH05G19920.1 A.hypogaea|AH11G02580.1 A.hypogaea|AH11G04330.1 A.hypogaea|AH00G6292.1 A.hypogaea|AH16G28090.1 A.hypogaea|AH07G14470.1 A.hypogaea|AH08G17170.1 A.hypogaea|AH13G47820.1 A.hypogaea|AH15G35900.1 A.hypogaea|AH17G18000.1 A.hypogaea|AH08G14320.1 A.hypogaea|AH03G42210.1 A.hypogaea|AH11G33040.1 A.hypogaea|AH02G14140.1 A.hypogaea|AH12G30420.1 A.hy…
Group_0330: A.hypogaea|AH00G3233.1 A.hypogaea|AH12G38360.1 A.hypogaea|AH03G18590.1 A.hypogaea|AH11G26630.1 A.hypogaea|AH17G18440.1 A.hypogaea|AH05G26810.1 A.hypogaea|AH02G13690.1 A.hypogaea|AH02G26800.1 A.hypogaea|AH10G22430.1 A.hypogaea|AH04G19050.1 A.hypogaea|AH06G25320.1 A.hypogaea|AH15G34160.1 A.hypogaea|AH16G20290.1 A.hypogaea|AH03G18350.1 A.hypogaea|AH10G22450.1 A.hypogaea|AH15G34170.1 A.hy…
Group_0331: A.hypogaea|AH00G3887.1 A.hypogaea|AH15G14010.1 A.hypogaea|AH00G4218.1 A.hypogaea|AH11G39340.1 A.hypogaea|AH13G32940.1 A.hypogaea|AH19G37710.1 A.hypogaea|AH05G30450.1 A.hypogaea|AH02G14530.1 A.hypogaea|AH07G26910.1 A.hypogaea|AH13G28100.1 A.hypogaea|AH10G20640.1 A.hypogaea|AH04G12130.1 A.hypogaea|AH15G21670.1 A.hypogaea|AH06G24370.1 A.hypogaea|AH10G13790.1 A.hypogaea|AH13G28570.1 A.hyp…
Group_0332: A.hypogaea|AH00G3997.1 A.hypogaea|AH15G21860.1 A.hypogaea|AH00G5990.1 A.hypogaea|AH03G05220.1 A.hypogaea|AH03G05250.1 A.hypogaea|AH03G05680.1 A.hypogaea|AH13G07220.1 A.hypogaea|AH13G07200.1 A.hypogaea|AH13G07180.1 A.hypogaea|AH15G21790.1 A.hypogaea|AH03G05690.1 A.hypogaea|AH03G42320.1 A.hypogaea|AH03G42300.1 A.hypogaea|AH14G20030.1 A.ipaensis|AIB03G0789.1 A.ipaensis|AIB03G0845.1 A.ipa…
Group_0333: A.hypogaea|AH07G11200.1 A.hypogaea|AH13G36260.1 A.hypogaea|AH11G13310.1 A.hypogaea|AH13G36310.1 A.hypogaea|AH13G44480.1 A.hypogaea|AH05G41300.1 A.hypogaea|AH19G09800.1 A.hypogaea|AH13G36270.1 A.ipaensis|AIB01G1352.1 A.ipaensis|AIB03G3520.1 A.ipaensis|AIB03G3526.1 A.ipaensis|AIB04G0585.1 A.ipaensis|AIB03G3941.1 A.ipaensis|AIB04G0584.1 A.ipaensis|AIB07G1462.1 A.ipaensis|AIB09G1073.1 A.d…
Group_0334: A.duranensis|AD1124G0006.1 A.duranensis|AD1124G0012.1 A.hypogaea|AH16G17550.1 A.hypogaea|AH00G5257.1 A.hypogaea|AH00G5479.1 A.hypogaea|AH00G5718.1 A.hypogaea|AH00G5753.1 A.hypogaea|AH00G5830.1 A.hypogaea|AH00G5954.1 A.hypogaea|AH00G6115.1 A.hypogaea|AH00G6127.1 A.hypogaea|AH00G6208.1 A.hypogaea|AH00G6213.1 A.hypogaea|AH00G6251.1 A.hypogaea|AH00G6263.1 A.hypogaea|AH00G6318.1 A.hypogaea…
Group_0335: A.duranensis|AD2351G0001.1 A.duranensis|ADA03G2176.1 A.duranensis|ADA09G0030.1 A.hypogaea|AH00G4497.1 A.hypogaea|AH00G5795.1 A.hypogaea|AH00G5826.1 A.hypogaea|AH00G5874.1 A.hypogaea|AH00G6071.1 A.hypogaea|AH00G6146.1 A.hypogaea|AH00G6353.1 A.hypogaea|AH09G08060.1 A.hypogaea|AH00G5477.1 A.hypogaea|AH00G5720.1 A.hypogaea|AH00G5796.1 A.hypogaea|AH00G5831.1 A.hypogaea|AH00G6182.1 A.hypoga…
Group_0336: A.duranensis|AD2397G0001.1 A.duranensis|ADA03G2086.1 A.duranensis|ADA05G0230.1 A.duranensis|ADA05G3233.1 A.duranensis|ADA10G3534.1 A.duranensis|ADA10G3529.1 A.duranensis|ADA10G3531.1 A.duranensis|ADA10G3581.1 A.hypogaea|AH00G2077.1 A.hypogaea|AH03G25060.1 A.hypogaea|AH03G45280.1 A.hypogaea|AH10G33240.1 A.hypogaea|AH10G33210.1 A.hypogaea|AH14G11250.1 A.hypogaea|AH15G38330.1 A.hypogaea|…
Group_0337: A.duranensis|ADA04G1162.1 A.duranensis|ADA01G1391.1 A.duranensis|ADA03G1861.1 A.duranensis|ADA09G0479.1 A.duranensis|ADA10G3161.1 A.duranensis|ADA09G1092.1 A.duranensis|ADA07G1118.1 A.duranensis|ADA01G1768.1 A.duranensis|ADA08G0698.1 A.duranensis|ADA06G1757.1 A.duranensis|ADA10G3193.1 A.duranensis|ADA10G0102.1 A.duranensis|ADA01G2501.1 A.duranensis|ADA05G2763.1 A.duranensis|ADA05G0693…
Group_0338: A.duranensis|ADA01G1758.1 A.duranensis|ADA03G2473.1 A.duranensis|ADA05G2850.1 A.duranensis|ADA05G2947.1 A.duranensis|ADA08G2520.1 A.hypogaea|AH03G30410.1 A.hypogaea|AH08G25450.1 A.hypogaea|AH11G19640.1 A.hypogaea|AH12G04060.1 A.hypogaea|AH10G14730.1 A.hypogaea|AH15G24690.1 A.hypogaea|AH15G26290.1 A.hypogaea|AH15G30520.1 A.hypogaea|AH05G31940.1 A.hypogaea|AH20G18940.1 A.hypogaea|AH08G2…
Group_0339: A.duranensis|ADA01G2356.1 A.duranensis|ADA06G2069.1 A.duranensis|ADA09G0128.1 A.duranensis|ADA09G1195.1 A.hypogaea|AH00G07350.1 A.hypogaea|AH01G31940.1 A.hypogaea|AH04G22470.1 A.hypogaea|AH06G21450.1 A.hypogaea|AH09G01060.1 A.hypogaea|AH19G01150.1 A.hypogaea|AH19G01180.1 A.hypogaea|AH19G16110.1 A.hypogaea|AH19G01190.1 A.ipaensis|AIB01G3604.1 A.ipaensis|AIB08G0911.1 A.ipaensis|AIB09G01…
Group_0340: A.duranensis|ADA01G2825.1 A.duranensis|ADA03G1981.1 A.hypogaea|AH01G20310.1 A.hypogaea|AH04G04350.1 A.hypogaea|AH09G03530.1 A.hypogaea|AH11G30070.1 A.hypogaea|AH14G03760.1 A.hypogaea|AH19G16440.1 A.hypogaea|AH01G27900.1 A.hypogaea|AH06G05590.1 A.hypogaea|AH11G26840.1 A.hypogaea|AH16G29760.1 A.hypogaea|AH14G16410.1 A.ipaensis|AIB01G2924.1 A.ipaensis|AIB03G2852.1 A.ipaensis|AIB01G3157.1…
Group_0341: A.duranensis|ADA01G3178.1 A.duranensis|ADA01G3179.1 A.duranensis|ADA01G3181.1 A.duranensis|ADA01G3182.1 A.duranensis|ADA05G1652.1 A.hypogaea|AH00G1774.1 A.hypogaea|AH00G1779.1 A.hypogaea|AH00G1780.1 A.hypogaea|AH00G6376.1 A.hypogaea|AH01G30780.1 A.hypogaea|AH01G30770.1 A.hypogaea|AH11G25130.1 A.hypogaea|AH09G13950.1 A.hypogaea|AH00G09520.1 A.hypogaea|AH13G48510.1 A.hypogaea|AH13G48500…
Group_0342: A.duranensis|ADA02G0628.1 A.duranensis|ADA03G1039.1 A.hypogaea|AH00G4019.1 A.hypogaea|AH02G05400.1 A.hypogaea|AH05G00280.1 A.hypogaea|AH06G16080.1 A.hypogaea|AH11G27280.1 A.hypogaea|AH00G01200.1 A.hypogaea|AH06G14000.1 A.hypogaea|AH15G20920.1 A.hypogaea|AH12G16540.1 A.ipaensis|AIB04G1217.1 A.ipaensis|AIB04G1335.1 A.ipaensis|AIB07G1527.1 A.ipaensis|AIB07G3260.1 A.ipaensis|AIB05G2618.1 …
Group_0343: A.duranensis|ADA02G0897.1 A.duranensis|ADA03G4162.1 A.duranensis|ADA07G0374.1 A.duranensis|ADA07G0958.1 A.duranensis|ADA10G0045.1 A.hypogaea|AH02G11770.1 A.hypogaea|AH07G03850.1 A.hypogaea|AH07G09250.1 A.hypogaea|AH17G03170.1 A.hypogaea|AH12G12260.1 A.hypogaea|AH12G12290.1 A.hypogaea|AH03G47630.1 A.hypogaea|AH03G51610.1 A.hypogaea|AH17G11690.1 A.hypogaea|AH20G05140.1 A.hypogaea|AH07G0…
Group_0344: A.duranensis|ADA02G0976.1 A.duranensis|ADA09G1088.1 A.duranensis|ADA06G0520.1 A.duranensis|ADA09G1060.1 A.hypogaea|AH01G27970.1 A.hypogaea|AH05G22800.1 A.hypogaea|AH06G05210.1 A.hypogaea|AH09G12350.1 A.hypogaea|AH09G03290.1 A.hypogaea|AH11G26610.1 A.hypogaea|AH12G13090.1 A.hypogaea|AH16G08420.1 A.hypogaea|AH19G15860.1 A.hypogaea|AH14G16310.1 A.hypogaea|AH19G14190.1 A.ipaensis|AIB02G12…
Group_0345: A.duranensis|ADA02G2004.1 A.duranensis|ADA03G0506.1 A.duranensis|ADA04G1904.1 A.duranensis|ADA08G0663.1 A.duranensis|ADA10G1294.1 A.duranensis|ADA07G0740.1 A.hypogaea|AH12G36320.1 A.hypogaea|AH03G05330.1 A.hypogaea|AH05G22400.1 A.hypogaea|AH04G26060.1 A.hypogaea|AH07G07420.1 A.hypogaea|AH12G22320.1 A.hypogaea|AH14G18310.1 A.hypogaea|AH20G31260.1 A.hypogaea|AH17G07890.1 A.hypogaea|AH20…
Group_0346: A.duranensis|ADA03G0672.1 A.duranensis|ADA05G1122.1 A.duranensis|ADA06G0291.1 A.duranensis|ADA09G1614.1 A.hypogaea|AH09G17040.1 A.hypogaea|AH06G08930.1 A.hypogaea|AH07G09590.1 A.hypogaea|AH08G08600.1 A.hypogaea|AH13G12990.1 A.hypogaea|AH15G05560.1 A.hypogaea|AH03G07260.1 A.hypogaea|AH16G12530.1 A.hypogaea|AH18G24700.1 A.hypogaea|AH17G19950.1 A.hypogaea|AH07G17230.1 A.hypogaea|AH18G298…
Group_0347: A.duranensis|ADA03G2935.1 A.duranensis|ADA03G2937.1 A.duranensis|ADA05G0867.1 A.duranensis|ADA05G0871.1 A.duranensis|ADA07G0065.1 A.duranensis|ADA03G2939.1 A.duranensis|ADA03G2949.1 A.duranensis|ADA03G2952.1 A.hypogaea|AH05G07690.1 A.hypogaea|AH05G07720.1 A.hypogaea|AH07G00740.1 A.hypogaea|AH17G01430.1 A.hypogaea|AH09G07840.1 A.hypogaea|AH09G07810.1 A.hypogaea|AH09G07770.1 A.hypogaea|…
Group_0348: A.duranensis|ADA08G1738.1 A.duranensis|ADA08G1744.1 A.duranensis|ADA08G1747.1 A.duranensis|ADA08G1745.1 A.hypogaea|AH00G4834.1 A.hypogaea|AH00G5086.1 A.hypogaea|AH11G09000.1 A.hypogaea|AH13G16600.1 A.hypogaea|AH03G16190.1 A.hypogaea|AH13G16620.1 A.hypogaea|AH08G19600.1 A.hypogaea|AH08G19530.1 A.hypogaea|AH20G30870.1 A.hypogaea|AH18G11040.1 A.hypogaea|AH18G11080.1 A.hypogaea|AH18G11130…
Group_0349: A.ipaensis|AI756G0001.1 A.ipaensis|AIB07G2357.1 A.ipaensis|AIB02G1670.1 A.ipaensis|AIB02G1623.1 A.ipaensis|AIB05G2262.1 A.ipaensis|AIB03G2134.1 A.ipaensis|AIB07G2356.1 A.ipaensis|AIB07G2912.1 A.ipaensis|AIB07G2360.1 A.ipaensis|AIB06G2075.1 A.ipaensis|AIB07G2359.1 A.ipaensis|AIB08G2324.1 A.ipaensis|AIB08G2323.1 A.ipaensis|AIB08G2322.1 A.ipaensis|AI426G0001.1 A.ipaensis|AI502G0002.1 A.i…
Group_0350: A.duranensis|ADA01G1266.1 A.duranensis|ADA09G0299.1 A.duranensis|ADA05G0459.1 A.duranensis|ADA09G2222.1 A.duranensis|ADA05G2054.1 A.duranensis|ADA06G1533.1 A.duranensis|ADA06G2125.1 A.duranensis|ADA10G1403.1 A.hypogaea|AH00G4750.1 A.hypogaea|AH03G38060.1 A.hypogaea|AH06G17830.1 A.hypogaea|AH03G24180.1 A.hypogaea|AH16G29910.1 A.hypogaea|AH11G36080.1 A.hypogaea|AH02G15930.1 A.hypogaea|A…
Group_0351: A.duranensis|ADA01G2014.1 A.duranensis|ADA03G0883.1 A.duranensis|ADA03G2285.1 A.duranensis|ADA06G0111.1 A.duranensis|ADA09G0933.1 A.hypogaea|AH00G2352.1 A.hypogaea|AH03G00080.1 A.hypogaea|AH06G07010.1 A.hypogaea|AH05G25400.1 A.hypogaea|AH13G10260.1 A.hypogaea|AH16G16100.1 A.hypogaea|AH19G13390.1 A.hypogaea|AH16G16090.1 A.hypogaea|AH09G21900.1 A.hypogaea|AH13G28550.1 A.ipaensis|AIB03G1…
Group_0352: A.duranensis|ADA01G2168.1 A.duranensis|ADA02G1489.1 A.duranensis|ADA04G1133.1 A.duranensis|ADA06G0883.1 A.hypogaea|AH00G1518.1 A.hypogaea|AH01G23920.1 A.hypogaea|AH08G20750.1 A.hypogaea|AH20G10590.1 A.hypogaea|AH01G03920.1 A.hypogaea|AH11G03940.1 A.hypogaea|AH18G31490.1 A.hypogaea|AH08G20760.1 A.hypogaea|AH16G17130.1 A.hypogaea|AH16G04740.1 A.hypogaea|AH06G02170.1 A.ipaensis|AIB02G202…
Group_0353: A.duranensis|ADA01G2727.1 A.duranensis|ADA04G0462.1 A.duranensis|ADA07G0074.1 A.hypogaea|AH01G02260.1 A.hypogaea|AH07G01960.1 A.hypogaea|AH07G00820.1 A.hypogaea|AH17G01510.1 A.hypogaea|AH11G06320.1 A.hypogaea|AH17G02210.1 A.hypogaea|AH01G10930.1 A.hypogaea|AH04G04860.1 A.hypogaea|AH03G13620.1 A.hypogaea|AH08G19130.1 A.hypogaea|AH13G18230.1 A.hypogaea|AH18G11710.1 A.ipaensis|AIB01G0656…
Group_0354: A.duranensis|ADA01G3079.1 A.duranensis|ADA08G2626.1 A.duranensis|ADA03G1102.1 A.duranensis|ADA07G2309.1 A.duranensis|ADA09G2873.1 A.duranensis|ADA04G0548.1 A.hypogaea|AH10G12730.1 A.hypogaea|AH16G22650.1 A.hypogaea|AH03G01550.1 A.hypogaea|AH03G00190.1 A.hypogaea|AH04G06090.1 A.hypogaea|AH13G15170.1 A.hypogaea|AH14G06510.1 A.hypogaea|AH19G43180.1 A.hypogaea|AH19G43230.1 A.hypogaea|AH08…
Group_0355: A.duranensis|ADA02G0267.1 A.duranensis|ADA02G2301.1 A.duranensis|ADA02G2303.1 A.hypogaea|AH00G3858.1 A.hypogaea|AH02G03250.1 A.hypogaea|AH02G16040.1 A.hypogaea|AH02G16050.1 A.hypogaea|AH02G26670.1 A.hypogaea|AH02G26630.1 A.hypogaea|AH02G26620.1 A.hypogaea|AH12G03000.1 A.hypogaea|AH12G03420.1 A.hypogaea|AH12G03470.1 A.ipaensis|AIB02G0201.1 A.ipaensis|AIB02G0205.1 A.ipaensis|AIB02G0318.…
Group_0356: A.duranensis|ADA02G0984.1 A.duranensis|ADA02G1903.1 A.duranensis|ADA03G3287.1 A.duranensis|ADA07G1577.1 A.duranensis|ADA09G0391.1 A.hypogaea|AH02G13600.1 A.hypogaea|AH12G25470.1 A.hypogaea|AH03G06820.1 A.hypogaea|AH03G39910.1 A.hypogaea|AH05G22910.1 A.hypogaea|AH09G29420.1 A.hypogaea|AH09G13320.1 A.hypogaea|AH12G13230.1 A.hypogaea|AH12G13250.1 A.hypogaea|AH12G13270.1 A.hypogaea|AH13G4…
Group_0357: A.duranensis|ADA02G2575.1 A.duranensis|ADA02G2579.1 A.duranensis|ADA02G2583.1 A.duranensis|ADA02G2582.1 A.duranensis|ADA02G2586.1 A.duranensis|ADA02G2587.1 A.hypogaea|AH11G15590.1 A.hypogaea|AH02G31710.1 A.hypogaea|AH12G37830.1 A.hypogaea|AH02G31670.1 A.hypogaea|AH02G31620.1 A.hypogaea|AH12G37820.1 A.hypogaea|AH02G31630.1 A.hypogaea|AH02G31580.1 A.hypogaea|AH02G31570.1 A.hypogaea|AH12…
Group_0358: A.duranensis|ADA03G0125.1 A.duranensis|ADA04G0635.1 A.duranensis|ADA06G0773.1 A.duranensis|ADA07G1706.1 A.duranensis|ADA07G2330.1 A.duranensis|ADA08G1326.1 A.duranensis|ADA10G3077.1 A.hypogaea|AH00G1285.1 A.hypogaea|AH03G01320.1 A.hypogaea|AH04G09840.1 A.hypogaea|AH07G26510.1 A.hypogaea|AH16G31500.1 A.hypogaea|AH13G04910.1 A.hypogaea|AH14G08350.1 A.hypogaea|AH18G01950.1 A.hypogaea|AH1…
Group_0359: A.duranensis|ADA03G0230.1 A.duranensis|ADA08G1227.1 A.duranensis|ADA03G0231.1 A.duranensis|ADA04G1770.1 A.duranensis|ADA08G1226.1 A.duranensis|ADA03G0232.1 A.hypogaea|AH03G03540.1 A.hypogaea|AH09G30420.1 A.hypogaea|AH13G03680.1 A.hypogaea|AH18G02480.1 A.hypogaea|AH03G01610.1 A.hypogaea|AH03G01620.1 A.hypogaea|AH13G03690.1 A.hypogaea|AH04G27580.1 A.hypogaea|AH09G30400.1 A.hypogaea|AH13…
Group_0360: A.duranensis|ADA03G0346.1 A.duranensis|ADA03G2515.1 A.duranensis|ADA05G1046.1 A.duranensis|ADA10G3592.1 A.duranensis|ADA06G0581.1 A.duranensis|ADA09G0976.1 A.hypogaea|AH00G1419.1 A.hypogaea|AH03G21960.1 A.hypogaea|AH05G12550.1 A.hypogaea|AH10G32640.1 A.hypogaea|AH13G05840.1 A.hypogaea|AH13G20880.1 A.hypogaea|AH15G06540.1 A.hypogaea|AH20G34400.1 A.hypogaea|AH16G06270.1 A.hypogaea|AH06G…
Group_0361: A.duranensis|ADA03G0801.1 A.duranensis|ADA04G2494.1 A.duranensis|ADA05G0855.1 A.duranensis|ADA07G1481.1 A.duranensis|ADA09G1985.1 A.hypogaea|AH00G2950.1 A.hypogaea|AH00G6261.1 A.hypogaea|AH13G48870.1 A.hypogaea|AH15G33550.1 A.hypogaea|AH19G16480.1 A.hypogaea|AH00G5240.1 A.hypogaea|AH00G5274.1 A.hypogaea|AH00G5386.1 A.hypogaea|AH00G5673.1 A.hypogaea|AH00G6176.1 A.hypogaea|AH00G6319.1 A…
Group_0362: A.duranensis|ADA03G2913.1 A.duranensis|ADA09G2579.1 A.hypogaea|AH00G2876.1 A.hypogaea|AH17G14660.1 A.hypogaea|AH17G10340.1 A.hypogaea|AH01G10100.1 A.hypogaea|AH20G36880.1 A.hypogaea|AH03G23930.1 A.hypogaea|AH09G25850.1 A.hypogaea|AH14G08710.1 A.hypogaea|AH05G19970.1 A.hypogaea|AH01G17920.1 A.hypogaea|AH14G03480.1 A.hypogaea|AH06G28130.1 A.hypogaea|AH18G13080.1 A.hypogaea|AH17G02090.1 …
Group_0363: A.duranensis|ADA03G2951.1 A.duranensis|ADA06G0197.1 A.duranensis|ADA06G2594.1 A.duranensis|ADA08G2504.1 A.duranensis|ADA08G0465.1 A.hypogaea|AH06G07920.1 A.hypogaea|AH06G30140.1 A.hypogaea|AH08G04340.1 A.hypogaea|AH11G22200.1 A.hypogaea|AH09G07650.1 A.hypogaea|AH12G03850.1 A.hypogaea|AH16G23870.1 A.hypogaea|AH16G32610.1 A.hypogaea|AH18G27460.1 A.hypogaea|AH06G30080.1 A.hypogaea|AH16G2…
Group_0364: A.duranensis|ADA03G4221.1 A.duranensis|ADA04G1308.1 A.duranensis|ADA09G0678.1 A.hypogaea|AH00G2023.1 A.hypogaea|AH06G20550.1 A.hypogaea|AH01G10430.1 A.hypogaea|AH04G15170.1 A.hypogaea|AH03G38990.1 A.hypogaea|AH16G09230.1 A.hypogaea|AH19G09380.1 A.hypogaea|AH16G46500.1 A.hypogaea|AH16G43390.1 A.hypogaea|AH16G43410.1 A.hypogaea|AH16G46510.1 A.ipaensis|AIB03G0115.1 A.ipaensis|AIB04G1653.…
Group_0365: A.duranensis|ADA04G1085.1 A.duranensis|ADA04G1273.1 A.duranensis|ADA04G1275.1 A.duranensis|ADA04G1271.1 A.hypogaea|AH07G30100.1 A.hypogaea|AH14G15220.1 A.hypogaea|AH14G15380.1 A.hypogaea|AH04G11770.1 A.hypogaea|AH04G11780.1 A.hypogaea|AH04G11790.1 A.hypogaea|AH14G15450.1 A.hypogaea|AH06G13400.1 A.hypogaea|AH07G13220.1 A.hypogaea|AH14G15280.1 A.hypogaea|AH14G15440.1 A.ipaensis|AIB04G13…
Group_0366: A.duranensis|ADA04G3005.1 A.duranensis|ADA04G3023.1 A.duranensis|ADA09G0175.1 A.duranensis|ADA04G3020.1 A.duranensis|ADA04G3022.1 A.hypogaea|AH04G35040.1 A.hypogaea|AH04G35010.1 A.hypogaea|AH04G34960.1 A.hypogaea|AH14G36560.1 A.hypogaea|AH14G37880.1 A.hypogaea|AH14G36760.1 A.hypogaea|AH14G36800.1 A.hypogaea|AH14G37860.1 A.ipaensis|AIB04G3766.1 A.ipaensis|AIB04G3791.1 A.ipaensis|AIB04G…
Group_0367: A.duranensis|ADA04G3077.1 A.duranensis|ADA04G3079.1 A.duranensis|ADA04G3178.1 A.duranensis|ADA08G2377.1 A.hypogaea|AH04G33720.1 A.hypogaea|AH04G33730.1 A.hypogaea|AH04G33750.1 A.hypogaea|AH14G37210.1 A.hypogaea|AH14G37200.1 A.hypogaea|AH14G37180.1 A.hypogaea|AH14G33100.1 A.hypogaea|AH14G11630.1 A.hypogaea|AH14G40060.1 A.hypogaea|AH14G33090.1 A.hypogaea|AH18G36500.1 A.ipaensis|AIB04G38…
Group_0368: A.duranensis|ADA05G0320.1 A.duranensis|ADA06G2882.1 A.duranensis|ADA09G2227.1 A.duranensis|ADA09G2228.1 A.hypogaea|AH03G02180.1 A.hypogaea|AH03G08350.1 A.hypogaea|AH03G26850.1 A.hypogaea|AH10G17810.1 A.hypogaea|AH13G04330.1 A.hypogaea|AH13G11150.1 A.hypogaea|AH19G25860.1 A.hypogaea|AH03G08360.1 A.hypogaea|AH13G11160.1 A.hypogaea|AH03G26790.1 A.hypogaea|AH13G34780.1 A.ipaensis|AIB03G03…
Group_0369: A.duranensis|ADA06G0097.1 A.duranensis|ADA06G0148.1 A.duranensis|ADA06G0098.1 A.duranensis|ADA06G0099.1 A.hypogaea|AH00G5703.1 A.hypogaea|AH06G06880.1 A.hypogaea|AH06G06910.1 A.hypogaea|AH06G06920.1 A.hypogaea|AH06G07420.1 A.hypogaea|AH16G15790.1 A.hypogaea|AH16G15740.1 A.hypogaea|AH16G15700.1 A.hypogaea|AH06G06890.1 A.hypogaea|AH16G15800.1 A.hypogaea|AH16G14500.1 A.ipaensis|AIB06G137…
Group_0370: A.duranensis|ADA07G0488.1 A.duranensis|ADA07G0489.1 A.duranensis|ADA07G0490.1 A.duranensis|ADA07G2067.1 A.hypogaea|AH07G05110.1 A.hypogaea|AH07G05140.1 A.hypogaea|AH20G33130.1 A.hypogaea|AH20G33150.1 A.hypogaea|AH20G33190.1 A.hypogaea|AH07G05130.1 A.hypogaea|AH17G04710.1 A.hypogaea|AH17G04700.1 A.ipaensis|AIB07G0541.1 A.ipaensis|AIB07G0542.1 A.ipaensis|AIB09G0010.1 A.ipaensis|AIB10G26…
Group_0371: A.duranensis|ADA08G1732.1 A.duranensis|ADA08G1734.1 A.hypogaea|AH08G19750.1 A.hypogaea|AH08G19660.1 A.hypogaea|AH18G10570.1 A.hypogaea|AH18G10850.1 A.hypogaea|AH18G10980.1 A.hypogaea|AH18G11000.1 A.hypogaea|AH18G11020.1 A.hypogaea|AH08G19690.1 A.hypogaea|AH18G10610.1 A.hypogaea|AH18G10970.1 A.ipaensis|AIB08G1002.1 A.ipaensis|AIB08G1016.1 A.ipaensis|AIB08G1003.1 A.ipaensis|AIB08G1014.1…
Group_0372: A.duranensis|ADA10G0835.1 A.duranensis|ADA10G0937.1 A.hypogaea|AH01G25570.1 A.hypogaea|AH06G01630.1 A.hypogaea|AH14G36670.1 A.hypogaea|AH16G29120.1 A.hypogaea|AH18G03820.1 A.hypogaea|AH12G32140.1 A.hypogaea|AH03G39860.1 A.hypogaea|AH13G09740.1 A.hypogaea|AH09G19910.1 A.hypogaea|AH11G40980.1 A.hypogaea|AH19G21160.1 A.hypogaea|AH16G18990.1 A.hypogaea|AH13G47170.1 A.hypogaea|AH07G10420.1…
Group_0373: A.hypogaea|AH00G2499.1 A.hypogaea|AH00G4998.1 A.hypogaea|AH00G6229.1 A.hypogaea|AH01G05010.1 A.hypogaea|AH11G07630.1 A.hypogaea|AH15G03550.1 A.hypogaea|AH06G06160.1 A.hypogaea|AH00G3643.1 A.hypogaea|AH00G4337.1 A.hypogaea|AH14G30960.1 A.hypogaea|AH19G18550.1 A.hypogaea|AH12G08230.1 A.hypogaea|AH12G08240.1 A.hypogaea|AH14G30950.1 A.hypogaea|AH11G11640.1 A.hypogaea|AH19G27820.1 A.hypoga…
Group_0374: A.hypogaea|AH00G2978.1 A.hypogaea|AH19G26360.1 A.hypogaea|AH03G41670.1 A.hypogaea|AH16G29770.1 A.hypogaea|AH19G42220.1 A.hypogaea|AH14G10870.1 A.hypogaea|AH05G16660.1 A.hypogaea|AH11G11480.1 A.hypogaea|AH17G18730.1 A.hypogaea|AH08G11280.1 A.hypogaea|AH09G08480.1 A.hypogaea|AH08G01940.1 A.hypogaea|AH20G11610.1 A.hypogaea|AH11G36490.1 A.hypogaea|AH11G13990.1 A.hypogaea|AH13G00850.1 A.hy…
Group_0375: A.hypogaea|AH00G5531.1 A.hypogaea|AH10G04180.1 A.hypogaea|AH12G18480.1 A.hypogaea|AH12G18490.1 A.hypogaea|AH13G31920.1 A.hypogaea|AH15G17230.1 A.hypogaea|AH03G48540.1 A.hypogaea|AH03G48530.1 A.hypogaea|AH18G28850.1 A.hypogaea|AH20G02390.1 A.hypogaea|AH20G02380.1 A.hypogaea|AH13G31930.1 A.ipaensis|AIB03G4285.1 A.ipaensis|AIB06G3198.1 A.ipaensis|AIB06G3197.1 A.ipaensis|AIB10G0558.1 A.du…
Group_0376: A.hypogaea|AH14G12030.1 A.hypogaea|AH14G28470.1 A.hypogaea|AH03G19270.1 A.hypogaea|AH03G29120.1 A.hypogaea|AH15G33980.1 A.hypogaea|AH06G31850.1 A.hypogaea|AH03G18310.1 A.hypogaea|AH04G18590.1 A.hypogaea|AH16G30860.1 A.hypogaea|AH03G18330.1 A.hypogaea|AH15G33770.1 A.hypogaea|AH11G38440.1 A.hypogaea|AH16G14460.1 A.hypogaea|AH15G31850.1 A.hypogaea|AH16G26720.1 A.hypogaea|AH15G33960.1 A.h…
Group_0377: A.hypogaea|AH12G38160.1 A.hypogaea|AH05G11050.1 A.ipaensis|AIB01G1436.1 A.ipaensis|AIB06G2298.1 A.ipaensis|AIB09G2393.1 A.ipaensis|AIB05G2365.1 A.ipaensis|AIB10G2036.1 A.ipaensis|AIB04G2297.1 A.ipaensis|AIB10G2035.1 A.ipaensis|AIB08G2057.1 A.ipaensis|AIB04G1662.1 A.ipaensis|AIB05G2499.1 A.ipaensis|AIB07G2799.1 A.ipaensis|AIB06G2170.1 A.ipaensis|AIB08G2387.1 A.ipaensis|AIB10G2409.1 A.i…
Group_0378: A.ipaensis|AI500G0001.1 A.ipaensis|AIB05G2263.1 A.ipaensis|AIB08G2309.1 A.ipaensis|AIB02G1668.1 A.ipaensis|AIB03G2697.1 A.ipaensis|AI739G0002.1 A.ipaensis|AIB03G2696.1 A.ipaensis|AIB05G1929.1 A.ipaensis|AIB02G1880.1 A.ipaensis|AI500G0002.1 A.ipaensis|AIB07G2355.1 A.ipaensis|AIB01G2212.1 A.ipaensis|AIB08G2325.1 A.ipaensis|AI423G0001.1 A.ipaensis|AI434G0003.1 A.ipaensis|AI434G0002.1 A.i…
Group_0379: A.duranensis|AD2423G0001.1 A.duranensis|ADA01G2770.1 A.duranensis|ADA04G0486.1 A.duranensis|ADA04G0616.1 A.duranensis|ADA04G2400.1 A.duranensis|ADA07G1054.1 A.duranensis|ADA03G3138.1 A.hypogaea|AH01G28460.1 A.hypogaea|AH02G28920.1 A.hypogaea|AH04G05140.1 A.hypogaea|AH04G10020.1 A.hypogaea|AH12G23070.1 A.hypogaea|AH14G07160.1 A.hypogaea|AH14G29380.1 A.hypogaea|AH14G30710.1 A.hypogaea|A…
Group_0380: A.duranensis|ADA01G0971.1 A.duranensis|ADA05G0544.1 A.duranensis|ADA10G3235.1 A.duranensis|ADA10G0430.1 A.hypogaea|AH00G1382.1 A.hypogaea|AH11G12690.1 A.hypogaea|AH15G00660.1 A.hypogaea|AH15G18440.1 A.hypogaea|AH17G04750.1 A.hypogaea|AH00G1383.1 A.hypogaea|AH01G08910.1 A.hypogaea|AH11G12700.1 A.hypogaea|AH11G12990.1 A.hypogaea|AH15G00450.1 A.ipaensis|AIB01G1240.1 A.ipaensis|AIB05G0618…
Group_0381: A.duranensis|ADA01G1866.1 A.duranensis|ADA05G1611.1 A.duranensis|ADA05G2992.1 A.duranensis|ADA03G4167.1 A.duranensis|ADA10G0042.1 A.hypogaea|AH01G12660.1 A.hypogaea|AH05G14890.1 A.hypogaea|AH11G32630.1 A.hypogaea|AH15G14480.1 A.hypogaea|AH05G30390.1 A.hypogaea|AH05G32520.1 A.hypogaea|AH10G00440.1 A.hypogaea|AH20G05190.1 A.hypogaea|AH13G30410.1 A.hypogaea|AH03G47680.1 A.hypogaea|AH03G5…
Group_0382: A.duranensis|ADA01G2035.1 A.duranensis|ADA03G2090.1 A.duranensis|ADA09G0900.1 A.hypogaea|AH00G2078.1 A.hypogaea|AH03G25030.1 A.hypogaea|AH00G2079.1 A.hypogaea|AH00G2332.1 A.hypogaea|AH00G4564.1 A.hypogaea|AH01G21400.1 A.hypogaea|AH03G25020.1 A.hypogaea|AH09G11450.1 A.hypogaea|AH20G18330.1 A.hypogaea|AH12G23660.1 A.ipaensis|AIB02G1100.1 A.ipaensis|AIB04G0035.1 A.ipaensis|AIB03G2620.1 A…
Group_0383: A.duranensis|ADA01G2162.1 A.duranensis|ADA03G2251.1 A.duranensis|ADA03G3839.1 A.duranensis|ADA04G1204.1 A.hypogaea|AH00G4104.1 A.hypogaea|AH01G23860.1 A.hypogaea|AH03G26010.1 A.hypogaea|AH08G20830.1 A.hypogaea|AH09G24820.1 A.hypogaea|AH11G30360.1 A.hypogaea|AH13G20020.1 A.hypogaea|AH13G52030.1 A.hypogaea|AH14G16580.1 A.hypogaea|AH09G14330.1 A.ipaensis|AI812G0001.1 A.ipaensis|AIB03G453…
Group_0384: A.duranensis|ADA01G2355.1 A.duranensis|ADA01G2887.1 A.duranensis|ADA06G2067.1 A.duranensis|ADA06G2071.1 A.hypogaea|AH01G31950.1 A.hypogaea|AH01G37340.1 A.hypogaea|AH04G22450.1 A.hypogaea|AH06G21460.1 A.hypogaea|AH17G29020.1 A.hypogaea|AH06G21430.1 A.hypogaea|AH17G09830.1 A.hypogaea|AH04G22150.1 A.ipaensis|AIB01G3605.1 A.ipaensis|AIB06G2768.1 A.ipaensis|AIB06G2777.1 A.ipaensis|AIB07G27…
Group_0385: A.duranensis|ADA01G2362.1 A.duranensis|ADA03G0810.1 A.duranensis|ADA03G0811.1 A.duranensis|ADA03G0818.1 A.duranensis|ADA03G0812.1 A.duranensis|ADA08G1883.1 A.hypogaea|AH00G06220.1 A.hypogaea|AH01G31850.1 A.hypogaea|AH09G35240.1 A.hypogaea|AH09G35170.1 A.hypogaea|AH13G11190.1 A.hypogaea|AH13G11290.1 A.hypogaea|AH18G14210.1 A.hypogaea|AH18G14200.1 A.hypogaea|AH09G35180.1 A.hypogaea|AH11…
Group_0386: A.duranensis|ADA01G2402.1 A.duranensis|ADA04G0274.1 A.duranensis|ADA04G1620.1 A.duranensis|ADA04G2126.1 A.duranensis|ADA01G2417.1 A.duranensis|ADA04G2119.1 A.duranensis|ADA04G2110.1 A.hypogaea|AH02G10360.1 A.hypogaea|AH04G02270.1 A.hypogaea|AH10G16690.1 A.hypogaea|AH18G18440.1 A.hypogaea|AH00G3793.1 A.ipaensis|AIB01G3504.1 A.hypogaea|AH12G15580.1 A.hypogaea|AH01G27830.1 A.ipaensis|AIB…
Group_0387: A.duranensis|ADA01G2443.1 A.duranensis|ADA02G0506.1 A.duranensis|ADA04G2486.1 A.duranensis|ADA02G0049.1 A.hypogaea|AH00G3428.1 A.hypogaea|AH01G38360.1 A.hypogaea|AH02G06360.1 A.hypogaea|AH03G30090.1 A.hypogaea|AH01G38350.1 A.hypogaea|AH04G25270.1 A.hypogaea|AH12G07500.1 A.hypogaea|AH14G31890.1 A.hypogaea|AH02G00320.1 A.hypogaea|AH19G08900.1 A.hypogaea|AH02G06370.1 A.ipaensis|AIB02G073…
Group_0388: A.duranensis|ADA01G2687.1 A.duranensis|ADA04G0085.1 A.duranensis|ADA05G0147.1 A.duranensis|ADA07G0498.1 A.duranensis|ADA06G1019.1 A.hypogaea|AH09G14290.1 A.hypogaea|AH03G24370.1 A.hypogaea|AH04G00860.1 A.hypogaea|AH00G04400.1 A.hypogaea|AH07G15500.1 A.hypogaea|AH11G30310.1 A.hypogaea|AH11G30330.1 A.hypogaea|AH14G01340.1 A.hypogaea|AH17G04860.1 A.hypogaea|AH06G00570.1 A.ipaensis|AIB01G…
Group_0389: A.duranensis|ADA01G2763.1 A.duranensis|ADA04G0498.1 A.duranensis|ADA03G1958.1 A.duranensis|ADA10G1929.1 A.duranensis|ADA03G1959.1 A.hypogaea|AH00G3934.1 A.hypogaea|AH00G5470.1 A.hypogaea|AH01G23250.1 A.hypogaea|AH03G23320.1 A.hypogaea|AH11G29510.1 A.hypogaea|AH14G07000.1 A.hypogaea|AH14G06990.1 A.hypogaea|AH16G08990.1 A.hypogaea|AH03G35530.1 A.hypogaea|AH10G10590.1 A.hypogaea|AH20G224…
Group_0390: A.duranensis|ADA03G0857.1 A.duranensis|ADA08G0692.1 A.duranensis|ADA03G0977.1 A.duranensis|ADA08G1524.1 A.hypogaea|AH01G27250.1 A.hypogaea|AH03G09900.1 A.hypogaea|AH08G18690.1 A.hypogaea|AH11G29810.1 A.hypogaea|AH13G09130.1 A.hypogaea|AH18G03900.1 A.hypogaea|AH03G07980.1 A.hypogaea|AH13G10640.1 A.hypogaea|AH08G09040.1 A.hypogaea|AH08G07250.1 A.ipaensis|AIB03G1379.1 A.ipaensis|AIB08G06…
Group_0391: A.duranensis|ADA03G1839.1 A.duranensis|ADA06G2914.1 A.duranensis|ADA03G2938.1 A.duranensis|ADA07G0001.1 A.duranensis|ADA07G0062.1 A.hypogaea|AH10G17100.1 A.hypogaea|AH16G41880.1 A.hypogaea|AH07G00710.1 A.hypogaea|AH17G01410.1 A.hypogaea|AH17G01390.1 A.hypogaea|AH15G27670.1 A.hypogaea|AH15G30330.1 A.ipaensis|AIB06G3870.1 A.ipaensis|AIB07G0065.1 A.ipaensis|AIB07G0066.1 A.ipaensis|AIB07G…
Group_0392: A.duranensis|ADA03G1927.1 A.duranensis|ADA03G3856.1 A.duranensis|ADA06G2474.1 A.duranensis|ADA08G2537.1 A.duranensis|ADA10G0779.1 A.hypogaea|AH06G27560.1 A.hypogaea|AH03G27380.1 A.hypogaea|AH13G52240.1 A.hypogaea|AH16G37280.1 A.hypogaea|AH16G37250.1 A.hypogaea|AH08G25640.1 A.hypogaea|AH10G20050.1 A.hypogaea|AH18G40400.1 A.hypogaea|AH20G11240.1 A.ipaensis|AIB03G4559.1 A.ipaensis|AIB08G…
Group_0393: A.duranensis|ADA03G3222.1 A.duranensis|ADA03G3223.1 A.hypogaea|AH00G4007.1 A.hypogaea|AH16G19440.1 A.hypogaea|AH16G19430.1 A.hypogaea|AH11G19340.1 A.hypogaea|AH01G16860.1 A.hypogaea|AH03G16100.1 A.hypogaea|AH20G04980.1 A.hypogaea|AH13G43770.1 A.hypogaea|AH20G06360.1 A.hypogaea|AH10G03360.1 A.hypogaea|AH20G04910.1 A.ipaensis|AIB01G1955.1 A.ipaensis|AIB03G3877.1 A.ipaensis|AIB03G3878.1 …
Group_0394: A.duranensis|ADA04G1827.1 A.duranensis|ADA04G2790.1 A.hypogaea|AH04G27770.1 A.hypogaea|AH04G33360.1 A.hypogaea|AH14G34510.1 A.hypogaea|AH19G23240.1 A.hypogaea|AH04G33350.1 A.hypogaea|AH16G22630.1 A.hypogaea|AH04G33340.1 A.hypogaea|AH09G05420.1 A.hypogaea|AH19G06690.1 A.hypogaea|AH04G33330.1 A.hypogaea|AH14G34500.1 A.ipaensis|AIB04G3519.1 A.ipaensis|AIB09G0776.1 A.ipaensis|AIB04G2293.1…
Group_0395: A.duranensis|ADA05G3426.1 A.duranensis|ADA08G1294.1 A.duranensis|ADA09G3038.1 A.duranensis|ADA09G3039.1 A.hypogaea|AH09G35600.1 A.hypogaea|AH09G35590.1 A.hypogaea|AH09G35580.1 A.hypogaea|AH08G12900.1 A.hypogaea|AH11G34120.1 A.hypogaea|AH19G02340.1 A.hypogaea|AH09G38550.1 A.hypogaea|AH09G38520.1 A.hypogaea|AH09G38510.1 A.hypogaea|AH05G39590.1 A.hypogaea|AH19G02320.1 A.ipaensis|AI1124G0…
Group_0396: A.duranensis|ADA08G1656.1 A.duranensis|ADA08G1658.1 A.duranensis|ADA08G1978.1 A.duranensis|ADA08G2206.1 A.hypogaea|AH08G13630.1 A.hypogaea|AH09G23060.1 A.hypogaea|AH18G02810.1 A.hypogaea|AH08G11300.1 A.hypogaea|AH08G11270.1 A.hypogaea|AH11G40800.1 A.hypogaea|AH18G09170.1 A.hypogaea|AH18G09210.1 A.hypogaea|AH18G31230.1 A.hypogaea|AH11G41120.1 A.ipaensis|AIB08G0230.1 A.ipaensis|AIB08G27…
Group_0397: A.hypogaea|AH00G3617.1 A.hypogaea|AH00G4515.1 A.hypogaea|AH00G4892.1 A.hypogaea|AH13G19540.1 A.hypogaea|AH20G04730.1 A.hypogaea|AH00G5586.1 A.hypogaea|AH02G09630.1 A.hypogaea|AH05G05160.1 A.hypogaea|AH08G17020.1 A.hypogaea|AH08G16950.1 A.hypogaea|AH00G4625.1 A.hypogaea|AH20G26920.1 A.ipaensis|AIB01G2281.1 A.ipaensis|AIB10G0243.1 A.ipaensis|AIB02G1430.1 A.ipaensis|AIB08G2563.1 A.ipaens…
Group_0398: A.hypogaea|AH01G13790.1 A.hypogaea|AH15G13030.1 A.hypogaea|AH11G08260.1 A.hypogaea|AH15G19340.1 A.hypogaea|AH01G19760.1 A.hypogaea|AH18G23920.1 A.hypogaea|AH15G38070.1 A.hypogaea|AH16G09170.1 A.hypogaea|AH15G01810.1 A.hypogaea|AH20G22480.1 A.hypogaea|AH11G07690.1 A.hypogaea|AH03G44600.1 A.hypogaea|AH20G38560.1 A.hypogaea|AH20G14680.1 A.hypogaea|AH13G30340.1 A.hypogaea|AH07G23570.1 A.i…
Group_0399: A.hypogaea|AH02G23970.1 A.hypogaea|AH02G24840.1 A.hypogaea|AH03G09970.1 A.hypogaea|AH14G30910.1 A.hypogaea|AH12G03770.1 A.hypogaea|AH02G12140.1 A.hypogaea|AH05G34460.1 A.hypogaea|AH20G17140.1 A.hypogaea|AH20G38300.1 A.hypogaea|AH19G03980.1 A.hypogaea|AH19G12360.1 A.ipaensis|AIB03G2019.1 A.ipaensis|AIB06G3762.1 A.ipaensis|AIB10G1501.1 A.ipaensis|AIB09G0454.1 A.ipaensis|AIB09G1138.1 A.d…
Group_0400: A.hypogaea|AH07G02730.1 A.hypogaea|AH07G23410.1 A.hypogaea|AH15G09210.1 A.hypogaea|AH05G34580.1 A.hypogaea|AH14G37740.1 A.hypogaea|AH07G04170.1 A.hypogaea|AH17G02700.1 A.hypogaea|AH11G38570.1 A.hypogaea|AH20G17830.1 A.hypogaea|AH09G24740.1 A.hypogaea|AH13G51910.1 A.ipaensis|AIB02G3160.1 A.ipaensis|AIB07G0463.1 A.ipaensis|AIB10G0956.1 A.ipaensis|AIB05G1273.1 A.ipaensis|AIB05G3545.1 A.d…
Group_0401: A.duranensis|ADA01G0378.1 A.duranensis|ADA04G0030.1 A.duranensis|ADA08G2579.1 A.duranensis|ADA09G0641.1 A.hypogaea|AH01G03930.1 A.hypogaea|AH04G00330.1 A.hypogaea|AH08G26090.1 A.hypogaea|AH09G04560.1 A.hypogaea|AH11G03970.1 A.hypogaea|AH14G00850.1 A.hypogaea|AH18G40910.1 A.hypogaea|AH19G07610.1 A.hypogaea|AH14G00860.1 A.hypogaea|AH19G07630.1 A.ipaensis|AIB01G0421.1 A.ipaensis|AIB04G00…
Group_0402: A.duranensis|ADA01G0405.1 A.duranensis|ADA09G0456.1 A.duranensis|ADA06G2321.1 A.duranensis|ADA10G1106.1 A.duranensis|ADA07G1839.1 A.duranensis|ADA02G0229.1 A.duranensis|ADA02G1810.1 A.duranensis|ADA06G0833.1 A.duranensis|ADA04G0518.1 A.duranensis|ADA07G2339.1 A.duranensis|ADA02G2226.1 A.duranensis|ADA02G2367.1 A.duranensis|ADA04G1841.1 A.duranensis|ADA03G3313.1 A.duranensis|ADA03G1925…
Group_0403: A.duranensis|ADA01G0407.1 A.duranensis|ADA01G0427.1 A.duranensis|ADA01G1372.1 A.duranensis|ADA07G1209.1 A.duranensis|ADA10G0860.1 A.hypogaea|AH01G04230.1 A.hypogaea|AH01G04480.1 A.hypogaea|AH01G13660.1 A.hypogaea|AH04G20210.1 A.hypogaea|AH07G25590.1 A.hypogaea|AH10G08590.1 A.hypogaea|AH11G03190.1 A.hypogaea|AH11G03630.1 A.hypogaea|AH11G18250.1 A.hypogaea|AH17G14740.1 A.hypogaea|AH19G3…
Group_0404: A.duranensis|ADA01G0471.1 A.duranensis|ADA02G2174.1 A.duranensis|ADA03G3036.1 A.duranensis|ADA04G2186.1 A.duranensis|ADA05G1623.1 A.hypogaea|AH01G04890.1 A.hypogaea|AH12G33170.1 A.hypogaea|AH02G22830.1 A.hypogaea|AH03G06320.1 A.hypogaea|AH11G02700.1 A.hypogaea|AH13G38750.1 A.hypogaea|AH14G17800.1 A.hypogaea|AH14G23550.1 A.hypogaea|AH05G23430.1 A.hypogaea|AH13G38740.1 A.ipaensis|AIB01G…
Group_0405: A.duranensis|ADA01G0525.1 A.duranensis|ADA07G1021.1 A.duranensis|ADA09G2745.1 A.duranensis|ADA05G2542.1 A.hypogaea|AH05G15000.1 A.hypogaea|AH04G29740.1 A.hypogaea|AH17G10730.1 A.hypogaea|AH19G45090.1 A.hypogaea|AH04G29730.1 A.hypogaea|AH15G23540.1 A.hypogaea|AH19G45070.1 A.ipaensis|AIB01G0221.1 A.ipaensis|AIB07G1226.1 A.ipaensis|AIB09G4069.1 A.hypogaea|AH11G00140.1 A.duranensis|ADA09G…
Group_0406: A.duranensis|ADA01G0891.1 A.duranensis|ADA06G3102.1 A.duranensis|ADA07G1926.1 A.duranensis|ADA08G0813.1 A.duranensis|ADA08G1045.1 A.hypogaea|AH01G19310.1 A.hypogaea|AH16G47140.1 A.hypogaea|AH16G44060.1 A.hypogaea|AH07G17310.1 A.hypogaea|AH08G16380.1 A.hypogaea|AH17G18900.1 A.hypogaea|AH17G37740.1 A.hypogaea|AH17G36740.1 A.hypogaea|AH17G39980.1 A.hypogaea|AH12G25340.1 A.ipaensis|AIB01G…
Group_0407: A.duranensis|ADA01G1011.1 A.duranensis|ADA05G0531.1 A.hypogaea|AH00G2812.1 A.hypogaea|AH05G22110.1 A.hypogaea|AH16G41650.1 A.hypogaea|AH09G26270.1 A.hypogaea|AH10G20390.1 A.hypogaea|AH19G46490.1 A.hypogaea|AH01G08830.1 A.hypogaea|AH11G13090.1 A.hypogaea|AH15G00430.1 A.hypogaea|AH16G24800.1 A.ipaensis|AIB01G1280.1 A.ipaensis|AIB05G0598.1 A.duranensis|ADA06G2896.1 A.ipaensis|AIB06G3850.…
Group_0408: A.duranensis|ADA01G1428.1 A.duranensis|ADA03G2833.1 A.duranensis|ADA08G0674.1 A.duranensis|ADA10G0748.1 A.duranensis|ADA08G2460.1 A.hypogaea|AH01G21120.1 A.hypogaea|AH09G28570.1 A.hypogaea|AH08G07050.1 A.hypogaea|AH08G22530.1 A.hypogaea|AH10G13000.1 A.hypogaea|AH11G18060.1 A.hypogaea|AH13G36150.1 A.hypogaea|AH08G08890.1 A.hypogaea|AH18G38920.1 A.hypogaea|AH20G11460.1 A.ipaensis|AIB01G…
Group_0409: A.duranensis|ADA01G1446.1 A.duranensis|ADA04G2238.1 A.duranensis|ADA06G1804.1 A.duranensis|ADA07G0967.1 A.duranensis|ADA04G1967.1 A.hypogaea|AH03G41410.1 A.hypogaea|AH04G20800.1 A.hypogaea|AH06G17970.1 A.hypogaea|AH10G24800.1 A.hypogaea|AH20G16860.1 A.hypogaea|AH03G39080.1 A.hypogaea|AH01G17240.1 A.hypogaea|AH20G25960.1 A.hypogaea|AH17G08670.1 A.ipaensis|AIB03G3146.1 A.ipaensis|AIB07G…
Group_0410: A.duranensis|ADA01G1520.1 A.duranensis|ADA05G0921.1 A.duranensis|ADA05G2033.1 A.hypogaea|AH01G14030.1 A.hypogaea|AH01G11290.1 A.hypogaea|AH05G11240.1 A.hypogaea|AH06G27810.1 A.hypogaea|AH09G19030.1 A.hypogaea|AH11G27850.1 A.hypogaea|AH15G05000.1 A.hypogaea|AH15G39690.1 A.hypogaea|AH16G38630.1 A.hypogaea|AH19G26100.1 A.ipaensis|AIB01G1904.1 A.ipaensis|AIB05G1026.1 A.ipaensis|AIB05G4175…
Group_0411: A.duranensis|ADA01G1764.1 A.duranensis|ADA05G2958.1 A.hypogaea|AH01G27110.1 A.hypogaea|AH05G14780.1 A.hypogaea|AH11G27190.1 A.hypogaea|AH15G08790.1 A.hypogaea|AH18G16670.1 A.hypogaea|AH15G27220.1 A.hypogaea|AH15G30630.1 A.hypogaea|AH05G32090.1 A.hypogaea|AH09G25290.1 A.hypogaea|AH19G47450.1 A.ipaensis|AIB05G1319.1 A.ipaensis|AIB05G2890.1 A.ipaensis|AIB01G2331.1 A.duranensis|ADA05G1183…
Group_0412: A.duranensis|ADA01G1867.1 A.duranensis|ADA04G2886.1 A.duranensis|ADA10G2896.1 A.duranensis|ADA10G2899.1 A.duranensis|ADA02G0249.1 A.duranensis|ADA10G2894.1 A.hypogaea|AH01G12650.1 A.hypogaea|AH07G07290.1 A.hypogaea|AH10G25290.1 A.hypogaea|AH10G25330.1 A.hypogaea|AH11G36730.1 A.hypogaea|AH17G26240.1 A.hypogaea|AH17G26520.1 A.hypogaea|AH17G26500.1 A.hypogaea|AH14G35590.1 A.ipaensis|AIB0…
Group_0413: A.duranensis|ADA01G1985.1 A.duranensis|ADA01G2846.1 A.duranensis|ADA06G0475.1 A.duranensis|ADA07G0336.1 A.duranensis|ADA09G1111.1 A.hypogaea|AH01G08270.1 A.hypogaea|AH11G00700.1 A.hypogaea|AH01G36850.1 A.hypogaea|AH09G03660.1 A.hypogaea|AH11G27610.1 A.hypogaea|AH19G16530.1 A.hypogaea|AH06G05710.1 A.hypogaea|AH14G16560.1 A.hypogaea|AH07G03450.1 A.hypogaea|AH17G03530.1 A.ipaensis|AIB01G…
Group_0414: A.duranensis|ADA01G2220.1 A.duranensis|ADA01G2588.1 A.duranensis|ADA03G3481.1 A.duranensis|ADA04G0268.1 A.duranensis|ADA08G2333.1 A.hypogaea|AH15G18540.1 A.hypogaea|AH01G10490.1 A.hypogaea|AH10G28810.1 A.hypogaea|AH04G02350.1 A.hypogaea|AH04G06780.1 A.hypogaea|AH11G33350.1 A.hypogaea|AH11G37120.1 A.hypogaea|AH14G04980.1 A.ipaensis|AIB01G3289.1 A.ipaensis|AIB01G3747.1 A.ipaensis|AIB03G…
Group_0415: A.duranensis|ADA01G2335.1 A.duranensis|ADA03G0252.1 A.duranensis|ADA07G1546.1 A.duranensis|ADA07G2060.1 A.duranensis|ADA09G0571.1 A.hypogaea|AH00G09880.1 A.hypogaea|AH01G32160.1 A.hypogaea|AH03G03750.1 A.hypogaea|AH07G15440.1 A.hypogaea|AH07G22420.1 A.hypogaea|AH09G05410.1 A.hypogaea|AH13G03070.1 A.hypogaea|AH18G23620.1 A.hypogaea|AH18G24150.1 A.hypogaea|AH19G06680.1 A.ipaensis|AIB01G…
Group_0416: A.duranensis|ADA01G2604.1 A.duranensis|ADA03G1145.1 A.duranensis|ADA08G2011.1 A.duranensis|ADA09G2544.1 A.duranensis|ADA09G2545.1 A.hypogaea|AH01G31120.1 A.hypogaea|AH18G30250.1 A.hypogaea|AH18G30230.1 A.hypogaea|AH14G03060.1 A.hypogaea|AH19G47240.1 A.hypogaea|AH19G47230.1 A.hypogaea|AH03G12080.1 A.hypogaea|AH11G38790.1 A.hypogaea|AH13G51090.1 A.hypogaea|AH18G28060.1 A.ipaensis|AIB01G…
Group_0417: A.duranensis|ADA01G3068.1 A.duranensis|ADA02G0338.1 A.duranensis|ADA02G0349.1 A.duranensis|ADA10G0641.1 A.hypogaea|AH01G16100.1 A.hypogaea|AH01G33510.1 A.hypogaea|AH02G04150.1 A.hypogaea|AH02G04060.1 A.hypogaea|AH02G04040.1 A.hypogaea|AH11G24930.1 A.hypogaea|AH12G04890.1 A.hypogaea|AH12G04930.1 A.hypogaea|AH12G05060.1 A.hypogaea|AH12G05070.1 A.hypogaea|AH20G12820.1 A.ipaensis|AIB01G27…
Group_0418: A.duranensis|ADA02G1111.1 A.duranensis|ADA02G2763.1 A.duranensis|ADA03G0102.1 A.duranensis|ADA06G1443.1 A.duranensis|ADA09G3111.1 A.hypogaea|AH00G5002.1 A.hypogaea|AH04G13570.1 A.hypogaea|AH02G29950.1 A.hypogaea|AH03G00900.1 A.hypogaea|AH04G21170.1 A.hypogaea|AH12G15520.1 A.hypogaea|AH13G05160.1 A.hypogaea|AH16G20820.1 A.hypogaea|AH09G37390.1 A.ipaensis|AIB02G1483.1 A.ipaensis|AIB02G3…
Group_0419: A.duranensis|ADA02G1370.1 A.duranensis|ADA03G3054.1 A.duranensis|ADA06G1338.1 A.duranensis|ADA10G1047.1 A.duranensis|ADA08G0990.1 A.duranensis|ADA10G1423.1 A.hypogaea|AH10G09740.1 A.hypogaea|AH07G09920.1 A.hypogaea|AH07G18600.1 A.hypogaea|AH10G19020.1 A.hypogaea|AH12G16770.1 A.hypogaea|AH20G11850.1 A.hypogaea|AH20G32520.1 A.ipaensis|AIB02G1641.1 A.ipaensis|AIB10G2423.1 A.duranensis|AD…
Group_0420: A.duranensis|ADA02G1708.1 A.duranensis|ADA04G2679.1 A.duranensis|ADA05G3356.1 A.duranensis|ADA09G2981.1 A.hypogaea|AH06G22410.1 A.hypogaea|AH12G30320.1 A.hypogaea|AH09G33930.1 A.hypogaea|AH11G16000.1 A.hypogaea|AH15G36840.1 A.hypogaea|AH09G36180.1 A.hypogaea|AH05G37600.1 A.hypogaea|AH19G41330.1 A.hypogaea|AH19G41340.1 A.hypogaea|AH07G20010.1 A.ipaensis|AIB02G2300.1 A.ipaensis|AIB04G33…
Group_0421: A.duranensis|ADA02G2314.1 A.duranensis|ADA02G2315.1 A.duranensis|ADA02G2319.1 A.duranensis|ADA02G2320.1 A.duranensis|ADA07G1583.1 A.hypogaea|AH00G4744.1 A.hypogaea|AH02G20100.1 A.hypogaea|AH02G20070.1 A.hypogaea|AH18G09250.1 A.hypogaea|AH18G09270.1 A.hypogaea|AH00G4745.1 A.hypogaea|AH00G6389.1 A.hypogaea|AH02G16650.1 A.hypogaea|AH02G26460.1 A.hypogaea|AH02G20080.1 A.hypogaea|AH18G0924…
Group_0422: A.duranensis|ADA03G0163.1 A.duranensis|ADA03G0430.1 A.duranensis|ADA08G0113.1 A.duranensis|ADA08G1292.1 A.hypogaea|AH03G02330.1 A.hypogaea|AH08G00070.1 A.hypogaea|AH08G12910.1 A.hypogaea|AH11G34160.1 A.hypogaea|AH13G04520.1 A.hypogaea|AH17G29150.1 A.hypogaea|AH09G28030.1 A.hypogaea|AH13G06750.1 A.hypogaea|AH20G38470.1 A.ipaensis|AIB03G0368.1 A.ipaensis|AIB03G0747.1 A.ipaensis|AIB07G27…
Group_0423: A.duranensis|ADA03G0385.1 A.duranensis|ADA07G1765.1 A.duranensis|ADA07G1767.1 A.hypogaea|AH03G04780.1 A.hypogaea|AH03G04760.1 A.hypogaea|AH07G16350.1 A.hypogaea|AH13G06320.1 A.hypogaea|AH13G06310.1 A.hypogaea|AH17G22770.1 A.hypogaea|AH03G04750.1 A.hypogaea|AH07G16340.1 A.hypogaea|AH13G06330.1 A.hypogaea|AH17G22800.1 A.hypogaea|AH17G22790.1 A.ipaensis|AIB03G0700.1 A.ipaensis|AIB07G2193…
Group_0424: A.duranensis|ADA03G1632.1 A.duranensis|ADA05G2397.1 A.duranensis|ADA09G0303.1 A.hypogaea|AH03G19050.1 A.hypogaea|AH09G02350.1 A.hypogaea|AH13G21460.1 A.hypogaea|AH15G06270.1 A.hypogaea|AH15G33920.1 A.hypogaea|AH15G33370.1 A.hypogaea|AH05G18160.1 A.hypogaea|AH13G13410.1 A.hypogaea|AH15G06290.1 A.hypogaea|AH15G11170.1 A.ipaensis|AIB03G0992.1 A.ipaensis|AIB05G1189.1 A.ipaensis|AIB03G2099…
Group_0425: A.duranensis|ADA03G1651.1 A.duranensis|ADA10G2532.1 A.duranensis|ADA10G2536.1 A.duranensis|ADA05G2434.1 A.duranensis|ADA06G2729.1 A.hypogaea|AH10G06130.1 A.hypogaea|AH10G21380.1 A.hypogaea|AH15G32490.1 A.hypogaea|AH00G00080.1 A.hypogaea|AH20G23100.1 A.hypogaea|AH06G31100.1 A.hypogaea|AH10G21330.1 A.hypogaea|AH16G34370.1 A.hypogaea|AH20G26300.1 A.ipaensis|AIB03G2150.1 A.ipaensis|AIB10G…
Group_0426: A.duranensis|ADA04G0381.1 A.duranensis|ADA07G0506.1 A.duranensis|ADA07G0508.1 A.hypogaea|AH04G01070.1 A.hypogaea|AH07G05360.1 A.hypogaea|AH14G01600.1 A.hypogaea|AH17G04990.1 A.hypogaea|AH04G04280.1 A.hypogaea|AH14G03670.1 A.hypogaea|AH17G04960.1 A.hypogaea|AH07G05350.1 A.hypogaea|AH17G05000.1 A.hypogaea|AH00G03140.1 A.ipaensis|AIB04G0169.1 A.ipaensis|AIB04G0539.1 A.ipaensis|AIB07G0565…
Group_0427: A.duranensis|ADA04G0818.1 A.duranensis|ADA06G0499.1 A.duranensis|ADA06G1486.1 A.duranensis|ADA09G1081.1 A.hypogaea|AH00G1642.1 A.hypogaea|AH01G16470.1 A.hypogaea|AH01G16460.1 A.hypogaea|AH03G30770.1 A.hypogaea|AH04G07220.1 A.hypogaea|AH06G05420.1 A.hypogaea|AH12G21560.1 A.hypogaea|AH13G19860.1 A.hypogaea|AH14G09070.1 A.hypogaea|AH14G16280.1 A.ipaensis|AIB03G2745.1 A.ipaensis|AIB04G105…
Group_0428: A.duranensis|ADA04G0881.1 A.duranensis|ADA06G0427.1 A.duranensis|ADA09G1204.1 A.duranensis|ADA09G1205.1 A.duranensis|ADA09G1206.1 A.hypogaea|AH01G26300.1 A.hypogaea|AH01G26280.1 A.hypogaea|AH01G31540.1 A.hypogaea|AH06G05850.1 A.hypogaea|AH01G21660.1 A.hypogaea|AH14G10690.1 A.hypogaea|AH16G38840.1 A.hypogaea|AH19G15950.1 A.hypogaea|AH19G15970.1 A.hypogaea|AH19G16020.1 A.ipaensis|AIB04G…
Group_0429: A.duranensis|ADA04G1475.1 A.duranensis|ADA09G0734.1 A.duranensis|ADA09G0739.1 A.duranensis|ADA10G3207.1 A.hypogaea|AH04G27700.1 A.hypogaea|AH09G09630.1 A.hypogaea|AH09G09540.1 A.hypogaea|AH10G34260.1 A.hypogaea|AH17G29960.1 A.hypogaea|AH19G09990.1 A.hypogaea|AH19G10050.1 A.hypogaea|AH20G23370.1 A.hypogaea|AH17G28380.1 A.hypogaea|AH13G58760.1 A.ipaensis|AIB04G1984.1 A.ipaensis|AIB09G10…
Group_0430: A.duranensis|ADA06G0190.1 A.duranensis|ADA09G2827.1 A.duranensis|ADA06G2560.1 A.hypogaea|AH01G09190.1 A.hypogaea|AH03G02780.1 A.hypogaea|AH11G14060.1 A.hypogaea|AH14G03680.1 A.hypogaea|AH19G42420.1 A.hypogaea|AH06G07860.1 A.hypogaea|AH16G32720.1 A.hypogaea|AH06G29100.1 A.hypogaea|AH16G38480.1 A.ipaensis|AIB01G1378.1 A.ipaensis|AIB04G0537.1 A.ipaensis|AIB06G1300.1 A.ipaensis|AIB09G3969…
Group_0431: A.duranensis|ADA06G2646.1 A.duranensis|ADA08G0448.1 A.hypogaea|AH18G00080.1 A.hypogaea|AH08G04180.1 A.hypogaea|AH04G29650.1 A.hypogaea|AH06G07900.1 A.hypogaea|AH06G29540.1 A.hypogaea|AH11G22270.1 A.hypogaea|AH12G03970.1 A.hypogaea|AH16G32660.1 A.hypogaea|AH16G33210.1 A.hypogaea|AH17G32440.1 A.ipaensis|AIB06G1297.1 A.ipaensis|AIB06G3550.1 A.ipaensis|AIB07G3071.1 A.duranensis|ADA06G0195…
Group_0432: A.hypogaea|AH00G09260.1 A.hypogaea|AH16G06410.1 A.hypogaea|AH19G06740.1 A.hypogaea|AH16G04430.1 A.hypogaea|AH14G24940.1 A.hypogaea|AH17G20330.1 A.hypogaea|AH16G36200.1 A.hypogaea|AH16G22780.1 A.hypogaea|AH01G37650.1 A.hypogaea|AH07G20330.1 A.hypogaea|AH15G18860.1 A.hypogaea|AH13G34660.1 A.hypogaea|AH20G28060.1 A.hypogaea|AH05G10640.1 A.hypogaea|AH20G03220.1 A.hypogaea|AH12G34930.1 A.h…
Group_0433: A.hypogaea|AH11G40080.1 A.hypogaea|AH18G33390.1 A.hypogaea|AH09G25740.1 A.hypogaea|AH09G25720.1 A.hypogaea|AH19G46810.1 A.hypogaea|AH19G46800.1 A.hypogaea|AH09G25700.1 A.hypogaea|AH19G46790.1 A.hypogaea|AH14G26640.1 A.hypogaea|AH14G30040.1 A.ipaensis|AIB02G0745.1 A.ipaensis|AIB08G3058.1 A.ipaensis|AIB09G4244.1 A.ipaensis|AIB04G2946.1 A.duranensis|ADA04G2325.1 A.duranensis|ADA08G2129.1…
Group_0434: A.duranensis|ADA01G0007.1 A.duranensis|ADA07G0644.1 A.duranensis|ADA08G1169.1 A.duranensis|ADA08G1179.1 A.duranensis|ADA08G1221.1 A.duranensis|ADA10G1143.1 A.hypogaea|AH06G22830.1 A.hypogaea|AH20G13520.1 A.hypogaea|AH07G05900.1 A.hypogaea|AH17G06830.1 A.hypogaea|AH08G13700.1 A.hypogaea|AH09G30460.1 A.hypogaea|AH11G10370.1 A.hypogaea|AH18G02920.1 A.ipaensis|AIB01G1028.1 A.ipaensis|AIB0…
Group_0435: A.duranensis|ADA01G0086.1 A.duranensis|ADA04G3087.1 A.duranensis|ADA09G2499.1 A.hypogaea|AH01G00490.1 A.hypogaea|AH04G33630.1 A.hypogaea|AH11G08870.1 A.hypogaea|AH09G01010.1 A.hypogaea|AH14G37110.1 A.hypogaea|AH14G37070.1 A.hypogaea|AH19G32790.1 A.hypogaea|AH19G01260.1 A.hypogaea|AH09G25020.1 A.ipaensis|AIB01G0888.1 A.ipaensis|AIB09G4337.1 A.ipaensis|AIB04G3871.1 A.duranensis|ADA09G01…
Group_0436: A.duranensis|ADA01G0132.1 A.duranensis|ADA02G2684.1 A.duranensis|ADA07G0250.1 A.duranensis|ADA06G1703.1 A.hypogaea|AH00G1766.1 A.hypogaea|AH01G01210.1 A.hypogaea|AH09G16750.1 A.hypogaea|AH11G08020.1 A.hypogaea|AH07G02910.1 A.hypogaea|AH00G02060.1 A.hypogaea|AH02G30850.1 A.hypogaea|AH16G20030.1 A.hypogaea|AH06G16950.1 A.ipaensis|AIB01G0802.1 A.ipaensis|AIB06G2290.1 A.ipaensis|AIB07G028…
Group_0437: A.duranensis|ADA01G0326.1 A.duranensis|ADA07G0095.1 A.hypogaea|AH01G03340.1 A.hypogaea|AH12G38850.1 A.hypogaea|AH17G01710.1 A.hypogaea|AH11G05640.1 A.hypogaea|AH12G01140.1 A.hypogaea|AH05G40870.1 A.hypogaea|AH07G01010.1 A.hypogaea|AH10G05430.1 A.hypogaea|AH18G21830.1 A.ipaensis|AIB01G0501.1 A.ipaensis|AIB07G0101.1 A.ipaensis|AIB02G0034.1 A.ipaensis|AIB05G0048.1 A.ipaensis|AIB07G3549.1…
Group_0438: A.duranensis|ADA01G0423.1 A.duranensis|ADA02G2105.1 A.duranensis|ADA04G2022.1 A.duranensis|ADA06G1089.1 A.duranensis|ADA07G1181.1 A.hypogaea|AH01G04440.1 A.hypogaea|AH12G31950.1 A.hypogaea|AH12G37440.1 A.hypogaea|AH04G17920.1 A.hypogaea|AH06G10920.1 A.hypogaea|AH07G24220.1 A.hypogaea|AH11G03270.1 A.hypogaea|AH16G00550.1 A.hypogaea|AH18G26420.1 A.ipaensis|AIB01G0345.1 A.ipaensis|AIB02G…
Group_0439: A.duranensis|ADA01G0538.1 A.duranensis|ADA04G2298.1 A.duranensis|ADA04G2300.1 A.duranensis|ADA06G2104.1 A.duranensis|ADA07G1006.1 A.hypogaea|AH11G22290.1 A.hypogaea|AH06G23150.1 A.hypogaea|AH11G00270.1 A.hypogaea|AH04G25520.1 A.hypogaea|AH04G25570.1 A.hypogaea|AH13G30820.1 A.hypogaea|AH14G31310.1 A.hypogaea|AH17G10930.1 A.hypogaea|AH07G10990.1 A.ipaensis|AIB01G0209.1 A.ipaensis|AIB04G…
Group_0440: A.duranensis|ADA01G0590.1 A.duranensis|ADA05G0225.1 A.hypogaea|AH01G05650.1 A.hypogaea|AH10G24290.1 A.hypogaea|AH20G00260.1 A.hypogaea|AH03G15250.1 A.hypogaea|AH09G15500.1 A.hypogaea|AH16G16430.1 A.hypogaea|AH16G16470.1 A.hypogaea|AH13G17590.1 A.hypogaea|AH19G30680.1 A.ipaensis|AIB03G1769.1 A.ipaensis|AIB06G1531.1 A.ipaensis|AIB09G2757.1 A.ipaensis|AIB05G0232.1 A.ipaensis|AIB10G0028.1…
Group_0441: A.duranensis|ADA01G0621.1 A.duranensis|ADA04G3091.1 A.hypogaea|AH00G1993.1 A.hypogaea|AH00G5097.1 A.hypogaea|AH13G40710.1 A.hypogaea|AH14G09760.1 A.hypogaea|AH00G04670.1 A.hypogaea|AH15G31090.1 A.hypogaea|AH15G40270.1 A.hypogaea|AH01G06030.1 A.hypogaea|AH04G32210.1 A.hypogaea|AH10G34290.1 A.hypogaea|AH13G58730.1 A.hypogaea|AH12G28100.1 A.hypogaea|AH15G02000.1 A.ipaensis|AIB04G3877.1 A…
Group_0442: A.duranensis|ADA01G0688.1 A.duranensis|ADA06G1225.1 A.duranensis|ADA06G1229.1 A.duranensis|ADA06G1227.1 A.duranensis|ADA08G0176.1 A.hypogaea|AH01G06590.1 A.hypogaea|AH06G12610.1 A.hypogaea|AH11G02000.1 A.hypogaea|AH16G01750.1 A.hypogaea|AH06G12680.1 A.hypogaea|AH16G01740.1 A.hypogaea|AH06G12650.1 A.hypogaea|AH08G00770.1 A.hypogaea|AH20G19700.1 A.ipaensis|AIB06G0033.1 A.ipaensis|AIB07G…
Group_0443: A.duranensis|ADA01G0713.1 A.duranensis|ADA01G2784.1 A.duranensis|ADA04G0547.1 A.duranensis|ADA10G0192.1 A.hypogaea|AH00G3097.1 A.hypogaea|AH04G06120.1 A.hypogaea|AH11G21040.1 A.hypogaea|AH14G06540.1 A.hypogaea|AH20G07110.1 A.hypogaea|AH01G06920.1 A.hypogaea|AH04G06100.1 A.hypogaea|AH14G06520.1 A.ipaensis|AIB01G0117.1 A.ipaensis|AIB01G2991.1 A.ipaensis|AIB04G0741.1 A.ipaensis|AIB10G037…
Group_0444: A.duranensis|ADA01G1376.1 A.duranensis|ADA05G0952.1 A.duranensis|ADA06G1261.1 A.duranensis|ADA08G0224.1 A.hypogaea|AH01G13620.1 A.hypogaea|AH11G20320.1 A.hypogaea|AH15G07620.1 A.hypogaea|AH16G02000.1 A.hypogaea|AH13G57700.1 A.hypogaea|AH03G04110.1 A.hypogaea|AH13G02610.1 A.hypogaea|AH07G19550.1 A.hypogaea|AH08G02920.1 A.ipaensis|AIB01G1691.1 A.ipaensis|AIB05G1071.1 A.ipaensis|AIB06G00…
Group_0445: A.duranensis|ADA01G1460.1 A.duranensis|ADA05G0927.1 A.duranensis|ADA06G3012.1 A.duranensis|ADA08G0947.1 A.hypogaea|AH00G5485.1 A.hypogaea|AH05G19340.1 A.hypogaea|AH16G42860.1 A.hypogaea|AH08G10320.1 A.hypogaea|AH00G00150.1 A.hypogaea|AH01G11200.1 A.hypogaea|AH01G17410.1 A.hypogaea|AH14G19240.1 A.hypogaea|AH15G05060.1 A.hypogaea|AH16G42880.1 A.ipaensis|AIB01G1806.1 A.ipaensis|AIB05G103…
Group_0446: A.duranensis|ADA01G1554.1 A.duranensis|ADA05G0874.1 A.duranensis|ADA07G2008.1 A.duranensis|ADA08G0866.1 A.hypogaea|AH03G18950.1 A.hypogaea|AH15G34070.1 A.hypogaea|AH15G33340.1 A.hypogaea|AH05G07780.1 A.hypogaea|AH05G25150.1 A.hypogaea|AH11G24490.1 A.hypogaea|AH15G04230.1 A.hypogaea|AH01G19070.1 A.hypogaea|AH15G38890.1 A.hypogaea|AH07G22240.1 A.hypogaea|AH17G17580.1 A.hypogaea|AH17G362…
Group_0447: A.duranensis|ADA01G2013.1 A.duranensis|ADA02G0417.1 A.duranensis|ADA04G1442.1 A.hypogaea|AH00G2355.1 A.hypogaea|AH02G04780.1 A.hypogaea|AH09G35660.1 A.hypogaea|AH04G16620.1 A.hypogaea|AH05G25410.1 A.hypogaea|AH12G06040.1 A.hypogaea|AH14G18150.1 A.hypogaea|AH09G38610.1 A.hypogaea|AH11G31490.1 A.ipaensis|AIB01G3202.1 A.ipaensis|AIB01G3205.1 A.ipaensis|AIB02G0578.1 A.ipaensis|AIB04G0011.…
Group_0448: A.duranensis|ADA01G2386.1 A.duranensis|ADA04G0906.1 A.duranensis|ADA06G0451.1 A.duranensis|ADA07G2094.1 A.duranensis|ADA09G0125.1 A.hypogaea|AH18G24590.1 A.hypogaea|AH05G28340.1 A.hypogaea|AH01G27590.1 A.hypogaea|AH09G01040.1 A.hypogaea|AH19G01210.1 A.hypogaea|AH09G26840.1 A.hypogaea|AH14G11370.1 A.hypogaea|AH06G06110.1 A.hypogaea|AH16G39190.1 A.ipaensis|AIB01G3562.1 A.ipaensis|AIB04G…
Group_0449: A.duranensis|ADA01G2435.1 A.duranensis|ADA05G0407.1 A.duranensis|ADA01G2436.1 A.duranensis|ADA03G3683.1 A.duranensis|ADA05G1515.1 A.hypogaea|AH00G3421.1 A.hypogaea|AH05G02500.1 A.hypogaea|AH13G18650.1 A.hypogaea|AH13G46310.1 A.hypogaea|AH18G30560.1 A.hypogaea|AH18G30540.1 A.hypogaea|AH05G08950.1 A.hypogaea|AH15G17310.1 A.ipaensis|AIB01G3489.1 A.ipaensis|AIB03G4377.1 A.ipaensis|AIB05G2…
Group_0450: A.duranensis|ADA01G2550.1 A.duranensis|ADA04G0954.1 A.duranensis|ADA05G2485.1 A.duranensis|ADA07G2166.1 A.duranensis|ADA09G0229.1 A.hypogaea|AH01G21080.1 A.hypogaea|AH01G20390.1 A.hypogaea|AH01G24710.1 A.hypogaea|AH11G34040.1 A.hypogaea|AH00G01000.1 A.hypogaea|AH05G28840.1 A.hypogaea|AH15G31070.1 A.hypogaea|AH09G03100.1 A.hypogaea|AH19G03050.1 A.ipaensis|AIB01G3344.1 A.ipaensis|AIB04G…
Group_0451: A.duranensis|ADA02G0268.1 A.duranensis|ADA06G0214.1 A.duranensis|ADA03G1481.1 A.hypogaea|AH00G2707.1 A.hypogaea|AH03G31930.1 A.hypogaea|AH16G32230.1 A.hypogaea|AH15G19510.1 A.hypogaea|AH02G03280.1 A.hypogaea|AH06G08120.1 A.hypogaea|AH12G03490.1 A.hypogaea|AH15G06610.1 A.hypogaea|AH16G32300.1 A.ipaensis|AIB02G0320.1 A.ipaensis|AIB06G1265.1 A.ipaensis|AIB03G1944.1 A.ipaensis|AIB06G1261.…
Group_0452: A.duranensis|ADA02G0551.1 A.duranensis|ADA02G1424.1 A.duranensis|ADA08G2295.1 A.hypogaea|AH02G06210.1 A.hypogaea|AH16G23150.1 A.hypogaea|AH12G08340.1 A.hypogaea|AH12G21750.1 A.hypogaea|AH16G23160.1 A.hypogaea|AH11G39360.1 A.hypogaea|AH08G23600.1 A.hypogaea|AH18G34420.1 A.hypogaea|AH19G22450.1 A.ipaensis|AIB02G0792.1 A.ipaensis|AIB08G3365.1 A.ipaensis|AIB08G2953.1 A.ipaensis|AIB08G2954…
Group_0453: A.duranensis|ADA02G0840.1 A.duranensis|ADA02G1331.1 A.duranensis|ADA02G2638.1 A.duranensis|ADA07G1793.1 A.hypogaea|AH02G10150.1 A.hypogaea|AH02G14930.1 A.hypogaea|AH03G17050.1 A.hypogaea|AH03G17060.1 A.hypogaea|AH06G18670.1 A.hypogaea|AH14G29120.1 A.hypogaea|AH18G20390.1 A.hypogaea|AH12G17070.1 A.hypogaea|AH17G16390.1 A.ipaensis|AIB07G1593.1 A.ipaensis|AIB10G2046.1 A.duranensis|ADA02G…
Group_0454: A.duranensis|ADA02G1522.1 A.duranensis|ADA03G2763.1 A.duranensis|ADA04G3160.1 A.duranensis|ADA08G2556.1 A.duranensis|ADA03G2764.1 A.hypogaea|AH02G17650.1 A.hypogaea|AH12G20030.1 A.hypogaea|AH03G35470.1 A.hypogaea|AH04G33040.1 A.hypogaea|AH08G25840.1 A.hypogaea|AH13G19350.1 A.hypogaea|AH14G39800.1 A.hypogaea|AH03G35460.1 A.hypogaea|AH13G35110.1 A.ipaensis|AIB02G2069.1 A.ipaensis|AIB03G…
Group_0455: A.duranensis|ADA02G1842.1 A.duranensis|ADA02G1843.1 A.duranensis|ADA02G1856.1 A.duranensis|ADA02G1936.1 A.duranensis|ADA05G1119.1 A.hypogaea|AH02G21470.1 A.hypogaea|AH02G21670.1 A.hypogaea|AH02G21700.1 A.hypogaea|AH09G17010.1 A.hypogaea|AH11G19820.1 A.hypogaea|AH15G05580.1 A.hypogaea|AH02G21680.1 A.hypogaea|AH02G21690.1 A.hypogaea|AH09G17000.1 A.hypogaea|AH15G05590.1 A.ipaensis|AIB02G…
Group_0456: A.duranensis|ADA02G2734.1 A.duranensis|ADA06G1481.1 A.duranensis|ADA03G0063.1 A.duranensis|ADA08G1369.1 A.hypogaea|AH02G30340.1 A.hypogaea|AH10G08350.1 A.hypogaea|AH03G21200.1 A.hypogaea|AH13G05460.1 A.hypogaea|AH03G21210.1 A.hypogaea|AH08G14520.1 A.hypogaea|AH13G05470.1 A.hypogaea|AH18G05750.1 A.hypogaea|AH20G13420.1 A.ipaensis|AI1375G0001.1 A.ipaensis|AIB02G3659.1 A.ipaensis|AIB06G1…
Group_0457: A.duranensis|ADA03G0101.1 A.duranensis|ADA04G1361.1 A.duranensis|ADA05G3131.1 A.duranensis|ADA07G2442.1 A.duranensis|ADA07G2443.1 A.hypogaea|AH03G00880.1 A.hypogaea|AH04G19450.1 A.hypogaea|AH07G25180.1 A.hypogaea|AH07G25200.1 A.hypogaea|AH13G05180.1 A.hypogaea|AH14G21340.1 A.hypogaea|AH18G28690.1 A.hypogaea|AH18G28660.1 A.hypogaea|AH15G23410.1 A.ipaensis|AIB03G0299.1 A.ipaensis|AIB04G…
Group_0458: A.duranensis|ADA03G0117.1 A.duranensis|ADA05G3413.1 A.duranensis|ADA08G1332.1 A.duranensis|ADA09G3097.1 A.hypogaea|AH03G01120.1 A.hypogaea|AH05G39450.1 A.hypogaea|AH16G31550.1 A.hypogaea|AH13G04980.1 A.hypogaea|AH18G06340.1 A.hypogaea|AH19G02200.1 A.hypogaea|AH09G37750.1 A.hypogaea|AH10G24140.1 A.hypogaea|AH16G31540.1 A.hypogaea|AH18G06350.1 A.ipaensis|AIB03G0320.1 A.ipaensis|AIB05G44…
Group_0459: A.duranensis|ADA03G0463.1 A.duranensis|ADA03G0687.1 A.duranensis|ADA10G3611.1 A.duranensis|ADA09G2535.1 A.hypogaea|AH05G14290.1 A.hypogaea|AH13G12840.1 A.hypogaea|AH15G09200.1 A.hypogaea|AH03G07410.1 A.hypogaea|AH11G17050.1 A.hypogaea|AH10G32460.1 A.hypogaea|AH19G47340.1 A.hypogaea|AH20G34220.1 A.hypogaea|AH13G07130.1 A.ipaensis|AIB03G0783.1 A.ipaensis|AIB03G1039.1 A.ipaensis|AIB09G42…
Group_0460: A.duranensis|ADA03G0489.1 A.duranensis|ADA06G1221.1 A.duranensis|ADA08G0297.1 A.duranensis|ADA09G3101.1 A.hypogaea|AH03G05500.1 A.hypogaea|AH06G12570.1 A.hypogaea|AH08G02210.1 A.hypogaea|AH13G07490.1 A.hypogaea|AH13G07480.1 A.hypogaea|AH16G07140.1 A.hypogaea|AH17G24690.1 A.hypogaea|AH16G01700.1 A.hypogaea|AH09G37700.1 A.hypogaea|AH10G24220.1 A.ipaensis|AIB03G0817.1 A.ipaensis|AIB06G00…
Group_0461: A.duranensis|ADA03G0937.1 A.duranensis|ADA08G1493.1 A.duranensis|ADA10G3144.1 A.duranensis|ADA06G1844.1 A.duranensis|ADA09G1694.1 A.hypogaea|AH03G09340.1 A.hypogaea|AH06G14280.1 A.hypogaea|AH08G18280.1 A.hypogaea|AH10G33590.1 A.hypogaea|AH13G09660.1 A.hypogaea|AH13G28270.1 A.hypogaea|AH16G09690.1 A.hypogaea|AH18G04280.1 A.hypogaea|AH17G26890.1 A.ipaensis|AIB03G1335.1 A.ipaensis|AIB08G…
Group_0462: A.duranensis|ADA03G1147.1 A.duranensis|ADA09G1925.1 A.hypogaea|AH00G06130.1 A.hypogaea|AH04G01210.1 A.hypogaea|AH08G14730.1 A.hypogaea|AH10G13590.1 A.hypogaea|AH05G01440.1 A.hypogaea|AH20G36210.1 A.hypogaea|AH18G36570.1 A.hypogaea|AH14G30690.1 A.hypogaea|AH15G24520.1 A.ipaensis|AIB04G3010.1 A.ipaensis|AIB05G2869.1 A.ipaensis|AIB05G1137.1 A.hypogaea|AH15G06860.1 A.ipaensis|AIB04G3011.1…
Group_0463: A.duranensis|ADA03G1186.1 A.duranensis|ADA07G0097.1 A.duranensis|ADA06G2854.1 A.hypogaea|AH07G01030.1 A.hypogaea|AH03G16800.1 A.hypogaea|AH17G01730.1 A.hypogaea|AH12G38830.1 A.hypogaea|AH05G08420.1 A.hypogaea|AH10G17050.1 A.hypogaea|AH00G01590.1 A.hypogaea|AH00G01560.1 A.hypogaea|AH16G41940.1 A.ipaensis|AIB06G3803.1 A.ipaensis|AIB06G3876.1 A.ipaensis|AIB07G0104.1 A.ipaensis|AIB07G0105…
Group_0464: A.duranensis|ADA04G1822.1 A.duranensis|ADA04G2036.1 A.duranensis|ADA04G2255.1 A.hypogaea|AH00G5452.1 A.hypogaea|AH07G20370.1 A.hypogaea|AH04G27720.1 A.hypogaea|AH04G24060.1 A.hypogaea|AH11G18080.1 A.hypogaea|AH16G20160.1 A.hypogaea|AH14G28160.1 A.hypogaea|AH19G19430.1 A.hypogaea|AH20G27630.1 A.hypogaea|AH14G28140.1 A.hypogaea|AH11G25920.1 A.ipaensis|AIB01G1760.1 A.ipaensis|AIB04G1988.…
Group_0465: A.duranensis|ADA04G2421.1 A.duranensis|ADA04G2428.1 A.duranensis|ADA04G2430.1 A.duranensis|ADA04G2431.1 A.hypogaea|AH04G22600.1 A.hypogaea|AH04G22670.1 A.hypogaea|AH14G30970.1 A.hypogaea|AH04G29300.1 A.hypogaea|AH04G29310.1 A.hypogaea|AH04G22700.1 A.hypogaea|AH04G22690.1 A.hypogaea|AH04G16830.1 A.hypogaea|AH04G16810.1 A.ipaensis|AIB04G3044.1 A.ipaensis|AIB04G3050.1 A.ipaensis|AIB04G30…
Group_0466: A.duranensis|ADA06G1953.1 A.duranensis|ADA08G2086.1 A.duranensis|ADA10G3432.1 A.duranensis|ADA08G2088.1 A.duranensis|ADA10G0778.1 A.hypogaea|AH16G28720.1 A.hypogaea|AH11G39540.1 A.hypogaea|AH10G29210.1 A.hypogaea|AH18G34120.1 A.hypogaea|AH13G55770.1 A.hypogaea|AH20G10310.1 A.hypogaea|AH11G39550.1 A.hypogaea|AH18G34100.1 A.ipaensis|AIB06G2591.1 A.ipaensis|AIB08G2993.1 A.ipaensis|AIB10G…
Group_0467: A.duranensis|ADA06G2405.1 A.duranensis|ADA10G3304.1 A.duranensis|ADA06G2406.1 A.duranensis|ADA10G3303.1 A.hypogaea|AH06G25690.1 A.hypogaea|AH16G36290.1 A.hypogaea|AH13G59480.1 A.hypogaea|AH06G25700.1 A.hypogaea|AH10G29930.1 A.hypogaea|AH16G36300.1 A.hypogaea|AH18G41230.1 A.hypogaea|AH08G26300.1 A.hypogaea|AH10G29940.1 A.ipaensis|AIB06G3249.1 A.ipaensis|AIB10G3839.1 A.ipaensis|AIB06G32…
Group_0468: A.duranensis|ADA08G1357.1 A.duranensis|ADA09G3134.1 A.hypogaea|AH02G15970.1 A.hypogaea|AH08G14660.1 A.hypogaea|AH12G21850.1 A.hypogaea|AH18G05910.1 A.hypogaea|AH19G39770.1 A.hypogaea|AH19G38940.1 A.hypogaea|AH03G00630.1 A.hypogaea|AH13G05340.1 A.hypogaea|AH03G00640.1 A.ipaensis|AIB02G1897.1 A.ipaensis|AIB08G0433.1 A.ipaensis|AIB09G3402.1 A.duranensis|ADA02G1417.1 A.duranensis|ADA03G00…
Group_0469: A.hypogaea|AH00G1228.1 A.hypogaea|AH07G25010.1 A.hypogaea|AH09G19710.1 A.hypogaea|AH03G38170.1 A.hypogaea|AH00G2293.1 A.hypogaea|AH04G21300.1 A.hypogaea|AH05G19840.1 A.hypogaea|AH17G00110.1 A.hypogaea|AH06G20700.1 A.hypogaea|AH09G17330.1 A.hypogaea|AH02G04540.1 A.hypogaea|AH01G20000.1 A.hypogaea|AH02G26350.1 A.hypogaea|AH06G16970.1 A.hypogaea|AH15G16910.1 A.hypogaea|AH20G15940.1 A.hyp…
Group_0470: A.hypogaea|AH00G1441.1 A.hypogaea|AH11G33650.1 A.hypogaea|AH02G14030.1 A.hypogaea|AH01G15420.1 A.hypogaea|AH17G05540.1 A.hypogaea|AH12G22470.1 A.hypogaea|AH13G33660.1 A.hypogaea|AH16G28640.1 A.hypogaea|AH14G31080.1 A.hypogaea|AH14G15140.1 A.hypogaea|AH18G05830.1 A.hypogaea|AH11G07100.1 A.hypogaea|AH13G43360.1 A.hypogaea|AH08G09870.1 A.hypogaea|AH11G27800.1 A.hypogaea|AH04G15350.1 A.hy…
Group_0471: A.hypogaea|AH06G19090.1 A.hypogaea|AH16G28170.1 A.hypogaea|AH08G21300.1 A.hypogaea|AH13G25300.1 A.hypogaea|AH03G23050.1 A.hypogaea|AH13G12130.1 A.hypogaea|AH08G05840.1 A.hypogaea|AH17G28950.1 A.hypogaea|AH06G02400.1 A.hypogaea|AH16G04400.1 A.ipaensis|AIB01G3850.1 A.ipaensis|AIB03G2393.1 A.duranensis|ADA03G0750.1 A.ipaensis|AIB03G1105.1 A.duranensis|ADA03G1868.1 A.duranensis|ADA06G0861…
Group_0472: A.hypogaea|AH01G37220.1 A.hypogaea|AH01G37200.1 A.hypogaea|AH01G37190.1 A.hypogaea|AH13G25530.1 A.hypogaea|AH13G25430.1 A.hypogaea|AH13G25420.1 A.hypogaea|AH13G25490.1 A.hypogaea|AH13G25480.1 A.hypogaea|AH13G25450.1 A.ipaensis|AIB03G2422.1 A.ipaensis|AIB03G2432.1 A.duranensis|ADA01G2872.1 A.ipaensis|AIB03G2421.1 A.duranensis|ADA01G2873.1 A.ipaensis|AIB03G2427.1 A.duranensis|ADA01G2875…
Group_0473: A.hypogaea|AH13G29920.1 A.hypogaea|AH10G22050.1 A.hypogaea|AH11G30130.1 A.hypogaea|AH11G30140.1 A.hypogaea|AH09G38090.1 A.hypogaea|AH11G30110.1 A.hypogaea|AH11G30220.1 A.ipaensis|AIB01G3138.1 A.ipaensis|AIB01G3139.1 A.ipaensis|AIB01G3148.1 A.ipaensis|AIB01G3149.1 A.ipaensis|AIB01G3150.1 A.ipaensis|AIB01G3153.1 A.ipaensis|AIB01G3154.1 A.ipaensis|AIB09G3579.1 A.ipaensis|AIB01G3152.1 A.d…
Group_0474: A.hypogaea|AH06G12320.1 A.hypogaea|AH16G01500.1 A.hypogaea|AH09G05320.1 A.hypogaea|AH13G36910.1 A.hypogaea|AH17G30760.1 A.hypogaea|AH19G06750.1 A.hypogaea|AH19G06760.1 A.hypogaea|AH09G17260.1 A.hypogaea|AH15G16720.1 A.hypogaea|AH17G14020.1 A.hypogaea|AH16G34540.1 A.ipaensis|AIB03G2879.1 A.ipaensis|AIB05G2441.1 A.ipaensis|AIB07G1885.1 A.ipaensis|AIB06G0060.1 A.ipaensis|AIB09G0780.1 A.d…
Group_0475: A.ipaensis|AIB01G1173.1 A.ipaensis|AIB09G3864.1 A.ipaensis|AIB08G1794.1 A.ipaensis|AIB09G1818.1 A.ipaensis|AIB03G2823.1 A.ipaensis|AIB02G2044.1 A.ipaensis|AIB08G2416.1 A.ipaensis|AIB02G1466.1 A.ipaensis|AIB01G1763.1 A.ipaensis|AIB07G0346.1 A.ipaensis|AIB02G1382.1 A.ipaensis|AIB09G0534.1 A.ipaensis|AIB10G3773.1 A.ipaensis|AIB06G3158.1 A.ipaensis|AIB10G1465.1 A.ipaensis|AIB05G1005.1 A.i…
Group_0476: A.duranensis|AD1607G0001.1 A.duranensis|ADA04G1091.1 A.duranensis|ADA01G0939.1 A.duranensis|ADA04G2437.1 A.duranensis|ADA06G1599.1 A.duranensis|ADA07G1454.1 A.duranensis|ADA07G1800.1 A.duranensis|ADA04G3244.1 A.duranensis|ADA09G1594.1 A.hypogaea|AH06G16540.1 A.hypogaea|AH20G27010.1 A.hypogaea|AH17G21240.1 A.hypogaea|AH19G40480.1 A.ipaensis|AIB03G1996.1 A.ipaensis|AIB07G2330.1 A.ipaens…
Group_0477: A.duranensis|ADA01G0116.1 A.duranensis|ADA05G0828.1 A.duranensis|ADA03G0449.1 A.hypogaea|AH01G01050.1 A.hypogaea|AH05G07350.1 A.hypogaea|AH11G08280.1 A.hypogaea|AH15G03850.1 A.hypogaea|AH09G28260.1 A.hypogaea|AH13G06960.1 A.hypogaea|AH09G28250.1 A.hypogaea|AH13G06950.1 A.hypogaea|AH17G28770.1 A.hypogaea|AH08G00210.1 A.ipaensis|AIB01G0821.1 A.ipaensis|AIB05G0926.1 A.ipaensis|AIB03G0767…
Group_0478: A.duranensis|ADA01G0286.1 A.duranensis|ADA03G2598.1 A.duranensis|ADA07G0108.1 A.duranensis|ADA07G0060.1 A.duranensis|ADA07G0061.1 A.hypogaea|AH01G09870.1 A.hypogaea|AH07G00540.1 A.hypogaea|AH13G08590.1 A.hypogaea|AH07G00720.1 A.hypogaea|AH17G01270.1 A.ipaensis|AIB01G0562.1 A.ipaensis|AIB03G3235.1 A.ipaensis|AIB07G0114.1 A.ipaensis|AIB05G4339.1 A.ipaensis|AIB05G4359.1 A.ipaensis|AIB07G…
Group_0479: A.duranensis|ADA01G0614.1 A.duranensis|ADA05G0263.1 A.duranensis|ADA07G0024.1 A.duranensis|ADA08G0264.1 A.duranensis|ADA02G0168.1 A.hypogaea|AH00G1257.1 A.hypogaea|AH01G05930.1 A.hypogaea|AH02G01530.1 A.hypogaea|AH12G38800.1 A.hypogaea|AH08G02480.1 A.hypogaea|AH10G24670.1 A.hypogaea|AH20G00020.1 A.hypogaea|AH12G02190.1 A.hypogaea|AH13G56960.1 A.ipaensis|AIB03G5012.1 A.ipaensis|AIB05G0…
Group_0480: A.duranensis|ADA01G0793.1 A.duranensis|ADA07G0301.1 A.duranensis|ADA01G2648.1 A.duranensis|ADA04G0339.1 A.hypogaea|AH01G07850.1 A.hypogaea|AH07G02530.1 A.hypogaea|AH11G00940.1 A.hypogaea|AH17G03930.1 A.hypogaea|AH01G27440.1 A.hypogaea|AH00G09710.1 A.hypogaea|AH11G31590.1 A.hypogaea|AH01G31470.1 A.hypogaea|AH11G31480.1 A.hypogaea|AH04G01600.1 A.hypogaea|AH14G04190.1 A.ipaensis|AIB01G00…
Group_0481: A.duranensis|ADA01G2109.1 A.duranensis|ADA03G1859.1 A.duranensis|ADA08G1093.1 A.duranensis|ADA09G0465.1 A.hypogaea|AH01G22200.1 A.hypogaea|AH08G21260.1 A.hypogaea|AH07G14450.1 A.hypogaea|AH13G25000.1 A.hypogaea|AH08G01350.1 A.hypogaea|AH09G06690.1 A.hypogaea|AH18G01420.1 A.hypogaea|AH19G05800.1 A.ipaensis|AIB01G3845.1 A.ipaensis|AIB03G2387.1 A.ipaensis|AIB08G0127.1 A.ipaensis|AIB09G06…
Group_0482: A.duranensis|ADA01G2206.1 A.duranensis|ADA03G1594.1 A.duranensis|ADA03G3183.1 A.duranensis|ADA10G0293.1 A.hypogaea|AH01G09940.1 A.hypogaea|AH11G42370.1 A.hypogaea|AH01G09950.1 A.hypogaea|AH12G37790.1 A.hypogaea|AH03G17250.1 A.hypogaea|AH03G38080.1 A.hypogaea|AH11G42380.1 A.hypogaea|AH10G19500.1 A.hypogaea|AH13G21980.1 A.hypogaea|AH20G05910.1 A.ipaensis|AIB01G3755.1 A.ipaensis|AIB02G34…
Group_0483: A.duranensis|ADA01G2511.1 A.duranensis|ADA04G0883.1 A.duranensis|ADA05G1246.1 A.duranensis|ADA08G1754.1 A.hypogaea|AH01G25120.1 A.hypogaea|AH01G31510.1 A.hypogaea|AH05G19020.1 A.hypogaea|AH11G34920.1 A.hypogaea|AH14G10720.1 A.hypogaea|AH15G07960.1 A.hypogaea|AH18G11220.1 A.hypogaea|AH08G19460.1 A.hypogaea|AH08G19450.1 A.hypogaea|AH18G11230.1 A.ipaensis|AIB01G3389.1 A.ipaensis|AIB04G11…
Group_0484: A.duranensis|ADA01G2568.1 A.duranensis|ADA02G2492.1 A.duranensis|ADA04G1000.1 A.duranensis|ADA05G2974.1 A.hypogaea|AH00G2184.1 A.hypogaea|AH00G3242.1 A.hypogaea|AH01G24500.1 A.hypogaea|AH02G27640.1 A.hypogaea|AH04G10270.1 A.hypogaea|AH11G33760.1 A.hypogaea|AH14G13730.1 A.hypogaea|AH05G30930.1 A.hypogaea|AH05G32300.1 A.hypogaea|AH08G05760.1 A.ipaensis|AIB01G3321.1 A.ipaensis|AIB02G3306…
Group_0485: A.duranensis|ADA01G2699.1 A.duranensis|ADA04G0407.1 A.duranensis|ADA07G0200.1 A.hypogaea|AH01G01760.1 A.hypogaea|AH11G07600.1 A.hypogaea|AH01G15570.1 A.hypogaea|AH04G04040.1 A.hypogaea|AH07G02250.1 A.hypogaea|AH11G32540.1 A.hypogaea|AH17G02470.1 A.hypogaea|AH14G03390.1 A.hypogaea|AH17G02460.1 A.ipaensis|AIB01G0722.1 A.ipaensis|AIB01G3109.1 A.ipaensis|AIB07G0218.1 A.ipaensis|AIB04G0566…
Group_0486: A.duranensis|ADA01G2896.1 A.duranensis|ADA02G2555.1 A.duranensis|ADA04G0208.1 A.duranensis|ADA04G0209.1 A.hypogaea|AH12G41680.1 A.hypogaea|AH01G37440.1 A.hypogaea|AH02G31910.1 A.hypogaea|AH04G02990.1 A.hypogaea|AH04G03010.1 A.hypogaea|AH14G05460.1 A.hypogaea|AH14G05430.1 A.hypogaea|AH20G03490.1 A.ipaensis|AIB02G3372.1 A.ipaensis|AIB04G0325.1 A.ipaensis|AIB10G0775.1 A.ipaensis|AIB04G03…
Group_0487: A.duranensis|ADA01G2962.1 A.duranensis|ADA01G2963.1 A.duranensis|ADA03G2230.1 A.duranensis|ADA09G1286.1 A.duranensis|ADA01G3006.1 A.hypogaea|AH11G22330.1 A.hypogaea|AH01G38080.1 A.hypogaea|AH06G21330.1 A.hypogaea|AH13G28400.1 A.hypogaea|AH17G23600.1 A.hypogaea|AH05G17890.1 A.hypogaea|AH11G18530.1 A.ipaensis|AIB03G2644.1 A.ipaensis|AIB04G1512.1 A.ipaensis|AIB07G2289.1 A.hypogaea|AH01G3…
Group_0488: A.duranensis|ADA01G3041.1 A.duranensis|ADA04G3054.1 A.duranensis|ADA10G3110.1 A.hypogaea|AH04G33990.1 A.hypogaea|AH10G27140.1 A.hypogaea|AH14G37490.1 A.hypogaea|AH17G27330.1 A.hypogaea|AH06G22620.1 A.hypogaea|AH16G23330.1 A.hypogaea|AH20G28290.1 A.hypogaea|AH10G25100.1 A.ipaensis|AIB01G2762.1 A.ipaensis|AIB04G3834.1 A.ipaensis|AIB05G2336.1 A.ipaensis|AIB10G3229.1 A.ipaensis|AIB10G3622…
Group_0489: A.duranensis|ADA02G2483.1 A.duranensis|ADA03G3174.1 A.duranensis|ADA06G2298.1 A.duranensis|ADA08G0783.1 A.hypogaea|AH00G2207.1 A.hypogaea|AH00G2276.1 A.hypogaea|AH02G27740.1 A.hypogaea|AH12G37680.1 A.hypogaea|AH03G38240.1 A.hypogaea|AH09G20570.1 A.hypogaea|AH17G38080.1 A.hypogaea|AH16G11310.1 A.hypogaea|AH14G18430.1 A.ipaensis|AIB02G3285.1 A.ipaensis|AIB02G3425.1 A.ipaensis|AIB06G3115…
Group_0490: A.duranensis|ADA02G2770.1 A.duranensis|ADA09G3094.1 A.duranensis|ADA03G0121.1 A.duranensis|ADA08G1330.1 A.duranensis|ADA05G3415.1 A.hypogaea|AH03G01160.1 A.hypogaea|AH16G31530.1 A.hypogaea|AH13G04950.1 A.hypogaea|AH18G06360.1 A.hypogaea|AH09G37780.1 A.hypogaea|AH10G24090.1 A.hypogaea|AH05G39470.1 A.hypogaea|AH19G02220.1 A.ipaensis|AIB02G3706.1 A.ipaensis|AIB09G3529.1 A.ipaensis|AIB03G…
Group_0491: A.duranensis|ADA03G0045.1 A.duranensis|ADA06G1664.1 A.duranensis|ADA08G1396.1 A.duranensis|ADA09G2316.1 A.hypogaea|AH03G21390.1 A.hypogaea|AH06G17230.1 A.hypogaea|AH07G13300.1 A.hypogaea|AH08G17190.1 A.hypogaea|AH13G05670.1 A.hypogaea|AH12G17350.1 A.hypogaea|AH18G05510.1 A.hypogaea|AH16G18950.1 A.ipaensis|AIB03G0244.1 A.ipaensis|AIB06G2167.1 A.ipaensis|AIB08G0473.1 A.ipaensis|AIB09G32…
Group_0492: A.duranensis|ADA03G0091.1 A.duranensis|ADA03G0094.1 A.duranensis|ADA10G0751.1 A.hypogaea|AH03G00750.1 A.hypogaea|AH13G05250.1 A.hypogaea|AH13G05260.1 A.hypogaea|AH17G12580.1 A.hypogaea|AH03G00760.1 A.hypogaea|AH03G00820.1 A.hypogaea|AH10G13030.1 A.hypogaea|AH13G05240.1 A.hypogaea|AH20G11430.1 A.ipaensis|AIB03G0290.1 A.ipaensis|AIB03G0292.1 A.ipaensis|AIB03G1909.1 A.ipaensis|AIB03G0293…
Group_0493: A.duranensis|ADA03G0328.1 A.duranensis|ADA03G0375.1 A.duranensis|ADA08G1130.1 A.duranensis|ADA10G0262.1 A.hypogaea|AH00G1440.1 A.hypogaea|AH03G04970.1 A.hypogaea|AH08G01790.1 A.hypogaea|AH12G13140.1 A.hypogaea|AH13G02160.1 A.hypogaea|AH13G02170.1 A.hypogaea|AH13G03590.1 A.hypogaea|AH18G03440.1 A.hypogaea|AH17G27250.1 A.ipaensis|AIB02G1285.1 A.ipaensis|AIB03G0465.1 A.ipaensis|AIB03G061…
Group_0494: A.duranensis|ADA03G1616.1 A.duranensis|ADA07G1696.1 A.duranensis|ADA09G0310.1 A.duranensis|ADA07G1693.1 A.duranensis|ADA09G0311.1 A.hypogaea|AH00G1302.1 A.hypogaea|AH01G20690.1 A.hypogaea|AH03G18410.1 A.hypogaea|AH09G02280.1 A.hypogaea|AH13G21830.1 A.hypogaea|AH18G01800.1 A.hypogaea|AH19G04080.1 A.hypogaea|AH00G1305.1 A.hypogaea|AH18G01780.1 A.ipaensis|AIB03G2070.1 A.ipaensis|AIB08G00…
Group_0495: A.duranensis|ADA03G1978.1 A.duranensis|ADA10G0650.1 A.hypogaea|AH03G21080.1 A.hypogaea|AH03G20910.1 A.hypogaea|AH14G12540.1 A.hypogaea|AH16G15360.1 A.hypogaea|AH07G27090.1 A.hypogaea|AH05G03490.1 A.hypogaea|AH20G12310.1 A.hypogaea|AH17G17140.1 A.ipaensis|AIB04G1023.1 A.ipaensis|AIB05G0555.1 A.ipaensis|AIB06G1597.1 A.ipaensis|AIB07G1675.1 A.ipaensis|AIB10G1113.1 A.duranensis|ADA07G2277…
Group_0496: A.duranensis|ADA03G2279.1 A.hypogaea|AH02G08050.1 A.hypogaea|AH04G33470.1 A.hypogaea|AH03G33370.1 A.hypogaea|AH16G13130.1 A.hypogaea|AH12G22310.1 A.hypogaea|AH07G08130.1 A.hypogaea|AH06G18370.1 A.hypogaea|AH03G36190.1 A.hypogaea|AH17G09390.1 A.hypogaea|AH10G02430.1 A.ipaensis|AIB02G1325.1 A.ipaensis|AIB06G1727.1 A.ipaensis|AIB02G2641.1 A.ipaensis|AIB07G0994.1 A.ipaensis|AIB06G1086.1 A…
Group_0497: A.duranensis|ADA03G2784.1 A.duranensis|ADA03G2788.1 A.duranensis|ADA08G2542.1 A.hypogaea|AH00G2130.1 A.hypogaea|AH03G35100.1 A.hypogaea|AH08G25710.1 A.hypogaea|AH13G35890.1 A.hypogaea|AH13G35940.1 A.hypogaea|AH18G40440.1 A.hypogaea|AH06G09650.1 A.hypogaea|AH16G25520.1 A.hypogaea|AH05G11120.1 A.ipaensis|AIB03G3452.1 A.ipaensis|AIB03G3456.1 A.ipaensis|AIB06G1065.1 A.ipaensis|AIB06G1492.…
Group_0498: A.duranensis|ADA03G2934.1 A.duranensis|ADA03G2950.1 A.duranensis|ADA05G0870.1 A.duranensis|ADA07G0066.1 A.hypogaea|AH05G07730.1 A.hypogaea|AH17G01440.1 A.hypogaea|AH09G07850.1 A.hypogaea|AH07G00750.1 A.hypogaea|AH07G10810.1 A.hypogaea|AH09G07660.1 A.hypogaea|AH11G31130.1 A.hypogaea|AH10G23680.1 A.hypogaea|AH20G33510.1 A.ipaensis|AIB07G0073.1 A.ipaensis|AIB07G1100.1 A.ipaensis|AIB10G31…
Group_0499: A.duranensis|ADA03G3438.1 A.duranensis|ADA04G0173.1 A.duranensis|ADA05G2783.1 A.duranensis|ADA07G0900.1 A.hypogaea|AH03G40550.1 A.hypogaea|AH16G25900.1 A.hypogaea|AH13G40880.1 A.hypogaea|AH15G30150.1 A.hypogaea|AH14G23120.1 A.hypogaea|AH11G30910.1 A.hypogaea|AH15G26890.1 A.ipaensis|AIB03G4114.1 A.ipaensis|AIB04G0251.1 A.ipaensis|AIB05G3167.1 A.ipaensis|AIB07G1084.1 A.ipaensis|AIB08G26…
Group_0500: A.duranensis|ADA03G4309.1 A.duranensis|ADA06G0546.1 A.duranensis|ADA07G2381.1 A.duranensis|ADA09G1021.1 A.hypogaea|AH03G27730.1 A.hypogaea|AH07G25910.1 A.hypogaea|AH09G11990.1 A.hypogaea|AH16G08770.1 A.hypogaea|AH02G10520.1 A.hypogaea|AH19G14820.1 A.hypogaea|AH20G30550.1 A.hypogaea|AH06G04990.1 A.hypogaea|AH16G08750.1 A.hypogaea|AH06G04970.1 A.ipaensis|AIB03G5066.1 A.ipaensis|AIB06G08…
Group_0501: A.duranensis|ADA04G0045.1 A.duranensis|ADA07G0416.1 A.hypogaea|AH04G00460.1 A.hypogaea|AH14G00960.1 A.hypogaea|AH04G00450.1 A.hypogaea|AH07G04360.1 A.hypogaea|AH10G34000.1 A.hypogaea|AH13G03440.1 A.hypogaea|AH17G27990.1 A.hypogaea|AH17G27980.1 A.hypogaea|AH17G26590.1 A.ipaensis|AIB03G0484.1 A.ipaensis|AIB04G0092.1 A.duranensis|ADA04G0046.1 A.ipaensis|AIB04G0093.1 A.duranensis|ADA10G31…
Group_0502: A.duranensis|ADA04G0694.1 A.duranensis|ADA04G0695.1 A.duranensis|ADA04G1044.1 A.duranensis|ADA05G3052.1 A.duranensis|ADA09G2735.1 A.duranensis|ADA09G2736.1 A.hypogaea|AH04G10650.1 A.hypogaea|AH04G11940.1 A.hypogaea|AH04G15920.1 A.hypogaea|AH14G08880.1 A.hypogaea|AH13G08480.1 A.hypogaea|AH05G35690.1 A.hypogaea|AH19G45130.1 A.ipaensis|AIB04G0897.1 A.ipaensis|AIB04G0898.1 A.ipaensis|AIB0…
Group_0503: A.duranensis|ADA04G3319.1 A.duranensis|ADA06G2160.1 A.duranensis|ADA09G0275.1 A.duranensis|ADA09G2904.1 A.duranensis|ADA10G2486.1 A.hypogaea|AH09G37020.1 A.hypogaea|AH06G23590.1 A.hypogaea|AH09G02650.1 A.hypogaea|AH14G41530.1 A.hypogaea|AH16G38110.1 A.hypogaea|AH19G03660.1 A.hypogaea|AH19G43800.1 A.hypogaea|AH20G32570.1 A.ipaensis|AIB04G4156.1 A.ipaensis|AIB06G2908.1 A.ipaensis|AIB09G…
Group_0504: A.duranensis|ADA05G3199.1 A.duranensis|ADA05G3257.1 A.duranensis|ADA05G3248.1 A.hypogaea|AH05G38740.1 A.hypogaea|AH05G38850.1 A.hypogaea|AH05G24980.1 A.hypogaea|AH15G38160.1 A.hypogaea|AH14G05190.1 A.hypogaea|AH16G32640.1 A.hypogaea|AH05G35480.1 A.hypogaea|AH05G35510.1 A.hypogaea|AH15G38950.1 A.hypogaea|AH15G39090.1 A.hypogaea|AH15G39030.1 A.ipaensis|AIB05G4226.1 A.ipaensis|AIB05G4232…
Group_0505: A.duranensis|ADA06G0418.1 A.duranensis|ADA07G2375.1 A.duranensis|ADA09G1260.1 A.hypogaea|AH00G4409.1 A.hypogaea|AH06G06280.1 A.hypogaea|AH16G10100.1 A.hypogaea|AH06G06320.1 A.hypogaea|AH16G10110.1 A.hypogaea|AH06G06300.1 A.hypogaea|AH07G25990.1 A.hypogaea|AH05G26050.1 A.hypogaea|AH18G17930.1 A.hypogaea|AH19G17290.1 A.ipaensis|AIB06G0986.1 A.ipaensis|AIB06G0987.1 A.ipaensis|AIB08G1766.…
Group_0506: A.duranensis|ADA07G1686.1 A.duranensis|ADA09G0360.1 A.duranensis|ADA09G0368.1 A.duranensis|ADA09G0366.1 A.hypogaea|AH00G1315.1 A.hypogaea|AH09G13050.1 A.hypogaea|AH09G13020.1 A.hypogaea|AH19G04680.1 A.hypogaea|AH19G04660.1 A.hypogaea|AH19G04630.1 A.hypogaea|AH19G04650.1 A.ipaensis|AIB08G0102.1 A.ipaensis|AIB09G0518.1 A.ipaensis|AIB09G0521.1 A.ipaensis|AIB09G0522.1 A.ipaensis|AIB09G052…
Group_0507: A.duranensis|ADA07G2323.1 A.duranensis|ADA07G2334.1 A.hypogaea|AH07G26400.1 A.hypogaea|AH18G19330.1 A.hypogaea|AH07G26420.1 A.hypogaea|AH07G26600.1 A.hypogaea|AH18G18360.1 A.hypogaea|AH18G19300.1 A.hypogaea|AH18G19380.1 A.hypogaea|AH10G04500.1 A.hypogaea|AH20G09630.1 A.ipaensis|AIB08G1786.1 A.ipaensis|AIB08G1807.1 A.ipaensis|AIB08G1799.1 A.ipaensis|AIB10G0820.1 A.duranensis|ADA07G2335…
Group_0508: A.duranensis|ADA07G2325.1 A.duranensis|ADA07G2341.1 A.duranensis|ADA07G2347.1 A.duranensis|ADA07G2348.1 A.hypogaea|AH07G26280.1 A.hypogaea|AH07G26290.1 A.hypogaea|AH07G26330.1 A.hypogaea|AH18G19220.1 A.hypogaea|AH18G19420.1 A.hypogaea|AH18G19550.1 A.hypogaea|AH18G19600.1 A.hypogaea|AH07G26590.1 A.ipaensis|AIB08G1791.1 A.ipaensis|AIB08G1812.1 A.ipaensis|AIB08G1821.1 A.ipaensis|AIB08G18…
Group_0509: A.duranensis|ADA10G2267.1 A.duranensis|ADA10G2651.1 A.hypogaea|AH00G3143.1 A.hypogaea|AH10G13530.1 A.hypogaea|AH10G15570.1 A.hypogaea|AH11G26640.1 A.hypogaea|AH13G21340.1 A.hypogaea|AH15G01420.1 A.hypogaea|AH06G24580.1 A.hypogaea|AH07G14460.1 A.hypogaea|AH09G15900.1 A.hypogaea|AH14G08420.1 A.hypogaea|AH20G40330.1 A.hypogaea|AH17G13980.1 A.hypogaea|AH13G38350.1 A.ipaensis|AIB01G1392.1 …
Group_0510: A.hypogaea|AH15G19730.1 A.hypogaea|AH13G52440.1 A.hypogaea|AH00G4185.1 A.hypogaea|AH01G26810.1 A.hypogaea|AH17G20620.1 A.hypogaea|AH10G32510.1 A.hypogaea|AH20G34310.1 A.hypogaea|AH07G23970.1 A.hypogaea|AH00G05050.1 A.hypogaea|AH11G10090.1 A.duranensis|ADA01G0022.1 A.ipaensis|AIB01G1003.1 A.duranensis|ADA03G3870.1 A.ipaensis|AIB03G4578.1 A.duranensis|ADA05G0641.1 A.ipaensis|AIB05G0736.…
Group_0511: A.hypogaea|AH05G29070.1 A.hypogaea|AH15G35210.1 A.hypogaea|AH00G3296.1 A.hypogaea|AH15G11690.1 A.hypogaea|AH11G19030.1 A.hypogaea|AH08G15800.1 A.hypogaea|AH04G31150.1 A.hypogaea|AH18G11570.1 A.hypogaea|AH07G05570.1 A.hypogaea|AH13G20970.1 A.hypogaea|AH05G12730.1 A.hypogaea|AH11G31450.1 A.duranensis|ADA01G1906.1 A.ipaensis|AIB05G3899.1 A.duranensis|ADA04G0429.1 A.ipaensis|AIB01G2052.1 …
Group_0512: A.hypogaea|AH00G00720.1 A.hypogaea|AH20G02460.1 A.hypogaea|AH11G35540.1 A.hypogaea|AH16G14520.1 A.hypogaea|AH14G17510.1 A.hypogaea|AH16G32400.1 A.hypogaea|AH15G01310.1 A.hypogaea|AH14G24090.1 A.hypogaea|AH04G23970.1 A.hypogaea|AH10G13260.1 A.hypogaea|AH18G32940.1 A.hypogaea|AH03G10920.1 A.hypogaea|AH09G20460.1 A.hypogaea|AH20G25830.1 A.hypogaea|AH12G18710.1 A.hypogaea|AH02G25130.1 A.h…
Group_0513: A.hypogaea|AH09G26670.1 A.hypogaea|AH11G14640.1 A.hypogaea|AH17G12500.1 A.hypogaea|AH18G11550.1 A.hypogaea|AH18G22490.1 A.hypogaea|AH10G33270.1 A.ipaensis|AIB02G0988.1 A.ipaensis|AIB02G0990.1 A.ipaensis|AIB10G0122.1 A.ipaensis|AIB02G0989.1 A.ipaensis|AIB07G1265.1 A.ipaensis|AIB08G0024.1 A.ipaensis|AIB06G1414.1 A.ipaensis|AIB06G1416.1 A.ipaensis|AIB08G1071.1 A.duranensis|ADA09G2133.1 A…
Group_0514: A.duranensis|AD1281G0001.1 A.duranensis|ADA06G2924.1 A.duranensis|ADA07G1024.1 A.duranensis|AD1281G0006.1 A.duranensis|ADA10G2368.1 A.hypogaea|AH10G16990.1 A.hypogaea|AH16G42000.1 A.hypogaea|AH19G38460.1 A.hypogaea|AH13G23700.1 A.hypogaea|AH04G12660.1 A.hypogaea|AH07G11540.1 A.ipaensis|AIB05G3024.1 A.ipaensis|AIB06G3882.1 A.ipaensis|AIB06G3884.1 A.ipaensis|AIB10G2814.1 A.duranensis|AD…
Group_0515: A.duranensis|AD1435G0001.1 A.duranensis|AD1435G0005.1 A.duranensis|AD1553G0002.1 A.duranensis|AD1717G0004.1 A.duranensis|AD1936G0002.1 A.duranensis|AD1937G0001.1 A.duranensis|AD1997G0001.1 A.duranensis|AD2021G0001.1 A.duranensis|AD2070G0002.1 A.duranensis|AD2850G0001.1 A.duranensis|ADA06G1317.1 A.duranensis|AD1435G0007.1 A.duranensis|AD2070G0001.1 A.duranensis|ADA06G1577.1 A.ipaensis|…
Group_0516: A.duranensis|ADA01G0354.1 A.duranensis|ADA03G3719.1 A.duranensis|ADA10G0207.1 A.duranensis|ADA10G3030.1 A.hypogaea|AH01G03670.1 A.hypogaea|AH10G28550.1 A.hypogaea|AH11G04450.1 A.hypogaea|AH13G18300.1 A.hypogaea|AH20G06930.1 A.hypogaea|AH20G40080.1 A.hypogaea|AH10G02870.1 A.hypogaea|AH13G46640.1 A.ipaensis|AIB01G0457.1 A.ipaensis|AIB03G4408.1 A.ipaensis|AIB10G0400.1 A.ipaensis|AIB10G35…
Group_0517: A.duranensis|ADA01G0741.1 A.duranensis|ADA02G1255.1 A.duranensis|ADA05G3101.1 A.duranensis|ADA09G1939.1 A.hypogaea|AH00G6216.1 A.hypogaea|AH01G07250.1 A.hypogaea|AH11G01410.1 A.hypogaea|AH12G16180.1 A.hypogaea|AH15G22060.1 A.hypogaea|AH19G30670.1 A.hypogaea|AH05G04950.1 A.hypogaea|AH09G15510.1 A.hypogaea|AH15G22390.1 A.ipaensis|AIB01G0081.1 A.ipaensis|AIB02G1708.1 A.ipaensis|AIB05G257…
Group_0518: A.duranensis|ADA01G0762.1 A.duranensis|ADA01G2265.1 A.duranensis|ADA04G3083.1 A.duranensis|ADA01G1097.1 A.duranensis|ADA06G1029.1 A.duranensis|ADA06G2506.1 A.hypogaea|AH01G07470.1 A.hypogaea|AH04G33670.1 A.hypogaea|AH11G01240.1 A.hypogaea|AH14G37150.1 A.hypogaea|AH01G09250.1 A.hypogaea|AH06G00160.1 A.hypogaea|AH06G27190.1 A.ipaensis|AIB01G0061.1 A.ipaensis|AIB01G3705.1 A.ipaensis|AIB0…
Group_0519: A.duranensis|ADA01G0782.1 A.duranensis|ADA05G0068.1 A.duranensis|ADA03G3121.1 A.duranensis|ADA05G0067.1 A.duranensis|ADA10G0388.1 A.hypogaea|AH01G07740.1 A.hypogaea|AH11G01040.1 A.hypogaea|AH03G14220.1 A.hypogaea|AH03G37080.1 A.hypogaea|AH10G04010.1 A.hypogaea|AH05G40570.1 A.hypogaea|AH20G02520.1 A.hypogaea|AH05G40560.1 A.ipaensis|AIB01G0037.1 A.ipaensis|AIB05G0075.1 A.ipaensis|AIB02G…
Group_0520: A.duranensis|ADA01G0812.1 A.duranensis|ADA03G4327.1 A.duranensis|ADA06G1488.1 A.duranensis|ADA07G0327.1 A.hypogaea|AH01G08120.1 A.hypogaea|AH03G30800.1 A.hypogaea|AH04G14100.1 A.hypogaea|AH07G03340.1 A.hypogaea|AH11G00750.1 A.hypogaea|AH17G03660.1 A.hypogaea|AH20G30330.1 A.ipaensis|AIB01G0007.1 A.ipaensis|AIB03G2683.1 A.ipaensis|AIB03G5089.1 A.ipaensis|AIB07G0365.1 A.duranensis|ADA03G…
Group_0521: A.duranensis|ADA01G1545.1 A.duranensis|ADA01G2080.1 A.duranensis|ADA05G0863.1 A.duranensis|ADA08G1452.1 A.hypogaea|AH10G15040.1 A.hypogaea|AH08G17820.1 A.hypogaea|AH16G26030.1 A.hypogaea|AH09G20210.1 A.hypogaea|AH05G07650.1 A.hypogaea|AH15G04220.1 A.ipaensis|AIB01G1929.1 A.ipaensis|AIB05G0961.1 A.ipaensis|AIB08G0534.1 A.duranensis|ADA05G0862.1 A.ipaensis|AIB05G0960.1 A.duranensis|ADA0…
Group_0522: A.duranensis|ADA01G2555.1 A.duranensis|ADA04G0967.1 A.duranensis|ADA01G3104.1 A.duranensis|ADA10G3081.1 A.hypogaea|AH00G1882.1 A.hypogaea|AH00G01090.1 A.hypogaea|AH01G30060.1 A.hypogaea|AH11G24320.1 A.hypogaea|AH11G24400.1 A.hypogaea|AH14G25510.1 A.ipaensis|AIB01G2649.1 A.ipaensis|AIB10G0089.1 A.ipaensis|AIB01G3336.1 A.ipaensis|AIB04G1209.1 A.hypogaea|AH01G24640.1 A.ipaensis|AIB04G276…
Group_0523: A.duranensis|ADA01G2597.1 A.duranensis|ADA04G0278.1 A.hypogaea|AH04G02240.1 A.hypogaea|AH04G06900.1 A.hypogaea|AH11G33190.1 A.hypogaea|AH14G04870.1 A.hypogaea|AH14G04860.1 A.hypogaea|AH04G06890.1 A.hypogaea|AH11G33200.1 A.ipaensis|AIB01G3269.1 A.ipaensis|AIB04G0415.1 A.ipaensis|AIB01G3270.1 A.ipaensis|AIB01G3272.1 A.ipaensis|AIB01G3273.1 A.duranensis|ADA01G2596.1 A.duranensis|ADA04G02…
Group_0524: A.duranensis|ADA02G0058.1 A.duranensis|ADA06G2549.1 A.hypogaea|AH02G00400.1 A.hypogaea|AH02G00440.1 A.hypogaea|AH06G27790.1 A.hypogaea|AH07G26820.1 A.hypogaea|AH18G18810.1 A.hypogaea|AH19G08720.1 A.hypogaea|AH19G08740.1 A.hypogaea|AH16G38600.1 A.ipaensis|AIB06G3430.1 A.ipaensis|AIB09G0949.1 A.duranensis|ADA02G0055.1 A.ipaensis|AIB09G0951.1 A.duranensis|ADA07G2305.1 A.ipaensis|AIB08G17…
Group_0525: A.duranensis|ADA02G0280.1 A.duranensis|ADA02G0281.1 A.duranensis|ADA02G0286.1 A.duranensis|ADA02G0287.1 A.duranensis|ADA02G0288.1 A.duranensis|ADA02G0289.1 A.hypogaea|AH02G03370.1 A.hypogaea|AH12G03600.1 A.hypogaea|AH12G05260.1 A.hypogaea|AH12G00110.1 A.ipaensis|AIB02G0328.1 A.ipaensis|AIB02G0330.1 A.ipaensis|AIB02G0344.1 A.ipaensis|AIB02G0333.1 A.ipaensis|AIB02G0341.1 A.ipaensis|AIB0…
Group_0526: A.duranensis|ADA02G0385.1 A.duranensis|ADA02G0387.1 A.duranensis|ADA10G0987.1 A.duranensis|ADA02G0386.1 A.hypogaea|AH02G04520.1 A.hypogaea|AH12G05520.1 A.hypogaea|AH12G05550.1 A.hypogaea|AH06G07140.1 A.hypogaea|AH10G09320.1 A.hypogaea|AH16G16290.1 A.hypogaea|AH15G20430.1 A.ipaensis|AIB02G0522.1 A.ipaensis|AIB02G0524.1 A.ipaensis|AIB05G2132.1 A.ipaensis|AIB02G0523.1 A.ipaensis|AIB06G14…
Group_0527: A.duranensis|ADA02G0617.1 A.duranensis|ADA06G1072.1 A.duranensis|ADA09G2524.1 A.hypogaea|AH02G06990.1 A.hypogaea|AH06G10770.1 A.hypogaea|AH12G09050.1 A.hypogaea|AH16G00460.1 A.hypogaea|AH19G47430.1 A.hypogaea|AH05G14660.1 A.hypogaea|AH11G17160.1 A.hypogaea|AH06G10760.1 A.hypogaea|AH16G00450.1 A.ipaensis|AIB02G0890.1 A.ipaensis|AIB05G1307.1 A.ipaensis|AIB06G0177.1 A.ipaensis|AIB09G4312…
Group_0528: A.duranensis|ADA02G0622.1 A.duranensis|ADA05G1186.1 A.duranensis|ADA06G1081.1 A.duranensis|ADA09G2520.1 A.hypogaea|AH02G05440.1 A.hypogaea|AH05G15540.1 A.hypogaea|AH06G10830.1 A.hypogaea|AH09G25270.1 A.hypogaea|AH12G08930.1 A.hypogaea|AH15G08720.1 A.hypogaea|AH16G00490.1 A.hypogaea|AH19G47490.1 A.hypogaea|AH11G13960.1 A.ipaensis|AIB02G0898.1 A.ipaensis|AIB05G1327.1 A.ipaensis|AIB06G01…
Group_0529: A.duranensis|ADA02G1278.1 A.duranensis|ADA02G1280.1 A.duranensis|ADA03G1176.1 A.duranensis|ADA10G0232.1 A.hypogaea|AH05G05200.1 A.hypogaea|AH05G05210.1 A.hypogaea|AH03G16900.1 A.hypogaea|AH04G20020.1 A.hypogaea|AH13G15840.1 A.hypogaea|AH10G03120.1 A.hypogaea|AH18G08880.1 A.hypogaea|AH08G11450.1 A.ipaensis|AIB03G1601.1 A.ipaensis|AIB08G0756.1 A.ipaensis|AIB10G0435.1 A.ipaensis|AIB03G16…
Group_0530: A.duranensis|ADA02G1754.1 A.duranensis|ADA08G1796.1 A.duranensis|ADA03G1370.1 A.duranensis|ADA08G1797.1 A.hypogaea|AH11G09030.1 A.hypogaea|AH18G12260.1 A.hypogaea|AH03G13580.1 A.hypogaea|AH08G19010.1 A.hypogaea|AH08G19000.1 A.hypogaea|AH13G18240.1 A.hypogaea|AH13G43760.1 A.hypogaea|AH18G12300.1 A.hypogaea|AH03G36290.1 A.ipaensis|AIB03G1829.1 A.ipaensis|AIB08G1152.1 A.ipaensis|AIB08G11…
Group_0531: A.duranensis|ADA02G1793.1 A.duranensis|ADA04G1672.1 A.duranensis|ADA06G0184.1 A.hypogaea|AH00G6178.1 A.hypogaea|AH04G22020.1 A.hypogaea|AH16G02250.1 A.hypogaea|AH12G35890.1 A.hypogaea|AH04G02510.1 A.hypogaea|AH06G07780.1 A.hypogaea|AH12G26200.1 A.hypogaea|AH14G05200.1 A.hypogaea|AH16G32940.1 A.ipaensis|AIB02G2396.1 A.ipaensis|AIB04G2331.1 A.duranensis|ADA04G0254.1 A.ipaensis|AIB04G038…
Group_0532: A.duranensis|ADA02G1836.1 A.duranensis|ADA03G3351.1 A.duranensis|ADA04G1688.1 A.duranensis|ADA03G3350.1 A.duranensis|ADA07G0786.1 A.hypogaea|AH02G21770.1 A.hypogaea|AH03G41870.1 A.hypogaea|AH12G26680.1 A.hypogaea|AH13G39750.1 A.hypogaea|AH13G00240.1 A.hypogaea|AH06G21200.1 A.hypogaea|AH07G08230.1 A.hypogaea|AH17G09140.1 A.ipaensis|AIB02G2444.1 A.ipaensis|AIB03G4015.1 A.ipaensis|AIB04G…
Group_0533: A.duranensis|ADA02G2573.1 A.duranensis|ADA06G0913.1 A.duranensis|ADA06G0917.1 A.duranensis|ADA06G0927.1 A.duranensis|ADA10G2824.1 A.hypogaea|AH05G04770.1 A.hypogaea|AH02G31730.1 A.hypogaea|AH06G01660.1 A.hypogaea|AH06G01600.1 A.hypogaea|AH10G26060.1 A.hypogaea|AH15G09680.1 A.hypogaea|AH15G09700.1 A.hypogaea|AH15G09720.1 A.hypogaea|AH20G15330.1 A.ipaensis|AIB02G3398.1 A.ipaensis|AIB06G…
Group_0534: A.duranensis|ADA02G2743.1 A.duranensis|ADA05G3393.1 A.hypogaea|AH19G01810.1 A.hypogaea|AH02G30230.1 A.hypogaea|AH05G39300.1 A.hypogaea|AH06G16130.1 A.hypogaea|AH15G40300.1 A.hypogaea|AH16G19680.1 A.hypogaea|AH19G01800.1 A.hypogaea|AH19G44920.1 A.hypogaea|AH19G44910.1 A.hypogaea|AH05G39290.1 A.ipaensis|AIB02G3673.1 A.ipaensis|AIB05G4112.1 A.duranensis|ADA05G3388.1 A.ipaensis|AIB05G4472…
Group_0535: A.duranensis|ADA03G0301.1 A.duranensis|ADA03G0795.1 A.duranensis|ADA06G0897.1 A.duranensis|ADA08G1151.1 A.hypogaea|AH00G1467.1 A.hypogaea|AH09G35050.1 A.hypogaea|AH06G02030.1 A.hypogaea|AH13G02460.1 A.hypogaea|AH13G11500.1 A.hypogaea|AH16G04920.1 A.hypogaea|AH13G20980.1 A.hypogaea|AH18G29640.1 A.ipaensis|AIB01G3469.1 A.ipaensis|AIB03G3115.1 A.ipaensis|AIB06G0383.1 A.ipaensis|AIB03G058…
Group_0536: A.duranensis|ADA03G0884.1 A.duranensis|ADA09G1190.1 A.hypogaea|AH06G28850.1 A.hypogaea|AH09G13850.1 A.hypogaea|AH09G13830.1 A.hypogaea|AH10G00380.1 A.hypogaea|AH13G10240.1 A.hypogaea|AH19G16160.1 A.hypogaea|AH19G16180.1 A.hypogaea|AH19G16190.1 A.hypogaea|AH19G17370.1 A.hypogaea|AH20G05280.1 A.ipaensis|AIB09G1711.1 A.ipaensis|AIB09G1713.1 A.ipaensis|AIB09G1714.1 A.ipaensis|AIB10G0185.1…
Group_0537: A.duranensis|ADA03G1089.1 A.duranensis|ADA03G1134.1 A.duranensis|ADA08G1569.1 A.duranensis|ADA10G0308.1 A.hypogaea|AH03G11200.1 A.hypogaea|AH03G11990.1 A.hypogaea|AH06G19300.1 A.hypogaea|AH13G14870.1 A.hypogaea|AH13G15410.1 A.hypogaea|AH13G10990.1 A.hypogaea|AH18G07570.1 A.hypogaea|AH10G03570.1 A.ipaensis|AIB03G1216.1 A.ipaensis|AIB03G1505.1 A.ipaensis|AIB03G1560.1 A.ipaensis|AIB08G07…
Group_0538: A.duranensis|ADA03G1182.1 A.duranensis|ADA03G1184.1 A.duranensis|ADA04G2920.1 A.duranensis|ADA04G2922.1 A.hypogaea|AH03G16810.1 A.hypogaea|AH03G16860.1 A.hypogaea|AH13G15900.1 A.hypogaea|AH13G15930.1 A.hypogaea|AH04G22840.1 A.hypogaea|AH04G22850.1 A.hypogaea|AH04G22860.1 A.hypogaea|AH14G41050.1 A.hypogaea|AH14G40850.1 A.ipaensis|AIB03G1608.1 A.ipaensis|AIB03G1611.1 A.ipaensis|AIB04G36…
Group_0539: A.duranensis|ADA03G2612.1 A.duranensis|ADA03G3001.1 A.duranensis|ADA04G0780.1 A.duranensis|ADA09G1538.1 A.duranensis|ADA10G2201.1 A.hypogaea|AH00G05490.1 A.hypogaea|AH04G08630.1 A.hypogaea|AH09G15750.1 A.hypogaea|AH11G35730.1 A.hypogaea|AH19G39470.1 A.hypogaea|AH20G07790.1 A.hypogaea|AH17G34270.1 A.ipaensis|AIB01G2081.1 A.ipaensis|AIB09G3358.1 A.ipaensis|AIB07G2200.1 A.ipaensis|AIB07G…
Group_0540: A.duranensis|ADA03G3255.1 A.duranensis|ADA05G2893.1 A.duranensis|ADA10G0233.1 A.duranensis|ADA05G2902.1 A.hypogaea|AH03G39540.1 A.hypogaea|AH09G07740.1 A.hypogaea|AH10G03130.1 A.hypogaea|AH13G44090.1 A.hypogaea|AH20G06650.1 A.hypogaea|AH03G39530.1 A.hypogaea|AH13G44080.1 A.ipaensis|AIB03G3905.1 A.ipaensis|AIB10G0436.1 A.duranensis|ADA03G2943.1 A.ipaensis|AIB03G3904.1 A.hypogaea|AH20G0…
Group_0541: A.duranensis|ADA03G3722.1 A.duranensis|ADA10G3031.1 A.hypogaea|AH00G1567.1 A.hypogaea|AH10G12770.1 A.hypogaea|AH02G24120.1 A.hypogaea|AH04G34720.1 A.hypogaea|AH10G28570.1 A.hypogaea|AH13G18250.1 A.hypogaea|AH13G46690.1 A.hypogaea|AH14G36440.1 A.hypogaea|AH18G35510.1 A.hypogaea|AH20G40090.1 A.ipaensis|AIB01G2698.1 A.ipaensis|AIB03G4413.1 A.ipaensis|AIB04G3755.1 A.ipaensis|AIB05G2287.1 …
Group_0542: A.duranensis|ADA03G4028.1 A.duranensis|ADA09G0384.1 A.duranensis|ADA10G3551.1 A.duranensis|ADA10G3554.1 A.duranensis|ADA10G3556.1 A.hypogaea|AH09G13240.1 A.hypogaea|AH10G33060.1 A.hypogaea|AH10G33030.1 A.hypogaea|AH03G46190.1 A.hypogaea|AH20G34890.1 A.hypogaea|AH20G34910.1 A.hypogaea|AH20G40400.1 A.ipaensis|AIB10G3552.1 A.ipaensis|AIB10G4092.1 A.ipaensis|AIB10G4094.1 A.duranensis|ADA1…
Group_0543: A.duranensis|ADA03G4051.1 A.duranensis|ADA07G1946.1 A.duranensis|ADA08G0841.1 A.hypogaea|AH16G16340.1 A.hypogaea|AH03G46390.1 A.hypogaea|AH13G49910.1 A.hypogaea|AH17G19100.1 A.hypogaea|AH17G37490.1 A.hypogaea|AH17G37060.1 A.hypogaea|AH11G08650.1 A.hypogaea|AH03G46410.1 A.ipaensis|AIB01G0853.1 A.ipaensis|AIB03G4784.1 A.ipaensis|AIB07G1812.1 A.ipaensis|AIB07G3615.1 A.ipaensis|AIB03G4783…
Group_0544: A.duranensis|ADA04G2970.1 A.duranensis|ADA04G3265.1 A.duranensis|ADA05G2204.1 A.hypogaea|AH04G34480.1 A.hypogaea|AH14G36210.1 A.hypogaea|AH15G32430.1 A.hypogaea|AH05G37130.1 A.hypogaea|AH14G42210.1 A.hypogaea|AH05G27210.1 A.hypogaea|AH05G37150.1 A.ipaensis|AIB04G3722.1 A.ipaensis|AIB05G3753.1 A.ipaensis|AIB04G4091.1 A.ipaensis|AIB05G3950.1 A.duranensis|ADA05G2202.1 A.ipaensis|AIB05G39…
Group_0545: A.duranensis|ADA05G0304.1 A.duranensis|ADA07G1012.1 A.hypogaea|AH07G11340.1 A.hypogaea|AH07G11370.1 A.hypogaea|AH10G15820.1 A.hypogaea|AH19G39420.1 A.hypogaea|AH10G15800.1 A.hypogaea|AH19G39480.1 A.hypogaea|AH19G39440.1 A.ipaensis|AIB05G0332.1 A.ipaensis|AIB05G0345.1 A.ipaensis|AIB09G3355.1 A.ipaensis|AIB05G0341.1 A.ipaensis|AIB05G0347.1 A.duranensis|ADA05G0305.1 A.ipaensis|AIB05G0344…
Group_0546: A.duranensis|ADA05G1173.1 A.duranensis|ADA05G1176.1 A.hypogaea|AH05G14670.1 A.hypogaea|AH05G14720.1 A.hypogaea|AH15G08890.1 A.hypogaea|AH15G08820.1 A.hypogaea|AH10G17040.1 A.hypogaea|AH16G41950.1 A.hypogaea|AH08G02710.1 A.hypogaea|AH13G57290.1 A.ipaensis|AIB05G1308.1 A.ipaensis|AIB05G1312.1 A.ipaensis|AIB05G1313.1 A.ipaensis|AIB06G3877.1 A.ipaensis|AIB07G2527.1 A.duranensis|ADA06G2919…
Group_0547: A.duranensis|ADA05G3055.1 A.duranensis|ADA06G1841.1 A.duranensis|ADA06G1842.1 A.duranensis|ADA06G1843.1 A.hypogaea|AH00G3292.1 A.hypogaea|AH06G19030.1 A.hypogaea|AH06G19010.1 A.hypogaea|AH16G09660.1 A.hypogaea|AH16G09640.1 A.hypogaea|AH16G09580.1 A.hypogaea|AH13G08520.1 A.hypogaea|AH05G35850.1 A.ipaensis|AIB05G2686.1 A.ipaensis|AIB06G2438.1 A.ipaensis|AIB06G2444.1 A.ipaensis|AIB06G244…
Group_0548: A.duranensis|ADA06G0449.1 A.duranensis|ADA09G2709.1 A.duranensis|ADA06G3138.1 A.duranensis|ADA08G0372.1 A.hypogaea|AH16G10090.1 A.hypogaea|AH04G26330.1 A.hypogaea|AH16G47610.1 A.hypogaea|AH17G31550.1 A.hypogaea|AH06G06090.1 A.hypogaea|AH16G39170.1 A.hypogaea|AH19G45490.1 A.hypogaea|AH04G26310.1 A.ipaensis|AIB06G4171.1 A.ipaensis|AIB07G2965.1 A.ipaensis|AIB06G0960.1 A.ipaensis|AIB09G41…
Group_0549: A.duranensis|ADA06G3111.1 A.duranensis|ADA08G0396.1 A.duranensis|ADA09G3014.1 A.duranensis|ADA10G1733.1 A.hypogaea|AH09G35860.1 A.hypogaea|AH16G47270.1 A.hypogaea|AH16G44140.1 A.hypogaea|AH08G08700.1 A.hypogaea|AH17G32170.1 A.hypogaea|AH19G41720.1 A.hypogaea|AH19G41730.1 A.ipaensis|AIB06G4137.1 A.ipaensis|AIB07G3000.1 A.ipaensis|AIB09G3698.1 A.ipaensis|AIB10G2230.1 A.ipaensis|AIB06G41…
Group_0550: A.duranensis|ADA07G0956.1 A.duranensis|ADA07G0957.1 A.hypogaea|AH07G09260.1 A.hypogaea|AH07G09270.1 A.hypogaea|AH07G09280.1 A.hypogaea|AH07G10320.1 A.hypogaea|AH17G11810.1 A.hypogaea|AH17G11800.1 A.hypogaea|AH17G11790.1 A.hypogaea|AH17G11770.1 A.hypogaea|AH17G11760.1 A.hypogaea|AH17G11740.1 A.hypogaea|AH17G11710.1 A.hypogaea|AH17G11730.1 A.ipaensis|AIB07G2118.1 A.ipaensis|AIB07G2120.1…
Group_0551: A.hypogaea|AH17G31390.1 A.hypogaea|AH11G29330.1 A.hypogaea|AH00G4107.1 A.hypogaea|AH06G15060.1 A.hypogaea|AH03G23770.1 A.hypogaea|AH13G11450.1 A.hypogaea|AH11G26850.1 A.hypogaea|AH15G33930.1 A.hypogaea|AH07G22170.1 A.hypogaea|AH15G31940.1 A.hypogaea|AH03G18430.1 A.hypogaea|AH03G29020.1 A.hypogaea|AH15G32200.1 A.hypogaea|AH03G19330.1 A.hypogaea|AH03G28990.1 A.duranensis|ADA10G0890.1 A.…
Group_0552: A.hypogaea|AH00G2211.1 A.hypogaea|AH01G00900.1 A.hypogaea|AH06G10070.1 A.hypogaea|AH19G45300.1 A.hypogaea|AH18G07940.1 A.hypogaea|AH12G07580.1 A.hypogaea|AH19G17690.1 A.hypogaea|AH07G09660.1 A.hypogaea|AH02G20150.1 A.hypogaea|AH05G17840.1 A.hypogaea|AH03G26530.1 A.hypogaea|AH14G37260.1 A.hypogaea|AH04G18780.1 A.hypogaea|AH19G15110.1 A.hypogaea|AH12G25930.1 A.duranensis|ADA01G0103.1 A.…
Group_0553: A.hypogaea|AH00G4196.1 A.hypogaea|AH18G21060.1 A.hypogaea|AH13G29990.1 A.hypogaea|AH04G06620.1 A.hypogaea|AH20G33710.1 A.hypogaea|AH19G24760.1 A.hypogaea|AH12G15150.1 A.hypogaea|AH10G10040.1 A.hypogaea|AH19G13030.1 A.hypogaea|AH19G14410.1 A.hypogaea|AH12G22210.1 A.hypogaea|AH09G16680.1 A.hypogaea|AH17G28330.1 A.hypogaea|AH13G24990.1 A.hypogaea|AH18G21150.1 A.hypogaea|AH10G16210.1 A.hy…
Group_0554: A.hypogaea|AH17G14070.1 A.hypogaea|AH03G13010.1 A.hypogaea|AH08G25140.1 A.hypogaea|AH09G13400.1 A.hypogaea|AH13G02700.1 A.hypogaea|AH14G09650.1 A.hypogaea|AH14G09730.1 A.hypogaea|AH14G10890.1 A.hypogaea|AH15G09550.1 A.hypogaea|AH15G33630.1 A.hypogaea|AH14G10710.1 A.hypogaea|AH15G07580.1 A.hypogaea|AH20G09770.1 A.hypogaea|AH20G28740.1 A.hypogaea|AH11G22020.1 A.hypogaea|AH15G33640.1 A.i…
Group_0555: A.hypogaea|AH04G35260.1 A.hypogaea|AH14G37620.1 A.hypogaea|AH04G35240.1 A.hypogaea|AH04G35220.1 A.hypogaea|AH14G37630.1 A.hypogaea|AH14G37640.1 A.ipaensis|AIB04G3809.1 A.ipaensis|AIB04G3812.1 A.ipaensis|AIB04G3815.1 A.ipaensis|AIB04G3817.1 A.ipaensis|AIB04G3814.1 A.hypogaea|AH14G37650.1 A.duranensis|ADA04G3043.1 A.duranensis|ADA04G3044.1 A.ipaensis|AIB04G3813.1 A.duranensis|ADA04G3046…
Group_0556: A.hypogaea|AH05G01620.1 A.hypogaea|AH14G25550.1 A.hypogaea|AH11G13430.1 A.hypogaea|AH14G23260.1 A.hypogaea|AH13G34160.1 A.hypogaea|AH19G22550.1 A.hypogaea|AH13G29960.1 A.hypogaea|AH18G20880.1 A.hypogaea|AH05G35810.1 A.hypogaea|AH17G22330.1 A.ipaensis|AIB03G2762.1 A.ipaensis|AIB04G2706.1 A.ipaensis|AIB04G1937.1 A.ipaensis|AIB05G2687.1 A.ipaensis|AIB08G2034.1 A.ipaensis|AIB10G2233.1 A.d…
Group_0557: A.duranensis|AD1803G0002.1 A.duranensis|ADA07G1930.1 A.hypogaea|AH10G28980.1 A.hypogaea|AH11G37020.1 A.hypogaea|AH00G06570.1 A.hypogaea|AH11G23850.1 A.hypogaea|AH17G37690.1 A.hypogaea|AH17G36790.1 A.ipaensis|AIB07G1836.1 A.ipaensis|AIB07G3594.1 A.duranensis|ADA03G3495.1 A.ipaensis|AIB03G4170.1 A.duranensis|ADA05G0028.1 A.hypogaea|AH05G40990.1 A.ipaensis|AIB05G0034.1 A.duranensis|ADA08…
Group_0558: A.duranensis|ADA01G0235.1 A.duranensis|ADA06G1316.1 A.duranensis|ADA06G2345.1 A.hypogaea|AH01G02330.1 A.hypogaea|AH03G36270.1 A.hypogaea|AH06G24230.1 A.hypogaea|AH09G19850.1 A.hypogaea|AH11G06160.1 A.hypogaea|AH15G08160.1 A.hypogaea|AH01G15230.1 A.hypogaea|AH05G15390.1 A.ipaensis|AIB01G0639.1 A.ipaensis|AIB05G1367.1 A.ipaensis|AIB06G1722.1 A.ipaensis|AIB06G3176.1 A.duranensis|ADA05G12…
Group_0559: A.duranensis|ADA01G0495.1 A.duranensis|ADA04G2206.1 A.duranensis|ADA10G1000.1 A.hypogaea|AH01G28320.1 A.hypogaea|AH12G33370.1 A.hypogaea|AH11G21110.1 A.hypogaea|AH02G22970.1 A.hypogaea|AH10G09140.1 A.hypogaea|AH11G02500.1 A.hypogaea|AH14G00490.1 A.hypogaea|AH20G38180.1 A.ipaensis|AIB01G0271.1 A.ipaensis|AIB04G2803.1 A.ipaensis|AIB10G1510.1 A.duranensis|ADA01G2789.1 A.ipaensis|AIB01G29…
Group_0560: A.duranensis|ADA01G0521.1 A.duranensis|ADA02G2196.1 A.duranensis|ADA03G3184.1 A.duranensis|ADA10G0291.1 A.hypogaea|AH17G34130.1 A.hypogaea|AH12G33550.1 A.hypogaea|AH02G23110.1 A.hypogaea|AH11G00090.1 A.hypogaea|AH03G38030.1 A.hypogaea|AH20G05930.1 A.hypogaea|AH10G19310.1 A.hypogaea|AH13G38690.1 A.ipaensis|AIB01G0227.1 A.ipaensis|AIB02G2883.1 A.ipaensis|AIB03G3839.1 A.ipaensis|AIB10G05…
Group_0561: A.duranensis|ADA01G0584.1 A.duranensis|ADA05G0204.1 A.duranensis|ADA02G0072.1 A.duranensis|ADA06G0772.1 A.duranensis|ADA06G0775.1 A.duranensis|ADA08G1504.1 A.duranensis|ADA09G0365.1 A.hypogaea|AH01G05590.1 A.hypogaea|AH10G17890.1 A.hypogaea|AH20G00290.1 A.hypogaea|AH02G00560.1 A.hypogaea|AH19G08340.1 A.ipaensis|AIB05G0209.1 A.ipaensis|AIB09G0914.1 A.ipaensis|AIB09G2868.1 A.ipaensis|AI…
Group_0562: A.duranensis|ADA01G0670.1 A.duranensis|ADA04G2778.1 A.duranensis|ADA09G2809.1 A.duranensis|ADA09G2907.1 A.hypogaea|AH01G06330.1 A.hypogaea|AH03G02580.1 A.hypogaea|AH04G33240.1 A.hypogaea|AH11G02180.1 A.hypogaea|AH14G34350.1 A.hypogaea|AH19G42190.1 A.hypogaea|AH09G36990.1 A.hypogaea|AH19G43840.1 A.ipaensis|AIB01G0160.1 A.ipaensis|AIB04G3504.1 A.ipaensis|AIB09G3996.1 A.ipaensis|AIB09G38…
Group_0563: A.duranensis|ADA01G0750.1 A.duranensis|ADA10G3298.1 A.duranensis|ADA10G3437.1 A.hypogaea|AH01G07350.1 A.hypogaea|AH10G29150.1 A.hypogaea|AH10G29900.1 A.hypogaea|AH11G01340.1 A.hypogaea|AH13G59440.1 A.hypogaea|AH13G55730.1 A.hypogaea|AH10G29160.1 A.ipaensis|AIB01G0074.1 A.ipaensis|AIB10G3832.1 A.ipaensis|AIB10G3957.1 A.duranensis|ADA10G3313.1 A.duranensis|ADA10G3435.1 A.ipaensis|AIB10G…
Group_0564: A.duranensis|ADA01G1565.1 A.duranensis|ADA08G1092.1 A.duranensis|ADA09G0464.1 A.duranensis|ADA09G2467.1 A.hypogaea|AH08G01340.1 A.hypogaea|AH09G06710.1 A.hypogaea|AH11G26170.1 A.hypogaea|AH01G18910.1 A.hypogaea|AH18G01430.1 A.hypogaea|AH19G05790.1 A.hypogaea|AH08G12830.1 A.hypogaea|AH19G32580.1 A.ipaensis|AIB01G1943.1 A.ipaensis|AIB08G0126.1 A.ipaensis|AIB09G0633.1 A.ipaensis|AIB09G43…
Group_0565: A.duranensis|ADA01G1730.1 A.duranensis|ADA03G3520.1 A.duranensis|ADA05G1353.1 A.hypogaea|AH01G19720.1 A.hypogaea|AH16G19380.1 A.hypogaea|AH03G44470.1 A.hypogaea|AH08G26410.1 A.hypogaea|AH11G22520.1 A.hypogaea|AH05G23870.1 A.hypogaea|AH11G15430.1 A.hypogaea|AH15G09940.1 A.hypogaea|AH16G09090.1 A.ipaensis|AIB03G4194.1 A.ipaensis|AIB05G1491.1 A.ipaensis|AIB01G2230.1 A.duranensis|ADA08G26…
Group_0566: A.duranensis|ADA01G1812.1 A.duranensis|ADA04G1298.1 A.hypogaea|AH01G19190.1 A.hypogaea|AH04G07290.1 A.hypogaea|AH14G09150.1 A.hypogaea|AH15G13390.1 A.hypogaea|AH04G20940.1 A.hypogaea|AH18G02060.1 A.hypogaea|AH19G07850.1 A.hypogaea|AH19G07900.1 A.ipaensis|AIB04G1059.1 A.ipaensis|AIB05G1743.1 A.ipaensis|AIB05G1750.1 A.ipaensis|AIB04G1060.1 A.ipaensis|AIB08G0066.1 A.hypogaea|AH15G13310.1
Group_0567: A.duranensis|ADA01G2006.1 A.duranensis|ADA02G2329.1 A.duranensis|ADA04G2358.1 A.duranensis|ADA07G0019.1 A.hypogaea|AH00G1262.1 A.hypogaea|AH00G2362.1 A.hypogaea|AH02G19970.1 A.hypogaea|AH12G38730.1 A.hypogaea|AH05G25480.1 A.hypogaea|AH14G26160.1 A.hypogaea|AH14G30410.1 A.hypogaea|AH12G34000.1 A.ipaensis|AIB02G3088.1 A.ipaensis|AIB03G5016.1 A.ipaensis|AIB04G0003.1 A.ipaensis|AIB04G1594…
Group_0568: A.duranensis|ADA01G2130.1 A.duranensis|ADA04G1422.1 A.duranensis|ADA05G2682.1 A.duranensis|ADA10G3191.1 A.hypogaea|AH01G38600.1 A.hypogaea|AH08G21060.1 A.hypogaea|AH10G34120.1 A.hypogaea|AH15G29320.1 A.hypogaea|AH05G33490.1 A.hypogaea|AH13G58860.1 A.hypogaea|AH04G17990.1 A.hypogaea|AH14G19070.1 A.ipaensis|AIB01G3827.1 A.ipaensis|AIB05G3373.1 A.ipaensis|AIB10G3716.1 A.ipaensis|AIB04G18…
Group_0569: A.duranensis|ADA01G2584.1 A.duranensis|ADA02G2480.1 A.duranensis|ADA06G0350.1 A.duranensis|ADA09G1406.1 A.hypogaea|AH00G2273.1 A.hypogaea|AH02G27760.1 A.hypogaea|AH04G06740.1 A.hypogaea|AH05G08690.1 A.hypogaea|AH06G09550.1 A.hypogaea|AH11G22590.1 A.hypogaea|AH18G25850.1 A.ipaensis|AIB01G3293.1 A.ipaensis|AIB02G3283.1 A.ipaensis|AIB06G1072.1 A.ipaensis|AIB09G2035.1 A.hypogaea|AH11G3341…
Group_0570: A.duranensis|ADA01G3047.1 A.duranensis|ADA05G1955.1 A.hypogaea|AH01G16290.1 A.hypogaea|AH10G34900.1 A.hypogaea|AH03G52020.1 A.hypogaea|AH20G33390.1 A.hypogaea|AH01G33170.1 A.hypogaea|AH05G09740.1 A.hypogaea|AH11G24590.1 A.hypogaea|AH15G16940.1 A.ipaensis|AIB03G4957.1 A.ipaensis|AIB10G1048.1 A.ipaensis|AIB05G2185.1 A.duranensis|ADA03G4200.1 A.duranensis|ADA10G0616.1 A.ipaensis|AIB01G27…
Group_0571: A.duranensis|ADA01G3162.1 A.duranensis|ADA01G3164.1 A.duranensis|ADA07G1225.1 A.duranensis|ADA09G2398.1 A.hypogaea|AH01G33140.1 A.hypogaea|AH16G42220.1 A.hypogaea|AH07G13120.1 A.hypogaea|AH17G04320.1 A.hypogaea|AH04G18870.1 A.hypogaea|AH08G12120.1 A.hypogaea|AH12G22840.1 A.ipaensis|AIB07G0504.1 A.ipaensis|AIB10G0724.1 A.duranensis|ADA04G2569.1 A.ipaensis|AIB02G2165.1 A.hypogaea|AH20G0…
Group_0572: A.duranensis|ADA01G3173.1 A.duranensis|ADA03G3627.1 A.duranensis|ADA05G1687.1 A.duranensis|ADA05G1677.1 A.hypogaea|AH01G30720.1 A.hypogaea|AH10G12280.1 A.hypogaea|AH11G25270.1 A.hypogaea|AH13G48630.1 A.hypogaea|AH13G45630.1 A.hypogaea|AH15G12070.1 A.hypogaea|AH19G23390.1 A.hypogaea|AH10G12320.1 A.hypogaea|AH15G11990.1 A.ipaensis|AIB01G2521.1 A.ipaensis|AIB03G4327.1 A.ipaensis|AIB05G18…
Group_0573: A.duranensis|ADA02G0009.1 A.duranensis|ADA05G3395.1 A.duranensis|ADA05G3394.1 A.duranensis|ADA10G3076.1 A.duranensis|ADA05G3396.1 A.hypogaea|AH05G39310.1 A.hypogaea|AH10G26910.1 A.hypogaea|AH12G01080.1 A.hypogaea|AH15G25750.1 A.hypogaea|AH19G01780.1 A.hypogaea|AH19G01790.1 A.hypogaea|AH17G27560.1 A.ipaensis|AIB02G0030.1 A.ipaensis|AIB05G4479.1 A.ipaensis|AIB05G4478.1 A.ipaensis|AIB10G…
Group_0574: A.duranensis|ADA02G0483.1 A.duranensis|ADA04G1034.1 A.duranensis|ADA04G2244.1 A.duranensis|ADA09G2614.1 A.hypogaea|AH02G06970.1 A.hypogaea|AH04G11550.1 A.hypogaea|AH04G17420.1 A.hypogaea|AH09G26330.1 A.hypogaea|AH11G36160.1 A.hypogaea|AH12G07080.1 A.hypogaea|AH20G20910.1 A.hypogaea|AH19G46550.1 A.ipaensis|AIB04G1318.1 A.ipaensis|AIB02G0686.1 A.ipaensis|AIB04G2860.1 A.ipaensis|AIB09G42…
Group_0575: A.duranensis|ADA02G2043.1 A.duranensis|ADA04G1945.1 A.hypogaea|AH02G07220.1 A.hypogaea|AH02G09240.1 A.hypogaea|AH04G31230.1 A.hypogaea|AH10G19660.1 A.hypogaea|AH12G21990.1 A.hypogaea|AH04G19870.1 A.hypogaea|AH14G21090.1 A.hypogaea|AH17G07320.1 A.ipaensis|AIB02G2682.1 A.ipaensis|AIB04G2502.1 A.ipaensis|AIB10G1763.1 A.ipaensis|AIB07G0797.1 A.duranensis|ADA07G0677.1 A.duranensis|ADA10G12…
Group_0576: A.duranensis|ADA03G0215.1 A.duranensis|ADA04G1568.1 A.duranensis|ADA08G1241.1 A.duranensis|ADA09G3127.1 A.hypogaea|AH03G01770.1 A.hypogaea|AH04G14530.1 A.hypogaea|AH09G30260.1 A.hypogaea|AH13G03840.1 A.hypogaea|AH16G21740.1 A.hypogaea|AH18G02310.1 A.hypogaea|AH19G39700.1 A.hypogaea|AH19G38780.1 A.ipaensis|AIB03G0436.1 A.ipaensis|AIB04G1996.1 A.ipaensis|AIB08G0283.1 A.ipaensis|AIB09G34…
Group_0577: A.duranensis|ADA03G0636.1 A.duranensis|ADA05G1074.1 A.hypogaea|AH05G18130.1 A.hypogaea|AH13G13260.1 A.hypogaea|AH15G06220.1 A.hypogaea|AH15G11310.1 A.hypogaea|AH05G18120.1 A.hypogaea|AH15G06210.1 A.hypogaea|AH05G18110.1 A.hypogaea|AH13G14960.1 A.ipaensis|AIB03G0999.1 A.ipaensis|AIB05G1193.1 A.ipaensis|AIB05G1194.1 A.ipaensis|AIB03G1552.1 A.ipaensis|AIB05G1195.1 A.duranensis|ADA05G1075…
Group_0578: A.duranensis|ADA03G1073.1 A.duranensis|ADA04G2023.1 A.duranensis|ADA09G2231.1 A.duranensis|ADA04G2299.1 A.duranensis|ADA10G3422.1 A.hypogaea|AH03G11030.1 A.hypogaea|AH03G11040.1 A.hypogaea|AH03G26750.1 A.hypogaea|AH04G21780.1 A.hypogaea|AH10G29300.1 A.hypogaea|AH19G34180.1 A.hypogaea|AH03G26860.1 A.hypogaea|AH04G25550.1 A.hypogaea|AH14G31320.1 A.ipaensis|AIB04G2904.1 A.ipaensis|AIB10G…
Group_0579: A.duranensis|ADA03G1098.1 A.duranensis|ADA03G3175.1 A.duranensis|ADA08G1589.1 A.duranensis|ADA10G0297.1 A.hypogaea|AH03G11310.1 A.hypogaea|AH12G37690.1 A.hypogaea|AH03G38220.1 A.hypogaea|AH08G15070.1 A.hypogaea|AH10G19470.1 A.hypogaea|AH13G15230.1 A.hypogaea|AH18G08400.1 A.hypogaea|AH20G05810.1 A.ipaensis|AIB02G3424.1 A.ipaensis|AIB03G1527.1 A.ipaensis|AIB08G0773.1 A.ipaensis|AIB10G05…
Group_0580: A.duranensis|ADA03G1243.1 A.duranensis|ADA03G2063.1 A.duranensis|ADA03G2065.1 A.hypogaea|AH03G16140.1 A.hypogaea|AH03G24740.1 A.hypogaea|AH03G24790.1 A.hypogaea|AH03G24830.1 A.hypogaea|AH03G24850.1 A.hypogaea|AH13G16660.1 A.hypogaea|AH13G27310.1 A.hypogaea|AH13G27270.1 A.hypogaea|AH13G27250.1 A.ipaensis|AIB03G1681.1 A.ipaensis|AIB03G2576.1 A.ipaensis|AIB03G2580.1 A.ipaensis|AIB03G2572…
Group_0581: A.duranensis|ADA03G1741.1 A.duranensis|ADA05G2529.1 A.hypogaea|AH00G3981.1 A.hypogaea|AH13G23310.1 A.hypogaea|AH15G24240.1 A.hypogaea|AH15G32970.1 A.hypogaea|AH04G22100.1 A.hypogaea|AH13G23140.1 A.hypogaea|AH13G23120.1 A.hypogaea|AH15G32960.1 A.ipaensis|AIB03G2230.1 A.ipaensis|AIB05G3605.1 A.ipaensis|AIB03G2243.1 A.ipaensis|AIB03G2246.1 A.ipaensis|AIB05G3602.1 A.duranensis|ADA03G1752.1
Group_0582: A.duranensis|ADA03G3845.1 A.duranensis|ADA04G1040.1 A.duranensis|ADA04G1041.1 A.hypogaea|AH04G11510.1 A.hypogaea|AH11G36230.1 A.hypogaea|AH09G24910.1 A.hypogaea|AH10G28000.1 A.hypogaea|AH10G28010.1 A.hypogaea|AH13G55040.1 A.hypogaea|AH13G55050.1 A.ipaensis|AIB03G4546.1 A.ipaensis|AIB04G1327.1 A.ipaensis|AIB10G4029.1 A.duranensis|ADA10G3498.1 A.ipaensis|AIB10G4031.1 A.ipaensis|AIB10G40…
Group_0583: A.duranensis|ADA03G2241.1 A.duranensis|ADA08G0436.1 A.hypogaea|AH03G30480.1 A.hypogaea|AH08G04040.1 A.hypogaea|AH13G32690.1 A.hypogaea|AH17G31740.1 A.hypogaea|AH03G30440.1 A.hypogaea|AH12G13570.1 A.hypogaea|AH19G10390.1 A.ipaensis|AIB03G3058.1 A.ipaensis|AIB07G3049.1 A.ipaensis|AIB09G1380.1 A.duranensis|ADA03G2470.1 A.ipaensis|AIB03G3059.1 A.duranensis|ADA08G0435.1 A.ipaensis|AIB07G30…
Group_0584: A.duranensis|ADA03G2859.1 A.duranensis|ADA08G0300.1 A.duranensis|ADA08G0632.1 A.duranensis|ADA08G2423.1 A.hypogaea|AH00G3262.1 A.hypogaea|AH13G36920.1 A.hypogaea|AH08G02280.1 A.hypogaea|AH08G06210.1 A.hypogaea|AH17G35350.1 A.hypogaea|AH18G39340.1 A.hypogaea|AH08G24850.1 A.ipaensis|AIB03G3546.1 A.ipaensis|AIB07G3345.1 A.ipaensis|AIB03G3547.1 A.ipaensis|AIB08G3635.1 A.hypogaea|AH13G3654…
Group_0585: A.duranensis|ADA03G3086.1 A.duranensis|ADA04G0034.1 A.duranensis|ADA10G0441.1 A.duranensis|ADA08G1256.1 A.hypogaea|AH03G37540.1 A.hypogaea|AH04G00350.1 A.hypogaea|AH10G04520.1 A.hypogaea|AH13G39380.1 A.hypogaea|AH14G00870.1 A.hypogaea|AH20G09590.1 A.hypogaea|AH09G30110.1 A.hypogaea|AH18G14800.1 A.ipaensis|AIB03G3803.1 A.ipaensis|AIB04G0079.1 A.ipaensis|AIB08G0300.1 A.ipaensis|AIB10G08…
Group_0586: A.duranensis|ADA03G3129.1 A.duranensis|ADA04G0155.1 A.duranensis|ADA06G3029.1 A.duranensis|ADA10G0380.1 A.hypogaea|AH03G14150.1 A.hypogaea|AH03G06930.1 A.hypogaea|AH04G03620.1 A.hypogaea|AH05G20050.1 A.hypogaea|AH16G43160.1 A.hypogaea|AH07G08330.1 A.hypogaea|AH14G02140.1 A.hypogaea|AH20G01580.1 A.ipaensis|AIB02G3466.1 A.ipaensis|AIB04G0229.1 A.ipaensis|AIB06G4033.1 A.ipaensis|AIB10G06…
Group_0587: A.duranensis|ADA03G3363.1 A.duranensis|ADA05G2500.1 A.duranensis|ADA07G0799.1 A.hypogaea|AH00G3324.1 A.hypogaea|AH03G41760.1 A.hypogaea|AH13G39630.1 A.hypogaea|AH05G28640.1 A.hypogaea|AH15G30800.1 A.hypogaea|AH17G08900.1 A.hypogaea|AH05G28650.1 A.hypogaea|AH15G30810.1 A.ipaensis|AIB03G4026.1 A.ipaensis|AIB03G4027.1 A.ipaensis|AIB05G3639.1 A.ipaensis|AIB07G0943.1 A.ipaensis|AIB05G3640.1
Group_0588: A.duranensis|ADA03G3548.1 A.duranensis|ADA03G3549.1 A.duranensis|ADA05G1406.1 A.duranensis|ADA05G2957.1 A.hypogaea|AH03G44940.1 A.hypogaea|AH05G13000.1 A.hypogaea|AH13G47750.1 A.hypogaea|AH03G47840.1 A.hypogaea|AH03G47820.1 A.hypogaea|AH15G11030.1 A.hypogaea|AH18G16630.1 A.hypogaea|AH05G32070.1 A.ipaensis|AIB03G4232.1 A.ipaensis|AIB03G4233.1 A.ipaensis|AIB05G1571.1 A.ipaensis|AIB05G28…
Group_0589: A.duranensis|ADA03G3602.1 A.duranensis|ADA03G4260.1 A.duranensis|ADA05G1579.1 A.duranensis|ADA06G0783.1 A.hypogaea|AH03G42480.1 A.hypogaea|AH05G10520.1 A.hypogaea|AH05G19240.1 A.hypogaea|AH06G03220.1 A.hypogaea|AH15G28720.1 A.hypogaea|AH14G20230.1 A.hypogaea|AH13G48300.1 A.hypogaea|AH15G13430.1 A.ipaensis|AIB03G0059.1 A.ipaensis|AIB03G4297.1 A.ipaensis|AIB06G3996.1 A.ipaensis|AIB05G17…
Group_0590: A.duranensis|ADA03G3775.1 A.duranensis|ADA03G4209.1 A.duranensis|ADA04G0123.1 A.hypogaea|AH00G1211.1 A.hypogaea|AH10G34780.1 A.hypogaea|AH04G01230.1 A.hypogaea|AH07G00850.1 A.hypogaea|AH13G42680.1 A.hypogaea|AH03G52280.1 A.hypogaea|AH14G01770.1 A.hypogaea|AH17G01560.1 A.ipaensis|AIB03G4466.1 A.ipaensis|AIB03G4965.1 A.ipaensis|AIB04G0184.1 A.ipaensis|AIB07G0084.1 A.duranensis|ADA07G007…
Group_0591: A.duranensis|ADA03G3782.1 A.duranensis|ADA05G2632.1 A.duranensis|ADA08G0900.1 A.duranensis|ADA09G0307.1 A.hypogaea|AH09G02320.1 A.hypogaea|AH13G42790.1 A.hypogaea|AH03G52350.1 A.hypogaea|AH05G36800.1 A.hypogaea|AH05G32750.1 A.hypogaea|AH17G36610.1 A.hypogaea|AH08G10930.1 A.hypogaea|AH19G04040.1 A.ipaensis|AIB03G4474.1 A.ipaensis|AIB05G3449.1 A.ipaensis|AIB07G3677.1 A.ipaensis|AIB09G04…
Group_0592: A.duranensis|ADA03G3920.1 A.duranensis|ADA05G1481.1 A.duranensis|ADA07G1796.1 A.hypogaea|AH18G24630.1 A.hypogaea|AH13G53020.1 A.hypogaea|AH17G22250.1 A.hypogaea|AH00G3789.1 A.hypogaea|AH17G22300.1 A.ipaensis|AIB03G4636.1 A.hypogaea|AH05G16610.1 A.hypogaea|AH15G12650.1 A.ipaensis|AIB05G1650.1 A.duranensis|ADA07G1795.1 A.ipaensis|AIB07G2156.1 A.ipaensis|AIB07G2150.1 A.hypogaea|AH05G1660…
Group_0593: A.duranensis|ADA03G3947.1 A.duranensis|ADA05G3348.1 A.duranensis|ADA09G2969.1 A.duranensis|ADA10G0501.1 A.hypogaea|AH01G38680.1 A.hypogaea|AH09G36320.1 A.hypogaea|AH05G37700.1 A.hypogaea|AH10G01750.1 A.hypogaea|AH13G51260.1 A.hypogaea|AH15G36930.1 A.hypogaea|AH19G41250.1 A.hypogaea|AH20G08810.1 A.ipaensis|AIB03G4665.1 A.ipaensis|AIB05G4417.1 A.ipaensis|AIB09G3747.1 A.ipaensis|AIB10G08…
Group_0594: A.duranensis|ADA03G4170.1 A.duranensis|ADA06G1360.1 A.duranensis|ADA10G0705.1 A.hypogaea|AH00G06790.1 A.hypogaea|AH00G3586.1 A.hypogaea|AH01G18560.1 A.hypogaea|AH10G07200.1 A.hypogaea|AH03G51690.1 A.hypogaea|AH16G14910.1 A.hypogaea|AH20G12040.1 A.hypogaea|AH14G27680.1 A.ipaensis|AIB01G1317.1 A.ipaensis|AIB03G4928.1 A.ipaensis|AIB10G1141.1 A.ipaensis|AIB02G1561.1 A.ipaensis|AIB06G1785.1
Group_0595: A.duranensis|ADA03G4222.1 A.duranensis|ADA04G0148.1 A.duranensis|ADA09G0632.1 A.duranensis|ADA04G0217.1 A.hypogaea|AH01G10450.1 A.hypogaea|AH04G02920.1 A.hypogaea|AH04G03690.1 A.hypogaea|AH09G04650.1 A.hypogaea|AH13G00860.1 A.hypogaea|AH14G02040.1 A.hypogaea|AH14G05350.1 A.hypogaea|AH19G07500.1 A.ipaensis|AIB03G0112.1 A.ipaensis|AIB04G0220.1 A.ipaensis|AIB09G0845.1 A.ipaensis|AIB04G03…
Group_0596: A.duranensis|ADA04G2292.1 A.duranensis|ADA05G1178.1 A.duranensis|ADA05G1180.1 A.hypogaea|AH05G14760.1 A.hypogaea|AH14G27090.1 A.hypogaea|AH14G08560.1 A.hypogaea|AH15G08800.1 A.hypogaea|AH14G27070.1 A.hypogaea|AH14G08540.1 A.hypogaea|AH15G08830.1 A.ipaensis|AIB04G2892.1 A.ipaensis|AIB05G1316.1 A.ipaensis|AIB05G1318.1 A.ipaensis|AIB04G2895.1 A.hypogaea|AH05G14740.1
Group_0597: A.duranensis|ADA04G2422.1 A.duranensis|ADA04G2429.1 A.duranensis|ADA04G2427.1 A.hypogaea|AH04G22630.1 A.hypogaea|AH04G22650.1 A.hypogaea|AH04G22680.1 A.hypogaea|AH04G16800.1 A.hypogaea|AH14G30940.1 A.hypogaea|AH04G29280.1 A.hypogaea|AH04G29320.1 A.ipaensis|AIB04G3048.1 A.ipaensis|AIB04G3049.1 A.ipaensis|AIB04G3047.1 A.duranensis|ADA04G2432.1 A.hypogaea|AH04G16820.1 A.ipaensis|AIB04G30…
Group_0598: A.duranensis|ADA04G2896.1 A.duranensis|ADA05G1699.1 A.duranensis|ADA10G2915.1 A.hypogaea|AH13G48820.1 A.hypogaea|AH04G32110.1 A.hypogaea|AH05G09590.1 A.hypogaea|AH13G48650.1 A.hypogaea|AH14G41350.1 A.hypogaea|AH15G11960.1 A.hypogaea|AH17G26110.1 A.hypogaea|AH13G45640.1 A.ipaensis|AIB04G3630.1 A.ipaensis|AIB10G3379.1 A.duranensis|ADA03G3628.1 A.ipaensis|AIB03G4328.1 A.ipaensis|AIB05G18…
Group_0599: A.duranensis|ADA04G3126.1 A.duranensis|ADA04G3127.1 A.duranensis|ADA10G3547.1 A.duranensis|ADA06G1110.1 A.hypogaea|AH04G32690.1 A.hypogaea|AH14G39450.1 A.hypogaea|AH14G39460.1 A.hypogaea|AH14G39480.1 A.hypogaea|AH04G32680.1 A.hypogaea|AH06G11260.1 A.hypogaea|AH10G33110.1 A.hypogaea|AH16G00800.1 A.hypogaea|AH20G34960.1 A.ipaensis|AIB04G3920.1 A.ipaensis|AIB04G3921.1 A.ipaensis|AIB10G40…
Group_0600: A.duranensis|ADA05G0728.1 A.duranensis|ADA05G0729.1 A.duranensis|ADA05G2477.1 A.duranensis|ADA09G0238.1 A.hypogaea|AH05G06640.1 A.hypogaea|AH15G02690.1 A.hypogaea|AH05G06650.1 A.hypogaea|AH15G02670.1 A.hypogaea|AH09G03000.1 A.hypogaea|AH19G03190.1 A.hypogaea|AH05G28990.1 A.hypogaea|AH15G31240.1 A.ipaensis|AIB05G0826.1 A.ipaensis|AIB05G0829.1 A.ipaensis|AIB05G3680.1 A.ipaensis|AIB09G03…
Group_0601: A.duranensis|ADA05G2039.1 A.duranensis|ADA09G1806.1 A.hypogaea|AH10G15690.1 A.hypogaea|AH02G28210.1 A.hypogaea|AH07G22370.1 A.hypogaea|AH05G11190.1 A.hypogaea|AH15G39730.1 A.hypogaea|AH08G04170.1 A.hypogaea|AH17G32390.1 A.hypogaea|AH19G25940.1 A.ipaensis|AIB05G4170.1 A.ipaensis|AIB09G2547.1 A.duranensis|ADA02G2435.1 A.ipaensis|AIB02G3230.1 A.duranensis|ADA08G0446.1 A.ipaensis|AIB07G30…
Group_0602: A.duranensis|ADA05G2274.1 A.duranensis|ADA09G2558.1 A.hypogaea|AH06G32320.1 A.hypogaea|AH00G01770.1 A.hypogaea|AH09G24490.1 A.hypogaea|AH11G35470.1 A.hypogaea|AH13G50630.1 A.hypogaea|AH15G35230.1 A.hypogaea|AH15G39630.1 A.hypogaea|AH17G19310.1 A.hypogaea|AH18G02020.1 A.ipaensis|AIB03G4704.1 A.ipaensis|AIB05G3897.1 A.ipaensis|AIB08G0071.1 A.hypogaea|AH18G30070.1 A.hypogaea|AH18G30080.1
Group_0603: A.duranensis|ADA05G3369.1 A.duranensis|ADA09G2998.1 A.hypogaea|AH00G5010.1 A.hypogaea|AH03G06850.1 A.hypogaea|AH13G41340.1 A.hypogaea|AH20G19000.1 A.hypogaea|AH09G36010.1 A.hypogaea|AH05G39030.1 A.hypogaea|AH15G36480.1 A.hypogaea|AH19G41540.1 A.duranensis|ADA03G2992.1 A.ipaensis|AIB03G3672.1 A.ipaensis|AIB05G4454.1 A.ipaensis|AIB09G3722.1 A.duranensis|ADA10G2071.1 A.ipaensis|AIB10G258…
Group_0604: A.duranensis|ADA06G0324.1 A.duranensis|ADA06G1085.1 A.duranensis|ADA09G1511.1 A.hypogaea|AH00G3698.1 A.hypogaea|AH02G05270.1 A.hypogaea|AH05G11150.1 A.hypogaea|AH06G09300.1 A.hypogaea|AH06G10860.1 A.hypogaea|AH12G08780.1 A.hypogaea|AH16G13400.1 A.hypogaea|AH16G00510.1 A.ipaensis|AIB02G0912.1 A.ipaensis|AIB06G0171.1 A.ipaensis|AIB06G1107.1 A.ipaensis|AIB09G2186.1 A.duranensis|ADA02G063…
Group_0605: A.duranensis|ADA06G1889.1 A.duranensis|ADA06G1938.1 A.duranensis|ADA06G1957.1 A.hypogaea|AH00G1264.1 A.hypogaea|AH00G04510.1 A.hypogaea|AH16G28550.1 A.hypogaea|AH16G28770.1 A.hypogaea|AH06G14520.1 A.hypogaea|AH06G14600.1 A.hypogaea|AH04G13250.1 A.hypogaea|AH16G13810.1 A.ipaensis|AIB06G2576.1 A.ipaensis|AIB06G2624.1 A.ipaensis|AIB06G2594.1 A.duranensis|ADA06G1961.1 A.ipaensis|AIB06G260…
Group_0606: A.duranensis|ADA07G0354.1 A.duranensis|ADA10G1200.1 A.hypogaea|AH00G2719.1 A.hypogaea|AH07G03630.1 A.hypogaea|AH10G08980.1 A.hypogaea|AH17G03320.1 A.hypogaea|AH15G09590.1 A.hypogaea|AH15G18580.1 A.hypogaea|AH05G18360.1 A.hypogaea|AH15G28070.1 A.ipaensis|AIB05G1454.1 A.ipaensis|AIB10G0997.1 A.ipaensis|AIB10G1744.1 A.ipaensis|AIB07G0410.1 A.duranensis|ADA05G1317.1 A.duranensis|ADA10G057…
Group_0607: A.duranensis|ADA07G0700.1 A.duranensis|ADA07G0701.1 A.hypogaea|AH07G07930.1 A.hypogaea|AH14G12300.1 A.hypogaea|AH14G30550.1 A.hypogaea|AH14G30840.1 A.hypogaea|AH16G39360.1 A.hypogaea|AH17G07600.1 A.hypogaea|AH17G07590.1 A.hypogaea|AH19G14230.1 A.hypogaea|AH17G06600.1 A.hypogaea|AH07G07920.1 A.hypogaea|AH19G14240.1 A.ipaensis|AIB07G0828.1 A.ipaensis|AIB06G2980.1 A.ipaensis|AIB07G0829.1
Group_0608: A.duranensis|ADA07G0804.1 A.duranensis|ADA08G1211.1 A.duranensis|ADA08G1942.1 A.duranensis|ADA09G3113.1 A.hypogaea|AH07G20400.1 A.hypogaea|AH08G14310.1 A.hypogaea|AH11G41530.1 A.hypogaea|AH17G08800.1 A.hypogaea|AH18G02590.1 A.hypogaea|AH18G16280.1 A.hypogaea|AH09G37370.1 A.hypogaea|AH19G38550.1 A.ipaensis|AIB07G0950.1 A.ipaensis|AIB08G0254.1 A.ipaensis|AIB08G1512.1 A.ipaensis|AIB09G34…
Group_0609: A.duranensis|ADA07G1941.1 A.duranensis|ADA08G0829.1 A.hypogaea|AH02G30660.1 A.hypogaea|AH03G10470.1 A.hypogaea|AH17G37600.1 A.hypogaea|AH17G36910.1 A.hypogaea|AH14G20280.1 A.hypogaea|AH07G24830.1 A.hypogaea|AH11G18350.1 A.ipaensis|AIB07G1820.1 A.ipaensis|AIB07G3601.1 A.duranensis|ADA02G2704.1 A.hypogaea|AH02G30670.1 A.ipaensis|AIB02G3624.1 A.duranensis|ADA03G0822.1 A.ipaensis|AIB08G19…
Group_0610: A.duranensis|ADA09G0717.1 A.duranensis|ADA09G0719.1 A.duranensis|ADA09G0725.1 A.duranensis|ADA09G0727.1 A.hypogaea|AH09G09860.1 A.hypogaea|AH09G09840.1 A.hypogaea|AH09G09730.1 A.hypogaea|AH19G10070.1 A.hypogaea|AH19G10130.1 A.hypogaea|AH19G10170.1 A.hypogaea|AH19G10200.1 A.hypogaea|AH09G09770.1 A.ipaensis|AIB09G1029.1 A.ipaensis|AIB09G1045.1 A.ipaensis|AIB09G1033.1 A.ipaensis|AIB09G10…
Group_0611: A.hypogaea|AH00G2025.1 A.hypogaea|AH05G40090.1 A.hypogaea|AH19G27360.1 A.hypogaea|AH01G15800.1 A.hypogaea|AH08G01980.1 A.hypogaea|AH02G15760.1 A.hypogaea|AH15G34550.1 A.hypogaea|AH04G26940.1 A.hypogaea|AH00G3023.1 A.hypogaea|AH00G2833.1 A.hypogaea|AH12G06950.1 A.hypogaea|AH05G22510.1 A.hypogaea|AH13G35430.1 A.hypogaea|AH15G29810.1 A.hypogaea|AH15G26820.1 A.ipaensis|AIB06G2489.1
Group_0612: A.hypogaea|AH00G2153.1 A.hypogaea|AH11G18700.1 A.hypogaea|AH20G37400.1 A.hypogaea|AH19G28200.1 A.hypogaea|AH09G12150.1 A.hypogaea|AH01G16620.1 A.hypogaea|AH03G07910.1 A.hypogaea|AH16G37800.1 A.hypogaea|AH08G03120.1 A.hypogaea|AH13G10050.1 A.hypogaea|AH11G32460.1 A.hypogaea|AH11G18750.1 A.hypogaea|AH18G07090.1 A.hypogaea|AH14G07990.1 A.hypogaea|AH14G24140.1 A.duranensis|ADA05G1189.1
Group_0613: A.hypogaea|AH00G3957.1 A.hypogaea|AH16G23280.1 A.hypogaea|AH12G28520.1 A.hypogaea|AH11G21350.1 A.hypogaea|AH14G19900.1 A.hypogaea|AH17G18270.1 A.hypogaea|AH19G08170.1 A.hypogaea|AH04G13920.1 A.ipaensis|AIB05G2198.1 A.ipaensis|AIB08G1202.1 A.ipaensis|AIB10G2511.1 A.duranensis|ADA04G1635.1 A.ipaensis|AIB04G2028.1 A.duranensis|ADA04G2108.1 A.ipaensis|AIB05G2140.1 A.hypogaea|AH00G2409.1
Group_0614: A.hypogaea|AH00G4132.1 A.hypogaea|AH05G33760.1 A.hypogaea|AH18G17520.1 A.hypogaea|AH20G16350.1 A.hypogaea|AH05G00590.1 A.hypogaea|AH16G34200.1 A.hypogaea|AH02G24280.1 A.hypogaea|AH20G31970.1 A.hypogaea|AH13G37000.1 A.hypogaea|AH14G39850.1 A.hypogaea|AH19G06310.1 A.hypogaea|AH09G11360.1 A.hypogaea|AH15G04010.1 A.hypogaea|AH19G34110.1 A.hypogaea|AH14G11920.1 A.hypogaea|AH19G18290.1
Group_0615: A.hypogaea|AH00G5200.1 A.hypogaea|AH00G6362.1 A.hypogaea|AH00G6346.1 A.hypogaea|AH00G5612.1 A.hypogaea|AH00G6457.1 A.hypogaea|AH00G6426.1 A.hypogaea|AH00G6118.1 A.hypogaea|AH00G6464.1 A.hypogaea|AH13G57670.1 A.hypogaea|AH00G6270.1 A.hypogaea|AH00G6165.1 A.hypogaea|AH13G17120.1 A.hypogaea|AH00G6170.1 A.hypogaea|AH00G6246.1 A.hypogaea|AH00G6429.1 A.hypogaea|AH01G18210.1
Group_0616: A.hypogaea|AH01G16230.1 A.hypogaea|AH03G15580.1 A.hypogaea|AH06G29800.1 A.hypogaea|AH15G31680.1 A.hypogaea|AH03G12620.1 A.hypogaea|AH18G33600.1 A.hypogaea|AH20G22830.1 A.hypogaea|AH20G08360.1 A.hypogaea|AH13G47270.1 A.hypogaea|AH05G17700.1 A.hypogaea|AH13G44280.1 A.hypogaea|AH17G19400.1 A.hypogaea|AH11G38460.1 A.hypogaea|AH15G13600.1 A.hypogaea|AH05G04760.1 A.ipaensis|AIB05G1721.1
Group_0617: A.hypogaea|AH06G16210.1 A.hypogaea|AH10G05330.1 A.hypogaea|AH18G28410.1 A.hypogaea|AH12G25640.1 A.hypogaea|AH06G17180.1 A.hypogaea|AH01G19030.1 A.hypogaea|AH17G05490.1 A.hypogaea|AH03G31880.1 A.hypogaea|AH03G26020.1 A.hypogaea|AH04G22420.1 A.hypogaea|AH05G17880.1 A.hypogaea|AH06G21340.1 A.ipaensis|AIB03G2677.1 A.ipaensis|AIB09G1044.1 A.duranensis|ADA03G2042.1 A.duranensis|ADA06G1794.1
Group_0618: A.hypogaea|AH11G09060.1 A.hypogaea|AH14G17100.1 A.hypogaea|AH17G29550.1 A.hypogaea|AH17G04910.1 A.hypogaea|AH03G15100.1 A.hypogaea|AH11G11340.1 A.hypogaea|AH11G20270.1 A.hypogaea|AH10G04630.1 A.hypogaea|AH14G31520.1 A.hypogaea|AH06G01370.1 A.hypogaea|AH06G30210.1 A.hypogaea|AH11G21800.1 A.hypogaea|AH08G07030.1 A.hypogaea|AH20G02690.1 A.ipaensis|AIB10G0677.1 A.ipaensis|AIB07G0560.1
Group_0619: A.hypogaea|AH03G12150.1 A.hypogaea|AH03G40650.1 A.hypogaea|AH03G35190.1 A.hypogaea|AH15G19070.1 A.hypogaea|AH13G35740.1 A.hypogaea|AH10G05480.1 A.hypogaea|AH04G07200.1 A.hypogaea|AH19G41770.1 A.hypogaea|AH16G37980.1 A.hypogaea|AH10G16090.1 A.hypogaea|AH15G28370.1 A.hypogaea|AH19G32820.1 A.hypogaea|AH19G38450.1 A.hypogaea|AH11G22990.1 A.hypogaea|AH14G06880.1 A.hypogaea|AH00G2084.1
Group_0620: A.hypogaea|AH03G20000.1 A.hypogaea|AH04G31340.1 A.hypogaea|AH19G13130.1 A.hypogaea|AH05G23980.1 A.hypogaea|AH02G14730.1 A.hypogaea|AH09G18890.1 A.hypogaea|AH09G18880.1 A.hypogaea|AH13G22800.1 A.ipaensis|AIB03G2202.1 A.ipaensis|AIB06G0263.1 A.ipaensis|AIB06G0262.1 A.ipaensis|AIB09G1293.1 A.duranensis|ADA02G1486.1 A.duranensis|ADA03G1701.1 A.duranensis|ADA04G2082.1 A.hypogaea|AH00G4302.1
Group_0621: A.duranensis|AD104_3G0011.1 A.duranensis|ADA02G2363.1 A.duranensis|ADA02G1249.1 A.duranensis|ADA06G0282.1 A.duranensis|ADA09G1619.1 A.hypogaea|AH00G4082.1 A.hypogaea|AH12G19630.1 A.hypogaea|AH08G01880.1 A.hypogaea|AH06G08850.1 A.hypogaea|AH06G27750.1 A.hypogaea|AH16G12390.1 A.hypogaea|AH20G20250.1 A.ipaensis|AIB02G1657.1 A.ipaensis|AIB06G1169.1 A.ipaensis|AIB09G2317.1
Group_0622: A.duranensis|AD2219G0001.1 A.duranensis|ADA04G2127.1 A.hypogaea|AH02G13630.1 A.hypogaea|AH04G15660.1 A.hypogaea|AH10G16700.1 A.hypogaea|AH00G3800.1 A.hypogaea|AH01G32880.1 A.hypogaea|AH00G4451.1 A.hypogaea|AH20G36890.1 A.hypogaea|AH00G4465.1 A.ipaensis|AIB01G3542.1 A.duranensis|ADA01G2426.1 A.ipaensis|AIB08G1687.1 A.duranensis|ADA04G1609.1 A.ipaensis|AIB01G3532.1
Group_0623: A.duranensis|ADA01G0264.1 A.duranensis|ADA01G0265.1 A.duranensis|ADA06G1057.1 A.hypogaea|AH01G02670.1 A.hypogaea|AH11G04750.1 A.hypogaea|AH06G10520.1 A.hypogaea|AH16G00220.1 A.hypogaea|AH06G10540.1 A.hypogaea|AH16G00250.1 A.hypogaea|AH11G04770.1 A.ipaensis|AIB01G0582.1 A.ipaensis|AIB01G0583.1 A.ipaensis|AIB06G0198.1 A.ipaensis|AIB06G0201.1 A.duranensis|ADA06G1060.1
Group_0624: A.duranensis|ADA01G0275.1 A.duranensis|ADA07G0126.1 A.duranensis|ADA01G0276.1 A.duranensis|ADA07G0111.1 A.hypogaea|AH01G02750.1 A.hypogaea|AH07G01290.1 A.hypogaea|AH07G01130.1 A.hypogaea|AH17G01870.1 A.hypogaea|AH11G04870.1 A.hypogaea|AH01G02760.1 A.hypogaea|AH11G04890.1 A.ipaensis|AIB01G0571.1 A.ipaensis|AIB07G0117.1 A.ipaensis|AIB01G0572.1 A.ipaensis|AIB07G0118.1
Group_0625: A.duranensis|ADA01G0499.1 A.duranensis|ADA07G1034.1 A.hypogaea|AH02G00050.1 A.hypogaea|AH11G02460.1 A.hypogaea|AH17G12220.1 A.hypogaea|AH12G33410.1 A.hypogaea|AH02G23020.1 A.hypogaea|AH18G23060.1 A.hypogaea|AH14G27160.1 A.ipaensis|AIB01G0266.1 A.ipaensis|AIB07G1240.1 A.ipaensis|AIB02G2874.1 A.ipaensis|AIB04G2827.1 A.duranensis|ADA02G2186.1 A.duranensis|ADA04G2220.1
Group_0626: A.duranensis|ADA01G0680.1 A.duranensis|ADA02G0391.1 A.duranensis|ADA10G3295.1 A.hypogaea|AH01G06440.1 A.hypogaea|AH02G04580.1 A.hypogaea|AH10G29860.1 A.hypogaea|AH11G02070.1 A.hypogaea|AH12G06430.1 A.hypogaea|AH18G10050.1 A.hypogaea|AH13G59380.1 A.ipaensis|AIB01G0149.1 A.ipaensis|AIB02G0620.1 A.ipaensis|AIB10G3828.1 A.ipaensis|AIB08G0936.1 A.duranensis|ADA10G3294.1
Group_0627: A.duranensis|ADA01G1463.1 A.duranensis|ADA06G2577.1 A.hypogaea|AH06G30480.1 A.hypogaea|AH12G00320.1 A.hypogaea|AH12G00400.1 A.hypogaea|AH12G00460.1 A.hypogaea|AH12G00490.1 A.hypogaea|AH12G34570.1 A.hypogaea|AH01G17440.1 A.hypogaea|AH14G19830.1 A.hypogaea|AH16G23710.1 A.ipaensis|AIB01G1809.1 A.ipaensis|AIB06G3459.1 A.ipaensis|AIB02G0285.1 A.ipaensis|AIB02G0293.1
Group_0628: A.duranensis|ADA01G1661.1 A.duranensis|ADA03G3586.1 A.duranensis|ADA08G2591.1 A.hypogaea|AH10G15720.1 A.hypogaea|AH08G26220.1 A.hypogaea|AH11G15860.1 A.hypogaea|AH13G48140.1 A.hypogaea|AH03G48330.1 A.hypogaea|AH18G41110.1 A.hypogaea|AH11G37160.1 A.ipaensis|AIB01G2095.1 A.ipaensis|AIB03G4278.1 A.ipaensis|AIB08G3795.1 A.ipaensis|AIB03G4156.1 A.ipaensis|AIB03G4279.1
Group_0629: A.duranensis|ADA01G1830.1 A.duranensis|ADA05G2982.1 A.duranensis|ADA06G0280.1 A.hypogaea|AH00G06480.1 A.hypogaea|AH06G08830.1 A.hypogaea|AH20G01220.1 A.hypogaea|AH20G01230.1 A.hypogaea|AH16G12310.1 A.hypogaea|AH16G12340.1 A.hypogaea|AH05G30790.1 A.hypogaea|AH05G32380.1 A.ipaensis|AIB01G2443.1 A.ipaensis|AIB05G2841.1 A.ipaensis|AIB06G1177.1 A.ipaensis|AIB06G1176.1
Group_0630: A.duranensis|ADA01G2147.1 A.duranensis|ADA01G2148.1 A.duranensis|ADA07G2088.1 A.duranensis|ADA01G2149.1 A.duranensis|ADA07G2090.1 A.hypogaea|AH05G28380.1 A.hypogaea|AH01G23740.1 A.hypogaea|AH05G28390.1 A.hypogaea|AH01G23750.1 A.hypogaea|AH01G23730.1 A.hypogaea|AH01G23720.1 A.hypogaea|AH08G20880.1 A.ipaensis|AIB01G3812.1 A.ipaensis|AIB09G0042.1 A.ipaensis|AIB09G0043.1
Group_0631: A.duranensis|ADA01G2518.1 A.duranensis|ADA06G0643.1 A.hypogaea|AH01G25050.1 A.hypogaea|AH09G26920.1 A.hypogaea|AH06G03950.1 A.hypogaea|AH11G34760.1 A.hypogaea|AH13G34090.1 A.hypogaea|AH14G00390.1 A.hypogaea|AH16G07200.1 A.hypogaea|AH14G10960.1 A.ipaensis|AIB01G1663.1 A.ipaensis|AIB04G2813.1 A.ipaensis|AIB06G0689.1 A.duranensis|ADA04G0901.1 A.ipaensis|AIB04G1124.1
Group_0632: A.duranensis|ADA01G2621.1 A.duranensis|ADA04G0308.1 A.duranensis|ADA06G1022.1 A.duranensis|ADA07G1122.1 A.hypogaea|AH00G3349.1 A.hypogaea|AH01G31310.1 A.hypogaea|AH06G00600.1 A.hypogaea|AH19G15520.1 A.hypogaea|AH14G04540.1 A.hypogaea|AH17G13180.1 A.hypogaea|AH14G03320.1 A.ipaensis|AIB01G3227.1 A.ipaensis|AIB04G0450.1 A.ipaensis|AIB06G0230.1 A.ipaensis|AIB07G1342.1
Group_0633: A.duranensis|ADA01G2893.1 A.duranensis|ADA05G0937.1 A.duranensis|ADA07G0520.1 A.hypogaea|AH01G21970.1 A.hypogaea|AH05G18770.1 A.hypogaea|AH07G05500.1 A.hypogaea|AH11G18100.1 A.hypogaea|AH15G05150.1 A.hypogaea|AH17G05100.1 A.hypogaea|AH20G03540.1 A.hypogaea|AH01G37390.1 A.ipaensis|AIB01G1756.1 A.ipaensis|AIB05G1040.1 A.ipaensis|AIB07G0576.1 A.duranensis|ADA01G1423.1
Group_0634: A.duranensis|ADA02G0132.1 A.duranensis|ADA04G2637.1 A.duranensis|ADA04G2644.1 A.hypogaea|AH00G6503.1 A.hypogaea|AH02G01150.1 A.hypogaea|AH09G33530.1 A.hypogaea|AH12G01650.1 A.hypogaea|AH04G28560.1 A.hypogaea|AH04G28500.1 A.hypogaea|AH02G01170.1 A.ipaensis|AIB02G0075.1 A.ipaensis|AIB04G3331.1 A.duranensis|ADA02G0134.1 A.ipaensis|AIB02G0077.1 A.duranensis|ADA04G2645.1
Group_0635: A.duranensis|ADA02G0269.1 A.duranensis|ADA06G0213.1 A.duranensis|ADA03G1127.1 A.duranensis|ADA08G1602.1 A.hypogaea|AH03G11620.1 A.hypogaea|AH08G14940.1 A.hypogaea|AH13G14970.1 A.hypogaea|AH18G08560.1 A.hypogaea|AH06G08110.1 A.hypogaea|AH12G03520.1 A.hypogaea|AH16G32360.1 A.ipaensis|AIB02G0321.1 A.ipaensis|AIB06G1271.1 A.ipaensis|AIB03G1551.1 A.ipaensis|AIB08G0792.1
Group_0636: A.duranensis|ADA02G0839.1 A.duranensis|ADA10G1707.1 A.hypogaea|AH02G10170.1 A.hypogaea|AH05G02010.1 A.hypogaea|AH12G12440.1 A.hypogaea|AH12G12450.1 A.hypogaea|AH14G17990.1 A.ipaensis|AIB02G1138.1 A.ipaensis|AIB02G1157.1 A.ipaensis|AIB06G1472.1 A.ipaensis|AIB02G1155.1 A.ipaensis|AIB10G1979.1 A.duranensis|ADA10G1466.1 A.hypogaea|AH10G13300.1 A.hypogaea|AH12G11710.1
Group_0637: A.duranensis|ADA02G1126.1 A.duranensis|ADA02G2531.1 A.duranensis|ADA04G0948.1 A.duranensis|ADA06G1307.1 A.hypogaea|AH02G07030.1 A.hypogaea|AH00G3850.1 A.hypogaea|AH00G4137.1 A.hypogaea|AH02G27270.1 A.hypogaea|AH09G14590.1 A.hypogaea|AH12G15340.1 A.hypogaea|AH19G36890.1 A.ipaensis|AIB02G1500.1 A.ipaensis|AIB02G3346.1 A.ipaensis|AIB04G1193.1 A.ipaensis|AIB06G1710.1
Group_0638: A.duranensis|ADA02G1408.1 A.duranensis|ADA10G3200.1 A.hypogaea|AH02G10930.1 A.hypogaea|AH10G34190.1 A.hypogaea|AH10G34030.1 A.hypogaea|AH13G58780.1 A.hypogaea|AH13G58950.1 A.hypogaea|AH13G58970.1 A.hypogaea|AH13G58980.1 A.ipaensis|AIB10G3705.1 A.ipaensis|AIB10G3722.1 A.duranensis|ADA10G3181.1 A.ipaensis|AIB10G3701.1 A.ipaensis|AIB10G3703.1 A.ipaensis|AIB10G3704.1
Group_0639: A.duranensis|ADA02G2208.1 A.duranensis|ADA04G2237.1 A.duranensis|ADA04G3177.1 A.duranensis|ADA10G1926.1 A.hypogaea|AH02G18460.1 A.hypogaea|AH02G23320.1 A.hypogaea|AH04G18500.1 A.hypogaea|AH10G10620.1 A.hypogaea|AH20G21040.1 A.hypogaea|AH14G33080.1 A.hypogaea|AH20G22470.1 A.ipaensis|AIB02G2910.1 A.ipaensis|AIB04G2847.1 A.ipaensis|AIB04G4001.1 A.ipaensis|AIB10G2482.1
Group_0640: A.duranensis|ADA02G2724.1 A.duranensis|ADA03G0055.1 A.duranensis|ADA06G1588.1 A.duranensis|ADA08G1377.1 A.hypogaea|AH00G2618.1 A.hypogaea|AH02G30420.1 A.hypogaea|AH03G21300.1 A.hypogaea|AH06G16510.1 A.hypogaea|AH08G14450.1 A.hypogaea|AH13G05560.1 A.hypogaea|AH18G05680.1 A.ipaensis|AIB02G3647.1 A.ipaensis|AIB06G2085.1 A.ipaensis|AIB03G0255.1 A.ipaensis|AIB08G0456.1
Group_0641: A.duranensis|ADA03G0029.1 A.duranensis|ADA08G1446.1 A.hypogaea|AH03G03300.1 A.hypogaea|AH03G03210.1 A.hypogaea|AH13G01940.1 A.hypogaea|AH13G01830.1 A.hypogaea|AH08G12000.1 A.hypogaea|AH08G17740.1 A.hypogaea|AH13G01930.1 A.hypogaea|AH05G03470.1 A.hypogaea|AH18G04970.1 A.ipaensis|AIB03G0224.1 A.ipaensis|AIB05G0553.1 A.ipaensis|AIB08G0526.1 A.ipaensis|AIB03G0216.1
Group_0642: A.duranensis|ADA03G0556.1 A.duranensis|ADA03G2842.1 A.duranensis|ADA04G2004.1 A.hypogaea|AH03G04490.1 A.hypogaea|AH15G21360.1 A.hypogaea|AH09G28440.1 A.hypogaea|AH04G18910.1 A.hypogaea|AH13G36350.1 A.hypogaea|AH14G27470.1 A.hypogaea|AH06G09120.1 A.hypogaea|AH16G13600.1 A.ipaensis|AIB03G0901.1 A.ipaensis|AIB06G1124.1 A.ipaensis|AIB04G2560.1 A.duranensis|ADA06G0309.1
Group_0643: A.duranensis|ADA03G0873.1 A.duranensis|ADA03G2820.1 A.duranensis|ADA08G2463.1 A.hypogaea|AH03G11790.1 A.hypogaea|AH13G10410.1 A.hypogaea|AH13G10420.1 A.hypogaea|AH03G11810.1 A.hypogaea|AH03G34550.1 A.hypogaea|AH08G22790.1 A.hypogaea|AH18G38880.1 A.ipaensis|AIB03G1267.1 A.ipaensis|AIB03G3496.1 A.ipaensis|AIB08G3681.1 A.duranensis|ADA03G0872.1 A.ipaensis|AIB03G1266.1
Group_0644: A.duranensis|ADA03G0955.1 A.duranensis|ADA05G0992.1 A.duranensis|ADA08G2150.1 A.duranensis|ADA04G0580.1 A.duranensis|ADA08G2148.1 A.hypogaea|AH01G16040.1 A.hypogaea|AH01G29500.1 A.hypogaea|AH13G09380.1 A.hypogaea|AH13G09410.1 A.hypogaea|AH04G05740.1 A.hypogaea|AH12G34320.1 A.ipaensis|AIB04G0778.1 A.ipaensis|AIB08G3097.1 A.ipaensis|AIB04G0779.1 A.hypogaea|AH01G16030.1
Group_0645: A.duranensis|ADA03G1122.1 A.duranensis|ADA08G1599.1 A.duranensis|ADA03G3196.1 A.duranensis|ADA10G0277.1 A.hypogaea|AH03G11550.1 A.hypogaea|AH08G14980.1 A.hypogaea|AH10G19450.1 A.hypogaea|AH13G15030.1 A.hypogaea|AH18G08520.1 A.hypogaea|AH20G06160.1 A.hypogaea|AH03G37890.1 A.hypogaea|AH13G38540.1 A.ipaensis|AIB03G1546.1 A.ipaensis|AIB08G0789.1 A.ipaensis|AIB10G0486.1
Group_0646: A.duranensis|ADA03G1573.1 A.duranensis|ADA05G2566.1 A.duranensis|ADA08G2187.1 A.duranensis|ADA03G1771.1 A.duranensis|ADA05G2567.1 A.hypogaea|AH09G35530.1 A.hypogaea|AH15G23810.1 A.hypogaea|AH15G31780.1 A.hypogaea|AH20G32120.1 A.hypogaea|AH11G40600.1 A.ipaensis|AIB03G2283.1 A.ipaensis|AIB05G3547.1 A.ipaensis|AIB05G3548.1 A.ipaensis|AIB08G3176.1
Group_0647: A.duranensis|ADA03G2333.1 A.duranensis|ADA03G3841.1 A.duranensis|ADA09G1698.1 A.hypogaea|AH03G26050.1 A.hypogaea|AH09G24850.1 A.hypogaea|AH09G17310.1 A.hypogaea|AH13G52050.1 A.hypogaea|AH17G19570.1 A.hypogaea|AH06G06820.1 A.hypogaea|AH16G16750.1 A.ipaensis|AIB03G2883.1 A.ipaensis|AIB03G4541.1 A.ipaensis|AIB09G2398.1 A.duranensis|ADA06G0092.1 A.ipaensis|AIB06G1502.1
Group_0648: A.duranensis|ADA03G2374.1 A.duranensis|ADA09G0133.1 A.duranensis|ADA07G2096.1 A.duranensis|ADA08G2505.1 A.hypogaea|AH05G28300.1 A.hypogaea|AH11G22210.1 A.hypogaea|AH09G01120.1 A.hypogaea|AH12G03860.1 A.hypogaea|AH16G26170.1 A.hypogaea|AH19G01140.1 A.hypogaea|AH03G23830.1 A.ipaensis|AIB02G0363.1 A.ipaensis|AIB03G2947.1 A.ipaensis|AIB09G0050.1 A.ipaensis|AIB09G0184.1
Group_0649: A.duranensis|ADA03G3251.1 A.duranensis|ADA10G0235.1 A.hypogaea|AH03G39500.1 A.hypogaea|AH10G03160.1 A.hypogaea|AH13G44050.1 A.hypogaea|AH04G29530.1 A.hypogaea|AH20G06590.1 A.hypogaea|AH11G41830.1 A.hypogaea|AH18G15680.1 A.hypogaea|AH13G28440.1 A.ipaensis|AIB03G2648.1 A.ipaensis|AIB03G3900.1 A.ipaensis|AIB04G3079.1 A.ipaensis|AIB10G0442.1 A.duranensis|ADA08G1913.1
Group_0650: A.duranensis|ADA03G3469.1 A.duranensis|ADA05G0063.1 A.duranensis|ADA08G0859.1 A.hypogaea|AH03G28780.1 A.hypogaea|AH11G37350.1 A.hypogaea|AH05G40600.1 A.hypogaea|AH07G18860.1 A.hypogaea|AH17G17680.1 A.hypogaea|AH17G37270.1 A.hypogaea|AH17G36230.1 A.ipaensis|AIB07G1716.1 A.ipaensis|AIB07G3637.1 A.ipaensis|AIB03G4139.1 A.ipaensis|AIB05G0072.1 A.duranensis|ADA07G2002.1
Group_0651: A.duranensis|ADA03G3590.1 A.duranensis|ADA05G1542.1 A.duranensis|ADA07G0276.1 A.hypogaea|AH05G16790.1 A.hypogaea|AH07G02720.1 A.hypogaea|AH00G01900.1 A.hypogaea|AH13G48180.1 A.hypogaea|AH03G48490.1 A.hypogaea|AH15G13880.1 A.hypogaea|AH05G16800.1 A.hypogaea|AH15G13890.1 A.ipaensis|AIB03G4283.1 A.ipaensis|AIB05G1701.1 A.ipaensis|AIB07G0312.1 A.duranensis|ADA05G1541.1
Group_0652: A.duranensis|ADA03G3949.1 A.duranensis|ADA08G0882.1 A.duranensis|ADA10G0504.1 A.duranensis|ADA06G2658.1 A.hypogaea|AH00G08980.1 A.hypogaea|AH06G29420.1 A.hypogaea|AH10G01780.1 A.hypogaea|AH16G33390.1 A.hypogaea|AH20G08780.1 A.hypogaea|AH17G36400.1 A.hypogaea|AH17G35920.1 A.ipaensis|AIB06G3570.1 A.ipaensis|AIB10G0901.1 A.ipaensis|AIB03G4667.1 A.ipaensis|AIB07G3658.1
Group_0653: A.duranensis|ADA04G0059.1 A.duranensis|ADA07G0458.1 A.duranensis|ADA10G3423.1 A.duranensis|ADA10G3516.1 A.hypogaea|AH03G45120.1 A.hypogaea|AH04G00590.1 A.hypogaea|AH07G04760.1 A.hypogaea|AH10G29290.1 A.hypogaea|AH14G01140.1 A.hypogaea|AH20G29110.1 A.hypogaea|AH13G55840.1 A.ipaensis|AIB04G0114.1 A.ipaensis|AIB07G0506.1 A.ipaensis|AIB10G3943.1 A.ipaensis|AIB10G4052.1
Group_0654: A.duranensis|ADA04G0569.1 A.duranensis|ADA04G1256.1 A.hypogaea|AH04G05850.1 A.hypogaea|AH04G21570.1 A.hypogaea|AH07G03680.1 A.hypogaea|AH17G03300.1 A.hypogaea|AH14G06270.1 A.hypogaea|AH14G12690.1 A.ipaensis|AIB04G0768.1 A.ipaensis|AIB04G0770.1 A.ipaensis|AIB04G1576.1 A.ipaensis|AIB04G0771.1 A.ipaensis|AIB07G0412.1 A.duranensis|ADA04G0570.1 A.duranensis|ADA07G0359.1
Group_0655: A.duranensis|ADA04G1197.1 A.duranensis|ADA04G1203.1 A.hypogaea|AH16G31080.1 A.hypogaea|AH11G18580.1 A.hypogaea|AH16G30870.1 A.hypogaea|AH16G30800.1 A.hypogaea|AH14G16650.1 A.hypogaea|AH11G18560.1 A.hypogaea|AH11G18550.1 A.ipaensis|AIB04G1509.1 A.ipaensis|AIB04G1510.1 A.ipaensis|AIB01G3805.1 A.duranensis|ADA04G1189.1 A.duranensis|ADA04G1195.1 A.ipaensis|AIB04G1511.1
Group_0656: A.duranensis|ADA04G1400.1 A.duranensis|ADA08G0003.1 A.duranensis|ADA10G1462.1 A.duranensis|ADA10G3413.1 A.duranensis|ADA08G0020.1 A.hypogaea|AH00G4765.1 A.hypogaea|AH04G25930.1 A.hypogaea|AH10G29380.1 A.hypogaea|AH12G00640.1 A.hypogaea|AH14G16950.1 A.hypogaea|AH13G55920.1 A.ipaensis|AIB04G1783.1 A.ipaensis|AIB10G2158.1 A.ipaensis|AIB10G3936.1 A.ipaensis|AIB02G0260.1
Group_0657: A.duranensis|ADA04G2259.1 A.duranensis|ADA04G2266.1 A.duranensis|ADA10G2676.1 A.duranensis|ADA10G2680.1 A.hypogaea|AH04G17280.1 A.hypogaea|AH07G18420.1 A.hypogaea|AH07G18380.1 A.hypogaea|AH10G22500.1 A.hypogaea|AH10G22540.1 A.hypogaea|AH13G24450.1 A.hypogaea|AH06G30860.1 A.hypogaea|AH16G33990.1 A.ipaensis|AIB10G3134.1 A.duranensis|ADA06G2707.1 A.ipaensis|AIB06G3621.1
Group_0658: A.duranensis|ADA05G0003.1 A.duranensis|ADA08G0777.1 A.duranensis|ADA07G0372.1 A.duranensis|ADA07G0373.1 A.hypogaea|AH00G2200.1 A.hypogaea|AH05G41230.1 A.hypogaea|AH07G03820.1 A.hypogaea|AH07G03830.1 A.hypogaea|AH17G03160.1 A.hypogaea|AH08G08370.1 A.hypogaea|AH17G38240.1 A.ipaensis|AIB05G0011.1 A.ipaensis|AIB07G3543.1 A.ipaensis|AIB07G0424.1 A.ipaensis|AIB07G3547.1
Group_0659: A.duranensis|ADA05G0055.1 A.duranensis|ADA05G1242.1 A.duranensis|ADA07G0810.1 A.duranensis|ADA09G2275.1 A.hypogaea|AH06G16200.1 A.hypogaea|AH05G19070.1 A.hypogaea|AH05G40690.1 A.hypogaea|AH14G24250.1 A.hypogaea|AH15G08010.1 A.hypogaea|AH15G08000.1 A.hypogaea|AH00G02980.1 A.ipaensis|AIB04G2549.1 A.ipaensis|AIB05G0187.1 A.ipaensis|AIB05G1380.1 A.ipaensis|AIB09G3200.1
Group_0660: A.duranensis|ADA05G0426.1 A.duranensis|ADA05G3316.1 A.duranensis|ADA09G2387.1 A.hypogaea|AH07G08640.1 A.hypogaea|AH05G38070.1 A.hypogaea|AH05G02330.1 A.hypogaea|AH15G37400.1 A.hypogaea|AH19G33220.1 A.hypogaea|AH05G38060.1 A.ipaensis|AIB05G0500.1 A.ipaensis|AIB05G4383.1 A.ipaensis|AIB09G4428.1 A.ipaensis|AIB05G4384.1 A.duranensis|ADA09G2388.1 A.ipaensis|AIB09G4427.1
Group_0661: A.duranensis|ADA05G1794.1 A.duranensis|ADA05G1813.1 A.duranensis|ADA07G1134.1 A.duranensis|ADA10G2470.1 A.hypogaea|AH02G10580.1 A.hypogaea|AH10G07960.1 A.hypogaea|AH11G23300.1 A.hypogaea|AH19G19770.1 A.ipaensis|AIB01G2403.1 A.ipaensis|AIB09G2137.1 A.ipaensis|AIB03G3367.1 A.ipaensis|AIB10G1184.1 A.ipaensis|AIB05G0887.1 A.ipaensis|AIB07G1041.1 A.hypogaea|AH07G14890.1
Group_0662: A.duranensis|ADA06G0460.1 A.duranensis|ADA06G0461.1 A.duranensis|ADA06G0462.1 A.hypogaea|AH06G06200.1 A.hypogaea|AH06G06190.1 A.hypogaea|AH08G24160.1 A.hypogaea|AH16G39300.1 A.hypogaea|AH18G35220.1 A.ipaensis|AIB06G0978.1 A.ipaensis|AIB06G0979.1 A.ipaensis|AIB06G0980.1 A.ipaensis|AIB08G3277.1 A.hypogaea|AH06G06210.1 A.duranensis|ADA08G2238.1 A.hypogaea|AH00G4400.1
Group_0663: A.duranensis|ADA06G0698.1 A.duranensis|ADA07G1362.1 A.hypogaea|AH06G03410.1 A.hypogaea|AH15G20030.1 A.hypogaea|AH16G07970.1 A.hypogaea|AH16G07960.1 A.hypogaea|AH18G03850.1 A.hypogaea|AH07G25460.1 A.ipaensis|AIB05G2347.1 A.ipaensis|AIB06G0600.1 A.ipaensis|AIB08G0640.1 A.duranensis|ADA06G0697.1 A.hypogaea|AH16G07980.1 A.ipaensis|AIB06G0598.1 A.ipaensis|AIB06G0599.1
Group_0664: A.duranensis|ADA06G0810.1 A.duranensis|ADA08G2130.1 A.duranensis|ADA10G3461.1 A.hypogaea|AH06G02950.1 A.hypogaea|AH10G27590.1 A.hypogaea|AH16G03650.1 A.hypogaea|AH11G40090.1 A.hypogaea|AH18G33340.1 A.hypogaea|AH13G55500.1 A.hypogaea|AH10G27580.1 A.ipaensis|AIB06G0493.1 A.ipaensis|AIB08G3061.1 A.duranensis|ADA10G3460.1 A.ipaensis|AIB10G3982.1 A.ipaensis|AIB10G3983.1
Group_0665: A.duranensis|ADA07G0400.1 A.duranensis|ADA07G0434.1 A.hypogaea|AH07G04150.1 A.hypogaea|AH07G04180.1 A.hypogaea|AH07G04600.1 A.hypogaea|AH17G02730.1 A.hypogaea|AH17G02690.1 A.hypogaea|AH13G03090.1 A.hypogaea|AH17G04000.1 A.ipaensis|AIB07G0460.1 A.ipaensis|AIB03G0505.1 A.ipaensis|AIB03G0523.1 A.ipaensis|AIB07G0465.1 A.ipaensis|AIB07G0470.1 A.ipaensis|AIB07G0477.1
Group_0666: A.duranensis|ADA07G2175.1 A.duranensis|ADA09G0246.1 A.hypogaea|AH00G5779.1 A.hypogaea|AH09G02930.1 A.hypogaea|AH18G02160.1 A.hypogaea|AH19G03270.1 A.hypogaea|AH10G05870.1 A.hypogaea|AH15G32750.1 A.ipaensis|AIB05G3700.1 A.ipaensis|AIB09G0364.1 A.ipaensis|AIB06G0657.1 A.ipaensis|AIB08G0055.1 A.ipaensis|AIB09G0363.1 A.duranensis|ADA05G2456.1 A.hypogaea|AH16G07490.1
Group_0667: A.duranensis|ADA08G0351.1 A.duranensis|ADA09G0183.1 A.duranensis|ADA09G0186.1 A.duranensis|ADA09G0189.1 A.hypogaea|AH09G01730.1 A.hypogaea|AH09G01710.1 A.hypogaea|AH19G00270.1 A.hypogaea|AH19G00290.1 A.hypogaea|AH19G00310.1 A.hypogaea|AH19G00320.1 A.ipaensis|AIB09G0265.1 A.ipaensis|AIB09G0266.1 A.ipaensis|AIB09G0270.1 A.ipaensis|AIB09G0841.1 A.ipaensis|AIB09G0271.1
Group_0668: A.duranensis|ADA09G0003.1 A.duranensis|ADA09G1973.1 A.duranensis|ADA09G1976.1 A.duranensis|ADA09G1980.1 A.hypogaea|AH00G3184.1 A.hypogaea|AH19G28930.1 A.hypogaea|AH09G21770.1 A.hypogaea|AH09G21750.1 A.hypogaea|AH19G28950.1 A.hypogaea|AH09G21720.1 A.hypogaea|AH19G29030.1 A.ipaensis|AIB02G3736.1 A.ipaensis|AIB09G2806.1 A.ipaensis|AIB09G2808.1 A.ipaensis|AIB09G2812.1
Group_0669: A.duranensis|ADA09G0048.1 A.duranensis|ADA09G0136.1 A.duranensis|ADA09G0135.1 A.hypogaea|AH02G24500.1 A.hypogaea|AH09G01140.1 A.hypogaea|AH09G00090.1 A.hypogaea|AH19G01060.1 A.hypogaea|AH19G01090.1 A.hypogaea|AH15G36590.1 A.ipaensis|AIB09G0186.1 A.ipaensis|AIB09G0191.1 A.ipaensis|AIB09G0193.1 A.duranensis|ADA09G0049.1 A.ipaensis|AIB05G4445.1 A.hypogaea|AH19G01100.1
Group_0670: A.duranensis|ADA09G0691.1 A.duranensis|ADA09G0694.1 A.hypogaea|AH05G19890.1 A.hypogaea|AH05G22680.1 A.hypogaea|AH03G38860.1 A.hypogaea|AH05G30350.1 A.hypogaea|AH19G09250.1 A.hypogaea|AH19G14180.1 A.hypogaea|AH05G22670.1 A.hypogaea|AH05G22620.1 A.hypogaea|AH06G32340.1 A.hypogaea|AH00G01750.1 A.ipaensis|AIB06G3768.1 A.ipaensis|AIB09G1504.1 A.ipaensis|AIB06G3786.1
Group_0671: A.hypogaea|AH00G07990.1 A.hypogaea|AH12G33570.1 A.hypogaea|AH11G27400.1 A.hypogaea|AH14G11380.1 A.hypogaea|AH16G21040.1 A.hypogaea|AH10G19260.1 A.hypogaea|AH08G17430.1 A.hypogaea|AH07G06900.1 A.hypogaea|AH05G26710.1 A.hypogaea|AH06G28930.1 A.hypogaea|AH18G33830.1 A.duranensis|ADA07G0549.1 A.ipaensis|AIB01G2808.1 A.duranensis|ADA10G2691.1 A.ipaensis|AIB06G3370.1
Group_0672: A.hypogaea|AH00G1157.1 A.hypogaea|AH14G13480.1 A.hypogaea|AH03G00950.1 A.hypogaea|AH09G20390.1 A.hypogaea|AH13G26910.1 A.hypogaea|AH11G16090.1 A.hypogaea|AH00G2402.1 A.hypogaea|AH03G20900.1 A.hypogaea|AH04G10380.1 A.hypogaea|AH13G09820.1 A.hypogaea|AH13G05100.1 A.hypogaea|AH04G30100.1 A.hypogaea|AH05G32020.1 A.hypogaea|AH11G07730.1 A.hypogaea|AH08G03920.1
Group_0673: A.hypogaea|AH00G1700.1 A.hypogaea|AH14G09030.1 A.hypogaea|AH15G20290.1 A.hypogaea|AH01G13080.1 A.hypogaea|AH02G01850.1 A.hypogaea|AH05G36720.1 A.hypogaea|AH08G16850.1 A.hypogaea|AH16G10650.1 A.hypogaea|AH03G36260.1 A.hypogaea|AH15G01890.1 A.hypogaea|AH11G13050.1 A.hypogaea|AH04G06730.1 A.hypogaea|AH11G03420.1 A.ipaensis|AIB06G0331.1 A.ipaensis|AIB05G0756.1
Group_0674: A.hypogaea|AH00G1835.1 A.hypogaea|AH00G2403.1 A.hypogaea|AH03G02410.1 A.hypogaea|AH03G31590.1 A.hypogaea|AH01G22420.1 A.hypogaea|AH11G08740.1 A.hypogaea|AH03G09280.1 A.hypogaea|AH03G28820.1 A.hypogaea|AH13G55320.1 A.hypogaea|AH13G36180.1 A.hypogaea|AH03G46440.1 A.hypogaea|AH06G06270.1 A.hypogaea|AH19G07780.1 A.hypogaea|AH16G30010.1 A.hypogaea|AH12G14420.1
Group_0675: A.hypogaea|AH00G2133.1 A.hypogaea|AH13G35840.1 A.hypogaea|AH03G35150.1 A.hypogaea|AH18G26330.1 A.hypogaea|AH03G22080.1 A.hypogaea|AH00G4318.1 A.hypogaea|AH13G47250.1 A.hypogaea|AH18G34640.1 A.hypogaea|AH11G26030.1 A.hypogaea|AH11G15930.1 A.hypogaea|AH09G17320.1 A.hypogaea|AH03G27210.1 A.hypogaea|AH01G17530.1 A.hypogaea|AH12G22230.1 A.hypogaea|AH11G19010.1
Group_0676: A.hypogaea|AH00G3222.1 A.hypogaea|AH20G01400.1 A.hypogaea|AH01G03900.1 A.hypogaea|AH13G10670.1 A.hypogaea|AH00G07500.1 A.hypogaea|AH15G20380.1 A.hypogaea|AH03G32300.1 A.hypogaea|AH09G13550.1 A.hypogaea|AH01G07970.1 A.hypogaea|AH20G10710.1 A.hypogaea|AH02G08070.1 A.hypogaea|AH14G27970.1 A.hypogaea|AH20G24950.1 A.duranensis|ADA08G0645.1 A.duranensis|ADA09G0963.1
Group_0677: A.hypogaea|AH05G11770.1 A.hypogaea|AH15G15510.1 A.hypogaea|AH08G16490.1 A.hypogaea|AH03G25210.1 A.hypogaea|AH13G28110.1 A.hypogaea|AH17G20840.1 A.hypogaea|AH18G33000.1 A.hypogaea|AH16G22070.1 A.hypogaea|AH11G23730.1 A.hypogaea|AH15G27200.1 A.hypogaea|AH20G21910.1 A.hypogaea|AH14G19270.1 A.hypogaea|AH05G01200.1 A.duranensis|ADA03G1829.1 A.duranensis|ADA10G2294.1
Group_0678: A.hypogaea|AH00G3782.1 A.hypogaea|AH00G5975.1 A.hypogaea|AH00G6232.1 A.hypogaea|AH00G6324.1 A.hypogaea|AH00G5822.1 A.hypogaea|AH09G02100.1 A.hypogaea|AH00G6276.1 A.hypogaea|AH00G6393.1 A.hypogaea|AH00G6431.1 A.hypogaea|AH00G6211.1 A.hypogaea|AH00G5988.1 A.hypogaea|AH00G6400.1 A.hypogaea|AH00G6473.1 A.hypogaea|AH00G6114.1 A.ipaensis|AIB01G2372.1
Group_0679: A.hypogaea|AH05G13300.1 A.hypogaea|AH11G12310.1 A.hypogaea|AH15G00970.1 A.hypogaea|AH18G06220.1 A.hypogaea|AH07G04580.1 A.hypogaea|AH17G02650.1 A.hypogaea|AH20G40310.1 A.hypogaea|AH13G32350.1 A.ipaensis|AIB01G1171.1 A.ipaensis|AIB05G0650.1 A.ipaensis|AIB08G0402.1 A.duranensis|ADA05G0573.1 A.duranensis|ADA07G0432.1 A.ipaensis|AIB07G0467.1 A.ipaensis|AIB10G3543.1
Group_0680: A.hypogaea|AH07G07040.1 A.hypogaea|AH17G05290.1 A.hypogaea|AH17G05260.1 A.hypogaea|AH07G06980.1 A.hypogaea|AH17G05380.1 A.hypogaea|AH17G05340.1 A.hypogaea|AH17G05330.1 A.ipaensis|AIB07G0593.1 A.ipaensis|AIB07G0596.1 A.duranensis|ADA07G0533.1 A.duranensis|ADA07G0535.1 A.duranensis|ADA07G0542.1 A.ipaensis|AIB07G0600.1 A.ipaensis|AIB07G0602.1 A.ipaensis|AIB07G0603.1
Group_0681: A.duranensis|AD1236G0001.1 A.duranensis|AD1454G0001.1 A.duranensis|AD1454G0005.1 A.duranensis|AD1645G0002.1 A.duranensis|AD1645G0005.1 A.duranensis|AD1651G0001.1 A.hypogaea|AH00G4239.1 A.hypogaea|AH00G5321.1 A.hypogaea|AH06G19930.1 A.hypogaea|AH06G20450.1 A.hypogaea|AH06G20320.1 A.hypogaea|AH18G41470.1 A.ipaensis|AI441G0004.1 A.hypogaea|AH06G20090.1
Group_0682: A.duranensis|AD1329G0009.1 A.duranensis|ADA01G0077.1 A.hypogaea|AH00G1224.1 A.hypogaea|AH01G00580.1 A.hypogaea|AH16G44640.1 A.hypogaea|AH11G09130.1 A.hypogaea|AH11G09140.1 A.hypogaea|AH15G02920.1 A.hypogaea|AH01G00590.1 A.hypogaea|AH05G06410.1 A.ipaensis|AIB03G4980.1 A.ipaensis|AIB05G0846.1 A.ipaensis|AIB01G0910.1 A.duranensis|ADA05G0746.1
Group_0683: A.duranensis|AD1632G0003.1 A.duranensis|ADA01G1160.1 A.duranensis|ADA01G2641.1 A.hypogaea|AH00G4632.1 A.hypogaea|AH00G4956.1 A.hypogaea|AH00G5323.1 A.hypogaea|AH06G18980.1 A.hypogaea|AH06G20060.1 A.hypogaea|AH18G41490.1 A.hypogaea|AH18G32420.1 A.hypogaea|AH06G18100.1 A.duranensis|AD1872G0003.1 A.duranensis|ADA04G1893.1 A.ipaensis|AIB09G2511.1
Group_0684: A.duranensis|ADA01G0033.1 A.duranensis|ADA04G0110.1 A.hypogaea|AH01G00210.1 A.hypogaea|AH04G01060.1 A.hypogaea|AH11G09830.1 A.hypogaea|AH14G01560.1 A.hypogaea|AH14G01570.1 A.hypogaea|AH04G01050.1 A.ipaensis|AIB01G0981.1 A.ipaensis|AIB04G0167.1 A.duranensis|ADA04G0109.1 A.ipaensis|AIB04G0166.1 A.duranensis|ADA04G0111.1 A.ipaensis|AIB04G0168.1
Group_0685: A.duranensis|ADA01G0128.1 A.duranensis|ADA01G0792.1 A.hypogaea|AH01G01160.1 A.hypogaea|AH01G07840.1 A.hypogaea|AH11G00950.1 A.hypogaea|AH11G08080.1 A.hypogaea|AH05G19050.1 A.hypogaea|AH14G24220.1 A.hypogaea|AH15G07990.1 A.ipaensis|AIB01G0029.1 A.ipaensis|AIB01G0805.1 A.ipaensis|AIB04G2550.1 A.ipaensis|AIB05G1382.1 A.duranensis|ADA05G1244.1
Group_0686: A.duranensis|ADA01G0328.1 A.duranensis|ADA07G0094.1 A.duranensis|ADA09G0622.1 A.hypogaea|AH01G03370.1 A.hypogaea|AH07G01000.1 A.hypogaea|AH17G01700.1 A.hypogaea|AH11G05670.1 A.hypogaea|AH09G04760.1 A.hypogaea|AH19G07440.1 A.ipaensis|AIB01G0496.1 A.ipaensis|AIB01G0499.1 A.ipaensis|AIB07G0100.1 A.ipaensis|AIB07G0099.1 A.ipaensis|AIB09G0838.1
Group_0687: A.duranensis|ADA01G0609.1 A.duranensis|ADA10G0479.1 A.hypogaea|AH01G05870.1 A.hypogaea|AH10G04980.1 A.hypogaea|AH20G00070.1 A.hypogaea|AH01G05880.1 A.hypogaea|AH16G35740.1 A.hypogaea|AH09G15960.1 A.hypogaea|AH12G06270.1 A.ipaensis|AIB07G1531.1 A.ipaensis|AIB10G0048.1 A.duranensis|ADA06G2369.1 A.ipaensis|AIB02G0604.1 A.ipaensis|AIB10G0050.1
Group_0688: A.duranensis|ADA01G0726.1 A.duranensis|ADA08G1275.1 A.duranensis|ADA03G0173.1 A.hypogaea|AH01G07070.1 A.hypogaea|AH08G13120.1 A.hypogaea|AH11G01550.1 A.hypogaea|AH16G26630.1 A.hypogaea|AH03G02190.1 A.hypogaea|AH13G04340.1 A.hypogaea|AH13G04350.1 A.ipaensis|AIB01G0100.1 A.ipaensis|AIB08G0323.1 A.ipaensis|AIB03G0380.1 A.duranensis|ADA03G0174.1
Group_0689: A.duranensis|ADA01G0755.1 A.duranensis|ADA01G3014.1 A.duranensis|ADA05G3122.1 A.hypogaea|AH01G07380.1 A.hypogaea|AH01G32490.1 A.hypogaea|AH11G01320.1 A.hypogaea|AH15G19610.1 A.hypogaea|AH15G23290.1 A.hypogaea|AH11G28100.1 A.ipaensis|AIB01G0070.1 A.ipaensis|AIB01G2809.1 A.ipaensis|AIB05G2531.1 A.duranensis|ADA01G0756.1 A.ipaensis|AIB01G0069.1
Group_0690: A.duranensis|ADA01G0761.1 A.duranensis|ADA05G3146.1 A.duranensis|ADA10G3128.1 A.duranensis|ADA10G3616.1 A.hypogaea|AH01G07460.1 A.hypogaea|AH11G01250.1 A.hypogaea|AH05G35100.1 A.hypogaea|AH10G27360.1 A.hypogaea|AH17G27150.1 A.hypogaea|AH05G03780.1 A.ipaensis|AIB10G3640.1 A.ipaensis|AIB10G4159.1 A.ipaensis|AIB01G0062.1 A.ipaensis|AIB05G2460.1
Group_0691: A.duranensis|ADA05G0605.1 A.duranensis|ADA02G0188.1 A.duranensis|ADA02G0740.1 A.duranensis|ADA04G2653.1 A.hypogaea|AH00G3335.1 A.hypogaea|AH02G01730.1 A.hypogaea|AH09G33690.1 A.hypogaea|AH12G02460.1 A.hypogaea|AH04G28720.1 A.hypogaea|AH15G01340.1 A.ipaensis|AIB01G1083.1 A.ipaensis|AIB04G3342.1 A.ipaensis|AIB05G0688.1 A.ipaensis|AIB02G0148.1
Group_0692: A.duranensis|ADA01G0940.1 A.duranensis|ADA05G0560.1 A.hypogaea|AH00G1938.1 A.hypogaea|AH11G12020.1 A.hypogaea|AH02G02220.1 A.hypogaea|AH08G16630.1 A.hypogaea|AH12G02890.1 A.hypogaea|AH15G00780.1 A.hypogaea|AH15G15960.1 A.hypogaea|AH17G40100.1 A.ipaensis|AIB01G1194.1 A.ipaensis|AIB02G0188.1 A.ipaensis|AIB05G0636.1 A.ipaensis|AIB07G3801.1
Group_0693: A.duranensis|ADA01G1194.1 A.duranensis|ADA04G2942.1 A.duranensis|ADA04G3323.1 A.duranensis|ADA05G0427.1 A.hypogaea|AH01G12060.1 A.hypogaea|AH04G34160.1 A.hypogaea|AH05G02310.1 A.hypogaea|AH14G35800.1 A.hypogaea|AH14G41480.1 A.hypogaea|AH11G14220.1 A.ipaensis|AIB01G1484.1 A.ipaensis|AIB04G3689.1 A.ipaensis|AIB04G4160.1 A.ipaensis|AIB05G0501.1
Group_0694: A.duranensis|ADA01G1672.1 A.duranensis|ADA08G2597.1 A.hypogaea|AH00G2232.1 A.hypogaea|AH18G00530.1 A.hypogaea|AH08G26290.1 A.hypogaea|AH18G41220.1 A.hypogaea|AH00G2233.1 A.hypogaea|AH12G26860.1 A.ipaensis|AIB01G2128.1 A.ipaensis|AIB08G3806.1 A.ipaensis|AIB08G3804.1 A.ipaensis|AIB10G1446.1 A.duranensis|ADA08G2596.1 A.ipaensis|AIB08G3807.1
Group_0695: A.duranensis|ADA01G1932.1 A.duranensis|ADA03G1338.1 A.duranensis|ADA08G2610.1 A.hypogaea|AH00G3590.1 A.hypogaea|AH00G3621.1 A.hypogaea|AH11G29590.1 A.hypogaea|AH03G15120.1 A.hypogaea|AH08G26440.1 A.hypogaea|AH11G15480.1 A.hypogaea|AH13G17700.1 A.ipaensis|AIB01G2274.1 A.ipaensis|AIB01G3028.1 A.ipaensis|AIB03G1784.1 A.ipaensis|AIB10G0131.1
Group_0696: A.duranensis|ADA01G2016.1 A.duranensis|ADA03G4123.1 A.duranensis|ADA05G2609.1 A.hypogaea|AH00G2351.1 A.hypogaea|AH05G25370.1 A.hypogaea|AH03G47270.1 A.hypogaea|AH13G15680.1 A.hypogaea|AH05G34720.1 A.hypogaea|AH05G33970.1 A.hypogaea|AH13G15670.1 A.ipaensis|AIB03G4883.1 A.ipaensis|AIB04G0016.1 A.ipaensis|AIB05G3491.1 A.ipaensis|AIB03G4882.1
Group_0697: A.duranensis|ADA01G2175.1 A.duranensis|ADA03G3759.1 A.duranensis|ADA04G1106.1 A.hypogaea|AH01G10300.1 A.hypogaea|AH07G15160.1 A.hypogaea|AH08G20640.1 A.hypogaea|AH08G20630.1 A.hypogaea|AH13G42460.1 A.hypogaea|AH03G52070.1 A.hypogaea|AH14G15930.1 A.ipaensis|AIB01G3783.1 A.ipaensis|AIB03G4448.1 A.ipaensis|AIB04G1422.1 A.ipaensis|AIB01G3782.1
Group_0698: A.duranensis|ADA01G2379.1 A.duranensis|ADA03G1929.1 A.duranensis|ADA06G0898.1 A.duranensis|ADA07G0098.1 A.hypogaea|AH04G12150.1 A.hypogaea|AH01G27490.1 A.hypogaea|AH06G01980.1 A.hypogaea|AH07G01040.1 A.hypogaea|AH17G01760.1 A.hypogaea|AH16G04980.1 A.ipaensis|AIB01G3572.1 A.ipaensis|AIB03G0172.1 A.ipaensis|AIB06G0378.1 A.ipaensis|AIB07G0107.1
Group_0699: A.duranensis|ADA01G2606.1 A.duranensis|ADA04G0294.1 A.duranensis|ADA04G0295.1 A.duranensis|ADA06G1011.1 A.hypogaea|AH01G31140.1 A.hypogaea|AH04G02070.1 A.hypogaea|AH14G04670.1 A.hypogaea|AH06G00470.1 A.hypogaea|AH07G16950.1 A.hypogaea|AH14G04660.1 A.ipaensis|AIB01G3250.1 A.ipaensis|AIB04G0436.1 A.ipaensis|AIB04G0437.1 A.ipaensis|AIB06G0243.1
Group_0700: A.duranensis|ADA01G2689.1 A.duranensis|ADA03G4295.1 A.duranensis|ADA10G0137.1 A.duranensis|ADA02G0875.1 A.duranensis|ADA02G0885.1 A.hypogaea|AH09G14320.1 A.hypogaea|AH03G42880.1 A.hypogaea|AH10G01150.1 A.hypogaea|AH11G30350.1 A.hypogaea|AH20G30770.1 A.hypogaea|AH20G03770.1 A.ipaensis|AIB03G5047.1 A.ipaensis|AIB10G0314.1 A.ipaensis|AIB01G3123.1
Group_0701: A.duranensis|ADA01G3031.1 A.duranensis|ADA03G1105.1 A.duranensis|ADA08G1590.1 A.duranensis|ADA10G2762.1 A.hypogaea|AH01G33010.1 A.hypogaea|AH03G11380.1 A.hypogaea|AH08G15050.1 A.hypogaea|AH10G23830.1 A.hypogaea|AH11G17250.1 A.hypogaea|AH13G15140.1 A.hypogaea|AH20G27800.1 A.ipaensis|AIB01G2773.1 A.ipaensis|AIB03G1536.1 A.ipaensis|AIB08G0780.1
Group_0702: A.duranensis|ADA01G3132.1 A.duranensis|ADA06G0848.1 A.duranensis|ADA07G0470.1 A.hypogaea|AH01G30290.1 A.hypogaea|AH16G24200.1 A.hypogaea|AH16G04270.1 A.hypogaea|AH06G02500.1 A.hypogaea|AH07G04870.1 A.hypogaea|AH17G04440.1 A.ipaensis|AIB01G2606.1 A.ipaensis|AIB06G0445.1 A.ipaensis|AIB07G0520.1 A.duranensis|ADA01G3131.1 A.ipaensis|AIB01G2607.1
Group_0703: A.duranensis|ADA02G0297.1 A.duranensis|ADA06G1318.1 A.duranensis|ADA08G0994.1 A.hypogaea|AH02G03610.1 A.hypogaea|AH03G36250.1 A.hypogaea|AH09G19840.1 A.hypogaea|AH12G04280.1 A.hypogaea|AH08G09770.1 A.hypogaea|AH17G40460.1 A.ipaensis|AIB02G0409.1 A.ipaensis|AIB06G1723.1 A.ipaensis|AIB07G3769.1 A.duranensis|ADA08G0995.1 A.ipaensis|AIB07G3770.1
Group_0704: A.duranensis|ADA02G0438.1 A.duranensis|ADA02G0450.1 A.hypogaea|AH02G05040.1 A.hypogaea|AH02G05020.1 A.hypogaea|AH12G06550.1 A.hypogaea|AH12G06570.1 A.hypogaea|AH12G06620.1 A.hypogaea|AH12G06730.1 A.hypogaea|AH12G06530.1 A.ipaensis|AIB02G0632.1 A.ipaensis|AIB02G0634.1 A.ipaensis|AIB02G0638.1 A.ipaensis|AIB02G0647.1 A.ipaensis|AIB02G0631.1
Group_0705: A.duranensis|ADA02G0455.1 A.duranensis|ADA10G2402.1 A.duranensis|ADA10G2408.1 A.hypogaea|AH02G05170.1 A.hypogaea|AH10G15850.1 A.hypogaea|AH10G15880.1 A.hypogaea|AH12G06810.1 A.hypogaea|AH12G13680.1 A.hypogaea|AH13G23520.1 A.hypogaea|AH20G31570.1 A.ipaensis|AIB02G0656.1 A.ipaensis|AIB10G2828.1 A.ipaensis|AIB10G2831.1 A.ipaensis|AIB02G1335.1
Group_0706: A.duranensis|ADA02G0484.1 A.duranensis|ADA07G2025.1 A.duranensis|ADA09G0898.1 A.duranensis|ADA10G0521.1 A.hypogaea|AH07G22770.1 A.hypogaea|AH17G17480.1 A.hypogaea|AH07G23100.1 A.hypogaea|AH09G11410.1 A.hypogaea|AH19G09550.1 A.hypogaea|AH20G08590.1 A.ipaensis|AIB02G0687.1 A.ipaensis|AIB07G1698.1 A.ipaensis|AIB09G1240.1 A.ipaensis|AIB10G0916.1
Group_0707: A.duranensis|ADA02G1891.1 A.duranensis|ADA05G1888.1 A.duranensis|ADA05G1230.1 A.duranensis|ADA09G2564.1 A.hypogaea|AH00G3955.1 A.hypogaea|AH12G25600.1 A.hypogaea|AH19G47000.1 A.hypogaea|AH05G15470.1 A.hypogaea|AH09G26020.1 A.hypogaea|AH15G08070.1 A.ipaensis|AIB05G1372.1 A.ipaensis|AIB09G4267.1 A.ipaensis|AIB05G2197.1 A.hypogaea|AH08G24390.1
Group_0708: A.duranensis|ADA02G2347.1 A.duranensis|ADA05G2013.1 A.duranensis|ADA05G2014.1 A.duranensis|ADA05G2015.1 A.hypogaea|AH02G19690.1 A.hypogaea|AH12G34200.1 A.hypogaea|AH05G11460.1 A.hypogaea|AH05G11450.1 A.hypogaea|AH05G11430.1 A.hypogaea|AH15G39490.1 A.hypogaea|AH15G39500.1 A.ipaensis|AIB02G3110.1 A.ipaensis|AIB05G4194.1 A.ipaensis|AIB05G4195.1
Group_0709: A.duranensis|ADA02G2712.1 A.duranensis|ADA06G1589.1 A.duranensis|ADA09G2312.1 A.hypogaea|AH02G15100.1 A.hypogaea|AH02G30560.1 A.hypogaea|AH03G10500.1 A.hypogaea|AH01G24180.1 A.hypogaea|AH09G18810.1 A.hypogaea|AH12G20510.1 A.hypogaea|AH19G31180.1 A.ipaensis|AIB02G3632.1 A.ipaensis|AIB06G2136.1 A.ipaensis|AIB08G1915.1 A.ipaensis|AIB09G3261.1
Group_0710: A.duranensis|ADA03G0042.1 A.duranensis|ADA03G3493.1 A.duranensis|ADA05G0030.1 A.hypogaea|AH03G21440.1 A.hypogaea|AH10G28950.1 A.hypogaea|AH08G17330.1 A.hypogaea|AH11G37050.1 A.hypogaea|AH13G05700.1 A.hypogaea|AH05G40970.1 A.hypogaea|AH18G05420.1 A.ipaensis|AIB03G0239.1 A.ipaensis|AIB03G4168.1 A.ipaensis|AIB08G0483.1 A.ipaensis|AIB05G0036.1
Group_0711: A.duranensis|ADA03G0410.1 A.duranensis|ADA03G0419.1 A.hypogaea|AH03G04560.1 A.hypogaea|AH09G27860.1 A.hypogaea|AH09G27840.1 A.hypogaea|AH13G06570.1 A.hypogaea|AH13G06560.1 A.hypogaea|AH09G27910.1 A.hypogaea|AH13G06630.1 A.hypogaea|AH09G27900.1 A.ipaensis|AIB03G0725.1 A.ipaensis|AIB03G0727.1 A.ipaensis|AIB03G0735.1 A.hypogaea|AH13G06540.1
Group_0712: A.duranensis|ADA03G0433.1 A.duranensis|ADA08G1784.1 A.duranensis|ADA09G2274.1 A.hypogaea|AH00G5390.1 A.hypogaea|AH06G16190.1 A.hypogaea|AH08G19090.1 A.hypogaea|AH13G06770.1 A.hypogaea|AH18G11810.1 A.hypogaea|AH00G02970.1 A.hypogaea|AH09G28060.1 A.ipaensis|AIB03G0751.1 A.ipaensis|AIB08G1102.1 A.ipaensis|AIB08G1162.1 A.ipaensis|AIB09G3199.1
Group_0713: A.duranensis|ADA03G0454.1 A.duranensis|ADA08G2277.1 A.hypogaea|AH03G05880.1 A.hypogaea|AH12G08630.1 A.hypogaea|AH12G08650.1 A.hypogaea|AH13G07010.1 A.hypogaea|AH18G39710.1 A.hypogaea|AH08G23830.1 A.hypogaea|AH18G39720.1 A.ipaensis|AIB02G0920.1 A.ipaensis|AIB02G0923.1 A.ipaensis|AIB08G3332.1 A.ipaensis|AIB03G0773.1 A.ipaensis|AIB08G3333.1
Group_0714: A.duranensis|ADA03G1359.1 A.duranensis|ADA03G3144.1 A.duranensis|ADA08G1773.1 A.hypogaea|AH03G13780.1 A.hypogaea|AH03G14050.1 A.hypogaea|AH03G07060.1 A.hypogaea|AH08G19210.1 A.hypogaea|AH13G18100.1 A.hypogaea|AH18G11620.1 A.ipaensis|AIB02G3451.1 A.ipaensis|AIB02G3705.1 A.ipaensis|AIB02G3739.1 A.ipaensis|AIB03G1817.1 A.ipaensis|AIB08G1078.1
Group_0715: A.duranensis|ADA03G1788.1 A.duranensis|ADA05G2584.1 A.hypogaea|AH01G30960.1 A.hypogaea|AH11G36780.1 A.hypogaea|AH05G34990.1 A.hypogaea|AH05G34340.1 A.hypogaea|AH09G35350.1 A.hypogaea|AH20G31920.1 A.hypogaea|AH20G32030.1 A.ipaensis|AIB03G2290.1 A.ipaensis|AIB03G2303.1 A.ipaensis|AIB05G3522.1 A.duranensis|ADA01G1871.1 A.ipaensis|AIB01G2485.1
Group_0716: A.duranensis|ADA03G2517.1 A.duranensis|ADA07G0204.1 A.duranensis|ADA07G0522.1 A.hypogaea|AH03G21990.1 A.hypogaea|AH07G02310.1 A.hypogaea|AH07G05510.1 A.hypogaea|AH17G02510.1 A.hypogaea|AH13G20850.1 A.hypogaea|AH17G05110.1 A.ipaensis|AIB03G0902.1 A.ipaensis|AIB07G0578.1 A.ipaensis|AIB07G0222.1 A.duranensis|ADA07G0521.1 A.ipaensis|AIB07G0577.1
Group_0717: A.duranensis|ADA03G2719.1 A.duranensis|ADA09G1556.1 A.hypogaea|AH01G14450.1 A.hypogaea|AH03G33080.1 A.hypogaea|AH04G09290.1 A.hypogaea|AH09G09820.1 A.hypogaea|AH15G16620.1 A.hypogaea|AH17G29990.1 A.ipaensis|AIB04G1985.1 A.ipaensis|AIB05G2430.1 A.duranensis|ADA01G1507.1 A.duranensis|ADA04G1744.1 A.hypogaea|AH04G05320.1 A.duranensis|ADA06G1489.1
Group_0718: A.duranensis|ADA03G2848.1 A.duranensis|ADA10G1703.1 A.hypogaea|AH12G00010.1 A.hypogaea|AH02G11130.1 A.hypogaea|AH04G23840.1 A.ipaensis|AIB01G2538.1 A.ipaensis|AIB04G3397.1 A.ipaensis|AIB04G2488.1 A.ipaensis|AIB08G2085.1 A.ipaensis|AIB05G2450.1 A.ipaensis|AIB07G2913.1 A.ipaensis|AIB07G2211.1 A.hypogaea|AH14G24490.1 A.hypogaea|AH15G16290.1
Group_0719: A.duranensis|ADA03G3043.1 A.duranensis|ADA10G0966.1 A.hypogaea|AH10G20110.1 A.hypogaea|AH00G2244.1 A.hypogaea|AH10G07890.1 A.hypogaea|AH20G38790.1 A.hypogaea|AH03G06200.1 A.hypogaea|AH13G38830.1 A.hypogaea|AH10G07910.1 A.hypogaea|AH20G38780.1 A.ipaensis|AIB03G3736.1 A.ipaensis|AIB10G1457.1 A.ipaensis|AIB10G1458.1 A.duranensis|ADA10G0967.1
Group_0720: A.duranensis|ADA03G3726.1 A.duranensis|ADA05G1933.1 A.duranensis|ADA07G1830.1 A.duranensis|ADA08G0753.1 A.hypogaea|AH13G24700.1 A.hypogaea|AH07G19910.1 A.hypogaea|AH08G08090.1 A.hypogaea|AH12G20130.1 A.hypogaea|AH17G24000.1 A.hypogaea|AH17G38590.1 A.ipaensis|AIB03G4415.1 A.ipaensis|AIB05G2101.1 A.ipaensis|AIB07G3513.1 A.ipaensis|AIB07G2058.1
Group_0721: A.duranensis|ADA03G3917.1 A.duranensis|ADA10G0463.1 A.duranensis|ADA10G0464.1 A.hypogaea|AH02G16690.1 A.hypogaea|AH10G04810.1 A.hypogaea|AH10G04800.1 A.hypogaea|AH13G52950.1 A.hypogaea|AH13G52940.1 A.hypogaea|AH20G09240.1 A.hypogaea|AH20G09250.1 A.ipaensis|AIB03G4632.1 A.ipaensis|AIB10G0856.1 A.ipaensis|AIB03G4633.1 A.ipaensis|AIB10G0858.1
Group_0722: A.duranensis|ADA03G4006.1 A.duranensis|ADA10G0018.1 A.hypogaea|AH12G15600.1 A.hypogaea|AH13G50360.1 A.hypogaea|AH04G19330.1 A.hypogaea|AH10G00160.1 A.hypogaea|AH14G21530.1 A.hypogaea|AH20G05460.1 A.hypogaea|AH10G00180.1 A.ipaensis|AIB04G1761.1 A.ipaensis|AIB10G0165.1 A.ipaensis|AIB03G4731.1 A.duranensis|ADA04G1382.1 A.ipaensis|AIB10G0164.1
Group_0723: A.duranensis|ADA03G4039.1 A.duranensis|ADA04G1076.1 A.duranensis|ADA04G2940.1 A.hypogaea|AH04G34150.1 A.hypogaea|AH07G16570.1 A.hypogaea|AH03G46270.1 A.hypogaea|AH13G50050.1 A.hypogaea|AH06G13550.1 A.hypogaea|AH14G35770.1 A.ipaensis|AIB03G4764.1 A.ipaensis|AIB04G1361.1 A.ipaensis|AIB04G3686.1 A.ipaensis|AIB06G0010.1 A.duranensis|ADA06G1259.1
Group_0724: A.duranensis|ADA04G0534.1 A.duranensis|ADA04G3189.1 A.hypogaea|AH00G3756.1 A.hypogaea|AH14G33210.1 A.hypogaea|AH14G33220.1 A.hypogaea|AH04G06280.1 A.hypogaea|AH14G06680.1 A.hypogaea|AH14G33200.1 A.ipaensis|AIB04G0726.1 A.ipaensis|AIB04G4016.1 A.ipaensis|AIB07G3471.1 A.ipaensis|AIB04G4017.1 A.duranensis|ADA08G0729.1 A.hypogaea|AH08G07750.1
Group_0725: A.duranensis|ADA04G0959.1 A.duranensis|ADA04G2589.1 A.hypogaea|AH01G21030.1 A.hypogaea|AH00G01040.1 A.hypogaea|AH04G29350.1 A.hypogaea|AH04G29160.1 A.hypogaea|AH04G30770.1 A.hypogaea|AH04G31520.1 A.hypogaea|AH04G28990.1 A.ipaensis|AIB04G1204.1 A.ipaensis|AIB04G3056.1 A.ipaensis|AIB04G3238.1 A.ipaensis|AIB04G3255.1 A.ipaensis|AIB04G3261.1
Group_0726: A.duranensis|ADA04G2399.1 A.duranensis|ADA05G3162.1 A.duranensis|ADA09G2476.1 A.hypogaea|AH00G4802.1 A.hypogaea|AH00G6240.1 A.hypogaea|AH08G14160.1 A.hypogaea|AH05G35320.1 A.hypogaea|AH15G39240.1 A.hypogaea|AH19G32690.1 A.hypogaea|AH14G29370.1 A.hypogaea|AH14G30720.1 A.ipaensis|AIB04G3007.1 A.ipaensis|AIB05G4212.1 A.ipaensis|AIB09G4350.1
Group_0727: A.duranensis|ADA05G2026.1 A.duranensis|ADA09G1826.1 A.hypogaea|AH15G39590.1 A.hypogaea|AH05G11310.1 A.hypogaea|AH06G26830.1 A.hypogaea|AH19G26390.1 A.hypogaea|AH14G26230.1 A.hypogaea|AH14G30320.1 A.ipaensis|AIB04G2966.1 A.ipaensis|AIB09G2579.1 A.ipaensis|AIB05G4181.1 A.duranensis|ADA04G2346.1 A.ipaensis|AIB05G4180.1 A.ipaensis|AIB09G2578.1
Group_0728: A.duranensis|ADA05G2027.1 A.duranensis|ADA06G1633.1 A.duranensis|ADA10G2740.1 A.hypogaea|AH00G2367.1 A.hypogaea|AH05G11290.1 A.hypogaea|AH09G19720.1 A.hypogaea|AH10G23600.1 A.hypogaea|AH15G39610.1 A.hypogaea|AH20G33580.1 A.hypogaea|AH05G11280.1 A.hypogaea|AH15G39620.1 A.ipaensis|AIB05G4179.1 A.ipaensis|AIB06G2118.1 A.ipaensis|AIB10G3185.1
Group_0729: A.duranensis|ADA05G2749.1 A.duranensis|ADA06G2886.1 A.duranensis|ADA09G2030.1 A.duranensis|ADA09G2029.1 A.hypogaea|AH05G21960.1 A.hypogaea|AH09G16860.1 A.hypogaea|AH09G23770.1 A.hypogaea|AH09G23780.1 A.hypogaea|AH15G29590.1 A.hypogaea|AH18G37420.1 A.hypogaea|AH18G39580.1 A.ipaensis|AIB06G3829.1 A.ipaensis|AIB08G3317.1 A.ipaensis|AIB08G3320.1
Group_0730: A.duranensis|ADA05G3376.1 A.duranensis|ADA09G3006.1 A.hypogaea|AH00G4263.1 A.hypogaea|AH05G39100.1 A.hypogaea|AH05G39110.1 A.hypogaea|AH09G35960.1 A.hypogaea|AH19G41580.1 A.hypogaea|AH09G35940.1 A.hypogaea|AH19G41620.1 A.ipaensis|AIB05G4462.1 A.ipaensis|AIB09G3709.1 A.duranensis|ADA05G3377.1 A.duranensis|ADA09G3004.1 A.ipaensis|AIB09G3717.1
Group_0731: A.duranensis|ADA06G2268.1 A.duranensis|ADA08G2232.1 A.duranensis|ADA07G1566.1 A.hypogaea|AH09G29530.1 A.hypogaea|AH08G24240.1 A.hypogaea|AH18G35010.1 A.hypogaea|AH20G37350.1 A.hypogaea|AH20G22890.1 A.hypogaea|AH16G28340.1 A.ipaensis|AIB06G3062.1 A.ipaensis|AIB08G3262.1 A.ipaensis|AIB08G2535.1 A.ipaensis|AIB08G3261.1 A.hypogaea|AH18G35020.1
Group_0732: A.duranensis|ADA06G2716.1 A.duranensis|ADA07G0318.1 A.duranensis|ADA07G2364.1 A.hypogaea|AH17G00760.1 A.hypogaea|AH06G30950.1 A.hypogaea|AH07G03270.1 A.hypogaea|AH07G26120.1 A.hypogaea|AH17G03760.1 A.hypogaea|AH13G20540.1 A.hypogaea|AH16G34090.1 A.hypogaea|AH18G20100.1 A.ipaensis|AIB06G3629.1 A.ipaensis|AIB07G0353.1 A.ipaensis|AIB08G1938.1
Group_0733: A.duranensis|ADA06G3182.1 A.duranensis|ADA06G3204.1 A.duranensis|ADA08G0315.1 A.hypogaea|AH16G48180.1 A.hypogaea|AH15G25560.1 A.hypogaea|AH17G30130.1 A.hypogaea|AH16G48250.1 A.hypogaea|AH17G30140.1 A.hypogaea|AH11G20640.1 A.ipaensis|AIB06G4224.1 A.ipaensis|AIB07G2866.1 A.ipaensis|AIB06G4216.1 A.duranensis|ADA06G3197.1 A.ipaensis|AIB07G2865.1
Group_0734: A.duranensis|ADA07G0346.1 A.duranensis|ADA10G1195.1 A.duranensis|ADA07G0347.1 A.duranensis|ADA10G1197.1 A.hypogaea|AH07G03570.1 A.hypogaea|AH17G03420.1 A.hypogaea|AH07G03580.1 A.hypogaea|AH10G09010.1 A.hypogaea|AH17G03400.1 A.ipaensis|AIB07G0396.1 A.ipaensis|AIB07G0397.1 A.duranensis|ADA07G0348.1 A.ipaensis|AIB07G0399.1 A.ipaensis|AIB07G0402.1
Group_0735: A.duranensis|ADA07G1739.1 A.duranensis|ADA07G2203.1 A.duranensis|ADA08G1905.1 A.hypogaea|AH07G19310.1 A.hypogaea|AH07G13560.1 A.hypogaea|AH05G29690.1 A.hypogaea|AH17G23330.1 A.hypogaea|AH11G41930.1 A.hypogaea|AH05G29640.1 A.hypogaea|AH18G15400.1 A.ipaensis|AIB07G2266.1 A.ipaensis|AIB08G1565.1 A.ipaensis|AIB08G1441.1 A.ipaensis|AIB08G1575.1
Group_0736: A.duranensis|ADA08G1303.1 A.duranensis|ADA09G3076.1 A.duranensis|ADA09G3078.1 A.hypogaea|AH16G31210.1 A.hypogaea|AH16G26660.1 A.hypogaea|AH12G21270.1 A.hypogaea|AH09G38000.1 A.hypogaea|AH09G37980.1 A.hypogaea|AH19G40870.1 A.hypogaea|AH19G40890.1 A.ipaensis|AIB03G0881.1 A.ipaensis|AIB08G0346.1 A.ipaensis|AIB09G3562.1 A.ipaensis|AIB09G3565.1
Group_0737: A.duranensis|ADA08G1707.1 A.duranensis|ADA09G2540.1 A.hypogaea|AH08G20070.1 A.hypogaea|AH12G05640.1 A.hypogaea|AH18G10470.1 A.hypogaea|AH19G47280.1 A.hypogaea|AH17G27430.1 A.hypogaea|AH17G27420.1 A.ipaensis|AIB02G0540.1 A.ipaensis|AIB10G3614.1 A.ipaensis|AIB10G3615.1 A.ipaensis|AIB08G0973.1 A.hypogaea|AH19G30920.1 A.ipaensis|AIB09G2985.1
Group_0738: A.hypogaea|AH03G11960.1 A.hypogaea|AH05G08680.1 A.hypogaea|AH04G28290.1 A.hypogaea|AH19G00660.1 A.hypogaea|AH01G17630.1 A.hypogaea|AH13G30400.1 A.hypogaea|AH13G20390.1 A.hypogaea|AH07G19750.1 A.hypogaea|AH16G38030.1 A.hypogaea|AH17G36800.1 A.hypogaea|AH19G02770.1 A.hypogaea|AH15G08970.1 A.ipaensis|AIB03G1971.1 A.ipaensis|AIB04G1876.1
Group_0739: A.hypogaea|AH05G18450.1 A.hypogaea|AH11G02560.1 A.hypogaea|AH14G17740.1 A.hypogaea|AH14G23500.1 A.ipaensis|AIB02G2867.1 A.ipaensis|AIB04G2791.1 A.duranensis|ADA01G0486.1 A.hypogaea|AH11G02590.1 A.ipaensis|AIB01G0279.1 A.duranensis|ADA02G2179.1 A.hypogaea|AH12G33320.1 A.duranensis|ADA04G2181.1 A.ipaensis|AIB04G2790.1 A.ipaensis|AIB01G0278.1
Group_0740: A.hypogaea|AH02G24050.1 A.hypogaea|AH15G21950.1 A.hypogaea|AH19G24660.1 A.hypogaea|AH06G03850.1 A.hypogaea|AH13G38710.1 A.hypogaea|AH02G31930.1 A.hypogaea|AH16G07310.1 A.ipaensis|AIB02G3366.1 A.ipaensis|AIB02G3376.1 A.duranensis|ADA02G2551.1 A.ipaensis|AIB02G3369.1 A.ipaensis|AIB03G3838.1 A.duranensis|ADA06G0653.1 A.ipaensis|AIB06G0676.1
Group_0741: A.hypogaea|AH07G30120.1 A.hypogaea|AH06G20500.1 A.hypogaea|AH00G1374.1 A.hypogaea|AH05G16430.1 A.hypogaea|AH12G28600.1 A.hypogaea|AH08G11630.1 A.hypogaea|AH00G2001.1 A.hypogaea|AH03G22010.1 A.hypogaea|AH15G30000.1 A.hypogaea|AH04G15030.1 A.hypogaea|AH20G29270.1 A.duranensis|AD1094G0004.1 A.duranensis|ADA02G1996.1 A.duranensis|ADA04G2800.1
Group_0742: A.hypogaea|AH00G2216.1 A.hypogaea|AH14G03820.1 A.hypogaea|AH15G12640.1 A.hypogaea|AH13G23260.1 A.hypogaea|AH17G38030.1 A.hypogaea|AH20G17220.1 A.hypogaea|AH13G55280.1 A.hypogaea|AH10G09720.1 A.hypogaea|AH15G31580.1 A.hypogaea|AH06G08890.1 A.hypogaea|AH04G31820.1 A.hypogaea|AH14G09170.1 A.hypogaea|AH03G25980.1 A.hypogaea|AH05G05910.1
Group_0743: A.hypogaea|AH00G3083.1 A.hypogaea|AH20G20020.1 A.hypogaea|AH16G27400.1 A.hypogaea|AH09G12400.1 A.hypogaea|AH19G24940.1 A.hypogaea|AH13G34030.1 A.hypogaea|AH19G43600.1 A.hypogaea|AH16G27390.1 A.hypogaea|AH18G17810.1 A.hypogaea|AH11G11320.1 A.duranensis|ADA05G2297.1 A.duranensis|ADA09G1063.1 A.ipaensis|AIB06G1256.1 A.ipaensis|AIB04G3206.1
Group_0744: A.hypogaea|AH00G3225.1 A.hypogaea|AH03G00980.1 A.hypogaea|AH13G27370.1 A.hypogaea|AH13G48570.1 A.hypogaea|AH13G27100.1 A.hypogaea|AH17G32620.1 A.hypogaea|AH05G32760.1 A.hypogaea|AH13G19830.1 A.hypogaea|AH15G19950.1 A.hypogaea|AH14G32190.1 A.hypogaea|AH19G31190.1 A.hypogaea|AH11G39690.1 A.ipaensis|AIB03G2584.1 A.ipaensis|AIB07G2983.1
Group_0745: A.hypogaea|AH00G3454.1 A.hypogaea|AH00G5848.1 A.hypogaea|AH00G4477.1 A.hypogaea|AH00G5747.1 A.hypogaea|AH00G4946.1 A.hypogaea|AH00G4525.1 A.hypogaea|AH00G5459.1 A.hypogaea|AH00G5784.1 A.hypogaea|AH00G5913.1 A.hypogaea|AH00G5244.1 A.hypogaea|AH00G5375.1 A.hypogaea|AH18G27970.1 A.hypogaea|AH17G20920.1 A.hypogaea|AH00G6300.1
Group_0746: A.hypogaea|AH01G06290.1 A.hypogaea|AH14G20470.1 A.hypogaea|AH01G11020.1 A.hypogaea|AH01G38190.1 A.hypogaea|AH04G05010.1 A.hypogaea|AH11G32100.1 A.hypogaea|AH11G32060.1 A.hypogaea|AH04G34490.1 A.hypogaea|AH20G02800.1 A.ipaensis|AIB01G3058.1 A.ipaensis|AIB04G0660.1 A.duranensis|ADA01G0666.1 A.duranensis|ADA01G2737.1 A.ipaensis|AIB01G3065.1
Group_0747: A.hypogaea|AH01G14100.1 A.hypogaea|AH02G26330.1 A.hypogaea|AH04G09940.1 A.hypogaea|AH10G22410.1 A.hypogaea|AH10G21020.1 A.hypogaea|AH06G22170.1 A.hypogaea|AH15G16900.1 A.hypogaea|AH16G20070.1 A.hypogaea|AH17G35800.1 A.hypogaea|AH18G18290.1 A.hypogaea|AH17G23450.1 A.duranensis|ADA10G2337.1 A.ipaensis|AIB04G1881.1 A.hypogaea|AH12G38580.1
Group_0748: A.hypogaea|AH01G19570.1 A.hypogaea|AH10G26170.1 A.hypogaea|AH18G20770.1 A.hypogaea|AH04G16000.1 A.hypogaea|AH13G51430.1 A.hypogaea|AH08G09830.1 A.hypogaea|AH16G33540.1 A.hypogaea|AH18G12350.1 A.hypogaea|AH18G40630.1 A.hypogaea|AH17G27690.1 A.hypogaea|AH08G20940.1 A.hypogaea|AH11G01260.1 A.hypogaea|AH12G10350.1 A.hypogaea|AH15G27860.1
Group_0749: A.hypogaea|AH02G00310.1 A.hypogaea|AH19G08010.1 A.hypogaea|AH19G08620.1 A.hypogaea|AH19G08870.1 A.hypogaea|AH19G08880.1 A.ipaensis|AIB01G3693.1 A.ipaensis|AIB01G3694.1 A.ipaensis|AIB09G0884.1 A.ipaensis|AIB09G0938.1 A.ipaensis|AIB09G0939.1 A.ipaensis|AIB09G0941.1 A.ipaensis|AIB09G0959.1 A.ipaensis|AIB09G0960.1 A.duranensis|ADA02G0048.1
Group_0750: A.hypogaea|AH02G14880.1 A.hypogaea|AH02G20670.1 A.hypogaea|AH02G14810.1 A.hypogaea|AH02G20690.1 A.hypogaea|AH02G14800.1 A.hypogaea|AH02G20700.1 A.ipaensis|AIB02G2555.1 A.ipaensis|AIB02G2558.1 A.duranensis|ADA02G1929.1 A.ipaensis|AIB02G2546.1 A.duranensis|ADA02G1931.1 A.duranensis|ADA02G1933.1 A.duranensis|ADA02G1934.1 A.ipaensis|AIB02G2559.1
Group_0751: A.hypogaea|AH12G33640.1 A.hypogaea|AH03G26470.1 A.hypogaea|AH03G22320.1 A.hypogaea|AH05G23310.1 A.hypogaea|AH12G11500.1 A.hypogaea|AH17G17070.1 A.hypogaea|AH18G11850.1 A.hypogaea|AH12G36990.1 A.hypogaea|AH03G26450.1 A.ipaensis|AIB02G1114.1 A.ipaensis|AIB02G2890.1 A.ipaensis|AIB08G1105.1 A.ipaensis|AIB07G1664.1 A.duranensis|ADA03G1109.1
Group_0752: A.hypogaea|AH04G26240.1 A.hypogaea|AH04G26250.1 A.hypogaea|AH13G08340.1 A.hypogaea|AH19G45560.1 A.hypogaea|AH19G45540.1 A.hypogaea|AH19G45520.1 A.hypogaea|AH05G36070.1 A.hypogaea|AH19G45530.1 A.ipaensis|AIB09G4118.1 A.ipaensis|AIB09G4119.1 A.duranensis|ADA05G3039.1 A.ipaensis|AIB05G2737.1 A.duranensis|ADA09G2708.1 A.hypogaea|AH04G26260.1
Group_0753: A.hypogaea|AH04G31430.1 A.hypogaea|AH04G31400.1 A.hypogaea|AH16G43680.1 A.hypogaea|AH04G28080.1 A.hypogaea|AH17G04220.1 A.hypogaea|AH17G04190.1 A.hypogaea|AH18G11290.1 A.hypogaea|AH04G28090.1 A.ipaensis|AIB04G3297.1 A.ipaensis|AIB07G0496.1 A.ipaensis|AIB08G1043.1 A.duranensis|ADA04G2611.1 A.duranensis|ADA04G2613.1 A.ipaensis|AIB04G3298.1
Group_0754: A.hypogaea|AH09G34340.1 A.hypogaea|AH09G04820.1 A.hypogaea|AH14G11490.1 A.hypogaea|AH19G07360.1 A.hypogaea|AH19G07350.1 A.hypogaea|AH10G30710.1 A.hypogaea|AH13G56050.1 A.duranensis|ADA04G2702.1 A.ipaensis|AIB04G3429.1 A.duranensis|ADA09G0617.1 A.ipaensis|AIB09G0830.1 A.ipaensis|AIB09G0831.1 A.ipaensis|AIB10G3917.1 A.duranensis|ADA10G3390.1
Group_0755: A.ipaensis|AIB06G2785.1 A.ipaensis|AIB09G3628.1 A.ipaensis|AIB06G1011.1 A.ipaensis|AIB04G3125.1 A.ipaensis|AIB03G2824.1 A.ipaensis|AIB03G3783.1 A.ipaensis|AIB05G3982.1 A.ipaensis|AIB05G1727.1 A.duranensis|ADA01G1082.1 A.duranensis|ADA01G1907.1 A.hypogaea|AH04G01810.1 A.duranensis|ADA06G1705.1 A.hypogaea|AH15G13520.1 A.hypogaea|AH19G40250.1
Group_0756: A.duranensis|AD1236G0002.1 A.duranensis|AD1454G0002.1 A.duranensis|AD1454G0006.1 A.duranensis|AD1645G0003.1 A.duranensis|AD1645G0006.1 A.duranensis|AD1651G0002.1 A.hypogaea|AH00G4240.1 A.hypogaea|AH06G19940.1 A.hypogaea|AH18G41480.1 A.hypogaea|AH00G5322.1 A.hypogaea|AH06G20440.1 A.hypogaea|AH00G4954.1 A.ipaensis|AI441G0003.1
Group_0757: A.duranensis|ADA01G0057.1 A.duranensis|ADA05G0671.1 A.duranensis|ADA06G3181.1 A.duranensis|ADA06G3203.1 A.hypogaea|AH01G00450.1 A.hypogaea|AH11G09480.1 A.hypogaea|AH15G01770.1 A.hypogaea|AH15G01560.1 A.ipaensis|AIB05G0766.1 A.ipaensis|AIB06G4230.1 A.ipaensis|AIB01G0948.1 A.ipaensis|AIB01G0949.1 A.hypogaea|AH16G48240.1
Group_0758: A.duranensis|ADA01G0093.1 A.duranensis|ADA06G1192.1 A.hypogaea|AH00G4533.1 A.hypogaea|AH06G12190.1 A.hypogaea|AH11G09790.1 A.hypogaea|AH11G09800.1 A.hypogaea|AH11G09810.1 A.hypogaea|AH11G09820.1 A.hypogaea|AH16G01380.1 A.hypogaea|AH17G28590.1 A.hypogaea|AH18G18510.1 A.ipaensis|AIB06G0075.1 A.ipaensis|AIB05G1862.1
Group_0759: A.duranensis|ADA01G0118.1 A.duranensis|ADA01G1922.1 A.duranensis|ADA03G1966.1 A.hypogaea|AH01G01080.1 A.hypogaea|AH05G21760.1 A.hypogaea|AH07G00220.1 A.hypogaea|AH11G08240.1 A.hypogaea|AH11G17700.1 A.hypogaea|AH03G23230.1 A.hypogaea|AH07G00210.1 A.ipaensis|AIB01G2224.1 A.ipaensis|AIB07G0016.1 A.ipaensis|AIB07G0015.1
Group_0760: A.duranensis|ADA01G0211.1 A.duranensis|ADA10G3446.1 A.hypogaea|AH01G02070.1 A.hypogaea|AH11G06550.1 A.hypogaea|AH10G29030.1 A.hypogaea|AH13G55660.1 A.ipaensis|AIB01G0676.1 A.ipaensis|AIB05G0147.1 A.ipaensis|AIB05G0148.1 A.duranensis|ADA05G0142.1 A.hypogaea|AH03G24310.1 A.ipaensis|AIB10G3966.1 A.ipaensis|AIB10G3967.1
Group_0761: A.duranensis|ADA01G0216.1 A.duranensis|ADA07G0070.1 A.duranensis|ADA07G0180.1 A.hypogaea|AH01G02110.1 A.hypogaea|AH07G02010.1 A.hypogaea|AH07G00780.1 A.hypogaea|AH11G06480.1 A.hypogaea|AH17G02270.1 A.hypogaea|AH17G01470.1 A.ipaensis|AIB01G0669.1 A.ipaensis|AIB07G0075.1 A.ipaensis|AIB07G0196.1 A.ipaensis|AIB10G2166.1
Group_0762: A.duranensis|ADA01G0403.1 A.duranensis|ADA06G3140.1 A.duranensis|ADA10G3217.1 A.hypogaea|AH01G04190.1 A.hypogaea|AH16G47640.1 A.hypogaea|AH10G34380.1 A.hypogaea|AH11G03650.1 A.hypogaea|AH17G06870.1 A.hypogaea|AH13G58650.1 A.ipaensis|AIB01G0379.1 A.ipaensis|AIB07G0753.1 A.ipaensis|AIB10G3733.1 A.duranensis|ADA10G3218.1
Group_0763: A.duranensis|ADA01G0463.1 A.duranensis|ADA07G1137.1 A.duranensis|ADA07G1131.1 A.hypogaea|AH01G04810.1 A.hypogaea|AH07G00030.1 A.hypogaea|AH11G02800.1 A.hypogaea|AH17G25730.1 A.hypogaea|AH07G14950.1 A.hypogaea|AH17G25930.1 A.ipaensis|AIB01G0304.1 A.ipaensis|AIB07G1350.1 A.ipaensis|AIB07G1343.1 A.hypogaea|AH17G25950.1
Group_0764: A.duranensis|ADA01G0735.1 A.duranensis|ADA10G3565.1 A.hypogaea|AH01G07200.1 A.hypogaea|AH11G12550.1 A.hypogaea|AH10G32910.1 A.hypogaea|AH11G01460.1 A.hypogaea|AH11G11390.1 A.hypogaea|AH20G34700.1 A.hypogaea|AH20G34710.1 A.ipaensis|AI1045G0001.1 A.ipaensis|AIB01G0088.1 A.duranensis|ADA10G3564.1 A.ipaensis|AIB10G4105.1
Group_0765: A.duranensis|ADA01G0827.1 A.duranensis|ADA05G0302.1 A.duranensis|ADA05G2401.1 A.hypogaea|AH01G05440.1 A.hypogaea|AH10G16050.1 A.hypogaea|AH20G00420.1 A.hypogaea|AH20G00430.1 A.hypogaea|AH15G33830.1 A.hypogaea|AH15G33440.1 A.ipaensis|AIB05G3764.1 A.ipaensis|AIB10G0012.1 A.duranensis|ADA01G0828.1 A.ipaensis|AIB05G0330.1
Group_0766: A.duranensis|ADA01G0860.1 A.duranensis|ADA01G0953.1 A.duranensis|ADA05G0603.1 A.hypogaea|AH00G07410.1 A.hypogaea|AH01G19650.1 A.hypogaea|AH07G21480.1 A.hypogaea|AH07G21470.1 A.hypogaea|AH11G10930.1 A.hypogaea|AH15G01320.1 A.hypogaea|AH12G27690.1 A.ipaensis|AIB01G1084.1 A.ipaensis|AIB01G1212.1 A.ipaensis|AIB05G0685.1
Group_0767: A.duranensis|ADA01G0909.1 A.duranensis|ADA03G3667.1 A.hypogaea|AH04G29200.1 A.hypogaea|AH08G12940.1 A.hypogaea|AH11G09990.1 A.hypogaea|AH15G06770.1 A.hypogaea|AH16G12900.1 A.duranensis|ADA02G1549.1 A.ipaensis|AIB03G3746.1 A.hypogaea|AH13G06400.1 A.duranensis|ADA10G1052.1 A.ipaensis|AIB03G0708.1 A.ipaensis|AIB03G4181.1
Group_0768: A.duranensis|ADA01G1174.1 A.duranensis|ADA09G2843.1 A.hypogaea|AH00G3549.1 A.hypogaea|AH01G12340.1 A.hypogaea|AH03G02980.1 A.hypogaea|AH05G02220.1 A.hypogaea|AH19G42650.1 A.ipaensis|AIB01G1460.1 A.ipaensis|AIB05G0511.1 A.ipaensis|AIB09G3946.1 A.duranensis|ADA05G0436.1 A.duranensis|ADA05G0437.1 A.ipaensis|AIB05G0512.1
Group_0769: A.duranensis|ADA01G1274.1 A.duranensis|ADA06G2158.1 A.duranensis|ADA10G3374.1 A.hypogaea|AH06G23570.1 A.hypogaea|AH10G30590.1 A.hypogaea|AH11G36390.1 A.hypogaea|AH12G17620.1 A.hypogaea|AH16G38130.1 A.hypogaea|AH13G56180.1 A.ipaensis|AIB01G1583.1 A.ipaensis|AIB06G2906.1 A.ipaensis|AIB10G3906.1 A.ipaensis|AIB10G3907.1
Group_0770: A.duranensis|ADA01G1396.1 A.duranensis|ADA01G2797.1 A.duranensis|ADA04G0979.1 A.duranensis|ADA04G1660.1 A.duranensis|ADA05G2727.1 A.hypogaea|AH01G28220.1 A.hypogaea|AH11G29240.1 A.hypogaea|AH04G20510.1 A.hypogaea|AH14G07460.1 A.hypogaea|AH17G08590.1 A.ipaensis|AIB01G2972.1 A.ipaensis|AIB04G0644.1 A.ipaensis|AIB07G0968.1
Group_0771: A.duranensis|ADA01G1400.1 A.duranensis|ADA01G1402.1 A.duranensis|ADA09G0638.1 A.hypogaea|AH01G13270.1 A.hypogaea|AH01G13290.1 A.hypogaea|AH09G04580.1 A.hypogaea|AH11G20680.1 A.hypogaea|AH11G20750.1 A.hypogaea|AH19G07570.1 A.hypogaea|AH19G07580.1 A.ipaensis|AIB01G1723.1 A.ipaensis|AIB01G1728.1 A.ipaensis|AIB09G0852.1
Group_0772: A.duranensis|ADA01G1508.1 A.duranensis|ADA05G0898.1 A.duranensis|ADA05G2022.1 A.hypogaea|AH01G14440.1 A.hypogaea|AH05G08050.1 A.hypogaea|AH05G11350.1 A.hypogaea|AH11G22180.1 A.hypogaea|AH15G04670.1 A.hypogaea|AH15G39560.1 A.ipaensis|AIB01G1857.1 A.ipaensis|AIB05G0996.1 A.ipaensis|AIB05G4186.1 A.ipaensis|AIB05G4187.1
Group_0773: A.duranensis|ADA01G2049.1 A.duranensis|ADA02G1922.1 A.hypogaea|AH01G22690.1 A.hypogaea|AH02G14080.1 A.hypogaea|AH02G20610.1 A.hypogaea|AH08G21710.1 A.hypogaea|AH10G03760.1 A.hypogaea|AH17G08190.1 A.ipaensis|AIB01G3893.1 A.ipaensis|AIB02G2542.1 A.ipaensis|AIB07G0655.1 A.ipaensis|AIB07G0886.1 A.duranensis|ADA07G0767.1
Group_0774: A.duranensis|ADA01G2110.1 A.duranensis|ADA03G1858.1 A.duranensis|ADA08G1089.1 A.hypogaea|AH01G22210.1 A.hypogaea|AH07G14410.1 A.hypogaea|AH08G21250.1 A.hypogaea|AH13G24980.1 A.hypogaea|AH18G01460.1 A.hypogaea|AH08G01300.1 A.ipaensis|AIB01G3844.1 A.ipaensis|AIB03G2386.1 A.ipaensis|AIB08G0123.1 A.hypogaea|AH07G14400.1
Group_0775: A.duranensis|ADA01G2344.1 A.duranensis|ADA03G2166.1 A.duranensis|ADA07G2092.1 A.hypogaea|AH06G00060.1 A.hypogaea|AH01G32070.1 A.hypogaea|AH05G00200.1 A.hypogaea|AH19G25340.1 A.hypogaea|AH05G28360.1 A.ipaensis|AIB01G3616.1 A.ipaensis|AIB03G2706.1 A.ipaensis|AIB09G0045.1 A.hypogaea|AH01G32060.1 A.ipaensis|AIB01G3615.1
Group_0776: A.duranensis|ADA01G2605.1 A.duranensis|ADA03G3413.1 A.duranensis|ADA04G0293.1 A.hypogaea|AH03G41200.1 A.hypogaea|AH13G40090.1 A.hypogaea|AH14G04680.1 A.hypogaea|AH04G02080.1 A.hypogaea|AH14G03070.1 A.ipaensis|AIB01G3251.1 A.ipaensis|AIB03G4083.1 A.ipaensis|AIB04G0435.1 A.hypogaea|AH15G28960.1 A.duranensis|ADA05G2728.1
Group_0777: A.duranensis|ADA01G2779.1 A.duranensis|ADA04G0544.1 A.hypogaea|AH01G28380.1 A.hypogaea|AH04G06190.1 A.hypogaea|AH06G04070.1 A.hypogaea|AH11G22420.1 A.hypogaea|AH14G06580.1 A.hypogaea|AH16G07090.1 A.ipaensis|AIB01G3002.1 A.ipaensis|AIB04G0736.1 A.duranensis|ADA04G0543.1 A.duranensis|ADA06G0633.1 A.ipaensis|AIB06G0702.1
Group_0778: A.duranensis|ADA01G2858.1 A.duranensis|ADA08G1503.1 A.duranensis|ADA10G1810.1 A.hypogaea|AH01G37010.1 A.hypogaea|AH20G01040.1 A.hypogaea|AH13G31880.1 A.hypogaea|AH20G15760.1 A.hypogaea|AH08G18390.1 A.hypogaea|AH18G04220.1 A.ipaensis|AI1435G0001.1 A.ipaensis|AIB08G0603.1 A.ipaensis|AIB10G2343.1 A.ipaensis|AIB01G2845.1
Group_0779: A.duranensis|ADA02G0028.1 A.duranensis|ADA04G2590.1 A.duranensis|ADA05G0990.1 A.hypogaea|AH04G30780.1 A.hypogaea|AH04G31540.1 A.hypogaea|AH12G01330.1 A.hypogaea|AH04G29000.1 A.hypogaea|AH15G25940.1 A.hypogaea|AH01G29850.1 A.hypogaea|AH15G07230.1 A.ipaensis|AIB02G0048.1 A.ipaensis|AIB04G3239.1 A.ipaensis|AIB05G1106.1
Group_0780: A.duranensis|ADA02G0076.1 A.duranensis|ADA02G0077.1 A.duranensis|ADA02G0078.1 A.hypogaea|AH02G00610.1 A.hypogaea|AH19G08240.1 A.hypogaea|AH19G08250.1 A.hypogaea|AH19G08260.1 A.hypogaea|AH02G00630.1 A.hypogaea|AH19G08210.1 A.hypogaea|AH19G08220.1 A.ipaensis|AIB09G0901.1 A.ipaensis|AIB09G0902.1 A.ipaensis|AIB09G0904.1
Group_0781: A.duranensis|ADA02G0231.1 A.hypogaea|AH02G02310.1 A.hypogaea|AH02G03260.1 A.hypogaea|AH02G26640.1 A.hypogaea|AH12G02990.1 A.hypogaea|AH12G03410.1 A.hypogaea|AH12G03460.1 A.hypogaea|AH13G28710.1 A.ipaensis|AIB02G0198.1 A.ipaensis|AIB02G0203.1 A.duranensis|ADA02G0230.1 A.ipaensis|AIB02G0196.1 A.duranensis|ADA02G2302.1
Group_0782: A.duranensis|ADA02G0401.1 A.duranensis|ADA04G2055.1 A.hypogaea|AH02G04670.1 A.hypogaea|AH12G05930.1 A.hypogaea|AH14G28930.1 A.hypogaea|AH14G28810.1 A.hypogaea|AH17G30110.1 A.hypogaea|AH02G04660.1 A.hypogaea|AH18G10130.1 A.ipaensis|AIB02G0568.1 A.ipaensis|AIB04G2649.1 A.ipaensis|AIB07G2868.1 A.ipaensis|AIB08G0943.1
Group_0783: A.duranensis|ADA02G0443.1 A.duranensis|ADA04G2751.1 A.duranensis|ADA03G3822.1 A.hypogaea|AH00G2537.1 A.hypogaea|AH04G31800.1 A.hypogaea|AH13G51750.1 A.hypogaea|AH02G05090.1 A.hypogaea|AH12G06680.1 A.hypogaea|AH14G33960.1 A.hypogaea|AH07G16630.1 A.ipaensis|AIB02G0642.1 A.ipaensis|AIB04G3478.1 A.ipaensis|AIB03G4518.1
Group_0784: A.duranensis|ADA02G0466.1 A.duranensis|ADA03G0929.1 A.duranensis|ADA08G1490.1 A.hypogaea|AH00G2831.1 A.hypogaea|AH03G09220.1 A.hypogaea|AH08G18250.1 A.hypogaea|AH12G06930.1 A.hypogaea|AH13G09720.1 A.hypogaea|AH18G04310.1 A.ipaensis|AIB02G0665.1 A.ipaensis|AIB03G1329.1 A.ipaensis|AIB06G3080.1 A.ipaensis|AIB08G0593.1
Group_0785: A.duranensis|ADA02G1088.1 A.duranensis|ADA06G1048.1 A.duranensis|ADA03G3503.1 A.duranensis|ADA05G2454.1 A.duranensis|ADA06G0850.1 A.duranensis|ADA07G1389.1 A.duranensis|ADA02G1625.1 A.duranensis|ADA08G1416.1 A.duranensis|ADA05G1668.1 A.duranensis|ADA07G1979.1 A.duranensis|ADA09G1158.1 A.hypogaea|AH02G10050.1 A.ipaensis|AIB08G1429.1
Group_0786: A.duranensis|ADA02G2069.1 A.duranensis|ADA03G3615.1 A.duranensis|ADA04G1986.1 A.duranensis|ADA10G1617.1 A.hypogaea|AH12G31380.1 A.hypogaea|AH12G37050.1 A.hypogaea|AH09G14510.1 A.hypogaea|AH13G48490.1 A.hypogaea|AH15G28550.1 A.hypogaea|AH14G23920.1 A.ipaensis|AIB02G2703.1 A.ipaensis|AIB03G4314.1 A.ipaensis|AIB04G2547.1
Group_0787: A.duranensis|ADA02G2132.1 A.duranensis|ADA07G0633.1 A.duranensis|ADA10G1072.1 A.hypogaea|AH12G32270.1 A.hypogaea|AH02G24400.1 A.hypogaea|AH07G06030.1 A.hypogaea|AH05G01710.1 A.hypogaea|AH19G43550.1 A.hypogaea|AH20G16610.1 A.hypogaea|AH10G09020.1 A.ipaensis|AIB02G2771.1 A.ipaensis|AIB07G0730.1 A.ipaensis|AIB10G1603.1
Group_0788: A.duranensis|ADA02G2337.1 A.duranensis|ADA04G2368.1 A.duranensis|ADA04G2371.1 A.duranensis|ADA09G2776.1 A.hypogaea|AH02G19800.1 A.hypogaea|AH04G30110.1 A.hypogaea|AH15G16790.1 A.hypogaea|AH12G34110.1 A.hypogaea|AH17G06620.1 A.hypogaea|AH14G30830.1 A.hypogaea|AH14G25990.1 A.ipaensis|AIB02G3096.1 A.ipaensis|AIB09G4032.1
Group_0789: A.duranensis|ADA02G2469.1 A.duranensis|ADA08G1485.1 A.duranensis|ADA03G0923.1 A.hypogaea|AH00G2261.1 A.hypogaea|AH02G27880.1 A.hypogaea|AH03G09150.1 A.hypogaea|AH13G09790.1 A.hypogaea|AH08G18180.1 A.hypogaea|AH18G04400.1 A.ipaensis|AIB02G3274.1 A.ipaensis|AIB03G1323.1 A.ipaensis|AIB08G0584.1 A.ipaensis|AIB03G1324.1
Group_0790: A.duranensis|ADA02G2578.1 A.duranensis|ADA06G3014.1 A.hypogaea|AH03G31280.1 A.hypogaea|AH17G02150.1 A.hypogaea|AH17G07790.1 A.hypogaea|AH07G01980.1 A.hypogaea|AH17G02180.1 A.ipaensis|AIB07G0182.1 A.ipaensis|AIB07G0194.1 A.ipaensis|AIB07G0185.1 A.ipaensis|AIB07G0855.1 A.hypogaea|AH13G17760.1 A.duranensis|ADA07G0177.1
Group_0791: A.duranensis|ADA03G0107.1 A.duranensis|ADA07G1938.1 A.duranensis|ADA08G1298.1 A.hypogaea|AH03G01010.1 A.hypogaea|AH07G24890.1 A.hypogaea|AH16G31160.1 A.hypogaea|AH11G18380.1 A.hypogaea|AH00G06320.1 A.hypogaea|AH13G05080.1 A.ipaensis|AIB03G0308.1 A.ipaensis|AIB07G1822.1 A.ipaensis|AIB08G0341.1 A.ipaensis|AIB03G0309.1
Group_0792: A.duranensis|ADA03G0435.1 A.duranensis|ADA06G0985.1 A.duranensis|ADA07G1723.1 A.hypogaea|AH09G28090.1 A.hypogaea|AH06G00800.1 A.hypogaea|AH07G15730.1 A.hypogaea|AH07G18650.1 A.hypogaea|AH13G06790.1 A.hypogaea|AH17G23570.1 A.hypogaea|AH05G33910.1 A.ipaensis|AIB03G0753.1 A.ipaensis|AIB06G0282.1 A.ipaensis|AIB07G2287.1
Group_0793: A.duranensis|ADA03G0630.1 A.duranensis|ADA03G0631.1 A.hypogaea|AH13G13290.1 A.hypogaea|AH13G13300.1 A.hypogaea|AH15G11250.1 A.hypogaea|AH15G11270.1 A.hypogaea|AH13G13320.1 A.hypogaea|AH15G11230.1 A.hypogaea|AH15G11240.1 A.hypogaea|AH13G13330.1 A.hypogaea|AH13G13340.1 A.ipaensis|AIB03G0996.1 A.duranensis|ADA03G0633.1
Group_0794: A.duranensis|ADA03G1236.1 A.duranensis|ADA03G1647.1 A.duranensis|ADA03G1240.1 A.duranensis|ADA03G1241.1 A.duranensis|ADA09G3128.1 A.hypogaea|AH00G4616.1 A.hypogaea|AH13G21130.1 A.hypogaea|AH13G21390.1 A.hypogaea|AH19G39710.1 A.hypogaea|AH19G38790.1 A.ipaensis|AIB03G2105.1 A.ipaensis|AIB09G3415.1 A.ipaensis|AIB03G2132.1
Group_0795: A.duranensis|ADA03G1300.1 A.duranensis|ADA08G1710.1 A.hypogaea|AH03G15610.1 A.hypogaea|AH03G26330.1 A.hypogaea|AH08G20020.1 A.hypogaea|AH13G17180.1 A.hypogaea|AH13G29650.1 A.hypogaea|AH18G10210.1 A.ipaensis|AIB03G1730.1 A.ipaensis|AIB03G2773.1 A.ipaensis|AIB03G1732.1 A.ipaensis|AIB08G0950.1 A.duranensis|ADA03G1298.1
Group_0796: A.duranensis|ADA03G1448.1 A.duranensis|ADA08G1893.1 A.duranensis|ADA03G1449.1 A.hypogaea|AH03G31480.1 A.hypogaea|AH11G42090.1 A.hypogaea|AH13G32670.1 A.hypogaea|AH18G15010.1 A.hypogaea|AH03G31500.1 A.hypogaea|AH13G32640.1 A.hypogaea|AH11G42100.1 A.ipaensis|AIB03G1915.1 A.ipaensis|AIB08G1404.1 A.ipaensis|AIB03G1916.1
Group_0797: A.duranensis|ADA03G2118.1 A.duranensis|ADA03G3621.1 A.hypogaea|AH03G30300.1 A.hypogaea|AH11G23450.1 A.hypogaea|AH13G48610.1 A.hypogaea|AH13G48600.1 A.hypogaea|AH15G28500.1 A.hypogaea|AH15G28520.1 A.hypogaea|AH14G05550.1 A.ipaensis|AIB01G2770.1 A.ipaensis|AIB03G4318.1 A.ipaensis|AIB03G4323.1 A.ipaensis|AIB04G0313.1
Group_0798: A.duranensis|ADA03G2604.1 A.duranensis|ADA05G2320.1 A.duranensis|ADA07G2064.1 A.hypogaea|AH00G2055.1 A.hypogaea|AH00G4436.1 A.hypogaea|AH03G28390.1 A.hypogaea|AH13G31460.1 A.hypogaea|AH15G35770.1 A.hypogaea|AH13G31450.1 A.ipaensis|AIB03G3023.1 A.ipaensis|AIB05G3850.1 A.ipaensis|AIB09G0005.1 A.ipaensis|AIB03G3022.1
Group_0799: A.duranensis|ADA04G3329.1 A.duranensis|ADA10G0004.1 A.hypogaea|AH09G36670.1 A.hypogaea|AH14G41430.1 A.hypogaea|AH19G44320.1 A.hypogaea|AH07G00080.1 A.hypogaea|AH10G00310.1 A.ipaensis|AIB04G4166.1 A.ipaensis|AIB07G0002.1 A.duranensis|ADA04G3328.1 A.ipaensis|AIB04G4165.1 A.duranensis|ADA09G2938.1 A.ipaensis|AIB09G3800.1
Group_0800: A.duranensis|ADA05G1908.1 A.duranensis|ADA05G1909.1 A.hypogaea|AH04G20810.1 A.hypogaea|AH04G20830.1 A.hypogaea|AH15G04130.1 A.hypogaea|AH15G15530.1 A.hypogaea|AH15G15560.1 A.hypogaea|AH05G07580.1 A.hypogaea|AH15G04140.1 A.ipaensis|AIB05G0951.1 A.ipaensis|AIB05G2078.1 A.duranensis|ADA05G0854.1 A.ipaensis|AIB05G2080.1
Group_0801: A.duranensis|ADA05G2541.1 A.duranensis|ADA05G2987.1 A.duranensis|ADA08G2074.1 A.hypogaea|AH11G39410.1 A.hypogaea|AH15G23530.1 A.hypogaea|AH05G30530.1 A.hypogaea|AH05G32450.1 A.hypogaea|AH15G31370.1 A.hypogaea|AH19G22690.1 A.ipaensis|AIB05G2824.1 A.ipaensis|AIB05G3591.1 A.ipaensis|AIB08G3001.1 A.duranensis|ADA05G2540.1
Group_0802: A.duranensis|ADA05G3226.1 A.duranensis|ADA09G2440.1 A.duranensis|ADA05G3230.1 A.hypogaea|AH08G12500.1 A.hypogaea|AH05G24640.1 A.hypogaea|AH05G24690.1 A.hypogaea|AH15G38390.1 A.hypogaea|AH15G38420.1 A.hypogaea|AH19G32300.1 A.ipaensis|AIB05G4292.1 A.ipaensis|AIB09G4386.1 A.ipaensis|AIB05G4295.1 A.ipaensis|AIB09G4387.1
Group_0803: A.duranensis|ADA06G0561.1 A.duranensis|ADA06G0564.1 A.duranensis|ADA09G3087.1 A.hypogaea|AH06G04840.1 A.hypogaea|AH06G04850.1 A.hypogaea|AH16G06040.1 A.hypogaea|AH16G08910.1 A.hypogaea|AH09G37850.1 A.hypogaea|AH10G23890.1 A.ipaensis|AIB06G0803.1 A.ipaensis|AIB09G3546.1 A.ipaensis|AIB06G0801.1 A.ipaensis|AIB06G0805.1
Group_0804: A.duranensis|ADA06G0815.1 A.duranensis|ADA06G2599.1 A.duranensis|ADA08G0476.1 A.hypogaea|AH06G02880.1 A.hypogaea|AH06G30060.1 A.hypogaea|AH08G04460.1 A.hypogaea|AH16G03940.1 A.hypogaea|AH16G23890.1 A.hypogaea|AH18G25540.1 A.ipaensis|AIB06G0484.1 A.ipaensis|AIB06G3496.1 A.ipaensis|AIB07G3100.1 A.ipaensis|AIB07G3099.1
Group_0805: A.duranensis|ADA06G2043.1 A.duranensis|ADA08G1991.1 A.duranensis|ADA10G3350.1 A.duranensis|ADA06G2045.1 A.hypogaea|AH06G21980.1 A.hypogaea|AH11G38550.1 A.hypogaea|AH10G30330.1 A.hypogaea|AH16G27890.1 A.hypogaea|AH18G28890.1 A.hypogaea|AH13G56420.1 A.ipaensis|AIB06G2722.1 A.ipaensis|AIB08G2781.1 A.ipaensis|AIB10G3884.1
Group_0806: A.duranensis|ADA06G2416.1 A.duranensis|ADA09G0061.1 A.hypogaea|AH04G00230.1 A.hypogaea|AH09G00360.1 A.hypogaea|AH14G00730.1 A.hypogaea|AH14G00700.1 A.hypogaea|AH09G00350.1 A.hypogaea|AH19G01970.1 A.duranensis|ADA04G0019.1 A.ipaensis|AIB04G0062.1 A.ipaensis|AIB09G0101.1 A.duranensis|ADA09G0062.1 A.ipaensis|AIB09G0102.1
Group_0807: A.duranensis|ADA07G0973.1 A.duranensis|ADA07G0974.1 A.duranensis|ADA07G0982.1 A.duranensis|ADA07G0985.1 A.hypogaea|AH00G2099.1 A.hypogaea|AH00G2100.1 A.hypogaea|AH07G10890.1 A.hypogaea|AH17G11370.1 A.hypogaea|AH17G11360.1 A.hypogaea|AH17G11250.1 A.ipaensis|AIB07G1165.1 A.ipaensis|AIB07G1180.1 A.hypogaea|AH00G2106.1
Group_0808: A.duranensis|ADA07G1775.1 A.duranensis|ADA08G0638.1 A.duranensis|ADA09G0822.1 A.hypogaea|AH00G3215.1 A.hypogaea|AH07G16410.1 A.hypogaea|AH08G24520.1 A.hypogaea|AH09G08520.1 A.hypogaea|AH17G22610.1 A.hypogaea|AH17G35570.1 A.hypogaea|AH19G12020.1 A.ipaensis|AIB07G2176.1 A.ipaensis|AIB07G3365.1 A.ipaensis|AIB09G1160.1
Group_0809: A.duranensis|ADA07G1929.1 A.duranensis|ADA08G0567.1 A.duranensis|ADA08G0616.1 A.duranensis|ADA08G0568.1 A.hypogaea|AH00G06550.1 A.hypogaea|AH08G06430.1 A.hypogaea|AH08G05260.1 A.hypogaea|AH17G34290.1 A.hypogaea|AH17G34310.1 A.hypogaea|AH12G25320.1 A.hypogaea|AH17G34320.1 A.ipaensis|AIB07G1837.1 A.ipaensis|AIB07G3242.1
Group_0810: A.duranensis|ADA07G2010.1 A.duranensis|ADA07G2012.1 A.duranensis|ADA07G2014.1 A.hypogaea|AH03G19150.1 A.hypogaea|AH13G21440.1 A.hypogaea|AH16G26210.1 A.hypogaea|AH03G32650.1 A.hypogaea|AH07G22280.1 A.hypogaea|AH07G22260.1 A.hypogaea|AH17G17550.1 A.hypogaea|AH07G22270.1 A.ipaensis|AIB03G2100.1 A.ipaensis|AIB03G2951.1
Group_0811: A.duranensis|ADA09G1884.1 A.duranensis|ADA09G1888.1 A.hypogaea|AH00G1155.1 A.hypogaea|AH06G26620.1 A.hypogaea|AH13G26810.1 A.hypogaea|AH06G26570.1 A.hypogaea|AH06G26560.1 A.hypogaea|AH19G26810.1 A.hypogaea|AH19G26760.1 A.ipaensis|AIB09G2670.1 A.ipaensis|AIB09G2675.1 A.ipaensis|AIB09G2687.1 A.ipaensis|AIB09G2691.1
Group_0812: A.duranensis|ADA10G0154.1 A.duranensis|ADA10G0155.1 A.hypogaea|AH04G32480.1 A.hypogaea|AH14G39200.1 A.hypogaea|AH10G01330.1 A.hypogaea|AH20G07540.1 A.hypogaea|AH13G58500.1 A.duranensis|ADA04G3111.1 A.hypogaea|AH04G32470.1 A.ipaensis|AIB04G3902.1 A.ipaensis|AIB10G0340.1 A.duranensis|ADA10G3229.1 A.ipaensis|AIB10G3748.1
Group_0813: A.duranensis|ADA10G0516.1 A.duranensis|ADA10G0519.1 A.hypogaea|AH01G06010.1 A.hypogaea|AH11G15240.1 A.hypogaea|AH07G23080.1 A.hypogaea|AH07G23050.1 A.hypogaea|AH20G08690.1 A.hypogaea|AH20G08610.1 A.ipaensis|AIB10G0063.1 A.ipaensis|AIB10G0908.1 A.ipaensis|AIB10G0909.1 A.ipaensis|AIB10G0914.1 A.duranensis|ADA01G0620.1
Group_0814: A.hypogaea|AH14G42590.1 A.hypogaea|AH04G09010.1 A.hypogaea|AH14G01960.1 A.hypogaea|AH00G3634.1 A.hypogaea|AH05G22940.1 A.hypogaea|AH16G12330.1 A.hypogaea|AH17G15100.1 A.hypogaea|AH02G02070.1 A.hypogaea|AH16G25990.1 A.hypogaea|AH14G01100.1 A.hypogaea|AH10G05830.1 A.hypogaea|AH11G32030.1 A.duranensis|ADA04G2203.1
Group_0815: A.hypogaea|AH00G07540.1 A.hypogaea|AH16G04130.1 A.hypogaea|AH19G11390.1 A.hypogaea|AH03G44280.1 A.hypogaea|AH13G10320.1 A.hypogaea|AH17G38820.1 A.hypogaea|AH13G35760.1 A.hypogaea|AH14G12790.1 A.hypogaea|AH16G35570.1 A.hypogaea|AH12G16950.1 A.hypogaea|AH18G34930.1 A.hypogaea|AH18G29940.1 A.hypogaea|AH13G57850.1
Group_0816: A.hypogaea|AH00G1787.1 A.hypogaea|AH00G1791.1 A.hypogaea|AH00G1793.1 A.hypogaea|AH00G6501.1 A.hypogaea|AH08G25170.1 A.hypogaea|AH08G25190.1 A.hypogaea|AH08G25200.1 A.hypogaea|AH18G36740.1 A.ipaensis|AIB08G3560.1 A.ipaensis|AIB08G3561.1 A.ipaensis|AIB08G3563.1 A.ipaensis|AIB08G3564.1 A.duranensis|ADA08G2395.1
Group_0817: A.hypogaea|AH00G2758.1 A.hypogaea|AH09G26150.1 A.hypogaea|AH06G18060.1 A.hypogaea|AH10G14570.1 A.hypogaea|AH02G08160.1 A.hypogaea|AH10G17770.1 A.hypogaea|AH16G16990.1 A.hypogaea|AH13G14020.1 A.hypogaea|AH16G26800.1 A.hypogaea|AH12G01870.1 A.hypogaea|AH14G36580.1 A.hypogaea|AH14G01580.1 A.ipaensis|AIB02G1977.1
Group_0818: A.hypogaea|AH00G3028.1 A.hypogaea|AH02G15250.1 A.hypogaea|AH17G34230.1 A.hypogaea|AH03G20820.1 A.hypogaea|AH13G09040.1 A.hypogaea|AH17G22900.1 A.hypogaea|AH03G06770.1 A.hypogaea|AH05G14680.1 A.hypogaea|AH15G08880.1 A.hypogaea|AH17G14590.1 A.hypogaea|AH17G14610.1 A.hypogaea|AH20G24040.1 A.ipaensis|AIB01G1172.1
Group_0819: A.hypogaea|AH00G3769.1 A.hypogaea|AH17G01070.1 A.hypogaea|AH04G06140.1 A.hypogaea|AH12G11380.1 A.hypogaea|AH05G14850.1 A.hypogaea|AH13G34760.1 A.hypogaea|AH04G19310.1 A.hypogaea|AH19G23440.1 A.hypogaea|AH03G18230.1 A.hypogaea|AH01G14290.1 A.hypogaea|AH03G09250.1 A.hypogaea|AH01G22190.1 A.hypogaea|AH16G36420.1
Group_0820: A.hypogaea|AH00G3988.1 A.hypogaea|AH19G01770.1 A.hypogaea|AH05G39320.1 A.hypogaea|AH11G15230.1 A.hypogaea|AH19G02080.1 A.hypogaea|AH09G00490.1 A.ipaensis|AIB05G4480.1 A.ipaensis|AIB10G0064.1 A.duranensis|ADA05G3397.1 A.duranensis|ADA05G3399.1 A.ipaensis|AIB05G4481.1 A.duranensis|ADA09G0074.1 A.ipaensis|AIB09G0117.1
Group_0821: A.hypogaea|AH00G4034.1 A.hypogaea|AH05G30990.1 A.hypogaea|AH17G06330.1 A.hypogaea|AH19G14020.1 A.hypogaea|AH02G12290.1 A.hypogaea|AH06G03620.1 A.hypogaea|AH16G21350.1 A.hypogaea|AH05G17740.1 A.hypogaea|AH01G18430.1 A.hypogaea|AH14G30660.1 A.hypogaea|AH00G5524.1 A.hypogaea|AH13G38160.1 A.hypogaea|AH09G10680.1
Group_0822: A.hypogaea|AH00G4410.1 A.hypogaea|AH09G11050.1 A.hypogaea|AH01G08760.1 A.hypogaea|AH03G27130.1 A.hypogaea|AH07G19440.1 A.hypogaea|AH20G28850.1 A.hypogaea|AH02G07150.1 A.hypogaea|AH20G16140.1 A.hypogaea|AH19G25470.1 A.hypogaea|AH02G07570.1 A.hypogaea|AH12G11780.1 A.hypogaea|AH16G21550.1 A.hypogaea|AH19G28620.1
Group_0823: A.hypogaea|AH00G5140.1 A.hypogaea|AH01G29650.1 A.hypogaea|AH15G11630.1 A.hypogaea|AH00G09540.1 A.hypogaea|AH01G29770.1 A.hypogaea|AH15G11730.1 A.hypogaea|AH15G11700.1 A.ipaensis|AIB05G1623.1 A.ipaensis|AIB05G1630.1 A.duranensis|ADA05G1457.1 A.ipaensis|AIB05G1620.1 A.duranensis|ADA05G1460.1 A.duranensis|ADA05G1467.1
Group_0824: A.hypogaea|AH00G5512.1 A.hypogaea|AH17G03780.1 A.hypogaea|AH11G00810.1 A.hypogaea|AH01G08050.1 A.hypogaea|AH20G04610.1 A.hypogaea|AH10G00680.1 A.duranensis|ADA01G0807.1 A.ipaensis|AIB01G0013.1 A.duranensis|ADA07G0316.1 A.hypogaea|AH07G03240.1 A.ipaensis|AIB07G0351.1 A.duranensis|ADA10G0066.1 A.ipaensis|AIB10G0256.1
Group_0825: A.hypogaea|AH01G00400.1 A.hypogaea|AH16G05860.1 A.hypogaea|AH14G40250.1 A.hypogaea|AH16G32730.1 A.hypogaea|AH05G11070.1 A.hypogaea|AH08G12060.1 A.hypogaea|AH01G00410.1 A.hypogaea|AH12G08950.1 A.hypogaea|AH01G32450.1 A.hypogaea|AH11G18330.1 A.hypogaea|AH17G38580.1 A.hypogaea|AH07G01400.1 A.hypogaea|AH08G15670.1
Group_0826: A.hypogaea|AH01G20500.1 A.hypogaea|AH10G15510.1 A.hypogaea|AH13G24190.1 A.hypogaea|AH09G01910.1 A.hypogaea|AH19G00120.1 A.hypogaea|AH09G01900.1 A.ipaensis|AIB08G0038.1 A.ipaensis|AIB09G0291.1 A.ipaensis|AIB10G3113.1 A.duranensis|ADA07G2160.1 A.duranensis|ADA09G0209.1 A.duranensis|ADA10G2646.1 A.ipaensis|AIB09G0292.1
Group_0827: A.hypogaea|AH02G04490.1 A.hypogaea|AH12G05490.1 A.hypogaea|AH16G16300.1 A.hypogaea|AH04G04220.1 A.hypogaea|AH06G07150.1 A.hypogaea|AH14G03570.1 A.ipaensis|AIB02G0519.1 A.ipaensis|AIB02G0520.1 A.ipaensis|AIB06G1421.1 A.duranensis|ADA02G0380.1 A.duranensis|ADA04G0386.1 A.ipaensis|AIB04G0551.1 A.duranensis|ADA06G0125.1
Group_0828: A.hypogaea|AH20G18360.1 A.hypogaea|AH04G16460.1 A.hypogaea|AH15G33810.1 A.hypogaea|AH20G08710.1 A.hypogaea|AH16G13420.1 A.hypogaea|AH13G34480.1 A.hypogaea|AH13G10210.1 A.hypogaea|AH08G05620.1 A.hypogaea|AH17G28840.1 A.hypogaea|AH20G15720.1 A.hypogaea|AH14G30430.1 A.duranensis|ADA02G0796.1 A.duranensis|ADA04G2356.1
Group_0829: A.hypogaea|AH03G10990.1 A.hypogaea|AH13G36770.1 A.hypogaea|AH03G12990.1 A.hypogaea|AH13G43310.1 A.hypogaea|AH18G07330.1 A.hypogaea|AH06G19160.1 A.hypogaea|AH18G13580.1 A.hypogaea|AH08G22200.1 A.hypogaea|AH08G22230.1 A.duranensis|ADA03G1067.1 A.ipaensis|AIB03G1482.1 A.duranensis|ADA03G1416.1 A.ipaensis|AIB03G1876.1
Group_0830: A.hypogaea|AH12G38390.1 A.hypogaea|AH00G00600.1 A.hypogaea|AH12G38710.1 A.hypogaea|AH00G03430.1 A.hypogaea|AH16G20410.1 A.hypogaea|AH03G35700.1 A.hypogaea|AH04G18020.1 A.hypogaea|AH04G17270.1 A.hypogaea|AH00G00690.1 A.hypogaea|AH12G16300.1 A.hypogaea|AH16G31000.1 A.hypogaea|AH04G18160.1 A.hypogaea|AH12G37990.1
Group_0831: A.hypogaea|AH03G19070.1 A.hypogaea|AH12G00820.1 A.hypogaea|AH15G32160.1 A.hypogaea|AH03G25440.1 A.hypogaea|AH04G08330.1 A.hypogaea|AH17G24590.1 A.hypogaea|AH16G14250.1 A.hypogaea|AH04G13090.1 A.hypogaea|AH11G13390.1 A.hypogaea|AH16G20550.1 A.hypogaea|AH16G14110.1 A.hypogaea|AH18G29760.1 A.ipaensis|AIB06G3590.1
Group_0832: A.hypogaea|AH03G42720.1 A.hypogaea|AH20G35010.1 A.hypogaea|AH03G42710.1 A.hypogaea|AH20G07470.1 A.hypogaea|AH10G01380.1 A.ipaensis|AIB03G5034.1 A.ipaensis|AIB10G0345.1 A.duranensis|ADA03G4284.1 A.duranensis|ADA03G4285.1 A.ipaensis|AIB03G5035.1 A.duranensis|ADA10G0159.1 A.ipaensis|AIB10G0344.1 A.hypogaea|AH20G07490.1
Group_0833: A.hypogaea|AH05G21650.1 A.hypogaea|AH06G06770.1 A.hypogaea|AH16G42170.1 A.hypogaea|AH16G42180.1 A.hypogaea|AH07G07380.1 A.hypogaea|AH16G16660.1 A.hypogaea|AH17G07920.1 A.hypogaea|AH17G12410.1 A.duranensis|ADA06G0088.1 A.ipaensis|AIB06G3908.1 A.duranensis|ADA06G2950.1 A.duranensis|ADA07G0742.1 A.ipaensis|AIB07G0864.1
Group_0834: A.hypogaea|AH09G01020.1 A.hypogaea|AH09G02450.1 A.hypogaea|AH19G01250.1 A.hypogaea|AH19G03870.1 A.hypogaea|AH09G02440.1 A.hypogaea|AH09G02460.1 A.ipaensis|AIB09G0170.1 A.ipaensis|AIB09G0444.1 A.duranensis|ADA09G0123.1 A.duranensis|ADA09G0287.1 A.ipaensis|AIB09G0443.1 A.duranensis|ADA09G0288.1 A.duranensis|ADA09G0289.1
Group_0835: A.hypogaea|AH11G22170.1 A.hypogaea|AH20G20430.1 A.hypogaea|AH15G02940.1 A.ipaensis|AIB01G2413.1 A.ipaensis|AIB02G1589.1 A.ipaensis|AIB06G2162.1 A.ipaensis|AIB03G1986.1 A.ipaensis|AIB05G2269.1 A.ipaensis|AIB05G2526.1 A.duranensis|ADA05G3160.1 A.hypogaea|AH16G22300.1 A.hypogaea|AH11G26140.1 A.hypogaea|AH13G20590.1
Group_0836: A.hypogaea|AH11G26230.1 A.hypogaea|AH18G26130.1 A.hypogaea|AH19G21220.1 A.hypogaea|AH19G30470.1 A.hypogaea|AH19G37810.1 A.ipaensis|AIB01G1078.1 A.ipaensis|AIB09G2019.1 A.ipaensis|AIB09G3487.1 A.duranensis|ADA03G3004.1 A.hypogaea|AH03G06710.1 A.duranensis|ADA04G1229.1 A.ipaensis|AIB08G2468.1 A.ipaensis|AIB06G2477.1
Group_0837: A.ipaensis|AIB01G0982.1 A.ipaensis|AIB05G0428.1 A.ipaensis|AIB07G2351.1 A.ipaensis|AIB01G1136.1 A.ipaensis|AIB03G2862.1 A.ipaensis|AIB01G3005.1 A.ipaensis|AIB08G1886.1 A.ipaensis|AIB05G2937.1 A.ipaensis|AIB03G2863.1 A.ipaensis|AIB03G2865.1 A.ipaensis|AIB05G2061.1 A.ipaensis|AIB07G1628.1 A.ipaensis|AIB07G2350.1
Group_0838: A.ipaensis|AIB01G2208.1 A.ipaensis|AIB03G2713.1 A.ipaensis|AIB01G2412.1 A.ipaensis|AIB09G2209.1 A.ipaensis|AIB02G1716.1 A.ipaensis|AIB08G2397.1 A.ipaensis|AIB10G3249.1 A.ipaensis|AIB10G2512.1 A.ipaensis|AIB09G1826.1 A.ipaensis|AIB03G3063.1 A.ipaensis|AIB06G2002.1 A.ipaensis|AIB07G2196.1 A.ipaensis|AIB01G2191.1
Group_0839: A.ipaensis|AIB02G0703.1 A.ipaensis|AIB03G1713.1 A.ipaensis|AIB09G0498.1 A.ipaensis|AIB07G2085.1 A.ipaensis|AIB08G2945.1 A.ipaensis|AIB10G0831.1 A.ipaensis|AIB04G1311.1 A.ipaensis|AIB06G2874.1 A.ipaensis|AIB07G1544.1 A.ipaensis|AIB08G3453.1 A.ipaensis|AIB09G1948.1 A.ipaensis|AIB09G1879.1 A.hypogaea|AH19G20070.1
Group_0840: A.hypogaea|AH13G11760.1 A.hypogaea|AH19G22730.1 A.hypogaea|AH13G14530.1 A.hypogaea|AH15G20520.1 A.hypogaea|AH17G25020.1 A.hypogaea|AH06G14650.1 A.hypogaea|AH20G01170.1 A.hypogaea|AH12G29090.1 A.hypogaea|AH11G27370.1 A.hypogaea|AH18G17090.1 A.hypogaea|AH06G22330.1 A.hypogaea|AH14G34810.1 A.hypogaea|AH07G26190.1
Group_0841: A.duranensis|AD1328G0007.1 A.duranensis|AD1407G0001.1 A.duranensis|AD1407G0002.1 A.duranensis|AD1407G0004.1 A.duranensis|AD1474G0001.1 A.duranensis|AD1855G0002.1 A.duranensis|AD2010G0003.1 A.duranensis|AD2022G0003.1 A.hypogaea|AH00G4241.1 A.hypogaea|AH15G24580.1 A.ipaensis|AIB05G2907.1 A.ipaensis|AI1324G0002.1
Group_0842: A.duranensis|AD2290G0001.1 A.duranensis|ADA01G2971.1 A.duranensis|ADA04G2121.1 A.duranensis|ADA04G1608.1 A.duranensis|ADA04G2113.1 A.hypogaea|AH01G38000.1 A.hypogaea|AH13G25880.1 A.ipaensis|AIB01G3543.1 A.ipaensis|AIB03G2462.1 A.hypogaea|AH00G4456.1 A.ipaensis|AIB08G1686.1 A.hypogaea|AH18G18460.1
Group_0843: A.duranensis|AD2305G0003.1 A.duranensis|ADA10G0253.1 A.duranensis|ADA03G3230.1 A.duranensis|ADA10G0098.1 A.hypogaea|AH03G39290.1 A.hypogaea|AH10G03330.1 A.hypogaea|AH13G43870.1 A.hypogaea|AH20G06390.1 A.hypogaea|AH10G00900.1 A.ipaensis|AIB03G3885.1 A.ipaensis|AIB10G0463.1 A.ipaensis|AIB10G0511.1
Group_0844: A.duranensis|AD2670G0001.1 A.duranensis|ADA07G2040.1 A.duranensis|ADA02G1719.1 A.hypogaea|AH12G30130.1 A.hypogaea|AH19G20500.1 A.hypogaea|AH20G20440.1 A.hypogaea|AH05G11270.1 A.hypogaea|AH15G39640.1 A.ipaensis|AIB02G2313.1 A.ipaensis|AIB10G1832.1 A.duranensis|ADA05G2029.1 A.ipaensis|AIB05G4178.1
Group_0845: A.duranensis|ADA01G0039.1 A.duranensis|ADA07G2417.1 A.duranensis|ADA09G0729.1 A.hypogaea|AH01G00250.1 A.hypogaea|AH09G09690.1 A.hypogaea|AH11G09730.1 A.hypogaea|AH20G23430.1 A.ipaensis|AIB01G0967.1 A.ipaensis|AIB08G2007.1 A.ipaensis|AIB10G3049.1 A.ipaensis|AIB10G3060.1 A.hypogaea|AH20G23420.1
Group_0846: A.duranensis|ADA01G0059.1 A.duranensis|ADA03G1793.1 A.hypogaea|AH00G2888.1 A.hypogaea|AH01G00470.1 A.hypogaea|AH01G00760.1 A.hypogaea|AH04G17140.1 A.hypogaea|AH11G08810.1 A.hypogaea|AH11G09400.1 A.hypogaea|AH20G31780.1 A.ipaensis|AIB01G0943.1 A.ipaensis|AIB03G2314.1 A.ipaensis|AIB01G0883.1
Group_0847: A.duranensis|ADA01G0087.1 A.duranensis|ADA05G2782.1 A.hypogaea|AH01G00480.1 A.hypogaea|AH15G26880.1 A.hypogaea|AH20G04940.1 A.hypogaea|AH15G30160.1 A.hypogaea|AH15G26870.1 A.ipaensis|AIB05G3168.1 A.ipaensis|AIB10G0219.1 A.ipaensis|AIB10G0220.1 A.duranensis|ADA05G2781.1 A.ipaensis|AIB05G3170.1
Group_0848: A.duranensis|ADA01G0190.1 A.duranensis|ADA04G3228.1 A.hypogaea|AH01G01820.1 A.hypogaea|AH07G02110.1 A.hypogaea|AH11G06940.1 A.hypogaea|AH17G02370.1 A.hypogaea|AH14G42550.1 A.ipaensis|AIB01G0712.1 A.ipaensis|AIB04G4055.1 A.ipaensis|AIB01G0713.1 A.ipaensis|AIB07G0206.1 A.duranensis|ADA07G0189.1
Group_0849: A.duranensis|ADA01G0208.1 A.duranensis|ADA03G1510.1 A.duranensis|ADA01G2302.1 A.hypogaea|AH00G09330.1 A.hypogaea|AH00G2442.1 A.hypogaea|AH17G00940.1 A.hypogaea|AH11G06630.1 A.hypogaea|AH13G20440.1 A.hypogaea|AH01G02020.1 A.ipaensis|AIB01G0682.1 A.ipaensis|AIB03G1975.1 A.ipaensis|AIB01G3665.1
Group_0850: A.duranensis|ADA01G0314.1 A.duranensis|ADA07G1216.1 A.hypogaea|AH02G21810.1 A.hypogaea|AH02G28160.1 A.hypogaea|AH19G15310.1 A.hypogaea|AH11G05520.1 A.hypogaea|AH12G23320.1 A.hypogaea|AH17G14570.1 A.ipaensis|AIB01G0511.1 A.ipaensis|AIB02G3235.1 A.ipaensis|AIB07G1491.1 A.ipaensis|AIB02G3187.1
Group_0851: A.duranensis|ADA01G0400.1 A.duranensis|ADA03G3191.1 A.duranensis|ADA07G1214.1 A.hypogaea|AH01G04130.1 A.hypogaea|AH03G37950.1 A.hypogaea|AH16G25350.1 A.hypogaea|AH11G04280.1 A.hypogaea|AH13G38620.1 A.hypogaea|AH17G14670.1 A.ipaensis|AIB01G0390.1 A.ipaensis|AIB07G1479.1 A.ipaensis|AIB03G3844.1
Group_0852: A.duranensis|ADA01G0579.1 A.duranensis|ADA05G0178.1 A.duranensis|ADA09G2814.1 A.duranensis|ADA05G1295.1 A.hypogaea|AH01G05540.1 A.hypogaea|AH10G18570.1 A.hypogaea|AH20G00350.1 A.hypogaea|AH05G12800.1 A.hypogaea|AH15G09390.1 A.ipaensis|AIB05G0188.1 A.ipaensis|AIB10G0020.1 A.ipaensis|AIB05G1433.1
Group_0853: A.duranensis|ADA01G0608.1 A.duranensis|ADA05G0259.1 A.duranensis|ADA07G0476.1 A.hypogaea|AH01G05860.1 A.hypogaea|AH07G04930.1 A.hypogaea|AH10G24620.1 A.hypogaea|AH20G00080.1 A.hypogaea|AH17G04490.1 A.hypogaea|AH07G04920.1 A.ipaensis|AIB07G0526.1 A.ipaensis|AIB10G0046.1 A.duranensis|ADA07G0475.1
Group_0854: A.duranensis|ADA01G0727.1 A.duranensis|ADA07G1659.1 A.duranensis|ADA09G0874.1 A.hypogaea|AH01G07080.1 A.hypogaea|AH04G14880.1 A.hypogaea|AH09G07980.1 A.hypogaea|AH11G01540.1 A.hypogaea|AH19G11380.1 A.hypogaea|AH16G23190.1 A.ipaensis|AIB01G0099.1 A.ipaensis|AIB08G2678.1 A.ipaensis|AIB09G1212.1
Group_0855: A.duranensis|ADA01G0768.1 A.duranensis|ADA08G2363.1 A.duranensis|ADA08G2364.1 A.hypogaea|AH11G01190.1 A.hypogaea|AH18G36360.1 A.hypogaea|AH14G12050.1 A.hypogaea|AH14G12060.1 A.ipaensis|AIB01G0052.1 A.ipaensis|AIB08G3493.1 A.hypogaea|AH01G07540.1 A.ipaensis|AIB01G0054.1 A.ipaensis|AIB08G3495.1
Group_0856: A.duranensis|ADA01G1330.1 A.duranensis|ADA04G0457.1 A.duranensis|ADA05G2672.1 A.duranensis|ADA09G0403.1 A.duranensis|ADA04G2769.1 A.duranensis|ADA05G2034.1 A.duranensis|ADA07G0206.1 A.duranensis|ADA10G2908.1 A.duranensis|ADA06G0522.1 A.duranensis|ADA03G2420.1 A.duranensis|ADA05G0553.1 A.duranensis|ADA10G1168.1
Group_0857: A.duranensis|ADA01G1451.1 A.duranensis|ADA03G0839.1 A.duranensis|ADA05G0932.1 A.hypogaea|AH10G20120.1 A.hypogaea|AH03G08180.1 A.hypogaea|AH01G11130.1 A.hypogaea|AH13G10920.1 A.hypogaea|AH01G17300.1 A.hypogaea|AH15G05310.1 A.ipaensis|AIB01G1789.1 A.ipaensis|AIB03G1223.1 A.ipaensis|AIB05G1052.1
Group_0858: A.duranensis|ADA01G1454.1 A.duranensis|ADA05G3427.1 A.duranensis|ADA03G1104.1 A.hypogaea|AH03G11370.1 A.hypogaea|AH05G39610.1 A.hypogaea|AH13G15150.1 A.hypogaea|AH01G17340.1 A.hypogaea|AH16G27810.1 A.hypogaea|AH19G02360.1 A.ipaensis|AIB03G1535.1 A.ipaensis|AIB05G4509.1 A.ipaensis|AIB01G1791.1
Group_0859: A.duranensis|ADA01G1502.1 A.duranensis|ADA02G2308.1 A.duranensis|ADA05G0916.1 A.hypogaea|AH01G14140.1 A.hypogaea|AH02G17100.1 A.hypogaea|AH02G26570.1 A.hypogaea|AH01G11350.1 A.hypogaea|AH11G17840.1 A.hypogaea|AH15G04930.1 A.ipaensis|AIB01G1892.1 A.ipaensis|AIB02G3058.1 A.ipaensis|AIB05G1020.1
Group_0860: A.duranensis|ADA01G1568.1 A.duranensis|ADA01G2081.1 A.duranensis|ADA01G2082.1 A.duranensis|ADA08G1453.1 A.hypogaea|AH10G15060.1 A.hypogaea|AH10G15050.1 A.hypogaea|AH08G17830.1 A.hypogaea|AH11G19210.1 A.hypogaea|AH01G18890.1 A.hypogaea|AH18G04870.1 A.ipaensis|AIB01G1946.1 A.ipaensis|AIB08G0537.1
Group_0861: A.duranensis|ADA01G1741.1 A.duranensis|ADA10G2843.1 A.hypogaea|AH01G20030.1 A.hypogaea|AH10G25790.1 A.hypogaea|AH11G21160.1 A.hypogaea|AH20G15170.1 A.hypogaea|AH03G44800.1 A.hypogaea|AH13G47650.1 A.ipaensis|AIB01G2251.1 A.ipaensis|AIB10G3294.1 A.duranensis|ADA03G3538.1 A.ipaensis|AIB03G4220.1
Group_0862: A.duranensis|ADA01G1911.1 A.duranensis|ADA04G1414.1 A.duranensis|ADA02G1057.1 A.duranensis|ADA04G1483.1 A.duranensis|ADA03G1080.1 A.ipaensis|AIB01G2075.1 A.ipaensis|AIB04G2023.1 A.ipaensis|AIB09G2222.1 A.ipaensis|AIB02G1921.1 A.ipaensis|AIB03G2809.1 A.ipaensis|AIB04G1903.1 A.hypogaea|AH11G36130.1
Group_0863: A.duranensis|ADA01G2022.1 A.duranensis|ADA03G2262.1 A.duranensis|ADA06G2947.1 A.hypogaea|AH00G2345.1 A.hypogaea|AH03G25840.1 A.hypogaea|AH05G21390.1 A.hypogaea|AH16G42120.1 A.hypogaea|AH05G25310.1 A.hypogaea|AH19G28400.1 A.ipaensis|AIB04G0022.1 A.ipaensis|AIB06G3903.1 A.ipaensis|AIB03G2791.1
Group_0864: A.duranensis|ADA01G2033.1 A.duranensis|ADA03G2094.1 A.duranensis|ADA09G0895.1 A.hypogaea|AH00G2088.1 A.hypogaea|AH00G2334.1 A.hypogaea|AH01G21420.1 A.hypogaea|AH09G11390.1 A.hypogaea|AH13G37370.1 A.hypogaea|AH19G09600.1 A.ipaensis|AIB03G2625.1 A.ipaensis|AIB04G0031.1 A.ipaensis|AIB09G1236.1
Group_0865: A.duranensis|ADA01G2042.1 A.duranensis|ADA03G2074.1 A.hypogaea|AH00G2328.1 A.hypogaea|AH01G22780.1 A.hypogaea|AH03G25240.1 A.hypogaea|AH13G27500.1 A.hypogaea|AH10G22170.1 A.hypogaea|AH15G18880.1 A.ipaensis|AIB04G0041.1 A.ipaensis|AIB03G2605.1 A.duranensis|ADA10G2447.1 A.ipaensis|AIB10G2869.1
Group_0866: A.duranensis|ADA01G2153.1 A.duranensis|ADA05G1473.1 A.hypogaea|AH01G23820.1 A.hypogaea|AH05G13080.1 A.hypogaea|AH08G20870.1 A.hypogaea|AH15G11530.1 A.hypogaea|AH04G08070.1 A.hypogaea|AH15G11520.1 A.hypogaea|AH14G16840.1 A.ipaensis|AIB01G3811.1 A.ipaensis|AIB05G1637.1 A.ipaensis|AIB04G1533.1
Group_0867: A.duranensis|ADA01G2213.1 A.duranensis|ADA03G2226.1 A.duranensis|ADA03G2358.1 A.hypogaea|AH01G09890.1 A.hypogaea|AH03G32380.1 A.hypogaea|AH03G33340.1 A.hypogaea|AH11G42300.1 A.hypogaea|AH13G28950.1 A.hypogaea|AH13G28880.1 A.ipaensis|AIB01G3749.1 A.ipaensis|AIB03G2908.1 A.ipaensis|AIB03G2925.1
Group_0868: A.duranensis|ADA01G2432.1 A.duranensis|ADA06G2813.1 A.duranensis|ADA08G2362.1 A.hypogaea|AH00G3417.1 A.hypogaea|AH18G30620.1 A.hypogaea|AH02G12450.1 A.hypogaea|AH06G32040.1 A.hypogaea|AH14G12080.1 A.hypogaea|AH18G36350.1 A.ipaensis|AIB01G3499.1 A.ipaensis|AIB06G3737.1 A.ipaensis|AIB08G3492.1
Group_0869: A.duranensis|ADA01G2521.1 A.duranensis|ADA04G0907.1 A.hypogaea|AH01G25020.1 A.hypogaea|AH09G26820.1 A.hypogaea|AH09G11470.1 A.hypogaea|AH11G34720.1 A.hypogaea|AH15G26730.1 A.hypogaea|AH19G12810.1 A.ipaensis|AIB01G3374.1 A.ipaensis|AIB04G1138.1 A.duranensis|ADA09G0905.1 A.ipaensis|AIB09G1252.1
Group_0870: A.duranensis|ADA01G2542.1 A.duranensis|ADA04G0942.1 A.hypogaea|AH01G24790.1 A.hypogaea|AH04G09170.1 A.hypogaea|AH16G22730.1 A.hypogaea|AH14G11710.1 A.hypogaea|AH05G29150.1 A.hypogaea|AH15G32810.1 A.ipaensis|AIB01G3349.1 A.ipaensis|AIB04G1187.1 A.ipaensis|AIB05G3695.1 A.duranensis|ADA05G2464.1
Group_0871: A.duranensis|ADA01G2694.1 A.duranensis|ADA04G0392.1 A.duranensis|ADA04G0399.1 A.duranensis|ADA04G0398.1 A.hypogaea|AH01G15620.1 A.hypogaea|AH04G04130.1 A.hypogaea|AH04G04170.1 A.hypogaea|AH11G20020.1 A.hypogaea|AH14G03530.1 A.ipaensis|AIB01G3117.1 A.ipaensis|AIB04G0556.1 A.hypogaea|AH01G17830.1
Group_0872: A.duranensis|ADA01G2862.1 A.duranensis|ADA09G0033.1 A.hypogaea|AH01G37060.1 A.hypogaea|AH09G00250.1 A.hypogaea|AH14G13820.1 A.hypogaea|AH19G01860.1 A.hypogaea|AH06G31070.1 A.hypogaea|AH16G34280.1 A.hypogaea|AH17G05460.1 A.ipaensis|AIB04G1242.1 A.ipaensis|AIB07G0613.1 A.ipaensis|AIB09G0091.1
Group_0873: A.duranensis|ADA01G2925.1 A.duranensis|ADA08G2337.1 A.duranensis|ADA10G0015.1 A.hypogaea|AH01G37760.1 A.hypogaea|AH08G23100.1 A.hypogaea|AH10G00210.1 A.hypogaea|AH11G38040.1 A.hypogaea|AH20G05490.1 A.hypogaea|AH20G03060.1 A.ipaensis|AIB08G3434.1 A.ipaensis|AIB10G0734.1 A.ipaensis|AIB10G0159.1
Group_0874: A.duranensis|ADA01G2954.1 A.duranensis|ADA06G2766.1 A.duranensis|ADA08G2316.1 A.hypogaea|AH01G38200.1 A.hypogaea|AH06G31640.1 A.hypogaea|AH08G23360.1 A.hypogaea|AH16G34810.1 A.hypogaea|AH11G38450.1 A.hypogaea|AH20G16930.1 A.ipaensis|AIB06G3688.1 A.ipaensis|AIB08G3385.1 A.ipaensis|AIB10G0689.1
Group_0875: A.duranensis|ADA01G2969.1 A.duranensis|ADA05G3135.1 A.duranensis|ADA06G2375.1 A.hypogaea|AH01G38020.1 A.hypogaea|AH06G24720.1 A.hypogaea|AH11G21740.1 A.hypogaea|AH13G25810.1 A.hypogaea|AH15G19170.1 A.ipaensis|AIB01G2364.1 A.ipaensis|AIB03G2455.1 A.ipaensis|AIB05G2493.1 A.ipaensis|AIB06G3202.1
Group_0876: A.duranensis|ADA02G0041.1 A.duranensis|ADA02G0799.1 A.hypogaea|AH01G14190.1 A.hypogaea|AH02G00210.1 A.hypogaea|AH11G22010.1 A.hypogaea|AH12G01480.1 A.hypogaea|AH02G00220.1 A.hypogaea|AH02G00240.1 A.hypogaea|AH02G07100.1 A.duranensis|ADA01G1511.1 A.ipaensis|AIB01G1899.1 A.ipaensis|AIB02G0063.1
Group_0877: A.duranensis|ADA02G0262.1 A.duranensis|ADA03G3332.1 A.duranensis|ADA04G2761.1 A.hypogaea|AH02G03170.1 A.hypogaea|AH03G45530.1 A.hypogaea|AH09G33120.1 A.hypogaea|AH12G03360.1 A.hypogaea|AH03G33030.1 A.hypogaea|AH14G33800.1 A.ipaensis|AIB02G0247.1 A.ipaensis|AIB04G3493.1 A.ipaensis|AIB03G3985.1
Group_0878: A.duranensis|ADA02G0264.1 A.duranensis|ADA03G2536.1 A.duranensis|ADA05G1036.1 A.hypogaea|AH02G03190.1 A.hypogaea|AH18G31430.1 A.hypogaea|AH05G10180.1 A.hypogaea|AH12G03380.1 A.hypogaea|AH13G20620.1 A.hypogaea|AH15G06660.1 A.ipaensis|AIB02G0250.1 A.ipaensis|AIB03G3159.1 A.ipaensis|AIB05G1153.1
Group_0879: A.duranensis|ADA02G0407.1 A.duranensis|ADA02G1221.1 A.duranensis|ADA02G1279.1 A.duranensis|ADA06G3050.1 A.duranensis|ADA02G1222.1 A.hypogaea|AH02G04720.1 A.hypogaea|AH16G46450.1 A.hypogaea|AH16G43350.1 A.ipaensis|AIB06G4054.1 A.hypogaea|AH02G13400.1 A.duranensis|ADA06G3048.1 A.hypogaea|AH16G43340.1
Group_0880: A.duranensis|ADA02G0424.1 A.duranensis|ADA02G0705.1 A.duranensis|ADA02G1565.1 A.duranensis|ADA08G0951.1 A.duranensis|ADA10G2366.1 A.hypogaea|AH02G04870.1 A.hypogaea|AH09G17840.1 A.hypogaea|AH17G11880.1 A.hypogaea|AH18G19060.1 A.hypogaea|AH02G25110.1 A.ipaensis|AIB07G1141.1 A.ipaensis|AIB08G1723.1
Group_0881: A.duranensis|ADA02G0504.1 A.duranensis|ADA04G2491.1 A.hypogaea|AH02G06720.1 A.hypogaea|AH12G07370.1 A.hypogaea|AH04G25200.1 A.hypogaea|AH14G31840.1 A.ipaensis|AIB02G0720.1 A.ipaensis|AIB02G0770.1 A.ipaensis|AIB02G0774.1 A.ipaensis|AIB04G3139.1 A.hypogaea|AH04G25190.1 A.hypogaea|AH12G07850.1
Group_0882: A.duranensis|ADA02G1154.1 A.duranensis|ADA09G3040.1 A.duranensis|ADA10G1144.1 A.hypogaea|AH00G1479.1 A.hypogaea|AH09G35570.1 A.hypogaea|AH12G16890.1 A.hypogaea|AH09G38470.1 A.hypogaea|AH20G13490.1 A.hypogaea|AH09G38500.1 A.ipaensis|AIB09G3662.1 A.ipaensis|AIB10G1669.1 A.ipaensis|AIB09G3664.1
Group_0883: A.duranensis|ADA02G1210.1 A.duranensis|ADA02G1904.1 A.hypogaea|AH02G13700.1 A.hypogaea|AH12G25440.1 A.hypogaea|AH12G16710.1 A.hypogaea|AH06G22300.1 A.ipaensis|AIB02G1650.1 A.ipaensis|AIB02G2509.1 A.duranensis|ADA05G1375.1 A.ipaensis|AIB10G2609.1 A.hypogaea|AH20G19120.1 A.hypogaea|AH20G31640.1
Group_0884: A.duranensis|ADA02G1472.1 A.duranensis|ADA03G0751.1 A.duranensis|ADA06G0866.1 A.hypogaea|AH00G1948.1 A.hypogaea|AH03G23070.1 A.hypogaea|AH06G02360.1 A.hypogaea|AH16G17030.1 A.hypogaea|AH13G12110.1 A.hypogaea|AH16G04470.1 A.ipaensis|AIB02G1992.1 A.ipaensis|AIB03G1108.1 A.ipaensis|AIB06G0431.1
Group_0885: A.duranensis|ADA02G1483.1 A.duranensis|ADA09G2914.1 A.hypogaea|AH00G3752.1 A.hypogaea|AH09G36900.1 A.hypogaea|AH00G04150.1 A.hypogaea|AH19G20260.1 A.hypogaea|AH19G43990.1 A.ipaensis|AIB02G2014.1 A.ipaensis|AIB02G2332.1 A.ipaensis|AIB09G3831.1 A.duranensis|ADA09G2915.1 A.ipaensis|AIB09G3830.1
Group_0886: A.duranensis|ADA02G1994.1 A.duranensis|ADA08G0693.1 A.hypogaea|AH12G28240.1 A.hypogaea|AH12G36200.1 A.hypogaea|AH08G07260.1 A.hypogaea|AH08G09050.1 A.hypogaea|AH08G09060.1 A.hypogaea|AH08G09070.1 A.ipaensis|AIB02G2630.1 A.ipaensis|AIB07G3432.1 A.ipaensis|AIB07G3433.1 A.ipaensis|AIB07G3435.1
Group_0887: A.duranensis|ADA02G2053.1 A.duranensis|ADA04G1968.1 A.hypogaea|AH02G25940.1 A.hypogaea|AH05G14020.1 A.hypogaea|AH12G22120.1 A.hypogaea|AH14G24440.1 A.hypogaea|AH19G15330.1 A.hypogaea|AH17G14540.1 A.ipaensis|AIB02G2688.1 A.ipaensis|AIB04G2522.1 A.duranensis|ADA07G1217.1 A.ipaensis|AIB07G1494.1
Group_0888: A.duranensis|ADA02G2140.1 A.duranensis|ADA03G3786.1 A.duranensis|ADA04G2050.1 A.hypogaea|AH12G32240.1 A.hypogaea|AH02G24370.1 A.hypogaea|AH04G21620.1 A.hypogaea|AH13G42820.1 A.hypogaea|AH14G28620.1 A.hypogaea|AH14G28580.1 A.ipaensis|AIB02G2768.1 A.ipaensis|AIB04G2641.1 A.ipaensis|AIB04G2636.1
Group_0889: A.duranensis|ADA02G2172.1 A.duranensis|ADA04G2158.1 A.duranensis|ADA04G2165.1 A.hypogaea|AH12G33140.1 A.hypogaea|AH02G22810.1 A.hypogaea|AH04G21940.1 A.hypogaea|AH04G21910.1 A.hypogaea|AH14G25520.1 A.hypogaea|AH14G25460.1 A.ipaensis|AIB02G2851.1 A.ipaensis|AIB04G2757.1 A.ipaensis|AIB04G2765.1
Group_0890: A.duranensis|ADA02G2330.1 A.duranensis|ADA04G2357.1 A.duranensis|ADA05G0905.1 A.hypogaea|AH02G19950.1 A.hypogaea|AH05G08140.1 A.hypogaea|AH14G26150.1 A.hypogaea|AH14G30420.1 A.hypogaea|AH15G04760.1 A.hypogaea|AH12G34030.1 A.ipaensis|AIB02G3089.1 A.ipaensis|AIB04G1595.1 A.ipaensis|AIB05G1001.1
Group_0891: A.duranensis|ADA02G2335.1 A.duranensis|ADA04G2363.1 A.hypogaea|AH02G19830.1 A.hypogaea|AH14G26030.1 A.hypogaea|AH14G30490.1 A.hypogaea|AH18G06960.1 A.hypogaea|AH12G34090.1 A.hypogaea|AH18G37020.1 A.ipaensis|AIB02G3094.1 A.ipaensis|AIB04G2972.1 A.ipaensis|AIB08G3594.1 A.ipaensis|AIB08G3691.1
Group_0892: A.duranensis|ADA02G2423.1 A.duranensis|ADA06G1045.1 A.hypogaea|AH13G01110.1 A.hypogaea|AH02G28330.1 A.hypogaea|AH06G10400.1 A.hypogaea|AH16G00110.1 A.hypogaea|AH12G25240.1 A.hypogaea|AH10G16880.1 A.ipaensis|AIB02G3217.1 A.ipaensis|AIB06G0213.1 A.ipaensis|AIB09G1890.1 A.duranensis|ADA09G1317.1
Group_0893: A.duranensis|ADA02G2705.1 A.duranensis|ADA06G1671.1 A.hypogaea|AH06G16880.1 A.hypogaea|AH14G21240.1 A.hypogaea|AH03G27430.1 A.hypogaea|AH16G19020.1 A.ipaensis|AIB02G3594.1 A.ipaensis|AIB02G3625.1 A.ipaensis|AIB06G2172.1 A.ipaensis|AIB09G3277.1 A.hypogaea|AH02G30650.1 A.duranensis|ADA09G2320.1
Group_0894: A.duranensis|ADA03G0018.1 A.duranensis|ADA03G0052.1 A.duranensis|ADA08G1385.1 A.hypogaea|AH03G03320.1 A.hypogaea|AH03G21330.1 A.hypogaea|AH08G14390.1 A.hypogaea|AH13G05600.1 A.hypogaea|AH13G01800.1 A.hypogaea|AH18G05600.1 A.ipaensis|AIB03G0214.1 A.ipaensis|AIB03G0252.1 A.ipaensis|AIB08G0464.1
Group_0895: A.duranensis|ADA03G0109.1 A.duranensis|ADA09G3100.1 A.hypogaea|AH03G01030.1 A.hypogaea|AH16G31630.1 A.hypogaea|AH13G05060.1 A.hypogaea|AH18G06270.1 A.hypogaea|AH09G37730.1 A.hypogaea|AH10G24190.1 A.ipaensis|AIB08G0393.1 A.ipaensis|AIB09G3518.1 A.ipaensis|AIB03G0312.1 A.duranensis|ADA08G1337.1
Group_0896: A.duranensis|ADA03G0122.1 A.duranensis|ADA08G1329.1 A.duranensis|ADA04G0618.1 A.hypogaea|AH03G01170.1 A.hypogaea|AH04G10000.1 A.hypogaea|AH16G31520.1 A.hypogaea|AH13G04940.1 A.hypogaea|AH14G05870.1 A.hypogaea|AH18G06370.1 A.ipaensis|AIB03G0324.1 A.ipaensis|AIB04G0829.1 A.ipaensis|AIB08G0385.1
Group_0897: A.duranensis|ADA03G0229.1 A.duranensis|ADA04G1768.1 A.duranensis|ADA08G1228.1 A.hypogaea|AH03G01640.1 A.hypogaea|AH04G27550.1 A.hypogaea|AH09G30390.1 A.hypogaea|AH13G03710.1 A.hypogaea|AH18G02450.1 A.hypogaea|AH12G11680.1 A.ipaensis|AIB03G0452.1 A.ipaensis|AIB04G2196.1 A.ipaensis|AIB08G0266.1
Group_0898: A.duranensis|ADA03G0344.1 A.duranensis|ADA10G3594.1 A.duranensis|ADA06G3193.1 A.duranensis|ADA08G0324.1 A.hypogaea|AH10G32610.1 A.hypogaea|AH13G05820.1 A.hypogaea|AH20G34370.1 A.ipaensis|AIB03G0646.1 A.ipaensis|AIB10G4135.1 A.ipaensis|AIB06G4221.1 A.ipaensis|AIB07G2881.1 A.hypogaea|AH16G48130.1
Group_0899: A.duranensis|ADA03G0421.1 A.duranensis|ADA08G0093.1 A.duranensis|ADA10G3329.1 A.hypogaea|AH09G27920.1 A.hypogaea|AH10G30120.1 A.hypogaea|AH13G06640.1 A.hypogaea|AH17G28920.1 A.hypogaea|AH13G56660.1 A.hypogaea|AH08G05820.1 A.ipaensis|AIB03G0736.1 A.ipaensis|AIB07G2764.1 A.ipaensis|AIB10G3864.1
Group_0900: A.duranensis|ADA03G0466.1 A.duranensis|ADA03G0716.1 A.duranensis|ADA03G4219.1 A.duranensis|ADA03G0717.1 A.hypogaea|AH03G05750.1 A.hypogaea|AH03G22740.1 A.hypogaea|AH03G22730.1 A.hypogaea|AH13G07150.1 A.hypogaea|AH13G12470.1 A.hypogaea|AH13G12460.1 A.ipaensis|AIB03G0785.1 A.ipaensis|AIB03G1073.1
Group_0901: A.duranensis|ADA03G0718.1 A.duranensis|ADA03G0720.1 A.duranensis|ADA05G1154.1 A.hypogaea|AH03G22770.1 A.hypogaea|AH03G22750.1 A.hypogaea|AH05G14460.1 A.hypogaea|AH13G12420.1 A.hypogaea|AH13G12450.1 A.hypogaea|AH15G09070.1 A.ipaensis|AIB03G1075.1 A.ipaensis|AIB03G1079.1 A.ipaensis|AIB05G1288.1
Group_0902: A.duranensis|ADA03G0774.1 A.duranensis|ADA03G0776.1 A.hypogaea|AH13G11770.1 A.hypogaea|AH09G34810.1 A.hypogaea|AH09G34770.1 A.hypogaea|AH13G11710.1 A.hypogaea|AH13G11720.1 A.hypogaea|AH13G11780.1 A.ipaensis|AIB03G1141.1 A.ipaensis|AIB03G1142.1 A.ipaensis|AIB03G1143.1 A.ipaensis|AIB03G1140.1
Group_0903: A.duranensis|ADA03G0942.1 A.duranensis|ADA08G1498.1 A.hypogaea|AH03G09410.1 A.hypogaea|AH08G18330.1 A.hypogaea|AH10G33470.1 A.hypogaea|AH13G09590.1 A.hypogaea|AH18G04250.1 A.hypogaea|AH17G26960.1 A.ipaensis|AIB03G1344.1 A.ipaensis|AIB08G0600.1 A.duranensis|ADA10G3137.1 A.ipaensis|AIB10G3661.1
Group_0904: A.duranensis|ADA03G0982.1 A.duranensis|ADA04G0351.1 A.duranensis|ADA08G1530.1 A.hypogaea|AH03G10050.1 A.hypogaea|AH08G15350.1 A.hypogaea|AH13G09000.1 A.hypogaea|AH18G06950.1 A.hypogaea|AH04G01490.1 A.hypogaea|AH14G04050.1 A.ipaensis|AIB03G1388.1 A.ipaensis|AIB04G0500.1 A.ipaensis|AIB08G0647.1
Group_0905: A.duranensis|ADA03G1094.1 A.duranensis|ADA03G1422.1 A.duranensis|ADA08G1577.1 A.hypogaea|AH03G11250.1 A.hypogaea|AH03G12880.1 A.hypogaea|AH08G15210.1 A.hypogaea|AH13G15350.1 A.hypogaea|AH13G43180.1 A.hypogaea|AH18G41510.1 A.ipaensis|AIB03G1513.1 A.ipaensis|AIB03G1885.1 A.ipaensis|AIB08G0758.1
Group_0906: A.duranensis|ADA03G1129.1 A.duranensis|ADA08G1604.1 A.hypogaea|AH03G11650.1 A.hypogaea|AH08G14920.1 A.hypogaea|AH13G14930.1 A.hypogaea|AH18G08580.1 A.ipaensis|AIB03G1554.1 A.ipaensis|AIB08G0794.1 A.ipaensis|AIB03G3179.1 A.ipaensis|AIB08G3124.1 A.ipaensis|AIB08G3109.1 A.hypogaea|AH00G04980.1
Group_0907: A.duranensis|ADA03G1142.1 A.duranensis|ADA10G0257.1 A.hypogaea|AH03G12050.1 A.hypogaea|AH10G03370.1 A.hypogaea|AH13G51120.1 A.hypogaea|AH20G06350.1 A.hypogaea|AH08G11690.1 A.hypogaea|AH18G08670.1 A.ipaensis|AIB03G1566.1 A.ipaensis|AIB08G0809.1 A.ipaensis|AIB10G0467.1 A.duranensis|ADA08G1619.1
Group_0908: A.duranensis|ADA03G1418.1 A.duranensis|ADA03G3170.1 A.duranensis|ADA10G0306.1 A.hypogaea|AH03G12970.1 A.hypogaea|AH12G37610.1 A.hypogaea|AH03G38290.1 A.hypogaea|AH10G03590.1 A.hypogaea|AH13G43270.1 A.hypogaea|AH20G05720.1 A.ipaensis|AIB02G3433.1 A.ipaensis|AIB03G1881.1 A.ipaensis|AIB10G0534.1
Group_0909: A.duranensis|ADA03G1427.1 A.duranensis|ADA04G2986.1 A.duranensis|ADA08G1859.1 A.hypogaea|AH03G12830.1 A.hypogaea|AH04G34620.1 A.hypogaea|AH08G22090.1 A.hypogaea|AH13G43160.1 A.hypogaea|AH14G36300.1 A.hypogaea|AH18G14640.1 A.ipaensis|AIB03G1887.1 A.ipaensis|AIB08G1324.1 A.ipaensis|AIB04G3742.1
Group_0910: A.duranensis|ADA03G1670.1 A.duranensis|ADA03G4192.1 A.duranensis|ADA10G0635.1 A.hypogaea|AH01G16140.1 A.hypogaea|AH03G19630.1 A.hypogaea|AH10G35000.1 A.hypogaea|AH03G51920.1 A.hypogaea|AH15G20280.1 A.hypogaea|AH14G12360.1 A.ipaensis|AIB03G2167.1 A.ipaensis|AIB03G4950.1 A.ipaensis|AIB10G1064.1
Group_0911: A.duranensis|ADA03G1680.1 A.duranensis|ADA05G2450.1 A.duranensis|ADA09G2204.1 A.hypogaea|AH10G05940.1 A.hypogaea|AH03G19740.1 A.hypogaea|AH14G05300.1 A.hypogaea|AH13G22550.1 A.hypogaea|AH15G32710.1 A.hypogaea|AH19G34390.1 A.ipaensis|AIB03G2184.1 A.ipaensis|AIB05G3707.1 A.ipaensis|AIB09G3105.1
Group_0912: A.duranensis|ADA03G1761.1 A.duranensis|ADA03G2656.1 A.duranensis|ADA05G2558.1 A.hypogaea|AH03G20620.1 A.hypogaea|AH01G09630.1 A.hypogaea|AH13G29010.1 A.hypogaea|AH15G23720.1 A.hypogaea|AH15G31650.1 A.hypogaea|AH20G32410.1 A.ipaensis|AIB03G2259.1 A.ipaensis|AIB03G3291.1 A.ipaensis|AIB05G3568.1
Group_0913: A.duranensis|ADA03G1968.1 A.duranensis|ADA03G2029.1 A.duranensis|ADA05G2261.1 A.hypogaea|AH03G21700.1 A.hypogaea|AH03G23200.1 A.hypogaea|AH09G18440.1 A.hypogaea|AH13G27770.1 A.hypogaea|AH15G35120.1 A.ipaensis|AIB03G2543.1 A.ipaensis|AIB05G3907.1 A.ipaensis|AIB07G0012.1 A.hypogaea|AH07G00190.1
Group_0914: A.duranensis|ADA03G2440.1 A.duranensis|ADA05G2329.1 A.hypogaea|AH00G2066.1 A.hypogaea|AH05G00340.1 A.hypogaea|AH13G31320.1 A.hypogaea|AH15G35850.1 A.hypogaea|AH14G26390.1 A.hypogaea|AH14G30090.1 A.ipaensis|AIB03G3012.1 A.ipaensis|AIB05G3842.1 A.duranensis|ADA04G2330.1 A.ipaensis|AIB04G2948.1
Group_0915: A.duranensis|ADA03G2466.1 A.duranensis|ADA08G0428.1 A.duranensis|ADA06G2632.1 A.hypogaea|AH03G28310.1 A.hypogaea|AH06G29680.1 A.hypogaea|AH08G03970.1 A.hypogaea|AH13G32880.1 A.hypogaea|AH16G23110.1 A.hypogaea|AH17G31850.1 A.ipaensis|AIB03G3045.1 A.ipaensis|AIB07G3042.1 A.ipaensis|AIB06G3536.1
Group_0916: A.duranensis|ADA03G2644.1 A.duranensis|ADA05G3273.1 A.duranensis|ADA09G2421.1 A.hypogaea|AH05G38610.1 A.hypogaea|AH07G20230.1 A.hypogaea|AH08G12340.1 A.hypogaea|AH13G33640.1 A.hypogaea|AH15G37880.1 A.hypogaea|AH19G33440.1 A.ipaensis|AIB03G3272.1 A.ipaensis|AIB05G4340.1 A.ipaensis|AIB09G4407.1
Group_0917: A.duranensis|ADA03G3031.1 A.duranensis|ADA07G0072.1 A.hypogaea|AH03G06350.1 A.hypogaea|AH07G00800.1 A.hypogaea|AH17G01490.1 A.hypogaea|AH13G41940.1 A.ipaensis|AIB03G3727.1 A.ipaensis|AIB07G0077.1 A.duranensis|ADA03G3030.1 A.ipaensis|AIB03G3725.1 A.hypogaea|AH13G41970.1 A.ipaensis|AIB07G0078.1
Group_0918: A.duranensis|ADA03G3045.1 A.duranensis|ADA08G1066.1 A.duranensis|ADA10G0962.1 A.hypogaea|AH00G2240.1 A.hypogaea|AH03G06170.1 A.hypogaea|AH08G00990.1 A.hypogaea|AH10G07860.1 A.hypogaea|AH13G38910.1 A.hypogaea|AH17G24220.1 A.ipaensis|AIB03G3748.1 A.ipaensis|AIB07G2047.1 A.ipaensis|AIB10G1455.1
Group_0919: A.duranensis|ADA03G3119.1 A.duranensis|ADA07G2003.1 A.duranensis|ADA08G0860.1 A.hypogaea|AH03G14240.1 A.hypogaea|AH03G37120.1 A.hypogaea|AH07G22120.1 A.hypogaea|AH17G17670.1 A.hypogaea|AH17G37280.1 A.hypogaea|AH17G36220.1 A.ipaensis|AIB02G3477.1 A.ipaensis|AIB07G1715.1 A.ipaensis|AIB07G3636.1
Group_0920: A.duranensis|ADA03G3358.1 A.duranensis|ADA07G0795.1 A.duranensis|ADA08G0277.1 A.hypogaea|AH00G3316.1 A.hypogaea|AH03G41820.1 A.hypogaea|AH08G02350.1 A.hypogaea|AH13G39680.1 A.hypogaea|AH17G08990.1 A.hypogaea|AH17G21640.1 A.ipaensis|AIB03G4021.1 A.ipaensis|AIB07G0933.1 A.ipaensis|AIB07G2332.1
Group_0921: A.duranensis|ADA03G3496.1 A.duranensis|ADA05G0014.1 A.hypogaea|AH03G28800.1 A.hypogaea|AH11G36990.1 A.hypogaea|AH05G41110.1 A.hypogaea|AH03G28810.1 A.hypogaea|AH11G37000.1 A.ipaensis|AIB03G4172.1 A.ipaensis|AIB05G0023.1 A.duranensis|ADA05G0013.1 A.hypogaea|AH05G41120.1 A.ipaensis|AIB03G4173.1
Group_0922: A.duranensis|ADA03G3598.1 A.duranensis|ADA05G1566.1 A.duranensis|ADA10G2876.1 A.hypogaea|AH05G17090.1 A.hypogaea|AH10G25540.1 A.hypogaea|AH13G48230.1 A.hypogaea|AH15G28790.1 A.hypogaea|AH15G13560.1 A.hypogaea|AH20G14820.1 A.ipaensis|AIB03G4292.1 A.ipaensis|AIB05G1724.1 A.ipaensis|AIB10G3327.1
Group_0923: A.duranensis|ADA03G3784.1 A.duranensis|ADA05G2633.1 A.hypogaea|AH13G42800.1 A.hypogaea|AH03G52360.1 A.hypogaea|AH05G36780.1 A.hypogaea|AH05G32790.1 A.hypogaea|AH05G36790.1 A.hypogaea|AH05G32780.1 A.ipaensis|AIB03G4475.1 A.ipaensis|AIB03G4476.1 A.ipaensis|AIB05G3442.1 A.ipaensis|AIB05G3443.1
Group_0924: A.duranensis|ADA03G3907.1 A.duranensis|ADA10G0455.1 A.hypogaea|AH00G08610.1 A.hypogaea|AH10G04680.1 A.hypogaea|AH13G52830.1 A.hypogaea|AH20G09380.1 A.hypogaea|AH20G09390.1 A.ipaensis|AIB03G4618.1 A.ipaensis|AIB10G0844.1 A.ipaensis|AIB10G0843.1 A.ipaensis|AIB10G0845.1 A.hypogaea|AH13G52840.1
Group_0925: A.duranensis|ADA03G3909.1 A.duranensis|ADA10G0456.1 A.hypogaea|AH01G29520.1 A.hypogaea|AH12G08030.1 A.hypogaea|AH10G04690.1 A.hypogaea|AH13G52860.1 A.hypogaea|AH13G52560.1 A.hypogaea|AH20G09360.1 A.ipaensis|AIB03G4594.1 A.ipaensis|AIB03G4620.1 A.ipaensis|AIB10G0846.1 A.duranensis|ADA03G3884.1
Group_0926: A.duranensis|ADA03G4183.1 A.duranensis|ADA06G2420.1 A.duranensis|ADA10G3296.1 A.hypogaea|AH00G4205.1 A.hypogaea|AH03G43010.1 A.hypogaea|AH10G29880.1 A.hypogaea|AH03G51810.1 A.hypogaea|AH16G36530.1 A.hypogaea|AH13G59390.1 A.ipaensis|AIB03G4938.1 A.ipaensis|AIB06G3268.1 A.ipaensis|AIB10G3829.1
Group_0927: A.duranensis|ADA03G4264.1 A.duranensis|ADA03G4280.1 A.duranensis|ADA10G2733.1 A.hypogaea|AH03G42660.1 A.hypogaea|AH03G42530.1 A.hypogaea|AH14G20360.1 A.hypogaea|AH20G35070.1 A.hypogaea|AH10G23540.1 A.hypogaea|AH20G33640.1 A.ipaensis|AIB03G0054.1 A.ipaensis|AIB03G5029.1 A.ipaensis|AIB10G3180.1
Group_0928: A.duranensis|ADA04G0022.1 A.duranensis|ADA05G2281.1 A.hypogaea|AH04G00250.1 A.hypogaea|AH09G24590.1 A.hypogaea|AH14G00750.1 A.hypogaea|AH15G35380.1 A.hypogaea|AH19G24730.1 A.hypogaea|AH09G18400.1 A.ipaensis|AIB04G0067.1 A.ipaensis|AIB05G3887.1 A.duranensis|ADA09G1710.1 A.ipaensis|AIB09G2419.1
Group_0929: A.duranensis|ADA10G0633.1 A.duranensis|ADA04G0332.1 A.hypogaea|AH01G16160.1 A.hypogaea|AH04G01660.1 A.hypogaea|AH14G04250.1 A.hypogaea|AH01G31410.1 A.hypogaea|AH11G31380.1 A.hypogaea|AH14G04240.1 A.duranensis|ADA01G2635.1 A.ipaensis|AIB01G3216.1 A.ipaensis|AIB04G0480.1 A.ipaensis|AIB04G0481.1
Group_0930: A.duranensis|ADA04G0790.1 A.duranensis|ADA09G0522.1 A.duranensis|ADA07G1156.1 A.hypogaea|AH03G17940.1 A.hypogaea|AH09G26550.1 A.hypogaea|AH09G03790.1 A.hypogaea|AH04G08540.1 A.hypogaea|AH11G34860.1 A.hypogaea|AH19G19450.1 A.hypogaea|AH10G06970.1 A.duranensis|ADA03G1577.1 A.ipaensis|AIB01G0218.1
Group_0931: A.duranensis|ADA04G1244.1 A.duranensis|ADA07G1416.1 A.hypogaea|AH04G31620.1 A.hypogaea|AH06G13310.1 A.hypogaea|AH14G12600.1 A.hypogaea|AH14G12590.1 A.hypogaea|AH14G24330.1 A.hypogaea|AH17G20870.1 A.ipaensis|AIB04G1566.1 A.ipaensis|AIB08G2329.1 A.duranensis|ADA04G1243.1 A.ipaensis|AIB04G1565.1
Group_0932: A.duranensis|ADA04G2280.1 A.duranensis|ADA07G2036.1 A.duranensis|ADA10G1021.1 A.hypogaea|AH00G3136.1 A.hypogaea|AH03G27020.1 A.hypogaea|AH14G27270.1 A.hypogaea|AH14G29720.1 A.hypogaea|AH20G17330.1 A.hypogaea|AH17G17230.1 A.ipaensis|AIB04G2873.1 A.ipaensis|AIB07G1684.1 A.ipaensis|AIB10G1539.1
Group_0933: A.duranensis|ADA04G2545.1 A.duranensis|ADA07G0360.1 A.hypogaea|AH04G24730.1 A.hypogaea|AH07G03690.1 A.hypogaea|AH17G03290.1 A.hypogaea|AH14G38160.1 A.hypogaea|AH04G23120.1 A.hypogaea|AH14G37000.1 A.ipaensis|AIB04G3160.1 A.ipaensis|AIB04G3177.1 A.ipaensis|AIB07G0413.1 A.duranensis|ADA04G2520.1
Group_0934: A.duranensis|ADA04G2777.1 A.duranensis|ADA09G2812.1 A.hypogaea|AH03G02620.1 A.hypogaea|AH04G33230.1 A.hypogaea|AH14G34340.1 A.hypogaea|AH19G42240.1 A.hypogaea|AH04G33220.1 A.hypogaea|AH14G34330.1 A.ipaensis|AIB04G3503.1 A.ipaensis|AIB09G3992.1 A.duranensis|ADA09G2813.1 A.ipaensis|AIB09G3991.1
Group_0935: A.duranensis|ADA04G3129.1 A.duranensis|ADA10G2726.1 A.duranensis|ADA10G3245.1 A.hypogaea|AH04G32720.1 A.hypogaea|AH10G23460.1 A.hypogaea|AH10G34620.1 A.hypogaea|AH14G39500.1 A.hypogaea|AH20G33730.1 A.hypogaea|AH13G58330.1 A.ipaensis|AIB04G3924.1 A.ipaensis|AIB10G3173.1 A.ipaensis|AIB10G3764.1
Group_0936: A.duranensis|ADA05G0688.1 A.duranensis|ADA09G0704.1 A.duranensis|ADA09G0705.1 A.hypogaea|AH05G07170.1 A.hypogaea|AH03G38740.1 A.hypogaea|AH03G38690.1 A.hypogaea|AH03G38680.1 A.hypogaea|AH05G05600.1 A.hypogaea|AH19G10330.1 A.hypogaea|AH19G10350.1 A.ipaensis|AIB05G0784.1 A.ipaensis|AIB09G1018.1
Group_0937: A.duranensis|ADA05G1214.1 A.duranensis|ADA06G1052.1 A.duranensis|ADA09G2561.1 A.hypogaea|AH05G15260.1 A.hypogaea|AH06G10470.1 A.hypogaea|AH18G30020.1 A.hypogaea|AH15G08310.1 A.hypogaea|AH16G00170.1 A.hypogaea|AH19G47050.1 A.ipaensis|AIB05G1356.1 A.ipaensis|AIB06G0207.1 A.ipaensis|AIB09G4272.1
Group_0938: A.duranensis|ADA05G1435.1 A.duranensis|ADA06G0181.1 A.duranensis|ADA10G0849.1 A.duranensis|ADA06G0188.1 A.hypogaea|AH01G29390.1 A.hypogaea|AH06G07740.1 A.hypogaea|AH10G08710.1 A.hypogaea|AH03G07830.1 A.hypogaea|AH06G07840.1 A.hypogaea|AH16G32750.1 A.ipaensis|AIB05G1599.1 A.ipaensis|AIB06G1302.1
Group_0939: A.duranensis|ADA05G1634.1 A.duranensis|ADA10G0041.1 A.duranensis|ADA10G0911.1 A.hypogaea|AH14G46890.1 A.hypogaea|AH10G00430.1 A.hypogaea|AH08G24420.1 A.hypogaea|AH10G09690.1 A.hypogaea|AH20G05210.1 A.ipaensis|AIB10G0192.1 A.ipaensis|AIB10G1382.1 A.ipaensis|AIB10G0194.1 A.ipaensis|AIB10G1386.1
Group_0940: A.duranensis|ADA05G2095.1 A.duranensis|ADA09G1722.1 A.hypogaea|AH05G16070.1 A.hypogaea|AH06G13910.1 A.hypogaea|AH15G12610.1 A.hypogaea|AH15G34320.1 A.hypogaea|AH15G39910.1 A.hypogaea|AH15G39770.1 A.hypogaea|AH15G39870.1 A.ipaensis|AIB05G4089.1 A.ipaensis|AIB09G2444.1 A.ipaensis|AIB05G4146.1
Group_0941: A.duranensis|ADA05G2121.1 A.duranensis|ADA05G3402.1 A.hypogaea|AH05G13070.1 A.hypogaea|AH05G39340.1 A.hypogaea|AH15G34770.1 A.hypogaea|AH15G34760.1 A.hypogaea|AH02G22500.1 A.hypogaea|AH20G16990.1 A.ipaensis|AIB05G4070.1 A.ipaensis|AIB09G2441.1 A.duranensis|ADA09G1721.1 A.ipaensis|AIB05G4071.1
Group_0942: A.duranensis|ADA05G2267.1 A.duranensis|ADA07G0924.1 A.duranensis|ADA07G1647.1 A.hypogaea|AH00G2959.1 A.hypogaea|AH03G29570.1 A.hypogaea|AH07G10770.1 A.hypogaea|AH09G17200.1 A.hypogaea|AH11G31180.1 A.hypogaea|AH15G35160.1 A.ipaensis|AIB05G3903.1 A.ipaensis|AIB07G1105.1 A.ipaensis|AIB08G2645.1
Group_0943: A.duranensis|ADA05G2854.1 A.duranensis|ADA08G1634.1 A.hypogaea|AH15G26320.1 A.hypogaea|AH15G30540.1 A.hypogaea|AH15G26390.1 A.hypogaea|AH15G30560.1 A.duranensis|ADA05G2851.1 A.ipaensis|AIB05G3091.1 A.duranensis|ADA05G2853.1 A.hypogaea|AH15G26380.1 A.hypogaea|AH15G30570.1 A.ipaensis|AIB05G3084.1
Group_0944: A.duranensis|ADA05G3258.1 A.duranensis|ADA09G2430.1 A.hypogaea|AH08G12420.1 A.hypogaea|AH11G28360.1 A.hypogaea|AH12G18110.1 A.hypogaea|AH15G37990.1 A.hypogaea|AH19G33020.1 A.hypogaea|AH20G13380.1 A.ipaensis|AIB05G4329.1 A.ipaensis|AIB09G4396.1 A.ipaensis|AIB06G2187.1 A.ipaensis|AIB10G1417.1
Group_0945: A.duranensis|ADA06G0266.1 A.duranensis|ADA09G1645.1 A.duranensis|ADA09G2059.1 A.hypogaea|AH06G08690.1 A.hypogaea|AH09G21350.1 A.hypogaea|AH09G24270.1 A.hypogaea|AH16G12090.1 A.hypogaea|AH19G22880.1 A.hypogaea|AH19G30050.1 A.ipaensis|AIB06G1198.1 A.ipaensis|AIB09G2343.1 A.ipaensis|AIB09G2909.1
Group_0946: A.duranensis|ADA06G1190.1 A.duranensis|ADA08G0128.1 A.hypogaea|AH06G12180.1 A.hypogaea|AH08G00240.1 A.hypogaea|AH17G28740.1 A.hypogaea|AH16G01360.1 A.hypogaea|AH16G01370.1 A.ipaensis|AIB06G0078.1 A.ipaensis|AIB07G2722.1 A.duranensis|ADA06G1191.1 A.ipaensis|AIB06G0076.1 A.ipaensis|AIB06G0077.1
Group_0947: A.duranensis|ADA06G1971.1 A.duranensis|ADA07G2232.1 A.hypogaea|AH00G1270.1 A.hypogaea|AH00G06050.1 A.hypogaea|AH07G20940.1 A.hypogaea|AH07G20950.1 A.hypogaea|AH18G17250.1 A.hypogaea|AH18G17470.1 A.ipaensis|AIB06G2632.1 A.ipaensis|AIB08G1626.1 A.ipaensis|AIB10G1250.1 A.ipaensis|AIB08G1624.1
Group_0948: A.duranensis|ADA06G2096.1 A.duranensis|ADA07G1056.1 A.duranensis|ADA07G1123.1 A.duranensis|ADA09G1244.1 A.hypogaea|AH06G23040.1 A.hypogaea|AH07G12100.1 A.hypogaea|AH19G15530.1 A.hypogaea|AH09G29830.1 A.hypogaea|AH17G13150.1 A.hypogaea|AH01G24160.1 A.ipaensis|AIB06G2830.1 A.ipaensis|AIB07G1340.1
Group_0949: A.duranensis|ADA06G2381.1 A.duranensis|ADA10G2612.1 A.hypogaea|AH20G01080.1 A.hypogaea|AH16G35510.1 A.hypogaea|AH16G35900.1 A.hypogaea|AH20G21680.1 A.hypogaea|AH16G35530.1 A.ipaensis|AIB01G2849.1 A.ipaensis|AIB10G3078.1 A.ipaensis|AIB06G3212.1 A.ipaensis|AIB06G3215.1 A.ipaensis|AIB06G3214.1
Group_0950: A.duranensis|ADA06G2415.1 A.duranensis|ADA06G3121.1 A.hypogaea|AH05G15120.1 A.hypogaea|AH16G47410.1 A.hypogaea|AH16G36470.1 A.hypogaea|AH08G08390.1 A.hypogaea|AH17G31320.1 A.ipaensis|AIB06G3262.1 A.ipaensis|AIB06G4152.1 A.ipaensis|AIB06G4151.1 A.ipaensis|AIB07G2980.1 A.duranensis|ADA08G0389.1
Group_0951: A.duranensis|ADA06G2453.1 A.duranensis|ADA06G2460.1 A.hypogaea|AH03G08810.1 A.hypogaea|AH03G08790.1 A.hypogaea|AH16G37110.1 A.hypogaea|AH16G37100.1 A.hypogaea|AH03G08700.1 A.hypogaea|AH16G36960.1 A.ipaensis|AIB06G3313.1 A.ipaensis|AIB06G3315.1 A.duranensis|ADA06G2445.1 A.ipaensis|AIB06G3304.1
Group_0952: A.duranensis|ADA06G2666.1 A.duranensis|ADA08G0905.1 A.hypogaea|AH06G29330.1 A.hypogaea|AH16G33520.1 A.hypogaea|AH17G36680.1 A.hypogaea|AH17G36650.1 A.hypogaea|AH08G10880.1 A.hypogaea|AH16G00750.1 A.ipaensis|AIB06G0147.1 A.ipaensis|AIB06G3581.1 A.ipaensis|AIB07G3681.1 A.ipaensis|AIB07G3682.1
Group_0953: A.duranensis|ADA06G2982.1 A.duranensis|ADA08G0935.1 A.hypogaea|AH05G09060.1 A.hypogaea|AH16G42570.1 A.hypogaea|AH08G10450.1 A.hypogaea|AH08G09400.1 A.hypogaea|AH06G29820.1 A.hypogaea|AH16G23420.1 A.ipaensis|AIB06G3519.1 A.ipaensis|AIB07G3144.1 A.duranensis|ADA06G2621.1 A.ipaensis|AIB06G3951.1
Group_0954: A.duranensis|ADA06G3125.1 A.duranensis|ADA10G1498.1 A.hypogaea|AH07G14350.1 A.hypogaea|AH00G2871.1 A.hypogaea|AH01G05670.1 A.hypogaea|AH10G24320.1 A.hypogaea|AH20G00230.1 A.ipaensis|AIB06G4155.1 A.ipaensis|AIB10G2009.1 A.duranensis|ADA05G0228.1 A.ipaensis|AIB05G0235.1 A.hypogaea|AH16G47470.1
Group_0955: A.duranensis|ADA07G0012.1 A.duranensis|ADA07G0187.1 A.duranensis|ADA08G0273.1 A.hypogaea|AH07G02090.1 A.hypogaea|AH07G00580.1 A.hypogaea|AH17G01320.1 A.hypogaea|AH17G02350.1 A.hypogaea|AH17G25540.1 A.hypogaea|AH08G02390.1 A.ipaensis|AIB07G0059.1 A.ipaensis|AIB07G0203.1 A.ipaensis|AIB07G2384.1
Group_0956: A.duranensis|ADA07G0398.1 A.duranensis|ADA08G0803.1 A.hypogaea|AH07G04130.1 A.hypogaea|AH17G02780.1 A.hypogaea|AH17G37930.1 A.hypogaea|AH20G37520.1 A.hypogaea|AH00G05880.1 A.hypogaea|AH17G19340.1 A.ipaensis|AIB07G0458.1 A.duranensis|ADA07G1905.1 A.ipaensis|AIB07G1873.1 A.ipaensis|AIB07G3572.1
Group_0957: A.duranensis|ADA07G0668.1 A.duranensis|ADA07G1202.1 A.duranensis|ADA10G1594.1 A.hypogaea|AH06G15730.1 A.hypogaea|AH07G05590.1 A.hypogaea|AH07G25680.1 A.hypogaea|AH10G19140.1 A.hypogaea|AH17G07150.1 A.hypogaea|AH17G14940.1 A.ipaensis|AIB07G0783.1 A.ipaensis|AIB07G1454.1 A.ipaensis|AIB10G2180.1
Group_0958: A.duranensis|ADA07G0757.1 A.duranensis|ADA10G1431.1 A.duranensis|ADA10G1439.1 A.hypogaea|AH10G03880.1 A.hypogaea|AH10G02590.1 A.hypogaea|AH10G19100.1 A.hypogaea|AH17G08070.1 A.hypogaea|AH20G21790.1 A.hypogaea|AH17G32560.1 A.ipaensis|AIB07G0876.1 A.ipaensis|AIB10G1933.1 A.ipaensis|AIB10G1940.1
Group_0959: A.duranensis|ADA07G1851.1 A.duranensis|ADA08G0768.1 A.hypogaea|AH07G21310.1 A.hypogaea|AH08G08240.1 A.hypogaea|AH10G14410.1 A.hypogaea|AH17G20730.1 A.hypogaea|AH17G38380.1 A.hypogaea|AH20G04240.1 A.ipaensis|AIB07G2011.1 A.ipaensis|AIB07G3531.1 A.duranensis|ADA10G2188.1 A.ipaensis|AIB10G2681.1
Group_0960: A.duranensis|ADA08G1621.1 A.duranensis|ADA08G1626.1 A.hypogaea|AH08G11660.1 A.hypogaea|AH08G11610.1 A.hypogaea|AH08G11600.1 A.hypogaea|AH18G08720.1 A.hypogaea|AH18G08730.1 A.hypogaea|AH18G08790.1 A.ipaensis|AIB08G0817.1 A.ipaensis|AIB08G0819.1 A.ipaensis|AIB08G0816.1 A.duranensis|ADA08G1627.1
Group_0961: A.duranensis|ADA08G1652.1 A.duranensis|ADA10G3505.1 A.duranensis|ADA10G3508.1 A.hypogaea|AH03G45050.1 A.hypogaea|AH03G45040.1 A.hypogaea|AH13G54950.1 A.hypogaea|AH13G54970.1 A.hypogaea|AH08G11340.1 A.hypogaea|AH18G09080.1 A.ipaensis|AIB10G4042.1 A.ipaensis|AIB10G4044.1 A.ipaensis|AIB08G0853.1
Group_0962: A.duranensis|ADA09G0482.1 A.duranensis|ADA09G2181.1 A.duranensis|ADA09G2182.1 A.hypogaea|AH03G33820.1 A.hypogaea|AH03G33830.1 A.hypogaea|AH09G06420.1 A.hypogaea|AH19G06050.1 A.hypogaea|AH19G34670.1 A.hypogaea|AH19G34680.1 A.ipaensis|AIB09G0663.1 A.ipaensis|AIB09G3062.1 A.ipaensis|AIB09G3063.1
Group_0963: A.duranensis|ADA10G0238.1 A.duranensis|ADA10G2346.1 A.hypogaea|AH00G2814.1 A.hypogaea|AH10G03190.1 A.hypogaea|AH10G14270.1 A.hypogaea|AH20G06540.1 A.hypogaea|AH03G21040.1 A.hypogaea|AH20G25690.1 A.ipaensis|AIB10G0446.1 A.ipaensis|AIB10G2799.1 A.duranensis|ADA03G1815.1 A.ipaensis|AIB03G2341.1
Group_0964: A.duranensis|ADA10G1390.1 A.duranensis|ADA10G1394.1 A.hypogaea|AH10G03700.1 A.hypogaea|AH17G08350.1 A.hypogaea|AH10G18680.1 A.hypogaea|AH10G18740.1 A.hypogaea|AH20G01490.1 A.hypogaea|AH20G24170.1 A.ipaensis|AIB10G1912.1 A.ipaensis|AIB10G1913.1 A.duranensis|ADA07G0774.1 A.ipaensis|AIB07G0898.1
Group_0965: A.duranensis|ADA10G3607.1 A.duranensis|ADA10G3609.1 A.hypogaea|AH10G32500.1 A.hypogaea|AH20G34260.1 A.hypogaea|AH20G34290.1 A.hypogaea|AH10G32480.1 A.hypogaea|AH20G34240.1 A.ipaensis|AIB10G4144.1 A.ipaensis|AIB10G4146.1 A.duranensis|ADA10G3606.1 A.ipaensis|AIB10G4143.1 A.ipaensis|AIB10G4148.1
Group_0966: A.hypogaea|AH00G09760.1 A.hypogaea|AH00G2430.1 A.hypogaea|AH19G34320.1 A.hypogaea|AH03G32220.1 A.ipaensis|AIB01G3653.1 A.ipaensis|AIB09G3114.1 A.duranensis|ADA01G2311.1 A.hypogaea|AH16G24160.1 A.hypogaea|AH00G2432.1 A.ipaensis|AIB01G3655.1 A.duranensis|ADA01G2313.1 A.ipaensis|AIB01G3652.1
Group_0967: A.hypogaea|AH05G21200.1 A.hypogaea|AH14G15670.1 A.hypogaea|AH01G32210.1 A.hypogaea|AH08G16900.1 A.hypogaea|AH17G40380.1 A.hypogaea|AH17G40390.1 A.ipaensis|AIB01G3634.1 A.ipaensis|AIB01G3639.1 A.ipaensis|AIB07G3778.1 A.duranensis|ADA01G2330.1 A.duranensis|ADA08G1004.1 A.ipaensis|AIB07G3777.1
Group_0968: A.hypogaea|AH12G23900.1 A.hypogaea|AH13G27190.1 A.hypogaea|AH12G20210.1 A.hypogaea|AH15G24370.1 A.hypogaea|AH16G09610.1 A.hypogaea|AH17G35400.1 A.hypogaea|AH08G10780.1 A.hypogaea|AH18G26940.1 A.hypogaea|AH19G20930.1 A.hypogaea|AH19G28570.1 A.duranensis|ADA03G2971.1 A.ipaensis|AIB06G2441.1
Group_0969: A.hypogaea|AH00G09200.1 A.hypogaea|AH13G52340.1 A.hypogaea|AH06G27500.1 A.hypogaea|AH16G37290.1 A.hypogaea|AH20G11050.1 A.hypogaea|AH10G02030.1 A.ipaensis|AIB03G4570.1 A.ipaensis|AIB10G1241.1 A.duranensis|ADA03G3864.1 A.duranensis|ADA06G2478.1 A.ipaensis|AIB06G3336.1 A.duranensis|ADA10G0802.1
Group_0970: A.hypogaea|AH04G23540.1 A.hypogaea|AH12G37910.1 A.hypogaea|AH03G29260.1 A.hypogaea|AH03G19100.1 A.hypogaea|AH12G38690.1 A.hypogaea|AH17G00620.1 A.hypogaea|AH00G00780.1 A.hypogaea|AH16G20280.1 A.hypogaea|AH03G18900.1 A.hypogaea|AH04G21240.1 A.hypogaea|AH04G19000.1 A.hypogaea|AH16G36670.1
Group_0971: A.hypogaea|AH00G1288.1 A.hypogaea|AH00G3476.1 A.hypogaea|AH03G40070.1 A.hypogaea|AH13G29930.1 A.hypogaea|AH09G02270.1 A.hypogaea|AH11G33990.1 A.hypogaea|AH15G09870.1 A.hypogaea|AH18G05670.1 A.hypogaea|AH18G39220.1 A.hypogaea|AH19G41120.1 A.duranensis|ADA09G3105.1 A.ipaensis|AIB01G3338.1
Group_0972: A.hypogaea|AH03G09120.1 A.hypogaea|AH00G4152.1 A.hypogaea|AH07G20680.1 A.hypogaea|AH03G30310.1 A.hypogaea|AH03G11970.1 A.hypogaea|AH06G00910.1 A.hypogaea|AH01G06180.1 A.hypogaea|AH17G28520.1 A.hypogaea|AH20G27910.1 A.hypogaea|AH17G27110.1 A.hypogaea|AH01G13770.1 A.ipaensis|AIB07G2699.1
Group_0973: A.hypogaea|AH00G3258.1 A.hypogaea|AH03G02450.1 A.hypogaea|AH13G04630.1 A.hypogaea|AH13G04610.1 A.hypogaea|AH06G13050.1 A.hypogaea|AH16G15090.1 A.hypogaea|AH16G25100.1 A.duranensis|ADA03G0153.1 A.ipaensis|AIB03G0355.1 A.ipaensis|AIB03G0357.1 A.duranensis|ADA06G1343.1 A.ipaensis|AIB06G1770.1
Group_0974: A.hypogaea|AH00G3334.1 A.hypogaea|AH00G03150.1 A.hypogaea|AH04G27510.1 A.hypogaea|AH17G23350.1 A.hypogaea|AH08G18930.1 A.hypogaea|AH06G27850.1 A.hypogaea|AH08G18890.1 A.hypogaea|AH05G07660.1 A.hypogaea|AH16G35850.1 A.hypogaea|AH12G24070.1 A.hypogaea|AH13G38440.1 A.ipaensis|AIB05G1263.1
Group_0975: A.hypogaea|AH08G22550.1 A.hypogaea|AH09G28630.1 A.hypogaea|AH04G02870.1 A.hypogaea|AH13G36010.1 A.hypogaea|AH11G35320.1 A.hypogaea|AH18G38910.1 A.ipaensis|AIB03G3500.1 A.ipaensis|AIB08G3679.1 A.duranensis|ADA03G2823.1 A.duranensis|ADA04G0222.1 A.ipaensis|AIB04G0339.1 A.duranensis|ADA08G2461.1
Group_0976: A.hypogaea|AH14G07140.1 A.hypogaea|AH02G22790.1 A.hypogaea|AH15G09120.1 A.hypogaea|AH15G09410.1 A.hypogaea|AH20G31730.1 A.hypogaea|AH14G13510.1 A.hypogaea|AH16G19100.1 A.hypogaea|AH09G21190.1 A.hypogaea|AH20G20130.1 A.hypogaea|AH12G21040.1 A.hypogaea|AH05G12680.1 A.hypogaea|AH12G21050.1
Group_0977: A.hypogaea|AH01G18010.1 A.hypogaea|AH11G19000.1 A.hypogaea|AH14G15770.1 A.hypogaea|AH19G37160.1 A.hypogaea|AH13G24250.1 A.hypogaea|AH10G12020.1 A.duranensis|ADA01G1618.1 A.ipaensis|AIB01G2030.1 A.duranensis|ADA06G1294.1 A.ipaensis|AIB06G1687.1 A.duranensis|ADA10G2658.1 A.ipaensis|AIB10G3119.1
Group_0978: A.hypogaea|AH01G23840.1 A.hypogaea|AH04G08020.1 A.hypogaea|AH08G20860.1 A.hypogaea|AH13G15740.1 A.hypogaea|AH14G16800.1 A.hypogaea|AH03G47320.1 A.ipaensis|AIB01G3809.1 A.ipaensis|AIB04G1532.1 A.duranensis|ADA01G2154.1 A.duranensis|ADA03G4128.1 A.ipaensis|AIB03G4889.1 A.duranensis|ADA04G1211.1
Group_0979: A.hypogaea|AH01G38030.1 A.hypogaea|AH02G01190.1 A.hypogaea|AH02G01210.1 A.hypogaea|AH12G01700.1 A.hypogaea|AH13G25790.1 A.hypogaea|AH12G01680.1 A.ipaensis|AIB02G0081.1 A.ipaensis|AIB03G2452.1 A.duranensis|ADA01G2968.1 A.duranensis|ADA02G0135.1 A.ipaensis|AIB02G0078.1 A.duranensis|ADA02G0138.1
Group_0980: A.hypogaea|AH01G38100.1 A.hypogaea|AH03G34830.1 A.hypogaea|AH10G00530.1 A.hypogaea|AH13G25670.1 A.hypogaea|AH20G05090.1 A.hypogaea|AH20G05070.1 A.hypogaea|AH10G00550.1 A.ipaensis|AIB03G2445.1 A.ipaensis|AIB10G0208.1 A.duranensis|ADA01G2961.1 A.ipaensis|AIB10G0204.1 A.duranensis|ADA10G0050.1
Group_0981: A.hypogaea|AH01G37280.1 A.hypogaea|AH10G25270.1 A.hypogaea|AH13G25570.1 A.hypogaea|AH17G26220.1 A.hypogaea|AH07G07310.1 A.hypogaea|AH14G35610.1 A.duranensis|ADA01G2883.1 A.ipaensis|AIB03G2438.1 A.duranensis|ADA04G2888.1 A.ipaensis|AIB04G3621.1 A.duranensis|ADA10G2902.1 A.ipaensis|AIB10G3368.1
Group_0982: A.hypogaea|AH02G14060.1 A.hypogaea|AH02G20600.1 A.hypogaea|AH12G35780.1 A.hypogaea|AH12G26430.1 A.hypogaea|AH12G26400.1 A.hypogaea|AH19G23400.1 A.ipaensis|AIB02G2414.1 A.ipaensis|AIB02G2540.1 A.duranensis|ADA02G1796.1 A.duranensis|ADA02G1805.1 A.duranensis|ADA02G1806.1 A.ipaensis|AIB02G2418.1
Group_0983: A.hypogaea|AH02G15710.1 A.hypogaea|AH14G02170.1 A.hypogaea|AH13G15600.1 A.hypogaea|AH13G10280.1 A.hypogaea|AH03G35570.1 A.hypogaea|AH09G08660.1 A.hypogaea|AH20G27020.1 A.hypogaea|AH18G07980.1 A.hypogaea|AH19G29720.1 A.hypogaea|AH00G00180.1 A.duranensis|ADA09G0811.1 A.ipaensis|AIB07G1943.1
Group_0984: A.hypogaea|AH12G36260.1 A.hypogaea|AH14G24050.1 A.hypogaea|AH05G05860.1 A.hypogaea|AH19G41200.1 A.hypogaea|AH13G16830.1 A.hypogaea|AH08G18350.1 A.hypogaea|AH05G35040.1 A.hypogaea|AH14G23610.1 A.hypogaea|AH17G29790.1 A.hypogaea|AH17G04580.1 A.hypogaea|AH19G17970.1 A.ipaensis|AIB01G2405.1
Group_0985: A.hypogaea|AH09G36700.1 A.hypogaea|AH18G07080.1 A.hypogaea|AH19G44290.1 A.hypogaea|AH03G10760.1 A.hypogaea|AH13G08550.1 A.hypogaea|AH08G15700.1 A.ipaensis|AIB08G0694.1 A.ipaensis|AIB09G3804.1 A.duranensis|ADA03G1037.1 A.ipaensis|AIB03G1428.1 A.duranensis|ADA08G1555.1 A.duranensis|ADA09G2935.1
Group_0986: A.hypogaea|AH03G19140.1 A.hypogaea|AH04G19070.1 A.hypogaea|AH04G03770.1 A.hypogaea|AH14G01990.1 A.hypogaea|AH04G27200.1 A.hypogaea|AH16G07880.1 A.hypogaea|AH10G08220.1 A.hypogaea|AH07G23990.1 A.hypogaea|AH15G15050.1 A.hypogaea|AH05G01960.1 A.hypogaea|AH00G4508.1 A.hypogaea|AH17G26420.1
Group_0987: A.hypogaea|AH09G28000.1 A.hypogaea|AH13G06740.1 A.hypogaea|AH06G12130.1 A.hypogaea|AH08G00060.1 A.hypogaea|AH16G01310.1 A.hypogaea|AH17G29140.1 A.ipaensis|AIB03G0746.1 A.ipaensis|AIB06G0083.1 A.ipaensis|AIB07G2742.1 A.duranensis|ADA03G0429.1 A.duranensis|ADA06G1186.1 A.duranensis|ADA08G0112.1
Group_0988: A.hypogaea|AH03G06060.1 A.hypogaea|AH13G39020.1 A.hypogaea|AH05G39640.1 A.hypogaea|AH07G21380.1 A.hypogaea|AH19G02380.1 A.ipaensis|AIB01G1222.1 A.ipaensis|AIB05G4512.1 A.ipaensis|AIB01G1223.1 A.ipaensis|AIB03G3755.1 A.duranensis|ADA03G3051.1 A.duranensis|ADA05G3429.1 A.hypogaea|AH07G21370.1
Group_0989: A.hypogaea|AH06G02650.1 A.hypogaea|AH16G04170.1 A.hypogaea|AH07G22950.1 A.hypogaea|AH13G51140.1 A.hypogaea|AH20G08730.1 A.ipaensis|AIB03G4676.1 A.ipaensis|AIB06G0458.1 A.ipaensis|AIB10G0905.1 A.duranensis|ADA03G3958.1 A.hypogaea|AH14G05630.1 A.duranensis|ADA06G0835.1 A.duranensis|ADA10G0513.1
Group_0990: A.hypogaea|AH07G07060.1 A.hypogaea|AH17G05220.1 A.hypogaea|AH07G07050.1 A.hypogaea|AH07G07030.1 A.hypogaea|AH17G05250.1 A.hypogaea|AH17G05240.1 A.ipaensis|AIB07G0591.1 A.ipaensis|AIB07G0592.1 A.ipaensis|AIB07G0594.1 A.duranensis|ADA07G0531.1 A.duranensis|ADA07G0532.1 A.duranensis|ADA07G0534.1
Group_0991: A.hypogaea|AH07G06080.1 A.hypogaea|AH05G01690.1 A.hypogaea|AH16G15410.1 A.hypogaea|AH19G43510.1 A.hypogaea|AH19G43520.1 A.hypogaea|AH20G16650.1 A.ipaensis|AIB07G0726.1 A.ipaensis|AIB10G1600.1 A.duranensis|ADA07G0630.1 A.ipaensis|AIB07G0725.1 A.duranensis|ADA07G0631.1 A.duranensis|ADA10G1070.1
Group_0992: A.hypogaea|AH09G05010.1 A.hypogaea|AH19G04870.1 A.hypogaea|AH19G07080.1 A.hypogaea|AH19G08200.1 A.hypogaea|AH09G04900.1 A.hypogaea|AH19G07050.1 A.hypogaea|AH19G07180.1 A.ipaensis|AIB09G0545.1 A.ipaensis|AIB09G0820.1 A.ipaensis|AIB09G0899.1 A.duranensis|ADA09G0599.1 A.ipaensis|AIB09G0807.1
Group_0993: A.hypogaea|AH11G06080.1 A.hypogaea|AH15G20240.1 A.hypogaea|AH17G31840.1 A.hypogaea|AH12G13830.1 A.hypogaea|AH20G31940.1 A.duranensis|ADA03G1377.1 A.hypogaea|AH03G13470.1 A.ipaensis|AIB07G3043.1 A.ipaensis|AIB01G0634.1 A.ipaensis|AIB06G3052.1 A.hypogaea|AH16G28250.1 A.ipaensis|AIB03G2300.1
Group_0994: A.hypogaea|AH09G38390.1 A.hypogaea|AH09G38380.1 A.hypogaea|AH19G39970.1 A.hypogaea|AH19G40030.1 A.hypogaea|AH19G40010.1 A.hypogaea|AH19G40060.1 A.duranensis|ADA09G3044.1 A.ipaensis|AIB09G3646.1 A.ipaensis|AIB09G3656.1 A.ipaensis|AIB09G3657.1 A.ipaensis|AIB09G3651.1 A.ipaensis|AIB09G3649.1
Group_0995: A.ipaensis|AIB01G2297.1 A.ipaensis|AIB08G2331.1 A.ipaensis|AIB05G2216.1 A.ipaensis|AIB06G2115.1 A.ipaensis|AIB06G2134.1 A.ipaensis|AIB05G2310.1 A.ipaensis|AIB07G2234.1 A.ipaensis|AIB07G2379.1 A.ipaensis|AIB09G2213.1 A.ipaensis|AIB07G2323.1 A.ipaensis|AIB10G2148.1 A.hypogaea|AH18G29770.1
Group_0996: A.duranensis|AD1329G0006.1 A.duranensis|ADA06G2694.1 A.duranensis|ADA08G2479.1 A.hypogaea|AH00G1225.1 A.hypogaea|AH06G30730.1 A.hypogaea|AH16G44660.1 A.hypogaea|AH16G33870.1 A.ipaensis|AIB03G4981.1 A.ipaensis|AIB06G3609.1 A.ipaensis|AIB06G4259.1 A.ipaensis|AIB08G3711.1
Group_0997: A.duranensis|AD1435G0002.1 A.duranensis|AD1435G0004.1 A.duranensis|AD1553G0003.1 A.duranensis|AD1717G0003.1 A.duranensis|AD1936G0001.1 A.duranensis|AD1937G0002.1 A.duranensis|AD1997G0002.1 A.duranensis|AD2021G0002.1 A.duranensis|AD2850G0002.1 A.duranensis|ADA07G0913.1 A.ipaensis|AI369G0005.1
Group_0998: A.duranensis|AD1499G0008.1 A.duranensis|AD1632G0004.1 A.duranensis|AD1868G0001.1 A.duranensis|AD1872G0002.1 A.duranensis|ADA01G1161.1 A.duranensis|ADA01G1166.1 A.duranensis|AD1645G0001.1 A.duranensis|AD1948G0002.1 A.duranensis|AD2027G0002.1 A.hypogaea|AH15G25140.1 A.ipaensis|AIB05G3047.1
Group_0999: A.duranensis|AD1609G0002.1 A.duranensis|AD1609G0003.1 A.duranensis|AD2522G0002.1 A.hypogaea|AH00G1858.1 A.hypogaea|AH00G2859.1 A.hypogaea|AH06G18990.1 A.hypogaea|AH06G20260.1 A.hypogaea|AH11G19160.1 A.hypogaea|AH14G12780.1 A.ipaensis|AIB04G1584.1 A.ipaensis|AIB06G2463.1
Group_1000: A.duranensis|AD1894G0002.1 A.duranensis|AD1894G0004.1 A.duranensis|ADA07G0231.1 A.duranensis|ADA09G2791.1 A.duranensis|ADA09G2793.1 A.duranensis|ADA09G2795.1 A.hypogaea|AH04G30260.1 A.hypogaea|AH04G30270.1 A.hypogaea|AH04G30310.1 A.hypogaea|AH07G03100.1 A.ipaensis|AIB07G0269.1
Group_1001: A.duranensis|AD3055G0001.1 A.duranensis|ADA07G1243.1 A.duranensis|ADA07G1245.1 A.duranensis|ADA08G2310.1 A.hypogaea|AH07G12930.1 A.hypogaea|AH07G12920.1 A.hypogaea|AH08G23450.1 A.hypogaea|AH08G23440.1 A.hypogaea|AH08G23400.1 A.hypogaea|AH17G15770.1 A.ipaensis|AIB07G1529.1
Group_1002: A.duranensis|ADA01G0114.1 A.duranensis|ADA05G0820.1 A.duranensis|ADA08G0123.1 A.hypogaea|AH01G01030.1 A.hypogaea|AH08G00180.1 A.hypogaea|AH11G08320.1 A.hypogaea|AH15G03770.1 A.hypogaea|AH17G28810.1 A.ipaensis|AIB01G0824.1 A.ipaensis|AIB05G0919.1 A.ipaensis|AIB07G2730.1
Group_1003: A.duranensis|ADA01G0143.1 A.duranensis|ADA07G2156.1 A.duranensis|ADA09G0202.1 A.hypogaea|AH01G01310.1 A.hypogaea|AH01G20550.1 A.hypogaea|AH09G01840.1 A.hypogaea|AH11G07800.1 A.hypogaea|AH19G00190.1 A.ipaensis|AIB01G0785.1 A.ipaensis|AIB08G0032.1 A.ipaensis|AIB09G0283.1
Group_1004: A.duranensis|ADA01G0161.1 A.duranensis|ADA03G3391.1 A.duranensis|ADA07G0215.1 A.hypogaea|AH01G01520.1 A.hypogaea|AH07G03220.1 A.hypogaea|AH11G07200.1 A.hypogaea|AH16G17280.1 A.hypogaea|AH13G40350.1 A.ipaensis|AIB01G0754.1 A.ipaensis|AIB03G4062.1 A.ipaensis|AIB07G0254.1
Group_1005: A.duranensis|ADA01G0187.1 A.duranensis|ADA07G0198.1 A.hypogaea|AH01G01790.1 A.hypogaea|AH07G02230.1 A.hypogaea|AH11G07670.1 A.hypogaea|AH17G02440.1 A.hypogaea|AH07G02210.1 A.ipaensis|AIB01G0717.1 A.ipaensis|AIB07G0215.1 A.duranensis|ADA07G0197.1 A.ipaensis|AIB07G0213.1
Group_1006: A.duranensis|ADA01G0242.1 A.duranensis|ADA05G3118.1 A.hypogaea|AH01G02400.1 A.hypogaea|AH01G02410.1 A.hypogaea|AH11G05970.1 A.hypogaea|AH11G05990.1 A.hypogaea|AH15G18780.1 A.hypogaea|AH15G23230.1 A.ipaensis|AIB01G0623.1 A.ipaensis|AIB01G0625.1 A.ipaensis|AIB05G2535.1
Group_1007: A.duranensis|ADA01G0358.1 A.duranensis|ADA01G2236.1 A.duranensis|ADA07G0720.1 A.hypogaea|AH00G08590.1 A.hypogaea|AH01G03710.1 A.hypogaea|AH07G07550.1 A.hypogaea|AH11G04400.1 A.hypogaea|AH17G07710.1 A.ipaensis|AIB01G0452.1 A.ipaensis|AIB01G3732.1 A.ipaensis|AIB07G0847.1
Group_1008: A.duranensis|ADA01G0396.1 A.duranensis|ADA09G0731.1 A.duranensis|ADA01G1846.1 A.duranensis|ADA09G2261.1 A.hypogaea|AH05G09910.1 A.hypogaea|AH02G22280.1 A.hypogaea|AH02G27020.1 A.hypogaea|AH09G09670.1 A.hypogaea|AH09G12550.1 A.hypogaea|AH17G24390.1 A.ipaensis|AIB01G1303.1
Group_1009: A.duranensis|ADA01G0425.1 A.duranensis|ADA07G1178.1 A.duranensis|ADA07G1179.1 A.hypogaea|AH07G24240.1 A.hypogaea|AH07G24260.1 A.hypogaea|AH18G26470.1 A.hypogaea|AH18G26440.1 A.ipaensis|AIB01G0343.1 A.ipaensis|AIB07G1418.1 A.ipaensis|AIB07G1417.1 A.hypogaea|AH11G03250.1
Group_1010: A.duranensis|ADA01G0566.1 A.duranensis|ADA02G0089.1 A.duranensis|ADA09G0142.1 A.hypogaea|AH00G06680.1 A.hypogaea|AH11G00490.1 A.hypogaea|AH02G00740.1 A.hypogaea|AH09G01220.1 A.hypogaea|AH19G00920.1 A.ipaensis|AIB01G0185.1 A.ipaensis|AIB09G0205.1 A.duranensis|ADA01G0565.1
Group_1011: A.duranensis|ADA01G0596.1 A.duranensis|ADA05G0239.1 A.hypogaea|AH01G05710.1 A.hypogaea|AH20G00190.1 A.hypogaea|AH01G05720.1 A.hypogaea|AH10G24470.1 A.ipaensis|AIB05G0283.1 A.ipaensis|AIB10G0036.1 A.hypogaea|AH20G00180.1 A.ipaensis|AIB10G0035.1 A.ipaensis|AIB10G0037.1
Group_1012: A.duranensis|ADA01G0642.1 A.duranensis|ADA05G0298.1 A.duranensis|ADA07G0031.1 A.hypogaea|AH01G09680.1 A.hypogaea|AH12G38940.1 A.hypogaea|AH07G00250.1 A.hypogaea|AH10G24920.1 A.hypogaea|AH11G15020.1 A.ipaensis|AIB05G0326.1 A.ipaensis|AIB07G0021.1 A.ipaensis|AIB10G0081.1
Group_1013: A.duranensis|ADA01G0706.1 A.duranensis|ADA03G0508.1 A.duranensis|ADA05G0364.1 A.duranensis|ADA08G0283.1 A.hypogaea|AH01G06820.1 A.hypogaea|AH11G01790.1 A.hypogaea|AH17G24540.1 A.ipaensis|AIB01G0122.1 A.ipaensis|AIB03G0841.1 A.ipaensis|AIB05G0410.1 A.ipaensis|AIB07G2314.1
Group_1014: A.duranensis|ADA01G0769.1 A.duranensis|ADA01G0770.1 A.duranensis|ADA01G0772.1 A.hypogaea|AH01G07550.1 A.hypogaea|AH01G07570.1 A.hypogaea|AH01G07600.1 A.hypogaea|AH11G01160.1 A.hypogaea|AH11G01170.1 A.hypogaea|AH11G01150.1 A.ipaensis|AIB01G0048.1 A.ipaensis|AIB01G0049.1
Group_1015: A.duranensis|ADA01G0954.1 A.duranensis|ADA06G2126.1 A.duranensis|ADA09G0673.1 A.duranensis|ADA01G2420.1 A.duranensis|ADA03G3665.1 A.duranensis|ADA03G1284.1 A.duranensis|ADA10G0908.1 A.duranensis|ADA10G2631.1 A.duranensis|ADA06G2349.1 A.duranensis|ADA06G2910.1 A.hypogaea|AH11G11830.1
Group_1016: A.duranensis|ADA01G1039.1 A.duranensis|ADA04G0730.1 A.duranensis|ADA06G2155.1 A.hypogaea|AH00G3274.1 A.hypogaea|AH10G33530.1 A.hypogaea|AH09G05030.1 A.hypogaea|AH17G26940.1 A.ipaensis|AIB06G3182.1 A.duranensis|ADA10G3139.1 A.ipaensis|AIB10G3663.1 A.hypogaea|AH01G15310.1
Group_1017: A.duranensis|ADA01G1041.1 A.duranensis|ADA09G1444.1 A.duranensis|ADA10G2007.1 A.duranensis|ADA03G2105.1 A.duranensis|ADA05G2433.1 A.duranensis|ADA02G0340.1 A.ipaensis|AIB08G2492.1 A.ipaensis|AIB09G2847.1 A.ipaensis|AIB08G3042.1 A.hypogaea|AH18G24840.1 A.hypogaea|AH19G28090.1
Group_1018: A.duranensis|ADA01G1187.1 A.duranensis|ADA05G0433.1 A.hypogaea|AH01G12150.1 A.hypogaea|AH06G05270.1 A.hypogaea|AH05G02250.1 A.hypogaea|AH11G14370.1 A.hypogaea|AH16G08350.1 A.ipaensis|AIB01G1467.1 A.ipaensis|AIB05G0508.1 A.duranensis|ADA06G0515.1 A.ipaensis|AIB06G0852.1
Group_1019: A.duranensis|ADA01G1484.1 A.duranensis|ADA10G0064.1 A.hypogaea|AH01G14420.1 A.hypogaea|AH10G00640.1 A.hypogaea|AH10G19350.1 A.hypogaea|AH12G11350.1 A.hypogaea|AH20G04680.1 A.hypogaea|AH20G06010.1 A.ipaensis|AIB01G1855.1 A.ipaensis|AIB10G0249.1 A.ipaensis|AIB10G0503.1
Group_1020: A.duranensis|ADA01G1573.1 A.duranensis|ADA05G0878.1 A.duranensis|ADA05G3168.1 A.hypogaea|AH05G07850.1 A.hypogaea|AH11G19310.1 A.hypogaea|AH15G04560.1 A.hypogaea|AH01G18780.1 A.hypogaea|AH15G39190.1 A.ipaensis|AIB01G1953.1 A.ipaensis|AIB05G0970.1 A.ipaensis|AIB05G4219.1
Group_1021: A.duranensis|ADA01G1609.1 A.duranensis|ADA03G1952.1 A.hypogaea|AH01G18090.1 A.hypogaea|AH19G36790.1 A.hypogaea|AH13G01130.1 A.hypogaea|AH16G33160.1 A.hypogaea|AH16G08920.1 A.hypogaea|AH13G01140.1 A.ipaensis|AIB01G2020.1 A.ipaensis|AIB03G0145.1 A.ipaensis|AIB03G0146.1
Group_1022: A.duranensis|ADA01G1678.1 A.duranensis|ADA03G1893.1 A.duranensis|ADA03G4188.1 A.hypogaea|AH10G35050.1 A.hypogaea|AH03G51870.1 A.hypogaea|AH00G04310.1 A.hypogaea|AH12G26760.1 A.hypogaea|AH18G41260.1 A.ipaensis|AIB01G2136.1 A.ipaensis|AIB08G3811.1 A.ipaensis|AIB03G4945.1
Group_1023: A.duranensis|ADA01G1868.1 A.duranensis|ADA05G2995.1 A.duranensis|ADA05G2996.1 A.hypogaea|AH01G12640.1 A.hypogaea|AH11G36740.1 A.hypogaea|AH05G30370.1 A.hypogaea|AH05G30380.1 A.hypogaea|AH05G32540.1 A.hypogaea|AH05G32550.1 A.ipaensis|AIB05G2805.1 A.ipaensis|AIB05G2806.1
Group_1024: A.duranensis|ADA01G2063.1 A.duranensis|ADA03G2016.1 A.hypogaea|AH01G21320.1 A.hypogaea|AH03G32510.1 A.hypogaea|AH08G21590.1 A.hypogaea|AH09G08230.1 A.hypogaea|AH13G27580.1 A.hypogaea|AH19G11640.1 A.ipaensis|AIB01G3879.1 A.ipaensis|AIB03G2525.1 A.ipaensis|AIB09G1190.1
Group_1025: A.duranensis|ADA01G2072.1 A.duranensis|ADA03G4259.1 A.hypogaea|AH01G21010.1 A.hypogaea|AH03G42470.1 A.hypogaea|AH08G21490.1 A.hypogaea|AH07G03880.1 A.hypogaea|AH17G03130.1 A.ipaensis|AIB01G3870.1 A.ipaensis|AIB03G0060.1 A.ipaensis|AIB07G0430.1 A.duranensis|ADA07G0377.1
Group_1026: A.duranensis|ADA01G2074.1 A.duranensis|ADA03G2006.1 A.hypogaea|AH01G20990.1 A.hypogaea|AH03G22620.1 A.hypogaea|AH08G21460.1 A.hypogaea|AH08G21450.1 A.hypogaea|AH13G26870.1 A.ipaensis|AIB01G3868.1 A.ipaensis|AIB03G2512.1 A.duranensis|ADA01G2075.1 A.ipaensis|AIB01G3867.1
Group_1027: A.duranensis|ADA01G2298.1 A.duranensis|ADA06G2885.1 A.hypogaea|AH19G47540.1 A.hypogaea|AH00G2447.1 A.hypogaea|AH06G28430.1 A.hypogaea|AH05G21970.1 A.hypogaea|AH09G16870.1 A.ipaensis|AIB01G3669.1 A.ipaensis|AIB06G3828.1 A.duranensis|ADA01G2297.1 A.ipaensis|AIB01G3670.1
Group_1028: A.duranensis|ADA01G2448.1 A.duranensis|ADA02G1527.1 A.duranensis|ADA04G0767.1 A.hypogaea|AH01G25870.1 A.hypogaea|AH06G20570.1 A.hypogaea|AH15G20740.1 A.hypogaea|AH14G10100.1 A.hypogaea|AH18G29590.1 A.ipaensis|AIB01G3465.1 A.ipaensis|AIB02G2023.1 A.ipaensis|AIB04G1002.1
Group_1029: A.duranensis|ADA01G2523.1 A.duranensis|ADA04G0911.1 A.duranensis|ADA09G1224.1 A.hypogaea|AH12G16030.1 A.hypogaea|AH01G25000.1 A.hypogaea|AH11G34690.1 A.hypogaea|AH15G26700.1 A.hypogaea|AH19G18530.1 A.ipaensis|AIB01G3371.1 A.ipaensis|AIB04G1141.1 A.ipaensis|AIB09G1757.1
Group_1030: A.duranensis|ADA01G2553.1 A.duranensis|ADA04G2071.1 A.hypogaea|AH01G24670.1 A.hypogaea|AH14G29260.1 A.hypogaea|AH04G26710.1 A.hypogaea|AH16G10550.1 A.hypogaea|AH01G24650.1 A.hypogaea|AH11G33980.1 A.ipaensis|AIB04G2668.1 A.ipaensis|AIB06G1032.1 A.ipaensis|AIB01G3337.1
Group_1031: A.duranensis|ADA01G2599.1 A.duranensis|ADA03G2619.1 A.hypogaea|AH00G2406.1 A.hypogaea|AH00G05410.1 A.hypogaea|AH01G31010.1 A.hypogaea|AH11G33150.1 A.hypogaea|AH11G33170.1 A.duranensis|ADA01G2598.1 A.ipaensis|AIB01G3268.1 A.ipaensis|AIB01G3267.1 A.ipaensis|AIB03G3252.1
Group_1032: A.duranensis|ADA01G2651.1 A.duranensis|ADA04G0341.1 A.hypogaea|AH00G5637.1 A.hypogaea|AH01G27420.1 A.hypogaea|AH04G01580.1 A.hypogaea|AH14G04150.1 A.hypogaea|AH18G30730.1 A.hypogaea|AH11G31630.1 A.ipaensis|AIB01G3194.1 A.ipaensis|AIB04G0489.1 A.ipaensis|AIB01G3511.1
Group_1033: A.duranensis|ADA01G2664.1 A.duranensis|ADA04G0358.1 A.hypogaea|AH01G27280.1 A.hypogaea|AH04G01410.1 A.hypogaea|AH11G29780.1 A.hypogaea|AH14G03960.1 A.hypogaea|AH04G01420.1 A.ipaensis|AIB01G3180.1 A.ipaensis|AIB04G0508.1 A.ipaensis|AIB03G0045.1 A.ipaensis|AIB04G0509.1
Group_1034: A.duranensis|ADA02G0136.1 A.duranensis|ADA02G0139.1 A.hypogaea|AH02G01200.1 A.hypogaea|AH02G01220.1 A.hypogaea|AH02G07080.1 A.hypogaea|AH12G01670.1 A.hypogaea|AH12G01690.1 A.hypogaea|AH16G10480.1 A.ipaensis|AIB02G0079.1 A.ipaensis|AIB02G0080.1 A.duranensis|ADA02G0802.1
Group_1035: A.duranensis|ADA02G0241.1 A.duranensis|ADA03G1473.1 A.duranensis|ADA06G0220.1 A.hypogaea|AH02G02430.1 A.hypogaea|AH03G31810.1 A.hypogaea|AH06G08190.1 A.hypogaea|AH12G03110.1 A.hypogaea|AH16G27360.1 A.ipaensis|AIB02G0220.1 A.ipaensis|AIB02G0222.1 A.ipaensis|AIB06G1258.1
Group_1036: A.duranensis|ADA06G0124.1 A.duranensis|ADA02G0394.1 A.hypogaea|AH02G04610.1 A.hypogaea|AH06G07130.1 A.hypogaea|AH10G09300.1 A.hypogaea|AH16G16280.1 A.hypogaea|AH18G10070.1 A.hypogaea|AH20G38250.1 A.ipaensis|AIB06G1426.1 A.ipaensis|AIB08G0937.1 A.ipaensis|AIB10G1504.1
Group_1037: A.duranensis|ADA02G0420.1 A.duranensis|ADA05G3351.1 A.hypogaea|AH02G04830.1 A.hypogaea|AH06G07000.1 A.hypogaea|AH05G37650.1 A.hypogaea|AH12G06100.1 A.hypogaea|AH16G16050.1 A.ipaensis|AIB02G0585.1 A.ipaensis|AIB02G0586.1 A.duranensis|ADA06G0108.1 A.ipaensis|AIB06G1449.1
Group_1038: A.duranensis|ADA02G0433.1 A.duranensis|ADA02G0435.1 A.hypogaea|AH02G04990.1 A.hypogaea|AH02G04970.1 A.hypogaea|AH12G06450.1 A.hypogaea|AH12G06460.1 A.hypogaea|AH02G04950.1 A.hypogaea|AH12G06250.1 A.duranensis|ADA02G0432.1 A.ipaensis|AIB02G0601.1 A.ipaensis|AIB02G0625.1
Group_1039: A.duranensis|ADA02G0686.1 A.duranensis|ADA06G1118.1 A.hypogaea|AH02G08580.1 A.hypogaea|AH06G11340.1 A.hypogaea|AH06G11350.1 A.hypogaea|AH12G09670.1 A.hypogaea|AH13G13170.1 A.hypogaea|AH16G00850.1 A.ipaensis|AIB02G0984.1 A.ipaensis|AIB06G0140.1 A.ipaensis|AIB06G0139.1
Group_1040: A.duranensis|ADA02G0696.1 A.duranensis|ADA06G1128.1 A.hypogaea|AH02G08440.1 A.hypogaea|AH18G22510.1 A.hypogaea|AH06G11470.1 A.hypogaea|AH16G00960.1 A.hypogaea|AH16G00970.1 A.ipaensis|AIB02G0994.1 A.ipaensis|AIB06G0126.1 A.ipaensis|AIB02G1012.1 A.ipaensis|AIB06G0125.1
Group_1041: A.duranensis|ADA02G0755.1 A.duranensis|ADA09G2179.1 A.hypogaea|AH03G33850.1 A.hypogaea|AH19G34690.1 A.hypogaea|AH12G10830.1 A.hypogaea|AH18G41020.1 A.hypogaea|AH19G34700.1 A.ipaensis|AIB02G1045.1 A.ipaensis|AIB08G3788.1 A.ipaensis|AIB09G3060.1 A.ipaensis|AIB09G3061.1
Group_1042: A.duranensis|ADA02G0770.1 A.duranensis|ADA06G1138.1 A.hypogaea|AH02G07600.1 A.hypogaea|AH06G11610.1 A.hypogaea|AH12G11120.1 A.hypogaea|AH12G11130.1 A.hypogaea|AH16G01070.1 A.ipaensis|AIB02G1073.1 A.ipaensis|AIB06G0112.1 A.duranensis|ADA02G0771.1 A.ipaensis|AIB02G1074.1
Group_1043: A.duranensis|ADA02G1069.1 A.duranensis|ADA09G1056.1 A.hypogaea|AH02G12910.1 A.hypogaea|AH09G12300.1 A.hypogaea|AH12G14510.1 A.hypogaea|AH13G55580.1 A.hypogaea|AH19G14260.1 A.hypogaea|AH19G14270.1 A.hypogaea|AH19G14280.1 A.ipaensis|AIB02G1393.1 A.ipaensis|AIB10G3975.1
Group_1044: A.duranensis|ADA02G1084.1 A.duranensis|ADA04G2914.1 A.hypogaea|AH02G00520.1 A.hypogaea|AH10G19250.1 A.hypogaea|AH12G14260.1 A.hypogaea|AH19G08440.1 A.hypogaea|AH14G41010.1 A.ipaensis|AIB02G1384.1 A.ipaensis|AIB09G0925.1 A.duranensis|ADA02G0067.1 A.ipaensis|AIB04G3656.1
Group_1045: A.duranensis|ADA02G1552.1 A.duranensis|ADA09G0002.1 A.hypogaea|AH00G3185.1 A.hypogaea|AH00G3959.1 A.hypogaea|AH00G5676.1 A.hypogaea|AH06G08790.1 A.hypogaea|AH12G29170.1 A.hypogaea|AH16G12220.1 A.ipaensis|AIB02G2112.1 A.ipaensis|AIB02G3737.1 A.ipaensis|AIB06G1186.1
Group_1046: A.duranensis|ADA02G1874.1 A.duranensis|ADA04G1710.1 A.hypogaea|AH02G21290.1 A.hypogaea|AH03G41980.1 A.hypogaea|AH07G18170.1 A.hypogaea|AH13G39830.1 A.hypogaea|AH13G00720.1 A.ipaensis|AIB02G2477.1 A.ipaensis|AIB04G2124.1 A.duranensis|ADA03G3341.1 A.ipaensis|AIB03G4006.1
Group_1047: A.duranensis|ADA02G1924.1 A.duranensis|ADA02G1927.1 A.hypogaea|AH02G14100.1 A.hypogaea|AH02G14900.1 A.hypogaea|AH02G20650.1 A.hypogaea|AH02G20640.1 A.hypogaea|AH17G13620.1 A.ipaensis|AIB02G2543.1 A.ipaensis|AIB02G2544.1 A.duranensis|ADA07G1150.1 A.ipaensis|AIB07G1372.1
Group_1048: A.duranensis|ADA02G2111.1 A.duranensis|ADA08G1851.1 A.duranensis|ADA08G1852.1 A.hypogaea|AH02G24170.1 A.hypogaea|AH02G24180.1 A.hypogaea|AH08G22180.1 A.hypogaea|AH18G13610.1 A.hypogaea|AH08G22170.1 A.hypogaea|AH18G13660.1 A.ipaensis|AIB08G1299.1 A.ipaensis|AIB08G1305.1
Group_1049: A.duranensis|ADA02G2130.1 A.duranensis|ADA04G2049.1 A.duranensis|ADA09G2701.1 A.hypogaea|AH12G32230.1 A.hypogaea|AH02G24360.1 A.hypogaea|AH04G21630.1 A.hypogaea|AH04G26170.1 A.hypogaea|AH19G45620.1 A.ipaensis|AIB02G2767.1 A.ipaensis|AIB04G2629.1 A.ipaensis|AIB09G4126.1
Group_1050: A.duranensis|ADA02G2351.1 A.duranensis|ADA04G0379.1 A.duranensis|ADA07G1096.1 A.hypogaea|AH00G2567.1 A.hypogaea|AH12G34490.1 A.hypogaea|AH00G2568.1 A.hypogaea|AH04G04300.1 A.hypogaea|AH14G03720.1 A.ipaensis|AIB02G3120.1 A.ipaensis|AIB04G0534.1 A.ipaensis|AIB07G1313.1
Group_1051: A.duranensis|ADA02G2463.1 A.duranensis|ADA06G0366.1 A.duranensis|ADA09G1389.1 A.hypogaea|AH00G2252.1 A.hypogaea|AH09G25340.1 A.hypogaea|AH06G09710.1 A.hypogaea|AH08G08510.1 A.hypogaea|AH19G20920.1 A.ipaensis|AIB02G3265.1 A.ipaensis|AIB06G1059.1 A.ipaensis|AIB09G1983.1
Group_1052: A.duranensis|ADA02G2609.1 A.duranensis|ADA10G3146.1 A.hypogaea|AH03G14650.1 A.hypogaea|AH10G33600.1 A.hypogaea|AH17G26880.1 A.hypogaea|AH03G32290.1 A.hypogaea|AH19G34290.1 A.ipaensis|AIB02G3511.1 A.ipaensis|AIB09G3116.1 A.ipaensis|AIB10G3669.1 A.duranensis|ADA09G2213.1
Group_1053: A.duranensis|ADA02G2629.1 A.duranensis|ADA10G3162.1 A.duranensis|ADA04G2482.1 A.hypogaea|AH03G17160.1 A.hypogaea|AH04G25310.1 A.hypogaea|AH10G33760.1 A.hypogaea|AH14G31950.1 A.hypogaea|AH17G26720.1 A.ipaensis|AIB02G3538.1 A.ipaensis|AIB04G3128.1 A.ipaensis|AIB10G3681.1
Group_1054: A.duranensis|ADA02G2641.1 A.duranensis|ADA09G2220.1 A.duranensis|ADA09G2224.1 A.hypogaea|AH02G31400.1 A.hypogaea|AH03G26900.1 A.hypogaea|AH19G26590.1 A.hypogaea|AH03G26890.1 A.hypogaea|AH19G25890.1 A.ipaensis|AIB02G3551.1 A.ipaensis|AIB09G3127.1 A.ipaensis|AIB09G3133.1
Group_1055: A.duranensis|ADA02G2654.1 A.duranensis|ADA02G2679.1 A.hypogaea|AH02G02260.1 A.hypogaea|AH02G30900.1 A.hypogaea|AH12G02910.1 A.ipaensis|AIB02G0190.1 A.ipaensis|AIB02G3596.1 A.duranensis|ADA02G0226.1 A.hypogaea|AH02G31210.1 A.ipaensis|AIB02G3567.1 A.hypogaea|AH02G31220.1
Group_1056: A.duranensis|ADA02G2693.1 A.duranensis|ADA04G2696.1 A.duranensis|ADA06G1695.1 A.hypogaea|AH02G30780.1 A.hypogaea|AH09G34240.1 A.hypogaea|AH06G17520.1 A.hypogaea|AH14G32950.1 A.hypogaea|AH16G19830.1 A.ipaensis|AIB04G3420.1 A.ipaensis|AIB06G2260.1 A.ipaensis|AIB02G3611.1
Group_1057: A.duranensis|ADA02G2696.1 A.duranensis|ADA06G1676.1 A.duranensis|ADA08G0231.1 A.hypogaea|AH02G30750.1 A.hypogaea|AH06G17630.1 A.hypogaea|AH08G02880.1 A.hypogaea|AH19G28800.1 A.hypogaea|AH13G57590.1 A.ipaensis|AIB02G3614.1 A.ipaensis|AIB06G2230.1 A.ipaensis|AIB07G2551.1
Group_1058: A.duranensis|ADA03G0132.1 A.duranensis|ADA04G0506.1 A.duranensis|ADA08G1317.1 A.hypogaea|AH00G3944.1 A.hypogaea|AH03G01230.1 A.hypogaea|AH16G31420.1 A.hypogaea|AH18G06530.1 A.hypogaea|AH18G06500.1 A.ipaensis|AIB03G0334.1 A.ipaensis|AIB08G0372.1 A.ipaensis|AIB08G0373.1
Group_1059: A.duranensis|ADA03G0133.1 A.duranensis|ADA03G4105.1 A.hypogaea|AH00G3941.1 A.hypogaea|AH00G3943.1 A.hypogaea|AH03G01220.1 A.hypogaea|AH04G04490.1 A.hypogaea|AH03G48580.1 A.ipaensis|AIB03G0335.1 A.ipaensis|AIB03G4857.1 A.ipaensis|AIB07G3207.1 A.duranensis|ADA04G0505.1
Group_1060: A.duranensis|ADA03G0514.1 A.duranensis|ADA05G2025.1 A.hypogaea|AH05G11320.1 A.hypogaea|AH12G02790.1 A.hypogaea|AH15G21810.1 A.hypogaea|AH15G28760.1 A.hypogaea|AH19G26400.1 A.ipaensis|AIB02G0180.1 A.ipaensis|AIB03G0848.1 A.ipaensis|AIB05G4182.1 A.ipaensis|AIB03G4294.1
Group_1061: A.duranensis|ADA03G0779.1 A.duranensis|ADA08G2018.1 A.hypogaea|AH09G34880.1 A.hypogaea|AH09G34850.1 A.hypogaea|AH09G34830.1 A.hypogaea|AH11G39160.1 A.hypogaea|AH18G28300.1 A.hypogaea|AH20G31850.1 A.duranensis|ADA03G0777.1 A.ipaensis|AIB08G2848.1 A.ipaensis|AIB03G2306.1
Group_1062: A.duranensis|ADA03G0980.1 A.duranensis|ADA05G0326.1 A.duranensis|ADA08G1528.1 A.hypogaea|AH03G09950.1 A.hypogaea|AH08G15330.1 A.hypogaea|AH05G03340.1 A.hypogaea|AH13G09090.1 A.hypogaea|AH18G03810.1 A.ipaensis|AIB03G1382.1 A.ipaensis|AIB05G0368.1 A.ipaensis|AIB08G0643.1
Group_1063: A.duranensis|ADA03G1218.1 A.duranensis|ADA03G3282.1 A.duranensis|ADA10G0205.1 A.hypogaea|AH03G16350.1 A.hypogaea|AH03G39870.1 A.hypogaea|AH10G02840.1 A.hypogaea|AH13G16390.1 A.hypogaea|AH20G06950.1 A.ipaensis|AIB03G1654.1 A.ipaensis|AIB03G3933.1 A.ipaensis|AIB10G0397.1
Group_1064: A.duranensis|ADA03G1263.1 A.duranensis|ADA08G1691.1 A.hypogaea|AH03G15960.1 A.hypogaea|AH13G16890.1 A.hypogaea|AH18G09980.1 A.hypogaea|AH08G20250.1 A.hypogaea|AH18G09970.1 A.ipaensis|AIB03G1701.1 A.ipaensis|AIB08G0932.1 A.hypogaea|AH08G20240.1 A.ipaensis|AIB08G0931.1
Group_1065: A.duranensis|ADA03G1558.1 A.duranensis|ADA05G2600.1 A.hypogaea|AH03G17720.1 A.hypogaea|AH13G30460.1 A.hypogaea|AH05G34790.1 A.hypogaea|AH05G34050.1 A.ipaensis|AIB03G2009.1 A.ipaensis|AIB05G3501.1 A.hypogaea|AH03G17710.1 A.hypogaea|AH05G34780.1 A.ipaensis|AIB05G3497.1
Group_1066: A.duranensis|ADA03G1614.1 A.duranensis|ADA08G0892.1 A.duranensis|ADA05G0409.1 A.hypogaea|AH03G18390.1 A.hypogaea|AH05G02480.1 A.hypogaea|AH13G21850.1 A.hypogaea|AH17G36510.1 A.hypogaea|AH08G11050.1 A.ipaensis|AIB03G2068.1 A.ipaensis|AIB07G3668.1 A.ipaensis|AIB05G0481.1
Group_1067: A.duranensis|ADA03G2229.1 A.duranensis|ADA05G3303.1 A.duranensis|ADA05G3306.1 A.hypogaea|AH05G38220.1 A.hypogaea|AH13G27030.1 A.hypogaea|AH15G37540.1 A.hypogaea|AH05G38260.1 A.hypogaea|AH15G37560.1 A.ipaensis|AIB03G2557.1 A.ipaensis|AIB05G4369.1 A.ipaensis|AIB05G4367.1
Group_1068: A.duranensis|ADA03G2398.1 A.duranensis|ADA05G2360.1 A.hypogaea|AH03G28610.1 A.hypogaea|AH08G16170.1 A.hypogaea|AH16G26280.1 A.hypogaea|AH15G36320.1 A.hypogaea|AH08G16160.1 A.hypogaea|AH15G36270.1 A.ipaensis|AIB03G2961.1 A.ipaensis|AIB05G3803.1 A.ipaensis|AIB05G3806.1
Group_1069: A.duranensis|ADA03G2416.1 A.duranensis|ADA05G2020.1 A.duranensis|ADA06G2998.1 A.hypogaea|AH00G3968.1 A.hypogaea|AH05G11370.1 A.hypogaea|AH00G05770.1 A.hypogaea|AH16G42720.1 A.hypogaea|AH15G39540.1 A.ipaensis|AIB03G2985.1 A.ipaensis|AIB05G4189.1 A.ipaensis|AIB06G3965.1
Group_1070: A.duranensis|ADA03G2756.1 A.duranensis|ADA06G2286.1 A.hypogaea|AH03G34490.1 A.hypogaea|AH13G19230.1 A.hypogaea|AH16G11500.1 A.hypogaea|AH10G26820.1 A.hypogaea|AH20G39090.1 A.ipaensis|AIB03G3401.1 A.ipaensis|AIB06G3091.1 A.ipaensis|AIB10G3426.1 A.duranensis|ADA10G2963.1
Group_1071: A.duranensis|ADA03G2785.1 A.duranensis|ADA03G2787.1 A.duranensis|ADA05G1278.1 A.hypogaea|AH00G2129.1 A.hypogaea|AH03G35140.1 A.hypogaea|AH03G35110.1 A.hypogaea|AH05G12600.1 A.hypogaea|AH13G35900.1 A.hypogaea|AH16G03740.1 A.ipaensis|AIB05G1411.1 A.ipaensis|AIB06G1491.1
Group_1072: A.duranensis|ADA03G2840.1 A.duranensis|ADA08G2446.1 A.duranensis|ADA09G3037.1 A.hypogaea|AH09G35610.1 A.hypogaea|AH09G28480.1 A.hypogaea|AH08G22360.1 A.hypogaea|AH18G39160.1 A.hypogaea|AH09G38560.1 A.ipaensis|AIB03G3518.1 A.ipaensis|AIB08G3658.1 A.ipaensis|AIB09G3668.1
Group_1073: A.duranensis|ADA03G2875.1 A.duranensis|ADA08G0595.1 A.duranensis|ADA08G2400.1 A.hypogaea|AH09G27040.1 A.hypogaea|AH08G25090.1 A.hypogaea|AH13G37150.1 A.hypogaea|AH17G34720.1 A.hypogaea|AH18G36800.1 A.ipaensis|AIB03G3563.1 A.ipaensis|AIB07G3276.1 A.ipaensis|AIB08G3572.1
Group_1074: A.duranensis|ADA03G3098.1 A.duranensis|ADA03G3825.1 A.duranensis|ADA05G0019.1 A.hypogaea|AH00G2540.1 A.hypogaea|AH03G37440.1 A.hypogaea|AH13G39490.1 A.hypogaea|AH13G51780.1 A.hypogaea|AH05G41080.1 A.ipaensis|AIB03G3813.1 A.ipaensis|AIB03G4521.1 A.ipaensis|AIB05G0028.1
[truncated: 29,194 more rows]

## Sheet: SD9b_Ah-Ad-Ai number stat
Supplementary Data Set 9b Statistics of cluster numbers in peanut and ancestors					Statistics of Supplementary Data 9b.
[truncated: 30,282 more rows]

[truncated: 1 more sheets: SD9c_Stat_subA_subB_Ad_Ai]
