# Supplementary material for: The genome of cultivated peanut provides insight into legume karyotypes, polyploid evolution and crop domestication
Source: Nat Genet. 2019 May 1;51(5):865–76. doi: 10.1038/s41588-019-0402-2 (PMC7188672; doi:10.1038/s41588-019-0402-2)
Supplement: Supplementary file 8 — R-gene statistics. [file 41588_2019_402_MOESM8_ESM.xlsx]

## Sheet: S.D-10a_R-gene annotation
Supplementary Set Data 10a The structure and locus of R gene in cultivated peanut.
ID	TIR	NB-ARC	NBS blastp	LRR_1	LRR_2	LRR_3	LRR_4	LRR_5	LRR_6	LRR_8	LRR_9	Length (bp)	Class	T	N	L	Domains	Chrom	Start	End	Strand	Description
AH12G28540.1	4e-86	2.9e-61	9.27e-59	-	-	-	-	-	-	0.00046	-	1887	NBS_TIR	T	N	L	TNL	Chr12	102756894	102769988	-	Disease resistance protein (TIR-NBS-LRR class) family [Source:TAIR%3BAcc:AT5G36930]
AH18G10650.1	6.5e-77	3.1e-28	2.2e-63	0.12	-	-	0.0014	-	-	2.6e-05	-	948	NBS_TIR	T	N	L	TNL	Chr18	14545500	14549731	-	disease resistance protein (TIR-NBS-LRR class)%2C putative [Source:TAIR%3BAcc:AT5G17680]
AH18G10940.1	1e-76	1.2e-18	6.6e-28	0.0025	-	-	6e-11	-	-	7.3e-10	-	909	NBS_TIR	T	N	L	TNL	Chr18	14915171	14920019	-	disease resistance protein (TIR-NBS-LRR class)%2C putative [Source:TAIR%3BAcc:AT1G27180]
AH08G20240.1	1.7e-75	5.3e-13	7.23e-25	0.00093	-	-	1e-10	0.0011	1.2	4.7e-11	-	861	NBS_TIR	T	N	L	TNL	Chr08	35421538	35425923	-	disease resistance protein (TIR-NBS-LRR class)%2C putative [Source:TAIR%3BAcc:AT1G27180]
AH04G32260.1	1.3e-53	8.4e-40	2.82e-65	0.0048	-	0.00039	2.6e-08	-	8.2	-	-	1097	NBS_TIR	T	N	L	TNL	Chr04	117340791	117348328	+	disease resistance protein (TIR-NBS-LRR class)%2C putative [Source:TAIR%3BAcc:AT5G17680]
AH04G32290.1	5.5e-53	1.7e-38	4.17e-68	-	-	1.3e-08	0.0017	-	-	3e-07	-	1236	NBS_TIR	T	N	L	TNL	Chr04	117366922	117374127	+	disease resistance protein (TIR-NBS-LRR class)%2C putative [Source:TAIR%3BAcc:AT5G17680]
AH09G05430.1	3.5e-51	1.6e-25	2.85e-58	-	-	1.7e-06	0.00052	-	-	9.3e-05	-	1427	NBS_TIR	T	N	L	TNL	Chr09	7200242	7206624	-	disease resistance protein (TIR-NBS-LRR class)%2C putative [Source:TAIR%3BAcc:AT5G17680]
AH18G39110.1	3.7e-51	5.4e-73	1.11e-62	-	-	2	2e-19	-	-	1.8e-16	-	1884	NBS_TIR	T	N	L	TNL	Chr18	133595281	133605239	+	disease resistance protein (TIR-NBS-LRR class)%2C putative [Source:TAIR%3BAcc:AT5G17680]
AH14G34730.1	1.3e-50	4.9e-115	2.09e-62	-	-	0.00018	1.5e-23	-	-	1.7e-21	-	3441	NBS_TIR	T	N	L	TNL	Chr14	117920701	117952201	+	disease resistance protein (TIR-NBS-LRR class)%2C putative [Source:TAIR%3BAcc:AT5G17680]
AH15G37890.1	1.3e-50	9.9e-30	4.46e-50	-	-	-	-	-	-	-	-	492	NBS_TIR	T	N	x	TNx	Chr15	147706188	147708158	-	Disease resistance protein (TIR-NBS-LRR class) family [Source:TAIR%3BAcc:AT5G36930]
AH05G38830.1	6.4e-50	2.4e-33	3e-89	0.071	-	-	3.7e-07	-	-	1.3e-06	-	981	NBS_TIR	T	N	L	TNL	Chr05	112766810	112770756	+	disease resistance protein (TIR-NBS-LRR class)%2C putative [Source:TAIR%3BAcc:AT5G17680]
AH04G32310.1	7.2e-50	7.3e-31	1.7e-63	3.6	-	0.0037	6.8e-10	0.0038	-	1.4e-08	-	1150	NBS_TIR	T	N	L	TNL	Chr04	117417318	117426087	+	disease resistance protein (TIR-NBS-LRR class)%2C putative [Source:TAIR%3BAcc:AT5G17680]
AH14G31510.1	2.4e-49	3e-34	8e-69	0.13	-	0.0076	8.3e-07	0.011	0.81	2.4e-10	-	981	NBS_TIR	T	N	L	TNL	Chr14	111464808	111469346	-	disease resistance protein (TIR-NBS-LRR class)%2C putative [Source:TAIR%3BAcc:AT5G17680]
AH02G02300.1	5.9e-49	6e-33	3.8e-50	0.02	-	-	3.2e-05	-	-	1.5e-05	-	792	NBS_TIR	T	N	L	TNL	Chr02	2647802	2652656	+	disease resistance protein (TIR-NBS-LRR class)%2C putative [Source:TAIR%3BAcc:AT5G17680]
AH02G02410.1	6.8e-49	7.3e-36	2.75e-76	0.023	-	-	1.2e-15	-	-	3.3e-14	-	1198	NBS_TIR	T	N	L	TNL	Chr02	2806302	2815992	-	disease resistance protein (TIR-NBS-LRR class)%2C putative [Source:TAIR%3BAcc:AT5G17680]
AH14G34800.1	7.2e-49	3.3e-37	5.66e-66	1.4	-	3e-05	1.2e-11	-	-	6.7e-10	-	1115	NBS_TIR	T	N	L	TNL	Chr14	118040467	118045015	-	disease resistance protein (TIR-NBS-LRR class)%2C putative [Source:TAIR%3BAcc:AT5G17680]
AH18G11050.1	7.4e-49	2.4e-32	1.56e-73	0.0021	-	-	4e-14	-	-	5.2e-12	-	1086	NBS_TIR	T	N	L	TNL	Chr18	15079981	15087364	+	disease resistance protein (TIR-NBS-LRR class)%2C putative [Source:TAIR%3BAcc:AT5G17680]
AH14G17960.1	1.1e-48	6.2e-31	6.02e-80	-	-	1.4e-07	4.9e-07	-	-	8.4e-11	-	1379	NBS_TIR	T	N	L	TNL	Chr14	38116957	38123153	-	disease resistance protein (TIR-NBS-LRR class)%2C putative [Source:TAIR%3BAcc:AT5G17680]
AH04G32330.1	3.7e-48	2.5e-29	5.13e-57	0.045	-	-	1.9e-05	-	0.11	3.7e-05	-	671	NBS_TIR	T	N	L	TNL	Chr04	117449084	117451864	+	disease resistance protein (TIR-NBS-LRR class)%2C putative [Source:TAIR%3BAcc:AT5G17680]
AH09G09430.1	7.3e-48	7e-32	6.38e-72	-	-	0.00069	1.6e-10	-	-	5.1e-09	-	1167	NBS_TIR	T	N	L	TNL	Chr09	13474524	13490672	-	Disease resistance protein (TIR-NBS-LRR class) family [Source:TAIR%3BAcc:AT5G41750]
AH16G10310.1	5.6e-47	1.2e-30	4.23e-66	0.41	-	-	1.2e-14	0.00044	0.05	2.1e-10	-	1785	NBS_TIR	T	N	L	TNL	Chr16	17494160	17503216	-	Disease resistance protein (TIR-NBS-LRR class) family [Source:TAIR%3BAcc:AT5G36930]
AH02G29270.1	8.7e-47	3.1e-33	9.03e-71	0.13	-	-	3.7e-06	0.00012	-	0.00013	-	924	NBS_TIR	T	N	L	TNL	Chr02	95955936	95960449	-	disease resistance protein (TIR-NBS-LRR class)%2C putative [Source:TAIR%3BAcc:AT5G17680]
AH06G06360.1	2.6e-46	3.6e-30	6.94e-65	-	-	-	4.6e-12	0.0027	-	1.3e-08	-	1778	NBS_TIR	T	N	L	TNL	Chr06	9566695	9575402	-	zinc finger (Ran-binding) family protein [Source:TAIR%3BAcc:AT1G55040]
AH03G04810.1	3e-46	5.8e-35	2.74e-72	0.017	-	-	1.3e-12	0.012	0.0011	9e-13	-	1117	NBS_TIR	T	N	L	TNL	Chr03	5447016	5454050	+	disease resistance protein (TIR-NBS-LRR class)%2C putative [Source:TAIR%3BAcc:AT5G17680]
AH15G37490.1	2.7e-45	1.2e-36	1.15e-65	-	-	-	-	-	-	-	-	703	NBS_TIR	T	N	x	TNx	Chr15	147034709	147039238	+	Disease resistance protein (TIR-NBS-LRR class) family [Source:TAIR%3BAcc:AT5G36930]
AH19G06410.1	3.7e-45	2.1e-21	4.72e-61	-	-	5.3e-05	2.5e-06	0.018	-	1e-06	-	1572	NBS_TIR	T	N	L	TNL	Chr19	8869896	8876979	+	Disease resistance protein (TIR-NBS-LRR class) family [Source:TAIR%3BAcc:AT5G41750]
AH12G28410.1	8.5e-45	1.2e-34	1.49e-66	0.084	-	-	0.00037	-	-	6.5e-09	-	1059	NBS_TIR	T	N	L	TNL	Chr12	102559200	102573023	+	Disease resistance protein (TIR-NBS-LRR class) family [Source:TAIR%3BAcc:AT5G36930]
AH09G05440.1	1.6e-44	1e-21	1.07e-59	-	-	0.00041	3.3e-06	0.051	-	1.2e-08	-	1575	NBS_TIR	T	N	L	TNL	Chr09	7211009	7218092	+	Disease resistance protein (TIR-NBS-LRR class) family [Source:TAIR%3BAcc:AT4G12010]
AH03G06390.1	4.1e-44	3.1e-31	1.72e-72	0.00023	-	-	2.3e-11	-	5.4e-06	7.8e-14	-	1130	NBS_TIR	T	N	L	TNL	Chr03	7408781	7413976	-	disease resistance protein (TIR-NBS-LRR class)%2C putative [Source:TAIR%3BAcc:AT5G17680]
AH11G04920.1	1.2e-43	6.7e-33	4e-83	-	-	-	1.3e-12	-	0.0014	8.2e-06	-	1382	NBS_TIR	T	N	L	TNL	Chr11	6544052	6556286	+	disease resistance protein (TIR-NBS-LRR class)%2C putative [Source:TAIR%3BAcc:AT5G17680]
AH19G05930.1	3e-43	3.6e-35	2.99e-62	-	-	3.3e-08	-	-	-	-	-	1025	NBS_TIR	T	N	L	TNL	Chr19	8175706	8187287	-	disease resistance protein (TIR-NBS-LRR class)%2C putative [Source:TAIR%3BAcc:AT5G17680]
AH02G25060.1	1.3e-42	7.9e-101	6.01e-62	-	-	-	0.004	-	-	1.5e-07	-	2321	NBS_TIR	T	N	L	TNL	Chr02	88914749	88938149	+	Disease resistance protein (TIR-NBS-LRR class) family [Source:TAIR%3BAcc:AT5G36930]
AH02G24910.1	4e-42	1.4e-58	1.65e-65	-	-	-	8.1e-06	-	-	1.5e-05	-	1638	NBS_TIR	T	N	L	TNL	Chr02	88660140	88668575	+	Disease resistance protein (TIR-NBS-LRR class) family [Source:TAIR%3BAcc:AT5G36930]
AH12G28370.1	2.2e-41	6.6e-59	2.79e-65	-	-	-	0.0014	-	-	0.0011	-	1530	NBS_TIR	T	N	L	TNL	Chr12	102426557	102434922	+	Disease resistance protein (TIR-NBS-LRR class) family [Source:TAIR%3BAcc:AT5G36930]
AH02G25070.1	3.9e-41	2.6e-62	3.63e-55	-	-	-	-	-	-	2.4e-07	-	1696	NBS_TIR	T	N	L	TNL	Chr02	88938945	88954205	-	Disease resistance protein (TIR-NBS-LRR class) family [Source:TAIR%3BAcc:AT5G36930]
AH03G06420.1	8.5e-41	4.9e-33	2.53e-71	0.17	-	-	6.3e-09	-	0.0033	4.1e-10	-	1120	NBS_TIR	T	N	L	TNL	Chr03	7450006	7456926	-	disease resistance protein (TIR-NBS-LRR class)%2C putative [Source:TAIR%3BAcc:AT5G17680]
AH05G10910.1	7.9e-40	2.7e-34	1.12e-53	0.1	-	-	2.5e-25	0.0046	-	1e-28	-	1422	NBS_TIR	T	N	L	TNL	Chr05	23964403	23975469	-	transmembrane receptors%3BATP binding [Source:TAIR%3BAcc:AT1G27170]
AH14G44590.1	2.4e-38	8.5e-72	1.3e-46	-	-	-	-	-	-	-	-	803	NBS_CC	T	N	x	TNx	Chr14	131693254	131696164	-	transmembrane receptors%3BATP binding [Source:TAIR%3BAcc:AT1G27170]
AH09G24710.1	1.2e-37	1.1e-30	1.06e-71	-	-	0.00024	-	9.7e-05	-	0.00046	-	1171	NBS_TIR	T	N	L	TNL	Chr09	95479049	95485709	+	disease resistance protein (TIR-NBS-LRR class)%2C putative [Source:TAIR%3BAcc:AT5G17680]
AH19G29600.1	2.6e-37	1.1e-29	5.78e-70	-	-	0.00021	-	0.00014	-	0.00039	-	1141	NBS_TIR	T	N	L	TNL	Chr19	124335688	124342032	+	disease resistance protein (TIR-NBS-LRR class)%2C putative [Source:TAIR%3BAcc:AT5G17680]
AH14G41960.1	2e-36	3.2e-84	6.65e-58	-	-	-	1.1e-05	-	-	0.11	-	965	NBS_CC	T	N	L	TNL	Chr14	128676972	128680417	+	Disease resistance protein (CC-NBS-LRR class) family [Source:TAIR%3BAcc:AT1G53350]
AH14G41900.1	7.6e-35	2.4e-78	6.31e-55	-	-	-	-	-	-	-	-	817	NBS_CC	T	N	x	TNx	Chr14	128561166	128565223	+	Disease resistance protein (CC-NBS-LRR class) family [Source:TAIR%3BAcc:AT1G53350]
AH17G35530.1	3.1e-33	7.7e-68	6.8e-41	-	-	-	-	-	-	-	-	845	NBS_CC	T	N	x	TNx	Chr17	125174923	125183417	-	Disease resistance protein (TIR-NBS-LRR class) family [Source:TAIR%3BAcc:AT5G48770]
AH02G24770.1	2.3e-32	1.8e-43	9.9e-41	-	-	-	-	-	-	-	-	724	NBS_TIR	T	N	x	TNx	Chr02	88405935	88410320	-	Disease resistance protein (TIR-NBS-LRR class) family [Source:TAIR%3BAcc:AT5G36930]
AH14G42490.1	7.4e-32	2e-72	1.72e-49	-	-	-	-	-	-	-	-	1037	NBS_CC	T	N	x	TNx	Chr14	129341633	129344958	+	Disease resistance protein RPP13 [Source:Uniprot/SWISSPROT%3BAcc:Q9M667]
AH04G32350.1	6.9e-31	8.7e-38	1.28e-68	1.5e-05	-	0.0014	2.1e-11	-	0.16	0.00022	-	734	NBS_TIR	T	N	L	TNL	Chr04	117510264	117514881	+	disease resistance protein (TIR-NBS-LRR class)%2C putative [Source:TAIR%3BAcc:AT5G17680]
AH14G44240.1	1.3e-30	8e-61	2.9e-39	-	-	-	-	-	-	-	-	881	NBS_CC	T	N	x	TNx	Chr14	131180364	131185775	+	Disease resistance protein (TIR-NBS-LRR class) [Source:TAIR%3BAcc:AT1G72840]
AH14G34900.1	2e-30	5.8e-40	1.3e-66	0.0025	-	0.00095	8.9e-12	-	0.0018	5.7e-14	-	945	NBS_TIR	T	N	L	TNL	Chr14	118169152	118183120	+	disease resistance protein (TIR-NBS-LRR class)%2C putative [Source:TAIR%3BAcc:AT5G17680]
AH05G24200.1	4.5e-25	2.8e-25	3.03e-63	0.095	-	-	1.2e-08	-	-	2.6e-06	-	1060	NBS_TIR	T	N	L	TNL	Chr05	88995113	89001445	+	disease resistance protein (TIR-NBS-LRR class)%2C putative [Source:TAIR%3BAcc:AT5G17680]
AH13G00750.1	6.7e-25	8.1e-32	4.82e-65	0.0001	-	0.0003	1.7e-09	-	0.053	1.8e-13	-	1010	NBS_TIR	T	N	L	TNL	Chr13	732007	736382	+	disease resistance protein (TIR-NBS-LRR class)%2C putative [Source:TAIR%3BAcc:AT5G17680]
AH18G35710.1	1.2e-23	2e-26	1.24e-35	-	-	-	-	-	-	-	-	424	NBS_TIR	T	N	x	TNx	Chr18	128433121	128435335	+	Disease resistance protein (TIR-NBS-LRR class) family [Source:TAIR%3BAcc:AT5G48770]
AH12G28250.1	5e-22	6.3e-57	1.69e-63	1.7	-	-	0.00035	-	-	3.6e-06	-	1869	NBS_TIR	T	N	L	TNL	Chr12	102051186	102069814	-	Disease resistance protein (TIR-NBS-LRR class) family [Source:TAIR%3BAcc:AT5G36930]
AH12G28270.1	4.6e-21	2.2e-45	9.05e-37	-	-	-	-	-	-	-	-	1079	NBS_TIR	T	N	x	TNx	Chr12	102159878	102177291	+	Disease resistance protein (TIR-NBS-LRR class) family [Source:TAIR%3BAcc:AT5G36930]
AH12G28280.1	3.2e-20	4.2e-55	7.65e-65	-	-	-	-	-	-	0.00017	-	1408	NBS_TIR	T	N	L	TNL	Chr12	102176890	102185796	-	Disease resistance protein (TIR-NBS-LRR class) family [Source:TAIR%3BAcc:AT5G36930]
AH02G24780.1	3.6e-20	1.1e-73	1.06e-56	0.066	-	-	6.1e-05	-	-	3.9e-06	-	1849	NBS_TIR	T	N	L	TNL	Chr02	88416381	88429043	-	Disease resistance protein (TIR-NBS-LRR class) family [Source:TAIR%3BAcc:AT5G36930]
AH12G34890.1	2.4e-18	4.3e-37	1.69e-75	0.82	-	2.4e-07	1.1e-05	0.027	-	-	-	1087	NBS_TIR	T	N	L	TNL	Chr12	113805464	113816662	-	disease resistance protein (TIR-NBS-LRR class)%2C putative [Source:TAIR%3BAcc:AT5G17680]
AH12G28090.1	1e-17	1e-48	6.91e-54	-	-	-	0.0023	-	-	0.0024	-	1360	NBS_TIR	T	N	L	TNL	Chr12	101850630	101860680	-	Disease resistance protein (TIR-NBS-LRR class) family [Source:TAIR%3BAcc:AT5G36930]
AH02G24760.1	1.1e-17	1.1e-56	1.15e-64	-	-	-	-	-	-	-	-	1341	NBS_TIR	T	N	x	TNx	Chr02	88394439	88404280	-	Disease resistance protein (TIR-NBS-LRR class) family [Source:TAIR%3BAcc:AT5G36930]
AH12G28210.1	2.8e-17	8.3e-48	2.47e-64	0.011	-	-	6.8e-05	-	-	6.1e-09	-	1412	NBS_TIR	T	N	L	TNL	Chr12	101990801	101999097	-	Disease resistance protein (TIR-NBS-LRR class) family [Source:TAIR%3BAcc:AT5G36930]
AH12G28040.1	4.3e-17	1.4e-47	1.08e-35	0.08	-	-	0.0002	-	-	1.7e-07	-	1353	NBS_TIR	T	N	L	TNL	Chr12	101762726	101779180	-	Disease resistance protein (TIR-NBS-LRR class) family [Source:TAIR%3BAcc:AT5G36930]
AH02G31170.1	2.2e-16	1.8e-30	1.23e-84	7.8	-	1.9e-07	4.4e-05	-	-	-	-	1023	NBS_TIR	T	N	L	TNL	Chr02	98538587	98549107	+	disease resistance protein (TIR-NBS-LRR class)%2C putative [Source:TAIR%3BAcc:AT5G17680]
AH08G26320.1	4.6e-14	6.4e-26	1.42e-34	-	-	-	-	-	-	-	-	393	NBS_TIR	T	N	x	TNx	Chr08	45027189	45029351	+	disease resistance protein (TIR-NBS-LRR class)%2C putative [Source:TAIR%3BAcc:AT5G17680]
AH02G24920.1	2.4e-13	3e-64	4.49e-70	-	-	-	-	-	-	3.7e-05	-	1751	NBS_TIR	T	N	L	TNL	Chr02	88713731	88726140	+	Disease resistance protein (TIR-NBS-LRR class) family [Source:TAIR%3BAcc:AT5G36930]
AH14G41990.1	4.4e-08	3.7e-83	5.87e-55	-	-	-	0.00031	-	-	0.93	-	1016	NBS_CC	T	N	L	TNL	Chr14	128735910	128739508	+	Disease resistance protein (CC-NBS-LRR class) family [Source:TAIR%3BAcc:AT1G53350]
AH17G34500.1	1.2e-07	1.9e-17	1.02e-23	-	-	-	-	-	-	-	-	303	NBS_TIR	T	N	x	TNx	Chr17	123234857	123237642	+	Disease resistance protein (TIR-NBS-LRR class) [Source:TAIR%3BAcc:AT1G72840]
AH14G41950.1	7.6e-07	6.9e-40	3.69e-20	-	-	-	-	-	-	-	-	423	NBS_CC	T	N	x	TNx	Chr14	128633747	128635957	+	Disease resistance protein (TIR-NBS-LRR class) family [Source:TAIR%3BAcc:AT5G48770]
AH16G29190.1	-	7.8e-51	7.77e-42	-	-	-	-	-	0.011	2.5e-11	-	1980	NBS_CC	x	N	L	xNL	Chr16	111838921	111852223	+	Probable disease resistance protein At4g27220 [Source:Uniprot/SWISSPROT%3BAcc:O81825]
AH12G36510.1	-	2.7e-34	2.54e-18	0.0095	-	-	1.5e-10	-	-	0.0032	-	966	NBS_CC	x	N	L	xNL	Chr12	116019311	116022673	-	Putative disease resistance RPP13-like protein 1 [Source:Uniprot/SWISSPROT%3BAcc:Q9LRR4]
AH12G36530.1	-	5.3e-61	1.07e-52	0.0081	-	-	3.2e-07	-	-	1.9e-07	-	768	NBS_CC	x	N	L	xNL	Chr12	116041009	116043632	-	Putative disease resistance RPP13-like protein 1 [Source:Uniprot/SWISSPROT%3BAcc:Q9LRR4]
AH12G36540.1	-	7.9e-63	1.17e-56	3.8	-	-	1.2e-05	-	-	0.071	-	1034	NBS_CC	x	N	L	xNL	Chr12	116044741	116053942	-	Putative disease resistance RPP13-like protein 1 [Source:Uniprot/SWISSPROT%3BAcc:Q9LRR4]
AH12G36570.1	-	1.3e-65	1.83e-55	1.5	-	-	1.8e-06	-	0.00057	-	-	1001	NBS_CC	x	N	L	xNL	Chr12	116082765	116086387	-	Putative disease resistance RPP13-like protein 1 [Source:Uniprot/SWISSPROT%3BAcc:Q9LRR4]
AH12G36880.1	-	2.5e-62	2.01e-58	0.003	-	-	9.5e-14	-	-	1.1e-06	-	1084	NBS_CC	x	N	L	xNL	Chr12	116373831	116377172	-	Putative disease resistance RPP13-like protein 1 [Source:Uniprot/SWISSPROT%3BAcc:Q9LRR4]
AH12G36900.1	-	7.4e-63	2.19e-58	0.041	-	-	7.3e-14	-	-	3.9e-07	-	1102	NBS_CC	x	N	L	xNL	Chr12	116389249	116392595	-	Putative disease resistance RPP13-like protein 1 [Source:Uniprot/SWISSPROT%3BAcc:Q9LRR4]
AH12G37080.1	-	4e-61	1.39e-60	0.73	-	-	1.4e-11	-	0.0027	2.6e-08	-	1458	NBS_CC	x	N	L	xNL	Chr12	116605746	116616666	-	Putative disease resistance RPP13-like protein 1 [Source:Uniprot/SWISSPROT%3BAcc:Q9LRR4]
AH12G37210.1	-	1.8e-46	1.94e-31	0.0012	-	-	2.2e-09	-	-	9.1e-09	0.03	1020	NBS_CC	x	N	L	xNL	Chr12	116702327	116705951	+	Putative disease resistance RPP13-like protein 1 [Source:Uniprot/SWISSPROT%3BAcc:Q9LRR4]
AH12G37220.1	-	4.5e-21	1.38e-17	-	-	-	-	-	-	-	-	350	NBS_CC	x	N	x	xNx	Chr12	116707048	116712010	+	Putative disease resistance RPP13-like protein 1 [Source:Uniprot/SWISSPROT%3BAcc:Q9LRR4]
AH12G35430.1	-	1.7e-34	7.19e-82	0.049	-	1.4e-07	-	-	-	0.00033	-	1094	NBS_TIR	x	N	L	xNL	Chr12	114470647	114481205	+	disease resistance protein (TIR-NBS-LRR class)%2C putative [Source:TAIR%3BAcc:AT5G17680]
AH12G35570.1	-	5.9e-35	7.25e-74	0.00013	-	5.1e-09	5.3e-12	1.1	-	0.00013	-	921	NBS_TIR	x	N	L	xNL	Chr12	114643103	114646168	-	disease resistance protein (TIR-NBS-LRR class)%2C putative [Source:TAIR%3BAcc:AT5G17680]
AH12G36180.1	-	2.6e-18	2.5e-15	-	-	-	2.2e-08	-	-	0.0014	-	778	NBS_CC	x	N	L	xNL	Chr12	115613555	115622630	+	Putative disease resistance RPP13-like protein 1 [Source:Uniprot/SWISSPROT%3BAcc:Q9LRR4]
AH18G29710.1	-	1.3e-13	1.75e-20	0.032	-	-	4.4e-05	-	-	8.9e-05	-	618	NBS_TIR	x	N	L	xNL	Chr18	114048768	114051596	+	disease resistance protein (TIR-NBS-LRR class)%2C putative [Source:TAIR%3BAcc:AT5G17680]
AH00G07650.1	-	1.6e-25	3.95e-50	0.89	-	8.4e-11	4.5e-06	0.0011	-	1.6e-06	-	890	NBS_TIR	x	N	L	xNL	Chr00	22083353	22096787	+	disease resistance protein (TIR-NBS-LRR class)%2C putative [Source:TAIR%3BAcc:AT5G17680]
AH13G08520.1	-	8.8e-17	2.82e-54	8.3	-	2.6e-06	2.5e-08	-	8.8	1.7e-13	-	852	NBS_TIR	x	N	L	xNL	Chr13	10156213	10160077	-	disease resistance protein (TIR-NBS-LRR class)%2C putative [Source:TAIR%3BAcc:AT5G17680]
AH01G29800.1	-	1.2e-49	7.82e-31	0.022	-	-	2.7e-07	-	-	0.012	-	850	NBS_CC	x	N	L	xNL	Chr01	98923238	98926887	+	Putative disease resistance RPP13-like protein 1 [Source:Uniprot/SWISSPROT%3BAcc:Q9LRR4]
AH14G35280.1	-	4.3e-59	3.02e-60	0.85	-	0.0003	3.4e-08	-	-	2.9e-12	-	1602	NBS_TIR	x	N	L	xNL	Chr14	119195165	119207746	-	disease resistance protein (TIR-NBS-LRR class)%2C putative [Source:TAIR%3BAcc:AT5G17680]
AH14G35250.1	-	3.1e-17	2.97e-36	-	-	-	-	-	-	-	-	344	NBS_TIR	x	N	x	xNx	Chr14	119158641	119160400	-	disease resistance protein (TIR-NBS-LRR class)%2C putative [Source:TAIR%3BAcc:AT5G17680]
AH14G35270.1	-	1.6e-32	4.82e-66	-	-	1.9e-07	6.7e-15	-	-	5.5e-10	-	1426	NBS_TIR	x	N	L	xNL	Chr14	119178662	119191569	-	disease resistance protein (TIR-NBS-LRR class)%2C putative [Source:TAIR%3BAcc:AT5G17680]
AH01G00230.1	-	9e-20	1.02e-16	0.0067	-	-	5.2e-07	-	-	-	-	624	NBS_CC	x	N	L	xNL	Chr01	327336	334388	+	Probable disease resistance protein At5g66900 [Source:Uniprot/SWISSPROT%3BAcc:Q9FKZ1]
AH01G00300.1	-	8.4e-23	1.4e-17	-	-	-	-	-	-	0.00028	-	1342	NBS_CC	x	N	L	xNL	Chr01	485218	497569	-	Deoxyhypusine hydroxylase [Source:Uniprot/SWISSPROT%3BAcc:Q94JW0]
AH01G00310.1	-	4.8e-28	2.89e-17	3.2	-	-	1.9e-05	-	-	4.5e-06	-	801	NBS_CC	x	N	L	xNL	Chr01	515897	525822	-	Probable disease resistance protein At5g66900 [Source:Uniprot/SWISSPROT%3BAcc:Q9FKZ1]
AH01G00320.1	-	7e-29	5.02e-27	0.036	-	-	0.0017	-	-	3.9e-05	-	819	NBS_CC	x	N	L	xNL	Chr01	548568	554626	-	Probable disease resistance protein At5g66900 [Source:Uniprot/SWISSPROT%3BAcc:Q9FKZ1]
AH01G02230.1	-	2.1e-58	4.83e-30	-	-	-	2e-09	-	-	1.7e-06	-	1109	NBS_CC	x	N	L	xNL	Chr01	3172522	3181256	+	Disease resistance protein RPM1 [Source:Uniprot/SWISSPROT%3BAcc:Q39214]
AH01G03410.1	-	8e-34	1.56e-85	2.4	-	-	9.1e-14	-	-	2.6e-06	-	1342	NBS_TIR	x	N	L	xNL	Chr01	4748863	4759074	-	disease resistance protein (TIR-NBS-LRR class)%2C putative [Source:TAIR%3BAcc:AT5G17680]
AH01G08490.1	-	5.3e-30	1.19e-63	-	-	-	-	-	-	9.7	-	1100	NBS_TIR	x	N	L	xNL	Chr01	11767868	11775193	-	disease resistance protein (TIR-NBS-LRR class)%2C putative [Source:TAIR%3BAcc:AT5G17680]
AH01G07850.1	-	3.3e-45	1.15e-34	-	-	-	3.7e-09	-	-	0.00013	-	986	NBS_CC	x	N	L	xNL	Chr01	11023857	11028563	+	Putative disease resistance RPP13-like protein 1 [Source:Uniprot/SWISSPROT%3BAcc:Q9LRR4]
AH01G07830.1	-	1.7e-61	2.21e-55	-	-	-	1.5e-20	-	4.8	3.2e-11	-	1068	NBS_CC	x	N	L	xNL	Chr01	11015104	11020154	+	Putative disease resistance RPP13-like protein 1 [Source:Uniprot/SWISSPROT%3BAcc:Q9LRR4]
AH01G07820.1	-	5.2e-64	7.37e-57	-	-	-	6e-19	-	-	5.9e-10	-	1313	NBS_CC	x	N	L	xNL	Chr01	11000569	11012506	+	Putative disease resistance RPP13-like protein 1 [Source:Uniprot/SWISSPROT%3BAcc:Q9LRR4]
AH02G01440.1	-	2.3e-46	6.23e-27	8.6	-	-	2.6e-08	-	-	1e-05	-	986	NBS_CC	x	N	L	xNL	Chr02	1728277	1735230	-	Putative disease resistance RPP13-like protein 1 [Source:Uniprot/SWISSPROT%3BAcc:Q9LRR4]
AH02G01470.1	-	1e-46	2.83e-28	6	-	-	4.7e-09	-	-	1e-08	-	987	NBS_CC	x	N	L	xNL	Chr02	1771800	1775480	-	Putative disease resistance RPP13-like protein 1 [Source:Uniprot/SWISSPROT%3BAcc:Q9LRR4]
AH02G01610.1	-	1.2e-41	4.36e-23	-	-	-	1.9e-12	-	-	3.2e-11	-	2418	NBS_CC	x	N	L	xNL	Chr02	1903529	1917185	+	cysteine-rich RLK (RECEPTOR-like protein kinase) 8 [Source:TAIR%3BAcc:AT4G23160]
AH02G01630.1	-	5.8e-37	1.88e-22	5	-	-	3.5e-15	-	4.2	6.6e-13	-	1252	NBS_CC	x	N	L	xNL	Chr02	1943667	1948260	+	Putative disease resistance RPP13-like protein 1 [Source:Uniprot/SWISSPROT%3BAcc:Q9LRR4]
AH02G01650.1	-	3.5e-59	7.96e-53	1.4	-	-	8.8e-14	-	4.3e-05	8.8e-13	-	1390	NBS_CC	x	N	L	xNL	Chr02	1951440	1961391	+	Putative disease resistance RPP13-like protein 1 [Source:Uniprot/SWISSPROT%3BAcc:Q9LRR4]
AH02G01670.1	-	1.4e-47	7.22e-30	3.6	-	-	3.5e-10	-	-	5.2e-06	-	926	NBS_CC	x	N	L	xNL	Chr02	2003278	2006961	+	Putative disease resistance RPP13-like protein 1 [Source:Uniprot/SWISSPROT%3BAcc:Q9LRR4]
AH02G01680.1	-	1.4e-25	4.48e-33	-	-	-	1e-14	-	0.01	8.4e-08	-	1060	NBS_CC	x	N	L	xNL	Chr02	2020216	2029422	+	Putative disease resistance RPP13-like protein 1 [Source:Uniprot/SWISSPROT%3BAcc:Q9LRR4]
AH02G01840.1	-	1.8e-42	1.56e-30	7.5	-	-	1.2e-06	-	-	2.4e-05	-	952	NBS_CC	x	N	L	xNL	Chr02	2207375	2211001	-	Putative disease resistance RPP13-like protein 1 [Source:Uniprot/SWISSPROT%3BAcc:Q9LRR4]
AH02G02040.1	-	3.1e-46	3.13e-33	6.9	-	-	3.7e-06	-	-	2.5e-06	-	546	NBS_CC	x	N	L	xNL	Chr02	2399823	2404283	+	Putative disease resistance RPP13-like protein 1 [Source:Uniprot/SWISSPROT%3BAcc:Q9LRR4]
AH02G02110.1	-	1.1e-23	6.37e-11	0.022	-	-	1.3e-08	-	-	0.014	-	859	NBS_CC	x	N	L	xNL	Chr02	2447455	2451168	+	Putative disease resistance RPP13-like protein 1 [Source:Uniprot/SWISSPROT%3BAcc:Q9LRR4]
AH02G02150.1	-	8.7e-55	7.81e-52	7.7e-09	-	-	1.7e-17	0.2	0.4	9.6e-14	-	1258	NBS_CC	x	N	L	xNL	Chr02	2501690	2505466	+	Putative disease resistance RPP13-like protein 1 [Source:Uniprot/SWISSPROT%3BAcc:Q9LRR4]
AH02G02310.1	-	7.3e-40	1.12e-30	8.8e-06	-	-	2.7e-08	-	0.011	4.4e-08	-	1387	NBS_CC	x	N	L	xNL	Chr02	2672329	2683235	-	A/G-specific adenine DNA glycosylase [Source:Uniprot/SWISSPROT%3BAcc:F4JRF4]
AH02G02510.1	-	6.6e-40	1.13e-27	0.03	-	-	8.7e-11	-	-	6.3e-06	-	918	NBS_CC	x	N	L	xNL	Chr02	2977219	2980899	-	Putative disease resistance RPP13-like protein 1 [Source:Uniprot/SWISSPROT%3BAcc:Q9LRR4]
AH02G02530.1	-	2.4e-57	1.84e-53	3.1e-06	-	-	2.1e-13	-	0.0088	4e-12	-	1232	NBS_CC	x	N	L	xNL	Chr02	2998321	3002019	-	Putative disease resistance RPP13-like protein 1 [Source:Uniprot/SWISSPROT%3BAcc:Q9LRR4]
AH02G02550.1	-	1.6e-54	3.75e-52	4.2e-06	-	-	2e-09	-	5.4e-05	1.3e-11	-	1130	NBS_CC	x	N	L	xNL	Chr02	3005397	3009814	-	Putative disease resistance RPP13-like protein 1 [Source:Uniprot/SWISSPROT%3BAcc:Q9LRR4]
AH02G02590.1	-	5e-36	3.49e-23	6.2e-07	-	-	4.9e-09	-	0.0027	8.1e-07	-	1139	NBS_CC	x	N	L	xNL	Chr02	3040329	3044003	-	Putative disease resistance RPP13-like protein 1 [Source:Uniprot/SWISSPROT%3BAcc:Q9LRR4]
AH12G28470.1	-	5.9e-62	7.18e-50	0.044	-	-	-	-	-	9e-06	-	1648	NBS_TIR	x	N	L	xNL	Chr12	102652107	102670641	-	Disease resistance protein (TIR-NBS-LRR class) family [Source:TAIR%3BAcc:AT5G36930]
AH12G28420.1	-	1.9e-23	2e-47	6.7	-	-	-	-	-	8.2e-05	-	1193	NBS_TIR	x	N	L	xNL	Chr12	102571513	102581171	-	Disease resistance protein (TIR-NBS-LRR class) family [Source:TAIR%3BAcc:AT5G36930]
AH12G28390.1	-	1.2e-35	1.03e-65	-	-	-	-	-	-	0.0004	-	1076	NBS_TIR	x	N	L	xNL	Chr12	102482936	102513672	+	Disease resistance protein (TIR-NBS-LRR class) family [Source:TAIR%3BAcc:AT5G36930]
AH12G28310.1	-	6.1e-33	1.21e-69	4.5	-	-	0.00083	-	-	2.2e-09	-	919	NBS_TIR	x	N	L	xNL	Chr12	102272118	102278196	+	Disease resistance protein (TIR-NBS-LRR class) family [Source:TAIR%3BAcc:AT5G36930]
AH12G28300.1	-	2.3e-61	5.62e-69	0.39	-	-	0.00013	-	-	3.1e-07	-	1310	NBS_TIR	x	N	L	xNL	Chr12	102228240	102235698	-	Disease resistance protein (TIR-NBS-LRR class) family [Source:TAIR%3BAcc:AT5G36930]
AH12G28230.1	-	1.5e-58	2.78e-65	0.029	-	-	6.8e-06	-	-	1.6e-07	-	1289	NBS_TIR	x	N	L	xNL	Chr12	102016520	102023983	-	Disease resistance protein (TIR-NBS-LRR class) family [Source:TAIR%3BAcc:AT5G36930]
AH12G28200.1	-	1.6e-14	3.93e-50	0.24	-	-	0.00086	-	-	9e-08	-	741	NBS_TIR	x	N	L	xNL	Chr12	101979490	101990910	+	Disease resistance protein (TIR-NBS-LRR class) family [Source:TAIR%3BAcc:AT5G36930]
AH12G28180.1	-	9.5e-44	4.67e-67	0.0012	-	-	5.7e-05	-	-	5.4e-07	-	998	NBS_TIR	x	N	L	xNL	Chr12	101951706	101957937	-	Disease resistance protein (TIR-NBS-LRR class) family [Source:TAIR%3BAcc:AT5G36930]
AH02G03360.1	-	6.7e-63	5.33e-59	-	-	-	-	-	-	-	-	628	NBS_CC	x	N	x	xNx	Chr02	3991741	3996990	+	Putative disease resistance RPP13-like protein 1 [Source:Uniprot/SWISSPROT%3BAcc:Q9LRR4]
AH02G03320.1	-	1.2e-60	1.97e-58	0.0053	-	-	1.2e-07	-	-	1.2e-05	-	828	NBS_CC	x	N	L	xNL	Chr02	3947064	3954440	+	Putative disease resistance RPP13-like protein 1 [Source:Uniprot/SWISSPROT%3BAcc:Q9LRR4]
AH02G03310.1	-	3.7e-64	4.23e-61	7.2	-	-	3.7e-05	-	-	5.9e-05	-	782	NBS_CC	x	N	L	xNL	Chr02	3927652	3930041	+	Putative disease resistance RPP13-like protein 1 [Source:Uniprot/SWISSPROT%3BAcc:Q9LRR4]
AH02G03230.1	-	1.9e-48	1.5e-34	-	-	-	0.0001	-	-	-	-	879	NBS_CC	x	N	L	xNL	Chr02	3751674	3754438	+	Putative disease resistance protein At3g14460 [Source:Uniprot/SWISSPROT%3BAcc:Q9LRR5]
AH02G03200.1	-	3.8e-43	4.52e-26	-	-	-	1.8e-07	-	2.7	2.6e-07	-	1082	NBS_CC	x	N	L	xNL	Chr02	3729731	3733379	+	Putative disease resistance RPP13-like protein 1 [Source:Uniprot/SWISSPROT%3BAcc:Q9LRR4]
AH02G06630.1	-	3.1e-32	4.44e-18	0.38	-	-	1.1e-06	-	-	7.1e-14	0.88	2256	NBS_CC	x	N	L	xNL	Chr02	9227070	9248338	+	Probable disease resistance protein At4g27220 [Source:Uniprot/SWISSPROT%3BAcc:O81825]
AH02G06610.1	-	1.9e-29	3.37e-12	-	0.0024	-	-	-	-	-	0.0011	2898	NBS_CC	x	N	L	xNL	Chr02	9194996	9214172	+	Probable disease resistance protein At4g27220 [Source:Uniprot/SWISSPROT%3BAcc:O81825]
AH02G06490.1	-	2.2e-18	2.81e-13	-	-	-	-	-	-	-	-	438	NBS_CC	x	N	x	xNx	Chr02	8944166	8951652	+	Probable disease resistance protein At1g12280 [Source:Uniprot/SWISSPROT%3BAcc:P60838]
AH02G06350.1	-	1.9e-27	2.96e-20	-	-	-	5.1e-08	-	-	1.7e-09	-	866	NBS_CC	x	N	L	xNL	Chr02	8728965	8734198	-	Probable disease resistance protein At4g27220 [Source:Uniprot/SWISSPROT%3BAcc:O81825]
AH02G06310.1	-	2.1e-20	1.55e-17	-	-	-	4.1e-06	-	-	4.4e-05	-	3156	NBS_CC	x	N	L	xNL	Chr02	8656134	8680465	-	Probable elongation factor 1-gamma 2 [Source:Uniprot/SWISSPROT%3BAcc:Q9FVT2]
AH02G06210.1	-	3.8e-24	-	-	0.33	-	2.8e-10	-	-	8.6e-08	-	2747	-	x	N	L	xNL	Chr02	8537245	8558946	-	Disease resistance protein At4g27190 [Source:Uniprot/SWISSPROT%3BAcc:Q9T048]
AH02G06170.1	-	1.3e-25	-	-	0.15	-	1.6e-05	-	-	8.5e-06	-	2686	-	x	N	L	xNL	Chr02	8477802	8499581	-	Disease resistance protein RPS2 [Source:Uniprot/SWISSPROT%3BAcc:Q42484]
AH02G06160.1	-	1.2e-26	3.9e-13	-	0.045	-	0.00026	-	-	7.5e-11	-	2609	NBS_CC	x	N	L	xNL	Chr02	8437271	8464446	-	Disease resistance protein At4g27190 [Source:Uniprot/SWISSPROT%3BAcc:Q9T048]
AH02G06150.1	-	2.2e-25	8.04e-12	-	5.8e-05	-	3.7e-08	-	-	3.6e-10	-	2639	NBS_CC	x	N	L	xNL	Chr02	8364108	8376496	-	Disease resistance protein At4g27190 [Source:Uniprot/SWISSPROT%3BAcc:Q9T048]
AH02G06070.1	-	2e-27	1.83e-83	1.9	-	-	4.5e-06	-	-	3.9e-05	-	986	NBS_TIR	x	N	L	xNL	Chr02	8273405	8288488	-	disease resistance protein (TIR-NBS-LRR class)%2C putative [Source:TAIR%3BAcc:AT5G17680]
AH02G09270.1	-	8.4e-42	1.91e-26	0.0091	-	-	9.5e-12	-	-	0.029	-	1108	NBS_CC	x	N	L	xNL	Chr02	14448414	14452101	+	Putative disease resistance RPP13-like protein 1 [Source:Uniprot/SWISSPROT%3BAcc:Q9LRR4]
AH02G10910.1	-	6.1e-29	1.34e-19	-	-	-	-	-	-	-	-	448	NBS_CC	x	N	x	xNx	Chr02	17346647	17349062	-	Putative disease resistance RPP13-like protein 1 [Source:Uniprot/SWISSPROT%3BAcc:Q9LRR4]
AH12G27040.1	-	1.6e-17	2.87e-12	-	-	-	2.9e-06	-	-	1.1e-05	-	963	NBS_CC	x	N	L	xNL	Chr12	99933136	99938897	+	Putative disease resistance RPP13-like protein 1 [Source:Uniprot/SWISSPROT%3BAcc:Q9LRR4]
AH12G28150.1	-	1.4e-60	8.49e-66	-	-	-	-	-	-	0.00022	-	1204	NBS_TIR	x	N	L	xNL	Chr12	101903911	101921389	-	Disease resistance protein (TIR-NBS-LRR class) family [Source:TAIR%3BAcc:AT5G36930]
AH02G18300.1	-	6.6e-30	2.19e-62	4.2e-06	-	0.0002	4e-09	-	0.34	7.8e-11	-	702	NBS_TIR	x	N	L	xNL	Chr02	61625383	61631673	-	disease resistance protein (TIR-NBS-LRR class)%2C putative [Source:TAIR%3BAcc:AT5G17680]
AH12G24640.1	-	5e-42	6.32e-43	-	-	-	1.2e-05	-	-	1.2e-07	-	2561	NBS_CC	x	N	L	xNL	Chr12	93172591	93187615	+	Disease resistance protein At4g27190 [Source:Uniprot/SWISSPROT%3BAcc:Q9T048]
AH12G24580.1	-	3.4e-43	2.08e-40	-	-	-	0.00085	-	-	1.3e-05	-	2628	NBS_CC	x	N	L	xNL	Chr12	92943307	92966608	+	Probable disease resistance protein At4g27220 [Source:Uniprot/SWISSPROT%3BAcc:O81825]
AH12G33710.1	-	3.7e-32	4.32e-18	0.0017	-	-	1.6e-09	-	0.0021	7.9e-08	-	1110	NBS_CC	x	N	L	xNL	Chr12	111790305	111797675	+	NAD(P)-binding Rossmann-fold superfamily protein [Source:TAIR%3BAcc:AT2G45400]
AH12G33680.1	-	5.4e-22	5.15e-15	-	-	-	0.013	-	-	-	-	625	NBS_CC	x	N	L	xNL	Chr12	111766513	111770074	-	Putative disease resistance protein At3g14460 [Source:Uniprot/SWISSPROT%3BAcc:Q9LRR5]
AH12G33640.1	-	2.8e-46	2.61e-35	0.014	-	-	2.2e-07	-	5.1	2.1e-09	-	927	NBS_CC	x	N	L	xNL	Chr12	111702052	111704999	+	Putative disease resistance RPP13-like protein 1 [Source:Uniprot/SWISSPROT%3BAcc:Q9LRR4]
AH12G33330.1	-	1.9e-30	7.43e-68	-	-	-	1.3e-10	2.6e-05	-	7.1e-09	-	933	NBS_TIR	x	N	L	xNL	Chr12	111322712	111327498	-	disease resistance protein (TIR-NBS-LRR class)%2C putative [Source:TAIR%3BAcc:AT5G17680]
AH02G20210.1	-	6.5e-57	7.49e-56	0.25	-	-	2.7e-07	-	-	3.1e-07	-	1106	NBS_CC	x	N	L	xNL	Chr02	69139359	69145396	-	Putative disease resistance RPP13-like protein 1 [Source:Uniprot/SWISSPROT%3BAcc:Q9LRR4]
AH02G20270.1	-	4.3e-42	2.29e-42	-	-	-	2.5e-07	-	-	3.1e-05	-	1649	NBS_CC	x	N	L	xNL	Chr02	69214645	69223809	+	Disease resistance protein At4g27190 [Source:Uniprot/SWISSPROT%3BAcc:Q9T048]
AH02G20470.1	-	6.5e-41	5.55e-35	-	-	-	0.03	-	0.0022	2.3e-07	-	1725	NBS_CC	x	N	L	xNL	Chr02	69828491	69837017	+	Disease resistance protein At4g27190 [Source:Uniprot/SWISSPROT%3BAcc:Q9T048]
AH02G25030.1	-	2.6e-21	1.18e-58	0.15	-	-	0.0011	-	-	4.9e-10	-	776	NBS_TIR	x	N	L	xNL	Chr02	88860454	88867924	-	Disease resistance protein (TIR-NBS-LRR class) family [Source:TAIR%3BAcc:AT5G36930]
AH02G25020.1	-	3.4e-56	7.14e-52	0.26	-	-	-	-	-	0.00029	-	1578	NBS_TIR	x	N	L	xNL	Chr02	88850591	88862546	+	Disease resistance protein (TIR-NBS-LRR class) family [Source:TAIR%3BAcc:AT5G36930]
AH02G24990.1	-	2.1e-29	1.61e-58	0.16	-	-	0.0069	-	-	0.00052	-	679	NBS_TIR	x	N	L	xNL	Chr02	88789323	88795169	+	Disease resistance protein (TIR-NBS-LRR class) family [Source:TAIR%3BAcc:AT5G36930]
AH02G24940.1	-	9e-36	5.26e-66	0.021	-	-	3.3e-05	-	-	4e-06	-	923	NBS_TIR	x	N	L	xNL	Chr02	88739551	88750880	+	Disease resistance protein (TIR-NBS-LRR class) family [Source:TAIR%3BAcc:AT5G36930]
AH02G24860.1	-	2.4e-32	6.94e-62	2.7	-	-	0.0014	-	-	6.8e-06	-	865	NBS_TIR	x	N	L	xNL	Chr02	88544875	88554638	+	Disease resistance protein (TIR-NBS-LRR class) family [Source:TAIR%3BAcc:AT5G36930]
AH02G24850.1	-	4.4e-61	3.41e-68	0.36	-	-	0.00015	-	-	1e-05	-	1352	NBS_TIR	x	N	L	xNL	Chr02	88527021	88534726	-	Disease resistance protein (TIR-NBS-LRR class) family [Source:TAIR%3BAcc:AT5G36930]
AH02G24800.1	-	1.4e-44	3.78e-56	0.016	-	-	9.8e-05	-	-	2e-06	-	1913	NBS_TIR	x	N	L	xNL	Chr02	88473476	88484031	-	Mediator of RNA polymerase II mRNAion subunit 33A [Source:Uniprot/SWISSPROT%3BAcc:Q9LUG9]
AH02G24790.1	-	3.6e-28	2.17e-68	-	-	-	-	-	-	-	-	816	NBS_TIR	x	N	x	xNx	Chr02	88470657	88474474	+	Disease resistance protein (TIR-NBS-LRR class) family [Source:TAIR%3BAcc:AT5G36930]
AH02G19160.1	-	3e-13	-	3.9	-	-	5.2e-07	-	-	0.0041	-	706	-	x	N	L	xNL	Chr02	66429961	66433491	+	Putative disease resistance RPP13-like protein 1 [Source:Uniprot/SWISSPROT%3BAcc:Q9LRR4]
AH02G29180.1	-	1.2e-32	3.41e-29	-	-	-	0.00015	-	-	0.0043	-	401	NBS_CC	x	N	L	xNL	Chr02	95861182	95865706	-	Disease resistance protein RPP13 [Source:Uniprot/SWISSPROT%3BAcc:Q9M667]
AH02G29480.1	-	6e-22	7.74e-16	-	-	-	0.022	-	-	-	-	745	NBS_CC	x	N	L	xNL	Chr02	96255353	96260044	-	Putative disease resistance RPP13-like protein 1 [Source:Uniprot/SWISSPROT%3BAcc:Q9LRR4]
AH02G29540.1	-	6.6e-40	4.46e-32	0.039	-	-	2.1e-08	-	0.013	9.2e-07	-	876	NBS_CC	x	N	L	xNL	Chr02	96321175	96324421	-	Putative disease resistance protein At3g14460 [Source:Uniprot/SWISSPROT%3BAcc:Q9LRR5]
AH02G29570.1	-	2.2e-36	2.54e-29	0.026	-	-	3e-08	-	0.0022	2.6e-07	-	1198	NBS_CC	x	N	L	xNL	Chr02	96330318	96337781	+	NAD(P)-binding Rossmann-fold superfamily protein [Source:TAIR%3BAcc:AT2G45400]
AH02G29900.1	-	7e-64	1.51e-58	-	-	-	7e-14	0.00051	-	2.6e-06	-	1115	NBS_CC	x	N	L	xNL	Chr02	96942723	96946070	-	Putative disease resistance RPP13-like protein 1 [Source:Uniprot/SWISSPROT%3BAcc:Q9LRR4]
AH02G29970.1	-	2.8e-63	7.62e-60	1.1	-	-	1e-14	9.1e-05	-	8.3e-09	-	1108	NBS_CC	x	N	L	xNL	Chr02	96992600	96995950	-	Putative disease resistance RPP13-like protein 1 [Source:Uniprot/SWISSPROT%3BAcc:Q9LRR4]
AH02G29980.1	-	8.8e-61	6.48e-56	0.061	-	-	9.7e-14	0.0025	-	7.6e-07	-	1116	NBS_CC	x	N	L	xNL	Chr02	96999725	97003075	-	Putative disease resistance RPP13-like protein 1 [Source:Uniprot/SWISSPROT%3BAcc:Q9LRR4]
AH02G30090.1	-	1.4e-28	2.45e-64	-	-	2.1e-07	0.0027	-	-	-	-	766	NBS_TIR	x	N	L	xNL	Chr02	97086402	97092216	-	disease resistance protein (TIR-NBS-LRR class)%2C putative [Source:TAIR%3BAcc:AT5G17680]
AH02G30410.1	-	1.1e-35	2.56e-27	-	-	-	-	-	-	5.3e-05	-	3326	NBS_CC	x	N	L	xNL	Chr02	97420743	97447333	+	Probable disease resistance protein At4g27220 [Source:Uniprot/SWISSPROT%3BAcc:O81825]
AH02G30420.1	-	5e-31	9.57e-25	-	-	-	3.7e-06	-	-	1.6e-09	-	3087	NBS_CC	x	N	L	xNL	Chr02	97484171	97506054	+	Probable disease resistance protein At4g27220 [Source:Uniprot/SWISSPROT%3BAcc:O81825]
AH02G30630.1	-	2.1e-22	4.35e-56	2.1	-	4.5e-07	4.2e-09	0.0057	-	0.0061	-	833	NBS_TIR	x	N	L	xNL	Chr02	97724246	97727599	-	disease resistance protein (TIR-NBS-LRR class)%2C putative [Source:TAIR%3BAcc:AT5G17680]
AH02G30660.1	-	9.8e-37	1.78e-80	0.0031	-	3.6e-05	1.1e-06	-	2.1	0.0046	-	829	NBS_TIR	x	N	L	xNL	Chr02	97770437	97773846	-	disease resistance protein (TIR-NBS-LRR class)%2C putative [Source:TAIR%3BAcc:AT5G17680]
AH02G30680.1	-	7.7e-36	9.84e-54	-	-	-	-	-	-	-	-	437	NBS_TIR	x	N	x	xNx	Chr02	97796636	97808687	-	disease resistance protein (TIR-NBS-LRR class)%2C putative [Source:TAIR%3BAcc:AT5G17680]
AH02G31180.1	-	1.2e-28	2.54e-82	0.044	-	3.7e-08	2.6e-07	0.028	-	0.13	-	1073	NBS_TIR	x	N	L	xNL	Chr02	98572733	98578778	+	disease resistance protein (TIR-NBS-LRR class)%2C putative [Source:TAIR%3BAcc:AT5G17680]
AH02G31250.1	-	1.1e-33	4.97e-73	0.00096	-	1.8e-17	1e-13	-	-	5.1e-06	-	1103	NBS_TIR	x	N	L	xNL	Chr02	98634099	98642167	+	disease resistance protein (TIR-NBS-LRR class)%2C putative [Source:TAIR%3BAcc:AT5G17680]
AH02G31740.1	-	4.1e-58	3.91e-55	0.0013	-	-	3.6e-18	-	-	3.9e-10	-	1125	NBS_CC	x	N	L	xNL	Chr02	99417012	99420442	+	Putative disease resistance RPP13-like protein 1 [Source:Uniprot/SWISSPROT%3BAcc:Q9LRR4]
AH12G40750.1	-	9e-50	2.42e-26	0.14	-	-	1.5e-09	-	-	-	-	749	NBS_CC	x	N	L	xNL	Chr12	120689771	120693122	-	Putative disease resistance RPP13-like protein 1 [Source:Uniprot/SWISSPROT%3BAcc:Q9LRR4]
AH12G40970.1	-	7.2e-61	5.59e-58	3.5	-	-	8.9e-12	-	-	8.2e-08	-	1111	NBS_CC	x	N	L	xNL	Chr12	120928040	120931375	-	Putative disease resistance RPP13-like protein 1 [Source:Uniprot/SWISSPROT%3BAcc:Q9LRR4]
AH12G40980.1	-	9.2e-60	5.67e-54	-	-	-	4.9e-09	-	-	3e-06	-	1114	NBS_CC	x	N	L	xNL	Chr12	120944168	120947512	-	Putative disease resistance RPP13-like protein 1 [Source:Uniprot/SWISSPROT%3BAcc:Q9LRR4]
AH12G41140.1	-	9.5e-62	1.25e-58	-	-	-	1e-17	4.7e-05	-	0.0013	-	1204	NBS_CC	x	N	L	xNL	Chr12	121098642	121102256	+	Putative disease resistance RPP13-like protein 1 [Source:Uniprot/SWISSPROT%3BAcc:Q9LRR4]
AH12G41150.1	-	1.3e-61	6.48e-58	0.012	-	-	1.6e-07	-	-	-	-	1002	NBS_CC	x	N	L	xNL	Chr12	121133320	121136934	+	Putative disease resistance RPP13-like protein 1 [Source:Uniprot/SWISSPROT%3BAcc:Q9LRR4]
AH12G41310.1	-	1.2e-63	4.25e-59	0.0003	-	-	2.5e-05	-	-	2.7e-10	-	735	NBS_CC	x	N	L	xNL	Chr12	121296806	121299013	+	Putative disease resistance RPP13-like protein 1 [Source:Uniprot/SWISSPROT%3BAcc:Q9LRR4]
AH12G41540.1	-	2.8e-18	1.33e-11	-	-	-	3.3e-08	-	-	0.00049	-	914	NBS_CC	x	N	L	xNL	Chr12	121623947	121628843	-	Putative disease resistance RPP13-like protein 1 [Source:Uniprot/SWISSPROT%3BAcc:Q9LRR4]
AH12G41550.1	-	2.5e-19	5.7e-13	0.017	-	-	2e-15	-	-	7.6e-07	-	829	NBS_CC	x	N	L	xNL	Chr12	121644974	121648525	-	Putative disease resistance protein At3g14460 [Source:Uniprot/SWISSPROT%3BAcc:Q9LRR5]
AH12G41560.1	-	2.2e-20	2e-12	-	-	-	5.2e-07	-	-	3.3e-05	-	872	NBS_CC	x	N	L	xNL	Chr12	121651966	121655631	-	Putative disease resistance protein At3g14460 [Source:Uniprot/SWISSPROT%3BAcc:Q9LRR5]
AH12G41580.1	-	1.5e-16	-	2	-	-	1.2e-13	-	-	4.8e-08	-	896	-	x	N	L	xNL	Chr12	121662628	121667141	-	Putative disease resistance RPP13-like protein 1 [Source:Uniprot/SWISSPROT%3BAcc:Q9LRR4]
AH12G41590.1	-	6.4e-52	4.53e-35	0.017	-	-	2.1e-10	-	-	1.3e-07	-	1074	NBS_CC	x	N	L	xNL	Chr12	121668453	121673785	-	Putative disease resistance protein At3g14460 [Source:Uniprot/SWISSPROT%3BAcc:Q9LRR5]
AH03G05230.1	-	2e-33	3.4e-72	0.11	-	4.7e-06	0.00035	-	-	-	-	737	NBS_TIR	x	N	L	xNL	Chr03	6044672	6050430	-	disease resistance protein (TIR-NBS-LRR class)%2C putative [Source:TAIR%3BAcc:AT5G17680]
AH03G05260.1	-	4.9e-67	1.91e-72	-	-	2.7e-05	0.00033	-	-	6.4e-11	-	1463	NBS_TIR	x	N	L	xNL	Chr03	6067487	6074924	-	disease resistance protein (TIR-NBS-LRR class)%2C putative [Source:TAIR%3BAcc:AT5G17680]
AH03G05690.1	-	1.3e-32	6.68e-72	0.0017	-	6.5e-07	1.7e-08	-	-	5.3e-13	-	938	NBS_TIR	x	N	L	xNL	Chr03	6546340	6551962	+	disease resistance protein (TIR-NBS-LRR class)%2C putative [Source:TAIR%3BAcc:AT5G17680]
AH03G05700.1	-	3.8e-33	6.81e-63	0.0084	-	-	3e-08	-	0.42	1.7e-11	-	766	NBS_TIR	x	N	L	xNL	Chr03	6561303	6567966	+	disease resistance protein (TIR-NBS-LRR class)%2C putative [Source:TAIR%3BAcc:AT5G17680]
AH03G04790.1	-	1.5e-30	3.53e-45	-	-	-	-	-	-	-	-	281	NBS_TIR	x	N	x	xNx	Chr03	5410153	5422491	+	disease resistance protein (TIR-NBS-LRR class)%2C putative [Source:TAIR%3BAcc:AT5G17680]
AH03G04840.1	-	9.7e-32	9.27e-79	-	-	-	7.6e-08	-	-	2.3e-05	-	1839	NBS_TIR	x	N	L	xNL	Chr03	5489390	5505976	+	Endoglucanase 5 [Source:Uniprot/SWISSPROT%3BAcc:Q9M995]
AH03G09070.1	-	6.4e-53	1.71e-11	-	-	-	6.8e-16	-	-	0.0024	-	3100	NBS_CC	x	N	L	xNL	Chr03	10887565	10904441	+	Serine/threonine-protein kinase-like protein CCR4 [Source:Uniprot/SWISSPROT%3BAcc:Q9FIJ6]
AH03G09040.1	-	5.6e-64	3.68e-55	3.9	-	-	1.4e-05	-	0.2	9e-06	-	754	NBS_CC	x	N	L	xNL	Chr03	10860602	10862866	+	Putative disease resistance RPP13-like protein 1 [Source:Uniprot/SWISSPROT%3BAcc:Q9LRR4]
AH03G08500.1	-	3.1e-18	-	-	-	-	3.4e-07	-	-	3.4e-07	-	1658	-	x	N	L	xNL	Chr03	10195138	10202880	-	Putative disease resistance protein At3g14460 [Source:Uniprot/SWISSPROT%3BAcc:Q9LRR5]
AH03G08490.1	-	4.9e-26	1.73e-31	-	-	-	1.1e-05	-	-	3.9e-07	-	1210	NBS_CC	x	N	L	xNL	Chr03	10172174	10176614	+	Putative disease resistance RPP13-like protein 1 [Source:Uniprot/SWISSPROT%3BAcc:Q9LRR4]
AH03G08480.1	-	3e-23	2.95e-17	-	-	-	8.2e-05	-	-	0.00029	-	951	NBS_CC	x	N	L	xNL	Chr03	10158597	10166235	-	Putative disease resistance protein At3g14460 [Source:Uniprot/SWISSPROT%3BAcc:Q9LRR5]
AH03G08460.1	-	1.3e-41	1.79e-38	-	-	-	1.3e-11	0.00038	-	2.4e-10	-	1390	NBS_CC	x	N	L	xNL	Chr03	10138518	10142690	-	Putative disease resistance protein At3g14460 [Source:Uniprot/SWISSPROT%3BAcc:Q9LRR5]
AH03G08450.1	-	1.3e-42	1.68e-45	0.0024	-	-	4.6e-20	-	-	4.8e-14	-	1269	NBS_CC	x	N	L	xNL	Chr03	10114506	10118378	+	Putative disease resistance RPP13-like protein 1 [Source:Uniprot/SWISSPROT%3BAcc:Q9LRR4]
AH03G08430.1	-	7.3e-19	-	-	-	-	-	-	-	5e-06	-	883	-	x	N	L	xNL	Chr03	10096242	10099540	-	Putative disease resistance protein At3g14460 [Source:Uniprot/SWISSPROT%3BAcc:Q9LRR5]
AH03G08060.1	-	1.5e-130	3.19e-55	-	-	-	1.8	-	-	-	-	1730	NBS_CC	x	N	L	xNL	Chr03	9647127	9654852	-	Disease resistance RPP8-like protein 3 [Source:Uniprot/SWISSPROT%3BAcc:Q9FJB5]
AH03G09880.1	-	2.4e-30	1.11e-24	-	-	-	-	-	-	-	-	313	NBS_CC	x	N	x	xNx	Chr03	12195596	12197611	-	Putative disease resistance RPP13-like protein 1 [Source:Uniprot/SWISSPROT%3BAcc:Q9LRR4]
AH03G16740.1	-	9e-72	2.82e-47	-	-	-	-	-	-	-	-	880	NBS_CC	x	N	x	xNx	Chr03	27358181	27370209	+	Disease resistance protein RPP13 [Source:Uniprot/SWISSPROT%3BAcc:Q9M667]
AH12G38720.1	-	5.4e-46	7.18e-36	-	-	-	-	-	-	-	-	388	NBS_CC	x	N	x	xNx	Chr12	118297639	118298825	-	Putative disease resistance RPP13-like protein 1 [Source:Uniprot/SWISSPROT%3BAcc:Q9LRR4]
AH12G38690.1	-	6.3e-45	1.25e-34	-	-	-	2.8e-11	-	-	7.2e-08	-	1154	NBS_CC	x	N	L	xNL	Chr12	118288515	118292479	-	Putative disease resistance RPP13-like protein 1 [Source:Uniprot/SWISSPROT%3BAcc:Q9LRR4]
AH12G38670.1	-	5.8e-66	3.67e-60	1.2	-	-	3.1e-12	0.00091	-	2.5e-11	-	1204	NBS_CC	x	N	L	xNL	Chr12	118266109	118270324	-	Putative disease resistance RPP13-like protein 1 [Source:Uniprot/SWISSPROT%3BAcc:Q9LRR4]
AH12G38630.1	-	1.1e-48	3.04e-43	-	-	-	4.8e-10	0.00011	2.6	1.2e-06	-	1187	NBS_CC	x	N	L	xNL	Chr12	118251451	118255133	+	Putative disease resistance RPP13-like protein 1 [Source:Uniprot/SWISSPROT%3BAcc:Q9LRR4]
AH12G38380.1	-	3.3e-48	6.58e-45	0.001	-	-	1.3e-14	-	-	3.4e-12	-	1225	NBS_CC	x	N	L	xNL	Chr12	118002348	118007560	-	Putative disease resistance RPP13-like protein 1 [Source:Uniprot/SWISSPROT%3BAcc:Q9LRR4]
AH12G38360.1	-	9.9e-50	4.46e-54	0.063	-	-	1.1e-15	-	0.35	4.8e-10	-	1236	NBS_CC	x	N	L	xNL	Chr12	117982961	117987710	-	Putative disease resistance RPP13-like protein 1 [Source:Uniprot/SWISSPROT%3BAcc:Q9LRR4]
AH12G38310.1	-	6.4e-54	1.66e-56	-	-	-	3.4e-13	-	-	3.6e-09	-	1192	NBS_CC	x	N	L	xNL	Chr12	117951429	117955433	-	Putative disease resistance RPP13-like protein 1 [Source:Uniprot/SWISSPROT%3BAcc:Q9LRR4]
AH12G38200.1	-	3.6e-29	3.04e-22	0.2	-	-	5.9e-13	-	-	-	-	760	NBS_CC	x	N	L	xNL	Chr12	117791655	117794978	-	Putative disease resistance RPP13-like protein 1 [Source:Uniprot/SWISSPROT%3BAcc:Q9LRR4]
AH17G00850.1	-	4.7e-54	9.38e-43	-	-	-	-	-	-	-	-	499	NBS_CC	x	N	x	xNx	Chr17	1005095	1007479	-	Disease resistance protein RPM1 [Source:Uniprot/SWISSPROT%3BAcc:Q39214]
AH03G18310.1	-	2.4e-47	2.4e-30	-	-	-	3.6e-06	-	-	0.00046	-	1193	NBS_CC	x	N	L	xNL	Chr03	30152051	30158947	+	Disease resistance protein RPS2 [Source:Uniprot/SWISSPROT%3BAcc:Q42484]
AH05G00150.1	-	5.1e-134	4.78e-53	-	-	-	4.4e-17	-	-	6.3e-20	-	2490	NBS_CC	x	N	L	xNL	Chr05	140039	157707	-	Disease resistance protein RPM1 [Source:Uniprot/SWISSPROT%3BAcc:Q39214]
AH05G00290.1	-	6.6e-66	5.95e-56	0.076	-	-	9.7e-06	-	0.074	3.6e-14	-	1657	NBS_CC	x	N	L	xNL	Chr05	258172	266174	+	Putative disease resistance RPP13-like protein 1 [Source:Uniprot/SWISSPROT%3BAcc:Q9LRR4]
AH05G00390.1	-	2.7e-51	1.47e-37	-	-	-	4e-18	-	-	7.9e-24	-	2162	NBS_CC	x	N	L	xNL	Chr05	365764	381863	+	Putative disease resistance RPP13-like protein 1 [Source:Uniprot/SWISSPROT%3BAcc:Q9LRR4]
AH05G00430.1	-	4.6e-42	3.45e-38	-	-	-	6.9e-17	-	1.5	4.3e-24	-	2081	NBS_CC	x	N	L	xNL	Chr05	436449	460663	-	Putative disease resistance RPP13-like protein 1 [Source:Uniprot/SWISSPROT%3BAcc:Q9LRR4]
AH05G00450.1	-	2.4e-43	2.6e-36	0.017	-	-	3e-09	-	-	3.4e-11	-	931	NBS_CC	x	N	L	xNL	Chr05	463172	470446	+	Putative disease resistance RPP13-like protein 1 [Source:Uniprot/SWISSPROT%3BAcc:Q9LRR4]
AH05G00460.1	-	1.1e-42	1.69e-39	-	-	-	2.4e-12	-	-	6.1e-13	-	807	NBS_CC	x	N	L	xNL	Chr05	472731	475528	-	Putative disease resistance RPP13-like protein 1 [Source:Uniprot/SWISSPROT%3BAcc:Q9LRR4]
AH09G27620.1	-	8.5e-17	3.02e-33	0.041	-	-	0.01	-	0.028	6.3e-06	-	751	NBS_TIR	x	N	L	xNL	Chr09	104956571	104959320	+	disease resistance protein (TIR-NBS-LRR class)%2C putative [Source:TAIR%3BAcc:AT5G17680]
AH03G06450.1	-	1.2e-30	1.97e-81	-	-	-	4.6e-09	-	-	2.5e-06	-	2007	NBS_TIR	x	N	L	xNL	Chr03	7489875	7503320	-	disease resistance protein (TIR-NBS-LRR class)%2C putative [Source:TAIR%3BAcc:AT5G17680]
AH03G39800.1	-	5.4e-46	2.11e-28	7.4	-	-	1.4e-08	-	-	0.00033	-	945	NBS_CC	x	N	L	xNL	Chr03	124234610	124238328	-	Putative disease resistance RPP13-like protein 1 [Source:Uniprot/SWISSPROT%3BAcc:Q9LRR4]
AH03G41400.1	-	3.4e-81	7.26e-78	0.067	-	-	1.3e-05	-	-	-	-	891	NBS_CC	x	N	L	xNL	Chr03	127022430	127025875	+	Probable disease resistance protein At5g63020 [Source:Uniprot/SWISSPROT%3BAcc:Q8RXS5]
AH13G54030.1	-	5.5e-29	3.97e-64	3e-06	-	5.5e-05	2e-11	-	3.1	1.6e-14	-	894	NBS_TIR	x	N	L	xNL	Chr13	143882731	143887476	-	disease resistance protein (TIR-NBS-LRR class)%2C putative [Source:TAIR%3BAcc:AT5G17680]
AH13G54010.1	-	3.4e-30	9.97e-70	6.3e-08	-	0.003	2.4e-12	-	1.1	1.2e-15	-	901	NBS_TIR	x	N	L	xNL	Chr13	143852400	143858431	-	disease resistance protein (TIR-NBS-LRR class)%2C putative [Source:TAIR%3BAcc:AT5G17680]
AH04G05800.1	-	2.4e-29	4.81e-18	-	-	-	-	-	-	-	-	369	NBS_CC	x	N	x	xNx	Chr04	7626664	7628119	+	Putative disease resistance RPP13-like protein 1 [Source:Uniprot/SWISSPROT%3BAcc:Q9LRR4]
AH04G16110.1	-	1.4e-31	5.25e-82	5	-	4.8e-07	1.7e-06	0.55	-	3.9e-10	-	1121	NBS_TIR	x	N	L	xNL	Chr04	38057813	38061437	+	disease resistance protein (TIR-NBS-LRR class)%2C putative [Source:TAIR%3BAcc:AT5G17680]
AH14G40340.1	-	8.7e-35	5.26e-65	0.0012	-	0.0055	6.4e-36	-	-	1.5e-46	4	1821	NBS_TIR	x	N	L	xNL	Chr14	126454753	126464060	+	receptor like protein 6 [Source:TAIR%3BAcc:AT1G45616]
AH04G29740.1	-	7.9e-34	3.01e-26	-	-	-	5.8e-07	-	-	8.8e-10	-	1151	NBS_CC	x	N	L	xNL	Chr04	113070803	113075332	+	Putative disease resistance RPP13-like protein 1 [Source:Uniprot/SWISSPROT%3BAcc:Q9LRR4]
AH04G29760.1	-	6.1e-31	6.07e-20	-	-	-	6.9e-08	-	0.0098	2.7e-12	-	1238	NBS_CC	x	N	L	xNL	Chr04	113097770	113104209	-	Putative disease resistance RPP13-like protein 1 [Source:Uniprot/SWISSPROT%3BAcc:Q9LRR4]
AH04G29790.1	-	7.8e-35	1.58e-23	-	-	-	1.4e-09	-	0.3	5.3e-13	-	1148	NBS_CC	x	N	L	xNL	Chr04	113140796	113146872	-	Putative disease resistance protein At3g14460 [Source:Uniprot/SWISSPROT%3BAcc:Q9LRR5]
AH04G29850.1	-	6.7e-28	8.74e-22	-	-	-	7.9e-11	-	0.9	2.3e-11	-	1106	NBS_CC	x	N	L	xNL	Chr04	113244302	113248331	+	Putative disease resistance RPP13-like protein 1 [Source:Uniprot/SWISSPROT%3BAcc:Q9LRR4]
AH04G30510.1	-	5.1e-13	-	-	-	-	-	-	-	-	-	461	-	x	N	x	xNx	Chr04	114257322	114264977	+	Disease resistance protein RPM1 [Source:Uniprot/SWISSPROT%3BAcc:Q39214]
AH04G32440.1	-	1.1e-75	7.59e-70	-	-	6.1e-08	5.9e-23	-	-	2.1e-14	-	1891	NBS_TIR	x	N	L	xNL	Chr04	117652615	117670814	+	disease resistance protein (TIR-NBS-LRR class)%2C putative [Source:TAIR%3BAcc:AT5G17680]
AH04G32400.1	-	4.7e-39	5.13e-68	-	-	-	-	-	-	-	-	521	NBS_TIR	x	N	x	xNx	Chr04	117559904	117566705	+	disease resistance protein (TIR-NBS-LRR class)%2C putative [Source:TAIR%3BAcc:AT5G17680]
AH04G32390.1	-	2.4e-36	1.3e-62	0.003	-	-	9.5e-12	-	-	6.5e-13	-	846	NBS_TIR	x	N	L	xNL	Chr04	117545315	117556606	+	disease resistance protein (TIR-NBS-LRR class)%2C putative [Source:TAIR%3BAcc:AT5G17680]
AH04G32340.1	-	5.6e-45	1.28e-65	0.081	-	-	2.4e-16	-	-	2.5e-13	-	1522	NBS_TIR	x	N	L	xNL	Chr04	117455200	117472746	+	disease resistance protein (TIR-NBS-LRR class)%2C putative [Source:TAIR%3BAcc:AT5G17680]
AH14G44330.1	-	2.2e-78	5.55e-64	-	-	-	0.0044	-	-	0.061	-	822	NBS_CC	x	N	L	xNL	Chr14	131288181	131290669	+	Disease resistance protein RPP13 [Source:Uniprot/SWISSPROT%3BAcc:Q9M667]
AH14G44510.1	-	4.6e-85	2.65e-58	-	-	-	0.00044	-	-	-	-	976	NBS_CC	x	N	L	xNL	Chr14	131592103	131599814	-	Disease resistance protein (CC-NBS-LRR class) family [Source:TAIR%3BAcc:AT1G53350]
AH14G44560.1	-	1.1e-60	4.01e-44	-	-	-	1.5e-06	-	-	0.013	-	877	NBS_CC	x	N	L	xNL	Chr14	131632879	131636638	-	Disease resistance protein (CC-NBS-LRR class) family [Source:TAIR%3BAcc:AT1G53350]
AH14G44740.1	-	3.6e-24	1.37e-22	-	-	-	1.5e-05	-	-	-	-	538	NBS_CC	x	N	L	xNL	Chr14	132003695	132012164	-	Putative disease resistance protein At4g10780 [Source:Uniprot/SWISSPROT%3BAcc:O82484]
AH14G44750.1	-	1e-66	4.58e-42	-	-	-	2.8e-22	-	-	1.1e-30	2.1e-07	1815	NBS_CC	x	N	L	xNL	Chr14	132024057	132057075	-	Probable disease resistance protein At4g27220 [Source:Uniprot/SWISSPROT%3BAcc:O81825]
AH14G44760.1	-	3.1e-26	1.23e-18	0.69	-	-	3.4e-15	-	-	1.1e-16	2.5e-05	803	NBS_CC	x	N	L	xNL	Chr14	132057094	132059819	-	Probable disease resistance protein At4g27220 [Source:Uniprot/SWISSPROT%3BAcc:O81825]
AH14G45780.1	-	3.6e-72	7.55e-64	0.74	-	-	6.4e-05	-	-	0.0014	-	1337	NBS_CC	x	N	L	xNL	Chr14	133278976	133298732	+	Putative disease resistance protein At1g50180 [Source:Uniprot/SWISSPROT%3BAcc:Q9SX38]
AH05G24180.1	-	2e-34	5.45e-75	-	-	-	3.8e-13	0.35	-	1.5e-08	-	1714	NBS_TIR	x	N	L	xNL	Chr05	88976856	88985610	+	disease resistance protein (TIR-NBS-LRR class)%2C putative [Source:TAIR%3BAcc:AT5G17680]
AH05G24240.1	-	4.8e-132	1.93e-81	-	-	-	1.1e-29	0.49	-	4.8e-23	-	4587	NBS_TIR	x	N	L	xNL	Chr05	89023195	89048204	+	disease resistance protein (TIR-NBS-LRR class)%2C putative [Source:TAIR%3BAcc:AT5G17680]
AH05G24320.1	-	1.1e-16	6.68e-34	-	-	-	-	-	-	-	-	349	NBS_TIR	x	N	x	xNx	Chr05	89109423	89112796	+	Disease resistance protein (TIR-NBS-LRR class) family [Source:TAIR%3BAcc:AT5G41750]
AH05G24340.1	-	3.5e-44	1.11e-77	1.1	-	-	2.3e-09	-	-	5.4e-16	-	2383	NBS_TIR	x	N	L	xNL	Chr05	89142158	89161362	+	Disease resistance protein (TIR-NBS-LRR class) family [Source:TAIR%3BAcc:AT5G36930]
AH05G24370.1	-	1.3e-60	4.77e-85	-	-	0.00029	7.5e-14	0.00039	-	1.8e-15	-	2263	NBS_TIR	x	N	L	xNL	Chr05	89180773	89193077	+	disease resistance protein (TIR-NBS-LRR class)%2C putative [Source:TAIR%3BAcc:AT5G17680]
AH05G24380.1	-	2.4e-19	1.03e-67	0.037	-	0.00082	1.1e-09	0.0029	-	1.3e-08	-	704	NBS_TIR	x	N	L	xNL	Chr05	89213180	89217131	+	disease resistance protein (TIR-NBS-LRR class)%2C putative [Source:TAIR%3BAcc:AT5G17680]
AH05G07090.1	-	1.6e-58	8.8e-55	0.0067	-	-	9.9e-06	-	-	3.5e-06	-	846	NBS_CC	x	N	L	xNL	Chr05	9819550	9822339	-	Disease resistance RPP8-like protein 3 [Source:Uniprot/SWISSPROT%3BAcc:Q9FJB5]
AH05G10960.1	-	9.7e-34	1.65e-55	0.076	-	0.00028	4.8e-10	-	0.12	1.1e-08	-	1001	NBS_TIR	x	N	L	xNL	Chr05	24139137	24143984	-	disease resistance protein (TIR-NBS-LRR class)%2C putative [Source:TAIR%3BAcc:AT5G17680]
AH05G10920.1	-	6.3e-38	3.69e-47	-	-	-	2.9e-20	0.00038	-	1.2e-24	0.17	1268	NBS_TIR	x	N	L	xNL	Chr05	23974306	23986490	+	transmembrane receptors%3BATP binding [Source:TAIR%3BAcc:AT1G27170]
AH02G12340.1	-	1.2e-54	3.39e-50	-	-	-	2.5e-11	-	-	0.002	-	1083	NBS_CC	x	N	L	xNL	Chr02	22182754	22186917	-	Putative disease resistance RPP13-like protein 1 [Source:Uniprot/SWISSPROT%3BAcc:Q9LRR4]
AH16G50730.1	-	3.5e-70	8.38e-48	-	-	-	8.9e-06	-	-	2.4e-07	-	895	NBS_CC	x	N	L	xNL	Chr16	152039347	152045293	-	Disease resistance protein RPM1 [Source:Uniprot/SWISSPROT%3BAcc:Q39214]
AH16G49950.1	-	5.8e-70	3.29e-46	-	-	-	2.5e-08	-	-	2e-09	-	890	NBS_CC	x	N	L	xNL	Chr16	151117540	151122768	+	Disease resistance protein RPM1 [Source:Uniprot/SWISSPROT%3BAcc:Q39214]
AH16G46720.1	-	5e-66	8.8e-31	-	-	-	9.7e-13	-	-	0.00072	-	1650	NBS_CC	x	N	L	xNL	Chr16	146905785	146919270	-	Probable disease resistance protein At4g33300 [Source:Uniprot/SWISSPROT%3BAcc:Q9SZA7]
AH06G01950.1	-	5.5e-13	-	0.29	-	-	1.2e-11	-	-	1.3e-12	-	549	-	x	N	L	xNL	Chr06	3913500	3916082	-	Disease resistance protein TA01[Source:Uniprot/SWISSPROT%3BAcc:Q9FI14]
AH06G01940.1	-	5.5e-58	2.4e-50	-	-	-	1e-06	-	-	3.6e-07	-	818	NBS_CC	x	N	L	xNL	Chr06	3901090	3903926	-	Putative disease resistance RPP13-like protein 1 [Source:Uniprot/SWISSPROT%3BAcc:Q9LRR4]
AH06G01930.1	-	9.7e-57	1.06e-50	1.3	-	-	1.2e-07	-	-	5.2e-08	-	806	NBS_CC	x	N	L	xNL	Chr06	3850204	3852805	-	Putative disease resistance RPP13-like protein 1 [Source:Uniprot/SWISSPROT%3BAcc:Q9LRR4]
AH06G11390.1	-	2.3e-20	3e-16	0.031	-	-	5.5e-14	0.0038	-	2.1e-21	-	697	NBS_CC	x	N	L	xNL	Chr06	16077391	16080453	+	Probable disease resistance protein At4g27220 [Source:Uniprot/SWISSPROT%3BAcc:O81825]
AH06G11520.1	-	5.6e-27	5.5e-72	0.018	-	5e-07	1.3e-18	-	0.001	2.7e-15	-	1164	NBS_TIR	x	N	L	xNL	Chr06	16216329	16224637	-	Disease resistance protein (TIR-NBS-LRR class) family [Source:TAIR%3BAcc:AT4G12010]
AH06G21910.1	-	7.6e-39	9.15e-35	-	-	-	-	-	0.6	3.7e-10	-	2262	NBS_CC	x	N	L	xNL	Chr06	86160190	86173437	+	Probable disease resistance protein At4g27220 [Source:Uniprot/SWISSPROT%3BAcc:O81825]
AH06G22900.1	-	4.4e-55	3.62e-50	-	-	-	-	-	-	0.085	-	793	NBS_CC	x	N	L	xNL	Chr06	88862804	88865415	+	Putative disease resistance RPP13-like protein 1 [Source:Uniprot/SWISSPROT%3BAcc:Q9LRR4]
AH16G42530.1	-	5e-70	4.06e-45	-	-	-	5.1e-07	-	0.041	4.1e-10	-	889	NBS_CC	x	N	L	xNL	Chr16	141489794	141495101	+	Disease resistance protein RPM1 [Source:Uniprot/SWISSPROT%3BAcc:Q39214]
AH16G42560.1	-	2.1e-132	1.45e-45	0.0013	-	-	1.8e-08	-	0.051	9.3e-16	-	1336	NBS_CC	x	N	L	xNL	Chr16	141522658	141529057	+	Disease resistance protein RPM1 [Source:Uniprot/SWISSPROT%3BAcc:Q39214]
AH16G43300.1	-	8.4e-59	1.54e-37	-	-	-	6.4e-07	-	0.09	1.1e-07	-	879	NBS_CC	x	N	L	xNL	Chr16	142377605	142382008	-	Disease resistance protein RPM1 [Source:Uniprot/SWISSPROT%3BAcc:Q39214]
AH07G01030.1	-	3.2e-57	1.04e-43	-	-	-	2.6e-09	-	-	8.3e-11	-	2496	NBS_CC	x	N	L	xNL	Chr07	1252410	1283622	-	Amino acid permease 3 [Source:Uniprot/SWISSPROT%3BAcc:Q39134]
AH07G00930.1	-	7.8e-53	3.38e-48	-	-	-	-	-	-	0.00012	-	1500	NBS_CC	x	N	L	xNL	Chr07	1152486	1158779	-	Putative disease resistance protein At4g10780 [Source:Uniprot/SWISSPROT%3BAcc:O82484]
AH07G00910.1	-	2.4e-50	2.07e-42	0.038	-	-	2.9e-09	-	-	5.5e-07	-	1587	NBS_CC	x	N	L	xNL	Chr07	1135732	1151794	-	Disease resistance protein At4g27190 [Source:Uniprot/SWISSPROT%3BAcc:Q9T048]
AH17G01730.1	-	1.5e-54	1.92e-42	-	-	-	3.8e-08	-	-	4.6e-07	-	1325	NBS_CC	x	N	L	xNL	Chr17	1910709	1920599	-	Probable amino acid permease 7 [Source:Uniprot/SWISSPROT%3BAcc:Q9FF99]
AH17G01630.1	-	1e-156	4.52e-47	-	-	-	3.8e-10	-	-	1.9e-07	-	4999	NBS_CC	x	N	L	xNL	Chr17	1789460	1812210	-	Disease resistance protein At4g27190 [Source:Uniprot/SWISSPROT%3BAcc:Q9T048]
AH07G02990.1	-	1.2e-43	2.95e-36	-	-	-	-	-	-	-	-	791	NBS_CC	x	N	x	xNx	Chr07	3307753	3317002	+	Disease resistance protein RFL1 [Source:Uniprot/SWISSPROT%3BAcc:Q8L3R3]
AH00G01970.1	-	6.3e-48	3.74e-40	-	-	-	1.3e-07	-	-	2e-06	-	1933	NBS_CC	x	N	L	xNL	Chr00	3279999	3287935	+	Uncharacterised conserved protein UCP015417%2C vWA [Source:TAIR%3BAcc:AT5G43400]
AH00G01950.1	-	5.9e-53	7.21e-47	-	-	-	5.1e-08	-	-	4.3e-07	-	1855	NBS_CC	x	N	L	xNL	Chr00	3264368	3273088	+	Disease resistance protein At4g27190 [Source:Uniprot/SWISSPROT%3BAcc:Q9T048]
AH00G01840.1	-	1e-42	7.01e-37	-	-	-	-	-	-	-	-	768	NBS_CC	x	N	x	xNx	Chr00	3089134	3092805	-	Probable disease resistance protein At1g61300 [Source:Uniprot/SWISSPROT%3BAcc:O64790]
AH07G05500.1	-	4.4e-37	1.06e-75	1	-	2.8e-05	1.5e-11	-	-	1.1e-14	-	2018	NBS_TIR	x	N	L	xNL	Chr07	6654225	6671528	-	Endoglucanase 11 [Source:Uniprot/SWISSPROT%3BAcc:O48766]
AH10G05380.1	-	2.7e-45	1.5e-32	-	-	-	0.0046	-	-	4.2e-06	-	1044	NBS_CC	x	N	L	xNL	Chr10	6286020	6295429	+	Disease resistance protein At4g27190 [Source:Uniprot/SWISSPROT%3BAcc:Q9T048]
AH10G05370.1	-	6.7e-50	1.55e-39	-	-	-	0.0015	-	-	1.6e-05	-	980	NBS_CC	x	N	L	xNL	Chr10	6282953	6285895	+	Disease resistance protein At4g27190 [Source:Uniprot/SWISSPROT%3BAcc:Q9T048]
AH10G05340.1	-	3.6e-14	4.13e-14	-	-	-	4.4e-06	-	-	1.8e-19	0.13	2820	NBS_CC	x	N	L	xNL	Chr10	6248068	6266711	-	Transmembrane emp24 domain-containing protein p24delta3 [Source:Uniprot/SWISSPROT%3BAcc:Q6IDL4]
AH10G05350.1	-	3.1e-25	8.41e-18	-	-	-	-	-	-	-	-	643	NBS_CC	x	N	x	xNx	Chr10	6251819	6262900	+	Disease resistance protein RFL1 [Source:Uniprot/SWISSPROT%3BAcc:Q8L3R3]
AH07G26390.1	-	3e-45	4.72e-30	-	-	-	0.00012	-	-	-	-	1377	NBS_CC	x	N	L	xNL	Chr07	74636866	74643055	+	Disease resistance protein At4g27190 [Source:Uniprot/SWISSPROT%3BAcc:Q9T048]
AH08G12860.1	-	1.4e-38	5.52e-64	0.0058	-	1e-06	6.4e-05	-	-	-	-	1234	NBS_TIR	x	N	L	xNL	Chr08	25046074	25063578	+	disease resistance protein (TIR-NBS-LRR class)%2C putative [Source:TAIR%3BAcc:AT5G17680]
AH08G12840.1	-	1.1e-34	4.98e-82	-	-	3.3e-07	5.6e-05	-	-	4.4e-09	-	1041	NBS_TIR	x	N	L	xNL	Chr08	25033639	25038550	+	disease resistance protein (TIR-NBS-LRR class)%2C putative [Source:TAIR%3BAcc:AT5G17680]
AH08G20220.1	-	5e-27	3.34e-69	-	-	0.00047	2e-10	-	-	1.1e-14	-	1285	NBS_TIR	x	N	L	xNL	Chr08	35403890	35418876	+	disease resistance protein (TIR-NBS-LRR class)%2C putative [Source:TAIR%3BAcc:AT5G17680]
AH08G20250.1	-	2.7e-25	8.93e-66	-	-	0.0029	-	-	-	-	-	524	NBS_TIR	x	N	L	xNL	Chr08	35437200	35440373	-	disease resistance protein (TIR-NBS-LRR class)%2C putative [Source:TAIR%3BAcc:AT5G17680]
AH08G20270.1	-	7.3e-15	8.56e-52	-	-	2.5e-06	-	-	-	-	-	390	NBS_TIR	x	N	L	xNL	Chr08	35485528	35487532	-	disease resistance protein (TIR-NBS-LRR class)%2C putative [Source:TAIR%3BAcc:AT5G17680]
AH08G20280.1	-	7.3e-71	1.33e-42	-	-	7.6e-18	9.9e-19	-	-	1.2e-19	-	3157	NBS_TIR	x	N	L	xNL	Chr08	35486508	35525266	+	disease resistance protein (TIR-NBS-LRR class)%2C putative [Source:TAIR%3BAcc:AT5G17680]
AH08G20310.1	-	2.2e-23	8.49e-36	-	-	4.1e-09	1.3e-08	2.7e-05	-	1.4e-07	-	846	NBS_TIR	x	N	L	xNL	Chr08	35539217	35545358	+	disease resistance protein (TIR-NBS-LRR class)%2C putative [Source:TAIR%3BAcc:AT5G17680]
AH08G20320.1	-	1.7e-31	2.1e-75	-	-	0.001	-	-	-	-	-	437	NBS_TIR	x	N	L	xNL	Chr08	35545509	35548755	+	disease resistance protein (TIR-NBS-LRR class)%2C putative [Source:TAIR%3BAcc:AT5G17680]
AH08G23840.1	-	2.7e-60	1.78e-56	0.014	-	-	3.1e-06	-	-	4.5e-08	-	755	NBS_CC	x	N	L	xNL	Chr08	41155883	41158424	+	Putative disease resistance RPP13-like protein 1 [Source:Uniprot/SWISSPROT%3BAcc:Q9LRR4]
AH08G24250.1	-	3.3e-61	3.4e-57	-	-	-	1.8e-12	-	-	2.2e-06	-	1547	NBS_CC	x	N	L	xNL	Chr08	41733700	41743367	+	Putative disease resistance RPP13-like protein 1 [Source:Uniprot/SWISSPROT%3BAcc:Q9LRR4]
AH08G26330.1	-	3.7e-32	7.99e-69	3.3	-	-	-	-	0.062	4.5e-06	-	1175	NBS_TIR	x	N	L	xNL	Chr08	45042890	45048440	-	Disease resistance protein (TIR-NBS-LRR class) family [Source:TAIR%3BAcc:AT4G12010]
AH08G26340.1	-	1.7e-29	4.06e-64	0.68	-	-	-	-	0.0069	5.4e-06	-	1151	NBS_TIR	x	N	L	xNL	Chr08	45067399	45072009	+	Disease resistance protein (TIR-NBS-LRR class) family [Source:TAIR%3BAcc:AT4G12010]
AH08G26350.1	-	2e-31	1.55e-62	8.6	-	-	1.1e-05	-	2.3	2.3e-11	-	1396	NBS_TIR	x	N	L	xNL	Chr08	45073111	45079387	-	disease resistance protein (TIR-NBS-LRR class)%2C putative [Source:TAIR%3BAcc:AT5G17680]
AH08G28740.1	-	1.8e-33	2.64e-63	5.2e-09	-	-	2e-17	-	0.024	1.4e-15	-	869	NBS_TIR	x	N	L	xNL	Chr08	48335889	48340007	+	disease resistance protein (TIR-NBS-LRR class)%2C putative [Source:TAIR%3BAcc:AT5G17680]
AH08G28700.1	-	9.7e-33	1.21e-54	9.7e-05	-	-	4.2e-16	-	0.00027	4.2e-09	-	1160	NBS_TIR	x	N	L	xNL	Chr08	48315509	48323754	+	disease resistance protein (TIR-NBS-LRR class)%2C putative [Source:TAIR%3BAcc:AT5G17680]
AH08G28680.1	-	1.2e-34	1.2e-60	0.0033	-	-	1.1e-09	-	8.9	5.1e-10	-	1022	NBS_TIR	x	N	L	xNL	Chr08	48291834	48308027	+	disease resistance protein (TIR-NBS-LRR class)%2C putative [Source:TAIR%3BAcc:AT5G17680]
AH09G04790.1	-	1.7e-68	4.61e-58	3	-	1.6e-10	1.1e-11	-	-	9.3e-10	-	1919	NBS_TIR	x	N	L	xNL	Chr09	6273386	6291739	-	disease resistance protein (TIR-NBS-LRR class)%2C putative [Source:TAIR%3BAcc:AT5G17680]
AH09G04840.1	-	6.8e-28	1.84e-48	-	-	1.9e-05	0.002	-	-	0.00049	-	623	NBS_TIR	x	N	L	xNL	Chr09	6372952	6382196	-	disease resistance protein (TIR-NBS-LRR class)%2C putative [Source:TAIR%3BAcc:AT5G17680]
AH09G04860.1	-	3.8e-33	4.97e-65	-	-	3.5e-08	2.5e-06	2.8e-05	-	0.00027	-	1025	NBS_TIR	x	N	L	xNL	Chr09	6402465	6408304	-	disease resistance protein (TIR-NBS-LRR class)%2C putative [Source:TAIR%3BAcc:AT5G17680]
AH09G04870.1	-	5.2e-35	2.41e-62	-	-	3.1e-08	0.00035	0.13	-	-	-	1057	NBS_TIR	x	N	L	xNL	Chr09	6430510	6434450	-	disease resistance protein (TIR-NBS-LRR class)%2C putative [Source:TAIR%3BAcc:AT5G17680]
AH09G04880.1	-	2.1e-71	1.5e-68	-	-	3.8e-20	5.1e-10	4.7e-10	-	0.035	-	2040	NBS_TIR	x	N	L	xNL	Chr09	6472185	6486288	-	disease resistance protein (TIR-NBS-LRR class)%2C putative [Source:TAIR%3BAcc:AT5G17680]
AH09G04890.1	-	1.8e-32	7.41e-69	-	-	-	5.2e-08	-	-	-	-	1335	NBS_TIR	x	N	L	xNL	Chr09	6542332	6550583	-	disease resistance protein (TIR-NBS-LRR class)%2C putative [Source:TAIR%3BAcc:AT5G17680]
AH09G04950.1	-	9.6e-36	1.08e-69	-	-	6.4e-11	-	4.7e-07	-	0.91	-	947	NBS_TIR	x	N	L	xNL	Chr09	6613980	6618645	-	disease resistance protein (TIR-NBS-LRR class)%2C putative [Source:TAIR%3BAcc:AT5G17680]
AH09G04970.1	-	1.6e-35	4.2e-66	-	-	-	0.00078	0.0015	-	0.2	-	1011	NBS_TIR	x	N	L	xNL	Chr09	6628018	6632403	-	disease resistance protein (TIR-NBS-LRR class)%2C putative [Source:TAIR%3BAcc:AT5G17680]
AH09G05010.1	-	6.7e-34	3.36e-70	-	-	8.3e-10	2.5e-07	1.1e-06	-	3.8	-	1065	NBS_TIR	x	N	L	xNL	Chr09	6683108	6694812	-	disease resistance protein (TIR-NBS-LRR class)%2C putative [Source:TAIR%3BAcc:AT5G17680]
AH09G05040.1	-	2.4e-36	1.13e-63	-	-	6.4e-09	1.6e-05	0.0073	-	9e-07	-	1031	NBS_TIR	x	N	L	xNL	Chr09	6735316	6744225	+	disease resistance protein (TIR-NBS-LRR class)%2C putative [Source:TAIR%3BAcc:AT5G17680]
AH09G05360.1	-	1.3e-28	3.2e-72	-	-	1.5e-07	3.6e-06	0.0048	-	3.8e-11	-	1029	NBS_TIR	x	N	L	xNL	Chr09	7060087	7063871	-	disease resistance protein (TIR-NBS-LRR class)%2C putative [Source:TAIR%3BAcc:AT5G17680]
AH09G05390.1	-	4.7e-19	1.07e-32	-	-	-	-	-	-	-	-	329	NBS_TIR	x	N	x	xNx	Chr09	7153425	7158913	+	disease resistance protein (TIR-NBS-LRR class)%2C putative [Source:TAIR%3BAcc:AT5G17680]
AH09G05410.1	-	2.7e-29	5.82e-80	-	-	-	3.6e-08	-	-	9.9e-10	-	1408	NBS_TIR	x	N	L	xNL	Chr09	7192718	7203752	+	disease resistance protein (TIR-NBS-LRR class)%2C putative [Source:TAIR%3BAcc:AT5G17680]
AH09G05500.1	-	1.4e-14	7.77e-59	-	-	-	1.6e-06	-	-	2.9e-07	-	1088	NBS_TIR	x	N	L	xNL	Chr09	7263533	7287868	+	disease resistance protein (TIR-NBS-LRR class)%2C putative [Source:TAIR%3BAcc:AT5G17680]
AH09G05510.1	-	9.7e-24	8.78e-55	-	-	5.5e-07	4.3e-06	0.0057	-	2.2e-09	-	1444	NBS_TIR	x	N	L	xNL	Chr09	7373750	7380705	+	Disease resistance protein (TIR-NBS-LRR class) family [Source:TAIR%3BAcc:AT4G12010]
AH09G05610.1	-	5.9e-58	9.31e-76	-	-	0.00093	4.2e-06	-	-	8.9e-11	-	1597	NBS_TIR	x	N	L	xNL	Chr09	7493098	7518384	-	disease resistance protein (TIR-NBS-LRR class)%2C putative [Source:TAIR%3BAcc:AT5G17680]
AH09G05670.1	-	1.9e-18	1.45e-34	-	-	-	-	-	-	-	-	439	NBS_TIR	x	N	x	xNx	Chr09	7610692	7615338	-	disease resistance protein (TIR-NBS-LRR class)%2C putative [Source:TAIR%3BAcc:AT5G17680]
AH09G06000.1	-	3e-35	4.82e-68	4.3	-	-	4.5e-07	-	-	1.3e-05	-	895	NBS_TIR	x	N	L	xNL	Chr09	8007702	8026647	+	disease resistance protein (TIR-NBS-LRR class)%2C putative [Source:TAIR%3BAcc:AT5G17680]
AH09G06500.1	-	4.2e-35	4.97e-15	-	-	-	0.00013	-	-	2e-08	-	3077	NBS_CC	x	N	L	xNL	Chr09	8619706	8646211	-	Disease resistance protein At4g27190 [Source:Uniprot/SWISSPROT%3BAcc:Q9T048]
AH09G08960.1	-	8.3e-42	2.76e-30	-	-	-	1.3e-05	-	-	-	-	1317	NBS_CC	x	N	L	xNL	Chr09	12628252	12633490	-	Disease resistance protein RPM1 [Source:Uniprot/SWISSPROT%3BAcc:Q39214]
AH09G09350.1	-	1e-29	2.49e-58	0.084	-	-	8.7e-07	0.0012	-	5e-10	-	914	NBS_TIR	x	N	L	xNL	Chr09	13262736	13277667	-	disease resistance protein (TIR-NBS-LRR class)%2C putative [Source:TAIR%3BAcc:AT5G17680]
AH09G09360.1	-	1.2e-58	1.09e-69	0.00028	-	9.3e-07	5.1e-11	-	0.06	7.3e-14	-	1444	NBS_TIR	x	N	L	xNL	Chr09	13312109	13326640	-	disease resistance protein (TIR-NBS-LRR class)%2C putative [Source:TAIR%3BAcc:AT5G17680]
AH09G09370.1	-	3.6e-37	1.35e-64	0.00041	-	7.8e-07	2.3e-12	1e-05	0.51	5e-14	-	930	NBS_TIR	x	N	L	xNL	Chr09	13334721	13338893	-	disease resistance protein (TIR-NBS-LRR class)%2C putative [Source:TAIR%3BAcc:AT5G17680]
AH09G09410.1	-	1.8e-26	6.04e-57	1.2	-	-	1.5e-08	-	-	5e-13	-	584	NBS_TIR	x	N	L	xNL	Chr09	13423729	13436791	+	disease resistance protein (TIR-NBS-LRR class)%2C putative [Source:TAIR%3BAcc:AT5G17680]
AH09G03390.1	-	4.4e-64	8.03e-55	3.4	-	-	6.6e-13	-	-	1.2e-07	-	1184	NBS_CC	x	N	L	xNL	Chr09	4277851	4283955	+	Putative disease resistance RPP13-like protein 1 [Source:Uniprot/SWISSPROT%3BAcc:Q9LRR4]
AH09G03250.1	-	2.9e-38	5.24e-40	1.7	-	-	1.3e-12	-	-	1e-07	-	1031	NBS_CC	x	N	L	xNL	Chr09	4082856	4090265	+	Putative disease resistance RPP13-like protein 1 [Source:Uniprot/SWISSPROT%3BAcc:Q9LRR4]
AH09G02450.1	-	3e-62	1.69e-52	-	-	-	0.064	-	-	2.1e-05	-	987	NBS_CC	x	N	L	xNL	Chr09	2890720	2894675	-	Putative disease resistance RPP13-like protein 1 [Source:Uniprot/SWISSPROT%3BAcc:Q9LRR4]
AH09G02220.1	-	1.8e-64	4.28e-52	-	-	-	8.1e-07	-	-	1.3e-08	-	1066	NBS_CC	x	N	L	xNL	Chr09	2679176	2683252	+	Putative disease resistance RPP13-like protein 1 [Source:Uniprot/SWISSPROT%3BAcc:Q9LRR4]
AH09G02190.1	-	4.5e-37	1.6e-37	-	-	-	0.003	-	-	0.08	-	909	NBS_CC	x	N	L	xNL	Chr09	2625912	2628915	+	Putative disease resistance RPP13-like protein 1 [Source:Uniprot/SWISSPROT%3BAcc:Q9LRR4]
AH09G15940.1	-	6.2e-26	2.34e-62	-	-	-	0.0013	-	-	0.0012	-	887	NBS_TIR	x	N	L	xNL	Chr09	35058621	35062319	-	disease resistance protein (TIR-NBS-LRR class)%2C putative [Source:TAIR%3BAcc:AT5G17680]
AH09G15960.1	-	1.1e-26	3.33e-74	-	-	0.00027	4.9e-05	-	-	1.5e-09	-	1109	NBS_TIR	x	N	L	xNL	Chr09	35115610	35127332	-	disease resistance protein (TIR-NBS-LRR class)%2C putative [Source:TAIR%3BAcc:AT5G17680]
AH09G15980.1	-	1.3e-28	2.95e-44	-	-	-	-	-	-	-	-	450	NBS_TIR	x	N	x	xNx	Chr09	35149113	35151558	-	disease resistance protein (TIR-NBS-LRR class)%2C putative [Source:TAIR%3BAcc:AT5G17680]
AH09G16010.1	-	1.4e-27	1.52e-42	-	-	-	-	-	-	-	-	467	NBS_TIR	x	N	x	xNx	Chr09	35243600	35246195	+	disease resistance protein (TIR-NBS-LRR class)%2C putative [Source:TAIR%3BAcc:AT5G17680]
AH09G16020.1	-	3.7e-25	3.62e-59	-	-	0.00022	5e-08	-	-	6.1e-13	-	926	NBS_TIR	x	N	L	xNL	Chr09	35265519	35271385	+	disease resistance protein (TIR-NBS-LRR class)%2C putative [Source:TAIR%3BAcc:AT5G17680]
AH09G16050.1	-	7.9e-31	4.67e-57	-	-	4.1e-06	0.0091	-	-	0.0056	-	1747	NBS_TIR	x	N	L	xNL	Chr09	35291569	35305800	+	disease resistance protein (TIR-NBS-LRR class)%2C putative [Source:TAIR%3BAcc:AT5G17680]
AH09G16070.1	-	8.5e-28	2.45e-63	-	-	0.00074	8.7e-08	-	-	1.5e-12	-	1106	NBS_TIR	x	N	L	xNL	Chr09	35308126	35319556	-	disease resistance protein (TIR-NBS-LRR class)%2C putative [Source:TAIR%3BAcc:AT5G17680]
AH09G16090.1	-	6.5e-28	6.08e-39	-	-	-	-	-	-	-	-	451	NBS_TIR	x	N	x	xNx	Chr09	35327041	35329476	-	disease resistance protein (TIR-NBS-LRR class)%2C putative [Source:TAIR%3BAcc:AT5G17680]
AH09G16120.1	-	1.8e-52	2.47e-66	-	-	8.2e-14	-	0.0095	-	1.2e-05	-	1595	NBS_TIR	x	N	L	xNL	Chr09	35450307	35462368	+	disease resistance protein (TIR-NBS-LRR class)%2C putative [Source:TAIR%3BAcc:AT5G17680]
AH05G25250.1	-	1e-17	2.53e-22	-	-	-	0.013	0.0023	-	0.00024	-	1089	NBS_TIR	x	N	L	xNL	Chr05	90596801	90605778	-	disease resistance protein (TIR-NBS-LRR class)%2C putative [Source:TAIR%3BAcc:AT5G17680]
AH05G24730.1	-	7.7e-94	5.46e-69	2.6	-	-	6.3e-12	7.3e-09	-	5.1e-10	-	2171	NBS_TIR	x	N	L	xNL	Chr05	89780233	89796940	-	Disease resistance protein (TIR-NBS-LRR class) family [Source:TAIR%3BAcc:AT4G12010]
AH09G21880.1	-	2.6e-28	1.5e-51	0.96	-	6.2e-06	1.7e-06	-	-	1.8e-06	-	532	NBS_TIR	x	N	L	xNL	Chr09	81554233	81556405	-	disease resistance protein (TIR-NBS-LRR class)%2C putative [Source:TAIR%3BAcc:AT5G17680]
AH09G24720.1	-	2.8e-25	7.83e-77	-	-	2.4e-06	0.012	0.00012	-	-	-	988	NBS_TIR	x	N	L	xNL	Chr09	95484927	95493941	-	disease resistance protein (TIR-NBS-LRR class)%2C putative [Source:TAIR%3BAcc:AT5G17680]
AH03G27370.1	-	3.8e-11	2.34e-38	-	-	-	-	-	-	-	-	177	NBS_TIR	x	N	x	xNx	Chr03	55379350	55381973	+	Disease resistance protein (TIR-NBS-LRR class) family [Source:TAIR%3BAcc:AT5G36930]
AH10G02620.1	-	2.8e-64	2.88e-56	0.52	-	-	3.1e-05	-	0.048	1.3e-12	-	1306	NBS_CC	x	N	L	xNL	Chr10	3083427	3089647	+	Disease resistance protein At4g27190 [Source:Uniprot/SWISSPROT%3BAcc:Q9T048]
AH10G14320.1	-	3.6e-29	1.72e-26	8.1	-	-	3.8e-07	-	-	2.3e-09	-	1337	NBS_CC	x	N	L	xNL	Chr10	30859305	30865989	-	Disease resistance protein RPS2 [Source:Uniprot/SWISSPROT%3BAcc:Q42484]
AH05G00480.1	-	2.8e-60	1.26e-53	-	-	-	1.1e-12	-	-	6.7e-15	-	1170	NBS_CC	x	N	L	xNL	Chr05	498113	504128	-	Putative disease resistance RPP13-like protein 1 [Source:Uniprot/SWISSPROT%3BAcc:Q9LRR4]
AH05G00500.1	-	7.6e-61	4e-51	-	-	-	0.0092	-	-	1.3e-07	-	966	NBS_CC	x	N	L	xNL	Chr05	509441	514988	+	Putative disease resistance RPP13-like protein 1 [Source:Uniprot/SWISSPROT%3BAcc:Q9LRR4]
AH05G00530.1	-	1.5e-29	2.15e-30	0.024	-	-	1.1e-07	-	-	3.8e-07	-	840	NBS_CC	x	N	L	xNL	Chr05	570078	574055	+	Putative disease resistance RPP13-like protein 1 [Source:Uniprot/SWISSPROT%3BAcc:Q9LRR4]
AH05G00540.1	-	2.8e-65	5.5e-55	-	-	-	1.5e-11	-	-	3.4e-10	-	1052	NBS_CC	x	N	L	xNL	Chr05	600227	603871	+	Putative disease resistance RPP13-like protein 1 [Source:Uniprot/SWISSPROT%3BAcc:Q9LRR4]
AH05G00640.1	-	2.9e-58	2.22e-49	-	-	-	1.3e-08	-	-	5.4e-11	-	1203	NBS_CC	x	N	L	xNL	Chr05	694668	702457	+	Putative disease resistance RPP13-like protein 1 [Source:Uniprot/SWISSPROT%3BAcc:Q9LRR4]
AH10G29240.1	-	3.9e-46	1.91e-26	1.1	-	-	2.9e-14	-	-	6.1e-11	-	1227	NBS_CC	x	N	L	xNL	Chr10	105949267	105959770	-	Putative disease resistance RPP13-like protein 1 [Source:Uniprot/SWISSPROT%3BAcc:Q9LRR4]
AH10G34220.1	-	1.1e-66	1.33e-61	-	-	-	1.2e-09	-	-	2.6e-08	-	1196	NBS_CC	x	N	L	xNL	Chr10	112517564	112521154	+	Putative disease resistance RPP13-like protein 1 [Source:Uniprot/SWISSPROT%3BAcc:Q9LRR4]
AH10G34070.1	-	1.2e-52	1.05e-44	-	-	-	-	-	-	-	-	1013	NBS_CC	x	N	x	xNx	Chr10	112364816	112373394	-	Disease resistance protein RPM1 [Source:Uniprot/SWISSPROT%3BAcc:Q39214]
AH10G32880.1	-	6.2e-61	3.27e-61	-	-	-	2.6e-12	-	0.056	9.8e-08	-	1622	NBS_CC	x	N	L	xNL	Chr10	111085969	111095337	-	Putative disease resistance RPP13-like protein 1 [Source:Uniprot/SWISSPROT%3BAcc:Q9LRR4]
AH10G32860.1	-	1.6e-61	1.47e-59	5.2	-	-	3e-14	-	0.03	2.4e-09	-	1188	NBS_CC	x	N	L	xNL	Chr10	111061186	111064781	-	Putative disease resistance RPP13-like protein 1 [Source:Uniprot/SWISSPROT%3BAcc:Q9LRR4]
AH10G32840.1	-	7.2e-60	2.15e-58	7	-	-	1.2e-11	-	0.017	3.2e-10	-	1279	NBS_CC	x	N	L	xNL	Chr10	111040237	111044899	+	Putative disease resistance RPP13-like protein 1 [Source:Uniprot/SWISSPROT%3BAcc:Q9LRR4]
AH10G31850.1	-	2.5e-51	8.49e-40	-	-	-	0.025	-	-	3.7e-06	-	2018	NBS_CC	x	N	L	xNL	Chr10	109746403	109762136	-	Probable disease resistance protein At4g27220 [Source:Uniprot/SWISSPROT%3BAcc:O81825]
AH10G35220.1	-	2e-39	1.33e-37	0.22	-	-	1.3e-18	0.003	-	1.1e-27	6.8e-05	1226	NBS_CC	x	N	L	xNL	Chr10	113532491	113542024	-	Probable disease resistance protein At4g27220 [Source:Uniprot/SWISSPROT%3BAcc:O81825]
AH10G35680.1	-	5.9e-65	1.3e-57	-	-	-	3.5e-10	-	-	2.1e-06	-	1011	NBS_CC	x	N	L	xNL	Chr10	114010325	114013555	+	Putative disease resistance RPP13-like protein 1 [Source:Uniprot/SWISSPROT%3BAcc:Q9LRR4]
AH10G35790.1	-	3.8e-44	2.6e-27	2.9	-	-	1.1e-07	-	-	2.1e-09	-	843	NBS_CC	x	N	L	xNL	Chr10	114109487	114112813	-	Putative disease resistance RPP13-like protein 1 [Source:Uniprot/SWISSPROT%3BAcc:Q9LRR4]
AH11G00360.1	-	2.5e-48	1.37e-39	-	-	-	8e-19	-	0.005	2e-11	-	1128	NBS_CC	x	N	L	xNL	Chr11	388922	395986	-	Putative disease resistance RPP13-like protein 1 [Source:Uniprot/SWISSPROT%3BAcc:Q9LRR4]
AH11G00340.1	-	5.6e-62	1.38e-53	-	-	-	3.2e-24	-	0.62	1.3e-11	-	1070	NBS_CC	x	N	L	xNL	Chr11	344036	347289	-	Putative disease resistance RPP13-like protein 1 [Source:Uniprot/SWISSPROT%3BAcc:Q9LRR4]
AH11G00320.1	-	4.4e-63	3e-56	0.01	-	-	5.1e-18	0.01	10	7.8e-12	-	1029	NBS_CC	x	N	L	xNL	Chr11	313285	316565	-	Putative disease resistance RPP13-like protein 1 [Source:Uniprot/SWISSPROT%3BAcc:Q9LRR4]
AH11G04240.1	-	1.2e-64	3.24e-62	-	-	-	8.9e-14	-	-	2.7e-08	-	1223	NBS_CC	x	N	L	xNL	Chr11	5524809	5529603	+	Putative disease resistance RPP13-like protein 1 [Source:Uniprot/SWISSPROT%3BAcc:Q9LRR4]
AH11G06440.1	-	1.1e-38	6.23e-34	-	-	-	0.0005	-	1	5.8e-07	-	2500	NBS_CC	x	N	L	xNL	Chr11	9332849	9345238	-	Disease resistance protein At4g27190 [Source:Uniprot/SWISSPROT%3BAcc:Q9T048]
AH11G06570.1	-	3.8e-59	2.06e-31	-	-	-	4.1e-10	-	-	1.9e-06	-	1211	NBS_CC	x	N	L	xNL	Chr11	9674018	9681829	-	Disease resistance protein RPM1 [Source:Uniprot/SWISSPROT%3BAcc:Q39214]
AH11G10030.1	-	6.7e-29	3.21e-27	0.092	-	-	-	-	-	0.00014	-	819	NBS_CC	x	N	L	xNL	Chr11	16348848	16354397	+	Probable disease resistance protein At5g66900 [Source:Uniprot/SWISSPROT%3BAcc:Q9FKZ1]
AH11G10040.1	-	2e-35	7.89e-22	-	-	-	-	-	-	-	-	405	NBS_CC	x	N	x	xNx	Chr11	16398790	16407451	+	Probable disease resistance protein At5g66900 [Source:Uniprot/SWISSPROT%3BAcc:Q9FKZ1]
AH11G10060.1	-	1.7e-29	1.25e-22	-	-	-	-	-	-	0.00016	-	792	NBS_CC	x	N	L	xNL	Chr11	16441452	16446048	+	Probable disease resistance protein At5g66900 [Source:Uniprot/SWISSPROT%3BAcc:Q9FKZ1]
AH11G10100.1	-	2.5e-17	2.65e-13	0.0011	-	-	8.4e-07	-	-	-	-	671	NBS_CC	x	N	L	xNL	Chr11	16492585	16498836	+	Probable disease resistance protein At5g66900 [Source:Uniprot/SWISSPROT%3BAcc:Q9FKZ1]
AH20G00700.1	-	1.2e-30	2.32e-74	-	-	-	-	-	-	-	-	532	NBS_TIR	x	N	x	xNx	Chr20	756800	762697	-	disease resistance protein (TIR-NBS-LRR class)%2C putative [Source:TAIR%3BAcc:AT5G17680]
AH12G26910.1	-	1.3e-75	6.54e-56	-	-	-	-	-	-	-	-	877	NBS_CC	x	N	x	xNx	Chr12	99575009	99577750	+	Putative disease resistance RPP13-like protein 3 [Source:Uniprot/SWISSPROT%3BAcc:Q9STE7]
AH12G01510.1	-	1.3e-26	1.15e-14	4.2	-	-	8.7e-08	-	-	2.4e-05	-	807	NBS_CC	x	N	L	xNL	Chr12	1861863	1865441	+	Putative disease resistance RPP13-like protein 1 [Source:Uniprot/SWISSPROT%3BAcc:Q9LRR4]
AH12G01560.1	-	3.1e-47	9.41e-29	-	-	-	3.1e-07	-	-	0.0017	-	1000	NBS_CC	x	N	L	xNL	Chr12	1887123	1890701	+	Putative disease resistance RPP13-like protein 1 [Source:Uniprot/SWISSPROT%3BAcc:Q9LRR4]
AH12G01570.1	-	6.7e-47	9.52e-30	-	-	-	3.8e-12	-	-	1.4e-05	-	1044	NBS_CC	x	N	L	xNL	Chr12	1894128	1900697	+	Putative disease resistance RPP13-like protein 1 [Source:Uniprot/SWISSPROT%3BAcc:Q9LRR4]
AH12G01590.1	-	8.8e-61	1.3e-54	0.00071	-	-	1.1e-07	-	-	3.3e-08	-	1123	NBS_CC	x	N	L	xNL	Chr12	1917825	1921196	+	Putative disease resistance RPP13-like protein 1 [Source:Uniprot/SWISSPROT%3BAcc:Q9LRR4]
AH12G01600.1	-	2.2e-58	6.62e-53	0.00094	-	-	1.2e-13	-	-	1.3e-08	-	1719	NBS_CC	x	N	L	xNL	Chr12	1925013	1938922	+	Putative disease resistance RPP13-like protein 1 [Source:Uniprot/SWISSPROT%3BAcc:Q9LRR4]
AH12G01890.1	-	1.5e-46	2.33e-28	-	-	-	1.4e-07	-	-	2.7e-06	-	1000	NBS_CC	x	N	L	xNL	Chr12	2429534	2433208	+	Putative disease resistance RPP13-like protein 1 [Source:Uniprot/SWISSPROT%3BAcc:Q9LRR4]
AH12G02000.1	-	2.9e-43	3.58e-26	2.4	-	-	3.5e-11	-	0.0039	8.2e-07	-	1055	NBS_CC	x	N	L	xNL	Chr12	2528705	2532936	-	Putative disease resistance RPP13-like protein 1 [Source:Uniprot/SWISSPROT%3BAcc:Q9LRR4]
AH12G02010.1	-	1.9e-60	1.54e-49	0.018	-	-	1.3e-07	-	0.0035	4.9e-05	-	1115	NBS_CC	x	N	L	xNL	Chr12	2538844	2542482	-	Putative disease resistance RPP13-like protein 1 [Source:Uniprot/SWISSPROT%3BAcc:Q9LRR4]
AH12G02020.1	-	3.7e-45	9.25e-28	-	-	-	0.01	-	-	7.6e-06	-	1048	NBS_CC	x	N	L	xNL	Chr12	2544995	2548699	-	Putative disease resistance RPP13-like protein 1 [Source:Uniprot/SWISSPROT%3BAcc:Q9LRR4]
AH12G02070.1	-	2.6e-58	1.61e-57	2.1	-	-	6.5e-13	-	0.0006	3.8e-11	-	1206	NBS_CC	x	N	L	xNL	Chr12	2597787	2601407	-	Putative disease resistance RPP13-like protein 1 [Source:Uniprot/SWISSPROT%3BAcc:Q9LRR4]
AH12G02100.1	-	2.8e-47	3.87e-27	0.87	-	-	5e-13	-	-	9.8e-10	-	1078	NBS_CC	x	N	L	xNL	Chr12	2620169	2624199	-	Putative disease resistance RPP13-like protein 1 [Source:Uniprot/SWISSPROT%3BAcc:Q9LRR4]
AH12G02120.1	-	5.7e-43	1.07e-27	-	-	-	5e-05	-	-	4.1e-05	-	1060	NBS_CC	x	N	L	xNL	Chr12	2641302	2644976	-	Putative disease resistance RPP13-like protein 1 [Source:Uniprot/SWISSPROT%3BAcc:Q9LRR4]
AH12G02130.1	-	4.4e-42	2.17e-28	8.4	-	-	1.7e-09	-	-	0.00059	-	1005	NBS_CC	x	N	L	xNL	Chr12	2648477	2652142	-	Putative disease resistance RPP13-like protein 1 [Source:Uniprot/SWISSPROT%3BAcc:Q9LRR4]
AH12G02140.1	-	8.9e-44	1.95e-28	7.5	-	-	3.8e-06	-	-	8.1e-05	-	856	NBS_CC	x	N	L	xNL	Chr12	2655163	2658835	-	Putative disease resistance RPP13-like protein 1 [Source:Uniprot/SWISSPROT%3BAcc:Q9LRR4]
AH12G02220.1	-	2e-44	5.46e-26	6.6	-	-	2.4e-06	-	-	0.0037	-	909	NBS_CC	x	N	L	xNL	Chr12	2695713	2699411	-	Putative disease resistance RPP13-like protein 1 [Source:Uniprot/SWISSPROT%3BAcc:Q9LRR4]
AH12G02310.1	-	6.5e-60	1.18e-52	0.058	-	-	2.9e-10	-	0.003	2.7e-06	-	1080	NBS_CC	x	N	L	xNL	Chr12	2774847	2778089	+	Putative disease resistance RPP13-like protein 1 [Source:Uniprot/SWISSPROT%3BAcc:Q9LRR4]
AH12G02330.1	-	2.8e-38	3.27e-24	0.98	-	-	1.3e-06	-	-	0.0013	-	888	NBS_CC	x	N	L	xNL	Chr12	2780589	2784167	+	Putative disease resistance RPP13-like protein 1 [Source:Uniprot/SWISSPROT%3BAcc:Q9LRR4]
AH12G02370.1	-	9.3e-39	6.11e-24	-	-	-	2e-10	-	-	0.0012	-	889	NBS_CC	x	N	L	xNL	Chr12	2820079	2823657	+	Putative disease resistance RPP13-like protein 1 [Source:Uniprot/SWISSPROT%3BAcc:Q9LRR4]
AH12G02380.1	-	1e-45	9.3e-29	-	-	-	-	-	-	-	-	407	NBS_CC	x	N	x	xNx	Chr12	2826713	2828395	+	Putative disease resistance RPP13-like protein 1 [Source:Uniprot/SWISSPROT%3BAcc:Q9LRR4]
AH12G02390.1	-	3.7e-47	4.8e-28	-	-	-	2e-10	-	-	0.00012	-	1441	NBS_CC	x	N	L	xNL	Chr12	2844561	2851607	+	Putative disease resistance RPP13-like protein 1 [Source:Uniprot/SWISSPROT%3BAcc:Q9LRR4]
AH12G02410.1	-	4.1e-20	2.76e-24	-	-	-	3.8e-11	-	-	1.4e-12	-	1064	NBS_CC	x	N	L	xNL	Chr12	2864961	2868155	+	Putative disease resistance RPP13-like protein 1 [Source:Uniprot/SWISSPROT%3BAcc:Q9LRR4]
AH12G02440.1	-	3.1e-40	4.73e-23	0.1	-	-	5.2e-17	-	-	5.1e-11	-	1044	NBS_CC	x	N	L	xNL	Chr12	2875871	2879721	+	Putative disease resistance RPP13-like protein 1 [Source:Uniprot/SWISSPROT%3BAcc:Q9LRR4]
AH12G02580.1	-	6.1e-47	7.84e-29	0.022	-	-	2.1e-09	-	-	1.8e-05	-	917	NBS_CC	x	N	L	xNL	Chr12	3023870	3027448	-	Putative disease resistance RPP13-like protein 1 [Source:Uniprot/SWISSPROT%3BAcc:Q9LRR4]
AH12G02600.1	-	5e-47	2.85e-31	-	-	-	9.8e-13	-	-	5.2e-06	-	970	NBS_CC	x	N	L	xNL	Chr12	3029342	3033286	-	Putative disease resistance RPP13-like protein 1 [Source:Uniprot/SWISSPROT%3BAcc:Q9LRR4]
AH12G02780.1	-	4.1e-39	4.01e-26	-	-	-	-	-	-	-	-	367	NBS_CC	x	N	x	xNx	Chr12	3150194	3151297	+	Putative disease resistance RPP13-like protein 1 [Source:Uniprot/SWISSPROT%3BAcc:Q9LRR4]
AH12G02810.1	-	8.1e-42	7.39e-30	0.0064	-	-	4.1e-16	2.5e-05	-	5.5e-15	-	1068	NBS_CC	x	N	L	xNL	Chr12	3190457	3194293	+	Putative disease resistance RPP13-like protein 1 [Source:Uniprot/SWISSPROT%3BAcc:Q9LRR4]
AH12G02820.1	-	8.8e-32	1.1e-25	0.089	-	-	6.3e-14	-	-	4e-10	-	1081	NBS_CC	x	N	L	xNL	Chr12	3198705	3202430	+	Putative disease resistance RPP13-like protein 1 [Source:Uniprot/SWISSPROT%3BAcc:Q9LRR4]
AH12G02830.1	-	2.1e-42	2.41e-27	5e-05	-	-	3e-16	-	-	2.3e-11	-	938	NBS_CC	x	N	L	xNL	Chr12	3207767	3211882	+	Putative disease resistance RPP13-like protein 1 [Source:Uniprot/SWISSPROT%3BAcc:Q9LRR4]
AH12G02840.1	-	1.9e-53	3.64e-51	1.2e-07	-	-	2.6e-15	-	0.0026	4.2e-10	-	1080	NBS_CC	x	N	L	xNL	Chr12	3216383	3220159	+	Putative disease resistance RPP13-like protein 1 [Source:Uniprot/SWISSPROT%3BAcc:Q9LRR4]
AH12G02880.1	-	4e-56	5.75e-52	5.3e-05	-	-	4.9e-13	-	-	1e-11	-	1205	NBS_CC	x	N	L	xNL	Chr12	3275966	3279877	+	Putative disease resistance RPP13-like protein 1 [Source:Uniprot/SWISSPROT%3BAcc:Q9LRR4]
AH12G02960.1	-	3.3e-35	3.7e-72	0.0039	-	0.62	4.3e-10	-	-	5.4e-12	-	1163	NBS_TIR	x	N	L	xNL	Chr12	3341098	3348603	+	transmembrane receptors%3BATP binding [Source:TAIR%3BAcc:AT1G27170]
AH12G02990.1	-	9.1e-12	-	0.00019	-	-	3.4e-10	-	0.013	7.8e-08	-	1165	-	x	N	L	xNL	Chr12	3357815	3365427	-	A/G-specific adenine DNA glycosylase [Source:Uniprot/SWISSPROT%3BAcc:F4JRF4]
AH12G03090.1	-	1.5e-16	9.97e-53	0.013	-	0.55	1.5e-09	-	-	3.8e-11	-	984	NBS_TIR	x	N	L	xNL	Chr12	3478682	3483885	-	disease resistance protein (TIR-NBS-LRR class)%2C putative [Source:TAIR%3BAcc:AT1G27180]
AH12G03190.1	-	5.3e-43	2.32e-28	0.31	-	-	2.7e-05	-	-	5.1e-06	-	771	NBS_CC	x	N	L	xNL	Chr12	3637186	3640446	-	Putative disease resistance RPP13-like protein 1 [Source:Uniprot/SWISSPROT%3BAcc:Q9LRR4]
AH12G03220.1	-	1.5e-54	2.8e-52	3.2e-05	-	-	9.7e-16	-	0.0074	1.9e-11	-	1199	NBS_CC	x	N	L	xNL	Chr12	3659508	3663107	-	Putative disease resistance RPP13-like protein 1 [Source:Uniprot/SWISSPROT%3BAcc:Q9LRR4]
AH12G03230.1	-	6.8e-58	2.43e-50	-	-	-	3.1e-05	-	-	0.00026	-	655	NBS_CC	x	N	L	xNL	Chr12	3693073	3695505	-	Putative disease resistance RPP13-like protein 1 [Source:Uniprot/SWISSPROT%3BAcc:Q9LRR4]
AH12G03410.1	-	1e-140	3.32e-32	4.3	-	-	2.8e-25	-	-	2.2e-16	-	4051	NBS_CC	x	N	L	xNL	Chr12	3861520	3913340	+	Putative disease resistance RPP13-like protein 1 [Source:Uniprot/SWISSPROT%3BAcc:Q9LRR4]
AH12G03460.1	-	7.9e-37	1.13e-27	0.0039	-	-	7.1e-09	-	0.011	2.3e-06	-	719	NBS_CC	x	N	L	xNL	Chr12	3917441	3919600	-	Putative disease resistance RPP13-like protein 1 [Source:Uniprot/SWISSPROT%3BAcc:Q9LRR4]
AH12G03480.1	-	3.5e-26	3.35e-18	3.8	-	-	2.1e-07	-	-	5.7e-06	-	880	NBS_CC	x	N	L	xNL	Chr12	3944292	3947942	-	Putative disease resistance RPP13-like protein 1 [Source:Uniprot/SWISSPROT%3BAcc:Q9LRR4]
AH12G03590.1	-	3.8e-49	2.55e-53	-	-	-	5.7e-07	-	-	4.4e-06	-	762	NBS_CC	x	N	L	xNL	Chr12	4121460	4123845	+	Putative disease resistance RPP13-like protein 1 [Source:Uniprot/SWISSPROT%3BAcc:Q9LRR4]
AH12G03640.1	-	2.3e-56	2.57e-61	-	-	-	-	-	-	-	-	581	NBS_CC	x	N	x	xNx	Chr12	4264455	4266273	+	Putative disease resistance RPP13-like protein 1 [Source:Uniprot/SWISSPROT%3BAcc:Q9LRR4]
AH12G06360.1	-	1.1e-52	4.87e-49	9.5e-06	-	-	1.6e-15	-	0.012	1.2e-10	-	947	NBS_CC	x	N	L	xNL	Chr12	8658087	8661484	+	Putative disease resistance RPP13-like protein 1 [Source:Uniprot/SWISSPROT%3BAcc:Q9LRR4]
AH12G06370.1	-	5.5e-56	1.64e-51	0.077	-	-	1.1e-11	0.016	-	4e-10	-	1499	NBS_CC	x	N	L	xNL	Chr12	8671519	8678411	+	Putative disease resistance RPP13-like protein 1 [Source:Uniprot/SWISSPROT%3BAcc:Q9LRR4]
AH12G07540.1	-	3.6e-32	3.47e-87	-	-	-	6.2e-06	-	-	4.1e-06	-	924	NBS_TIR	x	N	L	xNL	Chr12	10173649	10179695	+	disease resistance protein (TIR-NBS-LRR class)%2C putative [Source:TAIR%3BAcc:AT5G17680]
AH12G07960.1	-	7.1e-25	2.72e-12	-	4.9e-05	-	4.2e-09	-	-	1.6e-08	-	2639	NBS_CC	x	N	L	xNL	Chr12	10700938	10714590	-	Disease resistance protein At4g27190 [Source:Uniprot/SWISSPROT%3BAcc:Q9T048]
AH17G02580.1	-	3.2e-41	2.85e-36	-	-	-	-	-	-	-	-	1074	NBS_CC	x	N	x	xNx	Chr17	2815132	2826451	+	Disease resistance protein RFL1 [Source:Uniprot/SWISSPROT%3BAcc:Q8L3R3]
AH12G09140.1	-	2.1e-43	2.93e-30	-	-	-	0.00076	-	-	-	-	1731	NBS_CC	x	N	L	xNL	Chr12	13005110	13017301	+	Putative disease resistance RPP13-like protein 1 [Source:Uniprot/SWISSPROT%3BAcc:Q9LRR4]
AH12G08670.1	-	2.4e-29	3.2e-19	9.8	-	-	5.6e-08	-	-	-	-	2863	NBS_CC	x	N	L	xNL	Chr12	12126669	12143920	+	Probable disease resistance protein At4g27220 [Source:Uniprot/SWISSPROT%3BAcc:O81825]
AH12G08650.1	-	8.2e-29	2.78e-12	3.5	-	-	1.2e-08	-	-	5e-09	-	994	NBS_CC	x	N	L	xNL	Chr12	12074601	12095284	+	Probable disease resistance protein At4g27220 [Source:Uniprot/SWISSPROT%3BAcc:O81825]
AH12G08620.1	-	8.1e-29	1.35e-11	4	-	-	0.00013	-	3.4	5.6e-06	-	2908	NBS_CC	x	N	L	xNL	Chr12	11996928	12017277	+	Probable disease resistance protein At4g27220 [Source:Uniprot/SWISSPROT%3BAcc:O81825]
AH12G08600.1	-	9.9e-34	1.76e-13	-	-	-	1.5e-06	-	-	3e-06	-	1335	NBS_CC	x	N	L	xNL	Chr12	11937699	11956475	+	Disease resistance protein At4g27190 [Source:Uniprot/SWISSPROT%3BAcc:Q9T048]
AH12G08530.1	-	1.1e-32	3.4e-14	-	-	-	2.2e-07	-	-	1.5e-08	-	1091	NBS_CC	x	N	L	xNL	Chr12	11824351	11838937	+	Disease resistance protein At4g27190 [Source:Uniprot/SWISSPROT%3BAcc:Q9T048]
AH12G08500.1	-	9.4e-33	3.22e-22	-	-	-	1.5e-05	-	3.2	-	-	2770	NBS_CC	x	N	L	xNL	Chr12	11756348	11778571	+	Probable disease resistance protein At4g27220 [Source:Uniprot/SWISSPROT%3BAcc:O81825]
AH12G08470.1	-	2.9e-27	4.03e-23	-	-	-	1.8e-06	-	-	1.3e-06	-	3352	NBS_CC	x	N	L	xNL	Chr12	11607266	11654492	-	Disease resistance protein At4g27190 [Source:Uniprot/SWISSPROT%3BAcc:Q9T048]
AH12G08450.1	-	1.6e-28	8.68e-12	0.2	4.4	-	-	-	-	0.0012	-	2833	NBS_CC	x	N	L	xNL	Chr12	11530140	11555734	+	Probable disease resistance protein At4g27220 [Source:Uniprot/SWISSPROT%3BAcc:O81825]
AH12G08430.1	-	2.3e-26	4.55e-13	-	-	-	1.2e-06	-	-	2.6e-09	-	3107	NBS_CC	x	N	L	xNL	Chr12	11407102	11448074	+	Disease resistance protein At4g27190 [Source:Uniprot/SWISSPROT%3BAcc:Q9T048]
AH12G08370.1	-	8.3e-26	3.57e-13	-	-	-	5.1e-05	-	-	2.3e-06	-	4813	NBS_CC	x	N	L	xNL	Chr12	11246853	11297431	+	Probable disease resistance protein At4g27220 [Source:Uniprot/SWISSPROT%3BAcc:O81825]
AH12G08240.1	-	2.4e-19	5e-19	-	-	-	2.6e-05	-	-	0.00078	-	2731	NBS_CC	x	N	L	xNL	Chr12	11056337	11076604	-	Disease resistance protein At4g27190 [Source:Uniprot/SWISSPROT%3BAcc:Q9T048]
AH12G08100.1	-	3e-26	-	-	0.71	-	6.2e-09	-	-	1.6e-10	-	2469	-	x	N	L	xNL	Chr12	10898118	10916532	-	Disease resistance protein At4g27190 [Source:Uniprot/SWISSPROT%3BAcc:Q9T048]
AH12G13350.1	-	5.8e-33	5.14e-24	0.041	-	-	4.9e-09	-	0.025	1.1e-07	-	722	NBS_CC	x	N	L	xNL	Chr12	23711865	23714679	+	Putative disease resistance RPP13-like protein 1 [Source:Uniprot/SWISSPROT%3BAcc:Q9LRR4]
AH12G16610.1	-	3.1e-41	2.06e-23	6.1e-05	-	-	1.3e-10	-	-	-	-	925	NBS_CC	x	N	L	xNL	Chr12	39144110	39147931	+	Putative disease resistance RPP13-like protein 1 [Source:Uniprot/SWISSPROT%3BAcc:Q9LRR4]
AH12G22430.1	-	7.3e-30	1.94e-73	1.5e-05	-	9.9e-05	3e-09	-	-	4.5e-12	-	780	NBS_TIR	x	N	L	xNL	Chr12	85609904	85616754	-	disease resistance protein (TIR-NBS-LRR class)%2C putative [Source:TAIR%3BAcc:AT5G17680]
AH12G23210.1	-	3.2e-15	1.29e-11	0.2	-	-	7.3e-08	-	-	-	-	750	NBS_CC	x	N	L	xNL	Chr12	88575327	88578888	+	Putative disease resistance RPP13-like protein 1 [Source:Uniprot/SWISSPROT%3BAcc:Q9LRR4]
AH12G00980.1	-	2.3e-53	2.16e-57	-	-	-	4.5e-07	-	-	1.6e-06	-	729	NBS_CC	x	N	L	xNL	Chr12	1372191	1374574	-	Putative disease resistance RPP13-like protein 1 [Source:Uniprot/SWISSPROT%3BAcc:Q9LRR4]
AH12G34970.1	-	1.1e-34	9.91e-69	0.052	-	1.6e-07	1.2e-06	0.0069	0.91	0.0014	-	1028	NBS_TIR	x	N	L	xNL	Chr12	113923161	113930943	-	disease resistance protein (TIR-NBS-LRR class)%2C putative [Source:TAIR%3BAcc:AT5G17680]
AH12G34930.1	-	1.1e-34	2.79e-71	1.6	-	2.9e-07	2.9e-07	0.0053	-	0.0029	-	927	NBS_TIR	x	N	L	xNL	Chr12	113865077	113869447	-	disease resistance protein (TIR-NBS-LRR class)%2C putative [Source:TAIR%3BAcc:AT5G17680]
AH12G34680.1	-	4.1e-32	4.93e-25	-	-	-	5.4e-06	-	-	3.9e-09	-	4097	NBS_CC	x	N	L	xNL	Chr12	113487147	113516883	+	Probable receptor-like protein kinase At1g11050 [Source:Uniprot/SWISSPROT%3BAcc:O04086]
AH12G34650.1	-	1.7e-33	9.78e-27	-	-	-	-	-	-	2.1e-05	-	3003	NBS_CC	x	N	L	xNL	Chr12	113410646	113426932	+	Probable disease resistance protein At4g27220 [Source:Uniprot/SWISSPROT%3BAcc:O81825]
AH12G34600.1	-	1.6e-31	4.06e-25	-	-	-	0.00085	-	-	6.4e-07	-	3079	NBS_CC	x	N	L	xNL	Chr12	113301349	113324618	+	Probable disease resistance protein At4g27220 [Source:Uniprot/SWISSPROT%3BAcc:O81825]
AH12G34570.1	-	5.2e-34	5.91e-26	-	-	-	-	-	-	2.1e-05	-	3081	NBS_CC	x	N	L	xNL	Chr12	113237303	113253551	+	Probable disease resistance protein At4g27220 [Source:Uniprot/SWISSPROT%3BAcc:O81825]
AH12G34560.1	-	9.6e-34	1.32e-26	-	-	-	-	-	-	-	-	2996	NBS_CC	x	N	x	xNx	Chr12	113194803	113218114	+	Probable disease resistance protein At4g27220 [Source:Uniprot/SWISSPROT%3BAcc:O81825]
AH13G07220.1	-	1.5e-86	4.54e-67	0.11	-	3.5e-13	3.1e-10	-	0.024	8.5e-27	-	2628	NBS_TIR	x	N	L	xNL	Chr13	8486178	8524386	-	disease resistance protein (TIR-NBS-LRR class)%2C putative [Source:TAIR%3BAcc:AT5G17680]
AH13G07200.1	-	7.1e-32	4.42e-71	4.6e-05	-	2.4e-07	2.2e-08	-	0.35	6.2e-17	-	912	NBS_TIR	x	N	L	xNL	Chr13	8451048	8456199	-	disease resistance protein (TIR-NBS-LRR class)%2C putative [Source:TAIR%3BAcc:AT5G17680]
AH13G07180.1	-	5.4e-65	3.92e-62	0.65	-	2.8e-06	2e-08	-	0.027	1.5e-16	-	1612	NBS_TIR	x	N	L	xNL	Chr13	8413760	8439125	-	disease resistance protein (TIR-NBS-LRR class)%2C putative [Source:TAIR%3BAcc:AT5G17680]
AH13G05550.1	-	8.7e-21	2.26e-25	-	-	-	-	-	-	-	-	237	NBS_CC	x	N	x	xNx	Chr13	6404289	6405154	+	Putative disease resistance protein At4g10780 [Source:Uniprot/SWISSPROT%3BAcc:O82484]
AH13G11450.1	-	4e-36	9.66e-12	-	-	-	4.4e-09	-	-	0.00043	-	2362	NBS_CC	x	N	L	xNL	Chr13	13995089	14014785	+	Serine/threonine-protein kinase-like protein CCR4 [Source:Uniprot/SWISSPROT%3BAcc:Q9FIJ6]
AH13G11410.1	-	3.8e-56	2.77e-55	-	-	-	5e-06	-	-	0.00014	-	887	NBS_CC	x	N	L	xNL	Chr13	13948255	13950953	+	Putative disease resistance RPP13-like protein 1 [Source:Uniprot/SWISSPROT%3BAcc:Q9LRR4]
AH13G10730.1	-	5.6e-40	3.73e-37	0.06	-	-	1.3e-12	-	0.0011	5.6e-10	-	1081	NBS_CC	x	N	L	xNL	Chr13	13077902	13081381	-	Putative disease resistance RPP13-like protein 1 [Source:Uniprot/SWISSPROT%3BAcc:Q9LRR4]
AH13G10720.1	-	3e-35	2.42e-64	0.37	-	-	-	-	-	1.4e-06	-	954	NBS_TIR	x	N	L	xNL	Chr13	13052241	13058362	-	Putative disease resistance protein At3g14460 [Source:Uniprot/SWISSPROT%3BAcc:Q9LRR5]
AH13G10670.1	-	7.7e-59	5.54e-52	6	-	-	6.6e-19	-	5.8	9.7e-10	-	1182	NBS_CC	x	N	L	xNL	Chr13	13024187	13027784	+	Putative disease resistance RPP13-like protein 1 [Source:Uniprot/SWISSPROT%3BAcc:Q9LRR4]
AH13G10660.1	-	1.2e-22	-	-	-	-	1.5e-11	-	-	9.7e-12	-	1214	-	x	N	L	xNL	Chr13	13007220	13011275	+	Putative disease resistance protein At3g14460 [Source:Uniprot/SWISSPROT%3BAcc:Q9LRR5]
AH13G10650.1	-	4.3e-42	2.49e-37	-	-	-	1.7e-09	0.00011	-	1.3e-09	-	1390	NBS_CC	x	N	L	xNL	Chr13	12968843	12973015	-	Putative disease resistance protein At3g14460 [Source:Uniprot/SWISSPROT%3BAcc:Q9LRR5]
AH13G10610.1	-	3.4e-53	2.18e-52	0.0003	-	-	5.7e-22	-	-	1.4e-14	-	1290	NBS_CC	x	N	L	xNL	Chr13	12946062	12949934	+	Putative disease resistance RPP13-like protein 1 [Source:Uniprot/SWISSPROT%3BAcc:Q9LRR4]
AH13G10600.1	-	2e-39	8.39e-37	-	-	-	-	-	-	-	-	1109	NBS_CC	x	N	x	xNx	Chr13	12934103	12938186	-	Putative disease resistance protein At3g14460 [Source:Uniprot/SWISSPROT%3BAcc:Q9LRR5]
AH13G10250.1	-	1.5e-133	7.58e-56	-	-	-	-	-	-	-	-	1740	NBS_CC	x	N	x	xNx	Chr13	12486784	12501112	-	Disease resistance protein RPP13 [Source:Uniprot/SWISSPROT%3BAcc:Q9M667]
AH13G09930.1	-	1e-101	1.67e-47	-	-	-	-	-	-	-	-	1629	NBS_CC	x	N	x	xNx	Chr13	12131844	12147575	+	Disease resistance protein RPP13 [Source:Uniprot/SWISSPROT%3BAcc:Q9M667]
AH13G09920.1	-	1.8e-72	2.54e-55	-	-	-	-	-	-	-	-	937	NBS_CC	x	N	x	xNx	Chr13	12118376	12121189	+	Disease resistance protein RPP13 [Source:Uniprot/SWISSPROT%3BAcc:Q9M667]
AH13G09870.1	-	5.7e-74	4e-56	-	-	-	-	-	-	-	-	799	NBS_CC	x	N	x	xNx	Chr13	12025787	12028272	+	Disease resistance protein RPP13 [Source:Uniprot/SWISSPROT%3BAcc:Q9M667]
AH13G19940.1	-	1.8e-47	3.07e-29	-	-	-	2.2e-05	-	-	0.00023	-	1326	NBS_CC	x	N	L	xNL	Chr13	31021188	31027237	+	Disease resistance protein RPS2 [Source:Uniprot/SWISSPROT%3BAcc:Q42484]
AH13G41620.1	-	1.4e-43	2.91e-29	-	-	-	-	-	-	-	-	383	NBS_CC	x	N	x	xNx	Chr13	128424194	128425416	+	Putative disease resistance RPP13-like protein 1 [Source:Uniprot/SWISSPROT%3BAcc:Q9LRR4]
AH13G48260.1	-	4.2e-27	4.45e-72	-	-	1.7e-05	7.9e-12	0.00022	-	6e-20	-	1411	NBS_TIR	x	N	L	xNL	Chr13	137432500	137446354	-	disease resistance protein (TIR-NBS-LRR class)%2C putative [Source:TAIR%3BAcc:AT5G17680]
AH13G53210.1	-	4.8e-15	-	0.31	-	-	0.0041	-	-	0.0018	-	508	-	x	N	L	xNL	Chr13	142922537	142927865	+	Putative disease resistance protein RGA3 [Source:Uniprot/SWISSPROT%3BAcc:Q7XA40]
AH13G53190.1	-	1.5e-11	-	-	-	-	-	-	-	-	-	173	-	x	N	x	xNx	Chr13	142918119	142919653	+	Putative disease resistance RPP13-like protein 1 [Source:Uniprot/SWISSPROT%3BAcc:Q9LRR4]
AH13G53170.1	-	3.5e-14	-	-	-	-	7.9e-05	-	-	5.2e-08	-	503	-	x	N	L	xNL	Chr13	142908988	142911358	+	Putative disease resistance RPP13-like protein 1 [Source:Uniprot/SWISSPROT%3BAcc:Q9LRR4]
AH03G48660.1	-	3.4e-26	3.19e-72	-	-	3.1e-06	2.1e-11	0.00036	-	2.6e-19	-	1497	NBS_TIR	x	N	L	xNL	Chr03	136961961	136974704	-	disease resistance protein (TIR-NBS-LRR class)%2C putative [Source:TAIR%3BAcc:AT5G17680]
AH05G41490.1	-	2.3e-16	5.62e-12	0.049	-	-	3.3e-13	-	-	4.3e-12	-	992	NBS_CC	x	N	L	xNL	Chr05	116077028	116082215	-	Putative disease resistance RPP13-like protein 1 [Source:Uniprot/SWISSPROT%3BAcc:Q9LRR4]
AH05G40870.1	-	3.1e-31	4.54e-64	-	-	-	5.8e-08	-	-	1.7e-05	-	2310	NBS_TIR	x	N	L	xNL	Chr05	115233943	115253496	+	UDP-Glycosyltransferase superfamily protein [Source:TAIR%3BAcc:AT5G65685]
AH14G07190.1	-	4.3e-31	2.07e-18	-	-	-	-	-	-	-	-	459	NBS_CC	x	N	x	xNx	Chr14	9479021	9481005	+	Putative disease resistance RPP13-like protein 1 [Source:Uniprot/SWISSPROT%3BAcc:Q9LRR4]
AH04G29340.1	-	2.6e-30	2.97e-60	0.0073	-	0.0013	6.1e-08	0.041	0.34	7.8e-09	-	699	NBS_TIR	x	N	L	xNL	Chr04	112257086	112261345	-	disease resistance protein (TIR-NBS-LRR class)%2C putative [Source:TAIR%3BAcc:AT5G17680]
AH04G29420.1	-	1.8e-37	5.16e-36	-	-	-	-	-	-	1.9e-06	-	3879	NBS_CC	x	N	L	xNL	Chr04	112361989	112410614	+	Calcium-dependent lipid-binding (CaLB domain) family protein [Source:TAIR%3BAcc:AT3G61050]
AH14G31580.1	-	6.1e-36	5.92e-34	-	-	-	0.0044	-	-	1.6e-06	-	3294	NBS_CC	x	N	L	xNL	Chr14	111642879	111671423	+	Probable disease resistance protein At4g27220 [Source:Uniprot/SWISSPROT%3BAcc:O81825]
AH14G31980.1	-	5.9e-35	2.33e-27	-	-	-	0.00017	-	-	8.8e-12	-	1089	NBS_CC	x	N	L	xNL	Chr14	112492656	112497219	+	Putative disease resistance RPP13-like protein 1 [Source:Uniprot/SWISSPROT%3BAcc:Q9LRR4]
AH14G32010.1	-	7.4e-64	2.07e-24	-	-	-	6.4e-10	-	-	6.4e-17	-	2257	NBS_CC	x	N	L	xNL	Chr14	112522072	112539807	-	Putative disease resistance protein At3g14460 [Source:Uniprot/SWISSPROT%3BAcc:Q9LRR5]
AH14G32050.1	-	2.6e-28	3.77e-22	-	-	-	2.8e-11	-	4.3	3.2e-11	-	1291	NBS_CC	x	N	L	xNL	Chr14	112592706	112609165	+	Putative disease resistance RPP13-like protein 1 [Source:Uniprot/SWISSPROT%3BAcc:Q9LRR4]
AH14G32880.1	-	2.3e-23	2.98e-15	-	-	-	-	-	-	-	-	628	NBS_CC	x	N	x	xNx	Chr14	114067563	114072403	-	Putative disease resistance protein At1g50180 [Source:Uniprot/SWISSPROT%3BAcc:Q9SX38]
AH14G34980.1	-	1.1e-38	4.82e-70	-	-	2e-05	-	-	-	0.00065	-	755	NBS_TIR	x	N	L	xNL	Chr14	118286256	118289442	+	disease resistance protein (TIR-NBS-LRR class)%2C putative [Source:TAIR%3BAcc:AT5G17680]
AH14G34940.1	-	3.2e-159	1.17e-63	-	-	1.4e-08	1.2e-24	-	-	7.8e-19	0.028	4594	NBS_TIR	x	N	L	xNL	Chr14	118213477	118254141	+	disease resistance protein (TIR-NBS-LRR class)%2C putative [Source:TAIR%3BAcc:AT5G17680]
AH14G34890.1	-	4.4e-17	1.81e-37	-	-	-	-	-	-	-	-	410	NBS_TIR	x	N	x	xNx	Chr14	118128481	118129882	+	disease resistance protein (TIR-NBS-LRR class)%2C putative [Source:TAIR%3BAcc:AT5G17680]
AH14G34870.1	-	6.1e-35	6.54e-67	1	-	0.00084	7.2e-14	-	-	4.6e-12	-	979	NBS_TIR	x	N	L	xNL	Chr14	118111039	118114262	+	disease resistance protein (TIR-NBS-LRR class)%2C putative [Source:TAIR%3BAcc:AT5G17680]
AH14G34860.1	-	1.8e-18	1.33e-39	-	-	0.00013	0.0059	-	-	0.0014	-	741	NBS_TIR	x	N	L	xNL	Chr14	118101794	118107486	+	disease resistance protein (TIR-NBS-LRR class)%2C putative [Source:TAIR%3BAcc:AT5G17680]
AH14G34810.1	-	1.2e-29	1.54e-55	0.32	-	-	2.3e-08	-	0.8	3.2e-09	-	800	NBS_TIR	x	N	L	xNL	Chr14	118057338	118061015	+	disease resistance protein (TIR-NBS-LRR class)%2C putative [Source:TAIR%3BAcc:AT5G17680]
AH14G34790.1	-	4.6e-38	2.43e-64	0.0002	-	5.7e-05	4.9e-13	-	0.06	2.6e-11	-	932	NBS_TIR	x	N	L	xNL	Chr14	118031907	118039708	+	disease resistance protein (TIR-NBS-LRR class)%2C putative [Source:TAIR%3BAcc:AT5G17680]
AH14G34760.1	-	2.6e-35	7.22e-66	0.013	-	-	3.9e-18	-	0.029	5.8e-17	-	1171	NBS_TIR	x	N	L	xNL	Chr14	117988452	118015917	+	disease resistance protein (TIR-NBS-LRR class)%2C putative [Source:TAIR%3BAcc:AT5G17680]
AH14G34740.1	-	8.9e-42	1.64e-75	-	-	1.7e-05	8.8e-13	-	-	5e-17	-	1807	NBS_TIR	x	N	L	xNL	Chr14	117971996	117988347	+	disease resistance protein (TIR-NBS-LRR class)%2C putative [Source:TAIR%3BAcc:AT5G17680]
AH14G34700.1	-	7.4e-37	1.52e-58	0.09	-	0.0069	0.00038	-	-	0.0022	-	552	NBS_TIR	x	N	L	xNL	Chr14	117857158	117859856	+	disease resistance protein (TIR-NBS-LRR class)%2C putative [Source:TAIR%3BAcc:AT5G17680]
AH14G34630.1	-	4.7e-35	4.27e-66	3.1e-05	-	0.0019	7.9e-14	-	0.025	3e-11	-	881	NBS_TIR	x	N	L	xNL	Chr14	117755440	117770779	-	disease resistance protein (TIR-NBS-LRR class)%2C putative [Source:TAIR%3BAcc:AT5G17680]
AH14G34600.1	-	3.5e-40	1.1e-67	0.019	-	0.00058	0.0021	-	0.0077	9.8e-06	-	1014	NBS_TIR	x	N	L	xNL	Chr14	117729926	117734877	-	disease resistance protein (TIR-NBS-LRR class)%2C putative [Source:TAIR%3BAcc:AT5G17680]
AH14G40700.1	-	4.1e-79	1.8e-66	8.1	-	-	2.2e-05	-	-	0.00099	-	925	NBS_CC	x	N	L	xNL	Chr14	126935928	126942781	-	Putative disease resistance protein At1g50180 [Source:Uniprot/SWISSPROT%3BAcc:Q9SX38]
AH14G41490.1	-	2.7e-21	1.75e-71	-	-	2.1e-07	7.4e-05	-	-	0.0036	-	1623	NBS_TIR	x	N	L	xNL	Chr14	127880592	127896437	+	Disease resistance protein RML1B [Source:Uniprot/SWISSPROT%3BAcc:Q9CAK1]
AH14G41780.1	-	1e-48	9.06e-44	-	-	-	5.3e-13	-	-	1.5e-19	3.6e-05	1004	NBS_CC	x	N	L	xNL	Chr14	128312951	128317601	+	Probable disease resistance protein At4g27220 [Source:Uniprot/SWISSPROT%3BAcc:O81825]
AH14G41790.1	-	6.8e-46	3.08e-42	-	-	-	7.3e-11	-	-	3.2e-17	5.1e-05	879	NBS_CC	x	N	L	xNL	Chr14	128333605	128340032	+	Probable disease resistance protein At4g27220 [Source:Uniprot/SWISSPROT%3BAcc:O81825]
AH14G41810.1	-	4.9e-49	1.04e-46	-	-	-	4.4e-14	-	-	2e-21	4.7e-07	883	NBS_CC	x	N	L	xNL	Chr14	128362510	128365220	+	Probable disease resistance protein At4g27220 [Source:Uniprot/SWISSPROT%3BAcc:O81825]
AH14G41970.1	-	1.1e-84	1.4e-43	-	-	-	0.00036	-	-	-	-	1285	NBS_CC	x	N	L	xNL	Chr14	128688810	128713816	+	Disease resistance protein (CC-NBS-LRR class) family [Source:TAIR%3BAcc:AT1G53350]
AH14G42220.1	-	6.4e-78	4.51e-62	-	-	-	0.0045	-	-	0.073	-	841	NBS_CC	x	N	L	xNL	Chr14	129099330	129101855	-	Disease resistance protein RPP13 [Source:Uniprot/SWISSPROT%3BAcc:Q9M667]
AH14G42360.1	-	4e-15	3.55e-11	-	-	-	-	-	-	-	-	276	NBS_TIR	x	N	x	xNx	Chr14	129193992	129194822	-	Disease resistance protein (TIR-NBS-LRR class) family [Source:TAIR%3BAcc:AT4G16860]
AH14G42400.1	-	1.1e-103	2.16e-45	-	-	-	-	-	-	-	-	1720	NBS_CC	x	N	x	xNx	Chr14	129227453	129246480	-	Disease resistance protein RPP8 [Source:Uniprot/SWISSPROT%3BAcc:Q8W4J9]
AH14G42500.1	-	5.2e-67	1.38e-40	-	-	-	-	-	-	-	-	1207	NBS_CC	x	N	x	xNx	Chr14	129345196	129358288	+	Disease resistance protein RPP13 [Source:Uniprot/SWISSPROT%3BAcc:Q9M667]
AH14G42510.1	-	1.7e-51	4.63e-40	-	-	-	-	-	-	-	-	506	NBS_CC	x	N	x	xNx	Chr14	129359152	129361586	-	Disease resistance protein RPP13 [Source:Uniprot/SWISSPROT%3BAcc:Q9M667]
AH14G42520.1	-	3.8e-56	6.94e-41	-	-	-	-	-	-	-	-	696	NBS_CC	x	N	x	xNx	Chr14	129362989	129368757	-	Disease resistance protein RPP13 [Source:Uniprot/SWISSPROT%3BAcc:Q9M667]
AH14G42530.1	-	1.8e-178	7.61e-41	-	-	-	-	2.3e-05	-	0.15	-	3547	NBS_CC	x	N	L	xNL	Chr14	129378791	129414615	+	Putative disease resistance RPP13-like protein 3 [Source:Uniprot/SWISSPROT%3BAcc:Q9STE7]
AH14G42550.1	-	7e-21	3.67e-22	-	-	-	-	0.0005	-	0.0083	-	653	NBS_CC	x	N	L	xNL	Chr14	129416641	129419301	+	Disease resistance protein (CC-NBS-LRR class) family [Source:TAIR%3BAcc:AT1G53350]
AH14G44010.1	-	4.8e-78	7.32e-59	-	-	-	0.00037	-	-	0.05	-	816	NBS_CC	x	N	L	xNL	Chr14	130957616	130960122	+	Disease resistance protein RPP13 [Source:Uniprot/SWISSPROT%3BAcc:Q9M667]
AH14G43990.1	-	5.4e-75	1.15e-57	-	-	-	0.061	-	-	0.058	-	852	NBS_CC	x	N	L	xNL	Chr14	130946053	130948611	+	Disease resistance protein (CC-NBS-LRR class) family [Source:TAIR%3BAcc:AT1G53350]
AH14G43960.1	-	8.2e-27	1.28e-11	-	-	-	-	-	-	-	-	1068	NBS_CC	x	N	x	xNx	Chr14	130909674	130942885	+	Probable disease resistance protein At1g58390 [Source:Uniprot/SWISSPROT%3BAcc:Q8W474]
AH14G43570.1	-	3.1e-73	1.29e-55	-	-	-	-	-	-	4.1e-06	-	1284	NBS_CC	x	N	L	xNL	Chr14	130511735	130520776	+	Disease resistance protein RPP13 [Source:Uniprot/SWISSPROT%3BAcc:Q9M667]
AH15G02080.1	-	5e-16	3.03e-13	0.0073	-	-	4.1e-09	-	-	5e-06	-	866	NBS_CC	x	N	L	xNL	Chr15	3240891	3246215	-	Probable disease resistance protein At5g66900 [Source:Uniprot/SWISSPROT%3BAcc:Q9FKZ1]
AH03G07810.1	-	5.9e-50	5.73e-45	-	-	-	-	-	-	-	-	723	NBS_CC	x	N	x	xNx	Chr03	9229124	9234239	+	Disease resistance RPP8-like protein 3 [Source:Uniprot/SWISSPROT%3BAcc:Q9FJB5]
AH03G07830.1	-	7.2e-53	5.6e-49	-	-	-	0.016	-	-	7.2e-05	-	845	NBS_CC	x	N	L	xNL	Chr03	9245152	9248859	+	Disease resistance RPP8-like protein 3 [Source:Uniprot/SWISSPROT%3BAcc:Q9FJB5]
AH15G13620.1	-	1.4e-34	8.91e-46	0.08	-	-	6.1e-27	0.004	-	1.5e-29	0.017	1211	NBS_TIR	x	N	L	xNL	Chr15	26189294	26197738	+	Disease resistance protein TAO1 [Source:Uniprot/SWISSPROT%3BAcc:Q9FI14]
AH15G13610.1	-	4.4e-39	9.58e-53	-	-	-	2.3e-20	0.0004	-	5.7e-25	0.0024	1226	NBS_TIR	x	N	L	xNL	Chr15	26179837	26185457	-	transmembrane receptors%3BATP binding [Source:TAIR%3BAcc:AT1G27170]
AH15G13560.1	-	1.3e-38	1.96e-65	-	-	0.0018	3.2e-06	-	-	1.7e-12	-	1131	NBS_TIR	x	N	L	xNL	Chr15	25868411	25879395	-	disease resistance protein (TIR-NBS-LRR class)%2C putative [Source:TAIR%3BAcc:AT5G17680]
AH15G13540.1	-	5.2e-38	4.71e-61	0.02	-	-	3.8e-10	-	6.2	4.5e-09	-	1069	NBS_TIR	x	N	L	xNL	Chr15	25828811	25836680	+	disease resistance protein (TIR-NBS-LRR class)%2C putative [Source:TAIR%3BAcc:AT5G17680]
AH18G35730.1	-	9.5e-33	1.45e-66	0.88	-	-	-	-	0.14	8e-05	-	1527	NBS_TIR	x	N	L	xNL	Chr18	128451963	128465451	-	Disease resistance protein (TIR-NBS-LRR class) family [Source:TAIR%3BAcc:AT4G12010]
AH18G35770.1	-	2.7e-31	5.61e-67	0.19	-	-	1.6e-05	-	-	1.5e-10	-	1561	NBS_TIR	x	N	L	xNL	Chr18	128545575	128553056	-	disease resistance protein (TIR-NBS-LRR class)%2C putative [Source:TAIR%3BAcc:AT5G17680]
AH13G08380.1	-	7.2e-30	5.17e-80	-	-	-	5.4e-09	-	-	1.4e-06	-	2129	NBS_TIR	x	N	L	xNL	Chr13	9950797	9965059	-	disease resistance protein (TIR-NBS-LRR class)%2C putative [Source:TAIR%3BAcc:AT5G17680]
AH13G08340.1	-	2.3e-34	3.99e-72	0.11	-	-	-	-	-	1.1e-08	-	925	NBS_TIR	x	N	L	xNL	Chr13	9917476	9922359	-	disease resistance protein (TIR-NBS-LRR class)%2C putative [Source:TAIR%3BAcc:AT5G17680]
AH13G08290.1	-	4.2e-13	3.13e-24	0.75	-	-	0.00065	-	7e-05	8.3e-05	-	546	NBS_TIR	x	N	L	xNL	Chr13	9841936	9846179	-	disease resistance protein (TIR-NBS-LRR class)%2C putative [Source:TAIR%3BAcc:AT5G17680]
AH13G08260.1	-	7.8e-31	5.26e-80	-	-	-	2.4e-09	-	-	1.9e-06	-	1662	NBS_TIR	x	N	L	xNL	Chr13	9805267	9817214	-	Endoglucanase 5 [Source:Uniprot/SWISSPROT%3BAcc:Q9M995]
AH13G07800.1	-	2e-27	5.04e-49	0.031	-	2.8e-06	4.4e-05	-	0.12	9e-07	-	827	NBS_TIR	x	N	L	xNL	Chr13	9124945	9127927	+	disease resistance protein (TIR-NBS-LRR class)%2C putative [Source:TAIR%3BAcc:AT5G17680]
AH13G07730.1	-	5.4e-61	2.52e-70	-	-	6.2e-12	1.2e-11	-	-	4.8e-23	-	1748	NBS_TIR	x	N	L	xNL	Chr13	9073728	9082611	+	disease resistance protein (TIR-NBS-LRR class)%2C putative [Source:TAIR%3BAcc:AT5G17680]
AH15G38430.1	-	7.1e-19	6.99e-53	2.4	-	-	3.8e-08	-	-	1.7e-05	-	1260	NBS_TIR	x	N	L	xNL	Chr15	148324044	148340527	-	disease resistance protein (TIR-NBS-LRR class)%2C putative [Source:TAIR%3BAcc:AT5G17680]
AH15G37990.1	-	2e-68	5.76e-77	-	-	-	2.8e-18	9.9	-	1.9e-09	-	2935	NBS_TIR	x	N	L	xNL	Chr15	147819703	147862529	-	disease resistance protein (TIR-NBS-LRR class)%2C putative [Source:TAIR%3BAcc:AT5G17680]
AH15G37980.1	-	8.8e-32	4.28e-49	0.0024	-	-	4e-10	-	-	-	-	1410	NBS_TIR	x	N	L	xNL	Chr15	147803728	147819664	-	disease resistance protein (TIR-NBS-LRR class)%2C putative [Source:TAIR%3BAcc:AT5G17680]
AH15G37930.1	-	7.5e-31	3.03e-69	0.98	-	-	6.7e-07	-	-	7.4e-05	-	1044	NBS_TIR	x	N	L	xNL	Chr15	147739448	147759354	-	disease resistance protein (TIR-NBS-LRR class)%2C putative [Source:TAIR%3BAcc:AT5G17680]
AH15G37910.1	-	2.6e-28	2.69e-62	-	-	-	7.6e-11	0.0039	-	6.5e-11	-	1456	NBS_TIR	x	N	L	xNL	Chr15	147711356	147720268	-	disease resistance protein (TIR-NBS-LRR class)%2C putative [Source:TAIR%3BAcc:AT5G17680]
AH15G37880.1	-	9.9e-82	6.1e-81	-	-	-	1.1e-17	0.14	4.7	5.2e-13	-	2585	NBS_TIR	x	N	L	xNL	Chr15	147679784	147699708	-	Disease resistance protein (TIR-NBS-LRR class) family [Source:TAIR%3BAcc:AT5G36930]
AH15G37850.1	-	3.5e-34	6.86e-32	-	-	-	-	-	-	-	-	653	NBS_TIR	x	N	x	xNx	Chr15	147632737	147638627	-	Disease resistance protein (TIR-NBS-LRR class) family [Source:TAIR%3BAcc:AT5G41750]
AH15G37840.1	-	2.5e-27	6.41e-77	-	-	-	2.7e-09	-	-	7.8e-16	-	1543	NBS_TIR	x	N	L	xNL	Chr15	147605859	147614199	-	Disease resistance protein (TIR-NBS-LRR class) family [Source:TAIR%3BAcc:AT5G36930]
AH15G37800.1	-	6.1e-62	5.14e-85	-	-	0.00029	2.5e-11	0.32	2.8	3.6e-16	-	2277	NBS_TIR	x	N	L	xNL	Chr15	147549556	147560395	-	disease resistance protein (TIR-NBS-LRR class)%2C putative [Source:TAIR%3BAcc:AT5G17680]
AH15G37790.1	-	2e-32	2.64e-87	0.092	-	0.00011	5e-10	0.0041	-	2e-07	-	831	NBS_TIR	x	N	L	xNL	Chr15	147527106	147531065	-	disease resistance protein (TIR-NBS-LRR class)%2C putative [Source:TAIR%3BAcc:AT5G17680]
AH15G37680.1	-	1.2e-63	2.9e-56	0.24	-	-	0.00079	-	-	8.4e-06	-	881	NBS_CC	x	N	L	xNL	Chr15	147382730	147385883	+	Putative disease resistance RPP13-like protein 1 [Source:Uniprot/SWISSPROT%3BAcc:Q9LRR4]
AH15G37510.1	-	2.4e-106	5.61e-68	-	-	-	3.3e-24	1.1e-05	-	3.6e-24	-	3159	NBS_TIR	x	N	L	xNL	Chr15	147051736	147077875	+	transmembrane receptors%3BATP binding [Source:TAIR%3BAcc:AT1G27170]
AH15G37500.1	-	4.6e-33	4.16e-65	-	-	-	1.5e-06	-	-	1.1e-05	-	718	NBS_TIR	x	N	L	xNL	Chr15	147040746	147043202	+	disease resistance protein (TIR-NBS-LRR class)%2C putative [Source:TAIR%3BAcc:AT5G17680]
AH15G37480.1	-	1.5e-36	1.73e-69	0.024	-	-	1.1e-07	9.6e-05	-	5e-13	-	985	NBS_TIR	x	N	L	xNL	Chr15	147015492	147033862	+	disease resistance protein (TIR-NBS-LRR class)%2C putative [Source:TAIR%3BAcc:AT5G17680]
AH15G37460.1	-	2.2e-30	5.72e-56	-	-	-	4.3e-07	1.9e-06	-	8.5e-08	-	907	NBS_TIR	x	N	L	xNL	Chr15	147003252	147010183	-	Disease resistance protein (TIR-NBS-LRR class) family [Source:TAIR%3BAcc:AT5G41750]
AH15G37430.1	-	7.9e-35	7.04e-61	-	-	-	3.7e-06	1.3e-05	-	6e-09	-	936	NBS_TIR	x	N	L	xNL	Chr15	146967176	146978752	-	Disease resistance protein (TIR-NBS-LRR class) family [Source:TAIR%3BAcc:AT5G36930]
AH15G37380.1	-	1.3e-28	3.68e-62	-	-	-	1.1e-24	7.6e-08	-	6.7e-30	3.1e-05	1875	NBS_TIR	x	N	L	xNL	Chr15	146917453	146930411	+	Disease resistance protein (TIR-NBS-LRR class) family [Source:TAIR%3BAcc:AT5G36930]
AH15G37370.1	-	2.7e-91	1.78e-67	-	0.0019	-	1.8e-26	2.4e-08	5.9	3e-17	-	2886	NBS_TIR	x	N	L	xNL	Chr15	146873326	146897040	+	disease resistance protein (TIR-NBS-LRR class)%2C putative [Source:TAIR%3BAcc:AT5G17680]
AH15G37360.1	-	1.7e-30	6.8e-40	-	-	-	0.0012	0.007	-	2.5e-06	-	643	NBS_TIR	x	N	L	xNL	Chr15	146839300	146847158	+	disease resistance protein (TIR-NBS-LRR class)%2C putative [Source:TAIR%3BAcc:AT5G17680]
AH15G37350.1	-	9.3e-31	1.56e-65	-	-	-	9.4e-07	0.00028	-	4.8e-06	-	921	NBS_TIR	x	N	L	xNL	Chr15	146824973	146831225	+	disease resistance protein (TIR-NBS-LRR class)%2C putative [Source:TAIR%3BAcc:AT5G17680]
AH15G37180.1	-	7.7e-32	4.09e-67	2.1	-	-	3.5e-08	-	-	6.4e-05	-	2747	NBS_TIR	x	N	L	xNL	Chr15	146612517	146629571	+	Mediator of RNA polymerase II mRNAion subunit 33B [Source:Uniprot/SWISSPROT%3BAcc:F4IN69]
AH15G41930.1	-	8.7e-35	6.39e-90	0.3	-	-	2.4e-07	9.1e-05	-	4.7e-07	-	932	NBS_TIR	x	N	L	xNL	Chr15	152491590	152496970	+	disease resistance protein (TIR-NBS-LRR class)%2C putative [Source:TAIR%3BAcc:AT5G17680]
AH15G38960.1	-	1.5e-26	4.09e-30	0.035	-	-	8.1e-09	-	-	3.1e-06	-	1291	NBS_TIR	x	N	L	xNL	Chr15	149074754	149084591	+	Disease resistance protein (TIR-NBS-LRR class) [Source:TAIR%3BAcc:AT4G19510]
AH16G04090.1	-	2.8e-25	3.73e-16	0.075	-	-	9.7e-11	0.0044	0.042	4.9e-13	-	683	NBS_CC	x	N	L	xNL	Chr16	8261381	8263966	-	Putative disease resistance RPP13-like protein 1 [Source:Uniprot/SWISSPROT%3BAcc:Q9LRR4]
AH16G04130.1	-	2.6e-31	1.98e-31	5.7	-	-	1.5e-07	-	-	3.1e-09	-	759	NBS_CC	x	N	L	xNL	Chr16	8317596	8322477	-	Putative disease resistance protein At3g14460 [Source:Uniprot/SWISSPROT%3BAcc:Q9LRR5]
AH16G04140.1	-	6.2e-24	2.26e-17	0.072	-	-	4.7e-13	0.005	0.00083	6e-12	-	965	NBS_CC	x	N	L	xNL	Chr16	8394889	8403898	-	Putative disease resistance RPP13-like protein 1 [Source:Uniprot/SWISSPROT%3BAcc:Q9LRR4]
AH16G04150.1	-	3.5e-53	1.62e-49	0.06	-	-	3.8e-12	-	-	5.8e-10	-	867	NBS_CC	x	N	L	xNL	Chr16	8410087	8412713	-	Putative disease resistance RPP13-like protein 1 [Source:Uniprot/SWISSPROT%3BAcc:Q9LRR4]
AH16G17340.1	-	1.7e-20	2.18e-18	-	-	-	-	-	-	-	-	199	NBS_CC	x	N	x	xNx	Chr16	29713346	29714039	+	Probable disease resistance protein At5g43730 [Source:Uniprot/SWISSPROT%3BAcc:Q9FG91]
AH16G13520.1	-	1.5e-42	2.69e-26	2.1	-	-	1.3e-08	-	-	4.5e-07	-	842	NBS_CC	x	N	L	xNL	Chr16	22691628	22695217	+	Putative disease resistance RPP13-like protein 1 [Source:Uniprot/SWISSPROT%3BAcc:Q9LRR4]
AH16G29960.1	-	1.1e-55	3.69e-50	-	-	-	0.001	-	-	7.7e-07	-	870	NBS_CC	x	N	L	xNL	Chr16	115097384	115099996	+	Putative disease resistance RPP13-like protein 1 [Source:Uniprot/SWISSPROT%3BAcc:Q9LRR4]
AH17G06140.1	-	1e-16	2.51e-30	-	-	-	-	-	-	-	-	235	NBS_CC	x	N	x	xNx	Chr17	7508422	7510165	+	Putative disease resistance RPP13-like protein 3 [Source:Uniprot/SWISSPROT%3BAcc:Q9STE7]
AH17G05110.1	-	6.7e-37	1.01e-75	4.8	-	1.8e-06	6.4e-09	-	-	2.6e-10	-	1969	NBS_TIR	x	N	L	xNL	Chr17	5968669	5985848	-	Endoglucanase 11 [Source:Uniprot/SWISSPROT%3BAcc:O48766]
AH17G33250.1	-	6.1e-44	3.29e-47	-	-	-	2e-11	-	-	7.9e-07	0.005	921	NBS_CC	x	N	L	xNL	Chr17	120995816	120998661	+	Disease resistance protein At4g27190 [Source:Uniprot/SWISSPROT%3BAcc:Q9T048]
AH17G34510.1	-	1.1e-28	2.16e-45	0.31	-	-	7.5e-12	-	0.051	0.00018	-	672	NBS_TIR	x	N	L	xNL	Chr17	123271052	123281871	-	disease resistance protein (TIR-NBS-LRR class)%2C putative [Source:TAIR%3BAcc:AT5G17680]
AH18G02470.1	-	1.5e-112	3.02e-75	-	-	5.9e-20	3.9e-12	-	-	1.3e-06	-	3034	NBS_TIR	x	N	L	xNL	Chr18	2364692	2390369	-	disease resistance protein (TIR-NBS-LRR class)%2C putative [Source:TAIR%3BAcc:AT5G17680]
AH18G02460.1	-	2.8e-12	7.72e-32	0.056	-	3.6e-07	2.8e-06	-	-	0.00057	-	583	NBS_TIR	x	N	L	xNL	Chr18	2343044	2344993	-	disease resistance protein (TIR-NBS-LRR class)%2C putative [Source:TAIR%3BAcc:AT5G17680]
AH16G01300.1	-	1.8e-12	-	0.18	-	-	2.6e-09	0.0012	-	5e-13	-	467	-	x	N	L	xNL	Chr16	1500622	1502470	-	Putative disease resistance protein At4g10780 [Source:Uniprot/SWISSPROT%3BAcc:O82484]
AH16G01200.1	-	1.2e-27	1.76e-69	0.0041	-	4.7e-07	3.5e-18	-	0.00079	3.4e-16	-	1127	NBS_TIR	x	N	L	xNL	Chr16	1398974	1408142	+	Disease resistance protein (TIR-NBS-LRR class) family [Source:TAIR%3BAcc:AT4G12010]
AH12G34130.1	-	1.8e-64	1.44e-60	0.0017	-	-	1.6e-06	-	-	1e-07	-	765	NBS_CC	x	N	L	xNL	Chr12	112525313	112527610	-	Putative disease resistance RPP13-like protein 1 [Source:Uniprot/SWISSPROT%3BAcc:Q9LRR4]
AH12G34220.1	-	2.7e-30	6.07e-65	-	-	2.2e-07	9.6e-09	-	-	3.4e-09	-	984	NBS_TIR	x	N	L	xNL	Chr12	112630313	112637346	-	disease resistance protein (TIR-NBS-LRR class)%2C putative [Source:TAIR%3BAcc:AT5G17680]
AH18G10640.1	-	3.5e-27	7.83e-67	-	-	0.00056	9.4e-10	-	-	8.9e-15	-	1060	NBS_TIR	x	N	L	xNL	Chr18	14536740	14542740	+	disease resistance protein (TIR-NBS-LRR class)%2C putative [Source:TAIR%3BAcc:AT5G17680]
AH18G10680.1	-	1.3e-26	2.2e-38	0.22	-	1.6e-06	0.011	-	-	1.6e-05	-	632	NBS_TIR	x	N	L	xNL	Chr18	14655728	14660558	+	disease resistance protein (TIR-NBS-LRR class)%2C putative [Source:TAIR%3BAcc:AT5G17680]
AH18G10920.1	-	1.9e-31	8.03e-60	-	-	1.2e-17	1.5e-18	0.00022	-	7.5e-19	-	1941	NBS_TIR	x	N	L	xNL	Chr18	14864877	14893658	+	disease resistance protein (TIR-NBS-LRR class)%2C putative [Source:TAIR%3BAcc:AT5G17680]
AH18G11010.1	-	8e-30	4.16e-36	-	-	-	-	-	-	-	-	534	NBS_TIR	x	N	x	xNx	Chr18	14993215	15005268	+	Disease resistance protein (TIR-NBS-LRR class) family [Source:TAIR%3BAcc:AT5G18370]
AH18G11040.1	-	2.2e-28	1.06e-48	0.81	-	6.3e-06	4.1e-08	-	0.42	2.6e-09	-	774	NBS_TIR	x	N	L	xNL	Chr18	15063512	15068358	+	disease resistance protein (TIR-NBS-LRR class)%2C putative [Source:TAIR%3BAcc:AT5G17680]
AH18G11070.1	-	3.8e-36	3.12e-70	-	-	2.6e-08	9.8e-08	6.4e-05	-	8.9e-08	-	983	NBS_TIR	x	N	L	xNL	Chr18	15103356	15109461	+	disease resistance protein (TIR-NBS-LRR class)%2C putative [Source:TAIR%3BAcc:AT5G17680]
AH18G11090.1	-	1.6e-69	2.33e-77	0.012	-	2.8e-12	1.4e-23	3.4e-06	-	2.2e-22	-	2091	NBS_TIR	x	N	L	xNL	Chr18	15114532	15136804	+	disease resistance protein (TIR-NBS-LRR class)%2C putative [Source:TAIR%3BAcc:AT5G17680]
AH13G59290.1	-	9.6e-63	2.28e-59	-	-	-	3.4e-14	-	-	4.8e-07	-	1245	NBS_CC	x	N	L	xNL	Chr13	149691619	149695876	-	Putative disease resistance RPP13-like protein 1 [Source:Uniprot/SWISSPROT%3BAcc:Q9LRR4]
AH13G59270.1	-	1.3e-46	7.79e-34	-	-	-	3.2e-13	-	0.0075	1.8e-07	-	1248	NBS_CC	x	N	L	xNL	Chr13	149676808	149681550	-	Putative disease resistance RPP13-like protein 1 [Source:Uniprot/SWISSPROT%3BAcc:Q9LRR4]
AH18G31220.1	-	5.7e-62	2.74e-59	0.063	-	-	4.1e-14	-	-	1e-07	-	1304	NBS_CC	x	N	L	xNL	Chr18	119183787	119191247	-	Putative disease resistance RPP13-like protein 1 [Source:Uniprot/SWISSPROT%3BAcc:Q9LRR4]
AH18G34330.1	-	2.2e-31	2.63e-61	0.0088	-	-	6.6e-15	-	0.029	1.2e-12	-	734	NBS_TIR	x	N	L	xNL	Chr18	125949535	125955618	-	disease resistance protein (TIR-NBS-LRR class)%2C putative [Source:TAIR%3BAcc:AT5G17680]
AH19G01780.1	-	3.6e-32	7.61e-29	-	-	-	2.1e-14	-	0.011	2.2e-09	-	1575	NBS_CC	x	N	L	xNL	Chr19	2015275	2024150	+	Disease resistance protein At4g27190 [Source:Uniprot/SWISSPROT%3BAcc:Q9T048]
AH19G03290.1	-	2e-51	2.71e-43	-	-	-	-	-	-	0.12	-	846	NBS_CC	x	N	L	xNL	Chr19	3935824	3938811	-	Putative disease resistance RPP13-like protein 1 [Source:Uniprot/SWISSPROT%3BAcc:Q9LRR4]
AH19G03260.1	-	2e-18	-	-	-	-	-	-	-	-	-	313	-	x	N	x	xNx	Chr19	3893838	3895545	-	Putative disease resistance RPP13-like protein 1 [Source:Uniprot/SWISSPROT%3BAcc:Q9LRR4]
AH19G02980.1	-	9.1e-62	5.61e-52	-	-	-	3.6e-10	-	-	1.3e-10	-	1224	NBS_CC	x	N	L	xNL	Chr19	3593440	3597490	+	Putative disease resistance RPP13-like protein 1 [Source:Uniprot/SWISSPROT%3BAcc:Q9LRR4]
AH19G02890.1	-	2.1e-53	2.6e-48	-	-	-	-	-	-	0.00023	-	944	NBS_CC	x	N	L	xNL	Chr19	3514632	3517519	+	Putative disease resistance RPP13-like protein 1 [Source:Uniprot/SWISSPROT%3BAcc:Q9LRR4]
AH19G06460.1	-	1.1e-24	4.7e-59	-	-	1.4e-07	4.7e-05	0.026	-	1.2e-08	-	1470	NBS_TIR	x	N	L	xNL	Chr19	8960225	8967601	+	Disease resistance protein (TIR-NBS-LRR class) family [Source:TAIR%3BAcc:AT4G12010]
AH19G06400.1	-	3.3e-26	9.06e-69	-	-	1.5e-06	0.0053	0.0084	-	-	-	1409	NBS_TIR	x	N	L	xNL	Chr19	8834479	8839833	-	disease resistance protein (TIR-NBS-LRR class)%2C putative [Source:TAIR%3BAcc:AT5G17680]
AH19G06390.1	-	4.5e-30	5.96e-80	-	-	-	6.9e-08	-	-	2e-08	-	1767	NBS_TIR	x	N	L	xNL	Chr19	8826030	8836026	+	disease resistance protein (TIR-NBS-LRR class)%2C putative [Source:TAIR%3BAcc:AT5G17680]
AH19G06380.1	-	1.4e-18	8.84e-33	-	-	-	-	-	-	-	-	473	NBS_TIR	x	N	x	xNx	Chr19	8805149	8809533	+	disease resistance protein (TIR-NBS-LRR class)%2C putative [Source:TAIR%3BAcc:AT5G17680]
AH19G06360.1	-	5.8e-18	1.36e-28	-	-	-	-	-	-	-	-	263	NBS_TIR	x	N	x	xNx	Chr19	8788311	8792426	+	disease resistance protein (TIR-NBS-LRR class)%2C putative [Source:TAIR%3BAcc:AT5G17680]
AH19G06340.1	-	1.2e-28	4.52e-72	7.8	-	1.5e-07	4e-06	0.0064	-	1.3e-11	-	1041	NBS_TIR	x	N	L	xNL	Chr19	8720117	8724042	-	disease resistance protein (TIR-NBS-LRR class)%2C putative [Source:TAIR%3BAcc:AT5G17680]
AH19G05990.1	-	2e-36	1.53e-69	-	-	2.3e-10	1.8e-05	0.0076	-	1.2e-07	-	1037	NBS_TIR	x	N	L	xNL	Chr19	8331042	8339486	-	disease resistance protein (TIR-NBS-LRR class)%2C putative [Source:TAIR%3BAcc:AT5G17680]
AH19G05980.1	-	4.5e-35	2.68e-71	-	-	6.7e-10	-	6e-07	-	-	-	961	NBS_TIR	x	N	L	xNL	Chr19	8303684	8308686	-	disease resistance protein (TIR-NBS-LRR class)%2C putative [Source:TAIR%3BAcc:AT5G17680]
AH19G05950.1	-	1.2e-34	2.7e-69	-	-	1.1e-09	-	0.00067	-	-	-	908	NBS_TIR	x	N	L	xNL	Chr19	8215517	8220138	-	disease resistance protein (TIR-NBS-LRR class)%2C putative [Source:TAIR%3BAcc:AT5G17680]
AH19G05910.1	-	1.6e-33	5e-66	-	-	-	-	0.037	-	0.0022	-	948	NBS_TIR	x	N	L	xNL	Chr19	8138458	8141701	-	disease resistance protein (TIR-NBS-LRR class)%2C putative [Source:TAIR%3BAcc:AT5G17680]
AH19G05880.1	-	1.4e-34	1.46e-56	-	-	6.5e-05	0.0084	-	-	-	-	1114	NBS_TIR	x	N	L	xNL	Chr19	8113055	8120902	-	disease resistance protein (TIR-NBS-LRR class)%2C putative [Source:TAIR%3BAcc:AT5G17680]
AH19G05870.1	-	3.7e-35	4.45e-55	-	-	2.7e-05	0.064	-	-	0.081	-	1291	NBS_TIR	x	N	L	xNL	Chr19	8100039	8112972	-	disease resistance protein (TIR-NBS-LRR class)%2C putative [Source:TAIR%3BAcc:AT5G17680]
AH19G05860.1	-	4e-98	2.64e-54	-	-	1.1e-10	0.59	-	-	0.00079	-	3231	NBS_TIR	x	N	L	xNL	Chr19	8055909	8100005	-	disease resistance protein (TIR-NBS-LRR class)%2C putative [Source:TAIR%3BAcc:AT5G17680]
AH19G05850.1	-	1.1e-27	1.29e-48	-	-	-	0.019	-	-	0.0043	-	1085	NBS_TIR	x	N	L	xNL	Chr19	8020363	8030563	-	disease resistance protein (TIR-NBS-LRR class)%2C putative [Source:TAIR%3BAcc:AT5G17680]
AH19G05820.1	-	5.9e-35	1.71e-54	-	-	0.001	2.3e-09	-	-	1.7e-05	-	1134	NBS_TIR	x	N	L	xNL	Chr19	7935373	7955425	-	disease resistance protein (TIR-NBS-LRR class)%2C putative [Source:TAIR%3BAcc:AT5G17680]
AH19G05810.1	-	2.1e-35	1.56e-56	-	-	1.4e-06	1.8e-05	-	-	7.2e-06	-	1054	NBS_TIR	x	N	L	xNL	Chr19	7919481	7935230	-	disease resistance protein (TIR-NBS-LRR class)%2C putative [Source:TAIR%3BAcc:AT5G17680]
AH19G05790.1	-	1.8e-32	1.34e-54	-	-	7.2e-05	0.00028	-	-	0.0012	-	1781	NBS_TIR	x	N	L	xNL	Chr19	7880257	7902535	-	disease resistance protein (TIR-NBS-LRR class)%2C putative [Source:TAIR%3BAcc:AT5G17680]
AH19G06860.1	-	2e-33	2.52e-66	0.046	-	-	6.3e-09	-	-	1.3e-05	-	1493	NBS_TIR	x	N	L	xNL	Chr19	9510380	9532099	-	Beta-fructofuranosidase%2C insoluble isoenzyme CWINV3 [Source:Uniprot/SWISSPROT%3BAcc:Q67XZ3]
AH19G07340.1	-	1e-33	7.17e-15	-	-	-	0.00029	-	-	2.1e-10	-	3173	NBS_CC	x	N	L	xNL	Chr19	10197954	10216988	-	Disease resistance protein At4g27190 [Source:Uniprot/SWISSPROT%3BAcc:Q9T048]
AH19G11630.1	-	2.2e-31	4.66e-73	-	-	-	-	-	-	1.5e-06	-	767	NBS_TIR	x	N	L	xNL	Chr19	17191057	17197813	-	Disease resistance protein (TIR-NBS-LRR class) family [Source:TAIR%3BAcc:AT5G41750]
AH19G11560.1	-	1.5e-36	1.54e-65	0.00011	-	7.5e-07	6.2e-13	-	0.12	1.6e-13	-	895	NBS_TIR	x	N	L	xNL	Chr19	17105853	17110926	-	disease resistance protein (TIR-NBS-LRR class)%2C putative [Source:TAIR%3BAcc:AT5G17680]
AH19G11550.1	-	1.7e-30	1.9e-61	6.2	-	-	9e-09	0.0054	-	2.3e-10	-	870	NBS_TIR	x	N	L	xNL	Chr19	17086766	17098820	-	disease resistance protein (TIR-NBS-LRR class)%2C putative [Source:TAIR%3BAcc:AT5G17680]
AH19G11060.1	-	1.3e-43	3.83e-33	-	-	-	8.7e-05	-	-	4.1e-05	-	1180	NBS_CC	x	N	L	xNL	Chr19	16139617	16143229	-	Disease resistance protein RPM1 [Source:Uniprot/SWISSPROT%3BAcc:Q39214]
AH19G29610.1	-	4.9e-29	9.49e-78	-	-	1.4e-06	3e-06	2.2e-05	-	4.5	-	978	NBS_TIR	x	N	L	xNL	Chr19	124342213	124345758	-	disease resistance protein (TIR-NBS-LRR class)%2C putative [Source:TAIR%3BAcc:AT5G17680]
AH19G33950.1	-	1.1e-40	1.44e-26	-	-	-	0.0057	-	-	1.8e-08	-	1389	NBS_CC	x	N	L	xNL	Chr19	137641982	137647714	+	Disease resistance protein RPP8 [Source:Uniprot/SWISSPROT%3BAcc:Q8W4J9]
AH20G06030.1	-	5.3e-65	1.95e-66	0.87	-	-	4e-05	-	-	1.9e-13	-	1331	NBS_CC	x	N	L	xNL	Chr20	8066906	8073030	-	Probable disease resistance protein At4g27220 [Source:Uniprot/SWISSPROT%3BAcc:O81825]
AH20G09270.1	-	1.5e-49	3.35e-39	-	-	-	0.001	-	-	1.6e-05	-	981	NBS_CC	x	N	L	xNL	Chr20	11721993	11726074	+	Probable disease resistance protein At4g27220 [Source:Uniprot/SWISSPROT%3BAcc:O81825]
AH20G09300.1	-	2.6e-44	3.39e-35	-	-	-	0.02	-	-	3.6e-07	-	1147	NBS_CC	x	N	L	xNL	Chr20	11732188	11741435	+	Probable disease resistance protein At4g27220 [Source:Uniprot/SWISSPROT%3BAcc:O81825]
AH13G56160.1	-	1.9e-34	3.74e-21	-	-	-	4.4e-07	-	-	1.4e-06	-	774	NBS_CC	x	N	L	xNL	Chr13	146217283	146222943	+	Putative disease resistance RPP13-like protein 1 [Source:Uniprot/SWISSPROT%3BAcc:Q9LRR4]
AH13G56790.1	-	1.6e-90	3.65e-41	-	-	-	1.1e-26	8.5e-06	-	4.9e-42	3.6e-07	1962	NBS_CC	x	N	L	xNL	Chr13	146799334	146809199	+	Probable disease resistance protein At4g27220 [Source:Uniprot/SWISSPROT%3BAcc:O81825]
AH13G57650.1	-	1.1e-66	5.98e-63	-	-	-	2.8e-10	-	-	2.1e-08	-	1196	NBS_CC	x	N	L	xNL	Chr13	147752082	147755672	-	Putative disease resistance RPP13-like protein 1 [Source:Uniprot/SWISSPROT%3BAcc:Q9LRR4]
AH13G57800.1	-	9e-56	7.8e-35	-	-	-	0.0056	-	-	0.00026	-	1379	NBS_CC	x	N	L	xNL	Chr13	147938955	147949580	+	Disease resistance protein RPM1 [Source:Uniprot/SWISSPROT%3BAcc:Q39214]
AH13G58810.1	-	2.8e-63	8.41e-63	-	-	-	-	-	-	-	-	721	NBS_CC	x	N	x	xNx	Chr13	149196997	149199744	+	Putative disease resistance RPP13-like protein 1 [Source:Uniprot/SWISSPROT%3BAcc:Q9LRR4]
AH13G58830.1	-	3.5e-64	8.65e-61	0.016	-	-	1.2e-06	-	-	9.1e-09	-	855	NBS_CC	x	N	L	xNL	Chr13	149204062	149206629	+	Putative disease resistance RPP13-like protein 1 [Source:Uniprot/SWISSPROT%3BAcc:Q9LRR4]
AH13G58860.1	-	2.5e-64	2.81e-63	2.3	-	-	1.2e-12	-	0.00045	8.9e-09	-	1597	NBS_CC	x	N	L	xNL	Chr13	149231453	149242740	+	Putative disease resistance RPP13-like protein 1 [Source:Uniprot/SWISSPROT%3BAcc:Q9LRR4]
AH13G58870.1	-	1.9e-63	8.7e-62	5.1	-	-	3.5e-11	-	1.6	8.6e-10	-	1370	NBS_CC	x	N	L	xNL	Chr13	149242876	149251062	-	Putative disease resistance RPP13-like protein 1 [Source:Uniprot/SWISSPROT%3BAcc:Q9LRR4]
AH20G40020.1	-	8.9e-52	1.78e-39	-	-	-	2.2	-	-	3.2e-07	-	1878	NBS_CC	x	N	L	xNL	Chr20	139919087	139937284	-	Probable disease resistance protein At4g27220 [Source:Uniprot/SWISSPROT%3BAcc:O81825]
AH20G36930.1	-	1.2e-64	1.67e-54	0.53	-	-	3.2e-16	-	-	5.5e-12	-	1171	NBS_CC	x	N	L	xNL	Chr20	135073252	135076980	-	Putative disease resistance RPP13-like protein 1 [Source:Uniprot/SWISSPROT%3BAcc:Q9LRR4]
AH20G35680.1	-	6e-37	1.59e-71	-	-	7.9e-07	-	-	-	-	-	663	NBS_TIR	x	N	L	xNL	Chr20	131762236	131765644	-	disease resistance protein (TIR-NBS-LRR class)%2C putative [Source:TAIR%3BAcc:AT5G17680]

## Sheet: S.D-10b_R-gene stat and notes
Supplementary Data Set 10b Resistance gene statistics.
Type	Domains	Abbreviation	Number
TNL	TIR-NBS-LRR	TNL	50
	TIR-NBS	TN	8
	NBS(TIR)-LRR	N(TIR)L	193
	NBS(TIR)	N	19
nonTNL	CC-NBS-LRR	CNL	2
	CC-NBS	CN	6
	NBS(CC)-LRR	N(CC)L	282
	NBS(CC)	N(CC)	38
	Others		16
nTNL/TNL ratio			1.27407
Total Number			614

## Sheet: SD10c_R_gene with express
Supplementary Data Set 10c The expression and coordinates of R gene in peanut.
ID	Chrom	Start	End	Strand	Contig ID	Description		GO	FPKM-10PC	FPKM-10PE	FPKM-20PE	FPKM-20PT	FPKM-30PC	FPKM-30PE	FPKM-40PT	FPKM-50PC	FPKM-50PE	FPKM-ABA	FPKM-BR	FPKM-Cot	FPKM-Dry	FPKM-DryCK	FPKM-ETH	FPKM-F	FPKM-HorCK	FPKM-Leaf	FPKM-LT	FPKM-LTCK	FPKM-PAC	FPKM-Peg	FPKM-Rnod1	FPKM-Root	FPKM-RS	FPKM-Rtip1	FPKM-SA	FPKM-Stem	FPKM-Stip
AH14G35280.1	Chr14	119195165	119207746	-	004933F	disease resistance protein (TIR-NBS-LRR class)%2C putative [Source:TAIR%3BAcc:AT5G17680]	-	GO:0043531	0.017237	0.11836	0.145436	0.045333	0.086294	0.009572	0.172035	0.174288	0.013203	0.052548	0.047858	0.076592	0.027892	0.126295	0.047225	0.031743	0.084992	0.101277	0.06536	0.247381	0.223044	0.192706	0.044884	0.207177	0.228272	0.271389	0.098575	0.155976	0.177643
AH01G29800.1	Chr01	98923238	98926887	+	004885F	Putative disease resistance RPP13-like protein 1 [Source:Uniprot/SWISSPROT%3BAcc:Q9LRR4]	-	GO:0043531	0.075098	0.022146	0	0.12742	0.069292	0.01296	0.075306	0.067399	0.022161	0.028801	0.014892	0.127814	0.023815	0.023653	0.015689	0.095075	0.011723	0.024683	0.085424	0.03277	0.008511	0.127013	0.316843	0.321426	0.840713	0.22204	0.076751	0.033737	0.032911
AH14G35250.1	Chr14	119158641	119160400	-	005704F	disease resistance protein (TIR-NBS-LRR class)%2C putative [Source:TAIR%3BAcc:AT5G17680]	-	GO:0043531	0	0	0	0	0.024064	0	0	0	0	0.019892	0	0	0	0	0	0	0	0	0	2.28966	0	0	0.012779	0.073657	0.00032	0	0	0.00016	0
AH01G00230.1	Chr01	327336	334388	+	000002F	Probable disease resistance protein At5g66900 [Source:Uniprot/SWISSPROT%3BAcc:Q9FKZ1]	-	GO:0043531	10.9175	1.92658	0.915638	0.840214	10.3348	0.028921	0.340187	3.30645	0.019023	0.538157	0.182563	0.346884	0.28405	0.343335	0.457559	10.2497	0.485578	4.4361	0.313849	2.22507	0.662378	16.5027	6.23898	2.42871	1.92407	4.42935	0.654488	10.1243	6.93309
AH01G00300.1	Chr01	485218	497569	-	000002F	Deoxyhypusine hydroxylase [Source:Uniprot/SWISSPROT%3BAcc:Q94JW0]	-	GO:0043531	2.49868	8.14312	6.39395	7.20461	5.45616	1.18419	7.83502	12.3529	0.800783	2.57062	2.11893	3.36852	2.44279	2.84623	2.51671	5.82069	2.74865	4.65724	2.61189	5.93192	3.51972	6.35953	5.67179	6.77273	5.79587	4.39664	2.92569	4.6871	5.58416
AH01G00310.1	Chr01	515897	525822	-	000002F	Probable disease resistance protein At5g66900 [Source:Uniprot/SWISSPROT%3BAcc:Q9FKZ1]	-	GO:0043531	1.86369	2.61223	2.14411	4.06647	6.32954	0.021564	6.48789	7.71355	0.028136	0.719943	0.352612	1.09379	0.025097	0.182751	0.099593	2.92047	2.71466	1.43011	1.85764	5.524	0.399028	4.74482	1.96646	4.16841	1.60583	0.107443	0.051069	2.38135	3.3416
AH01G00320.1	Chr01	548568	554626	-	000002F	Probable disease resistance protein At5g66900 [Source:Uniprot/SWISSPROT%3BAcc:Q9FKZ1]	-	GO:0043531	2.84691	0.451272	0.731166	0.802379	3.06011	0.295713	1.90522	3.52353	0.371237	0.606991	0.49208	4.86862	0.739602	0.73306	0.647355	8.81133	1.04233	6.05648	0.896242	1.83383	0.870977	4.75424	12.4721	8.50841	3.22865	2.95886	1.20152	14.7051	4.08129
AH01G02230.1	Chr01	3172522	3181256	+	000002F	Putative lysine decarboxylase family protein [Source:TAIR%3BAcc:AT1G50575]	K13457(RPM1, RPS3; disease resistance protein RPM1)	GO:0043531	0.577584	1.13478	0.687525	0.915656	0.725291	0.786846	0.981995	0.925806	0.438554	1.53964	2.23055	1.42385	1.78847	1.41932	2.00739	1.04524	1.58589	1.27529	1.78091	1.24012	1.39845	0.687737	0.657826	1.05324	1.32445	1.13417	2.23243	0.849086	0.643075
AH01G03410.1	Chr01	4748863	4759074	-	000002F	disease resistance protein (TIR-NBS-LRR class)%2C putative [Source:TAIR%3BAcc:AT5G17680]	-	GO:0043531	0.270888	0.879851	0.940718	0.868062	0.340667	0.08621	0.098078	0.26762	0	5.73123	4.56625	8.60095	4.02955	7.95731	3.03124	1.03754	3.38489	1.75285	2.88244	2.81935	5.77387	1.2266	0.071424	0.313168	0.948163	0.188937	4.07784	0.755434	0.949458
AH01G07820.1	Chr01	11000569	11012506	+	000017F	Putative disease resistance RPP13-like protein 1 [Source:Uniprot/SWISSPROT%3BAcc:Q9LRR4]	-	GO:0043531	2.1504	0.118562	0.335978	0.224988	1.03523	0.049791	0.081022	0.38542	0.074007	0.544483	0.415109	0.204379	0.500535	0.455012	0.857594	1.3707	0.923578	2.42576	0.771312	1.84993	0.998948	1.72445	0.396615	0.959516	1.18934	0.089347	1.12724	1.8372	3.58783
AH01G07830.1	Chr01	11015104	11020154	+	000017F	Putative disease resistance RPP13-like protein 1 [Source:Uniprot/SWISSPROT%3BAcc:Q9LRR4]	-	GO:0043531	0.08072	0.268625	0.214632	0.108297	0.081109	0.042398	0.208409	0.103835	0.082086	0.39145	0.489458	0.365927	0.576943	0.155582	0.536425	0.384369	0.561874	0.611083	0.632297	0.221427	0.415675	0.23356	0.145496	0.315921	0.369979	0.185922	0.502386	0.291911	0.365145
AH01G07850.1	Chr01	11023857	11028563	+	000017F	Putative disease resistance RPP13-like protein 1 [Source:Uniprot/SWISSPROT%3BAcc:Q9LRR4]	-	GO:0043531	0.928661	0.539346	1.73614	1.35573	0.711551	0.117663	0.829525	0.712997	0.125643	0.907229	0.998745	3.4389	0.805684	0.868008	0.916034	0.766083	0.837529	1.32642	1.0213	4.77235	1.39291	0.906545	0.45025	0.840888	1.91098	0.209823	1.51999	1.47731	1.85242
AH01G08490.1	Chr01	11767868	11775193	-	000017F	disease resistance protein (TIR-NBS-LRR class)%2C putative [Source:TAIR%3BAcc:AT5G17680]	-	GO:0043531	0.923798	0.945122	1.82257	1.6225	2.87672	0	2.41466	3.35937	0.052173	0.464788	0.478028	0.741286	0.295952	0.711018	0.223903	1.62705	1.28738	1.06788	0.83297	4.13501	0.607467	3.34947	0.946077	2.10055	6.10958	0.808472	0.546392	4.91852	2.24045
AH02G01440.1	Chr02	1728277	1735230	-	000062F	Putative disease resistance RPP13-like protein 1 [Source:Uniprot/SWISSPROT%3BAcc:Q9LRR4]	-	GO:0043531	0.056642	0.123981	0.020421	0.014482	0.032126	0	0.151479	0.158363	0	0.049665	0.031985	0.010055	0.104408	0.158642	0.098891	0	0.056198	0	0.096372	0.043491	0.070858	0.190474	0.491325	1.40687	1.22624	1.59258	0.201031	0.125829	0
AH02G01470.1	Chr02	1771800	1775480	-	000062F	Putative disease resistance RPP13-like protein 1 [Source:Uniprot/SWISSPROT%3BAcc:Q9LRR4]	-	GO:0043531	0	0.041151	0	0	0.0055	0.041919	0	0	0.080576	0.008159	0.0626	0.05381	0.04729	0.130753	0.038877	0.023698	0.027488	0.120024	0.033408	0.042314	0.120423	0.073251	0.489663	0.24155	0.12705	0.614359	0.052022	0.033439	0.039285
AH02G01610.1	Chr02	1903529	1917185	+	000062F	cysteine-rich RLK (RECEPTOR-like protein kinase) 8 [Source:TAIR%3BAcc:AT4G23160]	-	GO:0003676;GO:0008270;GO:0005515;GO:0015074;GO:0043531	0.003497	0	0.020164	0.039559	0.01767	0	0.058613	0.037568	0.010213	0.122454	0.080276	0.271407	0.072452	0.0261	0.14541	0.071836	0.052908	0.165479	0.179198	0.035992	0.268659	0.108471	0.025541	0.103093	0.643042	0.034079	0.363565	0.167762	0.146681
AH02G01630.1	Chr02	1943667	1948260	+	000062F	Putative disease resistance RPP13-like protein 1 [Source:Uniprot/SWISSPROT%3BAcc:Q9LRR4]	-	GO:0043531;GO:0005515	0	0	0.015174	0	0.024689	0	0.038047	0.009954	0	0.023895	0.025093	0	0.080667	0	0.032125	0.010558	0.030206	0.036458	0.017253	0.017732	0.107529	0.010601	0.243172	0.410695	0	1.17087	0.094093	0.002579	0.012452
AH02G01650.1	Chr02	1951440	1961391	+	000062F	Putative disease resistance RPP13-like protein 1 [Source:Uniprot/SWISSPROT%3BAcc:Q9LRR4]	-	GO:0043531	0.051004	0.013717	0.02216	0.022316	0.051	0	0.081721	0.10582	0.020337	0.154355	0.11467	0.003567	0.222336	0.087392	0.076149	0.022644	0.106366	0.152346	0.194511	0.217096	0.326723	0.239997	0	0.07773	0.392863	0.058531	0.389639	0.165773	0.067621
AH02G01670.1	Chr02	2003278	2006961	+	000062F	Putative disease resistance RPP13-like protein 1 [Source:Uniprot/SWISSPROT%3BAcc:Q9LRR4]	-	GO:0043531	0.19987	0.06087	0.097564	0.014977	0.352794	0.128435	0.01821	0.085815	0.089087	0.811308	1.11066	0.506094	1.33398	0.64254	1.40781	1.41537	1.44125	1.47057	1.70206	6.97019	1.88628	0.984639	0	0.090273	1.08843	0.06432	3.2285	1.33439	1.7327
AH02G01680.1	Chr02	2020216	2029422	+	000062F	Putative disease resistance RPP13-like protein 1 [Source:Uniprot/SWISSPROT%3BAcc:Q9LRR4]	-	GO:0043531	0.235758	0.2573	0.281578	0.149572	0.22714	0.10109	0.178468	0.214909	0.188516	0.11395	0.081819	0.139544	0.150156	0.201423	0.097261	0.222872	0.149678	0.232829	0.246831	0.222382	0.210632	0.119288	0.334742	0.155714	0.178264	0.380861	0.213932	0.277757	0.277744
AH02G01840.1	Chr02	2207375	2211001	-	000062F	Putative disease resistance RPP13-like protein 1 [Source:Uniprot/SWISSPROT%3BAcc:Q9LRR4]	-	GO:0043531	0.660577	0.306872	0.059578	0.06296	1.1432	0.06345	0.557224	0.969107	0.014842	0.050545	0.141797	0.059409	0.29208	0.041027	0.151741	0.113484	0.31769	0.285622	0.192074	1.67082	0.364103	0.730725	1.1067	2.08261	0.948046	0.304961	0.368232	0.471243	0.387678
AH02G02040.1	Chr02	2399823	2404283	+	000062F	Putative disease resistance RPP13-like protein 1 [Source:Uniprot/SWISSPROT%3BAcc:Q9LRR4]	-	GO:0043531	0.185744	0	0	0	0.074717	0	0	0.044524	0	0.040758	0.109716	0	0.168083	0	0.029608	0	0.0956	0.150406	0.023593	0.004391	0	0.116324	0.298257	0.297913	0.136933	0.503221	0.053703	0.028267	0.017607
AH02G02110.1	Chr02	2447455	2451168	+	000062F	Putative disease resistance RPP13-like protein 1 [Source:Uniprot/SWISSPROT%3BAcc:Q9LRR4]	-	GO:0043531	0.013746	0.100653	0.020312	0.015531	0.029329	0	0.042999	0.015987	0	0	0.010987	0	0.028891	0	0.022944	0	0.0464	0.061466	0.008893	0.009716	0.005796	0.099149	0.020506	0.28537	0.130543	0.339936	0.095778	0.009309	0.076801
AH02G02150.1	Chr02	2501690	2505466	+	000062F	Putative disease resistance RPP13-like protein 1 [Source:Uniprot/SWISSPROT%3BAcc:Q9LRR4]	-	-	0.00752	0.045466	0	0.013959	0.023729	0.026758	0.038884	0	0.02127	0.098384	0.092683	0	0.082843	0.079192	0.110386	0.072387	0.196775	0.041505	0.091173	0.207193	0.150504	0.120406	0	0.202177	0.051081	0.090582	0.265643	0.091098	0.04293
AH02G02300.1	Chr02	2647802	2652656	+	000062F	disease resistance protein (TIR-NBS-LRR class)%2C putative [Source:TAIR%3BAcc:AT5G17680]	-	GO:0043531;GO:0005515;GO:0007165	1.14674	1.67535	1.86679	1.82885	3.46339	0.122438	2.15343	4.89586	0.033093	0.419721	0.220305	0.816575	0.151476	0.280425	0.118843	1.08156	1.05825	0.972024	1.04468	5.04697	1.15084	2.41672	1.21664	2.57811	8.35043	0.941542	0.49639	4.67152	1.54466
AH02G02310.1	Chr02	2672329	2683235	-	000062F	A/G-specific adenine DNA glycosylase [Source:Uniprot/SWISSPROT%3BAcc:F4JRF4]	K03575(mutY; A/G-specific adenine glycosylase [EC:3.2.2.-])	GO:0005515;GO:0043531;GO:0006284;GO:0051539	0.196683	0.792139	0.474588	0.301996	0.273033	0.117281	0.573042	0.445741	0.141515	38.1932	33.9052	2.61841	13.3208	21.1807	34.7512	1.16118	21.4745	2.10327	18.1817	3.78948	30.4346	0.943458	0.192351	0.611541	0.758682	0.69976	21.7206	0.466845	0.870168
AH02G02410.1	Chr02	2806302	2815992	-	000062F	disease resistance protein (TIR-NBS-LRR class)%2C putative [Source:TAIR%3BAcc:AT5G17680]	-	GO:0005515;GO:0007165;GO:0043531	1.48308	6.29204	4.58178	3.39848	1.22015	2.37461	1.68925	2.58984	0.686041	76.71	105.462	29.933	63.4234	17.9113	77.8287	8.39235	78.3002	16.5764	54.7529	52.8885	51.014	8.5655	1.30656	1.70289	3.36592	1.12682	47.2533	5.97306	8.19962
AH02G02510.1	Chr02	2977219	2980899	-	000062F	Putative disease resistance RPP13-like protein 1 [Source:Uniprot/SWISSPROT%3BAcc:Q9LRR4]	-	GO:0043531	0	0	0	0	0.0018	0	0	0	0	0	0	0	0.001032	0	0	0	0	0.004059	0	0	0	0	0	0	0.006047	0	0.002669	0	0
AH02G02530.1	Chr02	2998321	3002019	-	000062F	Putative disease resistance RPP13-like protein 1 [Source:Uniprot/SWISSPROT%3BAcc:Q9LRR4]	-	-	0.075354	0.076085	0.175726	0.054258	0.080107	0.072108	0.013691	0.024184	0.045885	0.159652	0.253421	0	0.143531	0.119933	0.32125	0.023886	0.152985	0.081597	0.195676	0.199761	0.35138	0.061657	0.058778	0.141037	0.073137	0.144733	0.46911	0.101354	0.067027
AH02G02550.1	Chr02	3005397	3009814	-	000062F	Putative disease resistance RPP13-like protein 1 [Source:Uniprot/SWISSPROT%3BAcc:Q9LRR4]	-	GO:0043531;GO:0005515	0.491841	0.150654	0.135584	0.069252	0.178776	0.019901	0.111843	0.299455	0	0.086683	0.147501	0.139316	0.08261	0.03512	0.10741	0.144123	0.07427	0.107697	0.156341	0.325997	0.149702	0.959413	0.296748	0.7607	0.258172	1.47255	0.155726	0.499427	0.355591
AH02G02590.1	Chr02	3040329	3044003	-	000062F	Putative disease resistance RPP13-like protein 1 [Source:Uniprot/SWISSPROT%3BAcc:Q9LRR4]	-	GO:0005515;GO:0043531	0.064725	0.025106	0.166547	0.190802	0.026554	0	0.0622	0.083701	0.049628	0.12551	0.094641	0.042594	0.145787	0.141975	0.06058	0.143203	0.106762	0.099658	0.171757	0.439972	0.201856	0.339104	0.044395	0.315383	0.217621	0.295347	0.371353	0.349172	0.172828
AH12G28180.1	Chr12	101951706	101957937	-	000352F	Disease resistance protein (TIR-NBS-LRR class) family [Source:TAIR%3BAcc:AT5G36930]	-	GO:0043531	0.102271	0	0	0.002224	0.214059	0.020762	0.027872	0.253137	0	0.087056	0.018589	0.037715	0.036071	0.08461	0.043171	0.147956	0.079782	0.10251	0.06205	0.141638	0.097193	0.207598	0.066039	0.189047	0.110081	0.058904	0.078942	0.160801	0.195612
AH12G28200.1	Chr12	101979490	101990910	+	000352F	Disease resistance protein (TIR-NBS-LRR class) family [Source:TAIR%3BAcc:AT5G36930]	-	GO:0043531	0.964394	0.695577	1.09721	0.992377	0.562195	0.167949	1.58004	1.2552	0.170719	0.704595	0.632588	1.75808	1.63487	1.69023	0.904118	1.38281	1.01444	1.33814	0.561016	1.98483	1.08048	1.00404	0.514404	1.05692	1.40832	0.716915	0.978133	1.11689	1.2967
AH12G28210.1	Chr12	101990801	101999097	-	000352F	Disease resistance protein (TIR-NBS-LRR class) family [Source:TAIR%3BAcc:AT5G36930]	-	GO:0005515;GO:0007165;GO:0043531	0.600929	0.772695	0.517674	0.576514	0.501606	0.191921	1.13063	1.10559	0.356776	0.501966	0.305505	0.706325	0.398963	0.931085	0.553712	0.770863	0.362604	0.736348	0.36247	1.54941	0.978059	0.821211	0.257422	0.852288	1.08997	0.568394	0.903699	0.600011	1.34921
AH12G28230.1	Chr12	102016520	102023983	-	000352F	Disease resistance protein (TIR-NBS-LRR class) family [Source:TAIR%3BAcc:AT5G36930]	-	GO:0043531	0.772187	0.500628	0.334629	0.187382	0.543843	0.118427	0.494508	0.503124	0.142652	0.71674	0.570034	0.395036	0.326585	0.336969	0.533185	1.67437	0.783949	0.964174	0.824864	1.35905	1.03441	1.285	0.457441	0.844381	0.360817	0.339938	0.884108	1.4422	1.8304
AH12G28250.1	Chr12	102051186	102069814	-	000352F	Disease resistance protein (TIR-NBS-LRR class) family [Source:TAIR%3BAcc:AT5G36930]	-	GO:0005515;GO:0007165;GO:0043531	0.048291	0.021767	0.035523	0.02534	0.042007	0.002867	0.027176	0.041149	0.045281	0.068503	0.008607	0.02843	0.06254	0.03814	0.08987	0.046544	0.046735	0.092089	0.066095	0.116187	0.076484	0.0394	0.163781	0.06308	0.042604	0.05342	0.099998	0.103632	0.059608
AH12G28270.1	Chr12	102159878	102177291	+	000352F	Disease resistance protein (TIR-NBS-LRR class) family [Source:TAIR%3BAcc:AT5G36930]	-	GO:0043531;GO:0005515;GO:0007165	1.85361	0.459013	0.396464	0.246799	0.808193	0.080919	0.39115	0.835218	0.089189	0.922685	0.699462	0.37377	0.999761	0.949465	0.598102	1.5867	1.43633	1.22043	0.841716	0.930574	1.70104	1.1259	0.743639	0.751093	0.471494	0.555783	0.801622	0.916539	1.25013
AH12G28280.1	Chr12	102176890	102185796	-	000352F	Disease resistance protein (TIR-NBS-LRR class) family [Source:TAIR%3BAcc:AT5G36930]	-	GO:0043531;GO:0005515;GO:0007165	2.1655	0.373883	0.957259	0.316293	2.24438	0.067076	0.40471	2.06165	0.205254	0.831525	0.483328	0.441776	0.738104	0.566407	0.373322	2.39844	1.25229	1.19509	1.27757	1.15666	1.65251	2.86603	1.29452	1.59982	1.00901	0.356385	1.91087	5.00749	3.25647
AH12G28300.1	Chr12	102228240	102235698	-	000352F	Disease resistance protein (TIR-NBS-LRR class) family [Source:TAIR%3BAcc:AT5G36930]	-	GO:0043531	0.045026	0.014054	0	0	0.129374	0.014755	0.006217	0.057686	0.020836	0.012035	0	0.017752	0	0.014776	0	0.089535	0.049179	0.049042	0.011266	0.294665	0.027248	0.093641	0.023577	0.283287	0.254523	0.03356	0.011595	0.357276	0.355681
AH12G28310.1	Chr12	102272118	102278196	+	000352F	Disease resistance protein (TIR-NBS-LRR class) family [Source:TAIR%3BAcc:AT5G36930]	-	GO:0043531	0.009363	0.015966	0.041816	0	0	0.023349	0.035256	0.006861	0	0.0239	0.049874	0.065813	0	0.030207	0	0	0	0.017531	0	0.016604	0	0.005125	0.221475	0	0.063165	0	0.017595	0.006591	0.012153
AH12G28370.1	Chr12	102426557	102434922	+	000352F	Disease resistance protein (TIR-NBS-LRR class) family [Source:TAIR%3BAcc:AT5G36930]	-	GO:0005515;GO:0007165;GO:0043531	1.57574	0.282201	0.17945	0.241309	1.45191	0.148107	0.261591	1.7549	0.097012	0.0484	0.047821	0.087556	0.082525	0.287055	0.071423	0.254517	0.080338	0.236441	0.080867	0	0.042733	0.82799	0.616508	1.40575	0.520473	0.534131	0.113125	0.5656	0.633572
AH12G28390.1	Chr12	102482936	102513672	+	000352F	Disease resistance protein (TIR-NBS-LRR class) family [Source:TAIR%3BAcc:AT5G36930]	-	GO:0043531	0.251724	0.125712	0.070794	0.059318	0.186871	0.006505	0.251204	0.19507	0.035744	0.081468	0.128548	0.110367	0.110035	0.212315	0.05791	0.314795	0.235302	0.233971	0.125972	1.2365	0.292198	0.196625	0.605104	0.160416	0.128102	0.212964	0.195843	0.224022	0.335948
AH12G28410.1	Chr12	102559200	102573023	+	000352F	Disease resistance protein (TIR-NBS-LRR class) family [Source:TAIR%3BAcc:AT5G36930]	-	GO:0005515;GO:0007165;GO:0043531	0.489563	0.070536	0.137129	0.156344	0.418552	0	0.31217	0.792137	0	0.138481	0.108416	0.612852	0.293289	0.047796	0.227685	0.797821	0.206977	0.41458	0.128923	0.535239	0.217626	0.955173	0.783821	1.43736	1.65194	0.712572	0.169237	1.13071	0.565938
AH12G28420.1	Chr12	102571513	102581171	-	000352F	Disease resistance protein (TIR-NBS-LRR class) family [Source:TAIR%3BAcc:AT5G36930]	-	GO:0043531	0.218541	0.018412	0.058865	0.050395	0.181287	0	0.01181	0.760692	0	0.015767	0	0.366117	0	0.064743	0.012059	0.056837	0	0.015899	0	0.032402	0.015594	0.093767	0.12236	0.443436	0.444383	0.166534	0.130202	0.110394	0.010135
AH12G28470.1	Chr12	102652107	102670641	-	000352F	Disease resistance protein (TIR-NBS-LRR class) family [Source:TAIR%3BAcc:AT5G36930]	-	GO:0043531	1.69161	0.645793	0.588659	1.34336	2.45938	0	1.515	2.68838	0.017155	0.018331	0.085801	0.585723	0.149277	0.298262	0.184324	0.625677	0.157281	0.479696	0.15366	0.146485	0.269177	1.07071	1.09832	2.47983	2.58202	0.804647	0.381449	1.67236	0.722179
AH12G28540.1	Chr12	102756894	102769988	-	000352F	Disease resistance protein (TIR-NBS-LRR class) family [Source:TAIR%3BAcc:AT5G36930]	-	GO:0005515;GO:0007165;GO:0043531	0.070509	0.114646	0.213491	0.180971	0.053848	0	0.036291	0.118327	0.007127	0	0	0.003349	0.016212	0.059026	0.004971	0.027712	0.025133	0	0.015414	0	0.004356	0.173222	0.082914	0.228571	0.085126	0.141796	0.011529	0.046714	0.080616
AH02G03360.1	Chr02	3991741	3996990	+	000076F	Putative disease resistance RPP13-like protein 1 [Source:Uniprot/SWISSPROT%3BAcc:Q9LRR4]	-	GO:0043531	1.48218	0.634957	0.509002	0.571327	1.65359	0.229022	0.258999	2.01588	0.300188	0.568163	0.543136	3.67545	0.815243	0.435659	0.972918	0.543834	0.637495	0.710826	0.557999	2.72071	0.703089	0.320945	0.456221	0.431877	1.91337	0.279203	1.09756	0.481807	0.307689
AH02G03320.1	Chr02	3947064	3954440	+	000076F	Putative disease resistance RPP13-like protein 1 [Source:Uniprot/SWISSPROT%3BAcc:Q9LRR4]	-	GO:0043531	0	0.497833	0.73091	0.644543	0	0	0.213111	0.018029	0	0.50159	0.378547	0.293111	0.674904	0.357461	0.268039	0.815517	0.314509	1.02267	0.37527	1.06443	1.0397	0.223926	0	0.021757	0.177901	0	0.663527	0.228867	0.530806
AH02G03310.1	Chr02	3927652	3930041	+	000076F	Putative disease resistance RPP13-like protein 1 [Source:Uniprot/SWISSPROT%3BAcc:Q9LRR4]	-	GO:0043531	0	0	0.008752	0	0	0	0	0	0	0.202774	0.188115	0	0.096514	0	0.116727	0.138919	0.174951	0.021656	0.184647	0.309974	0.273654	0.176663	0	0.033596	0.024839	0	0.090572	0.101213	0.161526
AH02G03230.1	Chr02	3751674	3754438	+	000076F	Putative disease resistance protein At3g14460 [Source:Uniprot/SWISSPROT%3BAcc:Q9LRR5]	-	GO:0043531	0.021446	0.010841	0.019774	0	0.02812	0	0.035415	0.037507	0	0	0	0	0.049244	0.078132	0	0.062639	0.036804	0.229552	0.015991	0.019079	0.132871	0.092882	0.167682	0.79052	0.266029	0.082795	0.0312	0.078343	0.065533
AH02G03200.1	Chr02	3729731	3733379	+	000076F	Putative disease resistance RPP13-like protein 1 [Source:Uniprot/SWISSPROT%3BAcc:Q9LRR4]	-	GO:0043531	0.017485	0.035236	0.032693	0	0	0	0.028525	0.03214	0	0.030125	0	0.012273	0.045462	0.037048	0.018159	0.138617	0.055269	0.028688	0	0.030733	0.072344	0.06696	0.199763	0.336869	0.360077	0.091388	0.008451	0.097777	0.14361
AH02G06070.1	Chr02	8273405	8288488	-	000208F	disease resistance protein (TIR-NBS-LRR class)%2C putative [Source:TAIR%3BAcc:AT5G17680]	-	GO:0043531	0.861233	0.566101	0.625953	0.812035	1.38376	0.238998	1.48099	1.78082	0.341157	0.532362	0.63827	1.11631	1.03131	2.2993	0.855869	1.43236	0.985108	1.91292	0.960728	4.30887	1.75757	1.11733	0.554139	1.16082	1.08118	0.468171	1.60498	3.87792	4.15612
AH02G06150.1	Chr02	8364108	8376496	-	000208F	Disease resistance protein At4g27190 [Source:Uniprot/SWISSPROT%3BAcc:Q9T048]	-	GO:0043531	1.74657	0.789012	0.948483	0.778619	1.26009	0.403101	0.927053	1.22273	0.923714	0.37288	0.371879	0.445947	0.594839	0.794194	0.405794	0.461231	0.41897	0.823571	0.660294	1.05448	0.626437	1.30853	1.39377	1.96009	0.85189	1.21657	0.998983	0.738588	0.62603
AH02G06160.1	Chr02	8437271	8464446	-	000208F	Disease resistance protein At4g27190 [Source:Uniprot/SWISSPROT%3BAcc:Q9T048]	-	GO:0043531	0.286384	0.058222	0.084473	0.165949	0.33785	0.035523	0.185929	0.457714	0.006441	0.444605	0.383797	0.093397	1.85955	0.48283	0.264318	2.13819	1.39142	3.02503	1.4465	0.408245	2.99468	0.737148	0.023061	0.535496	0.731157	0.063909	2.98921	1.67058	2.52187
AH02G06170.1	Chr02	8477802	8499581	-	000208F	Disease resistance protein RPS2 [Source:Uniprot/SWISSPROT%3BAcc:Q42484]	-	GO:0043531	0.779938	0.108964	0.116256	0.060566	1.38247	0.015535	0.469039	3.17485	0.029171	0.491018	0.350145	0.085025	0.59128	0.584429	0.221225	0.763827	0.717904	0.448472	0.642999	0.271201	1.91659	0.652879	0.396523	1.06251	0.155661	0.077531	1.85308	0.379257	0.504143
AH02G06210.1	Chr02	8537245	8558946	-	000208F	Disease resistance protein At4g27190 [Source:Uniprot/SWISSPROT%3BAcc:Q9T048]	-	GO:0043531	9.2699	0.248386	0.209018	0.243395	13.1823	0.142048	0.313003	7.779	0.16123	0.192007	0.141345	0.331867	0.114946	0.300707	0.184065	0.351871	0.124509	0.300567	0.210762	0.329733	0.286767	5.15686	7.41279	23.4597	1.53445	2.16525	0.193809	0.841742	0.536847
AH02G06310.1	Chr02	8656134	8680465	-	000208F	Probable elongation factor 1-gamma 2 [Source:Uniprot/SWISSPROT%3BAcc:Q9FVT2]	-	GO:0005515;GO:0003746;GO:0006414;GO:0043531	9.60683	9.70428	5.1992	6.07325	7.13829	7.31477	5.56369	9.29891	5.00816	7.27104	7.7985	9.08963	11.3204	5.11315	11.8082	9.4373	13.5795	17.8354	10.5416	10.887	3.61002	10.3283	7.57108	17.4992	11.8399	19.1736	6.13952	9.47211	8.50094
AH02G06350.1	Chr02	8728965	8734198	-	000208F	Probable disease resistance protein At4g27220 [Source:Uniprot/SWISSPROT%3BAcc:O81825]	-	GO:0043531	0.232957	0.501852	0.394416	0.459075	0.210235	0.018657	0.235609	0.126898	0.044265	0.148812	0.310024	0.0073	0.249092	0.105634	0.224363	0.423868	0.185378	0.382421	0.098137	0.950034	0.302974	0.276483	0.369433	1.16396	0.689973	0.632039	0.37322	0.403986	0.359269
AH02G06380.1	Chr02	8792514	8793564	+	000208F	Probable disease resistance protein At1g12280 [Source:Uniprot/SWISSPROT%3BAcc:P60838]	-	-	0.160988	0.02116	0	0	0.029784	0	0	0.039361	0	0	0	0	0	0	0	0	0	0	0	0	0	0.075861	0.147962	0.297875	0.022989	0.149409	0	0	0
AH02G06490.1	Chr02	8944166	8951652	+	000208F	Probable disease resistance protein At1g12280 [Source:Uniprot/SWISSPROT%3BAcc:P60838]	-	GO:0043531	0.041673	0.029922	0	0	0.020264	0.039926	0	0	0.048997	0	0	0.032377	0.047225	0	0	0	0.013251	0	0.023987	0	0	0.145755	0.011744	0.360747	0.078722	1.99316	0	0	0.04738
AH02G06500.1	Chr02	8962779	8982597	+	000208F	Disease resistance protein RPS2 [Source:Uniprot/SWISSPROT%3BAcc:Q42484]	-	GO:0043531	0.085821	0.012601	0.027631	0.035142	0.08008	0	0.370012	0.122001	0.030824	0.007793	0.012454	0.053144	0.020437	0.001846	0.032576	0.029077	0.035478	0.036025	0.025197	0.005462	0.020376	0.307635	0.009971	0.720151	0.149979	2.58215	0.05941	0.044805	0.168548
AH02G06520.1	Chr02	9082840	9085970	+	000208F	Probable disease resistance protein At1g12280 [Source:Uniprot/SWISSPROT%3BAcc:P60838]	-	GO:0043531	0.10562	0	0	0	0.007384	0	0	0	0	0	0	0	0	0	0	0	0	0	0.038313	0	0	0.030302	0	0.053028	0	0.118175	0	0	0
AH02G06530.1	Chr02	9103270	9105653	+	000208F	Disease resistance protein RPS2 [Source:Uniprot/SWISSPROT%3BAcc:Q42484]	-	GO:0043531	0	0	0	0	0.108272	0	0	0	0	0	0	0	0	0	0.041612	0.031471	0.044288	0.068771	0	0	0	0.013641	0	0	0	0	0	0	0.072463
AH02G06610.1	Chr02	9194996	9214172	+	000208F	Probable disease resistance protein At4g27220 [Source:Uniprot/SWISSPROT%3BAcc:O81825]	-	GO:0043531	0.689721	0.383488	0.1969	0.189869	0.211213	0.267127	0.095438	0.182733	0.244436	0.217533	0.282298	0.50714	0.359364	0.066478	0.295754	0.126408	0.292275	0.66822	0.441833	0.086045	0.288666	1.2081	0.161846	1.97579	3.70642	3.28068	0.615847	0.110028	0.410213
AH02G06630.1	Chr02	9227070	9248338	+	000208F	Probable disease resistance protein At4g27220 [Source:Uniprot/SWISSPROT%3BAcc:O81825]	-	GO:0043531	0.041918	0.02822	0.044625	0	0.049152	0.026171	0.013726	0.063932	0.052723	0.427164	0.297438	0.018283	0.350304	0.101252	0.353399	0.357414	0.328477	0.291302	0.388155	0.424757	0.356762	0.15015	0.003821	0.229335	0.190014	0.112536	0.4063	0.218924	0.211947
AH02G09270.1	Chr02	14448414	14452101	+	000065F	Putative disease resistance RPP13-like protein 1 [Source:Uniprot/SWISSPROT%3BAcc:Q9LRR4]	-	GO:0043531	0.046548	0.082499	0.018174	0.025607	0.041526	0.00893	0.015222	0.055869	0	0.044122	0.030048	0	0.042021	0.035372	0.08736	0.0619	0	0.189706	0.080385	0.028712	0.008287	0.133221	0.035398	0.423689	0.073218	0.557898	0.039612	0.025131	0.334341
AH02G10910.1	Chr02	17346647	17349062	-	000289F	Putative disease resistance RPP13-like protein 1 [Source:Uniprot/SWISSPROT%3BAcc:Q9LRR4]	-	GO:0043531	0	0	0.01616	0.025575	0	0.007018	0.0233	0	0	0.015871	0.043609	0	0.035691	0.009339	0.02199	0.033456	0.025814	0.067142	0.022789	0.014822	0.003642	0.008546	0	0.035421	0.095001	0.004285	0.015387	0	0.03225
AH12G27040.1	Chr12	99933136	99938897	+	000281F	Putative disease resistance RPP13-like protein 1 [Source:Uniprot/SWISSPROT%3BAcc:Q9LRR4]	-	GO:0043531	1.10165	1.22651	0.735171	1.20506	0.928476	0.716693	0.742338	0.725975	0.836372	0.528564	0.527426	0.913913	0.957988	0.493903	0.794301	1.04228	0.769247	1.21229	0.759869	0.786473	0.686738	0.576231	0.744744	0.816255	1.24492	1.21834	1.10419	1.07143	1.01524
AH12G28040.1	Chr12	101762726	101779180	-	000281F	Disease resistance protein (TIR-NBS-LRR class) family [Source:TAIR%3BAcc:AT5G36930]	-	GO:0005515;GO:0007165;GO:0043531	0.924706	0.320457	0.426275	0.445946	1.15094	0.045724	0.634259	1.06834	0.068441	0.146389	0.099759	0.206904	0.156923	0.502651	0.132373	1.00495	0.521344	0.480461	0.333009	1.16309	0.494701	0.926196	0.395673	0.377232	0.465408	0.360644	0.318254	1.4439	1.00015
AH12G28090.1	Chr12	101850630	101860680	-	000281F	Disease resistance protein (TIR-NBS-LRR class) family [Source:TAIR%3BAcc:AT5G36930]	-	GO:0005515;GO:0007165;GO:0043531	0.547056	0.063419	0.132419	0.062528	0.484342	0.027222	0.084505	0.682378	0.043874	0.10937	0.093406	0.062152	0.150571	0.184036	0.096978	0.441573	0.277007	0.356091	0.271266	0.359159	0.342854	0.32001	0.251395	0.372581	0.124787	0.064926	0.396374	0.485898	0.486181
AH12G28150.1	Chr12	101903911	101921389	-	000281F	Disease resistance protein (TIR-NBS-LRR class) family [Source:TAIR%3BAcc:AT5G36930]	-	GO:0043531	2.475	0.239635	0.485974	0.265597	1.5869	0.08977	0.320161	1.49842	0.159985	1.22872	0.952741	0.422448	1.29136	0.871664	0.686084	2.61851	1.70591	1.55442	1.79597	0.932731	2.39394	1.85976	1.33298	1.02714	0.742015	0.264503	2.57901	2.77184	2.02729
AH02G18300.1	Chr02	61625383	61631673	-	001361F	disease resistance protein (TIR-NBS-LRR class)%2C putative [Source:TAIR%3BAcc:AT5G17680]	-	GO:0043531	0	0	0	0	0	0	0	0	0	0	0	0.130832	0	0	0	0	0	0	0	0	0	0	0	0.043631	0	0	0	0.047153	0
AH12G24580.1	Chr12	92943307	92966608	+	000368F	Probable disease resistance protein At4g27220 [Source:Uniprot/SWISSPROT%3BAcc:O81825]	-	GO:0043531	1.63211	0.428623	0.300863	0.350845	0.708712	0.173726	0.158317	0.570535	0.112791	5.56308	5.72538	1.69556	3.98253	4.85834	6.64536	1.28325	3.99065	2.77991	5.14066	2.56036	7.70315	1.49005	0.255153	0.049239	0.225991	0.024907	8.83543	2.18565	2.03426
AH12G24640.1	Chr12	93172591	93187615	+	000368F	Disease resistance protein At4g27190 [Source:Uniprot/SWISSPROT%3BAcc:Q9T048]	-	GO:0043531	3.04982	1.1271	1.02031	1.93569	1.76467	0.016149	0.956068	2.85843	0	0.094732	0.174359	0.548502	0.354969	0.554816	0.064282	1.83118	0.303473	0.846978	0.163029	0.882689	0.300152	2.35365	1.15446	0.113942	0.443035	0.035686	0.484361	1.7404	2.34468
AH12G33710.1	Chr12	111790305	111797675	+	000004F	NAD(P)-binding Rossmann-fold superfamily protein [Source:TAIR%3BAcc:AT2G45400]	-	GO:0003824;GO:0050662;GO:0005515;GO:0043531	3.12362	5.45939	9.67303	13.1527	6.13352	0.163356	20.5049	11.3056	0.024144	2.97198	2.53819	1.99787	3.4699	3.00246	3.04758	2.89607	3.01582	1.04839	2.12155	2.34745	2.98706	3.16233	0.688876	2.94962	4.77767	0.280679	3.48477	3.44564	1.71396
AH12G33680.1	Chr12	111766513	111770074	-	000004F	Putative disease resistance protein At3g14460 [Source:Uniprot/SWISSPROT%3BAcc:Q9LRR5]	-	GO:0043531	2.53645	2.08646	1.61233	1.16785	1.79505	1.69231	1.27391	1.92631	2.21794	5.24032	3.36807	3.34481	4.97992	4.31745	2.486	5.46292	9.04922	6.76523	6.1246	8.25178	5.13868	4.31033	1.42797	4.52465	5.86243	3.93628	6.33084	4.89727	6.33375
AH12G33640.1	Chr12	111702052	111704999	+	000004F	Putative disease resistance RPP13-like protein 1 [Source:Uniprot/SWISSPROT%3BAcc:Q9LRR4]	-	GO:0005515;GO:0043531	0.017004	0.051754	0.021719	0	0.065387	0.024174	0.127274	0.050222	0	0.224669	0.220352	0.181608	0.197334	0.39454	0.159327	0.05583	0.209412	0.30151	0.313256	0.316065	0.474285	0.046546	0	0.061679	0.135877	0	0.314872	0.048937	0.035646
AH12G33330.1	Chr12	111322712	111327498	-	000004F	disease resistance protein (TIR-NBS-LRR class)%2C putative [Source:TAIR%3BAcc:AT5G17680]	-	GO:0043531	0.815591	0.351362	0.793665	0.389377	0.482527	0.414432	0.545224	0.511401	0.148551	1.3201	1.17138	0.250881	1.3074	0.472474	0.8113	2.90418	2.24135	1.7396	1.6842	1.85346	2.82158	1.83122	0.208795	0.326555	0.584476	0.00849	1.85472	2.06468	2.27862
AH02G20270.1	Chr02	69214645	69223809	+	000952F	Disease resistance protein At4g27190 [Source:Uniprot/SWISSPROT%3BAcc:Q9T048]	-	GO:0043531	0.302529	0.586102	0.756718	0.663902	0.572334	0.02498	0.215247	0.263183	0	0.23507	0.205323	0.015776	0.043661	0.121445	0.129878	0.194416	0.153487	0.050317	0.237935	0.243256	0.349536	0.276605	0.076832	0.163996	0.100957	0.166913	0.263604	0.216766	0.160879
AH02G20210.1	Chr02	69139359	69145396	-	000952F	Putative disease resistance RPP13-like protein 1 [Source:Uniprot/SWISSPROT%3BAcc:Q9LRR4]	-	GO:0043531	0.002404	0.023693	0.105967	0.085142	0.073856	0.052359	0.252805	0.279573	0.095522	0.083306	0.153863	0.199937	0.26689	0.255017	0.253565	0.187558	0.122861	0.304701	0.29163	0.094945	0.274203	0.047218	0.096249	0.306145	0.319806	0.241137	0.514261	0.105492	0.123513
AH02G20470.1	Chr02	69828491	69837017	+	002175F	Disease resistance protein At4g27190 [Source:Uniprot/SWISSPROT%3BAcc:Q9T048]	-	GO:0043531	2.78404	0.664724	0.785444	0.849975	2.17829	0	0.469051	1.62443	0.015288	0.076143	0.037299	0	0.077137	0.066593	0.015889	0.362633	0.053915	0.159211	0.055794	0	0.193868	5.91822	0.009792	0.089936	0.24266	0.036909	0.224557	0.186148	0.303605
AH12G36180.1	Chr12	115613555	115622630	+	001644F	Putative disease resistance RPP13-like protein 1 [Source:Uniprot/SWISSPROT%3BAcc:Q9LRR4]	-	GO:0043531	0	0	0.077103	0	0.019905	0	0	0.033438	0	0	0	0	0.025281	0.024461	0.043778	0	0	0.017849	0.014661	0.127593	0.022397	0	0	0.027229	0.033621	0.036913	0.053103	0.063828	0.048465
AH12G36510.1	Chr12	116019311	116022673	-	000947F	Putative disease resistance RPP13-like protein 1 [Source:Uniprot/SWISSPROT%3BAcc:Q9LRR4]	-	GO:0043531	0.87076	0.272823	0.112125	0.227684	0.647314	0.10459	0.463231	1.09358	0.08776	0.657281	0.454744	1.41846	0.527999	0.854895	0.273186	0.515508	0.284032	0.884943	0.678826	0.908492	1.58007	0.431704	0.160989	0.444212	1.75215	0.039213	1.22081	1.05713	0.820593
AH12G36530.1	Chr12	116041009	116043632	-	000947F	Putative disease resistance RPP13-like protein 1 [Source:Uniprot/SWISSPROT%3BAcc:Q9LRR4]	-	GO:0043531	0	0	0	0	0	0	0	0.022632	0	0	0	0	0.013996	0.022423	0.02443	0	0	0	0.018871	0.133739	0.060765	0	0	0.084442	0	0.032711	0	0.000862	0.055591
AH12G36540.1	Chr12	116044741	116053942	-	000947F	Putative disease resistance RPP13-like protein 1 [Source:Uniprot/SWISSPROT%3BAcc:Q9LRR4]	-	GO:0043531	0.111973	0.084485	0.127469	0.118807	0.08332	0.162236	0.154111	0.074332	0.02237	0.427341	0.50123	0.295608	0.41462	0.619126	0.25196	0.086201	0.212746	0.155743	0.472048	0.945996	0.604201	0.048817	0	0.077762	0.422411	0.047887	0.867536	0.181164	0.130129
AH12G36570.1	Chr12	116082765	116086387	-	000947F	Putative disease resistance RPP13-like protein 1 [Source:Uniprot/SWISSPROT%3BAcc:Q9LRR4]	-	GO:0043531	0.143372	0.062717	0.192203	0.133717	0.274356	0	0.088091	0.234294	0	0.048232	0.057541	0.094954	0.084904	0.067506	0.035708	0.030387	0.074164	0.127558	0.082636	0.17927	0.057997	0.253209	0.603817	0.997726	0.766497	1.23991	0.11767	0.073304	0.075394
AH12G36880.1	Chr12	116373831	116377172	-	000947F	Putative disease resistance RPP13-like protein 1 [Source:Uniprot/SWISSPROT%3BAcc:Q9LRR4]	-	GO:0043531	0.008726	0	0.008979	0	0	0.010373	0	0.007004	0.000435	0	0	0	0.01583	0	0	0.020394	0	0.006798	0.00571	0.023186	0.019922	0.013534	0.004175	0.010254	0.06471	0.010265	0.026233	0.005881	0.080103
AH12G36900.1	Chr12	116389249	116392595	-	000947F	Putative disease resistance RPP13-like protein 1 [Source:Uniprot/SWISSPROT%3BAcc:Q9LRR4]	-	GO:0043531	0.762984	0.44776	0.733365	0.67763	0.587736	0.243853	1.36582	0.57014	0.874201	0.183347	0.204555	0.583376	0.269033	0.597542	0.118545	0.593171	0.222685	0.517187	0.52942	1.13299	0.676273	0.27522	0.203051	0.397898	1.04421	0.536506	0.900165	0.491185	0.747171
AH12G37080.1	Chr12	116605746	116616666	-	000947F	Putative disease resistance RPP13-like protein 1 [Source:Uniprot/SWISSPROT%3BAcc:Q9LRR4]	-	GO:0043531	1.78838	1.83151	0.844587	0.82532	2.30758	0.241455	0.29276	2.02881	0.044414	0.890412	0.605161	0.263456	0.266761	0.132727	0.335448	1.61734	0.78292	0.970781	1.76561	5.8236	1.55512	3.4243	1.29984	1.77289	4.13914	1.24489	1.32469	3.98942	1.90835
AH12G37210.1	Chr12	116702327	116705951	+	000947F	Putative disease resistance RPP13-like protein 1 [Source:Uniprot/SWISSPROT%3BAcc:Q9LRR4]	-	GO:0043531	0.106224	0	0.019741	0	0.099875	0	0	0.074813	0.067695	0.032007	0.007563	0.074454	0	0.06146	0.019326	0.09035	0	0.126752	0.079148	0.235799	0.029596	0.104822	0.085742	0.414602	0.452357	0.225209	0.044819	0.044993	0.0081
AH12G37220.1	Chr12	116707048	116712010	+	000947F	Putative disease resistance RPP13-like protein 1 [Source:Uniprot/SWISSPROT%3BAcc:Q9LRR4]	-	GO:0043531;GO:0003735;GO:0005622;GO:0005840;GO:0006412	3.2064	3.35577	4.26224	2.89407	2.94628	0.811249	1.927	1.63874	1.31505	1.82443	1.44163	5.83218	2.84718	2.74088	1.62228	3.27154	1.81027	5.02459	1.60267	3.41871	2.34001	2.11959	3.53833	2.40571	1.93143	2.59623	2.93886	2.21579	2.11571
AH02G25070.1	Chr02	88938945	88954205	-	000478F	Disease resistance protein (TIR-NBS-LRR class) family [Source:TAIR%3BAcc:AT5G36930]	-	GO:0005515;GO:0007165;GO:0043531	0.819474	0.606043	0.720642	0.822933	1.3848	0	0.859295	1.48717	0.015789	0.201123	0.125789	0.052967	0.058251	0.220088	0.191394	0.372818	0.136784	0.191682	0.152775	0.171315	0.494801	0.717714	0.6535	1.33958	1.91168	0.400125	0.563326	0.946963	0.322851
AH02G25060.1	Chr02	88914749	88938149	+	000478F	Disease resistance protein (TIR-NBS-LRR class) family [Source:TAIR%3BAcc:AT5G36930]	-	GO:0043531;GO:0005515;GO:0007165	0.270892	0.317297	0.155249	0.302715	0.528485	0.033036	0.471387	0.794608	0.04604	0.071843	0.108677	0.145169	0.238075	0.711669	0.083564	0.207999	0.270655	0.312048	0.196643	0.44523	0.130062	0.311816	0.218467	0.304142	0.559984	0.071755	0.268644	0.526358	0.651528
AH02G25030.1	Chr02	88860454	88867924	-	000478F	Disease resistance protein (TIR-NBS-LRR class) family [Source:TAIR%3BAcc:AT5G36930]	-	GO:0043531	0.151683	0.00543	0.021987	0.030676	0.161554	0	0.045301	0.07345	0	0	0	0.015129	0.053438	0.009661	0.01123	0.192509	0.031477	0.084349	0.03047	0.136522	0.092409	0.211843	0.054878	0.58922	0.517099	0.187172	0.041845	0.268987	0.098203
AH02G25020.1	Chr02	88850591	88862546	+	000478F	Disease resistance protein (TIR-NBS-LRR class) family [Source:TAIR%3BAcc:AT5G36930]	-	GO:0043531	0.40913	0	0.010601	0.008502	0.18987	0	0	0.159426	0	0	0.016639	0	0	0.112263	0.031768	0.004198	0	0	0.007497	0.00853	0	0.21178	0.237389	0.328215	0.169573	0.23465	0	0.091202	0.013374
AH02G24990.1	Chr02	88789323	88795169	+	000478F	Disease resistance protein (TIR-NBS-LRR class) family [Source:TAIR%3BAcc:AT5G36930]	-	GO:0043531	0.00261	0	0	0	0.000745	0	0	0	0	0	0	0	0	0.010951	0.010735	0.010911	0	0.009164	0.001664	0	0.012712	0.004912	0	0.000792	0.010582	0.00724	0.000797	0.002029	0.00054
AH02G24940.1	Chr02	88739551	88750880	+	000478F	Disease resistance protein (TIR-NBS-LRR class) family [Source:TAIR%3BAcc:AT5G36930]	-	GO:0043531	0.168386	0.087207	0.069459	0.055634	0.200349	0	0.030093	0.449286	0	0.0514	0.016348	0.007192	0.027503	0.010311	0.1538	0.380904	0.073273	0.149229	0.12487	0.097274	0.063974	0.275228	0.093386	0.043464	0.228797	0.128428	0.162167	0.111149	0.261065
AH02G24920.1	Chr02	88713731	88726140	+	000478F	Disease resistance protein (TIR-NBS-LRR class) family [Source:TAIR%3BAcc:AT5G36930]	-	GO:0005515;GO:0007165;GO:0043531	0.373479	0.187383	0.107323	0.272661	0.644581	0.235041	0.62689	0.717054	0.509865	0.293019	0.17789	0.608369	0.159304	0.784529	0.148867	0.193161	0.609704	0.488884	0.283389	4.67774	1.23866	0.197095	2.30628	0.528144	0.726309	0.269151	0.634469	0.605389	0.215592
AH02G24910.1	Chr02	88660140	88668575	+	000478F	Disease resistance protein (TIR-NBS-LRR class) family [Source:TAIR%3BAcc:AT5G36930]	-	GO:0005515;GO:0007165;GO:0043531	1.11992	0.174435	0.117596	0.177782	0.816617	0	0.095935	1.19068	0.006295	0.143532	0.132257	0.058789	0.41747	0.315174	0.207202	0.637659	0.275298	0.791401	0.266757	0.113264	0.302691	1.0546	0.44492	0.568142	0.232232	0.242997	0.312681	0.914914	2.04406
AH02G24860.1	Chr02	88544875	88554638	+	000478F	Disease resistance protein (TIR-NBS-LRR class) family [Source:TAIR%3BAcc:AT5G36930]	-	GO:0043531	0.134334	0.227425	0.110784	0.406007	0.13145	0.324093	0.624781	0.363706	0.551849	0.254586	0.088813	0.58751	0.179159	0.743549	0.107547	0.240646	0.197402	0.503185	0.140573	0.45238	0.515829	0.253705	0.535522	0.39956	1.11445	0	0.504992	0.633868	0.613799
AH02G24850.1	Chr02	88527021	88534726	-	000478F	Disease resistance protein (TIR-NBS-LRR class) family [Source:TAIR%3BAcc:AT5G36930]	-	GO:0043531	0.025969	0	0	0.012553	0.011076	0.012701	0.036174	0.037046	0.020071	0.01634	0	0	0.042938	0.014378	0.013859	0.048335	0.039334	0.066125	0.010671	0.046651	0.05613	0.09682	0.025452	0.026644	0.053965	0	0.013074	0.234247	0.457221
AH02G24800.1	Chr02	88473476	88484031	-	000478F	Mediator of RNA polymerase II mRNAion subunit 33A [Source:Uniprot/SWISSPROT%3BAcc:Q9LUG9]	-	GO:0043531	0.366663	0.247492	0.326903	0.203242	0.400557	0.089933	0.39169	0.490363	0.215626	1.2236	1.23618	0.72559	0.709002	1.66473	1.29041	0.795791	1.01707	0.878877	1.13431	0.556227	1.37328	0.610125	0.355607	0.554682	0.300791	0.182568	1.32077	0.678679	0.54375
AH02G24790.1	Chr02	88470657	88474474	+	000478F	Disease resistance protein (TIR-NBS-LRR class) family [Source:TAIR%3BAcc:AT5G36930]	-	GO:0043531	0.30377	0.010491	0.056593	0.158772	0.096327	0.025443	0.194018	0.381595	0	0.055982	0.138475	0	0.355416	0.293061	0.011565	0.181761	0.076747	0.050256	0.191989	0.188349	0.56741	0.131978	0.278676	0.112122	0.272801	0.042862	0.206861	0.203662	0.183811
AH02G24780.1	Chr02	88416381	88429043	-	000478F	Disease resistance protein (TIR-NBS-LRR class) family [Source:TAIR%3BAcc:AT5G36930]	-	GO:0005515;GO:0007165;GO:0043531	3.21357	0.342687	0.908194	0.681024	2.20981	0.107795	1.0805	1.73741	0.125187	1.45543	0.877284	0.294657	1.40456	0.22161	0.511037	2.09261	2.57543	1.58657	1.84285	1.12381	2.29704	1.6268	0.399207	0.582043	0.501472	0.134061	2.91902	2.28621	2.08864
AH02G24770.1	Chr02	88405935	88410320	-	000478F	Disease resistance protein (TIR-NBS-LRR class) family [Source:TAIR%3BAcc:AT5G36930]	-	GO:0005515;GO:0007165;GO:0043531	0.470161	0.054356	0.086115	0.195364	0.342313	0.036221	0.228083	0.629349	0.063317	0.93939	0.558301	0.991236	0.110572	0.159198	0.233089	0.270392	0.355447	0.308412	0.564412	2.33294	1.76125	0.142887	0.155766	0.253279	0.144861	0.069744	0.831817	0.540384	0.282759
AH02G24760.1	Chr02	88394439	88404280	-	000478F	Disease resistance protein (TIR-NBS-LRR class) family [Source:TAIR%3BAcc:AT5G36930]	-	GO:0005515;GO:0007165;GO:0043531	1.17956	1.70175	1.62024	1.51192	1.02445	1.56515	1.83502	1.46462	2.90626	0.843886	0.981057	1.10514	1.62373	1.24746	1.99209	1.58601	1.32367	1.74702	1.53447	2.28362	1.28903	1.5194	1.13659	1.32904	1.42183	0.967736	2.12345	1.43226	1.76786
AH02G31740.1	Chr02	99417012	99420442	+	000018F	Putative disease resistance RPP13-like protein 1 [Source:Uniprot/SWISSPROT%3BAcc:Q9LRR4]	-	GO:0043531	0.016817	0	0	0	0.097746	0	0	0.027841	0	0.070928	0.073106	0.032086	0.060402	0	0	0.045517	0.07204	0.042244	0.003917	0.174569	0.246355	0.053669	0	0.006233	0	0	0.084169	0.039497	0.026147
AH02G31250.1	Chr02	98634099	98642167	+	000018F	disease resistance protein (TIR-NBS-LRR class)%2C putative [Source:TAIR%3BAcc:AT5G17680]	-	GO:0043531	0.062124	0	0.015123	0.054496	0.041903	0	0.006014	0.036521	0	3.22663	3.23389	0.217752	1.5257	0.788238	1.38567	1.22172	3.08233	1.73106	2.21693	4.72793	5.29366	0.738834	0.054127	0.183984	0.205309	0.092815	4.62033	0.380905	0.781983
AH02G31180.1	Chr02	98572733	98578778	+	000018F	disease resistance protein (TIR-NBS-LRR class)%2C putative [Source:TAIR%3BAcc:AT5G17680]	-	GO:0043531	0.78516	1.00077	0.312301	0.133299	0.172211	0.676613	0.06219	0.007994	0.441483	0.2834	0.062742	0.158116	0.221707	0.018304	0.028721	0.603483	0.387795	0.347849	0.393781	0.888742	0.255433	1.72396	0.195805	1.42179	1.02703	1.35702	0.157959	0.507872	1.17166
AH02G31170.1	Chr02	98538587	98549107	+	000018F	disease resistance protein (TIR-NBS-LRR class)%2C putative [Source:TAIR%3BAcc:AT5G17680]	-	GO:0005515;GO:0007165;GO:0043531	1.02047	1.90702	1.6719	1.70146	1.82151	0.069429	0.819406	1.89494	0.045772	1.0672	0.592552	1.68808	0.309023	0.234365	0.311754	2.22202	1.85751	1.19942	1.83344	9.66275	1.49432	4.31384	0.668455	2.53244	4.83925	1.31933	0.980578	4.74784	3.20987
AH02G30680.1	Chr02	97796636	97808687	-	000018F	disease resistance protein (TIR-NBS-LRR class)%2C putative [Source:TAIR%3BAcc:AT5G17680]	-	-	0	0	0	0	0.035401	0	0	0	0.064584	0.037181	0.038751	0.058497	0	0	0	0	0.120539	0.073169	0	0.038333	0	0.614267	0.025072	0.106824	0.133212	0	0	0.029137	0.075021
AH02G30660.1	Chr02	97770437	97773846	-	000018F	disease resistance protein (TIR-NBS-LRR class)%2C putative [Source:TAIR%3BAcc:AT5G17680]	-	GO:0043531	0.112103	0.015019	0.025033	0.017031	0.08605	0	0.011747	0.125683	0	0.195079	0.273093	1.29515	0.020624	0.02801	0	0.329943	0.737317	0.220701	0.519244	2.39348	0.169479	0.953696	0.235263	0.40942	0.424509	0.045786	0.126357	0.314559	0.229901
AH02G30630.1	Chr02	97724246	97727599	-	000018F	disease resistance protein (TIR-NBS-LRR class)%2C putative [Source:TAIR%3BAcc:AT5G17680]	-	GO:0043531	4.88201	1.66174	0.7734	1.41316	4.83137	0	0.608756	2.81053	0	9.76737	4.49874	6.08617	0.510503	0.611884	0.431887	4.03389	14.6702	3.29463	11.2734	17.179	9.67967	52.0846	7.13302	10.4816	14.2835	1.59461	3.8329	20.3617	16.0911
AH02G30420.1	Chr02	97484171	97506054	+	000018F	Probable disease resistance protein At4g27220 [Source:Uniprot/SWISSPROT%3BAcc:O81825]	-	GO:0043531	0.382242	0.00595	0	0.009555	0.762007	0	0.040834	0.906895	0	0.005096	0.030267	0.049738	0.01198	0.023968	0	0.045467	0.001555	0.028608	0.005573	0.038763	0.015107	0.412128	1.34949	3.61981	0.245863	0.382689	0.043789	0.07401	0.031936
AH02G30410.1	Chr02	97420743	97447333	+	000018F	Probable disease resistance protein At4g27220 [Source:Uniprot/SWISSPROT%3BAcc:O81825]	-	GO:0043531	0.170643	0.416815	0.240849	0.256716	0.434694	0.263	0.241283	0.482263	0.877711	0.290787	0.261921	0.296379	0.203877	0.439268	0.263345	0.335132	0.401903	0.385674	0.698103	0.768139	0.571645	0.305725	0.172525	0.397884	0.343047	0.789267	0.568937	0.36631	0.298744
AH02G30090.1	Chr02	97086402	97092216	-	000018F	disease resistance protein (TIR-NBS-LRR class)%2C putative [Source:TAIR%3BAcc:AT5G17680]	-	GO:0043531	0.288214	0.622898	0.569933	0.438749	0.265483	0.238535	1.0626	0.410895	0.292161	0.454846	0.369929	0.542666	1.57771	0.303589	0.650159	0.620303	0.764157	1.97942	0.792339	0.346606	0.685267	0.416149	0.248366	1.05723	1.56993	1.42285	1.47288	0.755952	1.13964
AH02G29980.1	Chr02	96999725	97003075	-	000018F	Putative disease resistance RPP13-like protein 1 [Source:Uniprot/SWISSPROT%3BAcc:Q9LRR4]	-	-	0.326334	0.927821	0.769714	1.08346	0.213664	0.070663	0.824913	0.760616	0.11143	0.548804	0.579663	0.350975	0.620629	0.980343	0.430501	0.618844	0.401426	0.854463	0.787212	1.92588	1.41156	0.414849	0.343216	0.522997	1.36494	0.350619	1.68851	0.449544	0.569451
AH02G29970.1	Chr02	96992600	96995950	-	000018F	Putative disease resistance RPP13-like protein 1 [Source:Uniprot/SWISSPROT%3BAcc:Q9LRR4]	-	GO:0043531	0.108266	0.060218	0.030593	0.015847	0.132452	0.015222	0.043534	0.061498	0.02487	0.014734	0.045914	0.059924	0.038666	0.050951	0.035585	0.116479	0.029625	0.158865	0.108156	0.235503	0.059763	0.03967	0.209888	0.603713	0.200154	0.321805	0.051562	0.014497	0.091822
AH02G29900.1	Chr02	96942723	96946070	-	000018F	Putative disease resistance RPP13-like protein 1 [Source:Uniprot/SWISSPROT%3BAcc:Q9LRR4]	-	-	0.260698	0.095437	0.090001	0.084566	0.281355	0.089147	0.17493	0.399961	0.120824	0.087799	0.045626	0.413196	0.165749	0.043467	0.094886	0.157037	0.033492	0.272251	0.175986	0.020711	0.25001	0.264739	0.650112	0.907558	0.669325	1.09649	0.206948	0.132425	0.185604
AH02G29570.1	Chr02	96330318	96337781	+	000018F	NAD(P)-binding Rossmann-fold superfamily protein [Source:TAIR%3BAcc:AT2G45400]	-	GO:0043531;GO:0003824;GO:0050662	1.44429	1.79251	4.33176	5.59264	2.47182	0.531399	6.35932	5.71541	0.038987	1.22767	1.39616	1.50326	1.36034	0.769615	1.33589	2.80745	1.26474	0.62163	0.853377	0.758878	1.96008	1.57947	0.189284	1.60631	2.49294	0.362691	1.25799	1.73369	0.882211
AH02G29540.1	Chr02	96321175	96324421	-	000018F	Putative disease resistance protein At3g14460 [Source:Uniprot/SWISSPROT%3BAcc:Q9LRR5]	-	GO:0043531	0.149935	0.065052	0.011491	0.059985	0.209219	0.465699	0.036187	0.345729	0.176431	0.050865	0.001297	0.07852	0.019414	0.025706	0.067197	0.157611	0.011375	0.017466	0.017383	0	0.026641	0.262723	0.30791	0.604926	0.269853	1.04223	0.076665	0.047132	0.033947
AH02G29480.1	Chr02	96255353	96260044	-	000018F	Putative disease resistance RPP13-like protein 1 [Source:Uniprot/SWISSPROT%3BAcc:Q9LRR4]	-	GO:0043531	1.33428	1.34418	1.32311	1.6406	0.837879	1.08279	1.84203	1.06164	1.91934	2.33557	2.06013	1.88065	3.25972	1.81358	2.35909	2.30469	4.33153	3.74284	3.64104	2.43297	2.99977	1.89788	1.11138	2.78007	4.4819	2.08619	3.96568	2.88532	2.63765
AH02G29270.1	Chr02	95955936	95960449	-	000018F	disease resistance protein (TIR-NBS-LRR class)%2C putative [Source:TAIR%3BAcc:AT5G17680]	-	GO:0043531;GO:0005515;GO:0007165	0.733973	0.210379	0.222066	0.120079	0.446668	0.990232	0.116689	1.03357	0.505488	0.685333	0.695054	0.208565	1.33923	0.791641	0.709893	1.85729	0.636191	1.35516	0.899188	0.844252	1.86318	1.34971	0.267109	0.153286	0.942372	0.009911	1.81073	1.61474	1.61569
AH02G29180.1	Chr02	95861182	95865706	-	000018F	Disease resistance protein RPP13 [Source:Uniprot/SWISSPROT%3BAcc:Q9M667]	-	GO:0043531	0	0.071642	0.0502	0.11036	0	0	0	0	0	0	0	0	0	0	0	0	0	0	0	0.020675	0	0	0	0.023173	0	0	0	0	0
AH02G19160.1	Chr02	66429961	66433491	+	000018F	Putative disease resistance RPP13-like protein 1 [Source:Uniprot/SWISSPROT%3BAcc:Q9LRR4]	-	GO:0043531	0.499071	0.622125	0.818127	0.762653	0.251403	0.252187	0.187916	0.387293	0.729941	0.162072	0.103954	0.452908	0.193499	0.292702	0.043724	0.440821	0.057279	0.267367	0.147624	0.453209	0.407084	0.095307	0.035928	0.10965	0.209296	0.030594	0.230957	0.285459	0.294812
AH12G40750.1	Chr12	120689771	120693122	-	000784F	Putative disease resistance RPP13-like protein 1 [Source:Uniprot/SWISSPROT%3BAcc:Q9LRR4]	-	GO:0043531	0.338026	0.11703	0.013437	0.023433	0.141895	0.030011	0.022508	0.022896	0	0	0.155003	0.015595	0.216944	0.029611	0.074467	0.273457	0.064109	0.340426	0.158873	0.035221	0.115987	0.699628	0.797763	1.19914	1.34777	1.5278	0.318953	0.231913	0.316987
AH12G40970.1	Chr12	120928040	120931375	-	000784F	Putative disease resistance RPP13-like protein 1 [Source:Uniprot/SWISSPROT%3BAcc:Q9LRR4]	-	-	0.132331	0.226724	0.191746	0.157215	0.411173	0.202157	0.458511	0.31447	0.077669	0.110124	0.297437	0.147872	0.235882	0.328908	0.121174	0.608929	0.250618	0.394962	0.492156	1.05232	0.697441	0.339255	0.04287	0.321983	0.903868	0.187003	0.98768	0.388593	0.762405
AH12G40980.1	Chr12	120944168	120947512	-	000784F	Putative disease resistance RPP13-like protein 1 [Source:Uniprot/SWISSPROT%3BAcc:Q9LRR4]	-	-	0.801298	0.260283	0.314291	0.439779	0.6891	0.182077	0.804501	0.624052	0.072052	0.356915	0.34458	0.87596	0.384108	0.928128	0.457808	0.977424	0.752266	0.842038	0.719504	1.64195	1.00061	0.657282	0.204566	0.589444	1.14045	0.203629	1.22819	0.763064	1.64974
AH12G41140.1	Chr12	121098642	121102256	+	000784F	Putative disease resistance RPP13-like protein 1 [Source:Uniprot/SWISSPROT%3BAcc:Q9LRR4]	-	-	0.522999	0.858611	0.702833	0.710667	0.683712	0.372325	0.698423	0.50524	0.455451	0.186329	0.229262	0.539601	0.368874	0.778737	0.322817	0.635704	0.308753	0.78706	0.686705	1.7103	0.767517	0.693254	0.489392	0.49671	0.798897	0.97442	1.00854	0.764024	0.747502
AH12G41150.1	Chr12	121133320	121136934	+	000784F	Putative disease resistance RPP13-like protein 1 [Source:Uniprot/SWISSPROT%3BAcc:Q9LRR4]	-	GO:0043531	0.092005	0.072913	0.009244	0.010109	0.086198	0.017654	0.031361	0.086969	0	0.022807	0.080944	0.35331	0.017124	0.081718	0.055805	0.136346	0.139248	0.169169	0.062553	0.263986	0.094559	0.389154	0.080624	0.46525	0.641638	0.593583	0.164287	0.342203	0.140014
AH12G41310.1	Chr12	121296806	121299013	+	000784F	Putative disease resistance RPP13-like protein 1 [Source:Uniprot/SWISSPROT%3BAcc:Q9LRR4]	-	-	0	0	0	0	0.184237	0	0	0.418864	0	0	0.023061	0.377667	0	0	0	0.010699	0	0.023039	0.01718	0.022812	0	0.100212	0.190375	0.357805	0.518064	0.087034	0.074609	0.125957	0.033709
AH12G41540.1	Chr12	121623947	121628843	-	000784F	Putative disease resistance RPP13-like protein 1 [Source:Uniprot/SWISSPROT%3BAcc:Q9LRR4]	-	GO:0043531	0.224708	0.767194	0.451839	0.934915	0.457111	0.688664	1.20171	0.966668	0.968069	0.018453	0.043558	1.14036	0.16806	0.409522	0.133759	0.360213	0.091465	0.323781	0.194248	0.154498	0.205182	0.2361	0.216013	1.8173	1.89016	0.31917	0.250984	0.268558	0.206978
AH12G41550.1	Chr12	121644974	121648525	-	000784F	Putative disease resistance protein At3g14460 [Source:Uniprot/SWISSPROT%3BAcc:Q9LRR5]	-	GO:0043531	0.377046	0.289655	0.010078	0.151035	0.239366	0.51326	0.315459	0.405139	0.556785	0.078746	0.07706	1.04072	0.082634	0.057718	0.172707	0.118972	0.197519	0.218094	0.219922	0.096572	0.227407	0.102062	0.486189	1.4072	1.45027	0.724276	0.0299	0.253644	0.102385
AH12G41560.1	Chr12	121651966	121655631	-	000784F	Putative disease resistance protein At3g14460 [Source:Uniprot/SWISSPROT%3BAcc:Q9LRR5]	-	-	0.083726	0.140973	0.075342	0.033821	0.085966	0.141843	0.117761	0.239962	0	0.037434	0.042513	0	0.13229	0.06917	0.087239	0.173572	0.091419	0.106052	0.258496	0.045773	0.071458	0.041464	0.060602	1.19565	0.419932	1.0398	0.286616	0.110304	0.204606
AH12G41580.1	Chr12	121662628	121667141	-	000784F	Putative disease resistance RPP13-like protein 1 [Source:Uniprot/SWISSPROT%3BAcc:Q9LRR4]	-	GO:0043531	0.233295	0.216007	0.13332	0.173703	0.119433	0.102184	0.056207	0.243597	0.094609	0.585161	0.926309	0.705588	1.03196	0.646621	0.935756	1.13896	0.475032	1.03914	0.739563	0.573511	1.23831	0.537174	0.116211	0.278658	0.559884	0.326967	1.67558	0.824248	0.891478
AH12G41590.1	Chr12	121668453	121673785	-	000784F	Putative disease resistance protein At3g14460 [Source:Uniprot/SWISSPROT%3BAcc:Q9LRR5]	-	GO:0043531	0.053255	0.005207	0.011499	0.016348	0.017301	0.035735	0.029574	0.014449	0.100624	0	0.030314	0.024728	0.0449	0	0.047928	0.022854	0	0.01111	0.041556	0.014514	0.08288	0.241118	0.061704	1.22641	0.088829	1.52607	0.067314	0.064113	0.036636
AH03G05230.1	Chr03	6044672	6050430	-	000925F	disease resistance protein (TIR-NBS-LRR class)%2C putative [Source:TAIR%3BAcc:AT5G17680]	-	GO:0043531	0.108149	0.200718	0.11617	0.198303	0.365804	0.055038	0.476688	0.765504	0.07718	0.13408	0.293199	0.178391	0.221394	0.13649	0.094212	0.412822	0.229438	0.280281	0.177443	1.40752	0.179004	0.751692	0.268542	0.624931	0.421006	0.072008	0.2436	0.556947	0.356493
AH03G05260.1	Chr03	6067487	6074924	-	000925F	disease resistance protein (TIR-NBS-LRR class)%2C putative [Source:TAIR%3BAcc:AT5G17680]	-	GO:0043531;GO:0005515	0.038066	0.037802	0.026204	0.011737	0.02299	0	0	0.020302	0	0	0	0.017753	0	0	0.013134	0.002629	0	0.018699	0.007287	1.42716	0.015604	0.053487	0.107944	0.119445	0.007447	0.141393	0.005745	0.028163	0.031298
AH03G05690.1	Chr03	6546340	6551962	+	000925F	disease resistance protein (TIR-NBS-LRR class)%2C putative [Source:TAIR%3BAcc:AT5G17680]	-	GO:0005515;GO:0043531	1.64001	1.19508	1.01569	0.766595	0.771311	0.069243	0.439529	1.59656	0.39252	2.51486	2.78795	2.47943	2.02786	5.76004	2.69754	1.55004	3.09828	2.12009	2.7568	2.61008	3.27707	2.32461	0.44732	0.85897	2.34359	0.906884	2.60323	1.79821	1.96097
AH03G05700.1	Chr03	6561303	6567966	+	000925F	disease resistance protein (TIR-NBS-LRR class)%2C putative [Source:TAIR%3BAcc:AT5G17680]	-	GO:0043531;GO:0005515	3.83349	7.07212	9.02982	11.4427	8.30112	0	12.2599	8.87944	0	0.646465	0.416324	0.762763	0.015168	0.112927	0.049227	1.92165	2.22451	2.17021	0.887702	18.1471	0.396574	18.5777	9.11141	7.74739	3.49056	1.24648	0.179562	15.5257	13.9255
AH03G04840.1	Chr03	5489390	5505976	+	000816F	Endoglucanase 5 [Source:Uniprot/SWISSPROT%3BAcc:Q9M995]	-	GO:0043531;GO:0030246;GO:0004553;GO:0005975	0.085905	0.288995	0.191577	0.188305	0.199572	0.245335	0.172782	0.237497	0.421398	0.370618	0.337577	0.307407	0.490122	0.625578	0.412018	0.533583	0.481831	0.553739	0.453957	0.645896	0.719386	0.208743	0.1053	0.424613	0.701616	0.427201	0.72388	0.431657	0.395419
AH03G04810.1	Chr03	5447016	5454050	+	000816F	disease resistance protein (TIR-NBS-LRR class)%2C putative [Source:TAIR%3BAcc:AT5G17680]	-	GO:0005515;GO:0007165;GO:0043531	29.2774	2.7383	1.33623	1.47487	10.7039	0.079848	0.507909	2.06392	0.014608	6.3998	5.21159	0.5549	8.48647	3.34555	5.63423	9.67248	6.46405	15.6064	6.35499	2.14986	9.73311	8.7635	9.62466	0.762998	1.55564	3.04843	10.3346	15.4521	22.5564
AH03G04790.1	Chr03	5410153	5422491	+	000816F	disease resistance protein (TIR-NBS-LRR class)%2C putative [Source:TAIR%3BAcc:AT5G17680]	-	GO:0043531	3.44918	1.93971	2.42622	2.46643	2.42124	0.074529	0.297307	1.76645	0	0.595871	0.857083	0.386665	3.41844	2.53309	1.95545	5.51541	2.50233	2.56459	0.733228	1.47399	2.97903	7.07677	0.709085	1.6766	0.377803	2.0846	2.20164	2.98508	7.51621
AH03G09070.1	Chr03	10887565	10904441	+	000472F	Serine/threonine-protein kinase-like protein CCR4 [Source:Uniprot/SWISSPROT%3BAcc:Q9FIJ6]	-	GO:0043531;GO:0004672;GO:0005524;GO:0006468	0.64301	0.441697	0.474938	0.368399	0.919409	0.257693	0.829328	1.38346	0.296926	0.579535	0.464965	0.831103	0.475253	1.05328	0.517875	0.994702	0.685834	0.915534	0.755504	3.05439	1.16383	0.718799	0.986945	1.69486	1.31821	1.43731	1.05852	1.1246	0.91413
AH03G09040.1	Chr03	10860602	10862866	+	000472F	Putative disease resistance RPP13-like protein 1 [Source:Uniprot/SWISSPROT%3BAcc:Q9LRR4]	-	-	0.120554	0.096287	0	0.069212	0.184495	0.029813	0.022284	0.309508	0	0.367049	0.190709	0.030983	0.105325	0.556577	0.2123	0.304066	0.061486	0.627585	0.26486	2.14061	0.451916	0.312402	0.11231	0.390081	0.661605	1.18022	0.702509	0.420243	0.795885
AH03G08500.1	Chr03	10195138	10202880	-	000472F	Putative disease resistance protein At3g14460 [Source:Uniprot/SWISSPROT%3BAcc:Q9LRR5]	-	GO:0043531	0.084578	0.495427	0.540197	0.447001	0.204241	0.323855	0.637473	0.241321	0.36112	0.083974	0.13346	0.10382	0.112989	0.226273	0.163808	0.216505	0.087363	0.137483	0.272176	0.201943	0.314383	0.263433	0.504885	0.270537	0.413259	1.05228	0.268948	0.16696	0.140849
AH03G08490.1	Chr03	10172174	10176614	+	000472F	Putative disease resistance RPP13-like protein 1 [Source:Uniprot/SWISSPROT%3BAcc:Q9LRR4]	-	GO:0043531	0	0.031512	0.046491	0.052085	0.012804	0	0.144575	0.103121	0	0.772284	0.935773	0	0.276253	0.403838	0.465257	0.110467	0.32921	0.157246	0.890249	0.810476	1.68785	0.094315	0	0	0.032013	0.024874	1.2671	0.028924	0.092095
AH03G08480.1	Chr03	10158597	10166235	-	000472F	Putative disease resistance protein At3g14460 [Source:Uniprot/SWISSPROT%3BAcc:Q9LRR5]	-	GO:0043531	0.107582	0.009931	0	0.004574	0.185725	0	0	0.228834	0.018497	0	0	0.110683	0	0.065442	0	0.045575	0	0.042774	0	2.18865	0.019781	0.104928	0.464647	0.69937	0.541308	0.017004	0.032899	0.075829	0.461458
AH03G08470.1	Chr03	10145274	10147870	+	000472F	Putative disease resistance RPP13-like protein 1 [Source:Uniprot/SWISSPROT%3BAcc:Q9LRR4]	-	-	0	0.062241	0	0	0	0.196869	0.011284	0.00954	1.16472	0	0	0.006871	0.022961	0.138675	0.01319	0.021055	0	0.064891	0.010088	0.067339	0.034984	0	0.008639	0.072977	0.07497	0.038782	0	0.074488	0
AH03G08460.1	Chr03	10138518	10142690	-	000472F	Putative disease resistance protein At3g14460 [Source:Uniprot/SWISSPROT%3BAcc:Q9LRR5]	-	-	0.013613	0	0	0	0	0.015373	0	0	0	0	0	0.035927	0	0	0.00662	0.022418	0.014344	0.01219	0	0.140337	0.008398	0.060344	0	0.109171	0.041946	0.163961	0.013159	0.071213	0
AH03G08450.1	Chr03	10114506	10118378	+	000472F	Putative disease resistance RPP13-like protein 1 [Source:Uniprot/SWISSPROT%3BAcc:Q9LRR4]	-	GO:0043531	0.005865	0.063923	0	0.013838	0.037607	0.015892	0.058685	0.05595	0	0.012866	0	0	0.027047	0.038349	0	0.072998	0	0.059045	0.010037	0.102966	0	0.042825	0.016549	0.047198	0.041105	0.054792	0.007206	0.083654	0.07621
AH03G08430.1	Chr03	10096242	10099540	-	000472F	Putative disease resistance protein At3g14460 [Source:Uniprot/SWISSPROT%3BAcc:Q9LRR5]	-	GO:0043531;GO:0046983	0.009853	0.044923	0.048175	0.047888	0.060195	0.1583	0.272972	0.039376	0.567927	0.017093	0	0.396292	0	0.021271	0	0	0	0.064169	0.017303	0.018993	0.02132	0.003692	0.003621	0.103679	0.166585	0	0.045315	0.010621	0
AH03G08060.1	Chr03	9647127	9654852	-	000472F	Disease resistance RPP8-like protein 3 [Source:Uniprot/SWISSPROT%3BAcc:Q9FJB5]	-	GO:0043531	0.348063	0.192456	0.105165	0.165219	0.39293	0.330954	0.45018	0.525818	0.102642	1.1088	0.908569	1.2215	1.47636	1.49731	2.33845	2.1275	2.26467	2.10928	1.50991	4.04616	2.3559	1.23771	0.249694	1.17548	3.69018	0.472475	2.7091	0.847952	1.58796
AH03G09880.1	Chr03	12195596	12197611	-	000014F	Putative disease resistance RPP13-like protein 1 [Source:Uniprot/SWISSPROT%3BAcc:Q9LRR4]	-	GO:0043531	0	0.023496	0.044177	0	0.096531	0.096326	0.056449	0.032573	0.033633	0.140836	0.202053	0.05253	0	0.243796	0.106862	0.02081	0.151279	0	0.120738	0.024343	0.19325	0.070778	0	0.03212	0.136651	0	0.192211	0.23415	0.08084
AH03G16740.1	Chr03	27358181	27370209	+	000028F	Disease resistance protein RPP13 [Source:Uniprot/SWISSPROT%3BAcc:Q9M667]	-	GO:0043531;GO:0003700;GO:0005634;GO:0006355	0.165866	0	0.021276	0	0.04587	0	0	0.02115	0	0.072721	0	0.007857	0.016949	0.176167	0.048266	0.086633	0.030048	0.033125	0	0	0	0.28089	0.346997	1.18522	0.147725	0.210733	0.005659	0.107277	0.069225
AH12G38200.1	Chr12	117791655	117794978	-	000370F	Putative disease resistance RPP13-like protein 1 [Source:Uniprot/SWISSPROT%3BAcc:Q9LRR4]	-	GO:0043531	0.056567	0.045355	0.048027	0.068589	0.071215	0.025733	0.062542	0.022794	0.03246	0.0073	0.038954	0	0.022569	0.013225	0.019271	0.075546	0.052437	0.021465	0.054404	0	0	0.363699	0.175006	2.6297	0.226323	6.11629	0.036079	0.021779	0.040281
AH12G38220.1	Chr12	117833298	117836317	-	000370F	Putative disease resistance protein At3g14460 [Source:Uniprot/SWISSPROT%3BAcc:Q9LRR5]	-	-	0.317307	0.132626	0.284769	0.075411	0.245707	0	0.259095	0.854055	0.08707	0	0.085231	0.244404	0.025874	0.430692	0.016275	0.063687	0.06956	0.145823	0.03128	0.213375	0.047911	0.091438	0.277196	1.61301	0.810465	0.342994	0.09659	0.210554	0
AH12G38310.1	Chr12	117951429	117955433	-	000370F	Putative disease resistance RPP13-like protein 1 [Source:Uniprot/SWISSPROT%3BAcc:Q9LRR4]	-	GO:0043531	0.670607	0.529454	0.734595	0.689927	0.469261	0.083394	1.10857	0.848075	0.189904	0.402903	0.519352	1.7137	0.617502	0.570957	0.647006	0.925415	0.302549	0.64582	0.697898	1.03299	0.882819	0.251343	0.223542	0.555037	1.95081	0.354869	1.66935	0.558017	0.612392
AH12G38360.1	Chr12	117982961	117987710	-	000370F	Putative disease resistance RPP13-like protein 1 [Source:Uniprot/SWISSPROT%3BAcc:Q9LRR4]	-	GO:0043531	0.273299	0.216105	0.344469	0.258999	0.258813	0.09073	0.266718	0.312557	0.048698	0.449714	0.436033	0.279587	0.519245	0.566147	0.461664	0.413883	0.329106	0.454602	0.445762	0.117936	0.601273	0.340486	0.241587	0.75332	0.425478	0.458019	0.632125	0.193112	0.206832
AH12G38380.1	Chr12	118002348	118007560	-	000370F	Putative disease resistance RPP13-like protein 1 [Source:Uniprot/SWISSPROT%3BAcc:Q9LRR4]	-	GO:0043531	1.4844	0.55972	0.630098	0.686999	0.893869	0.41859	1.30199	1.32782	0.810556	0.446417	1.15578	1.25767	1.55314	1.55204	1.77608	2.01106	1.36241	1.80282	1.84269	1.76183	1.66243	0.835158	0.17985	1.01724	1.59371	0.97232	3.26349	1.4356	1.35026
AH12G38630.1	Chr12	118251451	118255133	+	000370F	Putative disease resistance RPP13-like protein 1 [Source:Uniprot/SWISSPROT%3BAcc:Q9LRR4]	-	GO:0043531	0.219389	0.061303	0	0.048273	0.315158	0.014779	0.167953	0.851137	0.04413	0.37421	0.225249	0.484959	0.386463	0.893431	0.539982	0.330638	0.39557	0.57557	0.476457	1.48656	0.927771	0.524828	0.923814	1.41125	1.39853	0.327975	0.682423	0.674031	0.424367
AH12G38670.1	Chr12	118266109	118270324	-	000370F	Putative disease resistance RPP13-like protein 1 [Source:Uniprot/SWISSPROT%3BAcc:Q9LRR4]	-	GO:0043531	1.04	0.134961	0.212303	0.207482	0.637839	0.059375	0.668815	0.665342	0.005478	0.654074	0.963075	1.50268	0.793952	1.10469	1.14783	0.791734	0.613057	1.17585	1.27616	2.3109	1.51472	0.516339	0.755269	0.848396	1.00768	1.07591	1.7908	1.117	0.899189
AH12G38690.1	Chr12	118288515	118292479	-	000370F	Putative disease resistance RPP13-like protein 1 [Source:Uniprot/SWISSPROT%3BAcc:Q9LRR4]	-	GO:0043531	0.029489	0	0.034901	0.011868	0.029782	0	0.06	0.071092	0	0.200531	0.044085	0	0.075311	0.067385	0.075198	0.312242	0.099415	0.008972	0.101617	0.041954	0.094197	0.043322	0.082257	0.194882	0.382869	0.088716	0.123708	0.045394	0.076868
AH12G38720.1	Chr12	118297639	118298825	-	000370F	Putative disease resistance RPP13-like protein 1 [Source:Uniprot/SWISSPROT%3BAcc:Q9LRR4]	-	GO:0043531	0.291583	0	0	0	0	0	0	0.170659	0	0.084313	0	0	0.132455	0.040015	0	0.239562	0.051291	0.196157	0.038142	0.086322	0.059862	0	0.13578	0	0	0	0.103761	0.430653	0.063463
AH17G00850.1	Chr17	1005095	1007479	-	001449F	Disease resistance protein RPM1 [Source:Uniprot/SWISSPROT%3BAcc:Q39214]	K13457(RPM1, RPS3; disease resistance protein RPM1)	GO:0043531	0.094742	0.009375	0	0	0.014886	0.030612	0.071205	0	0	0.02244	0.028972	0.072695	0	0	0.028677	0.04289	0.079809	0	0.033269	0	0.023364	0.067338	0.017998	0.035397	0	0.06169	0.036608	0	0.230991
AH03G18310.1	Chr03	30152051	30158947	+	000615F	Disease resistance protein RPS2 [Source:Uniprot/SWISSPROT%3BAcc:Q42484]	-	GO:0043531	0.728904	0.475195	0.920101	0.922554	1.43966	0.663631	1.25588	1.77984	1.20452	0.586178	0.392254	0.647545	0.764226	1.03909	0.427394	1.07116	0.807352	0.871949	0.858844	0.350155	0.949333	0.762663	0.966135	1.13538	1.34431	1.38337	1.29398	1.65523	0.948687
AH05G00460.1	Chr05	472731	475528	-	001637F	Putative disease resistance RPP13-like protein 1 [Source:Uniprot/SWISSPROT%3BAcc:Q9LRR4]	-	GO:0043531	0.941339	0.314881	0.037417	0.114811	1.01314	0.683264	0.327724	1.12924	1.16378	0.09553	0.229092	0.064592	0.348526	0.063156	0.043195	0.768806	0.23458	0.55227	0.263065	0.007619	0.296556	0.762328	0.353265	2.05618	2.42686	1.55819	1.19325	0.39519	0.503361
AH05G00450.1	Chr05	463172	470446	+	001637F	Putative disease resistance RPP13-like protein 1 [Source:Uniprot/SWISSPROT%3BAcc:Q9LRR4]	-	GO:0043531	0	0	0.021626	0	0	0	0.018113	0	0.036119	0.016004	0.067689	0	0	0.021597	0	0.016898	0	0.007808	0.05529	0	0.018217	0.019452	0.012438	0.732183	0.041736	0.23541	0	0.026715	0
AH05G00430.1	Chr05	436449	460663	-	001637F	Putative disease resistance RPP13-like protein 1 [Source:Uniprot/SWISSPROT%3BAcc:Q9LRR4]	-	GO:0043531	1.21746	0.389852	0.856058	0.865967	1.12017	0.175003	1.18232	1.1085	0.413561	0.573583	0.584846	0.264004	0.758195	1.02525	0.728592	1.19631	0.609914	1.2824	0.952138	1.10074	1.44076	0.79671	1.10332	0.822763	1.22054	0.947963	1.91509	1.03811	0.554228
AH05G00390.1	Chr05	365764	381863	+	001637F	Putative disease resistance RPP13-like protein 1 [Source:Uniprot/SWISSPROT%3BAcc:Q9LRR4]	-	GO:0043531	0.406867	0.066943	0.085821	0.121578	0.492437	0.039852	0.119216	0.626137	0.110392	0.142209	0.24349	0.088464	0.237487	0.112879	0.263436	0.286643	0.193418	0.213166	0.303027	0.655461	0.223995	0.442181	0.31771	0.912545	1.23008	0.38784	0.537616	0.268038	0.11852
AH05G00290.1	Chr05	258172	266174	+	001637F	Putative disease resistance RPP13-like protein 1 [Source:Uniprot/SWISSPROT%3BAcc:Q9LRR4]	-	GO:0005515;GO:0043531;GO:0008152;GO:0016758	23.9827	36.8293	39.0704	39.6217	56.6762	0.89095	35.5638	15.6364	0.692914	3.58919	1.892	5.29215	1.2174	1.92165	1.26017	14.4441	3.239	9.76146	2.24967	44.4706	8.22777	19.6698	21.1379	6.84475	2.01722	9.28359	2.83835	48.2244	26.9815
AH05G00150.1	Chr05	140039	157707	-	001637F	Disease resistance protein RPM1 [Source:Uniprot/SWISSPROT%3BAcc:Q39214]	K13457(RPM1, RPS3; disease resistance protein RPM1)	GO:0043531	0.21091	0.00766	0.094107	0.139961	1.4629	0	0.794332	2.14677	0.010864	0.483759	0.32257	0.396578	0.057767	1.04455	0.140652	0.294387	0.53368	0.299699	0.304378	5.59815	1.94413	1.15053	1.16803	3.48071	1.0477	4.22328	0.879074	0.343336	0.275347
AH09G27620.1	Chr09	104956571	104959320	+	000105F	disease resistance protein (TIR-NBS-LRR class)%2C putative [Source:TAIR%3BAcc:AT5G17680]	-	GO:0043531	0	0.021431	0	0	0	0	0	0	0	0	0	0	0	0	0	0	0	0	0	0	0	0.01995	0	0	0	0.008412	0	0	0
AH03G06390.1	Chr03	7408781	7413976	-	000621F	disease resistance protein (TIR-NBS-LRR class)%2C putative [Source:TAIR%3BAcc:AT5G17680]	-	GO:0005515;GO:0007165;GO:0043531	0.508997	0.129718	0.17815	0.203364	0.347566	0.144967	0.09121	0.341219	0.064164	0.126838	0.110837	0.627879	0.13405	0.23156	0.171805	0.589789	0.181207	0.323674	0.167058	0.116364	0.342033	0.798029	0.1627	0.425704	0.403459	0.207673	0.441289	1.12513	1.27755
AH03G06420.1	Chr03	7450006	7456926	-	000621F	disease resistance protein (TIR-NBS-LRR class)%2C putative [Source:TAIR%3BAcc:AT5G17680]	-	GO:0043531;GO:0005515;GO:0007165	0.688198	1.30978	0.131856	0.226512	0.691532	1.76253	0.193234	0.158536	1.75213	1.36229	1.24429	1.58536	0.636251	0.328313	1.42889	1.78053	1.11482	2.64361	1.51298	3.03978	3.11714	0.689404	0.448779	1.19374	0.663276	0.97916	2.47767	3.5178	3.42477
AH03G06450.1	Chr03	7489875	7503320	-	000621F	disease resistance protein (TIR-NBS-LRR class)%2C putative [Source:TAIR%3BAcc:AT5G17680]	-	GO:0043531;GO:0005515	1.43729	1.6504	0.932378	1.01793	0.871078	0.833154	0.979409	0.989144	1.03032	1.06695	0.95887	0.758418	0.847091	1.46101	1.17371	1.17278	0.755664	1.71947	1.41961	1.21173	1.24355	0.967823	1.39094	1.18299	0.906193	1.58945	1.8118	1.3763	1.48055
AH03G39800.1	Chr03	124234610	124238328	-	000068F	Putative disease resistance RPP13-like protein 1 [Source:Uniprot/SWISSPROT%3BAcc:Q9LRR4]	-	GO:0043531	0.087673	0.036238	0.021306	0	0.124279	0.344581	0.063842	0.257615	0.314694	0.068967	0.053392	0.140908	0.136882	0.140136	0.136299	0.069603	0.094233	0.261241	0.048507	0.09763	0.239354	0.114538	0	0.193871	0.522156	0.147335	0.511818	0.2013	0.062883
AH03G41400.1	Chr03	127022430	127025875	+	001138F	Probable disease resistance protein At5g63020 [Source:Uniprot/SWISSPROT%3BAcc:Q8RXS5]	K13459(RPS2; disease resistance protein RPS2)	GO:0005515;GO:0043531	0.158514	0.162157	0.169436	0.223914	0.065889	0	0.254229	0.137411	0.059801	0.453162	0.633632	0.16887	0.266323	0.305919	0.258174	0.390772	0.496968	0.100695	0.339773	0.975958	0.69249	0.465686	0.091234	0.427961	0.365899	0.078305	0.504985	0.339406	0.219985
AH10G35070.1	Chr10	113362908	113363378	-	000254F	Disease resistance RPP13-like protein 4 [Source:Uniprot/SWISSPROT%3BAcc:Q38834]	-	-	0	0	0	0	0	0	0.040973	0	0	0	0	0	0	0	0	0	0	0	0	0	0	0.031976	0.133689	0	0	0	0	0	0.027299
AH13G54030.1	Chr13	143882731	143887476	-	000355F	disease resistance protein (TIR-NBS-LRR class)%2C putative [Source:TAIR%3BAcc:AT5G17680]	-	GO:0043531	1.9623	0.081593	0.113278	0.078517	1.64843	0.049962	0.018719	1.73612	0.006105	0.285783	0.310793	0.218753	0.435184	0.227959	0.34816	0.450384	0.664871	0.540727	0.406458	1.59302	0.743617	1.66105	0.138674	1.24548	2.39068	0.122397	0.630494	2.05122	0.851815
AH13G54010.1	Chr13	143852400	143858431	-	000355F	disease resistance protein (TIR-NBS-LRR class)%2C putative [Source:TAIR%3BAcc:AT5G17680]	-	GO:0043531	2.2244	1.24623	1.16393	1.14458	6.19743	0.200772	1.0612	11.5396	0.302581	2.90836	2.2909	4.32157	0.918721	0.818295	0.950876	3.01029	4.35746	2.28071	3.5161	9.3677	4.67199	14.0027	1.99892	10.1924	14.5256	5.67243	3.23635	9.92834	3.34155
AH04G05080.1	Chr04	6809386	6814213	+	001022F	Cell division control protein 48 homolog C [Source:Uniprot/SWISSPROT%3BAcc:Q9SS94]	K14571(RIX7, NVL; ribosome biogenesis ATPase)	GO:0005524	8.88535	9.33323	6.01353	5.80881	12.4895	3.77597	11.0248	13.3599	6.43794	10.6596	11.1333	4.63348	14.9599	12.2367	13.9589	14.2859	12.2055	19.3797	17.721	17.3704	12.5375	12.1505	13.172	10.7562	13.0446	15.8829	19.46	13.9831	13.0505
AH04G05800.1	Chr04	7626664	7628119	+	000436F	Putative disease resistance RPP13-like protein 1 [Source:Uniprot/SWISSPROT%3BAcc:Q9LRR4]	-	-	0.10208	0.045381	0	0	0	0.007097	0.048058	0.031336	0	0.042542	0.114681	0	0	0.469897	0.038752	0	0	0	0.140808	0.06691	0.169218	0	0	0	0.071137	0	0.022427	0	0
AH04G05650.1	Chr04	7409882	7414317	-	000436F	Cell division control protein 48 homolog C [Source:Uniprot/SWISSPROT%3BAcc:Q9SS94]	K14571(RIX7, NVL; ribosome biogenesis ATPase)	GO:0005524	3.01772	4.10356	3.12342	2.76894	3.27869	2.16696	3.99631	5.14243	1.56513	2.53576	1.77784	2.09673	2.65958	3.69949	2.88409	3.45455	2.36387	4.07317	3.35574	2.65796	3.41933	3.13352	1.55799	2.75124	2.49129	3.09804	3.1829	3.01373	3.11885
AH04G16110.1	Chr04	38057813	38061437	+	000356F	disease resistance protein (TIR-NBS-LRR class)%2C putative [Source:TAIR%3BAcc:AT5G17680]	-	GO:0043531	0.016877	0.020889	0.073587	0.0417	0.104813	0	0.086279	0.038366	0.101418	0.014466	0.044008	0	0.04332	0.050395	0.085906	0.072404	0.0338	0.128238	0.094019	0.794564	0.105836	0.045856	0.022688	0.112571	0.184705	0.188356	0.108588	0.043393	0.058744
AH14G40340.1	Chr14	126454753	126464060	+	001536F	receptor like protein 6 [Source:TAIR%3BAcc:AT1G45616]	-	GO:0043531	0	0.004747	0	0.009646	0.034041	0	0.008175	0.032637	0	0	0	0.01459	0	0.125602	0	0.025471	0	0.014002	0.057788	0.336888	0.048387	0.028524	0.012927	0.083629	0.052945	0.044596	0.009243	0.050305	0.021242
AH04G29740.1	Chr04	113070803	113075332	+	000375F	Putative disease resistance RPP13-like protein 1 [Source:Uniprot/SWISSPROT%3BAcc:Q9LRR4]	-	GO:0043531	0.224697	0.701592	0.72774	1.24738	0.494875	0	0.815004	0.442233	0	0.850927	0.782624	0.185968	0.633842	0.577325	0.742883	0.60091	0.563515	0.465858	1.03317	1.02231	1.3069	0.145286	0.624171	0.162914	0.553966	0.025833	1.72677	1.03277	0.429128
AH04G29760.1	Chr04	113097770	113104209	-	000375F	Putative disease resistance RPP13-like protein 1 [Source:Uniprot/SWISSPROT%3BAcc:Q9LRR4]	-	GO:0005515;GO:0043531	0.136658	0.121739	0.113872	0.109468	0.160324	0.208373	0.376192	0.368075	0.572973	0.361582	0.491181	0.319525	0.57038	0.482981	0.401449	0.728233	0.741433	0.999793	1.12201	0.754749	0.692204	0.245742	0.107899	0.295224	0.8339	0.10264	2.01619	0.419563	0.504699
AH04G29790.1	Chr04	113140796	113146872	-	000375F	Putative disease resistance protein At3g14460 [Source:Uniprot/SWISSPROT%3BAcc:Q9LRR5]	-	GO:0005515;GO:0043531	0.12939	0.326041	0.495106	0.238469	0.04676	0.386765	0.03323	0.170078	0.591637	0.199175	0.251334	0	0.281886	0.425698	0.196549	0.378821	0.131769	0.37918	0.258306	0.216306	0.562054	0.134734	0.070133	0.147436	0.094113	0.07234	0.265137	0.078553	0.397676
AH04G29850.1	Chr04	113244302	113248331	+	000375F	Putative disease resistance RPP13-like protein 1 [Source:Uniprot/SWISSPROT%3BAcc:Q9LRR4]	-	GO:0005515;GO:0043531	0.049842	0.037243	0.157573	0.24895	0.262406	0	0.315656	0.316876	0	0.030867	0.013322	0.009653	0.013346	0	0	0.075202	0	0.006655	0.032605	0.026358	0.05835	0.040983	0.394012	0.695518	0.036537	0.207488	0	0.01301	0.051801
AH04G30510.1	Chr04	114257322	114264977	+	000375F	Disease resistance protein RPM1 [Source:Uniprot/SWISSPROT%3BAcc:Q39214]	-	GO:0043531	0	0.179257	0	0	0.033562	0	0.029012	0.006153	0	0.135323	0.184583	0.11393	0.140256	0.068972	0.187517	0.306942	0	0.483609	0.080843	0.191017	0	0.0074	0.039217	0.197515	0.200287	0.073729	0.190845	0.274253	0.081942
AH04G32440.1	Chr04	117652615	117670814	+	000241F	disease resistance protein (TIR-NBS-LRR class)%2C putative [Source:TAIR%3BAcc:AT5G17680]	-	GO:0043531	0.402741	0.063822	0.140779	0.087139	0.702699	0.053246	0.31758	1.26805	0.030916	0.342985	0.157609	0.3947	0.141338	0.215851	0.087843	0.463269	0.960097	0.658576	0.378918	2.44553	0.467107	1.21249	1.56523	1.87142	0.944759	1.27179	0.392895	0.688464	0.775523
AH04G32400.1	Chr04	117559904	117566705	+	000241F	disease resistance protein (TIR-NBS-LRR class)%2C putative [Source:TAIR%3BAcc:AT5G17680]	-	GO:0043531	0.119439	0.436057	0.230487	0.256803	0.104094	0.226322	0.178156	0	0.200624	0.534664	0.354427	0.065654	0.982414	0.173409	0.79615	0.853791	1.04988	1.16783	0.632841	0.174617	0.430491	2.06572	0.064647	2.23889	1.18518	2.89027	0.701951	0.417902	1.32501
AH04G32390.1	Chr04	117545315	117556606	+	000241F	disease resistance protein (TIR-NBS-LRR class)%2C putative [Source:TAIR%3BAcc:AT5G17680]	-	GO:0043531	0.233708	0.280759	0.237993	0.169074	0.429032	0	0.223315	1.15163	0	0.122026	0.078784	0.035542	0.247391	0.074759	0.092437	0.488662	0.359502	0.462012	0.132054	2.3586	0.255272	1.80265	1.16993	5.0784	1.30621	1.57066	0.096986	0.389593	0.579899
AH04G32380.1	Chr04	117543058	117545310	+	000241F	disease resistance protein (TIR-NBS-LRR class)%2C putative [Source:TAIR%3BAcc:AT5G17680]	-	GO:0043531	0.027684	0	0	0.051388	0	0	0	0	0	0	0.004756	0	0	0.029428	0	0	0	0.024791	0.009541	0.010882	0	0	0	0	0	0	0	0	0
AH04G32350.1	Chr04	117510264	117514881	+	000241F	disease resistance protein (TIR-NBS-LRR class)%2C putative [Source:TAIR%3BAcc:AT5G17680]	-	GO:0005515;GO:0007165;GO:0043531	1.14896	0.450698	0.543699	0.52514	1.13228	0.218008	0.56388	0.891018	0.21328	0.319881	0.253501	0.641526	0.683581	0.591854	0.565337	0.752622	0.705945	1.11651	0.465004	2.26158	0.736573	0.745848	0.786906	1.25813	1.41607	1.33934	0.47434	1.03052	0.510811
AH04G32340.1	Chr04	117455200	117472746	+	000241F	disease resistance protein (TIR-NBS-LRR class)%2C putative [Source:TAIR%3BAcc:AT5G17680]	-	GO:0043531	0.00069	0.023937	0.029916	0.033491	0.08958	0	0.017851	0.202837	0	0.017213	0.023284	0	0.045119	0.028308	0.025374	0.089236	0.034383	0.014476	0.025172	0.073956	0.041977	0.051434	0.041148	0.068269	0.060548	0.043208	0.048624	0.062692	0.05873
AH04G32330.1	Chr04	117449084	117451864	+	000241F	disease resistance protein (TIR-NBS-LRR class)%2C putative [Source:TAIR%3BAcc:AT5G17680]	-	GO:0005515;GO:0007165;GO:0043531	0	0	0	0.022407	0	0	0	0	0	0	0	0	0	0	0	0	0	0	0	0.024818	0	0	0	0	0	0	0	0	0
AH04G32310.1	Chr04	117417318	117426087	+	000241F	disease resistance protein (TIR-NBS-LRR class)%2C putative [Source:TAIR%3BAcc:AT5G17680]	-	GO:0005515;GO:0007165;GO:0043531	1.62726	0.573587	0.708134	0.739391	1.81205	0.340283	1.4423	1.63125	0.437485	1.18818	0.983476	0.12294	1.86461	2.32567	1.7185	3.55858	1.36942	3.61559	1.75323	4.08622	2.11613	1.32927	1.70564	1.41521	0.770714	1.65591	2.84459	3.89203	2.81913
AH04G32290.1	Chr04	117366922	117374127	+	000241F	disease resistance protein (TIR-NBS-LRR class)%2C putative [Source:TAIR%3BAcc:AT5G17680]	-	GO:0005515;GO:0007165;GO:0043531	0.989805	0.896142	0.805917	1.49923	1.78847	0.669229	2.51585	2.40854	0.863416	1.18051	0.971054	0.92298	1.18464	1.79915	0.907474	2.83035	1.72369	1.69253	1.96041	3.72841	2.55278	2.62592	0.912929	1.58631	2.99581	2.19341	2.79105	2.23074	2.58004
AH04G32260.1	Chr04	117340791	117348328	+	000241F	disease resistance protein (TIR-NBS-LRR class)%2C putative [Source:TAIR%3BAcc:AT5G17680]	-	GO:0005515;GO:0007165;GO:0043531	0.056481	0.241966	0.170266	0.208195	0.293606	0	0.086737	0.488326	0	0.035843	0	0.180315	0.054513	0.065336	0.015005	0.035683	0.092445	0.043498	0	0.153059	0	0.239079	0.341051	1.62349	0.384341	1.88394	0.047987	0.069479	0.071902
AH14G45780.1	Chr14	133278976	133298732	+	000070F	Putative disease resistance protein At1g50180 [Source:Uniprot/SWISSPROT%3BAcc:Q9SX38]	-	GO:0004672;GO:0005524;GO:0006468;GO:0043531	1.16218	0.565559	0.647713	1.06892	0.783245	0.781505	1.20772	1.11114	0.538054	1.01571	0.854587	5.88974	1.03596	1.9603	0.909554	2.65373	1.24168	1.77191	0.989083	4.31794	2.15736	0.848701	0.411459	1.14896	1.83788	0.943781	1.695	1.10493	1.58034
AH14G44760.1	Chr14	132057094	132059819	-	000070F	Probable disease resistance protein At4g27220 [Source:Uniprot/SWISSPROT%3BAcc:O81825]	-	GO:0005515;GO:0043531	0	0.806375	0.855399	0.300412	0.038507	0.01997	0.149025	0	0.157142	0.132475	0.070861	0.144263	0	0.243678	0.098167	0	0.603447	0.115965	0.12524	0	0.151045	0	0	0	0	0	0	0	0
AH14G44750.1	Chr14	132024057	132057075	-	000070F	Probable disease resistance protein At4g27220 [Source:Uniprot/SWISSPROT%3BAcc:O81825]	-	GO:0005515;GO:0043531	1.59846	0.919109	1.23988	1.01584	0.723049	0.245278	2.16053	1.08424	0.552266	1.0065	0.758131	0.746404	0.988427	0.619445	1.1355	3.31975	0.929805	2.28866	1.2672	3.57822	1.58933	2.12056	8.44123	2.62029	4.85756	1.91997	1.48486	2.49078	2.0407
AH14G44740.1	Chr14	132003695	132012164	-	000070F	Putative disease resistance protein At4g10780 [Source:Uniprot/SWISSPROT%3BAcc:O82484]	-	GO:0043531	0	0	0	0	0	0	0	0	0	0	0	0	0	0	0	0	0	0	0	0	0	0	2.41751	0.000482	0	0	0	0	0
AH14G44590.1	Chr14	131693254	131696164	-	000070F	transmembrane receptors%3BATP binding [Source:TAIR%3BAcc:AT1G27170]	-	GO:0005515;GO:0007165;GO:0043531	0	0	0	0	0	0	0	0	0	0	0	0	0	0	0	0	0	0.005273	0	0	0	0	0	0.019398	0	0.033776	0	0	0
AH14G44560.1	Chr14	131632879	131636638	-	000070F	Disease resistance protein (CC-NBS-LRR class) family [Source:TAIR%3BAcc:AT1G53350]	-	GO:0043531	0.601917	0.026752	0.141819	0.053939	0.300811	0.022382	0.914435	0.24083	0.028129	0.639394	0.414299	0.493721	0.263888	0.328838	0.515644	0.901342	0.743343	1.42309	0.604548	1.71682	0.859425	1.53523	0.218209	0.402075	0.612619	0.035641	0.427833	0.776926	0.487187
AH14G44540.1	Chr14	131617234	131620212	-	000070F	disease resistance protein (TIR-NBS-LRR class)%2C putative [Source:TAIR%3BAcc:AT5G17680]	-	GO:0043531	0	0.001753	0	0.032703	0.109387	0	0.069894	0.093269	0	0.027674	0	0.081727	0	0	0	0.058336	0	0.163041	0	0	0	0	0.10065	0.098355	0.204667	0	0	0.22653	0.060841
AH14G44510.1	Chr14	131592103	131599814	-	000070F	Disease resistance protein (CC-NBS-LRR class) family [Source:TAIR%3BAcc:AT1G53350]	-	GO:0043531	0.069025	0.158657	0.137308	0.116701	0.164573	0.031179	0.358519	0.333525	0.034257	0.097317	0.145427	0.095875	0.223192	0.252972	0.207825	0.18173	0.164733	0.340439	0.110863	0.076502	0.03771	0.13057	0.278785	0.452211	0.243424	0.208593	0.191456	0.085153	0.123061
AH14G44480.1	Chr14	131497938	131501625	-	000070F	Putative disease resistance protein At1g50180 [Source:Uniprot/SWISSPROT%3BAcc:Q9SX38]	K13457(RPM1, RPS3; disease resistance protein RPM1)	GO:0043531	0	0.22357	0.012215	0.082036	0.09025	0.053238	0.087048	0.145708	0.03667	0	0.09633	0.080868	0.085849	0.095412	0.016277	0.050906	0.088352	0.17071	0.044676	0.043246	0	0.0293	0.054004	0.071936	0.049113	0.028555	0.027057	0.066523	0.064155
AH14G44330.1	Chr14	131288181	131290669	+	000070F	Disease resistance protein RPP13 [Source:Uniprot/SWISSPROT%3BAcc:Q9M667]	-	GO:0043531	0.508603	0.345637	0.706564	0.503892	0.584357	0.041982	0.221593	1.15057	0.023201	0.702078	0.659456	0.261248	0.74652	1.30844	0.605079	1.39657	1.26116	1.80508	0.816029	1.57023	1.01669	2.29916	0.569784	1.51712	1.75129	1.5617	1.03619	1.05322	1.85349
AH14G44240.1	Chr14	131180364	131185775	+	000070F	Disease resistance protein (TIR-NBS-LRR class) [Source:TAIR%3BAcc:AT1G72840]	-	GO:0005515;GO:0007165;GO:0043531	0.176464	0.125592	0.163212	0.173584	0.121997	0.030669	0.098456	0.317217	0	0.056202	0.029952	0.142422	0.077395	0.090913	0.049585	0.063227	0.037854	0.160739	0.01235	0.054689	0.017837	0.170528	0.198116	0.352145	0.438811	0.123451	0.073892	0.150844	0.160849
AH05G24180.1	Chr05	88976856	88985610	+	000206F	disease resistance protein (TIR-NBS-LRR class)%2C putative [Source:TAIR%3BAcc:AT5G17680]	-	GO:0043531	0.038103	0.071687	0.061915	0.056349	0.033568	0.040106	0.110574	0.037631	0.042006	0.061967	0.072462	0.5457	0.417453	0.10031	0.230298	0.365026	0.221193	0.375764	0.075424	0.229523	0.176754	0.162871	0.324265	0.408748	0.399346	0.346535	0.192538	0.18546	0.277712
AH05G24200.1	Chr05	88995113	89001445	+	000206F	disease resistance protein (TIR-NBS-LRR class)%2C putative [Source:TAIR%3BAcc:AT5G17680]	-	GO:0005515;GO:0007165;GO:0043531	0.066264	0.151032	0.131092	0.175097	0.266654	0.016282	0.368475	0.514387	0.021783	0.137768	0.185409	0.252695	0.23693	0.645348	0.158088	0.32378	0.227986	0.391129	0.187079	0.528977	0.449192	0.115128	0.091504	0.248983	0.213839	0.329755	0.711662	0.256635	0.367664
AH05G24240.1	Chr05	89023195	89048204	+	000206F	disease resistance protein (TIR-NBS-LRR class)%2C putative [Source:TAIR%3BAcc:AT5G17680]	-	GO:0043531	0.411311	0.063269	0.089834	0.109804	0.220085	0.000422	0.088321	0.315472	0	0.072085	0.052034	0.025509	0.063865	0.043164	0.041486	0.059526	0.066676	0.121256	0.040804	0.182714	0.072261	0.463251	0.952793	0.674841	0.191865	0.558385	0.098598	0.162004	0.070637
AH05G24320.1	Chr05	89109423	89112796	+	000206F	Disease resistance protein (TIR-NBS-LRR class) family [Source:TAIR%3BAcc:AT5G41750]	-	GO:0043531	0.044274	0	0	0	0	0	0	0.099452	0	0	0	0	0.00687	0	0	0.050997	0.026128	0.004522	0.034218	0.014391	0	0.187423	0.114563	0.091168	0.149201	0.140717	0	0.035121	0.096246
AH05G24340.1	Chr05	89142158	89161362	+	000206F	Disease resistance protein (TIR-NBS-LRR class) family [Source:TAIR%3BAcc:AT5G36930]	-	GO:0043531	0.674743	0.165968	0.106952	0.171068	0.465951	0.06944	0.129869	0.605134	0.019197	0.687571	0.390036	3.53319	0.156407	0.076215	0.235327	0.493509	0.591783	0.706934	0.576575	1.79816	0.668988	3.76807	3.54745	5.29324	5.80496	4.20437	0.575154	3.65063	1.19858
AH05G24370.1	Chr05	89180773	89193077	+	000206F	disease resistance protein (TIR-NBS-LRR class)%2C putative [Source:TAIR%3BAcc:AT5G17680]	-	GO:0043531;GO:0016311;GO:0016791	0.147744	0	0	0.009703	0.074783	0	0.007456	0.11059	0	0	0	0.225696	0	0	0	0.028635	0	0.050393	0	0.013012	0.010148	0.205556	0.234072	0.41759	0.251069	0.216697	0.015708	0.116127	0.040059
AH05G24380.1	Chr05	89213180	89217131	+	000206F	disease resistance protein (TIR-NBS-LRR class)%2C putative [Source:TAIR%3BAcc:AT5G17680]	-	GO:0043531	1.17452	0.683179	0.99877	1.39994	2.19371	0.018809	0.904054	0.46132	0.014065	0	0	1.76872	0.143011	0.087831	0.077332	0.087714	0.120684	0.244195	0.045547	0.011107	0.056577	2.81097	2.74969	1.1393	0.584706	11.9033	0.033782	0.435863	0.678801
AH05G07090.1	Chr05	9819550	9822339	-	000197F	Disease resistance RPP8-like protein 3 [Source:Uniprot/SWISSPROT%3BAcc:Q9FJB5]	K13457(RPM1, RPS3; disease resistance protein RPM1)	GO:0043531	0.205493	0.040849	0	0.039684	0.299124	0	0.018203	0.371233	0	0.614092	0.608396	1.46859	0.47582	1.12616	0.639608	0.223427	0.674652	1.17175	0.956688	3.94743	0.492252	0.295337	0.304511	0.613347	0.78017	0.11488	0.381734	0.710145	1.45388
AH05G10910.1	Chr05	23964403	23975469	-	000999F	transmembrane receptors%3BATP binding [Source:TAIR%3BAcc:AT1G27170]	-	GO:0005515;GO:0007165;GO:0043531	0.533838	0.157207	0.072698	0.042052	1.38105	0.169188	0.148129	1.0267	0.232847	0.473124	0.196813	0.379278	0.373778	0.154392	0.5054	1.46718	1.03679	1.03202	0.4132	1.95396	0.577518	0.974739	0.318849	0.181762	0.28051	0.033595	0.755175	1.59011	2.23641
AH05G10920.1	Chr05	23974306	23986490	+	000999F	transmembrane receptors%3BATP binding [Source:TAIR%3BAcc:AT1G27170]	-	GO:0005515;GO:0043531	0.935117	0.023792	0.070619	0.02595	0.983568	0	0.040598	0.610478	0	0.147594	0.123463	0.139971	0.115063	0.084887	0.204088	1.30834	0.487853	0.809548	0.156926	1.89107	0.233537	1.2995	0.133112	0.092346	0.287954	0.086008	0.178093	1.77477	1.93739
AH05G10960.1	Chr05	24139137	24143984	-	000999F	disease resistance protein (TIR-NBS-LRR class)%2C putative [Source:TAIR%3BAcc:AT5G17680]	-	GO:0043531	0.128856	0.132307	0.120932	0.243626	0.013622	0	0.131908	0.028438	0	0.041598	0.100238	0	0.034437	0	0.109607	0.053987	0.076978	0.094044	0.108877	0.096447	0.067288	0.360247	0.064568	1.08679	0.108321	1.21411	0.064319	0.02912	0.078097
AH02G12370.1	Chr02	22290728	22292115	+	000319F	Putative disease resistance RPP13-like protein 1 [Source:Uniprot/SWISSPROT%3BAcc:Q9LRR4]	-	-	0.03495	0.04956	0	0	0.028739	0.109913	0.087694	0.07917	0	0	0	0	0	0	0	0.039816	0	0	0	0	0	0.032778	0	0.026196	0.047286	0	0	0.039176	0.035848
AH02G12340.1	Chr02	22182754	22186917	-	000319F	Putative disease resistance RPP13-like protein 1 [Source:Uniprot/SWISSPROT%3BAcc:Q9LRR4]	-	GO:0043531	0.289469	0.053891	0.055041	0.10102	0.28828	0.026282	0.25186	0.323488	0.068607	0.069663	0.230912	0.034963	0.097776	0.079403	0.146628	0.292979	0.154543	0.224045	0.103495	0.236327	0.357377	0.104211	0.10797	0.407737	0.767604	0.519877	0.397944	0.218424	0.361211
AH16G46720.1	Chr16	146905785	146919270	-	000003F	Probable disease resistance protein At4g33300 [Source:Uniprot/SWISSPROT%3BAcc:Q9SZA7]	-	GO:0043531	19.5498	14.7745	23.7731	31.1435	24.7644	2.77492	38.6934	20.4824	2.32616	5.47298	2.92054	16.4097	3.71792	12.8031	3.22079	18.2877	8.84787	13.9212	5.81547	34.9525	8.55291	14.465	18.448	11.9507	13.9679	16.7057	7.15757	21.0213	17.4152
AH16G49950.1	Chr16	151117540	151122768	+	000003F	Disease resistance protein RPM1 [Source:Uniprot/SWISSPROT%3BAcc:Q39214]	K13457(RPM1, RPS3; disease resistance protein RPM1)	GO:0043531	0.155702	0.068662	0.214033	0.117334	0.147102	0.04284	0.008097	0	0.027872	0.28232	0.380717	1.02077	0.160744	0.039785	0.15002	0.478025	0.320278	0.173054	0.347312	1.10681	0.431741	0.409823	0.109925	0.389492	0.638839	0.369889	0.531049	0.52261	0.293997
AH16G50730.1	Chr16	152039347	152045293	-	000003F	Disease resistance protein RPM1 [Source:Uniprot/SWISSPROT%3BAcc:Q39214]	K13457(RPM1, RPS3; disease resistance protein RPM1)	GO:0043531	0.083124	0.090485	0.170256	0.051432	0.076829	0	0	0	0	0.358143	0.901023	0.076909	0.189	0.046322	0.152893	0.799775	0.427974	0.12064	0.541325	0.903114	0.684323	0.619841	0.016751	0.39615	0.311881	0.124814	0.361672	0.578301	0.190776
AH06G06360.1	Chr06	9566695	9575402	-	000053F	zinc finger (Ran-binding) family protein [Source:TAIR%3BAcc:AT1G55040]	-	GO:0005515;GO:0007165;GO:0008270;GO:0043531	0.87813	1.8457	1.34861	1.28571	1.12183	0.772359	2.94007	2.36041	1.2109	1.24714	1.14177	1.73622	1.88893	2.47962	1.54969	2.11374	1.34469	2.88384	1.59398	2.69776	1.53786	1.38438	0.794837	2.74456	2.97377	2.41424	2.13939	1.56761	1.61905
AH06G01950.1	Chr06	3913500	3916082	-	001083F	target of AVRB operation1 [Source:TAIR%3BAcc:AT5G44510]	-	GO:0043531	2.13994	0.488557	0.932127	0.745669	0.988237	0.111699	0.072717	0.37134	0	0.750538	0.765588	2.01809	0.612892	0.643485	0.878952	0.705366	1.07286	0.883223	0.542452	2.26224	1.10289	0.965981	0	0.092807	1.31928	0.001749	0.777626	2.25273	0.951491
AH06G01940.1	Chr06	3901090	3903926	-	001083F	Putative disease resistance RPP13-like protein 1 [Source:Uniprot/SWISSPROT%3BAcc:Q9LRR4]	-	GO:0043531	0.415982	0.220816	0.446372	0.517872	0.217935	0	0.262904	0.421442	0.025047	1.33421	1.52821	5.02353	1.83245	2.33116	1.62895	0.827927	1.22588	1.43698	1.96977	1.52801	2.69376	0.578844	0.019586	0.29477	1.72348	0.029393	2.67257	1.03158	1.5595
AH06G01930.1	Chr06	3850204	3852805	-	001083F	Putative disease resistance RPP13-like protein 1 [Source:Uniprot/SWISSPROT%3BAcc:Q9LRR4]	-	GO:0005515;GO:0043531	0.250916	0.026008	0.018732	0.062599	0.200562	0.013853	0.052226	0.20447	0	0.045436	0.06569	0.109707	0.042281	0.190277	0.101418	0.198897	0.081452	0.206833	0.059706	0.183871	0.113515	0.240864	0.120658	0.949541	0.510528	0.164201	0	0.204265	0.337305
AH06G11390.1	Chr06	16077391	16080453	+	000031F	Probable disease resistance protein At4g27220 [Source:Uniprot/SWISSPROT%3BAcc:O81825]	-	GO:0043531;GO:0005515	0	0	0	0	0	0	0	0	0	0	0	0	0	0	0	0	0	0	0	0	0	0	0.022497	0	0	0	0	0	0
AH06G11520.1	Chr06	16216329	16224637	-	000031F	Disease resistance protein (TIR-NBS-LRR class) family [Source:TAIR%3BAcc:AT4G12010]	-	GO:0043531	3.73787	0.814243	0.593253	0.601995	2.96304	0.636818	1.09963	2.15746	0.49789	0.889783	0.718954	1.77841	1.09299	1.038	0.810908	4.78815	1.15673	1.77772	0.873449	1.76328	1.31386	4.12792	2.84051	4.89027	2.82532	6.11013	1.28903	5.61351	2.65223
AH06G21910.1	Chr06	86160190	86173437	+	000569F	Sec14p-like phosphatidylinositol transfer family protein [Source:TAIR%3BAcc:AT1G22180]	-	GO:0043531	0.293613	0.124554	0.202731	0.390102	0.162791	0.037915	0.571897	0.253864	0.141301	0.061484	0.07833	0.112841	0.055669	0.015779	0.072238	0.188105	0.084484	0.104365	0.058902	0.067903	0.076249	0.242105	6.67021	0.134998	0.122168	0.014061	0.103234	0.09102	0.046805
AH06G22900.1	Chr06	88862804	88865415	+	000169F	Putative disease resistance RPP13-like protein 1 [Source:Uniprot/SWISSPROT%3BAcc:Q9LRR4]	-	GO:0043531	0.46761	0.306871	0.453298	0.474292	0.309628	0.110562	0.467169	0.625126	0.147681	0.230999	0.212672	0.402159	0.860851	0.196891	0.473273	1.16158	0.485699	0.750332	0.462303	0.517897	0.377546	0.797264	0.405907	0.921623	0.787643	0.770849	0.442316	0.734056	0.799047
AH06G23060.1	Chr06	89525181	89526645	+	000169F	disease resistance protein (TIR-NBS-LRR class)%2C putative [Source:TAIR%3BAcc:AT5G17680]	-	GO:0043531	0	0	0	0.04608	0.089024	0	0	0.023741	0	0	0	0	0	0	0	0	0	0	0	0	0	0	0	0	0	0	0	0	0
AH16G42530.1	Chr16	141489794	141495101	+	000049F	Disease resistance protein RPM1 [Source:Uniprot/SWISSPROT%3BAcc:Q39214]	K13457(RPM1, RPS3; disease resistance protein RPM1)	GO:0043531;GO:0005515	0.037715	0.026826	0.134145	0.025342	0.016769	0	0	0	0	0.033732	0.129498	0.046165	0.071202	0	0.077354	0.331834	0.157518	0.072069	0.15296	0.521201	0.109536	0.211902	0.033931	0.197617	0.235881	0.056995	0.087309	0.171175	0.130816
AH16G42560.1	Chr16	141522658	141529057	+	000049F	Disease resistance protein RPM1 [Source:Uniprot/SWISSPROT%3BAcc:Q39214]	K13457(RPM1, RPS3; disease resistance protein RPM1)	GO:0043531	0.143132	0.086055	0.03623	0.040179	0.04264	0	0	0.025774	0	0.329012	0.427312	0.089856	0.154132	0.085481	0.17993	0.577267	0.160998	0.188108	0.424199	1.13288	0.537142	0.317434	0.028554	0.226531	0.437171	0.103762	0.296047	0.495696	0.245108
AH16G43300.1	Chr16	142377605	142382008	-	000049F	Disease resistance protein RPM1 [Source:Uniprot/SWISSPROT%3BAcc:Q39214]	K13457(RPM1, RPS3; disease resistance protein RPM1)	GO:0043531	0.153995	0.027693	0.034789	0.162546	0.100701	0.04163	0.028484	0	0.015451	0.190025	0.224771	0.418652	0.044369	0.011437	0.105467	0.287679	0.167221	0.155913	0.130908	0.855677	0.101943	0.449679	0.105803	0.472548	0.897367	0.402114	0.197795	0.841666	0.224519
AH16G45670.1	Chr16	145488482	145492526	-	001047F	disease resistance protein (TIR-NBS-LRR class)%2C putative [Source:TAIR%3BAcc:AT5G17680]	-	GO:0043531	0.23798	0	0.057344	0.020374	0.025199	0.020628	0.025422	0	0.017696	0.021952	0.053879	0.03096	0.051277	0.08385	0	0.060403	0.1297	0.050705	0.067034	0.034881	0.070804	0.042426	0.047261	0	0.089132	0.199965	0.17595	0.124979	0.06866
AH07G01030.1	Chr07	1252410	1283622	-	000199F	Amino acid permease 3 [Source:Uniprot/SWISSPROT%3BAcc:Q39134]	-	GO:0043531	1.53618	1.04051	1.11231	1.24698	2.32	0.574886	1.61498	3.59976	0.378935	3.76889	3.20427	8.6082	2.12681	1.56416	2.80679	2.69599	3.05242	3.96929	2.63181	2.94402	5.67751	2.61645	2.35084	3.26837	3.75573	1.36522	4.01663	3.28808	3.13556
AH07G00930.1	Chr07	1152486	1158779	-	000199F	Putative disease resistance protein At4g10780 [Source:Uniprot/SWISSPROT%3BAcc:O82484]	-	GO:0043531	0.07005	0.325711	0.208129	0.117346	0.084038	0.114156	0.023129	0.023845	0.030489	0.044775	0.05116	0	0.056068	0.081816	0.028799	0.029945	0.093897	0.232516	0.128764	1.82246	0.448671	0.009373	0	0.04899	0.053046	0	0.196116	0.093642	0.078922
AH07G00910.1	Chr07	1135732	1151794	-	000199F	Disease resistance protein At4g27190 [Source:Uniprot/SWISSPROT%3BAcc:Q9T048]	-	GO:0043531	0.687681	0.320744	0.31025	0.293792	0.836436	0.161771	0.369805	1.05643	0.089587	0.113266	0.115421	0.47902	0.169373	1.02999	0.275691	0.490273	0.281565	0.77167	0.124027	2.10869	0.361493	0.825613	0.14835	0.218491	0.570652	0.031047	0.433205	0.919316	1.08807
AH17G01730.1	Chr17	1910709	1920599	-	001243F	Probable amino acid permease 7 [Source:Uniprot/SWISSPROT%3BAcc:Q9FF99]	-	GO:0043531	1.01398	0.581291	1.21516	0.982731	0.67456	0.320495	0.810592	1.18857	0.192569	0.38872	0.391107	0.594152	0.614984	0.716863	0.578013	0.810441	0.68662	0.85589	0.621759	0.273268	0.681949	0.854207	0.537106	1.70816	1.29738	1.47313	0.985582	0.625999	0.997209
AH17G01630.1	Chr17	1789460	1812210	-	001243F	Disease resistance protein At4g27190 [Source:Uniprot/SWISSPROT%3BAcc:Q9T048]	-	GO:0043531	0.284689	0.068307	0.071129	0.111875	0.210181	0.010865	0.023648	0.168212	0.005554	0.165944	0.227364	0.057626	0.221273	0.561127	0.252511	0.279833	0.411475	0.70637	0.278131	2.17589	0.752034	0.327696	0.037512	0.105799	0.097454	0.016695	0.5164	0.71466	0.442474
AH07G03040.1	Chr07	3351546	3357334	+	001131F	S-adenosyl-L-methionine-dependent tRNA 4-demethylwyosine synthase [Source:Uniprot/SWISSPROT%3BAcc:Q8RXN5]	K15449	GO:0043531;GO:0010181	0.270663	0.255358	0.20192	0.314727	0.69765	0.380504	0.804458	0.575468	0.34703	0.100476	0.180156	0.215727	0.251388	0.395743	0.116851	0.727767	0.173616	0.707486	0.246392	0.14835	0.226383	0.392419	0.715118	1.2779	0.385521	1.00791	0.388411	0.500961	0.310153
AH07G02990.1	Chr07	3307753	3317002	+	001131F	Disease resistance protein RFL1 [Source:Uniprot/SWISSPROT%3BAcc:Q8L3R3]	-	GO:0043531	0.575628	0.161124	0.249307	0.225315	0.456543	0	0.948848	1.34759	0.012746	0.061893	0.003286	0.74525	0.063973	0.083672	0	0.345771	0.025192	0.113536	0.040477	0.15154	0.095352	0.470364	0.667888	0.67655	0.1685	0.127736	0.149234	0.225445	0.200354
AH00G01970.1	Chr00	3279999	3287935	+	001486F	Uncharacterised conserved protein UCP015417%2C vWA [Source:TAIR%3BAcc:AT5G43400]	-	GO:0043531	1.02021	1.17736	0.736303	0.733282	0.460011	0.050602	0.924098	0.490936	0.0179	0.265122	0.160624	0.583966	0.178351	0.138248	0.321512	0.897924	0.273487	1.65673	0.246473	5.57735	0.208542	1.31526	2.76157	1.47667	0.574823	8.39467	0.342238	1.12011	0.939027
AH00G01950.1	Chr00	3264368	3273088	+	001486F	unknown protein%3B CONTAINS InterPro DOMAIN/s: Protein of unknown function DUF247%2C plant (InterPro:IPR004158)%2C Protein of unknown function DUF862%2C eukaryotic (InterPro:IPR008580)%3B BEST Arabidopsis thaliana protein match is: Plant protein of unknown fu /.../ (DUF247) (TAIR:AT5G11290.1)%3B Has 1967 Blast hits to 1844 proteins in 183 species: Archae - 0%3B Bacteria - 6%3B Metazoa - 223%3B Fu…	-	GO:0043531	0.234647	0.049785	0.049201	0.056825	0.133291	0.047591	0.065444	0.161135	0.020253	0.210052	0.09945	0.115245	0.095191	0.264585	0.142729	0.284517	0.242389	0.364613	0.108011	0.823046	0.190913	0.376129	0.077857	0.740707	0.365566	0.253261	0.232355	0.559811	0.633865
AH00G01840.1	Chr00	3089134	3092805	-	001486F	Probable disease resistance protein At1g61300 [Source:Uniprot/SWISSPROT%3BAcc:O64790]	-	GO:0043531	0.195361	0.008271	0.201001	0.170734	0.459708	0	1.00506	1.31	0.011649	0.046378	0.071879	0.895998	0	0.149481	0.023435	0.140899	0.050608	0.156704	0.014023	0.143745	0.056411	0.559514	0.792823	1.39033	0.405572	0.130478	0.177173	0.640535	0.188293
AH07G05500.1	Chr07	6654225	6671528	-	001570F	Endoglucanase 11 [Source:Uniprot/SWISSPROT%3BAcc:O48766]	-	GO:0005515;GO:0043531;GO:0004553;GO:0005975	1.73931	0.548989	0.640121	0.800749	1.29988	0.222895	1.09272	1.1585	0.10222	3.43915	3.007	1.85417	3.90439	0.816026	2.535	3.64742	4.12531	2.75496	2.97837	3.83323	5.7314	3.14752	3.6203	3.82991	3.67394	1.4975	5.26947	4.9349	6.16371
AH10G05340.1	Chr10	6248068	6266711	-	000058F	Transmembrane emp24 domain-containing protein p24delta3 [Source:Uniprot/SWISSPROT%3BAcc:Q6IDL4]	-	GO:0003700;GO:0006355;GO:0043565;GO:0043531;GO:0006810;GO:0016021;GO:0005515	0.519481	0.567405	0.936073	0.803804	0.386188	0.192802	0.651958	0.649556	0.171234	0.540168	0.428203	1.09281	0.926865	0.262433	1.00589	0.712404	0.911722	0.998374	0.728768	0.955844	0.688569	1.09329	0.425777	0.719581	1.26874	0.72626	0.907992	0.915172	1.11991
AH10G05350.1	Chr10	6251819	6262900	+	000058F	Disease resistance protein RFL1 [Source:Uniprot/SWISSPROT%3BAcc:Q8L3R3]	K13459(RPS2; disease resistance protein RPS2)	GO:0043531	1.46015	2.76183	4.92288	3.80237	0.670579	1.97949	0.983981	1.96049	0.792363	5.56851	5.59808	12.3066	9.18392	2.33708	11.7403	5.1995	6.25606	9.67186	4.05994	6.07078	2.67267	11.4713	0.571227	1.93442	8.16227	0.92813	3.44892	4.26165	6.80233
AH10G05370.1	Chr10	6282953	6285895	+	000058F	Disease resistance protein At4g27190 [Source:Uniprot/SWISSPROT%3BAcc:Q9T048]	-	-	1.50811	0.844494	1.35357	0.965408	2.60372	0	1.35874	3.44663	0.173015	1.92729	1.229	0.870679	1.09627	1.79723	0.950643	1.53968	2.63139	3.1728	3.31796	9.0533	3.30309	2.69434	1.49909	3.95172	4.04953	3.18124	2.71828	3.03416	1.76723
AH10G05380.1	Chr10	6286020	6295429	+	000058F	Disease resistance protein At4g27190 [Source:Uniprot/SWISSPROT%3BAcc:Q9T048]	-	GO:0043531	0.085569	0.057659	0.116734	0.120191	0.059253	0.034329	0.044801	0	0.078503	0.008147	0.008121	0	0.037922	0.009845	0.006735	0.042902	0.01339	0.022183	0.056695	0.068687	0.013452	0.003789	0.082433	0.055769	0.010174	0.17505	0.098984	0.030135	0.041785
AH10G05390.1	Chr10	6286528	6291168	-	000058F	Disease resistance protein RPS2 [Source:Uniprot/SWISSPROT%3BAcc:Q42484]	-	GO:0043531;GO:0005515	0.284453	0.152471	0.198945	0.182533	0.225161	0.092868	0.337882	0.249294	0.267089	0.182792	0.185019	0.791079	0.264635	0.639605	0.294066	0.30699	0.193324	0.447405	0.22951	0.371363	0.480597	0.257039	0.177066	0.332897	0.552798	0.352218	0.353222	0.33095	0.171908
AH07G26390.1	Chr07	74636866	74643055	+	000024F	Disease resistance protein At4g27190 [Source:Uniprot/SWISSPROT%3BAcc:Q9T048]	-	GO:0043531	1.858	0.768794	1.07928	1.01174	1.03998	0.293996	1.23264	0.717396	0.481394	0.948448	0.74368	0.803038	0.829808	0.847915	0.747185	1.55533	0.947114	1.15069	1.09818	0.727175	2.34195	1.31581	0.65149	0.743735	1.83469	0.274161	2.39494	2.25722	2.31756
AH00G07650.1	Chr00	22083353	22096787	+	003872F	disease resistance protein (TIR-NBS-LRR class)%2C putative [Source:TAIR%3BAcc:AT5G17680]	-	GO:0043531	1.21218	1.15731	2.53045	2.07796	2.67855	0.147138	0.990226	0.848142	0.360083	0.587965	0.334839	1.07962	0.703856	3.01451	0.991674	1.15671	0.716013	0.998595	0.792045	1.84374	0.866778	4.40995	0.402643	1.20514	1.91628	3.54292	0.897308	1.33923	1.74878
AH08G12830.1	Chr08	25029684	25031121	+	000980F	Disease resistance protein (TIR-NBS-LRR class) family [Source:TAIR%3BAcc:AT5G46450]	-	GO:0043531	0	0	0	0	0	0	0	0	0	0	0	0	0	0	0	0	0	0	0	0	0	0	0	0	0	0	0	0	0
AH08G12840.1	Chr08	25033639	25038550	+	000980F	disease resistance protein (TIR-NBS-LRR class)%2C putative [Source:TAIR%3BAcc:AT5G17680]	-	GO:0043531	0.64816	0.286185	0.755132	0.802512	0.654408	0.061075	1.03838	1.46474	0	0.2855	0.324398	0.297897	0.279229	0.255266	0.113549	0.737879	0.103102	0.73801	0.268052	0.328106	0.59811	0.286099	0	0.090035	1.77155	0.051513	0.476215	1.19105	0.852446
AH08G12860.1	Chr08	25046074	25063578	+	000980F	disease resistance protein (TIR-NBS-LRR class)%2C putative [Source:TAIR%3BAcc:AT5G17680]	-	GO:0043531	0.239813	0.274201	0.386211	0.497538	0.133115	0.416964	0.216962	0.43758	0.239356	0.106376	0.088827	0.031698	0.285123	0.627975	0.287008	0.324065	0.283649	0.370821	0.295511	0.170074	0.167518	0.36952	0.16085	0.501933	0.357676	0.305508	0.188097	0.170738	0.508844
AH08G20320.1	Chr08	35545509	35548755	+	000093F	disease resistance protein (TIR-NBS-LRR class)%2C putative [Source:TAIR%3BAcc:AT5G17680]	-	GO:0043531	2.69279	0.414656	0.666342	0.811267	3.60373	0.348171	0.373631	1.74474	0.353318	0.532056	0.39221	0.782996	0.609049	1.11726	0.339664	0.759867	0.856022	1.39697	0.622966	1.5988	0.647933	1.90491	0.582791	1.30455	0.659923	1.64592	0.595341	2.03738	4.31045
AH08G20310.1	Chr08	35539217	35545358	+	000093F	disease resistance protein (TIR-NBS-LRR class)%2C putative [Source:TAIR%3BAcc:AT5G17680]	-	GO:0043531	0.325201	0.50489	0.5243	0.541336	0.430753	0.340708	0.83033	0.998623	0.407189	0.927047	0.890666	0.369905	0.966822	1.34888	0.805647	1.61719	0.986248	0.858104	1.05635	1.08583	1.49316	0.603881	0.60222	1.15887	1.20505	1.46982	1.95108	0.942124	0.74405
AH08G20280.1	Chr08	35486508	35525266	+	000093F	disease resistance protein (TIR-NBS-LRR class)%2C putative [Source:TAIR%3BAcc:AT5G17680]	-	GO:0043531	0.204874	0.744594	0.788307	0.687688	0.277493	0.063535	0.697354	0.521184	0.120845	0.199778	0.145673	0.186865	0.238093	0.298206	0.21885	0.325593	0.229377	0.375615	0.305829	0.634203	0.367442	0.274648	0.168451	0.921228	0.718	0.641565	0.36473	0.354027	0.555134
AH08G20270.1	Chr08	35485528	35487532	-	000093F	disease resistance protein (TIR-NBS-LRR class)%2C putative [Source:TAIR%3BAcc:AT5G17680]	-	GO:0043531	0	0	0	0	0	0	0	0	0	0	0	0	0	0	0	0.040279	0	0	0	0	0	0	0	0	0	0	0	0	0
AH08G20250.1	Chr08	35437200	35440373	-	000093F	disease resistance protein (TIR-NBS-LRR class)%2C putative [Source:TAIR%3BAcc:AT5G17680]	-	GO:0043531	0.036068	0.229027	0.289853	0.319544	0.266207	0.352102	0.339013	0.170836	0.977741	0.113072	0.032329	0.143967	0.090292	0.252742	0	0.183869	0.076008	0.322338	0.072838	0.730752	0.177272	0.17715	0.202696	0.932131	0.551237	0.949988	0.225505	0.325037	0.287186
AH08G20240.1	Chr08	35421538	35425923	-	000093F	disease resistance protein (TIR-NBS-LRR class)%2C putative [Source:TAIR%3BAcc:AT1G27180]	-	GO:0005515;GO:0007165;GO:0043531	0.69099	0.439023	0.774589	0.67515	1.12335	0.330791	1.09023	1.91332	1.54575	0.139847	0.160345	0.4647	0.435854	1.0937	0.174755	0.552114	0.355666	1.05791	0.460739	2.33003	0.542777	0.97372	0.901119	2.13303	1.78542	2.21874	0.566715	1.24043	0.962651
AH08G20220.1	Chr08	35403890	35418876	+	000093F	disease resistance protein (TIR-NBS-LRR class)%2C putative [Source:TAIR%3BAcc:AT5G17680]	-	GO:0043531	0.852797	0.96435	0.892312	0.754715	0.669007	0.141122	0.268885	0.618778	0.100291	0.534102	0.550358	0.256819	0.29565	0.593454	0.206427	1.11516	1.30289	0.730481	1.0067	5.67243	0.79977	1.69065	0.504064	0.317158	0.305677	0.555665	0.507937	1.06753	1.63853
AH08G24250.1	Chr08	41733700	41743367	+	000079F	Putative disease resistance RPP13-like protein 1 [Source:Uniprot/SWISSPROT%3BAcc:Q9LRR4]	-	GO:0043531	0.341375	0.044759	0.117397	0.03264	0.164486	0.03795	0.036641	0.261989	0.086695	0.153549	0.136629	0.117777	0.166077	0.166355	0.181769	0.173931	0.132133	0.151046	0.227105	0.936702	0.282742	0.218004	0.197656	0.445098	0.180873	0.421021	0.321375	0.338256	0.16183
AH08G23840.1	Chr08	41155883	41158424	+	000079F	Putative disease resistance RPP13-like protein 1 [Source:Uniprot/SWISSPROT%3BAcc:Q9LRR4]	-	GO:0043531	0.544565	0.068856	0.253889	0.423692	0.332607	0.029773	0.314836	0.397591	0	0	0.062483	1.34604	0.107171	0.20621	0.065411	0.382685	0.08999	0.403979	0.040533	0.286875	0.08715	0.246201	0.195747	0.259342	0.503657	0.198455	0.078527	0.237015	0.363546
AH08G26320.1	Chr08	45027189	45029351	+	000137F	disease resistance protein (TIR-NBS-LRR class)%2C putative [Source:TAIR%3BAcc:AT5G17680]	-	GO:0005515;GO:0007165;GO:0043531	0.941961	0.356232	0.15854	0.169475	1.79793	0	0.347441	2.44724	0	0.133572	0.034039	1.55158	0.065762	0.241488	0.329572	1.54308	0.195022	0.736489	0.208942	2.38213	0.227851	2.94309	1.72372	8.47539	4.7962	0.869225	0.192269	4.4568	1.54581
AH08G26330.1	Chr08	45042890	45048440	-	000137F	Disease resistance protein (TIR-NBS-LRR class) family [Source:TAIR%3BAcc:AT4G12010]	-	GO:0043531	0.137297	0.064329	0.02468	0.030142	0.281509	0.046089	0.061139	0.355607	0.030916	0.013072	0	0.175335	0.035028	0.009756	0.024161	0.143775	0.032575	0.053546	0.008824	0	0.019073	0.458944	0.158859	1.06405	0.328158	0.814222	0.062749	0.065746	0.10106
AH08G26340.1	Chr08	45067399	45072009	+	000137F	Disease resistance protein (TIR-NBS-LRR class) family [Source:TAIR%3BAcc:AT4G12010]	-	GO:0043531	0.183289	0.050872	0.021534	0.015584	0.260115	0.011997	0.060919	0.39835	0.087812	0	0	0.154322	0.060255	0	0.021081	0.163089	0.042633	0.048169	0.010895	0.005939	0.03062	0.629833	0.24557	1.04569	0.350901	0.764555	0.034979	0.082174	0.162591
AH08G26350.1	Chr08	45073111	45079387	-	000137F	disease resistance protein (TIR-NBS-LRR class)%2C putative [Source:TAIR%3BAcc:AT5G17680]	-	GO:0043531	0.155251	0.154158	0.131084	0.176324	0.164994	0.166977	0.39307	0.574306	0.181324	0.039579	0.045218	0.135208	0.1342	0.048846	0.127032	0.240549	0.044882	0.19886	0.055669	0.108068	0.134394	0.291462	0.334175	0.402598	0.447633	0.27919	0.146998	0.217538	0.231824
AH08G28740.1	Chr08	48335889	48340007	+	000600F	disease resistance protein (TIR-NBS-LRR class)%2C putative [Source:TAIR%3BAcc:AT5G17680]	-	GO:0043531	1.89883	1.54334	1.6498	0.876636	1.92731	0.215943	0.815288	2.41728	0	5.06752	3.30199	1.38102	0.725536	0.894836	0.430221	5.30956	9.68266	4.99041	5.00969	13.4216	5.39349	10.3589	2.53719	3.21486	3.48206	1.98563	5.22247	4.67155	11.1817
AH08G28700.1	Chr08	48315509	48323754	+	000600F	disease resistance protein (TIR-NBS-LRR class)%2C putative [Source:TAIR%3BAcc:AT5G17680]	-	GO:0043531	0.349798	0.731459	0.606553	0.879544	0.753576	0.458048	1.13477	0.714378	0.534179	0.420879	0.340949	0.260664	1.22647	0.443508	0.504016	1.12827	0.699707	1.17605	1.05161	0.613032	1.28792	0.666612	8.62283	1.1849	1.38314	1.49859	1.65919	1.02721	1.35842
AH08G28680.1	Chr08	48291834	48308027	+	000600F	disease resistance protein (TIR-NBS-LRR class)%2C putative [Source:TAIR%3BAcc:AT5G17680]	-	GO:0043531	0.593624	0.175113	0.296808	0.310518	0.741307	0.028824	0.770096	1.55679	0.036145	0.097245	0.094056	0.792152	0.214454	0.708086	0.19968	0.377097	0.353921	0.435874	0.18606	0.701341	0.417038	0.734503	2.18948	1.82168	1.06422	0.729488	0.214481	0.74686	0.496437
AH09G06500.1	Chr09	8619706	8646211	-	000085F	Disease resistance protein At4g27190 [Source:Uniprot/SWISSPROT%3BAcc:Q9T048]	-	GO:0043531	0.906828	0.317686	0.209778	0.206603	0.645299	0.113768	0.11784	0.534629	0.204851	0.295791	0.205014	0.540952	0.482807	0.117377	0.237384	1.16257	0.521095	1.00643	0.446999	0.609068	0.785138	0.930581	1.39103	0.598257	1.30636	0.249665	1.40569	2.25881	1.38095
AH09G06000.1	Chr09	8007702	8026647	+	000085F	disease resistance protein (TIR-NBS-LRR class)%2C putative [Source:TAIR%3BAcc:AT5G17680]	-	GO:0043531	0.020939	0.013686	0	0	0.110706	0	0	0	0	0.054205	0.018768	0	0.034059	0	0	0	0.076705	0	0.045557	0	0	0.054328	0	0.172174	0	0.044606	0.05917	0.03656	0.01829
AH09G05670.1	Chr09	7610692	7615338	-	000085F	disease resistance protein (TIR-NBS-LRR class)%2C putative [Source:TAIR%3BAcc:AT5G17680]	-	GO:0043531	8.8185	16.1232	26.5622	27.0749	13.3449	2.67283	29.6479	38.1312	4.1572	39.3733	22.9453	25.8917	4.20873	8.22166	5.29619	19.8288	48.1706	17.9084	28.8423	113.046	49.96	38.3284	10.4679	26.5231	51.4119	8.44336	33.5525	25.9344	26.3719
AH09G05610.1	Chr09	7493098	7518384	-	000085F	disease resistance protein (TIR-NBS-LRR class)%2C putative [Source:TAIR%3BAcc:AT5G17680]	-	GO:0005515;GO:0043531	1.36636	1.1219	1.24904	1.31278	2.03294	0.227787	1.61706	2.49021	0.57851	1.1235	0.859388	1.27264	0.955684	2.34073	0.760417	1.45774	1.30377	1.77762	1.51052	6.09907	2.39966	1.527	1.72898	2.56225	3.15915	1.40385	2.22941	2.72853	1.68169
AH09G05510.1	Chr09	7373750	7380705	+	000085F	Disease resistance protein (TIR-NBS-LRR class) family [Source:TAIR%3BAcc:AT4G12010]	-	GO:0043531	0	0	0.009564	0	0	0	0.011236	0	0	0	0	0	0	0	0	0.005242	0.011728	0	0.010181	0.030183	0	0.009051	0	0.014274	0.030164	0.0424	0	0	0
AH09G05500.1	Chr09	7263533	7287868	+	000085F	disease resistance protein (TIR-NBS-LRR class)%2C putative [Source:TAIR%3BAcc:AT5G17680]	-	GO:0043531	0	0	0	0	0	0	0	0	0	0	0	0	0	0	0	0	0	0	0	0	0	0.051608	0.065663	0.007161	0	0	0	0.01522	0
AH09G05440.1	Chr09	7211009	7218092	+	000085F	Disease resistance protein (TIR-NBS-LRR class) family [Source:TAIR%3BAcc:AT4G12010]	-	GO:0043531;GO:0005515;GO:0007165	0.076861	0.010054	0.011978	0.010444	0.05059	0	0.018493	0.147355	0.024433	0.018709	0.075819	0.015798	0.050151	0.023605	0.011726	0.138554	0.114054	0.086573	0.099842	0.093095	0.26345	0.299666	0.224452	0.530342	0.182391	0.681404	0.149408	0.141707	0.053899
AH09G05430.1	Chr09	7200242	7206624	-	000085F	disease resistance protein (TIR-NBS-LRR class)%2C putative [Source:TAIR%3BAcc:AT5G17680]	-	GO:0005515;GO:0007165;GO:0043531	0.14311	0.073541	0.145942	0.075309	0.152952	0.078083	0.149329	0.262218	0.092906	0.20301	0.225544	0.944006	0.228284	0.096485	0.102674	0.400322	0.787766	0.596202	0.395561	3.74624	0.604998	0.550791	0.404809	0.474057	0.807841	0.389146	0.377089	0.689969	0.273223
AH09G05410.1	Chr09	7192718	7203752	+	000085F	disease resistance protein (TIR-NBS-LRR class)%2C putative [Source:TAIR%3BAcc:AT5G17680]	-	GO:0004672;GO:0006468;GO:0005515;GO:0043531	0.250256	0.06268	0.054116	0.104244	0.440979	0.088123	0.136677	0.500325	0.103024	0.025127	0.030971	0.07892	0.03836	0.067236	0.014948	0.270548	0.106563	0.349592	0.060085	0.232839	0.113762	0.336007	0.328288	0.699466	0.431826	0.814482	0.07334	0.661191	0.510657
AH09G05390.1	Chr09	7153425	7158913	+	000085F	disease resistance protein (TIR-NBS-LRR class)%2C putative [Source:TAIR%3BAcc:AT5G17680]	-	GO:0043531	0.546053	0.612648	0.401545	0.457552	0.265626	0.23639	0.540117	0.343336	0.324427	0.991217	0.90267	0.583488	1.53589	1.31239	1.65959	1.05173	1.34737	1.47993	1.11361	3.83377	1.22447	0.656011	0.488441	0.475386	0.463249	0.570841	1.68403	0.793657	1.2257
AH09G05360.1	Chr09	7060087	7063871	-	000085F	disease resistance protein (TIR-NBS-LRR class)%2C putative [Source:TAIR%3BAcc:AT5G17680]	-	GO:0005515;GO:0043531	0.25044	0.161794	0.026168	0	0.267996	0	0	0.072709	0.012242	0.084716	0.08648	0.335002	0.037165	0	0.101504	0.996543	0.120888	0.44811	0.009709	0.230992	0.037884	0.918907	0.0655	0.093371	0.189944	0	0.180612	0.793702	0.543303
AH09G05040.1	Chr09	6735316	6744225	+	000085F	disease resistance protein (TIR-NBS-LRR class)%2C putative [Source:TAIR%3BAcc:AT5G17680]	-	GO:0043531	0	0.018489	0	0	0	0	0	0	0	0	0	0	0	0	0	0	0	0	0	0	0	0	0.017557	0.02685	0	0	0	0	0
AH09G05010.1	Chr09	6683108	6694812	-	000085F	disease resistance protein (TIR-NBS-LRR class)%2C putative [Source:TAIR%3BAcc:AT5G17680]	-	GO:0043531	0.378687	0.809091	0.818507	0.751539	0.858319	0.065065	0.68513	0.639132	0.14069	0.261359	0.342852	0.225239	0.125496	0.395356	0.422103	0.341279	0.152539	0.382052	0.304358	0.307451	0.552964	0.822258	0.81736	1.15621	1.49632	0.750777	0.627626	0.751866	0.408751
AH09G04970.1	Chr09	6628018	6632403	-	000085F	disease resistance protein (TIR-NBS-LRR class)%2C putative [Source:TAIR%3BAcc:AT5G17680]	-	GO:0043531	0.008083	0	0	0	0.025637	0	0	0.003715	0	0	0	0	0	0.025433	0.004211	0	0	0	0	0	0	0.019141	0.183238	0.051929	0.01356	0.256515	0	0	0
AH09G04950.1	Chr09	6613980	6618645	-	000085F	disease resistance protein (TIR-NBS-LRR class)%2C putative [Source:TAIR%3BAcc:AT5G17680]	-	GO:0043531	1.0904	0.873588	0.817438	0.968481	2.03818	0.2675	1.01221	1.74287	0.147403	1.78112	1.5625	1.0932	1.14091	1.33343	1.41424	0.908191	1.37172	1.02658	1.22856	1.40774	2.14223	2.78922	4.32608	4.49501	1.49867	1.6347	1.55479	2.21416	1.90299
AH09G04890.1	Chr09	6542332	6550583	-	000085F	disease resistance protein (TIR-NBS-LRR class)%2C putative [Source:TAIR%3BAcc:AT5G17680]	-	GO:0043531	0	0	0.003772	0.019732	0	0	0.029736	0.006499	0	0	0	0	0	0	0	0	0.00682	0	0	0	0.002099	0.010901	0.170671	0.093975	0.010918	0.277216	0	0.02018	0
AH09G04880.1	Chr09	6472185	6486288	-	000085F	disease resistance protein (TIR-NBS-LRR class)%2C putative [Source:TAIR%3BAcc:AT5G17680]	-	GO:0043531	0.111976	0.043411	0.154639	0.184476	0.14524	0	0.201014	0.168373	0	0.014824	0.006427	0.023665	0.001991	0.001587	0.012772	0.039726	0.010639	0.035093	0.013471	0.005839	0.016286	0.262574	0.515243	0.342151	0.253123	0.476182	0.024038	0.091065	0.024419
AH09G04870.1	Chr09	6430510	6434450	-	000085F	disease resistance protein (TIR-NBS-LRR class)%2C putative [Source:TAIR%3BAcc:AT5G17680]	-	GO:0043531	0.042507	0	0	0.016611	0.449858	0.064037	0	0	0.026292	0	0	0	0	0.11415	0	0.011809	0.018733	0.028956	0.012819	0.013648	0	0.092303	0.487966	0.525235	0.120723	1.59932	0	0	0.031266
AH09G04860.1	Chr09	6402465	6408304	-	000085F	disease resistance protein (TIR-NBS-LRR class)%2C putative [Source:TAIR%3BAcc:AT5G17680]	-	GO:0043531	0.017533	0	0	0.011369	0.028765	0	0	0.049645	0	0	0	0	0	0	0	0	0	0	0	0	0	0.028911	0.061706	0.078429	0	0.047863	0.035681	0.047547	0
AH09G04840.1	Chr09	6372952	6382196	-	000085F	disease resistance protein (TIR-NBS-LRR class)%2C putative [Source:TAIR%3BAcc:AT5G17680]	-	GO:0043531	0.098865	0.038724	0.003652	0	0.310465	0	0.006118	0.65161	0	0.011843	0.006151	0	0	0	0	0.071269	0.019282	0	0	0.024339	0	0.208285	1.97371	1.12207	0.185577	0.081915	0.013267	0.024026	0.050391
AH09G04790.1	Chr09	6273386	6291739	-	000085F	disease resistance protein (TIR-NBS-LRR class)%2C putative [Source:TAIR%3BAcc:AT5G17680]	-	GO:0043531	2.63602	1.70945	1.55729	1.72994	3.49439	0.014654	0.707302	1.98495	0	0.313624	0.117173	0.215873	0.183796	0.374203	0.096917	2.42502	0.736378	1.81986	0.450005	4.24501	0.253832	5.89068	4.41024	1.15537	0.771744	0.155106	0.1374	9.19242	3.87769
AH09G09430.1	Chr09	13474524	13490672	-	000056F	Disease resistance protein (TIR-NBS-LRR class) family [Source:TAIR%3BAcc:AT5G41750]	-	GO:0005515;GO:0007165;GO:0043531	3.06032	0.647471	0.514617	0.545027	2.32686	0.033396	0.272352	2.16866	0.127836	1.29043	1.15917	1.24731	1.09089	1.37425	0.846266	1.13407	1.28869	1.2165	1.70442	6.79846	3.10545	2.34691	0.761978	3.91209	4.77074	3.98339	2.33004	1.60563	1.71023
AH09G09410.1	Chr09	13423729	13436791	+	000056F	disease resistance protein (TIR-NBS-LRR class)%2C putative [Source:TAIR%3BAcc:AT5G17680]	-	GO:0043531	0.062142	0.119127	0.141207	0.285479	0.109811	0.072971	0.141836	0.2968	0.165294	0.264665	0.31367	0.118107	0.405344	1.13169	0.303285	0.308482	0.283255	0.143612	0.287183	0.492413	0.506813	0.153941	0.101268	0.282714	0.113665	0.047943	0.242406	0.192981	0.323893
AH09G09370.1	Chr09	13334721	13338893	-	000056F	disease resistance protein (TIR-NBS-LRR class)%2C putative [Source:TAIR%3BAcc:AT5G17680]	-	GO:0043531	2.49983	0.30299	0.081184	0.143452	2.39911	0.060442	0.409753	1.54711	0.137767	0.457208	0.431593	0.724017	0.72119	1.06587	0.650034	1.6679	1.01906	2.89109	0.599016	3.21198	0.825973	4.1316	3.02564	1.83741	0.723099	0.736333	1.36815	5.70261	3.87872
AH09G09360.1	Chr09	13312109	13326640	-	000056F	disease resistance protein (TIR-NBS-LRR class)%2C putative [Source:TAIR%3BAcc:AT5G17680]	-	GO:0006897;GO:0043531	0.163918	0.512339	0.468597	0.329663	0.456533	1.2124	0.618699	0.402461	2.44236	0.148588	0.093434	0.149558	0.111127	0.459216	0.185963	0.17641	0.071731	0.175725	0.264162	0.123277	0.296319	0.237411	0.241895	0.74913	0.414926	0.32857	0.454699	0.301064	0.343069
AH09G09350.1	Chr09	13262736	13277667	-	000056F	disease resistance protein (TIR-NBS-LRR class)%2C putative [Source:TAIR%3BAcc:AT5G17680]	-	GO:0043531	0.041401	0.187033	0.163342	0.17384	0.17895	0.071357	0.166621	0.237629	0.132286	0.345403	0.585264	0.11395	0.422213	2.1188	0.649507	0.505749	0.483897	0.22472	0.544011	0.959666	0.83288	0.3608	0.144393	0.380624	0.126998	0.061568	0.67711	0.220769	0.476265
AH09G08960.1	Chr09	12628252	12633490	-	000056F	Disease resistance protein RPM1 [Source:Uniprot/SWISSPROT%3BAcc:Q39214]	-	GO:0043531	0	0	0.007748	0	0.011765	0	0.038424	0	0.001288	0	0	0	0	0.022908	0	0.028688	0.015138	0.012866	0.005803	0.055668	0	0.027602	0.006873	0.170795	0.070917	0.107934	0.003472	0.023641	0.012549
AH09G02190.1	Chr09	2625912	2628915	+	000008F	Putative disease resistance RPP13-like protein 1 [Source:Uniprot/SWISSPROT%3BAcc:Q9LRR4]	-	GO:0043531	0.323045	0.011545	0.164528	0.313162	0.066733	0	0.060579	0.581773	0.025283	2.13906	1.55714	0.989522	1.20042	2.01265	1.01024	0.798564	1.37132	1.23424	1.33527	2.25557	3.01325	0.661546	0.538305	0.591313	3.202	0.131822	2.11835	0.723517	0.918144
AH09G02220.1	Chr09	2679176	2683252	+	000008F	Putative disease resistance RPP13-like protein 1 [Source:Uniprot/SWISSPROT%3BAcc:Q9LRR4]	-	GO:0043531	0.157003	0.062816	0.107227	0.064017	0.180629	0.150986	0.234792	0.368598	0.119421	0.04376	0.072967	0.294121	0.198074	0.088543	0.115891	0.229906	0.046748	0.236034	0.042242	0.049151	0.150687	0.137335	0.537304	0.769106	0.907976	0.841772	0.101785	0.198964	0.068826
AH09G02450.1	Chr09	2890720	2894675	-	000008F	Putative disease resistance RPP13-like protein 1 [Source:Uniprot/SWISSPROT%3BAcc:Q9LRR4]	-	GO:0043531	0.405387	0.200712	0.080887	0.200616	0.37134	0.114018	0.804834	0.738936	0.15911	0.130979	0.198801	0.517185	0.371387	0.137282	0.246379	0.86371	0.194301	0.79468	0.119457	0.566034	0.354499	0.522242	0.582521	1.049	1.16157	1.18498	0.468471	0.599888	0.450996
AH09G03250.1	Chr09	4082856	4090265	+	000008F	Putative disease resistance RPP13-like protein 1 [Source:Uniprot/SWISSPROT%3BAcc:Q9LRR4]	-	GO:0043531	0.906138	0.2641	0.210136	0.56291	0.868727	0.350068	0.809783	0.845004	0.390923	0.453654	0.748057	0.958134	1.25239	0.550845	1.20573	0.630295	1.00473	0.66239	1.14888	0.624575	0.986679	1.32067	2.22781	2.49384	4.32783	2.05271	1.34053	1.19232	0.277576
AH09G03390.1	Chr09	4277851	4283955	+	000008F	Putative disease resistance RPP13-like protein 1 [Source:Uniprot/SWISSPROT%3BAcc:Q9LRR4]	-	GO:0043531	1.95373	0.170602	0.367007	0.346315	4.66007	0.035865	0.526733	5.4967	0.050281	0.729196	0.19517	0.136517	0.237201	0.160832	0.157037	0.608865	0.279428	0.326955	0.556838	0.222398	0.408594	4.36091	3.83309	8.35717	0.812564	0.357828	0.211827	0.326702	0.38923
AH09G16120.1	Chr09	35450307	35462368	+	000048F	disease resistance protein (TIR-NBS-LRR class)%2C putative [Source:TAIR%3BAcc:AT5G17680]	-	GO:0043531	1.04536	0.989992	1.01336	0.893268	0.846339	0.757123	1.38035	1.22055	0.885339	1.291	1.3716	0.78811	1.27714	2.34955	1.33238	1.45131	1.47896	1.79136	1.85882	2.01773	2.34214	0.781386	1.11186	0.782247	1.15036	1.13056	2.50386	0.928766	1.08757
AH09G16090.1	Chr09	35327041	35329476	-	000048F	disease resistance protein (TIR-NBS-LRR class)%2C putative [Source:TAIR%3BAcc:AT5G17680]	-	GO:0005515;GO:0043531	0	0	0	0	0	0	0	0	0	0	0	0.016859	0	0	0	0	0	0	0	0	0	0	0	0	0	0	0	0	0
AH09G16070.1	Chr09	35308126	35319556	-	000048F	disease resistance protein (TIR-NBS-LRR class)%2C putative [Source:TAIR%3BAcc:AT5G17680]	-	GO:0005515;GO:0043531	0.827112	1.32864	1.31332	1.25618	1.33919	0.116417	1.51162	1.77864	0.380994	0.53203	0.653808	1.53731	0.601464	1.57157	0.440565	1.29015	0.929986	1.11332	1.21121	2.62468	1.27178	1.12732	0.884812	2.12131	2.88789	1.33011	1.49499	2.03267	1.33255
AH09G16050.1	Chr09	35291569	35305800	+	000048F	disease resistance protein (TIR-NBS-LRR class)%2C putative [Source:TAIR%3BAcc:AT5G17680]	-	GO:0005515;GO:0043531	0.01209	0.012748	0.022144	0.009688	0.06823	0.012835	0.012177	0.048166	0	0	0.00242	0.027487	0	0.055343	0.004032	0	0	0.008122	0.008199	0.05553	0.040014	0.015507	0.013139	0.015564	0	0.007506	0.031974	0.038765	0
AH09G16060.1	Chr09	35298254	35300673	-	000048F	Octicosapeptide/Phox/Bem1p family protein [Source:TAIR%3BAcc:AT5G09620]	-	GO:0005515	0	0	0	0	0	0	0	0	0	0	0	0	0	0	0	0	0	0	0	0	0	0	0	0	0	0	0	0	0
AH09G16040.1	Chr09	35274429	35283008	-	000048F	Disease resistance protein (TIR-NBS-LRR class) family [Source:TAIR%3BAcc:AT1G63750]	-	GO:0043531	0.013621	0	0	0	0	0	0	0	0	0	0	0	0	0	0	0	0.013047	0	0	0	0	0.051686	0.010605	0.023105	0	0.016714	0	0	0
AH09G16020.1	Chr09	35265519	35271385	+	000048F	disease resistance protein (TIR-NBS-LRR class)%2C putative [Source:TAIR%3BAcc:AT5G17680]	-	GO:0043531	0.17159	0.16871	0.238518	0.247509	0.226353	0.044465	0.187238	0.28439	0.031019	0.09162	0.110392	1.03154	0.103189	0.345465	0.073004	0.197331	0.075682	0.170111	0.075749	0.385385	0.22951	0.20426	0.090037	0.361543	1.1439	0.159703	0.206424	0.416031	0.104509
AH09G16010.1	Chr09	35243600	35246195	+	000048F	disease resistance protein (TIR-NBS-LRR class)%2C putative [Source:TAIR%3BAcc:AT5G17680]	-	GO:0043531;GO:0005515	0	0	0.093228	0	0	0	0	0	0	0	0	0	0	0	0	0	0	0	0	0	0	0	0	0	0	0	0	0	0
AH09G15980.1	Chr09	35149113	35151558	-	000048F	disease resistance protein (TIR-NBS-LRR class)%2C putative [Source:TAIR%3BAcc:AT5G17680]	-	GO:0005515;GO:0043531	0	0	0.103135	0.075598	0	0	0	0	0	0	0	0	0	0	0	0	0	0	0	0	0	0	0	0	0	0.015491	0	0	0
AH09G15960.1	Chr09	35115610	35127332	-	000048F	disease resistance protein (TIR-NBS-LRR class)%2C putative [Source:TAIR%3BAcc:AT5G17680]	-	GO:0005515;GO:0043531	0.13385	0.237816	0.370008	0.411372	0.245712	0.075703	0.38861	0.520833	0.036274	0.129688	0.092684	1.01414	0.201858	0.356597	0.069268	0.498477	0.302807	0.361721	0.092912	0.406388	0.195741	0.719139	0.15621	0.385316	1.2704	0.535173	0.513878	1.12921	0.68459
AH09G15950.1	Chr09	35076043	35082500	+	000048F	Disease resistance protein (TIR-NBS-LRR class) family [Source:TAIR%3BAcc:AT5G41750]	-	GO:0005515;GO:0007165;GO:0043531	0	0	0	0	0	0	0	0	0	0	0	0	0	0	0	0	0	0	0	0	0	0	0	0	0	0	0	0	0
AH09G15940.1	Chr09	35058621	35062319	-	000048F	disease resistance protein (TIR-NBS-LRR class)%2C putative [Source:TAIR%3BAcc:AT5G17680]	-	GO:0005515;GO:0043531	0	0	0	0	0	0	0	0	0	0	0	0	0	0	0	0	0	0	0	0	0	0	0	0	0	0	0	0	0
AH05G38830.1	Chr05	112766810	112770756	+	000016F	disease resistance protein (TIR-NBS-LRR class)%2C putative [Source:TAIR%3BAcc:AT5G17680]	-	GO:0005515;GO:0007165;GO:0043531	1.53052	1.07309	0.682547	0.504063	1.14365	0.870246	0.47138	1.70672	0.330781	1.10529	1.15756	0.379393	0.664716	0.503188	0.737726	3.55283	1.81024	1.88569	0.943075	4.38161	2.29302	3.29569	1.82652	1.50419	1.03495	3.49188	2.04066	4.88573	7.36533
AH05G24730.1	Chr05	89780233	89796940	-	000016F	Disease resistance protein (TIR-NBS-LRR class) family [Source:TAIR%3BAcc:AT4G12010]	-	GO:0043531	0.587363	0.343386	0.498277	0.310739	0.663516	0.020995	0.069479	0.404101	0.006378	1.16833	1.11942	1.5787	0.394128	0.603375	0.504978	3.20645	3.30272	3.82245	1.43843	13.7631	1.87041	4.67224	0.262179	0.579067	2.44632	0.16365	1.89854	2.92065	4.74343
AH05G25240.1	Chr05	90570180	90571269	-	000016F	disease resistance protein (TIR-NBS-LRR class)%2C putative [Source:TAIR%3BAcc:AT5G17680]	-	-	0	0	0	0	0	0	0	0	0	0	0	0	0	0	0	0	0	0	0	0	0	0	0	0	0	0	0	0	0
AH05G25250.1	Chr05	90596801	90605778	-	000016F	disease resistance protein (TIR-NBS-LRR class)%2C putative [Source:TAIR%3BAcc:AT5G17680]	-	GO:0043531	0	0	0	0	0	0	0	0	0	0	0	0	0	0	0	0	0	0	0	0	0	0	0	0	0	0	0	0	0
AH09G21880.1	Chr09	81554233	81556405	-	000223F	disease resistance protein (TIR-NBS-LRR class)%2C putative [Source:TAIR%3BAcc:AT5G17680]	-	GO:0043531	0	0	0	0	0.071565	0	0	0	0	0.026357	0.031844	0	0	0	0	0.088529	0	0.095441	0	0.787018	0	0.167063	0.0332	0.00918	0	0	0	0.057424	0.082249
AH03G27370.1	Chr03	55379350	55381973	+	000297F	Disease resistance protein (TIR-NBS-LRR class) family [Source:TAIR%3BAcc:AT5G36930]	-	GO:0043531	0	0	0	0	0	0	0	0	0	0	0	0	0	0	0	0	0	0	0	0	0	0	0.081997	0	0	0	0	0	0
AH09G24720.1	Chr09	95484927	95493941	-	000297F	disease resistance protein (TIR-NBS-LRR class)%2C putative [Source:TAIR%3BAcc:AT5G17680]	-	GO:0043531	0	0	0	0	0.005906	0.016993	0	0	0	0.008261	0	0	0.01535	0.01004	0.037196	0.07266	0.030261	0.033376	0.010594	0.340437	0.085401	0.07253	0	0.063079	0.027597	0.020254	0.117496	0.012206	0.016724
AH09G24710.1	Chr09	95479049	95485709	+	000297F	disease resistance protein (TIR-NBS-LRR class)%2C putative [Source:TAIR%3BAcc:AT5G17680]	-	GO:0005515;GO:0007165;GO:0043531	1.33334	0.015597	0.021708	0.00728	6.48001	0	0.080046	15.1253	0	16.7401	1.97231	0.038137	0.238686	0	0.04939	3.98616	6.74026	1.4897	7.90984	1.55179	13.7945	5.11452	0.464177	4.85141	4.26993	0.224451	0.866525	4.82889	5.31493
AH10G02620.1	Chr10	3083427	3089647	+	000294F	Protein of unknown function (DUF300) [Source:TAIR%3BAcc:AT4G21570]	-	GO:0005515;GO:0043531	40.5353	20.7646	17.0554	16.9253	20.5687	6.36184	13.6577	19.0222	3.18541	11.3741	8.0786	29.7391	11.9055	22.2532	9.373	29.1751	14.3615	17.2177	8.72172	16.9387	11.2575	29.0728	14.9596	19.0123	14.2185	23.0228	8.56077	27.4101	35.3546
AH10G14320.1	Chr10	30859305	30865989	-	002027F	Disease resistance protein RPS2 [Source:Uniprot/SWISSPROT%3BAcc:Q42484]	-	GO:0043531	0.05418	0.157273	0.214571	0.094959	0.143876	0.016823	0.097139	0.060008	0	0.177482	0.161122	0.081961	0.182035	0.142082	0.241285	0.022011	0.083942	0.017341	0.171404	0.128945	0.385073	0.090644	0.035014	0.062401	0.083159	0.024969	0.267951	0.159588	0.043266
AH05G00640.1	Chr05	694668	702457	+	000050F	Putative disease resistance RPP13-like protein 1 [Source:Uniprot/SWISSPROT%3BAcc:Q9LRR4]	-	GO:0043531	1.84239	1.63486	1.47635	1.41463	1.35047	1.19398	1.46665	1.45256	1.39	1.78892	1.88198	1.83138	2.24495	2.75258	2.39534	2.18096	2.05371	2.6565	2.07927	3.78024	1.75195	1.44302	1.54953	1.65638	2.06058	1.6692	2.27405	1.29332	1.7352
AH05G00540.1	Chr05	600227	603871	+	000050F	Putative disease resistance RPP13-like protein 1 [Source:Uniprot/SWISSPROT%3BAcc:Q9LRR4]	-	GO:0043531	0.398046	0.532463	0.312006	0.175525	0.303459	0.661248	0.123954	0.256068	0.233266	1.3667	1.69255	0.606483	2.27047	0.679462	1.62586	2.45708	1.8721	2.54384	2.05448	1.95978	3.63295	0.829291	0.202521	0.641849	4.0731	0.278673	3.76782	0.567524	0.999192
AH05G00530.1	Chr05	570078	574055	+	000050F	Putative disease resistance RPP13-like protein 1 [Source:Uniprot/SWISSPROT%3BAcc:Q9LRR4]	-	GO:0043531	0.031983	0.058025	0.070897	0.070056	0.063358	0.04052	0.088651	0.12341	0.076087	0.100201	0.218966	0.165753	0.328171	0.250451	0.222321	0.251175	0.165004	0.293122	0.182219	0.234258	0.274574	0.152742	0.080188	0.279572	1.13369	0.18873	0.588898	0.160521	0.216669
AH05G00500.1	Chr05	509441	514988	+	000050F	Putative disease resistance RPP13-like protein 1 [Source:Uniprot/SWISSPROT%3BAcc:Q9LRR4]	-	GO:0043531	0.033825	0	0.031265	0	0.030734	0.011638	0	0.074648	0.024963	0.02928	0.05106	0	0.087961	0	0.017692	0.048976	0.043462	0.047486	0.064841	0.027983	0.032417	0.018748	0.065017	0.033649	0.067371	0.039265	0.028393	0	0.046196
AH05G00480.1	Chr05	498113	504128	-	000050F	Putative disease resistance RPP13-like protein 1 [Source:Uniprot/SWISSPROT%3BAcc:Q9LRR4]	-	GO:0043531	0.652856	0.067718	0.048329	0.010127	0.504418	0.101761	0.077828	0.571502	0.04458	0.104419	0.110241	0.01968	0.191978	0.059103	0.040937	0.191067	0.091738	0.170868	0.235582	0.255799	0.173285	0.825665	0.540667	1.83396	1.51873	0.681726	0.300255	0.110093	0.103348
AH10G29240.1	Chr10	105949267	105959770	-	001061F	Putative disease resistance RPP13-like protein 1 [Source:Uniprot/SWISSPROT%3BAcc:Q9LRR4]	-	GO:0005515;GO:0043531	0.096325	0.047468	0.039654	0.052245	0.079676	0.036659	0.113414	0.124957	0	0.091379	0.056115	0	0.031138	0.075305	0.154164	0.058932	0.166529	0.098929	0.07918	0.082843	0.069245	0.148154	0.059968	0.1321	0.132983	0.060486	0.137164	0.070996	0.022287
AH10G34220.1	Chr10	112517564	112521154	+	000108F	Putative disease resistance RPP13-like protein 1 [Source:Uniprot/SWISSPROT%3BAcc:Q9LRR4]	-	-	0.116742	0	0	0	0.18809	0	0	0.24568	0	0	0	0.109113	0	0	0	0.042848	0	0.020139	0	0.020572	0.00488	0.022718	0.219328	0.573878	0.707428	0.034258	0	0.191819	0
AH10G34070.1	Chr10	112364816	112373394	-	000108F	Disease resistance protein RPM1 [Source:Uniprot/SWISSPROT%3BAcc:Q39214]	-	GO:0043531;GO:0005506;GO:0016705;GO:0020037;GO:0055114	5.10455	7.07677	7.44912	8.28662	3.84316	6.28873	5.47647	2.07236	14.1902	3.45764	3.33348	13.1682	2.54578	27.5563	2.0014	1.93495	2.43798	4.18486	3.06836	55.2239	3.14482	1.1422	10.0553	5.61837	3.23248	3.28454	3.98803	3.65324	2.62703
AH10G32880.1	Chr10	111085969	111095337	-	000108F	Putative disease resistance RPP13-like protein 1 [Source:Uniprot/SWISSPROT%3BAcc:Q9LRR4]	-	GO:0043531	0.330191	0.081704	0.087758	0.014943	0.27245	0.031898	0.095369	0.31468	0.007843	0.152352	0.108953	0.024513	0.238532	0.297942	0.086109	0.381266	0.128833	0.517	0.306577	0.422544	0.344617	0.198757	0.075473	0.264874	0.529145	0.28973	0.575124	0.333725	0.385454
AH10G32860.1	Chr10	111061186	111064781	-	000108F	Putative disease resistance RPP13-like protein 1 [Source:Uniprot/SWISSPROT%3BAcc:Q9LRR4]	-	GO:0043531	0.694985	0.204941	0.251781	0.274057	0.557306	0.148922	0.776958	0.758728	0.165905	0.29135	0.521085	0.591166	0.586468	0.847468	0.401356	1.21326	0.601758	1.09141	1.03926	1.20397	1.09487	0.596529	0.544518	1.09163	1.5848	1.37411	1.43494	1.22499	1.11688
AH10G32840.1	Chr10	111040237	111044899	+	000108F	Putative disease resistance RPP13-like protein 1 [Source:Uniprot/SWISSPROT%3BAcc:Q9LRR4]	-	GO:0005515;GO:0043531	0.111983	0.278646	0.310751	0.242579	0.329609	0.345567	0.347316	0.641712	0.734867	0.145848	0.090019	0.394866	0.289717	0.236652	0.15233	0.272996	0.060731	0.431426	0.333762	0.207088	0.348005	0.342292	0.319533	0.545111	0.435892	0.396276	0.920527	0.210474	0.305636
AH10G31850.1	Chr10	109746403	109762136	-	000466F	Probable disease resistance protein At4g27220 [Source:Uniprot/SWISSPROT%3BAcc:O81825]	-	GO:0043531	0.018003	0.036223	0.027593	0.024951	0.020897	0	0.008025	0.005251	0	0	0	0.232125	0	0	0	0.010855	0.028169	0.04659	0.003636	1.01153	0.010255	0.142482	0.060088	0.398775	0.131005	0.12874	0.01572	0.200486	0.057081
AH10G35790.1	Chr10	114109487	114112813	-	000812F	Putative disease resistance RPP13-like protein 1 [Source:Uniprot/SWISSPROT%3BAcc:Q9LRR4]	-	-	0.479651	0.699021	1.13681	1.33346	0.775617	0.029425	0.773662	1.16454	0.031282	1.35579	1.31402	5.46764	1.00092	0.578512	1.35871	1.91029	1.73125	2.16306	1.66106	6.68502	3.15841	1.84642	1.52284	1.63712	4.75673	1.65947	4.2301	3.10348	2.34382
AH10G35680.1	Chr10	114010325	114013555	+	000812F	Putative disease resistance RPP13-like protein 1 [Source:Uniprot/SWISSPROT%3BAcc:Q9LRR4]	-	GO:0043531	0.051643	0.100008	0.071383	0.097928	0.030644	0.232204	0.049153	0.083927	0.458207	0.240362	0.273688	0.593936	0.523413	0.485447	0.559748	0.273082	0.252248	0.279909	0.383292	0.217539	0.788227	0.173379	0	0.046234	0.172848	0.219269	0.647133	0.133941	0.048981
AH10G35220.1	Chr10	113532491	113542024	-	000812F	Probable disease resistance protein At4g27220 [Source:Uniprot/SWISSPROT%3BAcc:O81825]	-	GO:0005515;GO:0043531	1.34911	0.203145	0.476937	0.610643	2.04851	0.306057	0.720464	2.29837	0.27923	0.565092	0.422022	0.922555	0.64432	0.91377	0.393733	1.49862	0.567506	1.10222	0.55612	1.8643	1.04225	1.00764	1.2291	1.78409	1.91469	1.43474	1.1992	1.66318	1.31926
AH11G00320.1	Chr11	313285	316565	-	000170F	Putative disease resistance RPP13-like protein 1 [Source:Uniprot/SWISSPROT%3BAcc:Q9LRR4]	-	GO:0043531	0.266174	0.051083	0.058727	0.023461	0.237748	0.02312	0.080454	0.196898	0	0.106761	0.350968	0.06287	0.118583	0.098569	0.19534	0.179583	0.110787	0.216836	0.28899	0.932897	0.283108	0.158845	0.193975	0.107023	0.110548	0.166792	0.258072	0.250322	0.173817
AH11G00340.1	Chr11	344036	347289	-	000170F	Putative disease resistance RPP13-like protein 1 [Source:Uniprot/SWISSPROT%3BAcc:Q9LRR4]	-	GO:0043531	0	0.051784	0.004861	0.01094	0.028956	0.004295	0.08283	0.015817	0.07193	0.059195	0.073303	0	0.045276	0.126986	0.064482	0.039018	0.08312	0.046442	0.099504	0.006271	0.094461	0.050783	0.033496	0.070349	0.0961	0.066818	0.097531	0.081761	0
AH11G00360.1	Chr11	388922	395986	-	000170F	Putative disease resistance RPP13-like protein 1 [Source:Uniprot/SWISSPROT%3BAcc:Q9LRR4]	-	GO:0043531	3.9876	1.57578	1.42843	0.773465	1.26142	0.427747	0.475274	0.431161	0.402781	1.57633	1.55581	0.753507	1.72333	0.334975	1.51058	2.51689	1.92169	3.96058	2.18176	2.40789	2.51893	2.14064	1.63305	1.67998	3.96761	0.284846	3.09328	3.87677	4.61492
AH11G04240.1	Chr11	5524809	5529603	+	000086F	Putative disease resistance RPP13-like protein 1 [Source:Uniprot/SWISSPROT%3BAcc:Q9LRR4]	-	GO:0043531	0.458617	0.375883	0.316453	0.180742	0.509739	0.186088	0.09728	1.02916	0.14144	0.08839	0.211091	0.987134	0.161086	0.257078	0.2139	0.467607	0.120242	0.324187	0.318843	0.203491	0.124461	0.514104	1.62901	2.51769	2.132	3.14829	0.248183	0.297545	0.415999
AH11G04920.1	Chr11	6544052	6556286	+	000291F	disease resistance protein (TIR-NBS-LRR class)%2C putative [Source:TAIR%3BAcc:AT5G17680]	-	GO:0005515;GO:0007165;GO:0043531	0.876618	2.15821	2.13677	1.9772	0.277587	0.411038	0.675009	0.486006	0.373788	4.08619	3.67198	9.42265	4.23551	6.97936	3.16956	1.14057	2.53743	3.05739	2.61993	3.96258	3.7461	0.906335	0.11477	0.400814	1.52098	0.357683	3.02992	0.839555	1.59125
AH11G06440.1	Chr11	9332849	9345238	-	000275F	Disease resistance protein At4g27190 [Source:Uniprot/SWISSPROT%3BAcc:Q9T048]	-	GO:0043531	0.267485	0.514256	0.369375	0.306446	0.278687	0.255274	0.254699	0.371964	0.49421	0.288645	0.316343	0.221368	0.231059	0.56129	0.321658	0.354132	0.365829	0.618809	0.33046	0.384457	0.440058	0.325172	0.250619	0.505881	0.353286	0.50694	0.360049	0.318576	0.332072
AH11G06570.1	Chr11	9674018	9681829	-	000275F	Putative lysine decarboxylase family protein [Source:TAIR%3BAcc:AT1G50575]	K13457(RPM1, RPS3; disease resistance protein RPM1)	GO:0043531	0.491064	0.92221	1.17211	0.903883	0.699661	0.570893	1.16322	0.937785	0.832646	0.859402	1.02254	0.914497	1.06261	1.35502	1.17857	0.964074	1.13013	0.913475	1.24837	0.88428	1.17807	0.597031	0.606826	0.968912	1.20687	1.03689	1.55144	1.01045	0.796593
AH11G10030.1	Chr11	16348848	16354397	+	000072F	Probable disease resistance protein At5g66900 [Source:Uniprot/SWISSPROT%3BAcc:Q9FKZ1]	-	GO:0043531	6.40472	0.773148	0.59758	0.573668	9.28495	0.393056	1.51844	12.3886	0.373402	2.22479	1.31957	8.59853	0.955253	1.98441	1.07182	16.2459	2.58096	10.154	1.52789	4.90222	2.21409	14.6631	21.0086	17.5138	6.25115	6.3832	1.51457	28.4655	7.80086
AH11G10040.1	Chr11	16398790	16407451	+	000072F	Probable disease resistance protein At5g66900 [Source:Uniprot/SWISSPROT%3BAcc:Q9FKZ1]	-	GO:0043531	1.09348	1.64065	1.13678	1.69904	5.52836	0.272396	1.87051	4.58676	0.396532	0.227439	0.384236	1.09179	0.453594	0.207158	0.391515	2.29748	0.99238	0.846892	1.05433	2.45695	0.683111	6.6464	5.35822	3.37212	2.88576	1.01563	0.413979	4.99138	1.46752
AH11G10060.1	Chr11	16441452	16446048	+	000072F	Probable disease resistance protein At5g66900 [Source:Uniprot/SWISSPROT%3BAcc:Q9FKZ1]	-	GO:0043531	4.18602	21.8369	26.1721	39.2821	16.9187	2.20628	35.5377	28.5572	1.4832	3.83333	2.26778	3.44456	1.10892	2.86735	1.68726	10.6856	6.45981	5.48584	4.6741	17.9677	8.79884	12.3158	17.3735	9.58632	10.6281	9.32871	4.71323	18.5891	17.8508
AH11G10100.1	Chr11	16492585	16498836	+	000072F	Probable disease resistance protein At5g66900 [Source:Uniprot/SWISSPROT%3BAcc:Q9FKZ1]	-	GO:0043531	0.873934	0.772569	0.013441	0.182814	0.675396	0	0.089767	1.69525	0	3.99129	1.62082	0.0339	0.015133	0.13807	0.136486	0.095602	0	0.434639	0	14.5376	4.93372	5.2606	1.40723	0.221656	0.399157	0.047574	0.103562	0.46188	0.974358
AH11G10190.1	Chr11	16652024	16663071	-	000072F	Probable disease resistance protein At5g66910 [Source:Uniprot/SWISSPROT%3BAcc:Q9FKZ0]	-	GO:0043531	0.512843	0.381427	0.130089	0.107515	0.278092	0.104718	0.130182	0.354989	0.119777	0.422782	0.244524	0.011448	0.166285	0.10895	0.24099	0.711997	0.112267	0.559582	0.126145	1.11707	0.464178	0.991605	0.377422	0.213222	0.159439	0.227447	0.162363	0.276373	0.465993
AH20G00700.1	Chr20	756800	762697	-	000166F	disease resistance protein (TIR-NBS-LRR class)%2C putative [Source:TAIR%3BAcc:AT5G17680]	-	GO:0043531	1.44369	1.99982	1.22234	1.74163	1.5015	0.28175	1.20985	1.19169	0.497994	0.382116	0.130842	1.2158	0.059006	0.181374	0.158469	1.11497	0.309552	1.45273	0.327269	2.97464	0.22915	2.51455	0.910171	0.927574	2.02937	0.685844	0.130717	3.90081	8.56467
AH12G26910.1	Chr12	99575009	99577750	+	000856F	Putative disease resistance RPP13-like protein 3 [Source:Uniprot/SWISSPROT%3BAcc:Q9STE7]	-	GO:0043531	0.059669	0	0.022956	0.057031	0.207404	0	0.132332	0.423063	0	0	0	0.108317	0.078246	0.045851	0	0.083589	0	0.084075	0.027642	0.052528	0	0.158856	0.141082	0.21886	0.116232	0.017298	0.093189	0.195217	0.186811
AH12G01510.1	Chr12	1861863	1865441	+	000060F	Putative disease resistance RPP13-like protein 1 [Source:Uniprot/SWISSPROT%3BAcc:Q9LRR4]	-	GO:0043531	0.39379	0.066762	0.033927	0.170835	0.415884	0.041786	0.489209	0.560396	0.03501	1.08631	0.974345	0.272575	1.29812	0.911692	0.917262	1.10829	1.42667	2.59854	2.28954	5.00131	3.3401	0.966114	0.275649	0.554075	2.2428	0.11293	3.76744	1.66006	2.1116
AH12G01560.1	Chr12	1887123	1890701	+	000060F	Putative disease resistance RPP13-like protein 1 [Source:Uniprot/SWISSPROT%3BAcc:Q9LRR4]	-	GO:0043531	0.035942	0.019061	0.002819	0.028047	0.043457	0.044673	0.130684	0.086876	0.025057	0.032647	0.070367	0.026556	0.059652	0.112283	0.089657	0.021758	0.019932	0.067759	0.081039	0.275218	0.128842	0.018051	0.039455	0.485193	0.096564	0.166899	0.112458	0.14234	0.041308
AH12G01570.1	Chr12	1894128	1900697	+	000060F	Putative disease resistance RPP13-like protein 1 [Source:Uniprot/SWISSPROT%3BAcc:Q9LRR4]	-	GO:0043531	0.033043	0	0	0	0.066771	0	0	0.097041	0	0.031272	0.099292	0.019672	0.227097	0.072215	0.191027	0.139758	0.095465	0.467165	0.151278	0.140316	0.147862	0.027542	0.031324	1.05083	0.398449	0.69846	0.431511	0.015382	0.126529
AH12G01590.1	Chr12	1917825	1921196	+	000060F	Putative disease resistance RPP13-like protein 1 [Source:Uniprot/SWISSPROT%3BAcc:Q9LRR4]	-	-	0.184978	0.066827	0.203526	0.213408	0.243531	0.019892	0.205388	0.445276	0	1.64118	1.39758	0.377057	2.72406	0.881248	1.81104	3.28572	2.35807	3.86127	3.5172	5.76834	4.77525	1.92447	0.169471	0.34768	2.97236	0.132555	5.58181	2.20143	3.03479
AH12G01600.1	Chr12	1925013	1938922	+	000060F	Putative disease resistance RPP13-like protein 1 [Source:Uniprot/SWISSPROT%3BAcc:Q9LRR4]	-	GO:0004672;GO:0005524;GO:0006468;GO:0043531	0.580255	0.052967	0.093645	0.121533	1.11767	0.006609	0.268888	0.734013	0.00773	0.673965	0.649174	1.39689	0.4181	0.519409	0.637572	1.34377	0.665621	1.85085	0.709019	10.7087	1.42901	0.79121	1.37198	1.2835	1.50691	0.401915	1.45216	2.73995	1.40581
AH12G01890.1	Chr12	2429534	2433208	+	000060F	Putative disease resistance RPP13-like protein 1 [Source:Uniprot/SWISSPROT%3BAcc:Q9LRR4]	-	GO:0043531	1.0115	0.775017	0.524279	0.609131	0.486482	0.19316	0.884961	1.21212	0.59297	0.423387	0.323121	0.237341	0.310524	0.4996	0.345366	0.88378	0.334183	0.723593	0.584894	0.517149	0.749738	0.736849	0.468494	0.693472	1.53571	0.55486	0.931754	0.529837	0.426909
AH12G02000.1	Chr12	2528705	2532936	-	000060F	Putative disease resistance RPP13-like protein 1 [Source:Uniprot/SWISSPROT%3BAcc:Q9LRR4]	-	GO:0043531	0.166197	0.255711	0.305729	0.204784	0.272434	0.008881	0.109348	0.210806	0.143032	0.140764	0.184436	0.033731	0.354695	0.169503	0.109975	0.188135	0.273758	0.169885	0.507963	0.782201	0.356804	0.050531	0.309126	0.383534	0.137529	0.601292	0.716297	0.353362	0.194662
AH12G02010.1	Chr12	2538844	2542482	-	000060F	Putative disease resistance RPP13-like protein 1 [Source:Uniprot/SWISSPROT%3BAcc:Q9LRR4]	-	GO:0043531	0.00362	0.01704	0	0	0	0	0	0	0	0	0.019923	0	0.00204	0	0	0.009032	0	0	0.010599	0	0	0	0.136432	0.304854	0	0.120531	0.069652	0.029406	0
AH12G02020.1	Chr12	2544995	2548699	-	000060F	Putative disease resistance RPP13-like protein 1 [Source:Uniprot/SWISSPROT%3BAcc:Q9LRR4]	-	-	0.008156	0	0	0	0	0.007939	0.035511	0.016591	0.022292	0	0.06472	0	0	0.059069	0.088347	0	0.018957	0	0.029066	0.099581	0.222575	0	0.017272	0.035534	0.006418	0.151829	0.257899	0.0158	0
AH12G02070.1	Chr12	2597787	2601407	-	000060F	Putative disease resistance RPP13-like protein 1 [Source:Uniprot/SWISSPROT%3BAcc:Q9LRR4]	-	-	0.167604	0	0.033397	0	0.081233	0	0.013986	0.284973	0	0	0.014062	0.008809	0	0	0.016348	0	0	0.00566	0	0	0	0.099334	0.250486	0.888901	0.540028	0.911061	0.015165	0.012247	0.013703
AH12G02100.1	Chr12	2620169	2624199	-	000060F	Putative disease resistance RPP13-like protein 1 [Source:Uniprot/SWISSPROT%3BAcc:Q9LRR4]	-	GO:0043531	0.079243	0.178628	0.01868	0.016288	0.067015	0.058827	0	0.059792	0.052259	0	0.01573	0	0	0	0	0.013282	0	0.011786	0.023083	0.003086	0.039121	0.021843	0.505843	0.84971	0.468311	1.25838	0.031016	0.015361	0.037351
AH12G02120.1	Chr12	2641302	2644976	-	000060F	Putative disease resistance RPP13-like protein 1 [Source:Uniprot/SWISSPROT%3BAcc:Q9LRR4]	-	GO:0043531	0.013861	0	0	0.007951	0	0	0.000796	0.032588	0.018663	0	0	0	0.015693	0.018971	0.032917	0	0	0.015982	0.055053	0	0.009836	0	0.370196	0.270595	0.045491	0.316026	0.013427	0	0
AH12G02130.1	Chr12	2648477	2652142	-	000060F	Putative disease resistance RPP13-like protein 1 [Source:Uniprot/SWISSPROT%3BAcc:Q9LRR4]	-	GO:0043531	0.013803	0	0	0.002329	0.020538	0	0.012082	0.034601	0	0	0	0.025983	0	0	0	0.015655	0	0	0	0	0	0.033399	0.190606	0.183847	0.155388	0.308887	0	0	0
AH12G02140.1	Chr12	2655163	2658835	-	000060F	Putative disease resistance RPP13-like protein 1 [Source:Uniprot/SWISSPROT%3BAcc:Q9LRR4]	-	GO:0043531	0.022095	0	0	0	0.016284	0.035369	0	0	0.032788	0.005847	0.019805	0	0	0	0	0	0	0	0	0.019591	0.036305	0.031732	0.257516	0.150271	0.045388	0.239343	0.139241	0.01934	0.012239
AH12G02220.1	Chr12	2695713	2699411	-	000060F	Putative disease resistance RPP13-like protein 1 [Source:Uniprot/SWISSPROT%3BAcc:Q9LRR4]	-	GO:0043531	0	0.022855	0.062485	0.071213	0	0	0.019527	0.053501	0.031086	0	0.016662	0.029211	0.046457	0.072424	0.008962	0.013268	0.010963	0.072293	0.05512	0.13219	0.151055	0.017342	0	0.063585	0.042105	0.0499	0.010057	0	0
AH12G02310.1	Chr12	2774847	2778089	+	000060F	Putative disease resistance RPP13-like protein 1 [Source:Uniprot/SWISSPROT%3BAcc:Q9LRR4]	-	-	0	0	0	0	0	0.018046	0	0	0	0.035521	0	0	0.0152	0	0	0.012529	0	0	0	0	0	0	0.94571	0.097724	0.035264	0.670735	0	0.0127	0.013975
AH12G02330.1	Chr12	2780589	2784167	+	000060F	Putative disease resistance RPP13-like protein 1 [Source:Uniprot/SWISSPROT%3BAcc:Q9LRR4]	-	GO:0043531	0.172329	0.021463	0.045344	0	0.195786	0	0.037784	0.123633	0	0	0.019092	0	0.014683	0	0.022195	0	0	0	0	0	0.026282	0.159813	0.283666	0.633073	0.151522	0.888766	0.049484	0	0
AH12G02370.1	Chr12	2820079	2823657	+	000060F	Putative disease resistance RPP13-like protein 1 [Source:Uniprot/SWISSPROT%3BAcc:Q9LRR4]	-	GO:0043531	0.086095	0.282301	0.163237	0.148035	0.10163	0	0.251141	0.183914	0	0.064487	0.205707	0.133625	0.082337	0.140158	0.077596	0.017696	0.187063	0.103534	0.251157	0.071718	0.545758	0.142455	0.077109	0.429535	1.13597	1.12757	0.309949	0.231487	0.03555
AH12G02380.1	Chr12	2826713	2828395	+	000060F	Putative disease resistance RPP13-like protein 1 [Source:Uniprot/SWISSPROT%3BAcc:Q9LRR4]	-	GO:0043531	0.22478	0.264979	0.112435	0.35872	0.138844	0	0.914655	0.663616	0.195058	0.05697	0.252464	0.210141	0.298356	0.341236	0.347048	0.24059	0.231786	0.34184	0.361257	0.436724	1.26536	0.726869	0.264227	0.466574	1.34482	0.187982	1.21946	1.16128	0.854351
AH12G02390.1	Chr12	2844561	2851607	+	000060F	Putative disease resistance RPP13-like protein 1 [Source:Uniprot/SWISSPROT%3BAcc:Q9LRR4]	-	GO:0043531	0	0.013232	0.022364	0	0.025305	0	0	0.006813	0	0	0.034055	0	0.047642	0.013959	0.052444	0.01813	0	0.021049	0.010572	0	0.021537	0.028367	0.07371	0.215442	0.052273	0.047148	0.039435	0	0.019196
AH12G02410.1	Chr12	2864961	2868155	+	000060F	Putative disease resistance RPP13-like protein 1 [Source:Uniprot/SWISSPROT%3BAcc:Q9LRR4]	-	-	0.04445	0.09818	0.002902	0.033004	0.014559	0.115044	0	0	0.092169	0.031503	0.083483	0	0.204542	0.046305	0.236347	0.162963	0.246421	0.236542	0.249752	0.179248	0.093018	0.082277	0.01534	0.041932	0.162135	0.128252	0.460713	0.116719	0.396808
AH12G02440.1	Chr12	2875871	2879721	+	000060F	Putative disease resistance RPP13-like protein 1 [Source:Uniprot/SWISSPROT%3BAcc:Q9LRR4]	-	GO:0043531	0.28147	0.107588	0.069306	0.247207	0.500315	0.007898	0.1534	0.596163	0	0.612083	0.452185	2.6563	0.377314	1.48859	0.866724	0.977276	0.763552	0.676806	0.846173	9.70741	2.36509	1.4317	0.655126	0.627904	3.15917	0.040888	1.49191	1.30279	0.801855
AH12G02580.1	Chr12	3023870	3027448	-	000060F	Putative disease resistance RPP13-like protein 1 [Source:Uniprot/SWISSPROT%3BAcc:Q9LRR4]	-	GO:0043531	0.020627	0	0	0	0	0	0	0.034947	0	0	0	0	0.037418	0	0	0	0	0.024048	0	0.081006	0.023802	0	0.019803	0.389046	0.32512	0.118527	0.054235	0.026781	0.006246
AH12G02600.1	Chr12	3029342	3033286	-	000060F	Putative disease resistance RPP13-like protein 1 [Source:Uniprot/SWISSPROT%3BAcc:Q9LRR4]	-	GO:0043531	0.043106	0.137225	0.093477	0.054238	0.210302	0.019169	0.113925	0.576783	0.20393	0.060468	0.146538	0.048776	0.232696	0.618016	0.214039	0.01622	0.043913	0.176635	0.141136	0.544386	0.183952	0.179073	0.240677	0.357177	0.196899	0.253841	0.46226	0.128458	0.051102
AH12G02780.1	Chr12	3150194	3151297	+	000060F	Putative disease resistance RPP13-like protein 1 [Source:Uniprot/SWISSPROT%3BAcc:Q9LRR4]	-	-	0.048883	0.051849	0	0	0.208387	0	0	0.082291	0	0	0.046122	0.072235	0	0	0.048614	0.057775	0	0.022732	0.0363	0.091096	0	0.569642	0.131444	0.986024	0.737534	0.931449	0.198793	0.339728	0.128543
AH12G02810.1	Chr12	3190457	3194293	+	000060F	Putative disease resistance RPP13-like protein 1 [Source:Uniprot/SWISSPROT%3BAcc:Q9LRR4]	-	GO:0043531	0.452516	0.053487	0.129391	0.103591	0.730487	0	0.06744	0.393817	0	0	0	0.246511	0.027737	0	0.026291	0.115307	0.093197	0.090998	0.042926	0.015654	0.034931	0.910661	0.706875	1.07807	0.739542	0.685804	0	0.43704	0.139336
AH12G02820.1	Chr12	3198705	3202430	+	000060F	Putative disease resistance RPP13-like protein 1 [Source:Uniprot/SWISSPROT%3BAcc:Q9LRR4]	-	GO:0043531	0.43178	0.155714	0.327086	0.428351	0.846672	0.026602	0.763	0.613984	0	0.088459	0.065868	0.155652	0.088424	0.191302	0.13488	0.36608	0.058862	0.116705	0.090602	0.271467	0.284055	0.499249	0.535786	0.443368	0.635087	0.225561	0.242123	0.60018	0.182153
AH12G02830.1	Chr12	3207767	3211882	+	000060F	Putative disease resistance RPP13-like protein 1 [Source:Uniprot/SWISSPROT%3BAcc:Q9LRR4]	-	GO:0043531	0.346731	0.40378	0.464876	0.527637	0.487155	0	0.66983	0.49948	0.044184	0.210587	0.212684	0.307804	0.278899	0.391871	0.240841	0.369922	0.24709	0.371939	0.570002	0.518044	0.467678	0.49276	0.321295	0.578975	1.87597	0.142323	0.74693	0.826235	0.423536
AH12G02840.1	Chr12	3216383	3220159	+	000060F	Putative disease resistance RPP13-like protein 1 [Source:Uniprot/SWISSPROT%3BAcc:Q9LRR4]	-	GO:0043531	0	0.008825	0.011279	0.048773	0.064548	0.020822	0.015356	0.021201	0	0.055125	0.21366	0	0.043416	0.016799	0.144937	0.050066	0.163205	0.157109	0.06348	0.324655	0.06902	0.108787	0.015196	0.202059	0.049777	0.131065	0.298352	0.148194	0.044076
AH12G02880.1	Chr12	3275966	3279877	+	000060F	Putative disease resistance RPP13-like protein 1 [Source:Uniprot/SWISSPROT%3BAcc:Q9LRR4]	-	GO:0043531	0.176536	0.732279	0.646142	0.320416	0.438104	0.23403	0.706958	0.687564	0.530733	0.284804	0.428419	0.24	0.531508	0.65792	0.578386	0.965404	0.339978	1.13237	0.789701	1.75287	0.86802	0.510438	0.352829	0.6476	1.32229	0.660168	1.19297	0.888845	0.953996
AH12G02960.1	Chr12	3341098	3348603	+	000060F	transmembrane receptors%3BATP binding [Source:TAIR%3BAcc:AT1G27170]	-	GO:0043531	1.47611	2.09542	2.21163	2.26519	2.13733	0.938159	2.38424	4.73879	0.618029	2.15677	1.47479	2.6185	1.57765	1.11566	1.70608	2.50275	3.45115	2.65299	2.80052	7.79956	2.86668	5.55003	1.08979	2.65098	5.57319	1.38866	2.48258	3.3427	3.30938
AH12G02990.1	Chr12	3357815	3365427	-	000060F	A/G-specific adenine DNA glycosylase [Source:Uniprot/SWISSPROT%3BAcc:F4JRF4]	K03575(mutY; A/G-specific adenine glycosylase [EC:3.2.2.-])	GO:0043531;GO:0006284;GO:0051539	0.378658	0.448543	0.484656	0.386464	0.424274	0.278707	0.690495	0.454716	0.062617	0.532666	0.406532	0.355981	1.35483	0.097016	0.814489	0.795638	1.04291	1.47961	0.953213	0.4509	0.458227	0.718715	0.205768	0.905952	0.973908	0.97403	1.07393	0.545691	0.852539
AH12G03090.1	Chr12	3478682	3483885	-	000060F	disease resistance protein (TIR-NBS-LRR class)%2C putative [Source:TAIR%3BAcc:AT1G27180]	-	GO:0043531	0.475759	0.747919	1.0062	1.03904	1.65169	0.122533	1.13902	3.54375	0.045961	1.17099	0.612002	0.664498	0.233131	0.117269	0.111437	1.23588	2.04015	0.822207	2.06098	5.81374	1.92506	4.24078	0.461107	1.90323	4.52921	0.547789	1.74192	2.28227	2.03524
AH12G03190.1	Chr12	3637186	3640446	-	000060F	Putative disease resistance RPP13-like protein 1 [Source:Uniprot/SWISSPROT%3BAcc:Q9LRR4]	-	GO:0043531	0	0.034684	0	0	0	0	0.021867	0	0	0.028102	0.07814	0	0	0.022062	0	0	0.05169	0.034431	0.070469	0.165359	0.061538	0	0.022045	0.010101	0.05309	0.080087	0.055536	0.032021	0.008291
AH12G03220.1	Chr12	3659508	3663107	-	000060F	Putative disease resistance RPP13-like protein 1 [Source:Uniprot/SWISSPROT%3BAcc:Q9LRR4]	-	-	0.084212	0.095244	0.192876	0.204549	0	0.034888	0.153692	0.021755	0.094136	0.224218	0.161477	0	0.078671	0.262117	0.161799	0.203776	0.131962	0.303542	0.435597	0.654776	0.186492	0.158582	0	0.283637	0.14457	0.287737	0.570991	0.141927	0.234085
AH12G03230.1	Chr12	3693073	3695505	-	000060F	Putative disease resistance RPP13-like protein 1 [Source:Uniprot/SWISSPROT%3BAcc:Q9LRR4]	-	-	0.089881	0.098321	0	0.075963	0.022382	0.026763	0	0	0	0.09031	0.012937	0.028673	0.163103	0.300142	0.115303	0.153323	0.439419	0.146708	0.188415	0.202266	0.069808	0.076406	0.214241	0.647382	0.371685	0.519371	0.161936	0.025265	0.151178
AH12G03410.1	Chr12	3861520	3913340	+	000060F	Putative disease resistance RPP13-like protein 1 [Source:Uniprot/SWISSPROT%3BAcc:Q9LRR4]	-	GO:0043531	0.051783	0.064932	0.090798	0.018718	0.064753	0	0.02475	0.085031	0	0.014301	0.012146	0.006516	0.010247	0.003496	0.0068	0.058656	0.026103	0.059169	0.036637	0.692874	0.020134	0.10557	0.176635	0.07543	0.050074	0.088029	0.03595	0.148149	0.086755
AH12G03460.1	Chr12	3917441	3919600	-	000060F	Putative disease resistance RPP13-like protein 1 [Source:Uniprot/SWISSPROT%3BAcc:Q9LRR4]	-	-	0.017183	0	0	0	0.021536	0	0	0	0	0	0	0	0	0	0	0	0	0.094204	0	0	0	0.02518	0.037747	0.005415	0.013506	0	0	0.057549	0.022972
AH12G03480.1	Chr12	3944292	3947942	-	000060F	Putative disease resistance RPP13-like protein 1 [Source:Uniprot/SWISSPROT%3BAcc:Q9LRR4]	-	GO:0043531	0.364073	0.2764	0.721475	0.234935	0.321662	0	0.123306	0.08985	0	0.003709	0.019265	0	0	0	0	0.017876	0	0.020723	0.008681	0.289431	0.038454	0.677409	1.2348	1.09257	0.108204	2.07874	0.041789	0.145744	0.018774
AH12G03590.1	Chr12	4121460	4123845	+	000060F	Putative disease resistance RPP13-like protein 1 [Source:Uniprot/SWISSPROT%3BAcc:Q9LRR4]	-	GO:0043531	0.025419	0.037713	0.10741	0.200394	0.126768	0.009506	0.178752	0.167753	0.003707	0.217864	0.919891	0.212804	0.081835	0.007176	0.109042	0.313379	0.098144	0.060837	0.169749	0.395895	0.211136	0.318391	0.094981	0.464274	0.611255	0.20265	0.242397	0.222441	0.172127
AH12G03600.1	Chr12	4142554	4145027	+	000060F	Putative disease resistance RPP13-like protein 1 [Source:Uniprot/SWISSPROT%3BAcc:Q9LRR4]	-	GO:0043531	0	0.046118	0.101509	0.031933	0.000812	0	0.103453	0	0	0.024318	0.118879	0.024843	0.064741	0.044413	0.093737	0.194192	0.097213	0.238625	0.099972	0.027905	0.102046	0.000271	0.008467	0	0.057637	0	0.053751	0.066337	0.12206
AH12G03640.1	Chr12	4264455	4266273	+	000164F	Putative disease resistance RPP13-like protein 1 [Source:Uniprot/SWISSPROT%3BAcc:Q9LRR4]	-	GO:0043531	0.30433	0.591886	1.02159	1.06729	0.481192	0.103842	1.11349	1.26546	0.093564	0.174361	0.315225	0.572975	0.173201	0.044059	0.098135	0.550326	0.184842	0.206936	0.073642	1.18476	0.282369	0.76591	0.528107	1.80085	3.08384	0.838589	0.215092	0.466619	0.349131
AH12G06330.1	Chr12	8640751	8646624	-	000054F	disease resistance protein (TIR-NBS-LRR class)%2C putative [Source:TAIR%3BAcc:AT5G17680]	-	GO:0043531	0	0	0	0	0	0	0	0	0	0	0	0	0	0	0	0	0	0	0	0	0	0	0	0	0	0	0.009201	0	0
AH12G06360.1	Chr12	8658087	8661484	+	000054F	Putative disease resistance RPP13-like protein 1 [Source:Uniprot/SWISSPROT%3BAcc:Q9LRR4]	-	GO:0043531;GO:0005515	0.387575	0.058235	0.021261	0.036954	0.218494	0.224583	0.016976	0.257691	0.089519	0.054187	0.069844	0	0.194636	0.220677	0.088138	0.029502	0.09039	0.083395	0.139514	0.017711	0.012241	0.586168	0.583314	5.14162	0.382521	2.08746	0.159188	0.040247	0.065445
AH12G06370.1	Chr12	8671519	8678411	+	000054F	Putative disease resistance RPP13-like protein 1 [Source:Uniprot/SWISSPROT%3BAcc:Q9LRR4]	-	GO:0043531	0	0.025356	0	0	0	0	0	0.010791	0	0	0	0	0	0	0	0	0	0	0	0	0	0	0	0.015562	0.018282	0.084309	0	0	0
AH12G06390.1	Chr12	8687442	8695380	+	000054F	Putative disease resistance protein At3g14460 [Source:Uniprot/SWISSPROT%3BAcc:Q9LRR5]	-	GO:0043531	0.020008	0.030271	0.026529	0.016704	0.004065	0	0.001867	0	0.00267	0.021317	0.014094	0.003898	0.008257	0.004248	0.008561	0.050019	0.014392	0.00586	0.001737	0.013351	0.008936	0.003124	0	0.008206	0.002123	0.012844	0.02712	0.001222	0.00498
AH12G07540.1	Chr12	10173649	10179695	+	000054F	disease resistance protein (TIR-NBS-LRR class)%2C putative [Source:TAIR%3BAcc:AT5G17680]	-	GO:0043531	0.155989	0.144233	0.218544	0.255483	0.292008	0.123399	0.942168	0.685909	0.105621	0.443198	0.57503	0.390276	0.661152	1.74413	0.412641	0.593802	0.500676	0.485063	0.496215	1.0814	0.906949	0.324154	0.145109	0.425474	0.426908	0.188908	0.975445	0.558864	0.613871
AH12G07960.1	Chr12	10700938	10714590	-	000054F	Disease resistance protein At4g27190 [Source:Uniprot/SWISSPROT%3BAcc:Q9T048]	-	GO:0043531	3.68245	0.534149	0.595803	0.435162	3.34036	0.052549	0.228576	2.25423	0.11717	0.034262	0.029569	0.283017	0.06049	0.140804	0.020207	0.238663	0.057412	0.122698	0.090935	0.167366	0.062228	3.68535	2.15503	10.7622	4.74779	5.19126	0.110038	0.409136	0.187788
AH17G02580.1	Chr17	2815132	2826451	+	000435F	Disease resistance protein RFL1 [Source:Uniprot/SWISSPROT%3BAcc:Q8L3R3]	-	GO:0043531	0.184328	0.325182	0.265202	0.34951	0.246789	0.083593	0.693774	0.507889	0.067453	0.398874	0.311055	0.82454	0.624732	0.315355	0.753464	0.796623	0.728774	0.689873	0.430779	0.594017	0.501542	0.460357	0.443838	1.01386	0.481812	0.529463	0.674933	0.306547	0.620879
AH12G08620.1	Chr12	11996928	12017277	+	000405F	Probable disease resistance protein At4g27220 [Source:Uniprot/SWISSPROT%3BAcc:O81825]	-	GO:0043531	0.838669	0.79142	0.518445	0.450401	0.392066	0.78145	0.751611	0.75155	0.894478	0.942085	0.802802	0.697191	1.08797	1.2722	1.12226	0.978098	1.10602	1.01545	0.960457	1.12088	1.30676	0.761532	0.847106	1.43547	0.899985	2.04791	1.35095	0.766874	0.801205
AH12G08650.1	Chr12	12074601	12095284	+	000405F	Probable disease resistance protein At4g27220 [Source:Uniprot/SWISSPROT%3BAcc:O81825]	-	GO:0043531	0.052122	0.051151	0.038207	0.012567	0.012884	0.034621	0.038259	0.009828	0.02888	0.039776	0.03194	0.02762	0.045961	0.025841	0.042451	0.159116	0.043331	0.25357	0.044913	0.031697	0.0506	0.03116	0.015185	0.061845	0.04276	0.077691	0.064252	0.093317	0.671652
AH12G08670.1	Chr12	12126669	12143920	+	000405F	Probable disease resistance protein At4g27220 [Source:Uniprot/SWISSPROT%3BAcc:O81825]	-	GO:0043531;GO:0005515	0.06573	0.017968	0.042983	0.023632	0.035631	0.003111	0.033286	0.013626	0.023399	0.237541	0.208355	0.00147	0.275652	0.053332	0.164337	0.255844	0.245723	0.122909	0.355102	0.112914	0.350593	0.227241	0	0.068772	0.084951	0.052923	0.624746	0.251566	0.166652
AH12G09140.1	Chr12	13005110	13017301	+	000405F	Putative disease resistance RPP13-like protein 1 [Source:Uniprot/SWISSPROT%3BAcc:Q9LRR4]	-	GO:0003735;GO:0005840;GO:0006412;GO:0043531	3.0116	3.4402	2.76853	3.07551	3.03138	1.48628	2.89786	3.80476	2.52334	1.42022	1.65309	2.76863	2.96308	3.79964	2.40844	2.76304	2.11024	3.53777	2.1356	1.59411	1.86462	2.43759	2.84344	3.09939	3.68461	2.83819	2.25777	2.33635	2.23184
AH12G08100.1	Chr12	10898118	10916532	-	000663F	Disease resistance protein At4g27190 [Source:Uniprot/SWISSPROT%3BAcc:Q9T048]	-	GO:0043531	2.83712	0.014556	0.064049	0.032633	4.99161	0	0.076494	2.35409	0	0.103586	0.145245	0.034611	0.297406	0.082218	0.07703	0.355372	0.306223	0.452884	0.201282	0.320531	0.651714	3.27599	1.82537	6.3864	0.574449	1.44101	0.447878	1.07867	0.370251
AH12G08240.1	Chr12	11056337	11076604	-	000663F	Disease resistance protein At4g27190 [Source:Uniprot/SWISSPROT%3BAcc:Q9T048]	-	GO:0043531	0.161899	0.166787	0.118747	0.137197	0.195998	0.128848	0.188524	0.202584	0.126739	0.256097	0.203192	0.096632	0.42428	0.233449	0.334589	0.299288	0.235385	0.336981	0.344433	0.23802	0.369607	0.289809	0.190461	1.12182	0.4027	0.625756	0.597702	0.225788	0.226821
AH12G08370.1	Chr12	11246853	11297431	+	000663F	Probable disease resistance protein At4g27220 [Source:Uniprot/SWISSPROT%3BAcc:O81825]	-	GO:0043531	0.562172	0.197116	0.249703	0.304519	0.722369	0.131278	0.355207	0.588652	0.250046	0.056229	0.063977	0.119584	0.027859	0.152	0.038658	0.082082	0.030698	0.125095	0.03071	0.168057	0.030447	0.590668	0.449675	1.14956	0.624044	0.280125	0.047539	0.15053	0.120166
AH12G08430.1	Chr12	11407102	11448074	+	000663F	Disease resistance protein At4g27190 [Source:Uniprot/SWISSPROT%3BAcc:Q9T048]	-	GO:0043531	0.13802	0.004899	0.014485	0.021168	0.016808	0	0.009585	0.017259	0	0.055264	0.053251	0.007978	0.145447	0.04776	0.008133	0.097824	0.129513	0.100271	0.03691	0.004584	0.161682	0.091503	0.050229	0.436562	0.018779	2.07824	0.086171	0.047807	0.138947
AH12G08450.1	Chr12	11530140	11555734	+	000663F	Probable disease resistance protein At4g27220 [Source:Uniprot/SWISSPROT%3BAcc:O81825]	-	GO:0043531	0.040217	0.017554	0.085936	0.041597	0.348964	0.00501	0.068585	0.249157	0	0.001336	0	0.010721	0.01348	0	0.004968	0.049743	0.003045	0.006645	0.005779	0.005051	0.022717	0.655679	0.827458	3.61773	0.556666	0.592211	0.00854	0.039981	0.01674
AH12G08470.1	Chr12	11607266	11654492	-	000663F	Disease resistance protein At4g27190 [Source:Uniprot/SWISSPROT%3BAcc:Q9T048]	-	GO:0043531;GO:0005515	0.313471	0.004742	0.002455	0.002498	0.146334	0.01676	0	0.060649	0	0.047564	0.00745	0	0.069554	0.014928	0.00869	0.078611	0.014103	0.044267	0.049556	0.002487	0.070797	0.48607	0.068223	0.469362	0.175811	0.978823	0.069103	0.009666	0.112625
AH12G08500.1	Chr12	11756348	11778571	+	000663F	Probable disease resistance protein At4g27220 [Source:Uniprot/SWISSPROT%3BAcc:O81825]	-	GO:0005515;GO:0043531	0.062565	0.019018	0.014164	0.006175	0.016884	0	0.019198	0	0	0.150184	0.120795	0.00822	0.08839	0.081116	0.144498	0.217715	0.137175	0.118755	0.159445	0.230564	0.143471	0.15395	0.0563	0.286094	0.063029	0.077593	0.18726	0.135179	0.119337
AH12G08530.1	Chr12	11824351	11838937	+	000663F	Disease resistance protein At4g27190 [Source:Uniprot/SWISSPROT%3BAcc:Q9T048]	-	GO:0043531	1.78805	0.014561	0	0	1.68446	0	0	0.693622	0	0.014963	0	0.059329	0.013264	0	0	0.005	0.026681	0.0294	0.013775	0	0.008344	0.230364	0.754377	1.8959	0.1033	0.499852	0.006984	0	0.007094
AH12G08600.1	Chr12	11937699	11956475	+	000663F	Disease resistance protein At4g27190 [Source:Uniprot/SWISSPROT%3BAcc:Q9T048]	-	GO:0043531	0.02665	0	0.125317	0.409534	0.011606	0	0.312858	0.128503	0	0.586442	0.422229	0	2.70702	0.52577	0.280525	2.17347	1.87891	2.62979	0.840952	0.182839	2.20895	0.836722	0.016952	0.009981	0.039257	0.035355	2.02471	0.99137	4.59907
AH12G13350.1	Chr12	23711865	23714679	+	000025F	Putative disease resistance RPP13-like protein 1 [Source:Uniprot/SWISSPROT%3BAcc:Q9LRR4]	-	GO:0043531	0.156016	0.273674	0.146698	0.386239	0.252827	0.320898	0.364665	0.168168	0.635589	0.025915	0.139916	0.114712	0.115599	0.178484	0.14701	0.514759	0.077373	0.185364	0.173775	0.199985	0.216477	0.078578	0.137193	0.346586	0.374806	0.549602	0.676815	0.316627	0.190217
AH12G16610.1	Chr12	39144110	39147931	+	001560F	Putative disease resistance RPP13-like protein 1 [Source:Uniprot/SWISSPROT%3BAcc:Q9LRR4]	-	GO:0043531	0	0.020537	0	0	0.016745	0	0	0.008959	0	0.017645	0.02731	0.0222	0.009274	0.019056	0	0.076364	0.029948	0.225637	0.023566	0.235546	0.075694	0.00849	0	0.146259	0.041346	0.26751	0	0.008233	0.017862
AH12G22430.1	Chr12	85609904	85616754	-	000228F	disease resistance protein (TIR-NBS-LRR class)%2C putative [Source:TAIR%3BAcc:AT5G17680]	-	GO:0043531	0	0	0	0	0	0	0	0.017233	0	0	0	0.034036	0	0	0	0	0.047006	0	0	0.020781	0	0.019344	0	0	0	0	0	0	0
AH12G29140.1	Chr12	104369388	104373405	+	000661F	Putative disease resistance RPP13-like protein 1 [Source:Uniprot/SWISSPROT%3BAcc:Q9LRR4]	-	GO:0043531	2.20131	1.53696	2.3919	1.65091	0.759324	0.111451	0.840037	0.781169	0.201305	0.156283	0.188416	0.771015	0.132504	0.290656	0.194846	0.439789	0.05561	0.503238	0.193394	0.672777	0.288438	0.399518	1.62412	2.01832	1.74077	2.01189	0.459148	0.741175	0.594041
AH12G23210.1	Chr12	88575327	88578888	+	000040F	Putative disease resistance RPP13-like protein 1 [Source:Uniprot/SWISSPROT%3BAcc:Q9LRR4]	-	GO:0043531	0.456871	0.241239	0.12052	0.161977	0.283161	0.184395	0.416095	0.398485	0.416986	0.065272	0.021696	0.088271	0.06312	0.186901	0.061782	0.207248	0.037814	0.048165	0.060759	0.071243	0.027378	0.062727	0.217141	0.085505	0.586604	0.31237	0.045766	0.329937	0.145006
AH12G00980.1	Chr12	1372191	1374574	-	003284F	Putative disease resistance RPP13-like protein 1 [Source:Uniprot/SWISSPROT%3BAcc:Q9LRR4]	-	GO:0043531	0.042454	0.073043	0.101767	0.056977	0.043526	0.007709	0.095749	0.087322	0.017438	0.09803	0.406462	0.038235	0.016961	0.009485	0.034141	0.22126	0.079448	0.007112	0.072473	0.249772	0.103549	0.151061	0.083891	0.20798	0.345243	0.114251	0.111612	0.082136	0.087277
AH12G34560.1	Chr12	113194803	113218114	+	000686F	Probable disease resistance protein At4g27220 [Source:Uniprot/SWISSPROT%3BAcc:O81825]	-	GO:0043531	0.438486	0.434228	0.28903	0.361534	0.632325	0.436973	0.33131	0.748363	0.699398	0.454081	0.593341	0.254574	0.31123	0.443615	0.415066	0.249757	0.478106	0.359403	0.6203	0.812392	0.790302	0.436613	0.206492	0.680942	0.469548	1.09939	0.983363	0.361414	0.274163
AH12G34570.1	Chr12	113237303	113253551	+	000686F	Probable disease resistance protein At4g27220 [Source:Uniprot/SWISSPROT%3BAcc:O81825]	-	GO:0043531	1.88266	0.72463	0.95555	1.28306	2.22941	0.031071	1.40506	3.43716	0.091504	0.452798	0.490344	6.56749	0.70334	0.447881	0.478248	1.27618	0.785118	1.51987	0.651094	0.657791	0.8894	2.90782	1.17317	0.545464	4.18775	0.019576	1.81913	2.30657	1.45503
AH12G34600.1	Chr12	113301349	113324618	+	000686F	Probable disease resistance protein At4g27220 [Source:Uniprot/SWISSPROT%3BAcc:O81825]	-	GO:0043531	0.430639	0.01646	0.016382	0.011002	0.361076	0.006612	0.016833	0.364428	0	0.020182	0.065112	0.185706	0.031314	0.125209	0.033676	0.049558	0.019868	0.051296	0.042709	0.125656	0.033479	0.228987	0.9945	1.48499	0.453231	0.261291	0.042041	0.171606	0.082616
AH12G34650.1	Chr12	113410646	113426932	+	000686F	Probable disease resistance protein At4g27220 [Source:Uniprot/SWISSPROT%3BAcc:O81825]	-	GO:0005515;GO:0043531	0.144506	0.071166	0.097385	0.16486	0.272304	0.007465	0.073899	0.338977	0.00763	0.149242	0.09184	0.08402	0.091134	0.238942	0.059412	0.084752	0.130087	0.12756	0.118515	0.175181	0.253118	0.297399	0.113509	0.261681	0.125529	0.154361	0.253375	0.482584	0.150323
AH12G34680.1	Chr12	113487147	113516883	+	000686F	Probable receptor-like protein kinase At1g11050 [Source:Uniprot/SWISSPROT%3BAcc:O04086]	-	GO:0004672;GO:0005524;GO:0006468;GO:0043531	0.192952	0.034098	0.024012	0.053155	0.053406	0.008742	0.055819	0.059632	0.00158	0.165979	0.327403	0.322079	0.587999	0.512962	0.457149	0.454794	0.424873	1.16274	0.367265	1.13237	0.423731	0.059151	0.067148	0.108159	0.112506	0.034301	0.872703	0.590678	0.890508
AH12G34890.1	Chr12	113805464	113816662	-	000686F	disease resistance protein (TIR-NBS-LRR class)%2C putative [Source:TAIR%3BAcc:AT5G17680]	-	GO:0005515;GO:0007165;GO:0043531	0.462292	0.11059	0.185002	0.196794	0.730234	0.037472	0.096794	0.342118	0.071354	0.589274	0.287152	2.98682	0.028882	0.629631	0.162009	4.01493	1.76128	4.38522	0.983678	28.6754	0.218803	10.0165	5.0256	5.96248	4.19332	2.57305	0.492325	10.7336	5.56453
AH12G34930.1	Chr12	113865077	113869447	-	000686F	disease resistance protein (TIR-NBS-LRR class)%2C putative [Source:TAIR%3BAcc:AT5G17680]	-	GO:0043531	0.090617	0.007822	0	0	0.029961	0	0.041476	0.026018	0	0.122961	0.082985	3.05983	0.013753	0.020629	0.041523	0.051582	0.13695	0.024747	0.141464	0.219863	0.170555	0.486664	1.78593	0.183009	0.114121	0.061432	0.064983	0.157067	0.129891
AH12G34970.1	Chr12	113923161	113930943	-	000686F	disease resistance protein (TIR-NBS-LRR class)%2C putative [Source:TAIR%3BAcc:AT5G17680]	-	GO:0043531	0.419131	0.061291	0.148236	0.109236	1.49422	0.015704	0.083571	1.64345	0.036491	0.116263	0.084044	2.87733	0.00714	0.182987	0.042072	1.63327	0.486064	0.602731	0.176493	1.62048	0.087595	5.3095	1.27605	8.08469	9.20645	1.32753	0.015963	2.67511	1.65803
AH12G35430.1	Chr12	114470647	114481205	+	001183F	disease resistance protein (TIR-NBS-LRR class)%2C putative [Source:TAIR%3BAcc:AT5G17680]	-	GO:0043531	0.228542	0.754984	0.251343	0.257791	0.3398	0.327426	0.068346	0.200839	0.171916	0.285107	0.111457	0.012017	0.044022	0.018382	0.02325	0.755914	0.55975	0.205602	0.481857	0.858092	0.153017	1.88297	0.224843	1.54133	1.16208	2.09043	0.206748	0.586804	0.669675
AH12G35570.1	Chr12	114643103	114646168	-	001183F	disease resistance protein (TIR-NBS-LRR class)%2C putative [Source:TAIR%3BAcc:AT5G17680]	-	GO:0043531	0.009668	0.019352	0.080159	0.021365	0.008079	0	0.017591	0.005743	0	0.489435	0.430169	0.0277	0.285436	0.039921	0.14155	0.237922	0.385449	0.130851	0.363721	0.584199	1.23174	0.060598	0.00944	0.174409	0.045464	0.022341	0.700993	0.064794	0.027289
AH13G07220.1	Chr13	8486178	8524386	-	000396F	disease resistance protein (TIR-NBS-LRR class)%2C putative [Source:TAIR%3BAcc:AT5G17680]	-	GO:0043531;GO:0005515	1.76233	0.675549	1.48591	1.96318	2.95685	0.056017	2.19279	4.6257	0.119834	1.44468	1.13465	1.2833	0.92455	2.24658	0.899154	2.29035	1.50201	1.6434	1.21699	4.87154	2.27018	3.38928	1.72103	5.25928	2.24604	0.690358	1.36009	4.7376	2.92213
AH13G07200.1	Chr13	8451048	8456199	-	000396F	disease resistance protein (TIR-NBS-LRR class)%2C putative [Source:TAIR%3BAcc:AT5G17680]	-	GO:0005515;GO:0043531	0.232313	0.153086	0.217523	0.248904	0.886559	0.02809	0.275343	1.6764	0	0.683794	0.242425	0.3343	0.160509	0.136425	0.050671	0.985165	0.575628	0.578921	0.350572	2.34661	0.680371	0.681458	0.378693	1.7273	0.459365	0.055788	0.527108	0.792023	1.11043
AH13G07180.1	Chr13	8413760	8439125	-	000396F	disease resistance protein (TIR-NBS-LRR class)%2C putative [Source:TAIR%3BAcc:AT5G17680]	-	GO:0005515;GO:0043531	2.91049	1.51954	3.86625	5.02608	5.38197	0.11508	4.30203	5.82899	0.294095	1.56101	0.876681	1.75077	0.402053	1.06529	0.514274	4.94862	1.49873	2.44509	1.27033	7.18188	2.47828	4.51813	3.33958	3.2282	3.37227	1.38405	1.09812	12.7849	6.03717
AH13G05550.1	Chr13	6404289	6405154	+	000037F	Putative disease resistance protein At4g10780 [Source:Uniprot/SWISSPROT%3BAcc:O82484]	-	GO:0043531	0	0	0	0	0	0	0	0	0	0	0	0	0	0	0	0	0	0	0	0	0	0	0	0	0	0	0	0	0
AH13G09870.1	Chr13	12025787	12028272	+	000000F	Disease resistance protein RPP13 [Source:Uniprot/SWISSPROT%3BAcc:Q9M667]	-	GO:0043531	0.263279	0.209296	0.189376	0.196584	0.207879	0.237288	0.051909	0.467357	0.079481	0.827921	0.693971	1.85942	2.61987	0.146952	1.7757	2.19249	1.76434	4.07185	1.14605	2.27847	0.712469	2.36314	0	0.997919	5.70934	0.105647	1.71848	2.00348	2.46468
AH13G09920.1	Chr13	12118376	12121189	+	000000F	Disease resistance protein RPP13 [Source:Uniprot/SWISSPROT%3BAcc:Q9M667]	-	-	2.78065	0.030038	0.042474	0.017112	0.519652	0.071989	0	0.590835	0	0.226931	0.211707	0.080484	0.757411	0.230254	0.326998	2.12706	0.44144	1.3368	0.18997	1.51504	0.29633	1.60464	0.057948	0.065511	1.6621	0	0.6202	2.02706	1.61642
AH13G09930.1	Chr13	12131844	12147575	+	000000F	Disease resistance protein RPP13 [Source:Uniprot/SWISSPROT%3BAcc:Q9M667]	-	GO:0043531	0.292276	0.56223	0.536538	0.333412	0.046131	0.169783	0.079348	0.040238	0.012332	0.565616	0.366713	0.232099	2.51848	0.122112	0.964736	2.73237	1.24818	4.82142	0.846487	0.85943	0.966342	1.22938	0	0.0951	1.36767	0	2.06994	0.520309	2.76324
AH13G10250.1	Chr13	12486784	12501112	-	000000F	Disease resistance protein RPP13 [Source:Uniprot/SWISSPROT%3BAcc:Q9M667]	-	GO:0043531	0.365551	0.348965	0.421777	0.570287	0.343357	0.423827	0.546519	0.829814	0.231042	1.82268	1.52441	2.05561	1.91461	1.56897	2.09241	1.67258	2.89101	2.22069	2.23641	3.80148	3.21744	1.50826	0.090258	1.83775	4.17114	0.453904	4.0624	1.15923	1.71238
AH13G10600.1	Chr13	12934103	12938186	-	000000F	Putative disease resistance protein At3g14460 [Source:Uniprot/SWISSPROT%3BAcc:Q9LRR5]	-	GO:0043531;GO:0046983	0.035003	0.193772	0.015166	0.026448	0.097266	0.189238	0.57718	0.23188	0.466146	0.049179	0.038313	0.363566	0.163839	0.060582	0.057161	0.019079	0.088376	0.096926	0.065489	0.086159	0.122945	0.041379	0.054532	0.161675	0.383374	0.045674	0.065926	0.022864	0.023771
AH13G10610.1	Chr13	12946062	12949934	+	000000F	Putative disease resistance RPP13-like protein 1 [Source:Uniprot/SWISSPROT%3BAcc:Q9LRR4]	-	-	0.086783	0.099122	0.098884	0.146251	0.069021	0	0.164255	0.06399	0.151337	0.017508	0.048819	0.035553	0.128514	0.131383	0.048654	0.123212	0.160112	0.18187	0.114532	0.236955	0.176936	0.098956	0.078873	0.193874	0.312699	0.14929	0.175196	0.135058	0.139946
AH13G10650.1	Chr13	12968843	12973015	-	000000F	Putative disease resistance protein At3g14460 [Source:Uniprot/SWISSPROT%3BAcc:Q9LRR5]	-	-	0	0.027434	0	0.012592	0.009141	0	0	0.012512	0	0.046909	0.020825	0.048795	0	0.082289	0.031822	0.064008	0.028353	0.021211	0.021993	0.216701	0.076537	0	0.011072	0.037711	0.013982	0.297532	0.026318	0.047542	0
AH13G10660.1	Chr13	13007220	13011275	+	000000F	Putative disease resistance protein At3g14460 [Source:Uniprot/SWISSPROT%3BAcc:Q9LRR5]	-	GO:0043531	0.03117	0	0	0	0.015002	0.05391	0	0.225312	0.162045	0.040166	0.096372	0.021879	0.111111	0.169045	0.102712	0.24975	0.119386	0.308478	0.103232	0.234156	0.122811	0.118887	0.257842	0.873928	0.322141	0.876514	0.272444	0.619506	0.178648
AH13G10670.1	Chr13	13024187	13027784	+	000000F	Putative disease resistance RPP13-like protein 1 [Source:Uniprot/SWISSPROT%3BAcc:Q9LRR4]	-	GO:0005515;GO:0043531	0.079073	0	0	0	0	0.019027	0	0	0.022637	0.176101	0.418547	0	0.173348	0.082513	0.184977	0	0.033732	0.035034	0.44374	0.28614	0.46869	0.08862	0.073535	0.294274	0.032881	0.546656	0.5362	0.061412	0.027963
AH13G10720.1	Chr13	13052241	13058362	-	000000F	Putative disease resistance protein At3g14460 [Source:Uniprot/SWISSPROT%3BAcc:Q9LRR5]	-	GO:0043531	1.53321	2.37728	1.47002	1.79425	2.29376	1.16299	3.42161	3.99177	3.28239	2.08951	2.0242	1.44364	2.17549	4.72678	1.90755	2.64385	1.97894	2.82301	3.2593	2.05275	3.0045	1.14821	1.33549	1.98312	2.06851	3.11075	3.48775	1.44101	1.68142
AH13G10730.1	Chr13	13077902	13081381	-	000000F	Putative disease resistance RPP13-like protein 1 [Source:Uniprot/SWISSPROT%3BAcc:Q9LRR4]	-	GO:0043531	0.008815	0	0.03455	0	0.108171	0	0.003692	0.032277	0	0.003247	0.015686	0.04528	0	0.072366	0.009552	0.152591	0.016227	0.159135	0.04241	0.768946	0.34952	0.269488	0.033491	0.090779	0.089875	0.187982	0.220886	0.061143	0.483441
AH13G11410.1	Chr13	13948255	13950953	+	000000F	Putative disease resistance RPP13-like protein 1 [Source:Uniprot/SWISSPROT%3BAcc:Q9LRR4]	-	GO:0043531;GO:0005515	0.238577	0.04233	0.022698	0	0.267219	0	0.03802	0.254863	0	0.064402	0.063099	0	0.086331	0.187832	0.108869	0.317698	0.226438	0.315912	0.112738	0.99645	0.100087	0.149169	0.020404	0.231275	0.168791	0.067729	0.074346	0.640428	0.827646
AH13G11430.1	Chr13	13971060	13974305	+	000000F	Putative disease resistance protein At3g14460 [Source:Uniprot/SWISSPROT%3BAcc:Q9LRR5]	-	GO:0043531	0.784059	1.13167	1.20869	1.36564	2.22479	0.118465	2.18327	2.62775	0.23139	2.50846	2.14388	0.93187	1.89219	2.37758	1.65972	1.93849	2.34367	2.08483	3.77327	8.01999	5.37378	1.30303	1.41983	1.54507	2.99179	2.03156	3.52938	2.28865	1.50519
AH13G11450.1	Chr13	13995089	14014785	+	000000F	Serine/threonine-protein kinase-like protein CCR4 [Source:Uniprot/SWISSPROT%3BAcc:Q9FIJ6]	-	GO:0004672;GO:0005524;GO:0006468;GO:0043531	0.39046	0.139406	0.266977	0.147283	0.875372	0.042814	0.121812	1.29956	0.035914	0.126356	0.051745	0.130532	0.077832	0.117159	0.039583	0.422174	0.115383	0.281021	0.116848	1.13886	0.320944	0.638667	0.434583	1.3546	1.03184	0.746463	0.127828	0.462789	0.121451
AH13G19940.1	Chr13	31021188	31027237	+	000418F	Disease resistance protein RPS2 [Source:Uniprot/SWISSPROT%3BAcc:Q42484]	-	GO:0043531	1.58827	0.873573	1.28675	1.01936	2.61725	0.485921	1.6509	2.48215	1.42791	0.697017	0.701398	0.39928	0.759608	1.3102	0.548187	1.29397	0.812852	1.30398	1.03053	0.940829	2.2758	0.997507	1.69147	1.45739	1.85591	1.85217	2.17974	2.19299	1.44411
AH13G41620.1	Chr13	128424194	128425416	+	000867F	Putative disease resistance RPP13-like protein 1 [Source:Uniprot/SWISSPROT%3BAcc:Q9LRR4]	-	-	0.979706	1.67332	1.08754	1.23522	0.940292	1.05419	0.712568	0.582806	2.2545	0.659087	0.420256	0.994347	0.510087	1.60973	0.419771	0.371681	0.967821	0.762627	1.38255	1.25653	2.19058	0.574829	0.553153	0.58866	0.446407	0.667235	1.14747	0.955142	1.51178
AH13G48260.1	Chr13	137432500	137446354	-	000061F	disease resistance protein (TIR-NBS-LRR class)%2C putative [Source:TAIR%3BAcc:AT5G17680]	-	GO:0043531	1.82522	2.76227	2.50977	3.02792	2.24974	1.04665	1.71961	2.79354	0.640899	1.57746	2.42518	5.02336	1.91851	0.199355	2.48465	2.03522	1.91351	1.36287	2.09233	1.89608	0.982443	2.19664	1.31034	2.20126	2.2338	0.526396	1.53675	0.761925	1.0308
AH13G53210.1	Chr13	142922537	142927865	+	000233F	target of AVRB operation1 [Source:TAIR%3BAcc:AT5G44510]	-	GO:0043531	0.299466	0.031738	0.115362	0.004143	0.103215	0	0.335302	0.411567	0	0.020545	0.033345	0.870493	0.190346	0.221715	0.032441	0.197341	0.078398	0.143395	0.016378	0	0.137563	0.383223	0.408349	1.18314	1.21645	1.07625	0.035961	0.250901	0.4018
AH13G53190.1	Chr13	142918119	142919653	+	000233F	Putative disease resistance RPP13-like protein 1 [Source:Uniprot/SWISSPROT%3BAcc:Q9LRR4]	-	-	0	0	0	0	0	0	0	0	0	0	0	0	0	0	0	0	0	0	0	0	0	0	0	0	0	0	0	0	0
AH13G53180.1	Chr13	142912015	142914474	-	000233F	Putative disease resistance protein At3g14460 [Source:Uniprot/SWISSPROT%3BAcc:Q9LRR5]	-	GO:0043531	0	0.101919	0.341582	0.13883	0.043061	0	0.045487	0.035374	0	0	0.010848	0	0.163112	0	0	1.25534	0.262389	0.169769	0.324227	0.426565	0.223149	0.319252	0	0.107715	0.258748	0.11208	0.057093	0.332113	0.645379
AH13G53170.1	Chr13	142908988	142911358	+	000233F	Putative disease resistance RPP13-like protein 1 [Source:Uniprot/SWISSPROT%3BAcc:Q9LRR4]	-	GO:0043531	0.01578	0.058206	0	0.023247	0	0	0	0	0	0.076971	0.119438	0	0	0.030928	0.092379	0.015624	0.187986	0.158783	0.039262	0.143024	0.018543	0.083977	0.018891	0.073855	0.026576	0.012404	0.057753	0.001425	0.025435
AH03G48660.1	Chr03	136961961	136974704	-	000163F	disease resistance protein (TIR-NBS-LRR class)%2C putative [Source:TAIR%3BAcc:AT5G17680]	-	GO:0043531	2.19045	3.40484	2.82764	3.65858	2.67258	1.61683	3.78801	3.55543	2.1987	2.47445	2.81651	6.60102	2.18163	2.07891	3.27227	4.32083	3.73683	3.09792	2.8806	9.09993	2.6064	4.13721	2.35486	3.42564	4.31654	2.72088	2.42567	2.9921	3.47802
AH05G40870.1	Chr05	115233943	115253496	+	000365F	UDP-Glycosyltransferase superfamily protein [Source:TAIR%3BAcc:AT5G65685]	-	GO:0043531	8.23289	10.5975	9.44212	10.7253	7.8655	4.11594	9.59155	7.60007	5.23371	10.3335	10.4598	8.79357	8.45799	14.8024	9.65288	7.42858	10.4793	8.68172	12.1015	11.4023	14.6084	6.10111	8.11059	6.22667	9.14691	11.8535	13.2854	6.8924	6.48609
AH05G41490.1	Chr05	116077028	116082215	-	000365F	Putative disease resistance RPP13-like protein 1 [Source:Uniprot/SWISSPROT%3BAcc:Q9LRR4]	-	GO:0005515;GO:0043531	0.128718	0.294302	0.5478	0.511722	0.578592	0.175819	1.41443	1.04868	0.341849	0.60533	0.591113	0.441213	1.26909	1.57121	0.538978	1.20868	0.623223	1.85127	1.00168	1.28477	0.964154	0.346307	0.637825	0.701587	0.880239	0.257958	1.45589	0.540286	0.494863
AH14G07190.1	Chr14	9479021	9481005	+	000121F	Putative disease resistance RPP13-like protein 1 [Source:Uniprot/SWISSPROT%3BAcc:Q9LRR4]	-	-	0.032658	0.021851	0.00416	0.186357	0.043704	0	0.036698	0.027397	0	0.034219	0	0.223388	0.056147	0.03909	0	0.032411	0.043374	0.041559	0.026112	0.089328	0.034575	0.113637	0	0.025766	0.111219	0	0.107172	0.028191	0.070635
AH14G17960.1	Chr14	38116957	38123153	-	000272F	disease resistance protein (TIR-NBS-LRR class)%2C putative [Source:TAIR%3BAcc:AT5G17680]	-	GO:0005515;GO:0007165;GO:0043531	0.161092	0.080127	0.158992	0.027233	0.153005	0.072548	0.195356	0.148235	0.194613	0.070194	0.071516	0.010444	0.033229	0.124761	0.093668	0.17526	0.063218	0.166366	0.079809	0.827761	0.118792	0.033604	0.127348	0.209749	0.162352	0.261204	0.16573	0.107827	0.084978
AH14G35270.1	Chr14	119178662	119191569	-	7507	disease resistance protein (TIR-NBS-LRR class)%2C putative [Source:TAIR%3BAcc:AT5G17680]	-	GO:0043531	0.268144	0.396869	0.239508	0.33236	0.621459	0.054172	0.914387	0.667761	0.063072	0.227528	0.110694	0.584208	0.210114	0.85495	0.216198	0.442437	0.272126	0.48711	0.336495	1.62291	0.663903	0.725787	0.226315	0.921149	1.38712	0.555427	0.652551	0.632661	0.694235
AH13G00750.1	Chr13	732007	736382	+	001102F	disease resistance protein (TIR-NBS-LRR class)%2C putative [Source:TAIR%3BAcc:AT5G17680]	-	GO:0005515;GO:0007165;GO:0043531	3.47258	1.3232	0.357676	0.523501	3.79568	0.305633	2.11802	4.82409	0.275022	0.349842	0.462686	1.69023	0.77324	0.387117	0.483615	1.00193	0.717192	1.56112	0.606243	1.6567	0.797957	4.51171	1.29943	1.40075	3.17118	0.63958	0.774073	3.52974	3.06062
AH04G29340.1	Chr04	112257086	112261345	-	000605F	disease resistance protein (TIR-NBS-LRR class)%2C putative [Source:TAIR%3BAcc:AT5G17680]	-	GO:0043531	0.460359	0.077031	0.239234	0.165656	0.691416	0	0.194823	0.967585	0	0.05032	0	0.198882	0	0.031342	0	0.283851	0.145533	0.457777	0.094094	0.620867	0.064117	1.11666	0.685019	2.35493	0.753249	4.09519	0.034455	1.48839	0.568876
AH04G29420.1	Chr04	112361989	112410614	+	000605F	Calcium-dependent lipid-binding (CaLB domain) family protein [Source:TAIR%3BAcc:AT3G61050]	-	GO:0005515;GO:0008289;GO:0043531	0.926458	0.382593	0.530208	0.527969	1.73378	0.016475	1.21963	1.74696	0.076907	0.210088	0.202452	0.204439	0.302401	0.364712	0.153903	0.495653	0.285881	0.496643	0.407097	0.406575	0.881931	0.793827	0.232753	0.78224	1.06381	0.432147	0.942823	0.946554	0.593618
AH14G32050.1	Chr14	112592706	112609165	+	000039F	Putative disease resistance RPP13-like protein 1 [Source:Uniprot/SWISSPROT%3BAcc:Q9LRR4]	-	GO:0005515;GO:0043531	0.243999	0.030138	0.033488	0.135878	0.653107	0	0.143268	0.443446	0	0.212914	0.03512	0.046404	0.064106	0.150808	0.049446	0.042719	0.050654	0.024943	0.085792	0.092578	0.119824	0.225012	0.572314	3.83534	0.267619	1.33099	0.099671	0	0
AH14G32010.1	Chr14	112522072	112539807	-	000039F	Putative disease resistance protein At3g14460 [Source:Uniprot/SWISSPROT%3BAcc:Q9LRR5]	-	GO:0005515;GO:0043531	0.15783	0.200366	0.268406	0.289751	0.195577	0.195444	0.48073	0.269058	0.517631	0.120868	0.092442	0.242236	0.167517	0.436022	0.074954	0.089251	0.113459	0.330893	0.152553	0.222401	0.072318	0.06899	0.116369	0.208018	0.333474	0.060706	0.213772	0.180316	0.168771
AH14G31980.1	Chr14	112492656	112497219	+	000039F	Putative disease resistance RPP13-like protein 1 [Source:Uniprot/SWISSPROT%3BAcc:Q9LRR4]	-	GO:0005515;GO:0043531	0.305571	0.232551	0.52509	0.492226	0.286328	0.01299	0.856018	0.391869	0.042669	0.905133	1.06981	0.281634	0.804112	0.63333	0.775341	0.520221	0.916893	0.816227	1.30992	0.764357	1.31737	0.464755	0.083305	0.313532	0.598468	0.029881	1.42046	0.910309	0.603396
AH14G31580.1	Chr14	111642879	111671423	+	000039F	Probable disease resistance protein At4g27220 [Source:Uniprot/SWISSPROT%3BAcc:O81825]	-	GO:0043531	1.90549	0.170347	0.450814	0.379217	2.41216	0.013958	0.556765	2.85198	0.015135	0.438577	0.351578	0.344111	0.465182	0.359582	0.153008	0.647314	0.460353	0.921254	0.53769	0.434351	1.54773	1.27153	0.665461	0.870728	0.994924	0.344061	1.09856	2.02882	0.995912
AH14G31510.1	Chr14	111464808	111469346	-	000039F	disease resistance protein (TIR-NBS-LRR class)%2C putative [Source:TAIR%3BAcc:AT5G17680]	-	GO:0043531;GO:0005515;GO:0007165	0.312834	0.052187	0.01638	0.153237	0.628944	0	0.003973	0.907947	0	0.014868	0.01358	0.274983	0.009974	0.009474	0	0.15035	0.056061	0.380929	0.010943	0.224636	0.163337	0.81251	0.870376	3.70092	0.638155	3.13295	0.103209	1.42212	0.581986
AH14G32880.1	Chr14	114067563	114072403	-	000431F	Putative disease resistance protein At1g50180 [Source:Uniprot/SWISSPROT%3BAcc:Q9SX38]	-	GO:0043531	0	0	0	0.015466	0	0	0	0	0	0	0	0	0.017445	0	0.015769	0	0	0	0	0.024842	0.01411	0	0	0	0	0	0	0.016516	0
AH14G34600.1	Chr14	117729926	117734877	-	000311F	disease resistance protein (TIR-NBS-LRR class)%2C putative [Source:TAIR%3BAcc:AT5G17680]	-	GO:0043531	1.81989	0.118185	0.090031	0.080116	1.91171	0	0.085098	1.71206	0.05574	0.119256	0.128358	0.203644	0.052279	0.624188	0.204853	0.739533	0.42883	0.750913	0.297386	2.22781	0.559741	2.721	0.811146	1.33363	1.28094	2.42133	0.408168	2.21396	1.24636
AH14G34630.1	Chr14	117755440	117770779	-	000311F	disease resistance protein (TIR-NBS-LRR class)%2C putative [Source:TAIR%3BAcc:AT5G17680]	-	GO:0043531	1.26419	0.159238	0.086608	0.096606	1.36777	0.164589	0.064221	1.62401	0.662077	0.298737	0.238451	0.717034	0.433187	1.06946	0.321753	1.12801	0.364873	0.747014	0.503657	2.40448	0.860033	2.67432	0.747135	0.805026	1.98379	0.77446	0.602842	2.45941	1.31835
AH14G34700.1	Chr14	117857158	117859856	+	000311F	disease resistance protein (TIR-NBS-LRR class)%2C putative [Source:TAIR%3BAcc:AT5G17680]	-	GO:0043531	1.98912	0.55731	1.00505	1.25846	3.91785	0.233053	2.01307	7.95889	0.255433	5.88656	3.66879	1.32069	2.76575	1.00985	2.5818	10.8274	6.25531	4.23886	4.75193	6.50195	6.24364	11.3972	2.43265	6.24371	7.24193	2.32206	4.39194	7.32498	7.47926
AH14G34730.1	Chr14	117920701	117952201	+	000311F	disease resistance protein (TIR-NBS-LRR class)%2C putative [Source:TAIR%3BAcc:AT5G17680]	-	GO:0005515;GO:0007165;GO:0043531	1.1856	0.374941	0.415287	0.641743	1.43155	0.050521	1.02252	1.55823	0.069562	0.606059	0.436089	0.285901	0.660699	1.10681	0.566368	1.0076	0.706637	1.05625	0.656433	1.51861	1.10311	0.844474	0.592357	0.934941	0.587539	0.73371	1.25568	1.68715	1.23441
AH14G34740.1	Chr14	117971996	117988347	+	000311F	disease resistance protein (TIR-NBS-LRR class)%2C putative [Source:TAIR%3BAcc:AT5G17680]	-	GO:0043531	0	0.073874	0	0.004158	0.008341	0	0.038148	0.062698	0.046886	0.039429	0.030349	0.001171	0.084847	0.045408	0.017936	0.018467	0.01567	0.115883	0.052383	0.103326	0.113789	0.003127	0.049219	0.068004	0.021191	0.00014	0.128338	0.087616	0.046088
AH14G34760.1	Chr14	117988452	118015917	+	000311F	disease resistance protein (TIR-NBS-LRR class)%2C putative [Source:TAIR%3BAcc:AT5G17680]	-	GO:0043531	0.099647	0.096862	0.023589	0.071535	0.779543	0	0.003881	1.02586	0.024136	0.144867	0.261485	0.066777	0.228719	0.164334	0.189956	0.115016	0.161577	0.099985	0.195419	0.150346	0.231271	0.695705	0.593967	2.52863	0.267826	0.269321	0.231133	0.058394	0.193212
AH14G34790.1	Chr14	118031907	118039708	+	000311F	disease resistance protein (TIR-NBS-LRR class)%2C putative [Source:TAIR%3BAcc:AT5G17680]	-	GO:0043531	0.441537	0.752013	0.589219	0.461401	0.386082	0.223217	0.620736	0.699387	0.287092	1.30169	0.777101	0.811589	1.10818	1.22533	1.10744	1.43035	1.10543	0.95335	1.62576	0.598904	1.44634	1.2283	0.421676	1.55866	1.80958	1.64872	1.93027	0.744975	1.35801
AH14G34800.1	Chr14	118040467	118045015	-	000311F	disease resistance protein (TIR-NBS-LRR class)%2C putative [Source:TAIR%3BAcc:AT5G17680]	-	GO:0005515;GO:0007165;GO:0043531	0.045272	0.149982	0.1818	0.119025	0.240566	0.098141	0.267332	0.422252	0.046323	0.12451	0.069392	0.103094	0.198236	0.06422	0.132908	0.267473	0.127629	0.297621	0.141291	0.143151	0.165731	0.41069	0.602659	0.985798	0.516726	0.404533	0.225166	1.02731	0.211875
AH14G34810.1	Chr14	118057338	118061015	+	000311F	disease resistance protein (TIR-NBS-LRR class)%2C putative [Source:TAIR%3BAcc:AT5G17680]	-	GO:0043531	0	0	0	0	0	0	0	0	0	0	0	0	0	0	0	0.019645	0	0	0	0	0	0	0	0	0	0	0	0	0
AH14G34860.1	Chr14	118101794	118107486	+	000311F	disease resistance protein (TIR-NBS-LRR class)%2C putative [Source:TAIR%3BAcc:AT5G17680]	-	GO:0043531	4.73968	4.36799	4.6921	4.12827	5.29244	0.875793	2.98128	6.73404	1.386	3.14697	1.60064	3.63606	2.06977	3.33779	2.04452	11.308	8.05377	7.27631	8.16586	16.4166	3.03264	15.0903	3.36971	4.98732	3.89061	4.00848	2.31787	12.3157	13.6518
AH14G34870.1	Chr14	118111039	118114262	+	000311F	disease resistance protein (TIR-NBS-LRR class)%2C putative [Source:TAIR%3BAcc:AT5G17680]	-	GO:0043531	0.261098	0.092831	0.089519	0.043578	0.419736	0	0.688274	0.243173	0.140285	0.15981	0.145639	0.127035	0.070102	0.081609	0.08047	0.085543	0.610728	0.22389	0.514193	1.00485	0.444875	0.762845	0.51064	1.17484	1.13025	0.450916	0.267341	1.12551	0.335414
AH14G34880.1	Chr14	118116929	118117345	+	000311F	disease resistance protein (TIR-NBS-LRR class)%2C putative [Source:TAIR%3BAcc:AT4G36140]	-	-	0	0	0	0	0	0	0.200815	0.337533	0	0	0	0	0	0	0	0	0	0.274812	0	1.97	0	0	0.061963	0.056714	0.027657	0	0	0.087601	0
AH14G34890.1	Chr14	118128481	118129882	+	000311F	disease resistance protein (TIR-NBS-LRR class)%2C putative [Source:TAIR%3BAcc:AT5G17680]	-	GO:0043531	0	0	0	0	0	0	0	0	0	0.016698	0	0	0	0	0	0	0	0	0	1.44534	0	0	0.010727	0.061829	0	0	0	0	0
AH14G34900.1	Chr14	118169152	118183120	+	000311F	disease resistance protein (TIR-NBS-LRR class)%2C putative [Source:TAIR%3BAcc:AT5G17680]	-	GO:0005515;GO:0007165;GO:0043531	0.77522	0.190977	0.294043	0.158901	0.705431	0.011678	0.06979	0.821307	0	0.134312	0.150618	1.27278	0.094512	0.100466	0.047985	0.731833	0.270773	0.666482	0.467769	5.06852	0.534352	3.19542	0.982219	4.64099	3.13417	1.7147	0.324734	2.31095	0.889337
AH14G34940.1	Chr14	118213477	118254141	+	000311F	disease resistance protein (TIR-NBS-LRR class)%2C putative [Source:TAIR%3BAcc:AT5G17680]	-	GO:0043531	0.05591	0.097274	0.064175	0.128575	0.11392	0.083277	0.219935	0.216827	0.131274	0.063703	0.040458	0.116544	0.050036	0.152917	0.090589	0.11657	0.084559	0.127874	0.087826	0.341024	0.15887	0.196387	0.087042	0.256939	0.313664	0.287721	0.144475	0.232617	0.240332
AH14G34980.1	Chr14	118286256	118289442	+	000311F	disease resistance protein (TIR-NBS-LRR class)%2C putative [Source:TAIR%3BAcc:AT5G17680]	-	GO:0043531	0.072459	0	0.027311	0.022417	0.204902	0	0.073529	0.166786	0.108245	0.13193	0.107632	0.028481	0.276793	0.164418	0.233149	0.165383	0.237641	0.11808	0.144714	0.309059	0.36716	0.309732	0.210034	0.420678	0.289539	0.467698	0.238551	0.214705	0.194548
AH14G42550.1	Chr14	129416641	129419301	+	000144F	Disease resistance protein (CC-NBS-LRR class) family [Source:TAIR%3BAcc:AT1G53350]	-	GO:0043531	0.714991	0.406732	0.482056	0.26906	1.0525	0.027304	1.35603	1.76416	0	0.11121	0.286186	1.22541	0.294358	0.813571	0.272169	0.882997	0.413511	1.09268	0.22337	1.70412	0.299728	0.957644	0.624495	1.7919	1.3327	0.755577	0.426326	1.27857	0.838485
AH14G42530.1	Chr14	129378791	129414615	+	000144F	Putative disease resistance RPP13-like protein 3 [Source:Uniprot/SWISSPROT%3BAcc:Q9STE7]	-	GO:0043531	0.166095	0	0.019383	0.01128	0.262302	0	0.084498	0.33799	0	0.002716	0.008356	0.074413	0.028066	0	0.027759	0.041449	0.025259	0.047312	0.025661	0.107441	0.039853	0.472601	0.327219	1.57687	0.848428	0.602492	0.032075	0.100733	0.048772
AH14G42520.1	Chr14	129362989	129368757	-	000144F	Disease resistance protein RPP13 [Source:Uniprot/SWISSPROT%3BAcc:Q9M667]	-	GO:0043531	1.56357	0.903288	0.925201	0.927277	3.32088	0.640523	1.36231	3.99896	0.356528	0.805393	0.746707	1.63544	1.12216	0.671388	0.956184	2.9317	1.64585	1.84839	1.18375	3.25915	2.03583	5.73981	1.44132	4.3833	5.06053	2.48792	1.46856	4.13932	3.92566
AH14G42510.1	Chr14	129359152	129361586	-	000144F	Disease resistance protein RPP13 [Source:Uniprot/SWISSPROT%3BAcc:Q9M667]	-	GO:0043531	0.051813	0	0	0	0.025534	0	0	0.015614	0	0	0	0	0	0	0	0	0	0.040629	0	0.026613	0	0.040231	0.057335	0	0.018659	0.085574	0	0.048818	0
AH14G42500.1	Chr14	129345196	129358288	+	000144F	Disease resistance protein RPP13 [Source:Uniprot/SWISSPROT%3BAcc:Q9M667]	-	GO:0043531	1.62755	0.970815	0.85534	1.33998	3.9611	0.977901	1.97502	4.73285	0.611234	0.91457	0.804275	1.72377	1.55803	0.890576	1.05825	3.25294	2.00033	2.24732	1.40778	4.3025	2.92647	5.38417	1.75764	4.6326	6.97191	1.92893	2.36101	4.8967	4.66943
AH14G42490.1	Chr14	129341633	129344958	+	000144F	Disease resistance protein RPP13 [Source:Uniprot/SWISSPROT%3BAcc:Q9M667]	-	GO:0005515;GO:0007165;GO:0043531	0.132135	0.05595	0.077812	0.047025	0.27643	0.021685	0.130863	0.036755	0	1.75903	1.19399	0.618486	0.637148	7.90247	0.792614	0.167345	0.751788	0.172194	1.57251	0.348406	2.81694	0.366634	0.716855	2.46033	2.77484	0.720282	1.54926	0.758617	0.041471
AH14G42400.1	Chr14	129227453	129246480	-	000144F	Disease resistance protein RPP8 [Source:Uniprot/SWISSPROT%3BAcc:Q8W4J9]	-	GO:0043531	0.56172	0.007091	0.013306	0.000306	0.229058	0.004054	0.002209	0.436803	0.003123	0.010062	0.025888	0.333438	0.016195	0.087137	0.063785	0.06628	0.004753	0.058947	0.031636	0.132856	0.025363	0.187578	0.426913	0.769203	0.743969	0.412345	0.024604	0.186493	0.085994
AH14G42360.1	Chr14	129193992	129194822	-	000144F	Disease resistance protein (TIR-NBS-LRR class) family [Source:TAIR%3BAcc:AT4G16860]	-	-	1.94859	0.068883	0.181908	0.068099	1.85037	0	0.353465	1.46633	0	0.100673	0	5.09502	0.123181	1.06915	0.23222	0.225339	0	0.099373	0.107127	0.060613	0.60421	1.90701	0.66456	9.91854	8.70913	3.0435	0.312559	1.12987	0.123203
AH14G42220.1	Chr14	129099330	129101855	-	000144F	Disease resistance protein RPP13 [Source:Uniprot/SWISSPROT%3BAcc:Q9M667]	-	-	1.04455	1.63835	2.58988	1.59907	0.654454	0.122301	0.625185	1.433	0.056274	1.62059	1.30004	0.618519	1.50122	0.624931	0.838749	2.33203	2.60007	2.9367	2.02058	1.77466	1.71097	3.40021	0.459703	2.40363	3.56922	2.32053	2.29226	1.79553	3.13061
AH14G41990.1	Chr14	128735910	128739508	+	000144F	Disease resistance protein (CC-NBS-LRR class) family [Source:TAIR%3BAcc:AT1G53350]	-	GO:0005515;GO:0007165;GO:0043531	0.05316	0	0	0	0.114146	0	0.149113	0.377824	0	0	0	0	0	0	0	0	0	0	0.028276	0	0	0	0.170624	0.248856	0.034742	0	0	0.016297	0
AH14G41970.1	Chr14	128688810	128713816	+	000144F	Disease resistance protein (CC-NBS-LRR class) family [Source:TAIR%3BAcc:AT1G53350]	-	GO:0043531	0.243314	0.406128	0.293526	0.348804	0.160507	0.183752	0.417449	0.237653	0.337773	0.241459	0.190638	0.19952	0.37593	0.562042	0.480805	0.618762	0.655633	1.07589	0.604384	0.672823	0.400692	0.383867	0.284312	0.236492	0.337039	0.368283	1.08377	0.792266	0.578261
AH14G41960.1	Chr14	128676972	128680417	+	000144F	Disease resistance protein (CC-NBS-LRR class) family [Source:TAIR%3BAcc:AT1G53350]	-	GO:0043531;GO:0005515;GO:0007165	0.273003	0.17158	0.153957	0.289	0.198305	0.021437	1.20123	0.541879	0.013763	0.084574	0.196864	0.094754	0.159207	0.161486	0.245151	0.410511	0.142001	0.634875	0.222625	0.540432	0.312543	0.462271	0.166449	0.352571	0.196979	0.069635	0.475419	0.954597	0.44613
AH14G41950.1	Chr14	128633747	128635957	+	000144F	Disease resistance protein (TIR-NBS-LRR class) family [Source:TAIR%3BAcc:AT5G48770]	-	GO:0043531	0	0	0	0	0	0.002326	0	0	0	0	0	0.048479	0.042598	0.004468	0.035985	0.028722	0	0.007315	0	0	0.085219	0	0.326022	0.311453	0.154125	0.181791	0	0	0
AH14G41920.1	Chr14	128586019	128592181	+	000144F	Disease resistance protein (TIR-NBS-LRR class) family [Source:TAIR%3BAcc:AT5G48770]	-	GO:0043531	0	0	0	0	0	0	0	0	0	0	0	0	0	0	0	0	0	0	0	0	0	0	0	0	0	0	0	0	0
AH14G41900.1	Chr14	128561166	128565223	+	000144F	Disease resistance protein (CC-NBS-LRR class) family [Source:TAIR%3BAcc:AT1G53350]	-	GO:0005515;GO:0007165;GO:0043531	0.245521	0.113133	0.02464	0.04297	0.029697	0.123974	0.150273	0.063829	0.473905	0.249287	0.271694	0.334964	0.202747	0.829842	0.400273	0.410435	0.182972	0.214825	0.304875	0.654856	0.598876	0.26723	0.145205	0.318678	0.441521	0.618252	1.14362	0.157613	0.041587
AH14G41810.1	Chr14	128362510	128365220	+	000144F	Probable disease resistance protein At4g27220 [Source:Uniprot/SWISSPROT%3BAcc:O81825]	-	GO:0005515;GO:0043531	0.080898	0.0918	0.29457	0.176597	0.035081	0.022782	0.440089	0.0669	0.032	0.087628	0.148288	0.045106	0.116443	0.067875	0.160535	0.180117	0.089304	0.250066	0.167242	0.337775	0.026372	0.179637	1.54424	0.913584	0.511397	0.969488	0.051765	0.089447	0.128584
AH14G41790.1	Chr14	128333605	128340032	+	000144F	Probable disease resistance protein At4g27220 [Source:Uniprot/SWISSPROT%3BAcc:O81825]	K08596	GO:0005515;GO:0043531	0.370381	0.021682	0.057377	0.128723	0.224061	0.010018	0.246941	0.417665	0.016073	0.03661	0	0.027438	0.094918	0.079142	0.078478	0.132048	0.109548	0.19057	0.094963	1.18635	0.210854	0.097852	7.05318	1.03536	0.178134	0.059744	0.1473	0.356741	0.174254
AH14G41780.1	Chr14	128312951	128317601	+	000144F	Probable disease resistance protein At4g27220 [Source:Uniprot/SWISSPROT%3BAcc:O81825]	-	GO:0005515;GO:0043531	0.084865	0	0.018767	0	0.184309	0	0.019228	0.115541	0	0.077794	0	0.074253	0.015992	0.26066	0.127686	0.490534	0.346099	0.514542	0.041112	3.28454	0.346524	0.187371	0.053722	0.506728	0.082365	0.078767	0.29581	0.613702	0.753893
AH14G41490.1	Chr14	127880592	127896437	+	000144F	Cofactor-independent phosphoglycerate mutase [Source:TAIR%3BAcc:AT3G30841]	-	GO:0003824;GO:0046537;GO:0046872;GO:0003899;GO:0005666;GO:0006359;GO:0043531	0.752157	3.63506	4.63743	6.19539	2.28798	2.63598	5.87094	3.88234	2.34524	1.37278	1.0288	2.42325	1.27723	1.80292	1.4381	2.91444	1.11476	1.13845	1.19515	0.687036	1.66277	1.77019	1.23913	2.80853	2.96549	2.00565	1.26763	1.41507	0.899596
AH14G40700.1	Chr14	126935928	126942781	-	000144F	Putative disease resistance protein At1g50180 [Source:Uniprot/SWISSPROT%3BAcc:Q9SX38]	-	GO:0043531	2.06656	0.390722	0.335475	0.341458	1.0589	0.161611	0.374317	1.91198	0.040377	0.996061	1.14776	3.94311	1.24057	2.61712	1.55183	1.88386	1.60108	2.4684	1.13558	4.25491	1.27975	1.32646	0.75331	1.93624	2.57046	1.67492	1.254	2.35104	2.61905
AH14G43570.1	Chr14	130511735	130520776	+	000444F	Disease resistance protein RPP13 [Source:Uniprot/SWISSPROT%3BAcc:Q9M667]	K13457(RPM1, RPS3; disease resistance protein RPM1)	GO:0043531	0.838713	0.847323	1.22042	1.1631	0.504347	0.309172	0.886652	0.82166	0.242888	0.763829	0.830502	1.28883	1.22334	1.29855	1.92419	1.73027	0.9	1.32041	0.68345	1.70437	0.662723	1.29743	1.36367	2.06979	1.30113	1.14878	0.88207	0.790094	1.28236
AH14G43960.1	Chr14	130909674	130942885	+	000444F	Probable disease resistance protein At1g58390 [Source:Uniprot/SWISSPROT%3BAcc:Q8W474]	-	GO:0043531	0.994998	0.213478	0.499085	0.678197	0.944312	0.021555	1.0545	2.63165	0.025208	0.589835	0.689005	0.118901	0.221994	0.101479	0.355356	0.573005	0.458482	0.252289	0.639354	1.10474	0.554774	1.37276	1.27992	5.03958	2.00746	2.43361	0.680409	0.733383	0.319672
AH14G43990.1	Chr14	130946053	130948611	+	000444F	Disease resistance protein (CC-NBS-LRR class) family [Source:TAIR%3BAcc:AT1G53350]	-	-	0	0.031242	0	0.018406	0.00509	0	0	0	0	0.018262	0	0	0.014967	0	0.011952	0.036496	0.046781	0.010735	0	0	0	0.008501	0	0.062288	0.001064	0.069381	0	0.028563	0.096692
AH14G44010.1	Chr14	130957616	130960122	+	000444F	Disease resistance protein RPP13 [Source:Uniprot/SWISSPROT%3BAcc:Q9M667]	-	GO:0043531	0.04535	0.033513	0.004243	0	0.027855	0	0	0.029331	0	0.049044	0.056276	0.016268	0.016557	0.039789	0.055269	0.223111	0.065798	0.15901	0.064281	0.121371	0.071462	0.104368	0.060274	0.382106	0.101125	0.400859	0.027319	0.008926	0.037835
AH14G44210.1	Chr14	131111256	131123352	+	000444F	Protein of unknown function (DUF1664) [Source:TAIR%3BAcc:AT1G24265]	-	GO:0005515;GO:0007165;GO:0043531	6.42717	9.04719	7.97202	9.14473	12.8761	3.50375	12.7374	15.7625	3.94087	4.92208	4.41384	6.04654	5.91849	8.93323	5.59983	8.01336	5.61044	9.74581	7.53812	15.6452	6.69377	7.61823	16.2982	13.4774	14.0243	10.6866	7.64266	11.0437	5.64237
AH15G02080.1	Chr15	3240891	3246215	-	000416F	Probable disease resistance protein At5g66900 [Source:Uniprot/SWISSPROT%3BAcc:Q9FKZ1]	-	GO:0043531	1.00517	0.154371	0.112037	0.139761	1.35326	5.29416	0.283005	1.41536	15.5938	0.278423	0.295173	0.931968	0.750034	0.436095	0.746819	0.949825	0.808602	1.77787	0.508285	2.40131	0.547382	2.77827	1.22387	3.21564	2.48261	3.05708	0.551155	1.53564	4.01135
AH03G07810.1	Chr03	9229124	9234239	+	000806F	Disease resistance RPP8-like protein 3 [Source:Uniprot/SWISSPROT%3BAcc:Q9FJB5]	-	GO:0043531	0.465236	0.045678	0.069416	0.047307	0.180926	0.145475	0.088703	0.079897	0.30761	0.239276	0.65477	9.68132	0.251651	0.314282	0.577253	2.29115	1.13647	3.21475	0.451449	15.321	0.846126	1.50629	0.346754	1.5569	9.71633	0.120398	1.00196	3.38748	0.827455
AH03G07830.1	Chr03	9245152	9248859	+	000806F	Disease resistance RPP8-like protein 3 [Source:Uniprot/SWISSPROT%3BAcc:Q9FJB5]	-	GO:0043531	0.033574	0	0	0	0.035068	0	0	0.045259	0	0	0	0.084314	0	0	0.010573	0.008191	0	0	0	0.077135	0	0.056645	0.016205	0.036502	0.222421	0.016516	0	0.151766	0
AH15G13540.1	Chr15	25828811	25836680	+	000046F	disease resistance protein (TIR-NBS-LRR class)%2C putative [Source:TAIR%3BAcc:AT5G17680]	-	GO:0043531	0.072296	0.053714	0.139663	0.056776	0.027008	0	0.209445	0	0	0.13734	0.142529	0.023189	0.076084	0.013813	0.067474	0.034667	0.092752	0.11143	0.08562	0.060148	0.054108	0.24545	0.02845	1.21787	0.215057	1.65862	0.068263	0	0.025648
AH15G13560.1	Chr15	25868411	25879395	-	000046F	disease resistance protein (TIR-NBS-LRR class)%2C putative [Source:TAIR%3BAcc:AT5G17680]	-	GO:0043531	1.44924	2.06142	1.76676	2.19036	1.60096	1.29498	2.20581	1.60427	1.67945	0.892602	0.884915	1.23056	1.19111	2.50998	0.920652	1.3918	1.12149	1.28584	1.36626	1.08298	1.63973	1.22172	1.27991	1.02113	1.4799	1.93685	1.35176	0.768348	1.22067
AH15G13610.1	Chr15	26179837	26185457	-	000046F	transmembrane receptors%3BATP binding [Source:TAIR%3BAcc:AT1G27170]	-	GO:0005515;GO:0043531	1.51812	0.155267	0.300647	0.14539	1.54423	0.081706	0.525939	1.73111	0.010637	0.617707	0.434989	0.431622	0.441034	0.473163	0.632905	2.6938	1.1101	3.27648	0.726418	5.73965	0.875092	2.3847	0.252359	0.563033	0.823518	0.389708	0.810519	3.4618	2.93488
AH15G13620.1	Chr15	26189294	26197738	+	000046F	transmembrane receptors%3BATP binding [Source:TAIR%3BAcc:AT1G27170]	-	GO:0043531	0.69104	0.178756	0.051906	0.036423	1.20562	0.07356	0.244934	0.862064	0.047899	0.322019	0.29437	0.457081	0.495422	0.449457	0.490828	1.22545	0.571172	1.7445	0.611048	2.5824	0.822764	0.843724	0.403538	0.105444	0.21329	0.030517	0.432402	1.7078	1.03701
AH15G12330.1	Chr15	22267358	22269791	+	000330F	Putative disease resistance RPP13-like protein 1 [Source:Uniprot/SWISSPROT%3BAcc:Q9LRR4]	-	GO:0043531	0	0	0	0	0	0	0	0	0	0	0	0.12908	0	0	0	0	0	0	0	0	0.006681	0	0	0.008502	0	0	0	0.026661	0
AH18G35780.1	Chr18	128553179	128558428	+	001351F	disease resistance protein (TIR-NBS-LRR class)%2C putative [Source:TAIR%3BAcc:AT5G17680]	-	GO:0005525;GO:0007264;GO:0043531	0.101119	1.06482	0.492022	0.738713	0.104911	0.806048	0.794334	0.362183	0.863653	0.1051	0.13687	0.047373	0.25204	0.444753	0.096363	0.484824	0.271095	0.325035	0.252733	0.218446	0.419036	0.206546	0.056777	0.201857	0.435187	0.180718	0.36403	0.217428	0.463465
AH18G35770.1	Chr18	128545575	128553056	-	001351F	disease resistance protein (TIR-NBS-LRR class)%2C putative [Source:TAIR%3BAcc:AT5G17680]	-	GO:0008270;GO:0043531	0.045611	0.118596	0.089015	0.132792	0.066417	0.151299	0.2432	0.251526	0.149598	0.056735	0.063124	0.046124	0.174799	0.242304	0.075203	0.174554	0.111611	0.238041	0.091587	0.091058	0.136069	0.038655	0.079138	0.292091	0.340645	0.183625	0.353647	0.060231	0.079033
AH18G35730.1	Chr18	128451963	128465451	-	001351F	Disease resistance protein (TIR-NBS-LRR class) family [Source:TAIR%3BAcc:AT4G12010]	-	GO:0008270;GO:0043531	0	0.00474	0	0	0.003379	0	0.012097	0	0.00094	0.010646	0.037171	0.005793	0.022456	0	0.038698	0.020582	0	0.009607	0.076497	0.009	0.015172	0.072033	0.068233	0.509318	0.008985	0.298644	0.103863	0.010835	0.013717
AH18G35710.1	Chr18	128433121	128435335	+	001351F	Disease resistance protein (TIR-NBS-LRR class) family [Source:TAIR%3BAcc:AT5G48770]	-	GO:0005515;GO:0007165;GO:0043531	1.56564	0.601372	1.00074	0.374094	1.55207	0	0.640707	1.09772	0	0.639442	0.51072	3.44431	0.257243	0.043443	0.186972	1.54446	0.430102	0.532012	0.431086	2.39907	0.814484	5.2313	1.50581	5.75413	4.89006	1.23141	0.298588	4.84189	2.12236
AH13G07730.1	Chr13	9073728	9082611	+	000719F	disease resistance protein (TIR-NBS-LRR class)%2C putative [Source:TAIR%3BAcc:AT5G17680]	-	GO:0005515;GO:0043531	0.169019	0.037035	0.031576	0.025475	0.326589	0.01262	0.031709	0.373039	0	0	0	0.036781	0.00982	0.016189	0	0.244389	0.051988	0.255471	0.034195	1.03234	0.066615	0.446451	1.15909	1.1534	0.168606	0.250053	0.020931	0.519317	0.184604
AH13G07800.1	Chr13	9124945	9127927	+	000719F	disease resistance protein (TIR-NBS-LRR class)%2C putative [Source:TAIR%3BAcc:AT5G17680]	-	GO:0043531	0.025728	0	0	0	0	0	0	0	0	0	0	0	0	0	0	0	0	0	0	0.013939	0	0	0	0.061507	0	0	0	0	0
AH13G08260.1	Chr13	9805267	9817214	-	000719F	Endoglucanase 5 [Source:Uniprot/SWISSPROT%3BAcc:Q9M995]	-	GO:0043531;GO:0030246;GO:0004553;GO:0005975	0.237862	0.415256	0.376819	0.319118	0.132127	0.143814	0.339084	0.255228	0.231934	0.500777	0.501322	0.383142	0.39935	0.647145	0.490174	0.475041	0.596041	0.521733	0.676532	0.559901	1.01166	0.300282	0.296762	0.570753	0.626335	0.399862	1.10311	0.434452	0.434875
AH13G08290.1	Chr13	9841936	9846179	-	000719F	disease resistance protein (TIR-NBS-LRR class)%2C putative [Source:TAIR%3BAcc:AT5G17680]	-	GO:0043531	1.35898	0.798084	0.843727	0.649824	0.185079	0.251012	0.612469	0.181525	0.062716	0.093384	0.27597	0	0.578863	0.183382	0.160557	1.00184	0.41041	0.284166	0.303357	0.159502	0.117376	0.784981	0.162844	0.230862	0.533349	1.93867	0.439279	0.697516	0.968808
AH13G08340.1	Chr13	9917476	9922359	-	000719F	disease resistance protein (TIR-NBS-LRR class)%2C putative [Source:TAIR%3BAcc:AT5G17680]	-	GO:0043531	0.213556	0.838743	0.022358	0.067055	0.060953	0.053504	0.009998	0.018493	0.014009	4.42777	3.08641	0.070047	11.6085	0.019132	2.56547	5.71601	7.87705	11.2826	4.95942	0.105673	9.64816	2.4322	0.070627	0.03074	0.334117	0.079165	10.5542	2.64949	15.9734
AH13G08380.1	Chr13	9950797	9965059	-	000719F	disease resistance protein (TIR-NBS-LRR class)%2C putative [Source:TAIR%3BAcc:AT5G17680]	-	GO:0005515;GO:0043531	0.865713	1.57813	1.22647	1.16787	0.684994	0.565575	1.12331	1.07389	0.432339	1.06992	1.14199	1.04981	1.43753	1.39969	1.46296	1.18077	1.05348	1.84839	1.57156	0.931332	1.00786	0.980478	0.937262	1.07617	0.98912	1.08093	1.15988	1.15677	1.2938
AH13G08520.1	Chr13	10156213	10160077	-	004849F	disease resistance protein (TIR-NBS-LRR class)%2C putative [Source:TAIR%3BAcc:AT5G17680]	-	GO:0043531;GO:0005515	0.008732	0	0	0	0.071305	0	0	0.099529	0	0	0	0	0	0.042213	0	0	0	0	0.017035	0.030603	0	0.014523	0.200901	0.791606	0	0.08411	0.010729	0	0
AH15G29600.1	Chr15	132009075	132009858	-	000951F	disease resistance protein (TIR-NBS-LRR class)%2C putative [Source:TAIR%3BAcc:AT5G17680]	-	GO:0043531	0	0	0	0	0	0	0	0	0	0	0	0	0	0	0	0	0	0	0	0	0	0	0	0	0	0	0	0	0
AH15G36920.1	Chr15	146193000	146194893	-	000020F	Disease resistance protein (TIR-NBS-LRR class) [Source:TAIR%3BAcc:AT5G38850]	-	GO:0043531	0	0	0	0	0	0	0	0	0	0	0	0	0	0	0	0	0	0	0	0	0	0	0	0	0	0	0	0	0
AH15G37180.1	Chr15	146612517	146629571	+	000020F	Mediator of RNA polymerase II mRNAion subunit 33B [Source:Uniprot/SWISSPROT%3BAcc:F4IN69]	-	GO:0043531	2.31538	1.04444	1.26468	1.79866	3.43612	0.198522	2.14427	1.87843	0.319052	0.559126	0.54109	0.809948	0.640685	1.37037	0.509837	1.48295	0.960621	1.49151	1.07783	5.57433	1.19518	2.7604	2.25102	1.26492	1.04023	1.25388	1.23015	3.53037	3.27967
AH15G37350.1	Chr15	146824973	146831225	+	000020F	disease resistance protein (TIR-NBS-LRR class)%2C putative [Source:TAIR%3BAcc:AT5G17680]	-	GO:0043531	4.31356	2.05384	0.027164	0.189106	2.9589	1.88438	0	1.9684	0.576821	4.90684	4.47281	8.13611	2.72858	5.12708	2.53807	3.00183	9.37255	7.50024	4.51266	28.9479	6.4053	13.0631	0.719051	2.80211	14.955	1.94847	6.0225	7.41022	17.5935
AH15G37360.1	Chr15	146839300	146847158	+	000020F	disease resistance protein (TIR-NBS-LRR class)%2C putative [Source:TAIR%3BAcc:AT5G17680]	-	GO:0043531	0.056161	0.099955	0	0.033197	0	0.671807	0	0.024645	0.289538	0	0.00131	0	0.022612	0.033391	0	0	0.036786	0	0.009105	0.025984	0	0.081803	0	3.14596	0.463293	0.103453	0.018001	0.055631	0
AH15G37370.1	Chr15	146873326	146897040	+	000020F	disease resistance protein (TIR-NBS-LRR class)%2C putative [Source:TAIR%3BAcc:AT5G17680]	-	GO:0043531	3.40248	0.676306	0.128729	0.108874	2.30777	0.484086	0.029791	2.04378	0.256369	5.53275	3.79652	2.89787	1.07567	0.923886	1.00879	3.48812	7.66465	5.96275	7.29844	30.1809	7.39279	9.25784	0.812532	2.33495	10.3199	1.81415	6.00905	7.09648	11.6963
AH15G37380.1	Chr15	146917453	146930411	+	000020F	Disease resistance protein (TIR-NBS-LRR class) family [Source:TAIR%3BAcc:AT5G36930]	-	GO:0005515;GO:0043531	0.811882	0.136209	0.090365	0.059754	0.288877	0.025825	0.017934	0.321639	0.066618	0.659489	1.09037	0.287272	0.827104	0.809475	0.548349	1.34082	2.52672	2.91058	2.1532	6.51722	1.46183	1.70834	0.386869	0.525641	1.60986	0.563234	1.83448	2.87781	2.99249
AH15G37430.1	Chr15	146967176	146978752	-	000020F	Disease resistance protein (TIR-NBS-LRR class) family [Source:TAIR%3BAcc:AT5G36930]	-	GO:0043531	0.508854	0.53593	0.310318	0.221176	0.334773	0.112744	0.203686	0.392413	0.191478	0.095013	0.498937	0.427719	0.335132	0.286044	0.262343	0.455741	0.67472	0.549023	0.552583	0.543216	0.102898	0.226295	0.882155	0.383809	0.344721	0.628403	0.271692	0.518164	0.355169
AH15G37460.1	Chr15	147003252	147010183	-	000020F	Disease resistance protein (TIR-NBS-LRR class) family [Source:TAIR%3BAcc:AT5G41750]	-	GO:0043531	0.023134	0.008157	0.010085	0.0048	0.048874	0.009476	0	0.139326	0	0	0.046868	0.412803	0.017302	0.153422	0.023765	0.023798	0.075707	0.049327	0.101057	0.167766	0.040457	0.018263	0.144234	0.151197	0.161057	0.020118	0.137312	0.099932	0.038063
AH15G37480.1	Chr15	147015492	147033862	+	000020F	disease resistance protein (TIR-NBS-LRR class)%2C putative [Source:TAIR%3BAcc:AT5G17680]	-	GO:0043531	0	0	0	0	0	0	0	0	0	0	0	0	0	0	0	0	0	0	0	0	0	0	0	0	0	0	0	0	0
AH15G37490.1	Chr15	147034709	147039238	+	000020F	Disease resistance protein (TIR-NBS-LRR class) family [Source:TAIR%3BAcc:AT5G36930]	-	GO:0005515;GO:0007165;GO:0043531	0.079071	0	0.008016	0.021987	0.115204	0.031972	0	0.134635	0.025075	0.006189	0.033328	0	0.064826	0.186088	0.015141	0.017083	0.098717	0.021172	0.230396	0.022259	0.698639	0.158537	0.865675	0.149096	0.282844	0.072533	0.269296	0.012703	0
AH15G37500.1	Chr15	147040746	147043202	+	000020F	disease resistance protein (TIR-NBS-LRR class)%2C putative [Source:TAIR%3BAcc:AT5G17680]	-	GO:0043531	0	0.057639	0	0	0.016534	0	0	0.083107	0	0.022726	0.010151	0	0.009475	0.021752	0.054886	0	0.103593	0	0.06212	0.103758	0.097487	0.100859	0.040403	0.064063	0	0.057385	0	0	0
AH15G37510.1	Chr15	147051736	147077875	+	000020F	transmembrane receptors%3BATP binding [Source:TAIR%3BAcc:AT1G27170]	-	GO:0043531	0.60757	0.812416	0.919462	0.838994	0.599607	0.240768	0.455642	0.807925	0.191696	1.61246	1.17151	1.13341	0.854917	1.06615	0.688598	1.53389	2.77587	3.07133	2.03169	10.638	2.31263	2.63478	0.595511	1.06129	2.98404	0.704963	2.13838	2.27745	3.09796
AH15G37680.1	Chr15	147382730	147385883	+	000020F	Putative disease resistance RPP13-like protein 1 [Source:Uniprot/SWISSPROT%3BAcc:Q9LRR4]	-	GO:0043531	0.083752	0.100786	0.080488	0.062249	0.162561	0.017354	0.040476	0.124444	0.015021	0.035168	0.055205	0.108543	0.018434	0.059084	0.00708	0.161884	0.033009	0.057753	0.020796	0.857171	0.076124	0.160241	0.018948	0.086018	0.024504	0.069738	0.168653	0.414977	0.15955
AH15G37790.1	Chr15	147527106	147531065	-	000020F	disease resistance protein (TIR-NBS-LRR class)%2C putative [Source:TAIR%3BAcc:AT5G17680]	-	GO:0043531	2.09989	0.418839	0.851424	1.2271	1.49739	0.059102	1.2383	0.335666	0.322166	0.040327	0.095478	0.922268	0.142374	0.087229	0.07348	0.180757	0.071187	0.405658	0.142176	0.031318	0.110193	1.50843	2.57117	0.497753	0.405382	6.40694	0.20628	0.270228	0.535184
AH15G37800.1	Chr15	147549556	147560395	-	000020F	disease resistance protein (TIR-NBS-LRR class)%2C putative [Source:TAIR%3BAcc:AT5G17680]	-	GO:0016311;GO:0016791;GO:0043531	0.225842	0	0	0.001901	0.114906	0	0	0.033049	0	0	0	0.0265	0	0	0	0.013628	0.017265	0.052943	0	0.008414	0	0.30972	0.170162	0.385712	0.028413	0.252268	0	0.104502	0.025046
AH15G37840.1	Chr15	147605859	147614199	-	000020F	Disease resistance protein (TIR-NBS-LRR class) family [Source:TAIR%3BAcc:AT5G36930]	-	GO:0043531	0.411634	0.14228	0.217787	0.126141	0.224411	0	0.391172	0.51727	0	2.76064	2.11593	1.06638	0.609437	0.779297	1.06738	0.728123	1.68049	1.0587	2.10381	6.45329	2.72567	0.751871	0.309701	0.502136	0.620591	0.419627	1.80218	2.02174	1.23965
AH15G37850.1	Chr15	147632737	147638627	-	000020F	Disease resistance protein (TIR-NBS-LRR class) family [Source:TAIR%3BAcc:AT5G41750]	-	GO:0043531	3.37801	0.262073	0.127376	0.303575	3.87715	0.007353	0.164465	5.35605	0	0.045728	0.074515	14.1656	0.104472	0.207223	0.125988	1.54539	0.103336	1.5423	0.07742	1.18154	0.001628	17.5754	15.8	19.7992	22.2123	12.4937	0.138825	14.3893	2.15403
AH15G37870.1	Chr15	147657636	147663012	-	000020F	target of AVRB operation1 [Source:TAIR%3BAcc:AT5G44510]	-	GO:0005515;GO:0007165;GO:0043531	0.245484	0.047426	0.064202	0.028654	1.73856	0	0.231792	1.91884	0	0.203735	0.180951	0.386316	0.37478	0.130351	0.141915	1.24768	0.359734	0.629006	0.238409	0.265665	1.08821	0.764738	0.040948	0.209234	0.19661	0.032759	1.0709	1.63193	0.870044
AH15G37880.1	Chr15	147679784	147699708	-	000020F	Disease resistance protein (TIR-NBS-LRR class) family [Source:TAIR%3BAcc:AT5G36930]	-	GO:0043531	0.091216	0.064843	0.041916	0.020029	0.226244	0.039437	0.096268	0.564539	0.045107	0.029077	0.033394	0.087184	0.108084	0.035852	0.0602	0.269005	0.149563	0.253956	0.079055	0.135001	0.029981	1.3118	0.516196	1.48114	0.703959	0.448365	0.166138	0.297058	0.482184
AH15G37890.1	Chr15	147706188	147708158	-	000020F	Disease resistance protein (TIR-NBS-LRR class) family [Source:TAIR%3BAcc:AT5G36930]	-	GO:0005515;GO:0007165;GO:0043531	0.559074	0.520825	0.435642	0.332411	0.229588	0.150619	0.170806	0.130884	0.372208	0.109433	0.269009	0.1349	0.244892	0.192126	0.166478	0.101901	0	0.407391	0.516233	0.458077	0.146085	0.31498	0.619825	1.50027	0.472421	2.06888	0.70642	0.229193	0.337364
AH15G37910.1	Chr15	147711356	147720268	-	000020F	disease resistance protein (TIR-NBS-LRR class)%2C putative [Source:TAIR%3BAcc:AT5G17680]	-	GO:0043531	0.829726	0.441723	0.979823	0.68264	0.446916	0.038598	0.699612	0.337844	0.053923	0.086507	0.081532	0.055199	0.089558	0.11285	0.095895	0.109823	0.136143	0.344273	0.089418	0.177842	0.095083	0.839689	1.03586	1.04824	0.279856	0.870276	0.183835	0.168857	0.236955
AH15G37930.1	Chr15	147739448	147759354	-	000020F	disease resistance protein (TIR-NBS-LRR class)%2C putative [Source:TAIR%3BAcc:AT5G17680]	-	GO:0043531	0.032884	0	0	0	0.137869	0	0	0	0	0.079891	0.164963	0	0.05667	0	0	0.013584	0.0427	0.029447	0.07969	0.049276	0.076957	0	0.03136	0.013497	0	0	0.111487	0.065145	0.021542
AH15G37980.1	Chr15	147803728	147819664	-	000020F	disease resistance protein (TIR-NBS-LRR class)%2C putative [Source:TAIR%3BAcc:AT5G17680]	-	GO:0043531	0	0	0	0	0.064361	0.012017	0.011964	0.04646	0	0	0	0	0	0.043937	0.048012	0.00962	0.012491	0.155014	0.01019	0.181153	0	0.127683	0.012841	0.948757	0.278989	0.077894	0.012973	0.132465	0.132994
AH15G37990.1	Chr15	147819703	147862529	-	000020F	disease resistance protein (TIR-NBS-LRR class)%2C putative [Source:TAIR%3BAcc:AT5G17680]	-	GO:0043531	0.003214	0.011134	0.015332	0.050561	0.031567	0.038332	0.340569	0.127405	0.075239	0	0.005511	0.074423	0.017013	0.013026	0.006026	0.065997	0.020863	0.008071	0.022427	0.002859	0.02077	0	0.032654	0.038977	0.013249	0.017752	0.014796	0.034398	0.020844
AH15G38430.1	Chr15	148324044	148340527	-	000020F	disease resistance protein (TIR-NBS-LRR class)%2C putative [Source:TAIR%3BAcc:AT5G17680]	-	GO:0043531	0.050786	0.053384	0.058025	0.155198	0.060161	0.005092	0.051317	0.179227	0.01779	0.045626	0.051116	0.010493	0.029117	0.100224	0.06369	0.120786	0.088164	0.146989	0.052756	0.520051	0.100942	0.208582	0.021552	0.137422	0.133191	0.013634	0.142079	0.072159	0.03266
AH15G38960.1	Chr15	149074754	149084591	+	000022F	Disease resistance protein (TIR-NBS-LRR class) [Source:TAIR%3BAcc:AT4G19510]	-	GO:0043531	0.13565	0.167444	0.097541	0.079624	0.217223	0.101865	0.100267	0.056706	0.030246	0.028002	0.053513	0.283437	0.222856	0.08968	0.253911	0.566679	0.271018	0.340041	0.021039	2.35886	0.195158	0.156981	0.059757	0.122118	1.2025	0.056566	0.771958	0.308694	0.136996
AH15G41930.1	Chr15	152491590	152496970	+	000022F	disease resistance protein (TIR-NBS-LRR class)%2C putative [Source:TAIR%3BAcc:AT5G17680]	-	GO:0043531;GO:0006950	26.297	2.44585	1.64688	4.84941	20.805	1.72709	4.76621	42.5669	1.43138	2.53378	1.23072	2.57724	2.94278	4.60405	1.2934	56.0432	2.54944	5.6528	1.9921	14.5622	4.07584	34.3561	1.38589	29.371	21.8138	9.06129	3.07481	16.8967	6.34043
AH16G10310.1	Chr16	17494160	17503216	-	000796F	Disease resistance protein (TIR-NBS-LRR class) family [Source:TAIR%3BAcc:AT5G36930]	-	GO:0005515;GO:0007165;GO:0008270;GO:0043531	0.191586	0.926354	0.781073	0.918737	0.484587	0.628109	1.3476	1.33282	0.483614	0.495644	0.399748	0.567368	0.948914	1.39942	0.882123	0.912377	0.521702	1.49133	0.942299	1.24552	1.05587	0.810012	0.463392	1.27795	1.8668	1.28437	1.11208	0.775918	1.09327
AH16G04150.1	Chr16	8410087	8412713	-	000176F	Putative disease resistance RPP13-like protein 1 [Source:Uniprot/SWISSPROT%3BAcc:Q9LRR4]	-	GO:0043531	0	0.021982	0.046441	0.059756	0.035251	0	0.038832	0.245288	0	0	0.057097	0.432201	0	0.133521	0	0.016812	0.034389	0.019535	0.017622	0.032393	0	0.160189	0.061949	0.758293	0.683365	0.916267	0.00956	0	0.019055
AH16G04140.1	Chr16	8394889	8403898	-	000176F	Putative disease resistance RPP13-like protein 1 [Source:Uniprot/SWISSPROT%3BAcc:Q9LRR4]	-	GO:0043531	0.515914	0.59971	0.589057	0.778161	0.523072	0.365929	0.569182	0.904739	0.170531	0.97612	0.842474	1.06628	1.0982	0.73911	0.969822	1.08691	0.707929	1.15857	0.931739	1.33024	1.03721	0.734002	0.245289	0.787041	1.20842	0.925875	1.18647	0.956108	1.26424
AH16G04130.1	Chr16	8317596	8322477	-	000176F	Putative disease resistance protein At3g14460 [Source:Uniprot/SWISSPROT%3BAcc:Q9LRR5]	-	GO:0005515;GO:0043531	0.162726	0.013725	0.049858	0.011562	0.101748	0	0.156942	0.256621	0	0	0	0.05231	0	0	0	0.020723	0	0	0	0	0	0.773894	0.580647	1.67548	0.264706	2.58194	0.009473	0.015159	0
AH16G04090.1	Chr16	8261381	8263966	-	000176F	Putative disease resistance RPP13-like protein 1 [Source:Uniprot/SWISSPROT%3BAcc:Q9LRR4]	-	GO:0043531	1.06842	0.486392	1.66645	1.53711	0.171436	0.023913	0.574582	0.453387	0.020678	0.823499	0.815612	2.94998	0.926303	1.56694	1.05533	0.554911	0.778282	0.885423	0.942887	1.2231	1.13843	0.655758	0.073816	0.45391	2.11854	0.055511	1.22993	1.19515	0.68383
AH16G17340.1	Chr16	29713346	29714039	+	000124F	Probable disease resistance protein At5g43730 [Source:Uniprot/SWISSPROT%3BAcc:Q9FG91]	K13459(RPS2; disease resistance protein RPS2)	GO:0043531	0	0	0	0	0	0	0	0	0	0	0	0	0	0	0	0	0	0	0	0	0	0	0	0	0	0	0	0	0
AH16G20300.1	Chr16	38879952	38881981	-	000204F	Probable disease resistance protein At4g27220 [Source:Uniprot/SWISSPROT%3BAcc:O81825]	-	GO:0043531	0	0	0	0	0	0	0	0	0	0	0	0	0	0	0	0	0	0	0	0	0	0	0	0	0	0	0	0	0
AH16G13520.1	Chr16	22691628	22695217	+	000377F	Putative disease resistance RPP13-like protein 1 [Source:Uniprot/SWISSPROT%3BAcc:Q9LRR4]	-	GO:0043531	0.375426	0.452956	0.517618	0.622897	0.162033	0.203228	0.670093	0.575077	0.062303	0.159059	0.120347	0.58372	0.316432	0.521035	0.194182	0.481641	0.19894	0.482852	0.509675	0.35186	0.862263	0.409409	0.042986	0.593612	1.78126	0.062548	0.744225	0.470019	0.561573
AH16G29190.1	Chr16	111838921	111852223	+	000655F	Probable disease resistance protein At4g27220 [Source:Uniprot/SWISSPROT%3BAcc:O81825]	-	GO:0043531	0.683632	0.243337	0.492667	0.413364	0.318075	0.170434	0.704377	0.276349	0.491548	0.096682	0.1307	0.584905	0.1483	0.031776	0.088314	0.285216	0.183379	0.107956	0.183739	0.114754	0.196454	0.213334	7.12464	0.334709	0.119945	0.193353	0.351756	0.224261	0.118191
AH16G29960.1	Chr16	115097384	115099996	+	000553F	Putative disease resistance RPP13-like protein 1 [Source:Uniprot/SWISSPROT%3BAcc:Q9LRR4]	-	-	1.64024	0.869395	0.754997	0.558647	1.10156	0.127489	0.4395	0.863809	0.204934	0.25407	0.281126	0.443752	0.612794	0.260291	0.581395	2.11646	0.768157	1.24245	0.442782	0.608234	0.413458	1.10088	1.18889	1.06709	0.976098	1.7121	0.881235	1.29085	1.30122
AH17G07800.1	Chr17	9909848	9910336	+	000277F	disease resistance protein (TIR-NBS-LRR class)%2C putative [Source:TAIR%3BAcc:AT5G17680]	-	GO:0043531	0	0.116718	0	0	0	0	0	0	0	0	0	0	0	0	0	0	0	0	0	0	0	0	0	0	0	0	0	0	0
AH17G06140.1	Chr17	7508422	7510165	+	000096F	Putative disease resistance RPP13-like protein 3 [Source:Uniprot/SWISSPROT%3BAcc:Q9STE7]	-	GO:0043531	0	0	0	0	0	0	0	0	0	0	0	0	0	0	0	0	0	0	0	0	0	0	0	0	0	0	0	0	0
AH17G05110.1	Chr17	5968669	5985848	-	000096F	Endoglucanase 11 [Source:Uniprot/SWISSPROT%3BAcc:O48766]	-	GO:0043531;GO:0004553;GO:0005975	2.74444	0.679526	0.924552	1.00284	2.34744	0.377583	1.42504	2.62623	0.080532	3.36704	2.67922	5.36759	2.86897	1.37872	1.83782	3.59059	4.00878	3.25619	2.87853	5.21147	4.99741	6.36187	4.93569	6.81345	7.76781	2.47055	4.53824	6.48605	7.07108
AH17G33250.1	Chr17	120995816	120998661	+	000688F	Disease resistance protein At4g27190 [Source:Uniprot/SWISSPROT%3BAcc:Q9T048]	-	GO:0043531	0.060176	0.175836	0.043648	0.019061	0.067214	0	0.027464	0.028252	0.046022	0.035444	0	0.086109	0.068489	0.164249	0.020545	0.186517	0	0.097724	0.03318	0.356857	0.240823	0.166955	0.082371	0.067111	0.039727	0.287729	0.22824	0.110275	0.260308
AH17G34500.1	Chr17	123234857	123237642	+	000126F	Disease resistance protein (TIR-NBS-LRR class) [Source:TAIR%3BAcc:AT1G72840]	-	GO:0043531;GO:0005515;GO:0007165	0	0	0.088401	0	0.090463	0	0.061372	0.022345	0	0	0	0.035851	0.030885	0	0	0.042238	0.056448	0.046296	0	0	0	0	0	0.032999	0.031988	0	0.060211	0.057527	0.023173
AH17G34510.1	Chr17	123271052	123281871	-	000126F	disease resistance protein (TIR-NBS-LRR class)%2C putative [Source:TAIR%3BAcc:AT5G17680]	-	GO:0043531	0	0	0	0	0.035881	0	0	0.125741	0	0	0	0	0	0	0	0	0	0	0	0	0	0.1165	0.194734	0.240046	0	0.136643	0	0	0.012168
AH17G35530.1	Chr17	125174923	125183417	-	000126F	Disease resistance protein (TIR-NBS-LRR class) family [Source:TAIR%3BAcc:AT5G48770]	-	GO:0005515;GO:0007165;GO:0043531	0.101699	0.227545	0.229099	0.317751	0.067473	0.179495	0.261283	0.175464	0.170832	0.042893	0.050971	0.107942	0.170241	0.116895	0.174569	0.229988	0.033099	0.266836	0.083191	0.178719	0.210826	0.247414	0.331964	0.136216	0.221576	0.416077	0.179145	0.158985	0.275383
AH17G35560.1	Chr17	125211325	125216623	-	000126F	Disease resistance protein (TIR-NBS-LRR class) family [Source:TAIR%3BAcc:AT5G48770]	-	GO:0043531	0	0	0	0	0	0	0	0	0	0	0	0	0	0	0	0	0	0	0	0	0	0	0	0	0	0	0	0	0
AH18G02420.1	Chr18	2300911	2305426	+	000589F	Basic-leucine zipper (bZIP) mRNAion factor family protein [Source:TAIR%3BAcc:AT1G06070]	-	GO:0043531;GO:0003700;GO:0006355;GO:0043565	0.039539	0.05038	0.032018	0.058079	0.205243	0.277543	0.092906	0.068777	0.258659	0.023982	0.032785	0.029652	0.012604	0.064552	0.021425	0.191362	0.125241	0.098039	0.107395	0.057034	0.157371	0.091961	0.059026	0.111292	0.191807	0.24091	0.166987	0.047766	0.073788
AH18G02460.1	Chr18	2343044	2344993	-	000589F	disease resistance protein (TIR-NBS-LRR class)%2C putative [Source:TAIR%3BAcc:AT5G17680]	-	GO:0043531	0	0	0.016667	0	0.037394	0	0	0	0.024192	0.027947	0.007112	0	0.014688	0.016869	0.016087	0.049266	0	0.014114	0.024418	0	0.029771	0.137882	0	0.026409	0.016632	0.035556	0.057605	0.083815	0.042434
AH18G02470.1	Chr18	2364692	2390369	-	000589F	disease resistance protein (TIR-NBS-LRR class)%2C putative [Source:TAIR%3BAcc:AT5G17680]	-	GO:0043531	0.733828	0.948365	0.904976	0.869699	1.23417	0.823457	1.02674	1.34499	1.07838	0.607158	0.558827	0.403987	0.802698	1.98975	0.616824	1.47792	0.891129	1.07106	0.986424	1.053	0.886622	1.92593	0.457545	1.64194	1.25352	2.26477	1.50916	1.47607	2.05341
AH18G02480.1	Chr18	2390169	2392187	+	000589F	Putative disease resistance protein At4g11170 [Source:Uniprot/SWISSPROT%3BAcc:O82500]	-	GO:0005515;GO:0007165;GO:0043531	0	0	0	0	0	0	0	0	0	0	0	0	0.028067	0	0	0.053871	0	0.055635	0	0	0	0	0	0	0	0	0	0	0
AH16G01200.1	Chr16	1398974	1408142	+	000194F	Disease resistance protein (TIR-NBS-LRR class) family [Source:TAIR%3BAcc:AT4G12010]	-	GO:0043531	3.69018	0.758413	0.633609	0.903449	3.3645	0.556889	1.56177	2.61714	0.494393	1.32543	1.06698	1.61625	1.12522	1.22656	1.0404	4.83247	1.86314	2.33751	1.42275	3.28794	2.00948	4.32822	3.69987	4.14407	2.71395	5.07268	1.73796	6.30915	3.17508
AH16G01300.1	Chr16	1500622	1502470	-	000194F	Putative disease resistance protein At4g10780 [Source:Uniprot/SWISSPROT%3BAcc:O82484]	K08596	GO:0043531;GO:0005515	0	0	0	0	0	0	0.019238	0	0	0	0	0	0	0	0	0	0	0	0	0	0	0	0	0	0	0	0	0	0
AH12G34130.1	Chr12	112525313	112527610	-	001411F	Putative disease resistance RPP13-like protein 1 [Source:Uniprot/SWISSPROT%3BAcc:Q9LRR4]	-	-	0.203696	0.143062	0.02412	0.038851	0.126246	0.058378	0	0.204056	0.398839	0.061647	0.017726	0.034703	0.022422	0.010336	0.089986	0.080048	0.026308	0.235682	0.102772	0	0.118337	0.417949	0.490842	0.760286	0.505682	0.669397	0.19483	0.092391	0.222619
AH12G34220.1	Chr12	112630313	112637346	-	001411F	disease resistance protein (TIR-NBS-LRR class)%2C putative [Source:TAIR%3BAcc:AT5G17680]	-	GO:0043531	0.142186	0.641083	0.688634	0.597001	0.515417	0.341853	0.906762	0.542511	0.443675	0.332161	0.306859	0.258359	0.962844	1.07446	0.591006	0.786703	0.614285	1.07043	0.751296	0.819039	0.752994	0.378717	0.709788	0.69756	0.832479	1.62991	1.07425	0.720903	0.822746
AH18G10640.1	Chr18	14536740	14542740	+	000317F	disease resistance protein (TIR-NBS-LRR class)%2C putative [Source:TAIR%3BAcc:AT5G17680]	-	GO:0043531	0.688854	0.470864	0.37131	0.325805	0.675593	0.236273	0.186614	0.494044	0.271538	0.148663	0.142081	0.11088	0.060302	0.360718	0.163438	0.413372	0.503182	0.418705	0.227297	3.47692	0.25537	1.05077	0.193128	0.244317	0.263853	0.310826	0.200741	0.606548	1.04185
AH18G10650.1	Chr18	14545500	14549731	-	000317F	disease resistance protein (TIR-NBS-LRR class)%2C putative [Source:TAIR%3BAcc:AT5G17680]	-	GO:0043531;GO:0005515;GO:0007165	1.03903	0.41744	0.658894	1.04224	1.62579	0.475548	2.1297	1.96426	1.197	0.897387	0.789299	1.22175	0.639513	4.50855	0.850441	1.34707	1.02125	1.35173	1.12271	3.88823	2.09536	1.28131	2.05223	2.9667	2.67099	1.5801	2.17367	2.02975	1.21773
AH18G10680.1	Chr18	14655728	14660558	+	000317F	disease resistance protein (TIR-NBS-LRR class)%2C putative [Source:TAIR%3BAcc:AT5G17680]	-	GO:0043531	0.162283	0.07421	0.024604	0.068705	0.304344	0.039192	0.148511	0.402014	0.151576	0.190496	0.156448	0.427419	0.334453	0.920163	0.293206	0.42776	0.311311	0.273096	0.35384	0.723179	0.594288	0.33873	0.182724	0.540558	0.741235	0.183451	0.605907	0.366174	0.346808
AH18G10920.1	Chr18	14864877	14893658	+	000317F	disease resistance protein (TIR-NBS-LRR class)%2C putative [Source:TAIR%3BAcc:AT5G17680]	-	GO:0043531	0.985157	0.239217	0.317953	0.361605	0.587933	0.181812	0.511787	0.750289	0.597062	1.01991	0.94048	1.67975	0.954693	1.93891	1.09663	1.22338	0.879252	1.07662	0.977406	2.36592	1.6993	0.406895	0.448921	0.537649	0.860139	0.352633	2.00819	0.779651	0.604962
AH18G10940.1	Chr18	14915171	14920019	-	000317F	disease resistance protein (TIR-NBS-LRR class)%2C putative [Source:TAIR%3BAcc:AT1G27180]	-	GO:0043531;GO:0005515;GO:0007165	0.982262	0.976491	1.07744	1.07189	1.05498	0.359467	1.61264	1.89766	0.769869	0.649255	0.963243	1.35343	1.04644	2.12947	1.34649	1.1911	1.23321	1.58701	1.12769	3.5854	1.77212	1.36106	0.614864	2.57807	1.83393	1.63001	1.54792	0.999639	2.11141
AH18G11010.1	Chr18	14993215	15005268	+	000948F	Disease resistance protein (TIR-NBS-LRR class) family [Source:TAIR%3BAcc:AT5G18370]	-	GO:0043531	0.109174	0	0	0	0.216475	0	0	0.299629	0	0	0	0	0	0	0	0.09234	0	0	0	0	0	0.148319	0.127124	1.04757	0.071976	1.00629	0	0	0
AH18G11040.1	Chr18	15063512	15068358	+	000948F	disease resistance protein (TIR-NBS-LRR class)%2C putative [Source:TAIR%3BAcc:AT5G17680]	-	GO:0043531	0.00904	0	0	0	0	0	0	0	0	0	0	0.0335	0	0	0	0	0	0.019364	0.027763	0.008918	0.01025	0	0	0	0	0	0	0	0.010173
AH18G11050.1	Chr18	15079981	15087364	+	000948F	disease resistance protein (TIR-NBS-LRR class)%2C putative [Source:TAIR%3BAcc:AT5G17680]	-	GO:0005515;GO:0007165;GO:0043531	0	0.021514	0.06026	0.028377	0	0.029923	0.020306	0.028101	0	0	0	0	0	0	0	0.030642	0.024162	0.023957	0	0.027064	0	0	0.014627	0.024385	0.012352	0	0.01192	0.026717	0.004496
AH18G11070.1	Chr18	15103356	15109461	+	000948F	disease resistance protein (TIR-NBS-LRR class)%2C putative [Source:TAIR%3BAcc:AT5G17680]	-	GO:0043531	0.525022	0.599526	0.372168	0.552929	0.684491	0.35798	1.36728	1.23591	0.92553	0.748842	0.715563	0.499091	1.13278	1.55108	0.582478	1.44782	0.71466	1.13303	0.923158	2.54681	1.32474	0.797711	0.902807	1.68945	1.77649	1.27915	1.47955	1.16387	1.1533
AH18G11090.1	Chr18	15114532	15136804	+	000948F	disease resistance protein (TIR-NBS-LRR class)%2C putative [Source:TAIR%3BAcc:AT5G17680]	-	GO:0043531	1.19209	0.418697	0.626199	0.492034	0.614189	0.347378	0.519942	0.811343	0.920346	0.66067	0.553674	0.860784	0.517567	1.43655	0.576614	0.673484	0.597105	0.931116	0.710717	2.48675	1.53212	0.593026	0.618994	1.02266	0.943401	1.03164	1.50754	0.881693	0.885857
AH13G59270.1	Chr13	149676808	149681550	-	001330F	Putative disease resistance RPP13-like protein 1 [Source:Uniprot/SWISSPROT%3BAcc:Q9LRR4]	-	GO:0005515;GO:0043531;GO:0016020	0.143412	0.135555	0.266517	0.206419	0.369003	0	0.411044	0.662151	0	0.296214	0.33279	0.094709	0.260922	0.466431	0.335536	0.800411	0.416877	0.918192	0.598185	0.681568	0.940756	0.243019	0.756744	0.783896	0.707698	0.719896	1.27001	0.726501	0.823798
AH13G59290.1	Chr13	149691619	149695876	-	001330F	Putative disease resistance RPP13-like protein 1 [Source:Uniprot/SWISSPROT%3BAcc:Q9LRR4]	-	GO:0016020;GO:0043531;GO:0005515	0.295738	0.161713	0.150068	0.080622	0.474555	0.041023	0.620588	0.97264	0.056796	0.400819	0.473212	0.546978	0.519786	0.820947	0.320643	1.3527	0.446137	1.09256	0.810857	1.68516	1.23977	0.672822	0.334155	0.94262	1.91134	1.05363	1.56904	0.796902	1.51569
AH18G31220.1	Chr18	119183787	119191247	-	000320F	Putative disease resistance RPP13-like protein 1 [Source:Uniprot/SWISSPROT%3BAcc:Q9LRR4]	-	GO:0043531	0.118645	0.078892	0.042216	0.113303	0.094936	0.047145	0.10327	0.197557	0.111165	0.216298	0.148311	0.106551	0.170977	0.165758	0.307936	0.095903	0.202886	0.256889	0.292128	0.91516	0.419941	0.192956	0.133856	0.296487	0.094241	0.228508	0.267973	0.124803	0.048632
AH18G31030.1	Chr18	118669930	118672512	+	000320F	disease resistance protein (TIR-NBS-LRR class) [Source:TAIR%3BAcc:AT1G69550]	-	GO:0043531	0.727434	0.097631	0.073383	0.330279	0.739728	0	0.15179	0.445399	0.025905	0.078207	0.004248	0.18394	0	0.016651	0	0.117963	0	0.039155	0.037726	0.102432	0	1.23145	1.95149	2.96526	1.51593	6.43721	0	0.390409	0.028677
AH18G29710.1	Chr18	114048768	114051596	+	002434F	disease resistance protein (TIR-NBS-LRR class)%2C putative [Source:TAIR%3BAcc:AT5G17680]	-	GO:0043531	0	0	0	0	0	0	0	0	0	0	0	0	0	0	0	0	0	0	0	0	0	0	0	0.016019	0	0	0	0	0
AH18G34330.1	Chr18	125949535	125955618	-	001709F	disease resistance protein (TIR-NBS-LRR class)%2C putative [Source:TAIR%3BAcc:AT5G17680]	-	GO:0043531;GO:0005515	0.182669	0.462783	0.491739	0.597505	0.173784	0.287886	0.477762	0.27237	0.411379	0.307908	0.323006	0.600958	0.941313	0.5307	0.368935	0.895304	0.384713	1.22154	0.637092	0.271799	0.420062	0.380606	0.10785	0.578665	0.705666	1.2471	1.37578	0.247168	0.602182
AH18G39110.1	Chr18	133595281	133605239	+	000055F	disease resistance protein (TIR-NBS-LRR class)%2C putative [Source:TAIR%3BAcc:AT5G17680]	-	GO:0043531;GO:0005515;GO:0007165	1.51603	2.56598	5.318	2.63083	2.21061	0.415025	2.12696	5.00697	0.520402	7.66825	4.7061	2.61324	1.60175	1.70935	1.28146	6.91025	10.2852	5.46132	7.73102	23.812	10.6407	8.19152	4.1545	5.84101	10.172	4.67302	9.04351	5.14727	6.62894
AH19G01780.1	Chr19	2015275	2024150	+	000078F	Disease resistance protein At4g27190 [Source:Uniprot/SWISSPROT%3BAcc:Q9T048]	-	GO:0043531	0.138125	0.479204	0.441777	0.278772	0.019423	0	0.093286	0.020965	0	0.649156	0.933105	0.058215	1.79632	0.552462	1.21178	2.10532	1.20183	8.19316	1.05776	1.26978	2.3833	0.224327	0	0.02289	0.131672	0.018929	5.30691	1.78277	5.7701
AH19G03290.1	Chr19	3935824	3938811	-	000099F	Putative disease resistance RPP13-like protein 1 [Source:Uniprot/SWISSPROT%3BAcc:Q9LRR4]	-	GO:0043531	0.050962	0.013452	0.037132	0.066637	0.069043	0	0.182159	0.115907	0	0.050912	0	0.010461	0.091249	0.023764	0.022778	0.142281	0.036176	0.019167	0.040633	0.019823	0	0.127141	0.047813	0.100269	0.309206	0.070321	0.079641	0.120566	0.188755
AH19G03260.1	Chr19	3893838	3895545	-	000099F	Putative disease resistance RPP13-like protein 1 [Source:Uniprot/SWISSPROT%3BAcc:Q9LRR4]	-	GO:0043531	0	0	0	0.021305	0	0	0.028424	0.004988	0	0.004597	0	0.025877	0.01662	0.023238	0	0	0.005613	0	0.028368	0.004634	0	0.014801	0.013378	0.040564	0.005574	0	0.017272	0	0.033712
AH19G02980.1	Chr19	3593440	3597490	+	000099F	Putative disease resistance RPP13-like protein 1 [Source:Uniprot/SWISSPROT%3BAcc:Q9LRR4]	-	GO:0043531	0.090013	0.015576	0.030686	0.035054	0.010242	0.018375	0.082277	0.05683	0.026595	0.025121	0.025632	0	0.076959	0	0	0.094206	0.022151	0.044767	0.017169	0	0.015672	0.096012	0.088854	0.090441	0.233063	0.052672	0.052248	0.037462	0.098281
AH19G02890.1	Chr19	3514632	3517519	+	000099F	Putative disease resistance RPP13-like protein 1 [Source:Uniprot/SWISSPROT%3BAcc:Q9LRR4]	-	GO:0043531	0	0.020191	0.00798	0	0.048842	0.028322	0	0.226996	0.037717	0.094339	0.275765	0.062712	0.033916	0.211997	0.041156	0.093391	0.062003	0.122936	0.190346	0.24539	0.811206	0.019185	3.05714	0.149182	0.209348	0.035626	0.327235	0.099378	0.069952
AH19G06460.1	Chr19	8960225	8967601	+	000235F	Disease resistance protein (TIR-NBS-LRR class) family [Source:TAIR%3BAcc:AT4G12010]	-	GO:0043531	0	0	0	0	0.031932	0	0.016089	0.040255	0	0	0	0	0.011076	0	0	0.009073	0	0.010458	0.017576	0.036561	0.015067	0.103988	0.02294	0.411106	0.085371	0.106252	0	0	0.010666
AH19G06410.1	Chr19	8869896	8876979	+	000235F	Disease resistance protein (TIR-NBS-LRR class) family [Source:TAIR%3BAcc:AT5G41750]	-	GO:0005515;GO:0007165;GO:0043531	0.24331	0.028433	0.012014	0.04075	0.395948	0	0.391386	0.822623	0.013265	0.151191	0.217513	0.060263	0.286895	0.077266	0.291832	0.760796	0.3862	0.530768	0.269116	0.408284	0.571132	0.524034	0.500336	1.78281	0.858409	1.32883	0.674687	0.550308	0.342246
AH19G06400.1	Chr19	8834479	8839833	-	000235F	disease resistance protein (TIR-NBS-LRR class)%2C putative [Source:TAIR%3BAcc:AT5G17680]	-	GO:0043531	0.200983	0.023428	0.150655	0.161434	0.004383	0.014246	0.064431	0.042622	0.184439	0.161329	0.106348	0.24505	0.287652	0.076437	0.09233	0.381404	0.402602	0.333119	0.191675	1.55926	0.216054	0.266214	0.11488	0.206339	0.34942	0.145085	0.333298	0.170673	0.167674
AH19G06390.1	Chr19	8826030	8836026	+	000235F	disease resistance protein (TIR-NBS-LRR class)%2C putative [Source:TAIR%3BAcc:AT5G17680]	-	GO:0030247;GO:0005515;GO:0004672;GO:0005524;GO:0006468;GO:0043531	0.11959	0.114978	0.074501	0.051654	0.267721	0.022694	0.26383	0.397564	0.028521	0.009983	0.021427	0.004609	0.046443	0.108568	0.062539	0.138498	0.010075	0.171788	0.012365	0.072709	0.088054	0.190421	0.303683	0.526926	0.304657	0.261936	0.07305	0.33541	0.416672
AH19G06380.1	Chr19	8805149	8809533	+	000235F	disease resistance protein (TIR-NBS-LRR class)%2C putative [Source:TAIR%3BAcc:AT5G17680]	-	GO:0043531;GO:0004672;GO:0006468;GO:0005524;GO:0005515	0	0	0	0	0	0	0	0	0	0.030516	0	0	0.221588	0	0	0	0	0	0.01543	0	0.023568	0	0	0.035415	0	0	0	0.029871	0.204351
AH19G06360.1	Chr19	8788311	8792426	+	000235F	disease resistance protein (TIR-NBS-LRR class)%2C putative [Source:TAIR%3BAcc:AT5G17680]	-	GO:0043531	1.26926	1.56405	0.998362	0.866562	0.986638	0.701737	0.935341	0.826516	0.763516	2.49346	2.63254	1.05439	4.46103	3.28235	3.95739	5.31424	4.89365	4.45086	2.50563	7.01541	3.03791	2.81028	1.28999	1.29069	1.32848	2.03415	4.80589	2.48749	5.9504
AH19G06340.1	Chr19	8720117	8724042	-	000235F	disease resistance protein (TIR-NBS-LRR class)%2C putative [Source:TAIR%3BAcc:AT5G17680]	-	GO:0005515;GO:0043531	0.13107	0.119173	0.079391	0.046332	0.009575	0.103892	0.031194	0	0.153245	0	0.039309	0.089972	0.038871	0.018597	0.018231	0.286147	0.04584	0.052614	0.041408	0.08824	0	0.102903	0.047933	0.083749	0.030728	0.014032	0.033824	0.296824	0.44451
AH19G05990.1	Chr19	8331042	8339486	-	000235F	disease resistance protein (TIR-NBS-LRR class)%2C putative [Source:TAIR%3BAcc:AT5G17680]	-	GO:0043531	0	0.055146	0.038706	0	0	0	0	0	0	0	0	0	0	0	0	0	0	0	0	0	0	0.034931	0	0.155112	0	0.014632	0	0	0
AH19G05980.1	Chr19	8303684	8308686	-	000235F	disease resistance protein (TIR-NBS-LRR class)%2C putative [Source:TAIR%3BAcc:AT5G17680]	-	GO:0043531	0.104794	0.195022	0.308282	0.394948	0.434539	0.017901	0.512539	0.801373	0	0.032571	0.043587	0.175753	0.008254	0.064016	0.043147	0.081269	0.018721	0.157032	0.029886	0.036303	0.110395	0.351539	0.562079	1.21188	0.549943	0.223654	0.075233	0.453619	0.212906
AH19G05950.1	Chr19	8215517	8220138	-	000235F	disease resistance protein (TIR-NBS-LRR class)%2C putative [Source:TAIR%3BAcc:AT5G17680]	-	GO:0043531	0.311339	0.097175	0.14985	0.223526	0.515515	0.039486	0.293795	0.55074	0	0.025593	0	0.128536	0.048804	0.059353	0.059975	0.207414	0	0.14085	0.054014	0.005961	0.175659	0.566698	0.522945	1.15242	1.51419	0.505305	0.035614	0.373112	0.227459
AH19G05930.1	Chr19	8175706	8187287	-	000235F	disease resistance protein (TIR-NBS-LRR class)%2C putative [Source:TAIR%3BAcc:AT5G17680]	-	GO:0005515;GO:0007165;GO:0043531	0.079268	0	0	0.008565	0.10722	0	0	0.033926	0	0	0.007499	0	0.011884	0	0.019232	0	0.038893	0	0	0.007309	0	0.098872	0.565201	0.203792	0.064763	0.592098	0.017543	0	0
AH19G05910.1	Chr19	8138458	8141701	-	000235F	disease resistance protein (TIR-NBS-LRR class)%2C putative [Source:TAIR%3BAcc:AT5G17680]	-	GO:0043531	0	0	0.021239	0	0	0	0	0	0	0	0	0	0	0	0	0	0	0	0	0	0	0	0	0	0	0.024496	0	0.017348	0
AH19G05880.1	Chr19	8113055	8120902	-	000235F	disease resistance protein (TIR-NBS-LRR class)%2C putative [Source:TAIR%3BAcc:AT5G17680]	-	GO:0043531	1.08792	0.200522	0.107828	0.11886	0.365371	0.012494	0.10272	0.859447	0.006343	0.492351	0.402271	0.103261	0.033734	0.029004	0.135614	1.8342	1.16644	0.948261	0.108116	2.94627	0.52818	4.27104	0.402737	0.490957	0.381552	0.139134	0.259161	0.788713	4.56152
AH19G05870.1	Chr19	8100039	8112972	-	000235F	disease resistance protein (TIR-NBS-LRR class)%2C putative [Source:TAIR%3BAcc:AT5G17680]	-	GO:0043531	2.61677	1.63039	0.885213	0.856327	2.35098	0.286412	0.420563	1.29059	0	0.598525	0.498017	0.649565	0.73941	0.294779	0.396863	3.80785	1.66422	1.48483	1.82272	1.75666	0.704521	6.98948	0.600962	0.566237	1.79534	0.363937	0.616648	3.81126	3.91352
AH19G05860.1	Chr19	8055909	8100005	-	000235F	disease resistance protein (TIR-NBS-LRR class)%2C putative [Source:TAIR%3BAcc:AT5G17680]	-	GO:0043531	2.39776	0.307937	0.401099	0.29405	1.50909	0.013929	0.230582	1.71996	0	0.344557	0.225692	0.148466	0.103546	0.083216	0.084564	3.45319	0.969486	1.43667	0.513514	1.86173	0.473274	5.81185	0.832542	1.4602	1.48616	0.151501	0.237926	6.14019	5.45956
AH19G05850.1	Chr19	8020363	8030563	-	000235F	disease resistance protein (TIR-NBS-LRR class)%2C putative [Source:TAIR%3BAcc:AT5G17680]	-	GO:0043531	1.27734	0.184935	0.124478	0.203759	1.01729	0.009015	0.242274	0.587777	0.004381	0.079603	0.099538	0.086232	0.076725	0.105968	0.05484	1.82865	0.275011	0.420781	0.24683	0.651834	0.129078	1.52838	0.288528	0.97031	0.332802	0.317794	0.118619	1.76655	0.906265
AH19G05820.1	Chr19	7935373	7955425	-	000235F	disease resistance protein (TIR-NBS-LRR class)%2C putative [Source:TAIR%3BAcc:AT5G17680]	-	GO:0043531	1.51969	1.30179	0.868196	0.79194	1.0974	0.506097	0.67208	1.18128	0.543433	0.834788	0.510804	0.560252	0.48987	0.708349	0.493061	0.992025	0.856991	1.16268	0.894363	3.20155	0.961634	1.82952	1.23344	2.13974	0.847799	1.3672	0.954716	1.08173	1.27732
AH19G05810.1	Chr19	7919481	7935230	-	000235F	disease resistance protein (TIR-NBS-LRR class)%2C putative [Source:TAIR%3BAcc:AT5G17680]	-	GO:0043531	10.1736	2.17922	1.72934	1.95638	6.31841	0.410673	2.29122	6.61002	0.420398	4.94111	4.24569	6.3911	1.58719	0.727349	2.30857	23.5447	13.8099	8.46276	5.3906	22.5409	2.99534	45.2655	2.37778	6.42734	6.0295	2.56792	1.61734	16.803	37.611
AH19G05790.1	Chr19	7880257	7902535	-	000235F	disease resistance protein (TIR-NBS-LRR class)%2C putative [Source:TAIR%3BAcc:AT5G17680]	-	GO:0043531	6.23843	1.23787	1.29428	0.777859	4.0937	0.062793	0.260137	3.14583	0.031748	1.40823	0.961213	0.50363	0.746759	0.60007	0.541746	10.7109	4.15623	3.3485	5.17419	3.93496	1.42099	14.6561	0.645168	1.36749	3.00394	0.199916	1.40954	8.11227	9.59344
AH19G06860.1	Chr19	9510380	9532099	-	000041F	Beta-fructofuranosidase%2C insoluble isoenzyme CWINV3 [Source:Uniprot/SWISSPROT%3BAcc:Q67XZ3]	K01193(E3.2.1.26, sacA; beta-fructofuranosidase [EC:3.2.1.26])	GO:0004553;GO:0005975;GO:0043531;GO:0003735;GO:0005622;GO:0005840;GO:0006412	13.4719	10.1642	5.78405	4.95792	6.7393	7.97192	4.38571	8.25501	2.87611	14.9305	17.3192	14.6837	23.3378	7.12977	30.1351	18.1681	20.262	32.3696	14.2277	7.85487	3.70959	30.6991	6.5673	19.9239	11.619	16.3394	7.85982	8.91337	19.2257
AH19G07340.1	Chr19	10197954	10216988	-	000041F	Disease resistance protein At4g27190 [Source:Uniprot/SWISSPROT%3BAcc:Q9T048]	-	GO:0043531	1.97493	0.324018	0.223614	0.133508	1.16482	0.09047	0.162288	1.00774	0.191715	0.161571	0.302936	3.83389	0.538009	0.518618	0.143706	2.03121	0.320817	1.87644	0.348744	0.778339	0.60069	1.74207	0.205255	0.353189	2.3668	0.191661	1.07916	3.3506	2.01966
AH19G11550.1	Chr19	17086766	17098820	-	000162F	disease resistance protein (TIR-NBS-LRR class)%2C putative [Source:TAIR%3BAcc:AT5G17680]	-	GO:0043531	0.053989	0.03286	0.021466	0	0.087229	0.081317	0.021359	0.160878	0.038662	0.078223	0.23462	0.091558	0.029888	0.200593	0.07355	0.068382	0.142131	0.091824	0.026211	0.406815	0.201041	0.194068	0.340952	1.12627	0.170643	0.157632	0.19142	0.151089	0.148965
AH19G11560.1	Chr19	17105853	17110926	-	000162F	disease resistance protein (TIR-NBS-LRR class)%2C putative [Source:TAIR%3BAcc:AT5G17680]	-	GO:0043531	1.01885	0.009796	0	0.030583	1.48024	0	0.105639	0.972558	0	0.375167	0.223673	0.288104	0.374926	1.41091	0.597572	1.65612	0.956998	4.02327	0.38789	5.56788	1.07875	4.04516	1.90878	2.69956	0.46324	1.34875	0.838729	5.80916	5.7619
AH19G11630.1	Chr19	17191057	17197813	-	000162F	Disease resistance protein (TIR-NBS-LRR class) family [Source:TAIR%3BAcc:AT5G41750]	-	GO:0043531	1.42948	0.438529	0.959208	0.458602	1.41528	0.03236	0.067464	1.45398	0.014326	0.101706	0.078559	0.716718	0.102438	0.137115	0.137666	0.336489	0.251658	0.354633	0.144076	1.70173	0.564317	0.745602	1.97678	1.19774	1.20127	1.72352	0.368241	0.449217	0.323389
AH19G11060.1	Chr19	16139617	16143229	-	000840F	Disease resistance protein RPM1 [Source:Uniprot/SWISSPROT%3BAcc:Q39214]	-	GO:0043531	0.066932	0	0.061591	0.02763	0.072966	0.011886	0.083238	0.031684	0.080451	0.013836	0.037687	0.027085	0.016094	0.236733	0.016708	0.101157	0.011778	0.065478	0.093751	0.860429	0.09481	0.051335	0.231462	0.139965	0.087272	0.327304	0.111	0.132057	0.076327
AH19G14820.1	Chr19	24881808	24886234	-	000965F	AAA-type ATPase family protein [Source:TAIR%3BAcc:AT1G02890]	-	GO:0043531;GO:0005524	0	0.030293	0	0	0	0	0	0	0	0	0	0	0	0	0	0	0	0	0	0	0	0	0	0	0	0	0	0	0
AH19G29600.1	Chr19	124335688	124342032	+	001144F	disease resistance protein (TIR-NBS-LRR class)%2C putative [Source:TAIR%3BAcc:AT5G17680]	-	GO:0043531;GO:0005515;GO:0007165	5.25845	0.022082	0.096325	0.040861	16.8347	0	0.129039	33.3295	0	9.49513	1.21134	0.035606	0.093776	0.015599	0.016924	4.30135	5.32972	0.975191	5.26328	2.7275	6.73758	10.3808	1.01804	8.75141	6.66219	0.415444	0.576622	8.0252	7.23804
AH19G29610.1	Chr19	124342213	124345758	-	001144F	disease resistance protein (TIR-NBS-LRR class)%2C putative [Source:TAIR%3BAcc:AT5G17680]	-	GO:0043531	0.038684	0.01949	0	0	0.053481	0	0.048948	0.040947	0	0.063238	0.034327	0.027153	0.136746	0	0.006957	0.226757	0.089815	0.39767	0.102338	0.784261	0.16137	0.362945	0.149984	0.237169	0.148433	0.26125	0.178709	0.28229	0.261954
AH19G33950.1	Chr19	137641982	137647714	+	000047F	Disease resistance protein RPP8 [Source:Uniprot/SWISSPROT%3BAcc:Q8W4J9]	-	GO:0043531	0	0	0	0.035652	0	0.064482	0.132397	0	0.189613	0	0	0	0.104156	0.038931	0.044007	0.073556	0	0.023549	0	0.042133	0	0.04893	0.017576	0	0	0	0.071868	0	0.03105
AH20G07270.1	Chr20	9439587	9443820	-	000237F	Magnesium-chelatase subunit ChlI-2%2C chloroplastic [Source:Uniprot/SWISSPROT%3BAcc:Q5XF33]	K03405(chlI, bchI; magnesium chelatase subunit I [EC:6.6.1.1])	GO:0043531	1.53788	6.61006	5.37627	3.23614	0.427221	1.02119	0.77443	0.302995	0	48.7271	100.418	18.5875	80.0302	23.3386	79.158	5.37054	78.3347	14.5176	58.9406	24.8054	30.3955	6.18626	3.65287	0.491938	4.08327	0.008406	43.6062	4.88868	2.98503
AH20G06030.1	Chr20	8066906	8073030	-	000237F	Protein of unknown function (DUF300) [Source:TAIR%3BAcc:AT4G21570]	-	GO:0005515;GO:0043531	30.3686	18.3556	14.9933	14.1261	20.302	6.26868	10.21	18.9501	3.58396	11.2449	8.79332	24.2329	12.0664	19.4788	9.90089	27.3685	15.2676	16.3611	8.32649	18.1431	10.7649	28.7192	12.5109	17.3621	11.984	20.1068	8.75637	24.9314	34.0236
AH20G09300.1	Chr20	11732188	11741435	+	000152F	Probable disease resistance protein At4g27220 [Source:Uniprot/SWISSPROT%3BAcc:O81825]	-	GO:0043531	8.11852	8.47528	7.62188	6.99509	5.14132	2.46668	5.12014	4.23227	2.52435	3.99058	2.83075	4.37495	4.31769	6.52035	4.37231	5.26918	4.83868	6.27579	3.04361	4.81874	3.60149	3.56886	5.44695	4.56807	4.29011	3.8694	3.92167	3.80034	4.19083
AH20G09270.1	Chr20	11721993	11726074	+	000152F	Probable disease resistance protein At4g27220 [Source:Uniprot/SWISSPROT%3BAcc:O81825]	-	GO:0043531	0.52	0.281545	0.416541	0.303974	0.746264	0.022921	1.13409	1.11456	0.057613	0.448696	0.314467	0.41941	0.406732	0.373013	0.305522	1.01211	0.275995	1.27055	0.481423	3.15043	1.05559	1.13882	0.752714	2.487	1.93369	1.94708	0.756382	1.0033	0.57345
AH20G09240.1	Chr20	11688427	11695359	-	000152F	Disease resistance protein RPS2 [Source:Uniprot/SWISSPROT%3BAcc:Q42484]	-	GO:0003700;GO:0006355;GO:0043565;GO:0005515;GO:0043531	1.51983	2.89034	3.39987	2.8762	0.848143	1.65022	1.75811	1.65732	1.57815	2.03269	2.49154	4.77537	3.87504	1.47182	4.00739	3.28386	2.78452	4.16415	2.20784	4.54741	1.92194	4.36062	1.11783	2.61132	4.13867	1.50964	2.28716	3.27677	4.65571
AH13G56160.1	Chr13	146217283	146222943	+	000029F	Putative disease resistance RPP13-like protein 1 [Source:Uniprot/SWISSPROT%3BAcc:Q9LRR4]	-	GO:0043531	2.78749	2.55484	2.45701	2.68964	3.91302	0.310334	2.99906	3.38297	1.19763	1.12874	0.833603	2.04553	0.687485	0.728189	0.835625	3.30282	1.85842	1.66206	1.60164	2.29514	1.50243	4.71958	5.36561	3.3965	3.84938	2.42057	1.65223	3.78441	2.29398
AH13G56790.1	Chr13	146799334	146809199	+	000029F	Probable disease resistance protein At4g27220 [Source:Uniprot/SWISSPROT%3BAcc:O81825]	K08596	GO:0005515;GO:0043531	0.832666	0.038848	0.010268	0.071158	1.44537	0.011466	0.109788	1.32313	0	0.093927	0.056201	0.339933	0.080553	0.340694	0.137343	0.487221	0.203114	0.638021	0.103324	3.04813	0.294493	0.555894	0.584076	0.797985	0.309758	0.398328	0.239491	1.10662	0.880189
AH13G57650.1	Chr13	147752082	147755672	-	000029F	Putative disease resistance RPP13-like protein 1 [Source:Uniprot/SWISSPROT%3BAcc:Q9LRR4]	-	-	0.255431	0	0	0	0.07578	0	0	0.164881	0	0.013651	0	0.203043	0	0.065582	0	0.104391	0.008334	0.011546	0.025557	0.25734	0.00488	0.120206	0.248005	0.527779	0.774126	0.180553	0.030583	0.224896	0.013818
AH13G57800.1	Chr13	147938955	147949580	+	000029F	Disease resistance protein RPM1 [Source:Uniprot/SWISSPROT%3BAcc:Q39214]	K13457(RPM1, RPS3; disease resistance protein RPM1)	GO:0043531;GO:0005506;GO:0016705;GO:0020037;GO:0055114	2.29062	3.79257	3.69532	5.15048	1.86314	2.30725	2.92274	0.778116	4.5825	1.52027	1.54355	2.32951	1.14939	8.41117	0.677381	0.816954	1.00053	2.26338	1.79878	27.6059	0.926302	0.537842	3.72308	1.80385	1.32743	2.65718	1.47561	2.65629	1.52039
AH13G58810.1	Chr13	149196997	149199744	+	000029F	Putative disease resistance RPP13-like protein 1 [Source:Uniprot/SWISSPROT%3BAcc:Q9LRR4]	-	GO:0043531;GO:0016020	0.518939	0.064856	0.383212	0.252027	0.336187	0.007794	0.78638	0.774361	0.005028	0.269242	0.34996	0.474406	0.584624	0.513131	0.698825	0.876446	0.437403	1.07554	0.560681	1.05637	0.830413	0.418271	0.279154	1.09496	1.43592	0.769897	1.45985	0.732838	0.585942
AH13G58830.1	Chr13	149204062	149206629	+	000029F	Putative disease resistance RPP13-like protein 1 [Source:Uniprot/SWISSPROT%3BAcc:Q9LRR4]	-	-	0.12705	0.038934	0.108076	0.020531	0.170032	0.035542	0.197526	0.2256	0.027539	0.08208	0.141764	0.185541	0.132463	0.443207	0.050267	0.24902	0.10305	0.20933	0.233257	0.469414	0.315478	0.212618	0.079656	0.390113	0.644863	0.466985	0.753067	0.270051	0.451554
AH13G58860.1	Chr13	149231453	149242740	+	000029F	Putative disease resistance RPP13-like protein 1 [Source:Uniprot/SWISSPROT%3BAcc:Q9LRR4]	-	GO:0005515;GO:0043531;GO:0016020	0.041276	0.026746	0.012613	0	0.160867	0.018804	0.050263	0.180754	0.035404	0.008419	0.02714	0.016515	0.066141	0.040412	0.040389	0.133888	0.005182	0.093813	0.045843	0.020173	0.095608	0.102675	0.068252	0.277459	0.324452	0.339721	0.090224	0.081718	0.074936
AH13G58870.1	Chr13	149242876	149251062	-	000029F	Putative disease resistance RPP13-like protein 1 [Source:Uniprot/SWISSPROT%3BAcc:Q9LRR4]	-	GO:0016020;GO:0043531	0.217364	0.14415	0.062872	0.128975	0.325466	0.227534	0.271217	0.57363	0.337643	0.259115	0.20592	0.247704	0.342909	0.510874	0.331727	0.415204	0.288338	0.255686	0.373693	0.485049	0.362397	0.202402	0.178592	0.638179	0.648695	0.492691	0.646803	0.465093	0.438701
AH13G58980.1	Chr13	149350624	149353204	+	000029F	-	K08596	-	0	0.044168	0	0	0	0	0	0	0	0	0	0	0	0	0	0	0	0	0	0	0	0	0	0	0	0	0	0	0
AH20G40020.1	Chr20	139919087	139937284	-	000006F	Probable disease resistance protein At4g27220 [Source:Uniprot/SWISSPROT%3BAcc:O81825]	-	GO:0043531	0	0.004937	0.005007	0	0.004363	0	0	0	0	0	0	0.011968	0	0.008333	0	0.053418	0.010325	0.03047	0	0.264609	0.016267	0.052138	0.056076	0.168604	0.021441	0.064334	0	0.050594	0.005735
AH20G36930.1	Chr20	135073252	135076980	-	000006F	Putative disease resistance RPP13-like protein 1 [Source:Uniprot/SWISSPROT%3BAcc:Q9LRR4]	-	GO:0043531;GO:0005515	0.578269	0	0	0.008897	0.420921	0	0.055838	0.358742	0	0.020913	0.043446	0.017979	0.080111	0.030857	0.117354	0.15178	0.032722	0.154864	0.032062	0.435211	0.162448	0.343096	0.317623	0.180894	0.101258	0.173799	0.174648	0.373629	0.204711
AH20G35680.1	Chr20	131762236	131765644	-	000300F	disease resistance protein (TIR-NBS-LRR class)%2C putative [Source:TAIR%3BAcc:AT5G17680]	-	GO:0043531	0.140439	0.473018	0.417126	0.766121	0.109161	0.293831	0.794797	0.679509	0.299436	0.011534	0	0.750811	0.284904	1.48492	0.027856	0.325062	0.084316	0.276069	0.070254	0	0.090049	0.20467	0.775383	0.363303	0.22086	0.314762	0.524576	0.153964	0.313226
