# Supplementary material for: The genome of cultivated peanut provides insight into legume karyotypes, polyploid evolution and crop domestication
Source: Nat Genet. 2019 May 1;51(5):865–76. doi: 10.1038/s41588-019-0402-2 (PMC7188672; doi:10.1038/s41588-019-0402-2)
Supplement: Supplementary file 9 — Acyl-lipid and nodulation-related genes. [file 41588_2019_402_MOESM9_ESM.xlsx]

## Sheet: SD11a_acyl-lipid gene anno
Supplementary Data Set 11a Orthologous acyl-lipid genes and their annotations in cultivated peanut genome.
Ahyp_gene	Chromosome	Start	End	Strand	Ath_gene	Ath_gene_pathway	Glyma_gene	Glyma_gene_pathway	Function	KEGG	GO	Expression pattern*	Located within oil-related QTL
AH00G01280.1	Chr00	2214020	2229046	-	AT1G52570	Lipid Signaling|Phospholipase|Lipase	Glyma.06G068600.1.p	superpathway of choline biosynthesis	Phospholipase D alpha 1 [Source:Uniprot/SWISSPROT%3BAcc:Q38882]	-	GO:0003824;GO:0005515	no significant change	Not in QTL
AH00G01290.1	Chr00	2232808	2236022	+	AT1G15360	Cutin Synthesis|Cuticular Wax Synthesis			Ethylene-responsive mRNAion factor SHINE 3 [Source:Uniprot/SWISSPROT%3BAcc:Q3E958]	-	GO:0003700;GO:0006355	no significant change	Not in QTL
AH00G01360.1	Chr00	2364986	2369397	+			Glyma.02G085100.1.p	lipid IV<sub>A</sub> biosynthesis	Probable UDP-3-O-[3-hydroxymyristoyl] N-acetylglucosamine deacetylase 5 [Source:Uniprot/SWISSPROT%3BAcc:F4IAW1]	K02535(lpxC; UDP-3-O-[3-hydroxymyristoyl] N-acetylglucosamine deacetylase [EC:3.5.1.108])	GO:0008759;GO:0009245	down-regulated	Not in QTL
AH00G02090.1	Chr00	3419100	3422769	+			Glyma.16G079700.1.p	phospholipid biosynthesis II	-	-	-	no significant change	Not in QTL
AH00G02390.1	Chr00	4260612	4263509	+	AT3G45770	Mitochondrial Fatty Acid and Lipoic Acid Synthesis			Probable trans-2-enoyl-CoA reductase%2C mitochondrial [Source:Uniprot/SWISSPROT%3BAcc:Q8LCU7]	K07512(MECR, NRBF1; mitochondrial trans-2-enoyl-CoA reductase [EC:1.3.1.38])	GO:0016491;GO:0008270;GO:0055114	no significant change	Not in QTL
AH00G02820.1	Chr00	4752492	4755760	-	AT1G01280	Cutin Synthesis	Glyma.12G160400.1.p	&omega;-hydroxylation of caprate and laurate	Cytochrome P450 71B7 [Source:Uniprot/SWISSPROT%3BAcc:Q96514]	-	GO:0005506;GO:0016705;GO:0020037;GO:0055114	no significant change	Not in QTL
AH00G04000.1	Chr00	7689057	7692498	+	AT1G29660	GDSL|Lipase			GDSL esterase/lipase At5g55050 [Source:Uniprot/SWISSPROT%3BAcc:Q9FIA1]	-	GO:0016788	no significant change	Not in QTL
AH00G04620.1	Chr00	8944936	8948762	+	AT2G20900	Lipid Signaling	Glyma.06G254900.1.p	phosphatidate metabolism, as a signaling molecule	Diacylglycerol kinase 5 [Source:Uniprot/SWISSPROT%3BAcc:Q9C5E5]	-	GO:0016301	no significant change	Not in QTL
AH01G00400.1	Chr01	708989	713345	-	AT1G29660	GDSL|Lipase			GDSL esterase/lipase At2g23540 [Source:Uniprot/SWISSPROT%3BAcc:O80470]	-	GO:0016788	no significant change	Not in QTL
AH01G00580.1	Chr01	954534	959323	+			Glyma.02G059300.1.p	very long chain fatty acid biosynthesis I	Elongation of fatty acids protein 3-like [Source:Uniprot/SWISSPROT%3BAcc:Q9SYY4]	-	GO:0016021	no significant change	Not in QTL
AH01G00680.1	Chr01	1113498	1119362	-			Glyma.01G171800.1.p	triacylglycerol biosynthesis	Lipid phosphate phosphatase epsilon 2%2C chloroplastic [Source:Uniprot/SWISSPROT%3BAcc:Q6NQL6]	K07252(E3.6.1.43; dolichyldiphosphatase [EC:3.6.1.43])	-	no significant change	Not in QTL
AH01G00990.1	Chr01	1462585	1467523	-			Glyma.02G052000.1.p	phospholipid biosynthesis II	Probable methyltransferase PMT27 [Source:Uniprot/SWISSPROT%3BAcc:Q9SD39]	-	GO:0008168	no significant change	Not in QTL
AH01G01090.1	Chr01	1655044	1658248	-	AT1G19640	Lipid Signaling			Jasmonate O-methyltransferase [Source:Uniprot/SWISSPROT%3BAcc:Q9AR07]	K08241(E2.1.1.141; jasmonate O-methyltransferase [EC:2.1.1.141])	GO:0008168	no significant change	Not in QTL
AH01G01180.1	Chr01	1776837	1781582	+	AT1G01280	Cutin Synthesis	Glyma.03G189900.1.p	&omega;- hydroxylation of laurate	Cytochrome P450 84A1 [Source:Uniprot/SWISSPROT%3BAcc:Q42600]	K09755(CYP84A, F5H; ferulate-5-hydroxylase [EC:1.14.-.-])	GO:0005506;GO:0016705;GO:0020037;GO:0055114	no significant change	Not in QTL
AH01G01360.1	Chr01	2008206	2009697	-	AT4G27030	Plastidial Glycerolipid, Galactolipid and Sulfolipid Synthesis	Glyma.08G314700.1.p	phospholipid desaturation	Fatty acid desaturase 4%2C chloroplastic [Source:Uniprot/SWISSPROT%3BAcc:Q9SZ42]	K10704	-	no significant change	Not in QTL
AH01G01570.1	Chr01	2293515	2298024	+			Glyma.08G318300.1.p	lipid IV<sub>A</sub> biosynthesis	Probable tetraacyldisaccharide 4'-kinase%2C mitochondrial [Source:Uniprot/SWISSPROT%3BAcc:Q8LEA0]	-	GO:0005524;GO:0009029;GO:0009245	no significant change	Not in QTL
AH01G01590.1	Chr01	2317570	2324135	+	AT1G29660	GDSL|Lipase			GDSL esterase/lipase At5g55050 [Source:Uniprot/SWISSPROT%3BAcc:Q9FIA1]	-	GO:0016788	no significant change	Not in QTL
AH01G01960.1	Chr01	2801640	2808034	-	AT1G19640	Lipid Signaling			Indole-3-acetate O-methyltransferase 1 [Source:Uniprot/SWISSPROT%3BAcc:Q9FLN8]	K18848	GO:0008168	no significant change	Not in QTL
AH01G02010.1	Chr01	2883379	2884559	-	AT1G34490	Cuticular Wax Synthesis	Glyma.02G296000.1.p	wax esters biosynthesis I	Probable long-chain-alcohol O-fatty-acyltransferase 1 [Source:Uniprot/SWISSPROT%3BAcc:Q9FJ72]	-	-	no significant change	Not in QTL
AH01G02250.1	Chr01	3221772	3223951	+			Glyma.08G325300.1.p	superpathway of choline biosynthesis	Calcium-dependent lipid-binding (CaLB domain) family protein [Source:TAIR%3BAcc:AT5G55530]	-	GO:0005515	down-regulated	Not in QTL
AH01G02550.1	Chr01	3563702	3566498	+			Glyma.03G189900.1.p	&omega;- hydroxylation of laurate	Cytochrome P450 71B35 [Source:Uniprot/SWISSPROT%3BAcc:Q9LIP5]	-	GO:0005506;GO:0016705;GO:0020037;GO:0055114	no significant change	Not in QTL
AH01G02730.1	Chr01	3771892	3776212	+	AT1G51680	Aromatic Suberin Synthesis	Glyma.08G329700.1.p	phosphatidylcholine acyl editing	4-coumarate--CoA ligase-like 1 [Source:Uniprot/SWISSPROT%3BAcc:Q9LQ12]	K01904(4CL; 4-coumarate--CoA ligase [EC:6.2.1.12])	GO:0003824;GO:0008152	no significant change	Not in QTL
AH01G02900.1	Chr01	3994291	3998343	-	AT1G55840	Miscellaneous: lipid related			Sec14p-like phosphatidylinositol transfer family protein [Source:TAIR%3BAcc:AT1G55840]	-	-	no significant change	Not in QTL
AH01G02910.1	Chr01	4008171	4014549	+	AT1G31770	Cuticular Wax Synthesis			ABC transporter G family member 26 [Source:Uniprot/SWISSPROT%3BAcc:Q9LK50]	-	GO:0005524;GO:0016887;GO:0016020	no significant change	Not in QTL
AH01G03970.1	Chr01	5339986	5342036	+	AT1G01600	Cutin Synthesis	Glyma.03G008100.1.p	cutin biosynthesis	Cytochrome P450 86A1 [Source:Uniprot/SWISSPROT%3BAcc:P48422]	K15401(CYP86A1; fatty acid omega-hydroxylase [EC:1.14.-.-])	GO:0005506;GO:0016705;GO:0020037;GO:0055114	no significant change	Not in QTL
AH01G04090.1	Chr01	5573080	5583964	+	AT1G07230	Plastidial Glycerolipid, Galactolipid and Sulfolipid Synthesis|Phospholipase|Lipase			Non-specific phospholipase C1 [Source:Uniprot/SWISSPROT%3BAcc:Q8L7Y9]	K01114(plcC; phospholipase C [EC:3.1.4.3])	GO:0016788	no significant change	Not in QTL
AH01G04240.1	Chr01	5815110	5818938	-	AT2G29980	TAG Synthesis|Eukaryotic Phospholipid Synthesis	Glyma.01G071800.1.p	crepenynate biosynthesis	Temperature-sensitive omega-3 fatty acid desaturase%2C chloroplastic [Source:Uniprot/SWISSPROT%3BAcc:P48622]	K10257	GO:0006629;GO:0016717;GO:0055114	no significant change	Not in QTL
AH01G04850.1	Chr01	6766355	6770955	+	AT2G30200	Plastidial Fatty Acid Synthesis|Phospholipase|Lipase	Glyma.11G164500.1.p	superpathway of fatty acid biosynthesis II (plant)	catalytics%3Btransferases%3B[acyl-carrier-protein] S-malonyltransferases%3Bbinding [Source:TAIR%3BAcc:AT2G30200]	K00645(fabD; [acyl-carrier-protein] S-malonyltransferase [EC:2.3.1.39])	-	no significant change	Not in QTL
AH01G05290.1	Chr01	7421284	7427558	+	AT2G45150	Plastidial Glycerolipid, Galactolipid and Sulfolipid Synthesis	Glyma.11G161400.1.p	phospholipid biosynthesis II	cytidinediphosphate diacylglycerol synthase 4 [Source:TAIR%3BAcc:AT2G45150]	-	-	no significant change	Not in QTL
AH01G05520.1	Chr01	7746469	7749206	+			Glyma.12G160400.1.p	&omega;-hydroxylation of caprate and laurate	Tryptophan N-monooxygenase 1 [Source:Uniprot/SWISSPROT%3BAcc:O81346]	K12153(CYP79A2; phenylalanine N-monooxygenase [EC:1.14.13.124])	GO:0005506;GO:0016705;GO:0020037;GO:0055114	no significant change	Not in QTL
AH01G05580.1	Chr01	7840252	7843345	-	AT1G01280	Cutin Synthesis	Glyma.12G160400.1.p	&omega;-hydroxylation of caprate and laurate	Tryptophan N-monooxygenase 1 [Source:Uniprot/SWISSPROT%3BAcc:O81346]	-	GO:0005506;GO:0016705;GO:0020037;GO:0055114	no significant change	Not in QTL
AH01G05600.1	Chr01	7856682	7864166	-	AT2G30470	TAG Synthesis			B3 domain-containing mRNAion repressor VAL1 [Source:Uniprot/SWISSPROT%3BAcc:Q8W4L5]	-	GO:0003677;GO:0008270	no significant change	Not in QTL
AH01G05640.1	Chr01	7898334	7904567	-	AT2G30490	Aromatic Suberin Synthesis			Trans-cinnamate 4-monooxygenase [Source:Uniprot/SWISSPROT%3BAcc:P92994]	K00487(CYP73A; trans-cinnamate 4-monooxygenase [EC:1.14.13.11])	GO:0005506;GO:0016705;GO:0020037;GO:0055114	down-regulated	Not in QTL
AH01G06140.1	Chr01	8593318	8594779	-			Glyma.02G196800.1.p	phosphatidylcholine acyl editing	NC domain-containing protein-related [Source:TAIR%3BAcc:AT3G02700]	-	-	no significant change	Not in QTL
AH01G07200.1	Chr01	10182419	10188444	+	AT1G13560	Eukaryotic Phospholipid Synthesis	Glyma.02G128300.1.p	phospholipid biosynthesis II	Choline/ethanolaminephosphotransferase 1 [Source:Uniprot/SWISSPROT%3BAcc:O82567]	K00993(EPT1; ethanolaminephosphotransferase [EC:2.7.8.1])	-	down-regulated	Not in QTL
AH01G07230.1	Chr01	10198178	10204704	-	AT1G13210	Miscellaneous: lipid related			Putative phospholipid-transporting ATPase 9 [Source:Uniprot/SWISSPROT%3BAcc:Q9SX33]	K01530	GO:0000287;GO:0004012;GO:0005524;GO:0015914;GO:0016021	no significant change	Not in QTL
AH01G07690.1	Chr01	10832245	10833281	+			Glyma.02G092300.1.p	phosphatidate metabolism, as a signaling molecule	Calcium-binding EF-hand family protein [Source:TAIR%3BAcc:AT2G44310]	-	GO:0005509	up-down-regulated	Not in QTL
AH01G07970.1	Chr01	11164870	11182337	+			Glyma.07G031100.1.p	superpathway of choline biosynthesis	Phospholipase D alpha 1 [Source:Uniprot/SWISSPROT%3BAcc:Q38882]	-	GO:0003824	no significant change	Not in QTL
AH01G07990.1	Chr01	11222611	11227301	+	AT1G52570	Lipid Signaling|Phospholipase|Lipase	Glyma.01G162100.1.p	superpathway of choline biosynthesis	Phospholipase D alpha 1 [Source:Uniprot/SWISSPROT%3BAcc:Q38882]	-	GO:0003824	no significant change	Not in QTL
AH01G08040.1	Chr01	11300654	11303132	-	AT1G52570	Lipid Signaling|Phospholipase|Lipase	Glyma.01G162100.1.p	superpathway of choline biosynthesis	Phospholipase D alpha 2 [Source:Uniprot/SWISSPROT%3BAcc:Q9SSQ9]	-	GO:0003824	no significant change	Not in QTL
AH01G08390.1	Chr01	11659843	11663723	-			Glyma.05G154100.1.p	3-phosphoinositide biosynthesis	unknown protein%3B Has 229 Blast hits to 229 proteins in 104 species: Archae - 0%3B Bacteria - 2%3B Metazoa - 79%3B Fungi - 90%3B Plants - 49%3B Viruses - 0%3B Other Eukaryotes - 9 (source: NCBI BLink). [Source:TAIR%3BAcc:AT2G32760]	-	-	no significant change	Not in QTL
AH01G08520.1	Chr01	11867261	11872604	+	AT3G51460	Lipid Signaling			Phosphoinositide phosphatase SAC7 [Source:Uniprot/SWISSPROT%3BAcc:Q9C5G5]	-	GO:0042578;GO:0052866	no significant change	Not in QTL
AH01G08930.1	Chr01	12351510	12360065	-	AT3G51520	TAG Synthesis	Glyma.01G156000.1.p	triacylglycerol biosynthesis	Diacylglycerol O-acyltransferase 2 [Source:Uniprot/SWISSPROT%3BAcc:Q9ASU1]	K14457(MOGAT2, MGAT2; 2-acylglycerol O-acyltransferase 2 [EC:2.3.1.22])	GO:0016747	no significant change	Not in QTL
AH01G08950.1	Chr01	12509778	12514601	-	AT3G51520	TAG Synthesis	Glyma.01G156000.1.p	triacylglycerol biosynthesis	Diacylglycerol O-acyltransferase 2 [Source:Uniprot/SWISSPROT%3BAcc:Q9ASU1]	K14457(MOGAT2, MGAT2; 2-acylglycerol O-acyltransferase 2 [EC:2.3.1.22])	GO:0016747	no significant change	Not in QTL
AH01G09780.1	Chr01	14148188	14153924	-	AT1G45201	TAG Degradation|Lipase			alpha/beta-Hydrolases superfamily protein [Source:TAIR%3BAcc:AT5G42930]	-	GO:0006629	up-down-regulated	Not in QTL
AH01G09800.1	Chr01	14208069	14218153	-	AT1G45201	TAG Degradation|Lipase			alpha/beta-Hydrolases superfamily protein [Source:TAIR%3BAcc:AT5G42930]	-	GO:0006629	no significant change	Not in QTL
AH01G09940.1	Chr01	14570665	14583480	+	AT1G13680	Phospholipase|Lipase	Glyma.02G102700.1.p	phosphatidate metabolism, as a signaling molecule	PLC-like phosphodiesterases superfamily protein [Source:TAIR%3BAcc:AT4G36945]	-	-	no significant change	Not in QTL
AH01G09990.1	Chr01	14635810	14641209	-	AT1G67990	Aromatic Suberin Synthesis			Caffeoyl-CoA O-methyltransferase 1 [Source:Uniprot/SWISSPROT%3BAcc:O49499]	K00588(E2.1.1.104; caffeoyl-CoA O-methyltransferase [EC:2.1.1.104])	GO:0008171	down-up-regulated	Not in QTL
AH01G10050.1	Chr01	14993995	14998222	-	AT1G13680	Phospholipase|Lipase	Glyma.02G102700.1.p	phosphatidate metabolism, as a signaling molecule	PI-PLC X domain-containing protein At5g67130 [Source:Uniprot/SWISSPROT%3BAcc:Q93XX5]	-	-	no significant change	Not in QTL
AH01G10910.1	Chr01	17879520	17882118	-	AT2G40890	Aromatic Suberin Synthesis	Glyma.12G160400.1.p	&omega;-hydroxylation of caprate and laurate	cytochrome P450%2C family 81%2C subfamily D%2C polypeptide 8 [Source:TAIR%3BAcc:AT4G37370]	-	GO:0005506;GO:0016705;GO:0020037;GO:0055114	no significant change	Not in QTL
AH01G11900.1	Chr01	19998590	20003065	-	AT1G28570	GDSL|Lipase			GDSL esterase/lipase At1g28570 [Source:Uniprot/SWISSPROT%3BAcc:Q9FXJ1]	-	GO:0016788	up-down-regulated	Not in QTL
AH01G14260.1	Chr01	30446173	30453152	-			Glyma.18G299900.1.p	phospholipid biosynthesis II	Probable methyltransferase PMT14 [Source:Uniprot/SWISSPROT%3BAcc:Q94EJ6]	-	GO:0008168	no significant change	Not in QTL
AH01G14950.1	Chr01	33299366	33303448	+			Glyma.01G094800.1.p	3-phosphoinositide biosynthesis	Histone H3 K4-specific methyltransferase SET7/9 family protein [Source:TAIR%3BAcc:AT4G17080]	-	-	up-down-regulated	Not in QTL
AH01G15950.1	Chr01	36986561	36990353	-			Glyma.05G062900.1.p	phospholipid biosynthesis II	Putative dual specificity protein phosphatase DSP8 [Source:Uniprot/SWISSPROT%3BAcc:Q9ZQP1]	-	GO:0006470;GO:0008138;GO:0016311;GO:0016791	no significant change	Not in QTL
AH01G16090.1	Chr01	37433628	37444843	+	AT2G35690	beta-Oxidation			Peroxisomal acyl-coenzyme A oxidase 1 [Source:Uniprot/SWISSPROT%3BAcc:O65202]	K00232(E1.3.3.6, ACOX1, ACOX3; acyl-CoA oxidase [EC:1.3.3.6])	GO:0003995;GO:0055114;GO:0003997;GO:0005777;GO:0006635	down-regulated	Not in QTL
AH01G17140.1	Chr01	42787849	42794147	-			Glyma.05G056700.1.p	triacylglycerol biosynthesis	Probable lipid phosphate phosphatase beta [Source:Uniprot/SWISSPROT%3BAcc:Q9SUW4]	-	-	no significant change	Not in QTL
AH01G17300.1	Chr01	43415113	43425229	-			Glyma.19G034800.1.p	superpathway of choline biosynthesis	Phospholipase D delta [Source:Uniprot/SWISSPROT%3BAcc:Q9C5Y0]	-	GO:0003824	no significant change	Not in QTL
AH01G17480.1	Chr01	44551673	44553149	+	AT5G14980	TAG Degradation|Lipid Signaling			alpha/beta-Hydrolases superfamily protein [Source:TAIR%3BAcc:AT5G19290]	-	-	no significant change	Not in QTL
AH01G18130.1	Chr01	48271140	48272861	+			Glyma.01G035100.1.p	plant sterol biosynthesis	Methylsterol monooxygenase 1-2 [Source:Uniprot/SWISSPROT%3BAcc:Q1EC69]	K14423(SMO1; 4,4-dimethyl-9beta,19-cyclopropylsterol-4alpha-methyl oxidase [EC:1.14.13.72])	GO:0005506;GO:0006633;GO:0016491;GO:0055114	no significant change	Not in QTL
AH01G18360.1	Chr01	49551946	49555282	-	AT1G01280	Cutin Synthesis	Glyma.03G189900.1.p	&omega;- hydroxylation of laurate	cytochrome P450%2C family 706%2C subfamily A%2C polypeptide 6 [Source:TAIR%3BAcc:AT4G12320]	-	GO:0005506;GO:0016705;GO:0020037;GO:0055114	no significant change	Not in QTL
AH01G18440.1	Chr01	49860967	49863083	-	AT4G28110	Cuticular Wax Synthesis			myb domain protein 85 [Source:TAIR%3BAcc:AT4G22680]	K09422	-	down-regulated	Not in QTL
AH01G18630.1	Chr01	50768044	50771153	+	AT1G12640	TAG Synthesis|Eukaryotic Phospholipid Synthesis	Glyma.05G049500.1.p	phosphatidylcholine acyl editing	Lysophospholipid acyltransferase 1 [Source:Uniprot/SWISSPROT%3BAcc:F4IDU4]	K13519(LPT1, ALE1; lysophospholipid acyltransferase [EC:2.3.1.51 2.3.1.23 2.3.1.-])	-	no significant change	Not in QTL
AH01G18740.1	Chr01	50947930	50950740	-	AT1G01120	Fatty Acid Elongation and Cuticular Wax Synthesis|Aliphatic Suberin Synthesis	Glyma.02G001500.1.p	very long chain fatty acid biosynthesis I	3-ketoacyl-CoA synthase 4 [Source:Uniprot/SWISSPROT%3BAcc:Q9LN49]	K15397(KCS; 3-ketoacyl-CoA synthase [EC:2.3.1.199])	GO:0005506;GO:0016226;GO:0051536;GO:0006633;GO:0016020;GO:0016747	no significant change	Not in QTL
AH01G18940.1	Chr01	51895341	51902775	+	AT1G12570	Cutin Synthesis|Aliphatic Suberin Synthesis	Glyma.01G048800.1.p	cutin biosynthesis	Glucose-methanol-choline (GMC) oxidoreductase family protein [Source:TAIR%3BAcc:AT1G12570]	K00108(betA, CHDH; choline dehydrogenase [EC:1.1.99.1])	GO:0016614;GO:0055114;GO:0050660	no significant change	Not in QTL
AH01G19120.1	Chr01	52488594	52491399	+			Glyma.03G189900.1.p	&omega;- hydroxylation of laurate	Cytochrome P450 71A26 [Source:Uniprot/SWISSPROT%3BAcc:Q9STK7]	-	GO:0005506;GO:0016705;GO:0020037;GO:0055114	no significant change	Not in QTL
AH01G19570.1	Chr01	54356313	54359629	+	AT1G28570	GDSL|Lipase			GDSL esterase/lipase At3g48460 [Source:Uniprot/SWISSPROT%3BAcc:Q9STM6]	-	GO:0016788	no significant change	Not in QTL
AH01G21100.1	Chr01	64899979	64906125	-			Glyma.05G221700.1.p	phospholipid biosynthesis II	Ethanolamine-phosphate cytidylyltransferase [Source:Uniprot/SWISSPROT%3BAcc:Q9ZVI9]	K00967(PCYT2; ethanolamine-phosphate cytidylyltransferase [EC:2.7.7.14])	GO:0003824;GO:0009058	no significant change	Not in QTL
AH01G22960.1	Chr01	81115685	81125055	+	AT5G62930	GDSL|Lipase			GDSL esterase/lipase At5g62930 [Source:Uniprot/SWISSPROT%3BAcc:Q9FM04]	-	-	down-regulated	Not in QTL
AH01G23950.1	Chr01	89676858	89680457	+			Glyma.03G171900.1.p	very long chain fatty acid biosynthesis I	NAD(P)-binding Rossmann-fold superfamily protein [Source:TAIR%3BAcc:AT5G50130]	-	-	down-up-regulated	Not in QTL
AH01G24010.1	Chr01	90379056	90379817	-	AT3G01570	TAG Synthesis			Oleosin 5 [Source:Uniprot/SWISSPROT%3BAcc:Q9SS98]	-	GO:0012511;GO:0016021	no significant change	Not in QTL
AH01G24310.1	Chr01	92218780	92234364	-	AT3G14270	Lipid Signaling	Glyma.07G045600.1.p	3-phosphoinositide biosynthesis	1-phosphatidylinositol-3-phosphate 5-kinase FAB1B [Source:Uniprot/SWISSPROT%3BAcc:Q9LUM0]	K00921(PIKFYVE, FAB1; 1-phosphatidylinositol-3-phosphate 5-kinase [EC:2.7.1.150])	GO:0046872;GO:0016307;GO:0046488;GO:0005524	no significant change	Not in QTL
AH01G24320.1	Chr01	92276407	92285502	+	AT1G17340	Lipid Signaling	Glyma.07G043900.1.p	3-phosphoinositide biosynthesis	Phosphoinositide phosphatase SAC4 [Source:Uniprot/SWISSPROT%3BAcc:Q7XZU1]	-	GO:0042578	no significant change	Not in QTL
AH01G24480.1	Chr01	92490498	92496653	-	AT1G74960	Plastidial Fatty Acid Synthesis|"Plastidial Glycerolipid, Galactolipid and Sulfolipid Synthesis"	Glyma.05G129600.1.p	superpathway of fatty acid biosynthesis II (plant)	3-oxoacyl-[acyl-carrier-protein] synthase II%2C chloroplastic [Source:Uniprot/SWISSPROT%3BAcc:Q9C9P4]	K09458(fabF; 3-oxoacyl-[acyl-carrier-protein] synthase II [EC:2.3.1.179])	-	no significant change	Not in QTL
AH01G24840.1	Chr01	92914165	92918791	-	AT1G09400	Lipid Signaling			12-oxophytodienoate reductase 3 [Source:Uniprot/SWISSPROT%3BAcc:Q9FUP0]	K05894(OPR; 12-oxophytodienoic acid reductase [EC:1.3.1.42])	GO:0010181;GO:0016491;GO:0055114	down-regulated	Not in QTL
AH01G24990.1	Chr01	93036943	93042586	+	AT3G44830	TAG Synthesis	Glyma.07G036400.1.p	triacylglycerol biosynthesis	Phospholipid:diacylglycerol acyltransferase 1 [Source:Uniprot/SWISSPROT%3BAcc:Q9FNA9]	K00679(E2.3.1.158; phospholipid:diacylglycerol acyltransferase [EC:2.3.1.158])	GO:0006629;GO:0008374	no significant change	Not in QTL
AH01G25150.1	Chr01	93219350	93222584	+	AT1G12640	TAG Synthesis|Eukaryotic Phospholipid Synthesis	Glyma.05G049500.1.p	phosphatidylcholine acyl editing	Lysophospholipid acyltransferase 1 [Source:Uniprot/SWISSPROT%3BAcc:F4IDU4]	K13519(LPT1, ALE1; lysophospholipid acyltransferase [EC:2.3.1.51 2.3.1.23 2.3.1.-])	-	no significant change	Not in QTL
AH01G25190.1	Chr01	93280381	93281812	+	AT1G12640	TAG Synthesis|Eukaryotic Phospholipid Synthesis	Glyma.05G049500.1.p	phosphatidylcholine acyl editing	Lysophospholipid acyltransferase 1 [Source:Uniprot/SWISSPROT%3BAcc:F4IDU4]	K13519(LPT1, ALE1; lysophospholipid acyltransferase [EC:2.3.1.51 2.3.1.23 2.3.1.-])	-	no significant change	Not in QTL
AH01G26480.1	Chr01	94959381	94965409	+	AT1G51680	Aromatic Suberin Synthesis	Glyma.08G329700.1.p	phosphatidylcholine acyl editing	4-coumarate--CoA ligase 2 [Source:Uniprot/SWISSPROT%3BAcc:Q9S725]	K01904(4CL; 4-coumarate--CoA ligase [EC:6.2.1.12])	GO:0003824;GO:0008152	no significant change	Not in QTL
AH01G26500.1	Chr01	94979490	94984325	+	AT1G51680	Aromatic Suberin Synthesis	Glyma.08G329700.1.p	phosphatidylcholine acyl editing	4-coumarate--CoA ligase 2 [Source:Uniprot/SWISSPROT%3BAcc:Q9S725]	K01904(4CL; 4-coumarate--CoA ligase [EC:6.2.1.12])	GO:0003824;GO:0008152	down-regulated	Not in QTL
AH01G26800.1	Chr01	95360923	95367458	-	AT2G18730	Lipid Signaling	Glyma.04G143000.1.p	phosphatidate metabolism, as a signaling molecule	Diacylglycerol kinase 7 [Source:Uniprot/SWISSPROT%3BAcc:F4JQ95]	-	GO:0004143;GO:0007205;GO:0016301	down-regulated	Not in QTL
AH01G26930.1	Chr01	95661327	95667473	-			Glyma.03G101200.1.p	cuticular wax biosynthesis	Protein ECERIFERUM 3 [Source:Uniprot/SWISSPROT%3BAcc:Q8H1Z0]	-	GO:0005506;GO:0006633;GO:0016491;GO:0055114	no significant change	Not in QTL
AH01G27130.1	Chr01	95872697	95875182	-	AT3G54320	Plastidial Fatty Acid Synthesis|TAG Synthesis			AP2-like ethylene-responsive mRNAion factor At1g16060 [Source:Uniprot/SWISSPROT%3BAcc:Q94AN4]	K09285	GO:0003700;GO:0006355;GO:0007275	no significant change	Not in QTL
AH01G27530.1	Chr01	96283939	96293704	-	AT4G30950	Plastidial Glycerolipid, Galactolipid and Sulfolipid Synthesis	Glyma.02G203300.1.p	linoleate biosynthesis I (plants)	Omega-6 fatty acid desaturase%2C chloroplastic [Source:Uniprot/SWISSPROT%3BAcc:P46312]	K10255(FAD6, desA; acyl-lipid omega-6 desaturase (Delta-12 desaturase) [EC:1.14.19.23 1.14.19.45])	GO:0006629	no significant change	Not in QTL
AH01G27710.1	Chr01	96498526	96501899	-	AT1G32190	Phospholipase|Lipase			alpha/beta-Hydrolases superfamily protein [Source:TAIR%3BAcc:AT4G31020]	-	-	no significant change	Not in QTL
AH01G28250.1	Chr01	97150863	97154295	+	AT2G11810	Plastidial Glycerolipid, Galactolipid and Sulfolipid Synthesis	Glyma.13G162600.1.p	glycolipid biosynthesis	Monogalactosyldiacylglycerol synthase 2%2C chloroplastic [Source:Uniprot/SWISSPROT%3BAcc:O82730]	K03715(E2.4.1.46; 1,2-diacylglycerol 3-beta-galactosyltransferase [EC:2.4.1.46])	GO:0009247;GO:0016758	down-regulated	Not in QTL
AH01G29650.1	Chr01	98702526	98707676	-	AT1G48030	Mitochondrial Fatty Acid and Lipoic Acid Synthesis			Dihydrolipoyl dehydrogenase 1%2C mitochondrial [Source:Uniprot/SWISSPROT%3BAcc:Q9M5K3]	K00382(DLD, lpd, pdhD; dihydrolipoamide dehydrogenase [EC:1.8.1.4])	GO:0045454;GO:0055114;GO:0003824;GO:0016491	down-regulated	Not in QTL
AH01G30340.1	Chr01	99714759	99720128	-	AT3G06650	Cuticular Wax Synthesis			ATP-citrate synthase beta chain protein 1 [Source:Uniprot/SWISSPROT%3BAcc:Q9C522]	K01648(ACLY; ATP citrate (pro-S)-lyase [EC:2.3.3.8])	GO:0046912;GO:0003824;GO:0008152	no significant change	Not in QTL
AH01G30480.1	Chr01	99832572	99841491	+	AT3G16950	Plastidial Fatty Acid Synthesis			Dihydrolipoyl dehydrogenase 1%2C chloroplastic [Source:Uniprot/SWISSPROT%3BAcc:A8MS68]	K00382(DLD, lpd, pdhD; dihydrolipoamide dehydrogenase [EC:1.8.1.4])	GO:0016491;GO:0055114;GO:0045454	down-up-regulated	Not in QTL
AH01G30790.1	Chr01	100233149	100237906	+	AT3G14075	Miscellaneous: lipid related|Lipid acylhydrolase|Lipase			Mono-/di-acylglycerol lipase%2C N-terminal%3BLipase%2C class 3 [Source:TAIR%3BAcc:AT4G16070]	-	GO:0006629;GO:0016042	down-regulated	Not in QTL
AH01G30810.1	Chr01	100255965	100264606	-	AT3G05630	Plastidial Glycerolipid, Galactolipid and Sulfolipid Synthesis|Phospholipase|Lipase	Glyma.09G041400.1.p	superpathway of choline biosynthesis	Phospholipase D p1 [Source:Uniprot/SWISSPROT%3BAcc:Q9LRZ5]	-	GO:0003824	no significant change	Not in QTL
AH01G31020.1	Chr01	100508217	100515607	+	AT3G06860	beta-Oxidation			Peroxisomal fatty acid beta-oxidation multifunctional protein MFP2 [Source:Uniprot/SWISSPROT%3BAcc:Q9ZPI5]	K10527(MFP2; enoyl-CoA hydratase/3-hydroxyacyl-CoA dehydrogenase [EC:4.2.1.17 1.1.1.35 1.1.1.211])	GO:0003857;GO:0006631;GO:0016491;GO:0055114;GO:0003824;GO:0008152	no significant change	Not in QTL
AH01G32280.1	Chr01	102379787	102387692	+	AT1G61850	Phospholipase|Galactolipid degradation|Lipase	Glyma.07G259000.1.p	phosphatidylcholine acyl editing	Phospholipase A I [Source:Uniprot/SWISSPROT%3BAcc:F4HX15]	-	GO:0005515;GO:0006629	no significant change	Not in QTL
AH01G32870.1	Chr01	103126324	103129061	+	AT4G22330	Sphingolipid Synthesis			Alkaline phytoceramidase (aPHC) [Source:TAIR%3BAcc:AT4G22330]	K04711(ACER3, YDC1; dihydroceramidase [EC:3.5.1.-])	GO:0006672;GO:0016021;GO:0016811	no significant change	Not in QTL
AH01G33140.1	Chr01	103445107	103447542	-	AT1G01280	Cutin Synthesis	Glyma.10G296400.1.p	&omega;- hydroxylation of laurate	Cytochrome P450 71B34 [Source:Uniprot/SWISSPROT%3BAcc:Q9LIP6]	-	GO:0005506;GO:0016705;GO:0020037;GO:0055114	down-up-down-regulated	Not in QTL
AH01G33360.1	Chr01	103774926	103777380	+	AT1G21970	TAG Synthesis			Nuclear mRNAion factor Y subunit B-6 [Source:Uniprot/SWISSPROT%3BAcc:Q84W66]	-	-	down-up-down-regulated	Not in QTL
AH01G33410.1	Chr01	103846637	103850537	-	AT1G55840	Miscellaneous: lipid related			Sec14p-like phosphatidylinositol transfer family protein [Source:TAIR%3BAcc:AT5G47730]	-	-	no significant change	Not in QTL
AH01G33990.1	Chr01	104514841	104520729	-	AT1G05630	Lipid Signaling			Endonuclease/exonuclease/phosphatase family protein [Source:TAIR%3BAcc:AT2G43900]	-	GO:0005515;GO:0046856	down-up-regulated	Not in QTL
AH01G34210.1	Chr01	104799895	104801858	-			Glyma.13G118300.1.p	triacylglycerol biosynthesis	unknown protein%3B FUNCTIONS IN: molecular_function unknown%3B INVOLVED IN: biological_process unknown%3B LOCATED IN: endomembrane system%3B EXPRESSED IN: 24 plant structures%3B EXPRESSED DURING: 15 growth stages%3B Has 96 Blast hits to 87 proteins in 37 specie /.../hae - 0%3B Bacteria - 2%3B Metazoa - 12%3B Fungi - 2%3B Plants - 65%3B Viruses - 0%3B Other Eukaryotes - 15 (source: NCBI BLink). [S…	-	-	no significant change	Not in QTL
AH01G34720.1	Chr01	105479968	105482862	+	AT1G15360	Cutin Synthesis|Cuticular Wax Synthesis			Ethylene-responsive mRNAion factor WIN1 [Source:Uniprot/SWISSPROT%3BAcc:Q9XI33]	-	GO:0003700;GO:0006355	no significant change	Not in QTL
AH01G35530.1	Chr01	106419859	106431604	-	AT1G04220	Fatty Acid Elongation and Cuticular Wax Synthesis|Aliphatic Suberin Synthesis	Glyma.02G001500.1.p	very long chain fatty acid biosynthesis I	3-ketoacyl-CoA synthase 11 [Source:Uniprot/SWISSPROT%3BAcc:O48780]	K15397(KCS; 3-ketoacyl-CoA synthase [EC:2.3.1.199])	GO:0004470;GO:0004471;GO:0006108;GO:0055114;GO:0006633;GO:0016020;GO:0016747;GO:0051287	no significant change	Not in QTL
AH01G35760.1	Chr01	106781032	106787425	-	AT1G08510	Plastidial Fatty Acid Synthesis|"Plastidial Glycerolipid, Galactolipid and Sulfolipid Synthesis"	Glyma.04G151600.1.p	superpathway of fatty acid biosynthesis II (plant)	Palmitoyl-acyl carrier protein thioesterase%2C chloroplastic [Source:Uniprot/SWISSPROT%3BAcc:Q9SJE2]	K10781(FATB; fatty acyl-ACP thioesterase B [EC:3.1.2.14 3.1.2.21])	GO:0016790;GO:0006633	no significant change	Not in QTL
AH01G35840.1	Chr01	106947030	106953082	-	AT1G08510	Plastidial Fatty Acid Synthesis|"Plastidial Glycerolipid, Galactolipid and Sulfolipid Synthesis"	Glyma.04G151600.1.p	superpathway of fatty acid biosynthesis II (plant)	Palmitoyl-acyl carrier protein thioesterase%2C chloroplastic [Source:Uniprot/SWISSPROT%3BAcc:Q9SJE2]	K10781(FATB; fatty acyl-ACP thioesterase B [EC:3.1.2.14 3.1.2.21])	GO:0006633;GO:0016790	no significant change	Not in QTL
AH01G35850.1	Chr01	106970141	106976017	-	AT1G08510	Plastidial Fatty Acid Synthesis|"Plastidial Glycerolipid, Galactolipid and Sulfolipid Synthesis"	Glyma.04G151600.1.p	superpathway of fatty acid biosynthesis II (plant)	Palmitoyl-acyl carrier protein thioesterase%2C chloroplastic [Source:Uniprot/SWISSPROT%3BAcc:Q9SJE2]	K10781(FATB; fatty acyl-ACP thioesterase B [EC:3.1.2.14 3.1.2.21])	GO:0006633;GO:0016790	no significant change	Not in QTL
AH01G36340.1	Chr01	107690518	107697497	+	AT1G13210	Miscellaneous: lipid related			Putative phospholipid-transporting ATPase 9 [Source:Uniprot/SWISSPROT%3BAcc:Q9SX33]	K01530	GO:0000287;GO:0004012;GO:0005524;GO:0015914;GO:0016021;GO:0000166;GO:0046872	down-regulated	Not in QTL
AH01G36630.1	Chr01	108093391	108097192	-			Glyma.01G240700.1.p	lipid IV<sub>A</sub> biosynthesis	Probable UDP-3-O-acylglucosamine N-acyltransferase 2%2C mitochondrial [Source:Uniprot/SWISSPROT%3BAcc:F4JIP6]	-	GO:0009245;GO:0016410	no significant change	Not in QTL
AH01G37080.1	Chr01	108834146	108838738	+	AT1G74210	Miscellaneous: lipid related			Glycerophosphodiester phosphodiesterase GDPD5 [Source:Uniprot/SWISSPROT%3BAcc:Q9C907]	K01126(E3.1.4.46, glpQ, ugpQ; glycerophosphoryl diester phosphodiesterase [EC:3.1.4.46])	GO:0008889;GO:0006629;GO:0008081	no significant change	Not in QTL
AH01G37350.1	Chr01	109245683	109253078	+	AT5G07920	Lipid Signaling	Glyma.05G022500.1.p	phosphatidate metabolism, as a signaling molecule	Diacylglycerol kinase 1 [Source:Uniprot/SWISSPROT%3BAcc:Q39017]	-	GO:0004143;GO:0007205;GO:0035556;GO:0016301	no significant change	Not in QTL
AH01G37930.1	Chr01	110177556	110179156	-	AT3G28910	Cuticular Wax Synthesis			myb domain protein 94 [Source:TAIR%3BAcc:AT3G47600]	K09422	-	no significant change	Not in QTL
AH02G00110.1	Chr02	219878	235525	-	AT1G01610	Cutin Synthesis|Aliphatic Suberin Synthesis	Glyma.03G008300.1.p	phospholipid biosynthesis II	Ascorbate transporter%2C chloroplastic [Source:Uniprot/SWISSPROT%3BAcc:Q8GX78]	-	GO:0008152;GO:0016746;GO:0016021;GO:0055085	down-regulated	Not in QTL
AH02G00120.1	Chr02	219926	221545	+	AT1G01600	Cutin Synthesis	Glyma.03G008100.1.p	cutin biosynthesis	Cytochrome P450 86A8 [Source:Uniprot/SWISSPROT%3BAcc:O80823]	K15398(CYP86A4S; fatty acid omega-hydroxylase [EC:1.14.-.-])	GO:0004497;GO:0005506;GO:0016705;GO:0020037;GO:0055114	no significant change	Not in QTL
AH02G00370.1	Chr02	481141	493237	-	AT3G07400	Miscellaneous: lipid related|Lipid acylhydrolase|Lipase			lipase class 3 family protein [Source:TAIR%3BAcc:AT3G07400]	-	GO:0006629	no significant change	Not in QTL
AH02G00400.1	Chr02	516017	529547	-	AT1G02190	Cuticular Wax Synthesis	Glyma.03G101200.1.p	cuticular wax biosynthesis	Protein ECERIFERUM 1 [Source:Uniprot/SWISSPROT%3BAcc:F4HVY0]	K15404(K15404, CER1; aldehyde decarbonylase [EC:4.1.99.5])	GO:0005506;GO:0006633;GO:0016491;GO:0055114	no significant change	Not in QTL
AH02G00440.1	Chr02	557795	570768	-	AT1G02190	Cuticular Wax Synthesis	Glyma.03G101200.1.p	cuticular wax biosynthesis	Protein ECERIFERUM 1 [Source:Uniprot/SWISSPROT%3BAcc:F4HVY0]	K15404(K15404, CER1; aldehyde decarbonylase [EC:4.1.99.5])	GO:0005506;GO:0006633;GO:0016491;GO:0055114	down-up-down-regulated	Not in QTL
AH02G00690.1	Chr02	883081	884961	+	AT3G15820	TAG Synthesis	Glyma.07G029800.1.p	diacylglycerol biosynthesis (PUFA enrichment in oilseed)	Phosphatidylcholine:diacylglycerol cholinephosphotransferase 1 [Source:Uniprot/SWISSPROT%3BAcc:Q9LVZ7]	-	-	no significant change	Not in QTL
AH02G00710.1	Chr02	888248	890816	+	AT1G06080	Miscellaneous: lipid related	Glyma.07G030000.1.p	glycolipid desaturation	Palmitoyl-monogalactosyldiacylglycerol delta-7 desaturase%2C chloroplastic [Source:Uniprot/SWISSPROT%3BAcc:Q949X0]	K00507(SCD, desC; stearoyl-CoA desaturase (Delta-9 desaturase) [EC:1.14.19.1])	GO:0006629;GO:0016717;GO:0055114	no significant change	Not in QTL
AH02G00820.1	Chr02	1029696	1033804	-	AT1G52570	Lipid Signaling|Phospholipase|Lipase	Glyma.01G162100.1.p	superpathway of choline biosynthesis	Phospholipase D alpha 2 [Source:Uniprot/SWISSPROT%3BAcc:Q9SSQ9]	-	GO:0003824;GO:0005515	no significant change	Not in QTL
AH02G01190.1	Chr02	1468595	1474739	-	AT1G08510	Plastidial Fatty Acid Synthesis|"Plastidial Glycerolipid, Galactolipid and Sulfolipid Synthesis"	Glyma.04G151600.1.p	superpathway of fatty acid biosynthesis II (plant)	Palmitoyl-acyl carrier protein thioesterase%2C chloroplastic [Source:Uniprot/SWISSPROT%3BAcc:Q9SJE2]	K10781(FATB; fatty acyl-ACP thioesterase B [EC:3.1.2.14 3.1.2.21])	GO:0006633;GO:0016790	no significant change	Not in QTL
AH02G01210.1	Chr02	1511326	1516345	-			Glyma.05G012300.1.p	superpathway of fatty acid biosynthesis II (plant)	Palmitoyl-acyl carrier protein thioesterase%2C chloroplastic [Source:Uniprot/SWISSPROT%3BAcc:Q9SJE2]	K10781(FATB; fatty acyl-ACP thioesterase B [EC:3.1.2.14 3.1.2.21])	GO:0006633;GO:0016790	no significant change	Not in QTL
AH02G01250.1	Chr02	1588032	1591660	+	AT1G43800	Plastidial Fatty Acid Synthesis|"Plastidial Glycerolipid, Galactolipid and Sulfolipid Synthesis"	Glyma.13G038700.1.p	palmitoleate biosynthesis II	Acyl-[acyl-carrier-protein] desaturase 6%2C chloroplastic [Source:Uniprot/SWISSPROT%3BAcc:Q84VY3]	K03921(FAB2, SSI2, desA1; acyl-[acyl-carrier-protein] desaturase [EC:1.14.19.2 1.14.19.11 1.14.19.26])	GO:0006631;GO:0045300;GO:0055114	no significant change	Not in QTL
AH02G01270.1	Chr02	1608718	1612403	+	AT1G01610	Cutin Synthesis|Aliphatic Suberin Synthesis	Glyma.01G113200.1.p	phospholipid biosynthesis II	Glycerol-3-phosphate 2-O-acyltransferase 6 [Source:Uniprot/SWISSPROT%3BAcc:O80437]	-	GO:0008152;GO:0016746	no significant change	Not in QTL
AH02G01810.1	Chr02	2196244	2200496	+	AT2G46090	Lipid Signaling	Glyma.09G254500.1.p	phosphatidate metabolism, as a signaling molecule	Sphingoid long-chain bases kinase 2%2C mitochondrial [Source:Uniprot/SWISSPROT%3BAcc:O82359]	-	GO:0016301	no significant change	Not in QTL
AH02G02800.1	Chr02	3246058	3247919	+			Glyma.02G059300.1.p	very long chain fatty acid biosynthesis I	GNS1/SUR4 membrane protein family [Source:TAIR%3BAcc:AT1G75000]	-	GO:0016021	no significant change	Not in QTL
AH02G02980.1	Chr02	3434615	3438878	-			Glyma.18G232300.1.p	&omega;-hydroxylation of caprate and laurate	Acyl-CoA thioesterase family protein [Source:TAIR%3BAcc:AT1G01710]	K01068(ACOT1_2_4; acyl-coenzyme A thioesterase 1/2/4 [EC:3.1.2.2])	-	no significant change	Not in QTL
AH02G02990.1	Chr02	3450619	3454248	+	AT3G49050	Miscellaneous: lipid related|Lipid acylhydrolase|Lipase			alpha/beta-Hydrolases superfamily protein [Source:TAIR%3BAcc:AT3G49050]	-	GO:0006629	no significant change	Not in QTL
AH02G03070.1	Chr02	3543505	3546480	+	AT1G51680	Aromatic Suberin Synthesis	Glyma.08G329700.1.p	phosphatidylcholine acyl editing	4-coumarate--CoA ligase-like 5 [Source:Uniprot/SWISSPROT%3BAcc:Q84P21]	K10526(OPCL1; OPC-8:0 CoA ligase 1 [EC:6.2.1.-])	GO:0003824;GO:0008152	down-up-regulated	Not in QTL
AH02G03710.1	Chr02	4703100	4706005	-			Glyma.12G160400.1.p	&omega;-hydroxylation of caprate and laurate	cytochrome P450%2C family 78%2C subfamily A%2C polypeptide 8 [Source:TAIR%3BAcc:AT1G01190]	-	GO:0005506;GO:0016705;GO:0020037;GO:0055114	down-up-regulated	Not in QTL
AH02G03890.1	Chr02	5090755	5094739	+	AT1G01120	Fatty Acid Elongation and Cuticular Wax Synthesis|Aliphatic Suberin Synthesis	Glyma.02G001500.1.p	very long chain fatty acid biosynthesis I	3-ketoacyl-CoA synthase 1 [Source:Uniprot/SWISSPROT%3BAcc:Q9MAM3]	K15397(KCS; 3-ketoacyl-CoA synthase [EC:2.3.1.199])	GO:0006633;GO:0016020;GO:0016747	no significant change	Not in QTL
AH02G04760.1	Chr02	6496583	6509451	-			Glyma.07G045600.1.p	3-phosphoinositide biosynthesis	1-phosphatidylinositol-3-phosphate 5-kinase FAB1B [Source:Uniprot/SWISSPROT%3BAcc:Q9LUM0]	K00921(PIKFYVE, FAB1; 1-phosphatidylinositol-3-phosphate 5-kinase [EC:2.7.1.150])	GO:0005524;GO:0016307;GO:0046488;GO:0046872;GO:0008270	up-down--up-regulated	Not in QTL
AH02G04940.1	Chr02	6761460	6764687	-	AT1G53920	GDSL|Lipase			GDSL esterase/lipase 5 [Source:Uniprot/SWISSPROT%3BAcc:Q9SSA7]	-	GO:0016788	no significant change	Not in QTL
AH02G05160.1	Chr02	7094511	7099520	-			Glyma.03G115300.1.p	plant sterol biosynthesis	Sterol 14-demethylase [Source:Uniprot/SWISSPROT%3BAcc:Q9SAA9]	K05917(CYP51; sterol 14-demethylase [EC:1.14.13.70])	GO:0004497;GO:0005506;GO:0016705;GO:0020037;GO:0055114	down-regulated	Not in QTL
AH02G05350.1	Chr02	7330292	7334786	-	AT2G30650	beta-Oxidation			3-hydroxyisobutyryl-CoA hydrolase-like protein 1%2C mitochondrial [Source:Uniprot/SWISSPROT%3BAcc:Q5XF59]	K05605(HIBCH; 3-hydroxyisobutyryl-CoA hydrolase [EC:3.1.2.4])	GO:0003860	down-regulated	Not in QTL
AH02G05510.1	Chr02	7594772	7599093	-	AT1G13210	Miscellaneous: lipid related			Phospholipid-transporting ATPase 1 [Source:Uniprot/SWISSPROT%3BAcc:P98204]	K14802	GO:0000166;GO:0046872;GO:0000287;GO:0004012;GO:0005524;GO:0015914;GO:0016021	no significant change	Not in QTL
AH02G06720.1	Chr02	9500548	9502548	-	AT2G39220	Lipid Signaling|Phospholipase|Lipase	Glyma.02G147100.1.p	phosphatidylcholine acyl editing	Probable inactive patatin-like protein 9 [Source:Uniprot/SWISSPROT%3BAcc:Q93ZQ3]	-	GO:0006629	down-up-regulated	Not in QTL
AH02G07070.1	Chr02	10013319	10017101	-	AT4G31050	Plastidial Fatty Acid Synthesis			Plastidial lipoyltransferase 2 [Source:Uniprot/SWISSPROT%3BAcc:Q948J9]	K03801(lipB; lipoyl(octanoyl) transferase [EC:2.3.1.181])	GO:0006464	no significant change	Not in QTL
AH02G07880.1	Chr02	11665260	11683236	+			Glyma.13G118300.1.p	triacylglycerol biosynthesis	unknown protein%3B FUNCTIONS IN: molecular_function unknown%3B INVOLVED IN: biological_process unknown%3B LOCATED IN: endomembrane system%3B EXPRESSED IN: 24 plant structures%3B EXPRESSED DURING: 15 growth stages%3B Has 96 Blast hits to 87 proteins in 37 specie /.../hae - 0%3B Bacteria - 2%3B Metazoa - 12%3B Fungi - 2%3B Plants - 65%3B Viruses - 0%3B Other Eukaryotes - 15 (source: NCBI BLink). [S…	-	-	no significant change	Not in QTL
AH02G07900.1	Chr02	11725519	11739156	+	AT1G06800	TAG degradation|Lipid Signaling|Phospholipase|Phospholipase|Galactolipid degradation|Lipase	Glyma.02G142200.1.p	phosphatidylcholine acyl editing	Phospholipase A1-Igamma2%2C chloroplastic [Source:Uniprot/SWISSPROT%3BAcc:Q3EBR6]	-	GO:0000160;GO:0006629	no significant change	Not in QTL
AH02G08750.1	Chr02	13334585	13339051	-	AT2G42450	Miscellaneous: lipid related|Lipid acylhydrolase|Lipase			alpha/beta-Hydrolases superfamily protein [Source:TAIR%3BAcc:AT2G42450]	-	GO:0006629	no significant change	Not in QTL
AH02G09320.1	Chr02	14613716	14619971	+	AT5G60340	Mitochondrial Fatty Acid and Lipoic Acid Synthesis			Adenylate kinase isoenzyme 6 homolog [Source:Uniprot/SWISSPROT%3BAcc:Q9FJI1]	K18532(AK6, FAP7; adenylate kinase [EC:2.7.4.3])	-	no significant change	Not in QTL
AH02G09450.1	Chr02	14804299	14808328	+	AT4G28110	Cuticular Wax Synthesis			myb domain protein 15 [Source:TAIR%3BAcc:AT3G23250]	K09422	-	no significant change	Not in QTL
AH02G11360.1	Chr02	18110292	18114024	-	AT1G13280	Lipid Signaling			Allene oxide cyclase 4%2C chloroplastic [Source:Uniprot/SWISSPROT%3BAcc:Q93ZC5]	K10525(AOC; allene oxide cyclase [EC:5.3.99.6])	GO:0009507;GO:0016853	no significant change	Not in QTL
AH02G12430.1	Chr02	22534059	22542027	+	AT2G04540	Mitochondrial Fatty Acid and Lipoic Acid Synthesis	Glyma.05G129600.1.p	superpathway of fatty acid biosynthesis II (plant)	3-oxoacyl-[acyl-carrier-protein] synthase%2C mitochondrial [Source:Uniprot/SWISSPROT%3BAcc:Q8L3X9]	K09458(fabF; 3-oxoacyl-[acyl-carrier-protein] synthase II [EC:2.3.1.179])	-	down-regulated	S_eqAA200_i-1
AH02G13250.1	Chr02	25459286	25468583	-	AT1G06990	GDSL|Lipase			GDSL esterase/lipase At5g33370 [Source:Uniprot/SWISSPROT%3BAcc:Q8LB81]	-	GO:0016788	no significant change	S_eqAA200_i-1
AH02G13380.1	Chr02	26360172	26367995	+			Glyma.03G171900.1.p	very long chain fatty acid biosynthesis I	NAD(P)-binding Rossmann-fold superfamily protein [Source:TAIR%3BAcc:AT5G02540]	-	-	up-down-regulated	Not in QTL
AH02G13730.1	Chr02	30253044	30265225	+	AT1G53390	Cuticular Wax Synthesis			ABC transporter G family member 24 [Source:Uniprot/SWISSPROT%3BAcc:Q9MAG3]	-	GO:0005524;GO:0016887	no significant change	Not in QTL
AH02G14080.1	Chr02	32261835	32270788	-	AT3G09560	TAG Synthesis|Eukaryotic Phospholipid Synthesis	Glyma.10G046400.1.p	triacylglycerol biosynthesis	Phosphatidate phosphatase PAH1 [Source:Uniprot/SWISSPROT%3BAcc:Q9SF47]	K15728(LPIN; phosphatidate phosphatase LPIN [EC:3.1.3.4])	-	no significant change	Not in QTL
AH02G15320.1	Chr02	45624454	45632567	-	AT3G10370	Mitochondrial Phospholipid Synthesis			Glycerol-3-phosphate dehydrogenase SDP6%2C mitochondrial [Source:Uniprot/SWISSPROT%3BAcc:Q9SS48]	K00111(glpA, glpD; glycerol-3-phosphate dehydrogenase [EC:1.1.5.3])	GO:0016491;GO:0055114;GO:0004368;GO:0006072;GO:0009331	no significant change	Not in QTL
AH02G17180.1	Chr02	56857593	56862345	+	AT3G57140	TAG Degradation|Lipid Signaling|Lipase			Triacylglycerol lipase SDP1 [Source:Uniprot/SWISSPROT%3BAcc:Q9LZA6]	K14674(TGL4; TAG lipase / steryl ester hydrolase / phospholipase A2 / LPA acyltransferase [EC:3.1.1.3 3.1.1.13 3.1.1.4 2.3.1.51])	GO:0004806;GO:0006629	no significant change	Not in QTL
AH02G17190.1	Chr02	56865314	56872140	+			Glyma.02G002900.1.p	phospholipid biosynthesis II	Probable methyltransferase PMT6 [Source:Uniprot/SWISSPROT%3BAcc:Q84TJ0]	-	GO:0008168	no significant change	Not in QTL
AH02G17420.1	Chr02	58461323	58468776	+	AT1G62610	Plastidial Fatty Acid Synthesis	Glyma.02G157200.1.p	fatty acid elongation -- saturated	NAD(P)-binding Rossmann-fold superfamily protein [Source:TAIR%3BAcc:AT3G55290]	-	-	no significant change	Not in QTL
AH02G17910.1	Chr02	60081980	60086279	-	AT1G62610	Plastidial Fatty Acid Synthesis	Glyma.02G157200.1.p	fatty acid elongation -- saturated	NAD(P)-binding Rossmann-fold superfamily protein [Source:TAIR%3BAcc:AT1G62610]	-	-	no significant change	Not in QTL
AH02G18350.1	Chr02	62524155	62525305	+	AT1G48030	Mitochondrial Fatty Acid and Lipoic Acid Synthesis			Dihydrolipoyl dehydrogenase 1%2C mitochondrial [Source:Uniprot/SWISSPROT%3BAcc:Q9M5K3]	K00382(DLD, lpd, pdhD; dihydrolipoamide dehydrogenase [EC:1.8.1.4])	GO:0016491;GO:0055114	no significant change	Not in QTL
AH02G18400.1	Chr02	62673007	62680328	+	AT1G51260	TAG Synthesis|Eukaryotic Phospholipid Synthesis	Glyma.02G181300.1.p	phospholipid biosynthesis II	1-acyl-sn-glycerol-3-phosphate acyltransferase 2 [Source:Uniprot/SWISSPROT%3BAcc:Q8LG50]	K13523(AGPAT3_4; lysophosphatidic acid acyltransferase / lysophosphatidylinositol acyltransferase [EC:2.3.1.51 2.3.1.-])	GO:0008152;GO:0016746	up-down-regulated	Not in QTL
AH02G18570.1	Chr02	64331541	64335059	-	AT1G67990	Aromatic Suberin Synthesis			Probable caffeoyl-CoA O-methyltransferase At4g26220 [Source:Uniprot/SWISSPROT%3BAcc:Q9C5D7]	K00588(E2.1.1.104; caffeoyl-CoA O-methyltransferase [EC:2.1.1.104])	GO:0008171	down-regulated	Not in QTL
AH02G19200.1	Chr02	66504033	66508354	+	AT1G01280	Cutin Synthesis	Glyma.03G189900.1.p	&omega;- hydroxylation of laurate	cytochrome P450%2C family 93%2C subfamily D%2C polypeptide 1 [Source:TAIR%3BAcc:AT5G06900]	-	GO:0005506;GO:0016705;GO:0020037;GO:0055114	no significant change	Not in QTL
AH02G19230.1	Chr02	66728919	66732734	+			Glyma.10G296400.1.p	&omega;- hydroxylation of laurate	cytochrome P450%2C family 93%2C subfamily D%2C polypeptide 1 [Source:TAIR%3BAcc:AT5G06900]	-	GO:0005506;GO:0016705;GO:0020037;GO:0055114	no significant change	Not in QTL
AH02G19880.1	Chr02	68127211	68144395	+	AT1G17420	Lipid Signaling			Lipoxygenase 3%2C chloroplastic [Source:Uniprot/SWISSPROT%3BAcc:Q9LNR3]	K00454(LOX2S; lipoxygenase [EC:1.13.11.12])	GO:0005515;GO:0016702;GO:0046872;GO:0055114;GO:0016491	no significant change	Not in QTL
AH02G20150.1	Chr02	69061118	69063451	-	AT4G33790	Cuticular Wax Synthesis|Aliphatic Suberin Synthesis	Glyma.11G185000.1.p	cuticular wax biosynthesis	Fatty acyl-CoA reductase 3 [Source:Uniprot/SWISSPROT%3BAcc:Q93ZB9]	K13356(FAR; alcohol-forming fatty acyl-CoA reductase [EC:1.2.1.84])	GO:0080019	no significant change	Not in QTL
AH02G20160.1	Chr02	69074226	69078460	-			Glyma.11G185000.1.p	cuticular wax biosynthesis	Fatty acyl-CoA reductase 3 [Source:Uniprot/SWISSPROT%3BAcc:Q93ZB9]	K13356(FAR; alcohol-forming fatty acyl-CoA reductase [EC:1.2.1.84])	GO:0080019	no significant change	Not in QTL
AH02G20600.1	Chr02	70107074	70114656	-	AT1G04710	beta-Oxidation			3-ketoacyl-CoA thiolase 2%2C peroxisomal [Source:Uniprot/SWISSPROT%3BAcc:Q56WD9]	K07513(ACAA1; acetyl-CoA acyltransferase 1 [EC:2.3.1.16])	GO:0008152;GO:0016747	no significant change	Not in QTL
AH02G20730.1	Chr02	70507055	70511365	-	AT1G04710	beta-Oxidation			3-ketoacyl-CoA thiolase 2%2C peroxisomal [Source:Uniprot/SWISSPROT%3BAcc:Q56WD9]	K07513(ACAA1; acetyl-CoA acyltransferase 1 [EC:2.3.1.16])	GO:0008152;GO:0016747	down-regulated	Not in QTL
AH02G22040.1	Chr02	76327415	76331999	+	AT4G33030	Plastidial Glycerolipid, Galactolipid and Sulfolipid Synthesis	Glyma.03G131100.1.p	sulfolipid biosynthesis	UDP-sulfoquinovose synthase%2C chloroplastic [Source:Uniprot/SWISSPROT%3BAcc:O48917]	K06118(SQD1, sqdB; UDP-sulfoquinovose synthase [EC:3.13.1.1])	GO:0003824;GO:0050662	no significant change	Not in QTL
AH02G22310.1	Chr02	79145695	79146566	+	AT5G43280	beta-Oxidation			delta(3%2C5)%2Cdelta(2%2C4)-dienoyl-CoA isomerase 1 [Source:TAIR%3BAcc:AT5G43280]	K12663(ECH1; Delta(3,5)-Delta(2,4)-dienoyl-CoA isomerase [EC:5.3.3.-])	GO:0003824;GO:0008152	no significant change	Not in QTL
AH02G23810.1	Chr02	86255286	86256561	-	AT2G37870	Cuticular Wax Synthesis			Bifunctional inhibitor/lipid-transfer protein/seed storage 2S albumin superfamily protein [Source:TAIR%3BAcc:AT3G53980]	-	-	down-up-regulated	Not in QTL
AH02G24100.1	Chr02	86968028	86977466	-	AT1G29660	GDSL|Lipase			GDSL esterase/lipase At5g33370 [Source:Uniprot/SWISSPROT%3BAcc:Q8LB81]	-	GO:0016788	no significant change	Not in QTL
AH02G24150.1	Chr02	87160317	87165137	+	AT2G29525	Sphingolipid Synthesis	Glyma.01G108000.1.p	sphingolipid biosynthesis (plants)	Phosphatidylinositol:ceramide inositolphosphotransferase 1 [Source:Uniprot/SWISSPROT%3BAcc:Q9M325]	-	-	down-regulated	Not in QTL
AH02G25210.1	Chr02	89250365	89253279	+	AT5G23940	Cutin Synthesis			HXXXD-type acyl-transferase family protein [Source:TAIR%3BAcc:AT5G01210]	-	GO:0016747	down-up-down-regulated	Not in QTL
AH02G25220.1	Chr02	89279570	89284488	-	AT5G01220	Plastidial Glycerolipid, Galactolipid and Sulfolipid Synthesis	Glyma.01G113000.1.p	sulfolipid biosynthesis	Sulfoquinovosyl transferase SQD2 [Source:Uniprot/SWISSPROT%3BAcc:Q8S4F6]	K06119(SQD2; sulfoquinovosyltransferase [EC:2.4.1.-])	-	down-regulated	Not in QTL
AH02G25310.1	Chr02	89365904	89370822	-	AT1G01610	Cutin Synthesis|Aliphatic Suberin Synthesis	Glyma.01G113200.1.p	phospholipid biosynthesis II	Glycerol-3-phosphate 2-O-acyltransferase 6 [Source:Uniprot/SWISSPROT%3BAcc:O80437]	K13508(GPAT; glycerol-3-phosphate acyltransferase [EC:2.3.1.15])	GO:0008152;GO:0016746	no significant change	Not in QTL
AH02G26120.1	Chr02	90567482	90573023	-	AT2G38180	GDSL|Lipase			GDSL esterase/lipase CPRD49 [Source:Uniprot/SWISSPROT%3BAcc:Q9SRM5]	-	GO:0016788	down-regulated	Not in QTL
AH02G26270.1	Chr02	90912640	90917807	-	AT2G29980	TAG Synthesis|Eukaryotic Phospholipid Synthesis	Glyma.01G120400.1.p	crepenynate biosynthesis	Temperature-sensitive omega-3 fatty acid desaturase%2C chloroplastic [Source:Uniprot/SWISSPROT%3BAcc:P48622]	K10257	GO:0006629;GO:0016717;GO:0055114	down-regulated	Not in QTL
AH02G26290.1	Chr02	90965558	90970829	+	AT3G51840	beta-Oxidation			Acyl-coenzyme A oxidase 4%2C peroxisomal [Source:Uniprot/SWISSPROT%3BAcc:Q96329]	K00232(E1.3.3.6, ACOX1, ACOX3; acyl-CoA oxidase [EC:1.3.3.6])	GO:0016627;GO:0055114;GO:0008152;GO:0050660;GO:0003995	no significant change	Not in QTL
AH02G27880.1	Chr02	93798887	93800491	-	AT2G15050	Cuticular Wax Synthesis			Non-specific lipid-transfer protein 4 [Source:Uniprot/SWISSPROT%3BAcc:Q9LLR6]	-	GO:0006869;GO:0008289	no significant change	Not in QTL
AH02G27900.1	Chr02	93815784	93816840	-	AT2G15050	Cuticular Wax Synthesis			Non-specific lipid-transfer protein 1 [Source:Uniprot/SWISSPROT%3BAcc:Q42589]	-	GO:0006869;GO:0008289	no significant change	Not in QTL
AH02G27920.1	Chr02	93826003	93827929	-	AT2G15050	Cuticular Wax Synthesis			Non-specific lipid-transfer protein 3 [Source:Uniprot/SWISSPROT%3BAcc:Q9LLR7]	-	GO:0006869;GO:0008289	down-regulated	Not in QTL
AH02G27930.1	Chr02	93858522	93859685	-	AT2G15050	Cuticular Wax Synthesis			Non-specific lipid-transfer protein 1 [Source:Uniprot/SWISSPROT%3BAcc:Q42589]	-	GO:0006869;GO:0008289	no significant change	Not in QTL
AH02G28070.1	Chr02	94127729	94129297	+	AT2G15050	Cuticular Wax Synthesis			Non-specific lipid-transfer protein 1 [Source:Uniprot/SWISSPROT%3BAcc:Q42589]	-	GO:0006869;GO:0008289	no significant change	Not in QTL
AH02G28080.1	Chr02	94136911	94139238	-	AT2G38530	Cuticular Wax Synthesis			Non-specific lipid-transfer protein 3 [Source:Uniprot/SWISSPROT%3BAcc:Q9LLR7]	-	GO:0006869;GO:0008289	no significant change	Not in QTL
AH02G28110.1	Chr02	94163153	94171393	-	AT2G30470	TAG Synthesis			B3 domain-containing mRNAion repressor VAL2 [Source:Uniprot/SWISSPROT%3BAcc:Q5CCK4]	-	GO:0003677;GO:0008270	no significant change	Not in QTL
AH02G28720.1	Chr02	95211009	95214272	+	AT1G01280	Cutin Synthesis	Glyma.10G296400.1.p	&omega;- hydroxylation of laurate	Cytochrome P450 83B1 [Source:Uniprot/SWISSPROT%3BAcc:O65782]	-	GO:0005506;GO:0016705;GO:0020037;GO:0055114	no significant change	Not in QTL
AH02G28750.1	Chr02	95227535	95229515	+	AT1G01280	Cutin Synthesis	Glyma.10G296400.1.p	&omega;- hydroxylation of laurate	Cytochrome P450 83B1 [Source:Uniprot/SWISSPROT%3BAcc:O65782]	-	GO:0005506;GO:0016705;GO:0020037;GO:0055114	no significant change	Not in QTL
AH02G28770.1	Chr02	95235394	95238184	-	AT1G01280	Cutin Synthesis	Glyma.03G189900.1.p	&omega;- hydroxylation of laurate	Cytochrome P450 83B1 [Source:Uniprot/SWISSPROT%3BAcc:O65782]	-	GO:0005506;GO:0016705;GO:0020037;GO:0055114	no significant change	Not in QTL
AH02G28810.1	Chr02	95297933	95299776	-	AT2G40890	Aromatic Suberin Synthesis	Glyma.10G296400.1.p	&omega;- hydroxylation of laurate	Cytochrome P450 83B1 [Source:Uniprot/SWISSPROT%3BAcc:O65782]	-	GO:0005506;GO:0016705;GO:0020037;GO:0055114	no significant change	Not in QTL
AH02G28820.1	Chr02	95310632	95314714	-	AT1G01280	Cutin Synthesis	Glyma.03G189900.1.p	&omega;- hydroxylation of laurate	Cytochrome P450 83B1 [Source:Uniprot/SWISSPROT%3BAcc:O65782]	-	GO:0005506;GO:0016705;GO:0020037;GO:0055114	no significant change	Not in QTL
AH02G28830.1	Chr02	95342267	95347030	-	AT2G40890	Aromatic Suberin Synthesis			Cytochrome P450 83B1 [Source:Uniprot/SWISSPROT%3BAcc:O65782]	-	GO:0005506;GO:0016705;GO:0020037;GO:0055114	up-down-regulated	Not in QTL
AH02G30110.1	Chr02	97108918	97114509	+			Glyma.12G087200.1.p	cutin biosynthesis	cytochrome P450%2C family 704%2C subfamily A%2C polypeptide 2 [Source:TAIR%3BAcc:AT2G45510]	-	GO:0005506;GO:0016705;GO:0020037;GO:0055114	no significant change	Not in QTL
AH02G30210.1	Chr02	97206388	97210256	+			Glyma.03G189900.1.p	&omega;- hydroxylation of laurate	Cytochrome P450 76C4 [Source:Uniprot/SWISSPROT%3BAcc:O64635]	-	GO:0005506;GO:0016705;GO:0020037;GO:0055114	no significant change	Not in QTL
AH02G30240.1	Chr02	97239432	97242452	-	AT2G40890	Aromatic Suberin Synthesis	Glyma.03G189900.1.p	&omega;- hydroxylation of laurate	Cytochrome P450 76C4 [Source:Uniprot/SWISSPROT%3BAcc:O64635]	-	GO:0005506;GO:0016705;GO:0020037;GO:0055114	no significant change	Not in QTL
AH02G30250.1	Chr02	97253211	97258412	-	AT2G30490	Aromatic Suberin Synthesis	Glyma.03G189900.1.p	&omega;- hydroxylation of laurate	Cytochrome P450 76C4 [Source:Uniprot/SWISSPROT%3BAcc:O64635]	-	GO:0005506;GO:0016705;GO:0020037;GO:0055114	no significant change	Not in QTL
AH02G30270.1	Chr02	97259645	97263199	-			Glyma.03G189900.1.p	&omega;- hydroxylation of laurate	Cytochrome P450 76C4 [Source:Uniprot/SWISSPROT%3BAcc:O64635]	-	GO:0005506;GO:0016705;GO:0020037;GO:0055114	no significant change	Not in QTL
AH02G30380.1	Chr02	97385023	97386164	+	AT2G45600	Lipase			Probable carboxylesterase 8 [Source:Uniprot/SWISSPROT%3BAcc:O64640]	-	GO:0008152;GO:0016787	up-down-regulated	Not in QTL
AH02G30390.1	Chr02	97387668	97390126	-	AT2G45600	Lipase			Probable carboxylesterase 9 [Source:Uniprot/SWISSPROT%3BAcc:O64641]	-	GO:0008152;GO:0016787	no significant change	Not in QTL
AH02G30470.1	Chr02	97534294	97539357	+	AT1G13280	Lipid Signaling			Allene oxide cyclase 4%2C chloroplastic [Source:Uniprot/SWISSPROT%3BAcc:Q93ZC5]	K10525(AOC; allene oxide cyclase [EC:5.3.99.6])	GO:0009507;GO:0016853	no significant change	Not in QTL
AH02G30550.1	Chr02	97641605	97648051	-	AT2G45670	Eukaryotic Phospholipid Synthesis			Lysophospholipid acyltransferase LPEAT2 [Source:Uniprot/SWISSPROT%3BAcc:Q8S8S2]	K13510(LPCAT1_2; lysophosphatidylcholine acyltransferase / lyso-PAF acetyltransferase [EC:2.3.1.23 2.3.1.67])	GO:0008152;GO:0016746;GO:0005509	no significant change	Not in QTL
AH02G30570.1	Chr02	97675665	97682288	+	AT1G52570	Lipid Signaling|Phospholipase|Lipase	Glyma.01G162100.1.p	superpathway of choline biosynthesis	Phospholipase D beta 1 [Source:Uniprot/SWISSPROT%3BAcc:P93733]	-	GO:0005515;GO:0003824	no significant change	Not in QTL
AH03G00160.1	Chr03	312390	316457	-	AT1G75020	TAG Synthesis|Eukaryotic Phospholipid Synthesis	Glyma.11G120600.1.p	phospholipid biosynthesis II	Probable 1-acyl-sn-glycerol-3-phosphate acyltransferase 5 [Source:Uniprot/SWISSPROT%3BAcc:Q9LHN4]	K13513(LCLAT1, AGPAT8; lysocardiolipin and lysophospholipid acyltransferase [EC:2.3.1.- 2.3.1.51])	GO:0008152;GO:0016746	no significant change	Not in QTL
AH03G00410.1	Chr03	608114	613035	+	AT3G16370	GDSL|Lipase			GDSL-like Lipase/Acylhydrolase superfamily protein [Source:TAIR%3BAcc:AT5G22810]	-	GO:0016788	no significant change	Not in QTL
AH03G00840.1	Chr03	1171219	1176091	-	AT1G17840	Cutin Synthesis|Cuticular Wax Synthesis|Aliphatic Suberin Synthesis			ABC transporter G family member 3 [Source:Uniprot/SWISSPROT%3BAcc:Q9ZUU9]	-	GO:0005524;GO:0016887;GO:0016020	down-regulated	Not in QTL
AH03G00910.1	Chr03	1240938	1249801	+	AT1G53390	Cuticular Wax Synthesis			ABC transporter G family member 28 [Source:Uniprot/SWISSPROT%3BAcc:Q9FF46]	-	GO:0005524;GO:0016887	no significant change	Not in QTL
AH03G01960.1	Chr03	2453324	2455642	-	AT1G01120	Fatty Acid Elongation and Cuticular Wax Synthesis|Aliphatic Suberin Synthesis	Glyma.02G001500.1.p	very long chain fatty acid biosynthesis I	3-ketoacyl-CoA synthase 12 [Source:Uniprot/SWISSPROT%3BAcc:Q9SIB2]	-	GO:0006633;GO:0016020;GO:0016747	no significant change	Not in QTL
AH03G02070.1	Chr03	2574422	2577355	-			Glyma.11G143000.1.p	very long chain fatty acid biosynthesis I	Protein-tyrosine phosphatase-like%2C PTPLA [Source:TAIR%3BAcc:AT5G59770]	K10703(PHS1, PAS2; very-long-chain (3R)-3-hydroxyacyl-CoA dehydratase [EC:4.2.1.134])	-	down-regulated	Not in QTL
AH03G03120.1	Chr03	3608661	3616747	+	AT1G17420	Lipid Signaling			Lipoxygenase 2%2C chloroplastic [Source:Uniprot/SWISSPROT%3BAcc:P38418]	K00454(LOX2S; lipoxygenase [EC:1.13.11.12])	GO:0016702;GO:0046872;GO:0055114;GO:0005515;GO:0016491	no significant change	Not in QTL
AH03G03130.1	Chr03	3617514	3630221	+	AT1G17420	Lipid Signaling			Lipoxygenase 2%2C chloroplastic [Source:Uniprot/SWISSPROT%3BAcc:P38418]	K00454(LOX2S; lipoxygenase [EC:1.13.11.12])	GO:0016702;GO:0046872;GO:0055114;GO:0005515;GO:0016491	down-up-regulated	Not in QTL
AH03G03190.1	Chr03	3741089	3751352	-			Glyma.11G185000.1.p	cuticular wax biosynthesis	Fatty acyl-CoA reductase 3 [Source:Uniprot/SWISSPROT%3BAcc:Q93ZB9]	K13356(FAR; alcohol-forming fatty acyl-CoA reductase [EC:1.2.1.84])	GO:0080019	no significant change	Not in QTL
AH03G03220.1	Chr03	3779960	3789514	-			Glyma.11G183400.1.p	plant sterol biosynthesis	Homeodomain-like superfamily protein [Source:TAIR%3BAcc:AT3G04030]	-	GO:0009055;GO:0051536	no significant change	Not in QTL
AH03G03770.1	Chr03	4284203	4291277	-			Glyma.03G002500.1.p	plant sterol biosynthesis	3beta-hydroxysteroid-dehydrogenase/decarboxylase isoform 3 [Source:Uniprot/SWISSPROT%3BAcc:A9X4U2]	K07748(E1.1.1.170, NSDHL, ERG26; sterol-4alpha-carboxylate 3-dehydrogenase (decarboxylating) [EC:1.1.1.170])	GO:0003854;GO:0006694;GO:0016616;GO:0055114	down-up-regulated	Not in QTL
AH03G03930.1	Chr03	4463908	4469015	+	AT1G65260	Lipid Trafficking			Membrane-associated protein VIPP1%2C chloroplastic [Source:Uniprot/SWISSPROT%3BAcc:O80796]	K03969	-	down-regulated	Not in QTL
AH03G04060.1	Chr03	4615920	4627848	-	AT1G49430	Cutin Synthesis|Cuticular Wax Synthesis|Aliphatic Suberin Synthesis	Glyma.01G225200.1.p	phospholipid biosynthesis II	Long chain acyl-CoA synthetase 2 [Source:Uniprot/SWISSPROT%3BAcc:Q9XIA9]	K01897(ACSL, fadD; long-chain acyl-CoA synthetase [EC:6.2.1.3])	GO:0003824;GO:0008152	down-regulated	Not in QTL
AH03G04220.1	Chr03	4733197	4744845	-	AT3G18860	Lipid Signaling			transducin family protein / WD-40 repeat family protein [Source:TAIR%3BAcc:AT3G18860]	K14018(PLAA, DOA1, UFD3; phospholipase A-2-activating protein)	GO:0005515	no significant change	Not in QTL
AH03G04230.1	Chr03	4746281	4749488	+	AT1G75020	TAG Synthesis|Eukaryotic Phospholipid Synthesis	Glyma.11G120600.1.p	phospholipid biosynthesis II	Probable 1-acyl-sn-glycerol-3-phosphate acyltransferase 5 [Source:Uniprot/SWISSPROT%3BAcc:Q9LHN4]	K13513(LCLAT1, AGPAT8; lysocardiolipin and lysophospholipid acyltransferase [EC:2.3.1.- 2.3.1.51])	GO:0008152;GO:0016746	no significant change	Not in QTL
AH03G04780.1	Chr03	5392512	5405453	+	AT1G19640	Lipid Signaling			S-adenosyl-L-methionine-dependent methyltransferases superfamily protein [Source:TAIR%3BAcc:AT5G66430]	K08241(E2.1.1.141; jasmonate O-methyltransferase [EC:2.1.1.141])	GO:0008168	no significant change	Not in QTL
AH03G05010.1	Chr03	5675731	5679039	-			Glyma.11G103500.1.p	plant sterol biosynthesis	Delta(24)-sterol reductase [Source:Uniprot/SWISSPROT%3BAcc:Q39085]	K09828(DHCR24, DWF1; Delta24-sterol reductase [EC:1.3.1.72 1.3.1.-])	GO:0016491;GO:0050660;GO:0055114;GO:0003824;GO:0016614	down-regulated	Not in QTL
AH03G05180.1	Chr03	5972643	5980608	+			Glyma.19G057300.1.p	cuticular wax biosynthesis	cytochrome P450%2C family 96%2C subfamily A%2C polypeptide 1 [Source:TAIR%3BAcc:AT2G23180]	-	GO:0005506;GO:0016705;GO:0020037;GO:0055114	no significant change	Not in QTL
AH03G06050.1	Chr03	7010697	7018985	-			Glyma.11G112000.1.p	plant sterol biosynthesis	Squalene synthase [Source:Uniprot/SWISSPROT%3BAcc:P53799]	K00801(FDFT1; farnesyl-diphosphate farnesyltransferase [EC:2.5.1.21])	GO:0009058;GO:0016740;GO:0004310;GO:0006696;GO:0051996	down-regulated	Not in QTL
AH03G06300.1	Chr03	7290828	7293651	-	AT1G19640	Lipid Signaling			S-adenosyl-L-methionine-dependent methyltransferases superfamily protein [Source:TAIR%3BAcc:AT4G36470]	-	GO:0008168	no significant change	Not in QTL
AH03G06370.1	Chr03	7381679	7386569	-	AT1G19640	Lipid Signaling			S-adenosyl-L-methionine-dependent methyltransferases superfamily protein [Source:TAIR%3BAcc:AT5G38020]	K08241(E2.1.1.141; jasmonate O-methyltransferase [EC:2.1.1.141])	GO:0008168	no significant change	Not in QTL
AH03G06540.1	Chr03	7574824	7579131	-	AT1G01600	Cutin Synthesis	Glyma.03G008100.1.p	cutin biosynthesis	Cytochrome P450 86B1 [Source:Uniprot/SWISSPROT%3BAcc:Q9FMY1]	K15402(CYP86B1; fatty acid omega-hydroxylase [EC:1.14.-.-])	GO:0005506;GO:0016705;GO:0020037;GO:0055114	no significant change	Not in QTL
AH03G07380.1	Chr03	8664404	8671339	+	AT1G17840	Cutin Synthesis|Cuticular Wax Synthesis|Aliphatic Suberin Synthesis			ABC transporter G family member 15 [Source:Uniprot/SWISSPROT%3BAcc:Q8RWI9]	-	GO:0005524;GO:0016887;GO:0016020	down-regulated	Not in QTL
AH03G07390.1	Chr03	8680808	8691110	+	AT1G17840	Cutin Synthesis|Cuticular Wax Synthesis|Aliphatic Suberin Synthesis			ABC transporter G family member 15 [Source:Uniprot/SWISSPROT%3BAcc:Q8RWI9]	-	GO:0005524;GO:0016887;GO:0016020	down-regulated	Not in QTL
AH03G07430.1	Chr03	8733266	8757465	+			Glyma.11G093400.1.p	phosphatidylcholine acyl editing	Phospholipase A1-Igamma3%2C chloroplastic [Source:Uniprot/SWISSPROT%3BAcc:Q9C8J6]	-	GO:0003854;GO:0006694;GO:0016616;GO:0055114;GO:0006629	down-up-down-regulated	Not in QTL
AH03G07500.1	Chr03	8830150	8834348	-			Glyma.10G296400.1.p	&omega;- hydroxylation of laurate	cytochrome P450%2C family 81%2C subfamily D%2C polypeptide 5 [Source:TAIR%3BAcc:AT4G37320]	-	GO:0005506;GO:0016705;GO:0020037;GO:0055114	no significant change	Not in QTL
AH03G07760.1	Chr03	9157408	9159033	-			Glyma.03G189900.1.p	&omega;- hydroxylation of laurate	Cytochrome P450 76C4 [Source:Uniprot/SWISSPROT%3BAcc:O64635]	-	GO:0005506;GO:0016705;GO:0020037;GO:0055114	no significant change	Not in QTL
AH03G08120.1	Chr03	9707752	9711001	+	AT3G50790	Lipase			esterase/lipase/thioesterase family protein [Source:TAIR%3BAcc:AT3G50790]	-	-	no significant change	Not in QTL
AH03G08130.1	Chr03	9711153	9712706	-	AT3G10570	Cutin Synthesis	Glyma.07G220300.1.p	poly-hydroxy fatty acids biosynthesis	cytochrome P450%2C family 87%2C subfamily A%2C polypeptide 6 [Source:TAIR%3BAcc:AT1G64940]	-	GO:0005506;GO:0016705;GO:0020037;GO:0055114	no significant change	Not in QTL
AH03G08370.1	Chr03	9992603	9995408	+	AT2G41540	TAG Synthesis|Eukaryotic Phospholipid Synthesis			Glycerol-3-phosphate dehydrogenase [NAD(+)] GPDHC1%2C cytosolic [Source:Uniprot/SWISSPROT%3BAcc:O22216]	-	GO:0004367;GO:0005975;GO:0055114;GO:0016616;GO:0046168;GO:0051287;GO:0006072;GO:0009331	no significant change	Not in QTL
AH03G08540.1	Chr03	10268379	10269701	-	AT1G34500	Cuticular Wax Synthesis	Glyma.08G323100.1.p	wax esters biosynthesis I	Acyl-CoA--sterol O-acyltransferase 1 [Source:Uniprot/SWISSPROT%3BAcc:Q9SV07]	-	-	no significant change	Not in QTL
AH03G09530.1	Chr03	11760053	11761840	+	AT1G29660	GDSL|Lipase			GDSL esterase/lipase At1g71250 [Source:Uniprot/SWISSPROT%3BAcc:Q9FVV1]	-	GO:0016788	no significant change	Not in QTL
AH03G09630.1	Chr03	11919829	11933300	+	AT1G31480	Lipid Signaling|Phospholipase|Lipase			Phospholipase SGR2 [Source:Uniprot/SWISSPROT%3BAcc:Q8W5R2]	-	GO:0046872	no significant change	Not in QTL
AH03G09820.1	Chr03	12155241	12164818	-	AT1G17340	Lipid Signaling	Glyma.07G043900.1.p	3-phosphoinositide biosynthesis	Phosphoinositide phosphatase SAC1 [Source:Uniprot/SWISSPROT%3BAcc:Q7XZU3]	-	GO:0042578	no significant change	Not in QTL
AH03G10020.1	Chr03	12385349	12405097	-	AT3G44540	Cuticular Wax Synthesis|Aliphatic Suberin Synthesis	Glyma.08G233200.1.p	wax esters biosynthesis I	Fatty acyl-CoA reductase 3 [Source:Uniprot/SWISSPROT%3BAcc:Q93ZB9]	K13356(FAR; alcohol-forming fatty acyl-CoA reductase [EC:1.2.1.84])	GO:0080019	no significant change	Not in QTL
AH03G10610.1	Chr03	13480003	13488593	-	AT1G68620	Lipase			Probable carboxylesterase 15 [Source:Uniprot/SWISSPROT%3BAcc:Q9FG13]	-	GO:0008152;GO:0016787	up-regulated	Not in QTL
AH03G12350.1	Chr03	17823128	17827813	+	AT2G41540	TAG Synthesis|Eukaryotic Phospholipid Synthesis			Glycerol-3-phosphate dehydrogenase [NAD(+)] GPDHC1%2C cytosolic [Source:Uniprot/SWISSPROT%3BAcc:O22216]	-	GO:0004367;GO:0006072;GO:0009331;GO:0055114;GO:0005975	no significant change	Not in QTL
AH03G13100.1	Chr03	19943635	19945775	-	AT4G28110	Cuticular Wax Synthesis			MYB-like 102 [Source:TAIR%3BAcc:AT4G21440]	K09422	-	no significant change	Not in QTL
AH03G13120.1	Chr03	19966893	19972100	+	AT2G20900	Lipid Signaling	Glyma.06G254900.1.p	phosphatidate metabolism, as a signaling molecule	Diacylglycerol kinase 5 [Source:Uniprot/SWISSPROT%3BAcc:Q9C5E5]	-	GO:0004143;GO:0007205;GO:0016301	no significant change	Not in QTL
AH03G14120.1	Chr03	21959440	21966560	-			Glyma.06G291300.1.p	triacylglycerol biosynthesis	O-acyltransferase (WSD1-like) family protein [Source:TAIR%3BAcc:AT3G49190]	-	GO:0004144;GO:0045017	no significant change	Not in QTL
AH03G14170.1	Chr03	22017669	22021610	-			Glyma.06G291300.1.p	triacylglycerol biosynthesis	O-acyltransferase (WSD1-like) family protein [Source:TAIR%3BAcc:AT3G49190]	-	GO:0004144;GO:0045017	no significant change	Not in QTL
AH03G14830.1	Chr03	23205765	23211342	-	AT1G06290	beta-Oxidation			Acyl-coenzyme A oxidase 3%2C peroxisomal [Source:Uniprot/SWISSPROT%3BAcc:P0CZ23]	K00232(E1.3.3.6, ACOX1, ACOX3; acyl-CoA oxidase [EC:1.3.3.6])	GO:0003997;GO:0005777;GO:0006635;GO:0055114;GO:0016627;GO:0003995	down-up-regulated	S_eqAA200_i-2
AH03G17150.1	Chr03	27965823	27972574	+	AT2G20900	Lipid Signaling	Glyma.06G254900.1.p	phosphatidate metabolism, as a signaling molecule	Diacylglycerol kinase 5 [Source:Uniprot/SWISSPROT%3BAcc:Q9C5E5]	-	GO:0016301;GO:0004143;GO:0007205	no significant change	S_eqAA200_i-2
AH03G17480.1	Chr03	28535200	28558283	+	AT2G18730	Lipid Signaling	Glyma.04G143000.1.p	phosphatidate metabolism, as a signaling molecule	Diacylglycerol kinase 4 [Source:Uniprot/SWISSPROT%3BAcc:Q1PDI2]	-	GO:0016301;GO:0004143;GO:0007205	no significant change	S_eqAA200_i-2
AH03G17800.1	Chr03	29266999	29272216	-	AT3G12800	beta-Oxidation			Peroxisomal 2%2C4-dienoyl-CoA reductase [Source:Uniprot/SWISSPROT%3BAcc:Q9LTV6]	K13237(DECR2; peroxisomal 2,4-dienoyl-CoA reductase [EC:1.3.1.34])	-	down-regulated	S_eqAA200_i-2
AH03G17880.1	Chr03	29385839	29390390	-	AT4G01130	GDSL|Lipase			GDSL esterase/lipase At4g01130 [Source:Uniprot/SWISSPROT%3BAcc:Q9M153]	-	GO:0016788	no significant change	S_eqAA200_i-2
AH03G18010.1	Chr03	29554130	29562430	-	AT1G01280	Cutin Synthesis	Glyma.12G160400.1.p	&omega;-hydroxylation of caprate and laurate	Cytochrome P450 703A2 [Source:Uniprot/SWISSPROT%3BAcc:Q9LNJ4]	-	GO:0005506;GO:0016705;GO:0020037;GO:0055114	down-regulated	S_eqAA200_i-2
AH03G19280.1	Chr03	31988310	31997102	-	AT1G02190	Cuticular Wax Synthesis	Glyma.03G101200.1.p	cuticular wax biosynthesis	Protein ECERIFERUM 3 [Source:Uniprot/SWISSPROT%3BAcc:Q8H1Z0]	-	GO:0005506;GO:0006633;GO:0016491;GO:0055114	no significant change	S_eqAA200_i-2
AH03G19440.1	Chr03	32291196	32302218	+	AT1G32190	Phospholipase|Lipase			alpha/beta-Hydrolases superfamily protein [Source:TAIR%3BAcc:AT4G31020]	-	-	no significant change	S_eqAA200_i-2
AH03G19930.1	Chr03	33061291	33066181	-			Glyma.05G062900.1.p	phospholipid biosynthesis II	Phosphotyrosine protein phosphatases superfamily protein [Source:TAIR%3BAcc:AT5G56610]	-	GO:0006470;GO:0008138;GO:0016311;GO:0016791	no significant change	S_eqAA200_i-2
AH03G20330.1	Chr03	33325048	33342923	+			Glyma.01G006600.1.p	3-phosphoinositide biosynthesis	protein kinase family protein / WD-40 repeat family protein [Source:TAIR%3BAcc:AT4G29380]	K08333(PIK3R4, VPS15; phosphoinositide-3-kinase, regulatory subunit 4 [EC:2.7.11.1])	GO:0005515;GO:0004672;GO:0005524;GO:0006468	no significant change	S_eqAA200_i-2
AH03G20670.1	Chr03	33634194	33640990	+	AT2G19880	Sphingolipid Synthesis	Glyma.01G007900.1.p	sphingolipid biosynthesis (plants)	Nucleotide-diphospho-sugar transferases superfamily protein [Source:TAIR%3BAcc:AT2G19880]	-	GO:0016757	down-regulated	S_eqAA200_i-2
AH03G22230.1	Chr03	36247926	36255484	-	AT1G18460	Lipase			alpha/beta-Hydrolases superfamily protein [Source:TAIR%3BAcc:AT1G73920]	-	GO:0006629	no significant change	S_eqAA200_i-2
AH03G22370.1	Chr03	36581777	36586144	+	AT1G01280	Cutin Synthesis	Glyma.03G189900.1.p	&omega;- hydroxylation of laurate	Cytochrome P450 84A1 [Source:Uniprot/SWISSPROT%3BAcc:Q42600]	-	GO:0005506;GO:0016705;GO:0020037;GO:0055114	no significant change	S_eqAA200_i-2
AH03G24120.1	Chr03	42972595	42986757	+	AT2G19450	TAG Synthesis	Glyma.09G065300.1.p	triacylglycerol biosynthesis	Diacylglycerol O-acyltransferase 1 [Source:Uniprot/SWISSPROT%3BAcc:Q9SLD2]	K11155(DGAT1; diacylglycerol O-acyltransferase 1 [EC:2.3.1.20 2.3.1.75 2.3.1.76])	GO:0004144;GO:0019432;GO:0008374	no significant change	S_eqAA200_i-2
AH03G24490.1	Chr03	43523432	43527466	-	AT1G32190	Phospholipase|Lipase			alpha/beta-Hydrolases superfamily protein [Source:TAIR%3BAcc:AT4G24760]	-	-	down-regulated	S_eqAA200_i-2
AH03G24660.1	Chr03	43713293	43716904	+	AT1G01280	Cutin Synthesis	Glyma.10G296400.1.p	&omega;- hydroxylation of laurate	Cytochrome P450 71A25 [Source:Uniprot/SWISSPROT%3BAcc:Q9STK8]	-	GO:0005506;GO:0016705;GO:0020037;GO:0055114	no significant change	S_eqAA200_i-2
AH03G24690.1	Chr03	43748352	43751603	+	AT1G01280	Cutin Synthesis	Glyma.12G160400.1.p	&omega;-hydroxylation of caprate and laurate	Cytochrome P450 71B4 [Source:Uniprot/SWISSPROT%3BAcc:O65786]	-	GO:0005506;GO:0016705;GO:0020037;GO:0055114	no significant change	S_eqAA200_i-2
AH03G24710.1	Chr03	43763733	43766690	+	AT1G01280	Cutin Synthesis	Glyma.10G296400.1.p	&omega;- hydroxylation of laurate	Cytochrome P450 71A22 [Source:Uniprot/SWISSPROT%3BAcc:Q9STL1]	-	GO:0005506;GO:0016705;GO:0020037;GO:0055114	no significant change	S_eqAA200_i-2
AH03G25370.1	Chr03	45467986	45476654	+	AT3G44830	TAG Synthesis	Glyma.07G036400.1.p	triacylglycerol biosynthesis	Phospholipid:diacylglycerol acyltransferase 1 [Source:Uniprot/SWISSPROT%3BAcc:Q9FNA9]	K00679(E2.3.1.158; phospholipid:diacylglycerol acyltransferase [EC:2.3.1.158])	GO:0006629;GO:0008374	no significant change	S_eqAA200_i-2
AH03G26390.1	Chr03	49918328	49924084	+	AT1G54100	Lipid Signaling			Aldehyde dehydrogenase family 7 member B4 [Source:Uniprot/SWISSPROT%3BAcc:Q9SYG7]	K14085(ALDH7A1; aldehyde dehydrogenase family 7 member A1 [EC:1.2.1.31 1.2.1.8 1.2.1.3])	GO:0008152;GO:0016491;GO:0055114	up-down-regulated	Not in QTL
AH03G26950.1	Chr03	53178156	53186584	-	AT1G74960	Plastidial Fatty Acid Synthesis|"Plastidial Glycerolipid, Galactolipid and Sulfolipid Synthesis"	Glyma.05G129600.1.p	superpathway of fatty acid biosynthesis II (plant)	3-oxoacyl-[acyl-carrier-protein] synthase II%2C chloroplastic [Source:Uniprot/SWISSPROT%3BAcc:Q9C9P4]	K09458(fabF; 3-oxoacyl-[acyl-carrier-protein] synthase II [EC:2.3.1.179])	-	down-up-regulated	Not in QTL
AH03G27440.1	Chr03	55691697	55701858	-	AT1G53920	GDSL|Lipase			GDSL esterase/lipase 5 [Source:Uniprot/SWISSPROT%3BAcc:Q9SSA7]	-	GO:0016788	no significant change	Not in QTL
AH03G28660.1	Chr03	67052329	67054693	-	AT1G64460	Lipid Signaling	Glyma.01G226200.1.p	3-phosphoinositide biosynthesis	Phosphatidylinositol 4-kinase gamma 4 [Source:Uniprot/SWISSPROT%3BAcc:Q9ZPY9]	-	GO:0016301	down-up-regulated	Not in QTL
AH03G28860.1	Chr03	68808385	68814662	-	AT5G35360	Plastidial Fatty Acid Synthesis	Glyma.05G221100.1.p	superpathway of fatty acid biosynthesis II (plant)	Biotin carboxylase%2C chloroplastic [Source:Uniprot/SWISSPROT%3BAcc:O04983]	K01961(accC; acetyl-CoA carboxylase, biotin carboxylase subunit [EC:6.4.1.2 6.3.4.14])	GO:0005524;GO:0004075;GO:0046872	no significant change	Not in QTL
AH03G29010.1	Chr03	70349771	70352367	-			Glyma.02G002900.1.p	phospholipid biosynthesis II	Probable methyltransferase PMT18 [Source:Uniprot/SWISSPROT%3BAcc:Q9C884]	-	GO:0008168	no significant change	Not in QTL
AH03G29150.1	Chr03	72325999	72328684	+			Glyma.03G171900.1.p	very long chain fatty acid biosynthesis I	NAD(P)-binding Rossmann-fold superfamily protein [Source:TAIR%3BAcc:AT4G24050]	-	-	no significant change	Not in QTL
AH03G29450.1	Chr03	75913832	75919013	+	AT2G38670	Eukaryotic Phospholipid Synthesis	Glyma.05G221700.1.p	phospholipid biosynthesis II	Ethanolamine-phosphate cytidylyltransferase [Source:Uniprot/SWISSPROT%3BAcc:Q9ZVI9]	K00967(PCYT2; ethanolamine-phosphate cytidylyltransferase [EC:2.7.7.14])	GO:0003824;GO:0009058	no significant change	Not in QTL
AH03G32140.1	Chr03	98209787	98212531	-	AT2G05260	Miscellaneous: lipid related|Lipid acylhydrolase|Lipase			GDSL esterase/lipase At4g10955 [Source:Uniprot/SWISSPROT%3BAcc:Q680C0]	-	GO:0006629	no significant change	Not in QTL
AH03G32420.1	Chr03	100369044	100380542	+	AT1G49430	Cutin Synthesis|Cuticular Wax Synthesis|Aliphatic Suberin Synthesis	Glyma.01G225200.1.p	phospholipid biosynthesis II	Long chain acyl-CoA synthetase 5 [Source:Uniprot/SWISSPROT%3BAcc:Q9T009]	K01897(ACSL, fadD; long-chain acyl-CoA synthetase [EC:6.2.1.3])	GO:0003824;GO:0008152	no significant change	Not in QTL
AH03G34080.1	Chr03	109661721	109665989	+	AT1G01600	Cutin Synthesis	Glyma.03G008100.1.p	cutin biosynthesis	Cytochrome P450 86A2 [Source:Uniprot/SWISSPROT%3BAcc:O23066]	K15398(CYP86A4S; fatty acid omega-hydroxylase [EC:1.14.-.-])	GO:0005506;GO:0016705;GO:0020037;GO:0055114	no significant change	Not in QTL
AH03G34130.1	Chr03	109772489	109775939	-			Glyma.03G171900.1.p	very long chain fatty acid biosynthesis I	NAD(P)-binding Rossmann-fold superfamily protein [Source:TAIR%3BAcc:AT4G11410]	-	-	down-regulated	Not in QTL
AH03G35840.1	Chr03	114415881	114418625	+	AT3G47360	TAG Synthesis			11-beta-hydroxysteroid dehydrogenase 1A [Source:Uniprot/SWISSPROT%3BAcc:P0DKC5]	-	-	no significant change	Not in QTL
AH03G36220.1	Chr03	116443160	116446072	+	AT1G54580	Plastidial Fatty Acid Synthesis			Acyl carrier protein 4%2C chloroplastic [Source:Uniprot/SWISSPROT%3BAcc:Q9SW21]	-	GO:0006633;GO:0031177	down-up-regulated	Not in QTL
AH03G36930.1	Chr03	117946050	117950740	-	AT5G07360	Lipid Signaling			Amidase family protein [Source:TAIR%3BAcc:AT5G07360]	-	GO:0004040	down-up-regulated	Not in QTL
AH03G37040.1	Chr03	118147131	118148867	-	AT4G28110	Cuticular Wax Synthesis			Transcription repressor MYB6 [Source:Uniprot/SWISSPROT%3BAcc:Q38851]	K09422	-	down-regulated	Not in QTL
AH03G37310.1	Chr03	118654333	118659279	+	AT1G21980	Lipid Signaling	Glyma.02G163800.1.p	3-phosphoinositide biosynthesis	Phosphatidylinositol 4-phosphate 5-kinase 1 [Source:Uniprot/SWISSPROT%3BAcc:Q56YP2]	-	GO:0016307;GO:0046488	down-regulated	Not in QTL
AH03G37440.1	Chr03	118946508	118952512	-	AT5G07920	Lipid Signaling	Glyma.05G022500.1.p	phosphatidate metabolism, as a signaling molecule	Diacylglycerol kinase 2 [Source:Uniprot/SWISSPROT%3BAcc:Q9FFN7]	-	GO:0004143;GO:0007205;GO:0016301;GO:0035556	no significant change	Not in QTL
AH03G37930.1	Chr03	120365513	120371311	-			Glyma.02G052000.1.p	phospholipid biosynthesis II	Probable methyltransferase PMT26 [Source:Uniprot/SWISSPROT%3BAcc:Q8L7V3]	-	GO:0008168	no significant change	Not in QTL
AH03G38000.1	Chr03	120546641	120549080	-	AT1G53270	Cuticular Wax Synthesis			ABC transporter G family member 5 [Source:Uniprot/SWISSPROT%3BAcc:Q9SIT6]	-	GO:0005524;GO:0016887;GO:0016020	no significant change	Not in QTL
AH03G38340.1	Chr03	121238373	121245983	-	AT5G09350	Lipid Signaling	Glyma.04G213400.1.p	3-phosphoinositide biosynthesis	Phosphatidylinositol 4-kinase beta 1 [Source:Uniprot/SWISSPROT%3BAcc:Q9FMJ0]	K00888(PI4KA; phosphatidylinositol 4-kinase A [EC:2.7.1.67])	GO:0046854;GO:0048015;GO:0016301	no significant change	Not in QTL
AH03G39570.1	Chr03	123756430	123765499	-			Glyma.02G002900.1.p	phospholipid biosynthesis II	Probable methyltransferase PMT15 [Source:Uniprot/SWISSPROT%3BAcc:Q9ZPH9]	-	GO:0008168	no significant change	Not in QTL
AH03G39810.1	Chr03	124242653	124244987	-	AT1G01280	Cutin Synthesis	Glyma.03G189900.1.p	&omega;- hydroxylation of laurate	Cytochrome P450 71B34 [Source:Uniprot/SWISSPROT%3BAcc:Q9LIP6]	-	GO:0005506;GO:0016705;GO:0020037;GO:0055114	down-up-regulated	Not in QTL
AH03G40240.1	Chr03	125120689	125122471	+	AT2G22170	Lipase			Lipase/lipooxygenase%2C PLAT/LH2 family protein [Source:TAIR%3BAcc:AT2G22170]	-	GO:0005515	down-regulated	Not in QTL
AH03G40940.1	Chr03	126428482	126431430	+			Glyma.04G048200.1.p	plant sterol biosynthesis	Squalene epoxidase 1 [Source:Uniprot/SWISSPROT%3BAcc:Q9SM02]	K00511(SQLE, ERG1; squalene monooxygenase [EC:1.14.14.17])	GO:0004506;GO:0016021;GO:0050660;GO:0055114	down-up-regulated	Not in QTL
AH03G41340.1	Chr03	126969064	126970823	-			Glyma.10G060600.1.p	3-phosphoinositide biosynthesis	Phosphoinositide phosphatase SAC2 [Source:Uniprot/SWISSPROT%3BAcc:Q94A27]	-	GO:0042578;GO:0007033;GO:0036092	no significant change	Not in QTL
AH03G41870.1	Chr03	127745788	127747905	-	AT1G31770	Cuticular Wax Synthesis			ABC transporter G family member 9 [Source:Uniprot/SWISSPROT%3BAcc:Q9SZR9]	-	GO:0016020;GO:0005524;GO:0016887	down-regulated	Not in QTL
AH03G41980.1	Chr03	128039507	128042864	-	AT1G01280	Cutin Synthesis	Glyma.03G189900.1.p	&omega;- hydroxylation of laurate	Cytochrome P450 71A25 [Source:Uniprot/SWISSPROT%3BAcc:Q9STK8]	-	GO:0005506;GO:0016705;GO:0020037;GO:0055114	up-down-regulated	Not in QTL
AH03G42300.1	Chr03	128541102	128545020	+	AT1G17420	Lipid Signaling			Lipoxygenase 3%2C chloroplastic [Source:Uniprot/SWISSPROT%3BAcc:Q9LNR3]	K00454(LOX2S; lipoxygenase [EC:1.13.11.12])	GO:0005515;GO:0016702;GO:0046872;GO:0055114;GO:0016491	no significant change	Not in QTL
AH03G42930.1	Chr03	129432299	129438240	+	AT1G06990	GDSL|Lipase			GDSL esterase/lipase At5g45960 [Source:Uniprot/SWISSPROT%3BAcc:Q9FJ40]	-	GO:0016788	no significant change	Not in QTL
AH03G43040.1	Chr03	129618270	129623112	-	AT3G11210	GDSL|Lipase			GDSL esterase/lipase At5g45920 [Source:Uniprot/SWISSPROT%3BAcc:Q6NMR9]	-	-	down-regulated	Not in QTL
AH03G43200.1	Chr03	129795004	129800159	+	AT2G30720	Miscellaneous: lipid related			Thioesterase/thiol ester dehydrase-isomerase superfamily protein [Source:TAIR%3BAcc:AT2G30720]	K17361	-	down-up-regulated	Not in QTL
AH03G43260.1	Chr03	129854453	129865416	-	AT3G59770	Lipid Signaling	Glyma.02G138500.1.p	3-phosphoinositide biosynthesis	Probable phosphoinositide phosphatase SAC9 [Source:Uniprot/SWISSPROT%3BAcc:Q7XZU0]	-	GO:0042578;GO:0005515	no significant change	Not in QTL
AH03G43460.1	Chr03	130169165	130173997	+			Glyma.02G002900.1.p	phospholipid biosynthesis II	Probable methyltransferase PMT11 [Source:Uniprot/SWISSPROT%3BAcc:O22285]	-	GO:0008168	no significant change	Not in QTL
AH03G43630.1	Chr03	130554442	130556533	+	AT1G01610	Cutin Synthesis|Aliphatic Suberin Synthesis	Glyma.01G113200.1.p	phospholipid biosynthesis II	Glycerol-3-phosphate acyltransferase 5 [Source:Uniprot/SWISSPROT%3BAcc:Q9CAY3]	K13508(GPAT; glycerol-3-phosphate acyltransferase [EC:2.3.1.15])	GO:0008152;GO:0016746	no significant change	Not in QTL
AH03G43750.1	Chr03	130781230	130782129	+	AT4G28110	Cuticular Wax Synthesis			Transcription repressor MYB4 [Source:Uniprot/SWISSPROT%3BAcc:Q9SZP1]	K09422	-	no significant change	Not in QTL
AH03G44030.1	Chr03	131239553	131243636	-	AT3G49050	Miscellaneous: lipid related|Lipid acylhydrolase|Lipase			alpha/beta-Hydrolases superfamily protein [Source:TAIR%3BAcc:AT5G37710]	-	GO:0016042;GO:0006629	no significant change	Not in QTL
AH03G46430.1	Chr03	134242271	134245577	+			Glyma.01G035100.1.p	plant sterol biosynthesis	Methylsterol monooxygenase 2-2 [Source:Uniprot/SWISSPROT%3BAcc:Q8VWZ8]	K14424(SMO2; 4-alpha-methyl-delta7-sterol-4alpha-methyl oxidase [EC:1.14.13.72])	GO:0005506;GO:0006633;GO:0016491;GO:0055114	down-regulated	Not in QTL
AH03G46800.1	Chr03	134581434	134586116	-	AT1G01090	Plastidial Fatty Acid Synthesis			Pyruvate dehydrogenase E1 component subunit alpha-1%2C mitochondrial [Source:Uniprot/SWISSPROT%3BAcc:P52901]	-	GO:0008152;GO:0016624	down-regulated	Not in QTL
AH03G46920.1	Chr03	134737794	134764401	-	AT1G13210	Miscellaneous: lipid related			Phospholipid-transporting ATPase 3 [Source:Uniprot/SWISSPROT%3BAcc:Q9XIE6]	K14802	GO:0046983;GO:0000287;GO:0004012;GO:0005524;GO:0015914;GO:0016021;GO:0000166;GO:0046872	no significant change	Not in QTL
AH03G47590.1	Chr03	135696906	135707809	+	AT2G46210	Sphingolipid Synthesis			Delta(8)-fatty-acid desaturase 2 [Source:Uniprot/SWISSPROT%3BAcc:Q3EBF7]	K13076	GO:0006629	down-regulated	Not in QTL
AH03G47710.1	Chr03	135820022	135823587	-			Glyma.02G002900.1.p	phospholipid biosynthesis II	Probable methyltransferase PMT2 [Source:Uniprot/SWISSPROT%3BAcc:B9DFI7]	-	GO:0008168	no significant change	Not in QTL
AH03G47860.1	Chr03	136010047	136011871	-			Glyma.01G049100.1.p	plant sterol biosynthesis	Homeodomain-like superfamily protein [Source:TAIR%3BAcc:AT1G69580]	-	-	no significant change	Not in QTL
AH03G48050.1	Chr03	136322484	136329567	+	AT1G10090	Lipase			CSC1-like protein At1g69450 [Source:Uniprot/SWISSPROT%3BAcc:F4I248]	-	GO:0016020	down-up-regulated	Not in QTL
AH03G49210.1	Chr03	137501956	137507324	+	AT1G08980	Lipid Signaling			Outer envelope protein 64%2C chloroplastic [Source:Uniprot/SWISSPROT%3BAcc:Q9LVH5]	-	GO:0005515;GO:0004040	no significant change	Not in QTL
AH03G49260.1	Chr03	137531179	137537324	+	AT1G48600	Eukaryotic Phospholipid Synthesis	Glyma.05G246500.1.p	phospholipid biosynthesis II	Phosphomethylethanolamine N-methyltransferase [Source:Uniprot/SWISSPROT%3BAcc:Q944H0]	K05929(E2.1.1.103, NMT; phosphoethanolamine N-methyltransferase [EC:2.1.1.103])	GO:0000234;GO:0006656	no significant change	Not in QTL
AH03G49510.1	Chr03	137751596	137756834	-	AT1G52570	Lipid Signaling|Phospholipase|Lipase	Glyma.01G162100.1.p	superpathway of choline biosynthesis	Phospholipase D delta [Source:Uniprot/SWISSPROT%3BAcc:Q9C5Y0]	-	GO:0005515;GO:0003824	no significant change	Not in QTL
AH03G49810.1	Chr03	138071295	138078303	+	AT1G24470	Fatty Acid Elongation and Cuticular Wax Synthesis			Very-long-chain 3-oxoacyl-CoA reductase-like protein At1g24470 [Source:Uniprot/SWISSPROT%3BAcc:Q9FYL6]	K10251(HSD17B12, KAR, IFA38; 17beta-estradiol 17-dehydrogenase / very-long-chain 3-oxoacyl-CoA reductase [EC:1.1.1.62 1.1.1.330])	GO:0005737;GO:0006535;GO:0009001	no significant change	Not in QTL
AH03G49830.1	Chr03	138097280	138104976	+	AT1G24470	Fatty Acid Elongation and Cuticular Wax Synthesis	Glyma.11G245600.1.p	very long chain fatty acid biosynthesis I	Very-long-chain 3-oxoacyl-CoA reductase-like protein At1g24470 [Source:Uniprot/SWISSPROT%3BAcc:Q9FYL6]	K10251(HSD17B12, KAR, IFA38; 17beta-estradiol 17-dehydrogenase / very-long-chain 3-oxoacyl-CoA reductase [EC:1.1.1.62 1.1.1.330])	GO:0005509;GO:0005544	no significant change	Not in QTL
AH03G50310.1	Chr03	138706426	138718294	-	AT4G39850	beta-Oxidation			ABC transporter D family member 1 [Source:Uniprot/SWISSPROT%3BAcc:Q94FB9]	-	GO:0005524;GO:0016887;GO:0006810;GO:0016021;GO:0042626;GO:0055085	no significant change	Not in QTL
AH03G50360.1	Chr03	138767777	138770656	+	AT1G17840	Cutin Synthesis|Cuticular Wax Synthesis|Aliphatic Suberin Synthesis			ABC transporter G family member 11 [Source:Uniprot/SWISSPROT%3BAcc:Q8RXN0]	-	GO:0005524;GO:0016887;GO:0016020	no significant change	Not in QTL
AH03G50410.1	Chr03	138848027	138856247	-	AT1G17840	Cutin Synthesis|Cuticular Wax Synthesis|Aliphatic Suberin Synthesis			ABC transporter G family member 11 [Source:Uniprot/SWISSPROT%3BAcc:Q8RXN0]	-	GO:0005524;GO:0016887;GO:0016020	no significant change	Not in QTL
AH03G50420.1	Chr03	138869284	138874834	-	AT1G17840	Cutin Synthesis|Cuticular Wax Synthesis|Aliphatic Suberin Synthesis			ABC transporter G family member 11 [Source:Uniprot/SWISSPROT%3BAcc:Q8RXN0]	-	GO:0005524;GO:0016887;GO:0016020	no significant change	Not in QTL
AH03G50450.1	Chr03	138935056	138939086	-	AT1G17840	Cutin Synthesis|Cuticular Wax Synthesis|Aliphatic Suberin Synthesis			ABC transporter G family member 11 [Source:Uniprot/SWISSPROT%3BAcc:Q8RXN0]	-	GO:0005524;GO:0016887;GO:0016020	no significant change	Not in QTL
AH03G50490.1	Chr03	138961474	138966513	-	AT1G08980	Lipid Signaling			Outer envelope protein 64%2C mitochondrial [Source:Uniprot/SWISSPROT%3BAcc:F4KCL7]	-	GO:0005515;GO:0004040	no significant change	Not in QTL
AH03G50730.1	Chr03	139187183	139188721	+	AT2G22230	Plastidial Fatty Acid Synthesis	Glyma.08G073900.1.p	superpathway of fatty acid biosynthesis II (plant)	Thioesterase superfamily protein [Source:TAIR%3BAcc:AT5G10160]	K02372(fabZ; 3-hydroxyacyl-[acyl-carrier-protein] dehydratase [EC:4.2.1.59])	-	down-up-down-regulated	Not in QTL
AH03G50750.1	Chr03	139206209	139208005	+	AT2G13820	Cuticular Wax Synthesis			Non-specific lipid-transfer protein-like protein At5g64080 [Source:Uniprot/SWISSPROT%3BAcc:Q8VYI9]	-	GO:0006869;GO:0008289	no significant change	Not in QTL
AH03G50950.1	Chr03	139423655	139425381	+			Glyma.08G076400.1.p	superpathway of choline biosynthesis	Serine decarboxylase [Source:Uniprot/SWISSPROT%3BAcc:Q9MA74]	K01590(hdc, HDC; histidine decarboxylase [EC:4.1.1.22])	GO:0016831;GO:0019752;GO:0030170	no significant change	Not in QTL
AH03G51670.1	Chr03	140247418	140252831	+	AT2G34770	Sphingolipid Synthesis	Glyma.05G126000.1.p	sphingolipid biosynthesis (plants)	Fatty acid 2-hydroxylase 1 [Source:Uniprot/SWISSPROT%3BAcc:O48916]	-	GO:0005506;GO:0006633;GO:0016491;GO:0055114	down-regulated	Not in QTL
AH03G51790.1	Chr03	140402444	140406029	-	AT1G17840	Cutin Synthesis|Cuticular Wax Synthesis|Aliphatic Suberin Synthesis			ABC transporter G family member 11 [Source:Uniprot/SWISSPROT%3BAcc:Q8RXN0]	-	GO:0005524;GO:0016887;GO:0016020	up-regulated	Not in QTL
AH03G51920.1	Chr03	140487183	140491364	-	AT1G74960	Plastidial Fatty Acid Synthesis|"Plastidial Glycerolipid, Galactolipid and Sulfolipid Synthesis"	Glyma.05G129600.1.p	superpathway of fatty acid biosynthesis II (plant)	3-oxoacyl-[acyl-carrier-protein] synthase I%2C chloroplastic [Source:Uniprot/SWISSPROT%3BAcc:P52410]	K09458(fabF; 3-oxoacyl-[acyl-carrier-protein] synthase II [EC:2.3.1.179])	-	no significant change	Not in QTL
AH03G51980.1	Chr03	140611605	140617802	+	AT5G60620	TAG Synthesis|Eukaryotic Phospholipid Synthesis	Glyma.05G131100.1.p	phospholipid biosynthesis II	glycerol-3-phosphate acyltransferase 9 [Source:TAIR%3BAcc:AT5G60620]	K13506(GPAT3_4, AGPAT9, AGPAT6; glycerol-3-phosphate O-acyltransferase 3/4 [EC:2.3.1.15])	GO:0008152;GO:0016746	no significant change	Not in QTL
AH03G52390.1	Chr03	141049401	141052461	-	AT1G01280	Cutin Synthesis	Glyma.10G296400.1.p	&omega;- hydroxylation of laurate	cytochrome P450%2C family 81%2C subfamily D%2C polypeptide 8 [Source:TAIR%3BAcc:AT4G37370]	-	GO:0005506;GO:0016705;GO:0020037;GO:0055114	no significant change	Not in QTL
AH03G52630.1	Chr03	141331368	141334810	+	AT1G68000	Eukaryotic Phospholipid Synthesis	Glyma.11G091200.1.p	phospholipid biosynthesis II	CDP-diacylglycerol--inositol 3-phosphatidyltransferase 1 [Source:Uniprot/SWISSPROT%3BAcc:Q8LBA6]	K00999(CDIPT; CDP-diacylglycerol--inositol 3-phosphatidyltransferase [EC:2.7.8.11])	-	no significant change	Not in QTL
AH03G53030.1	Chr03	141788483	141791906	-	AT1G19800	Plastidial Glycerolipid, Galactolipid and Sulfolipid Synthesis|Lipid Trafficking			Protein TRIGALACTOSYLDIACYLGLYCEROL 1%2C chloroplastic [Source:Uniprot/SWISSPROT%3BAcc:Q8L4R0]	-	GO:0006810;GO:0043190	no significant change	Not in QTL
AH03G53310.1	Chr03	142223961	142227108	-	AT1G30120	Plastidial Fatty Acid Synthesis			Pyruvate dehydrogenase E1 component subunit beta-2%2C chloroplastic [Source:Uniprot/SWISSPROT%3BAcc:Q9C6Z3]	-	-	down-up-regulated	Not in QTL
AH03G53570.1	Chr03	142645389	142654780	+			Glyma.08G100400.1.p	phosphatidylcholine acyl editing	alpha/beta-Hydrolases superfamily protein [Source:TAIR%3BAcc:AT1G30370]	-	GO:0030246;GO:0006486;GO:0008378;GO:0016020;GO:0006629	no significant change	Not in QTL
AH03G53750.1	Chr03	142901330	142904328	-	AT1G24360	Plastidial Fatty Acid Synthesis	Glyma.08G102100.1.p	fatty acid elongation -- saturated	3-oxoacyl-[acyl-carrier-protein] reductase%2C chloroplastic [Source:Uniprot/SWISSPROT%3BAcc:P33207]	K00059(fabG; 3-oxoacyl-[acyl-carrier protein] reductase [EC:1.1.1.100])	-	no significant change	Not in QTL
AH03G53810.1	Chr03	142970386	142976721	-	AT1G17420	Lipid Signaling			Lipoxygenase 6%2C chloroplastic [Source:Uniprot/SWISSPROT%3BAcc:Q9CAG3]	K00454(LOX2S; lipoxygenase [EC:1.13.11.12])	GO:0016491;GO:0055114;GO:0005515;GO:0016702;GO:0046872	down-up-regulated	Not in QTL
AH04G00130.1	Chr04	403164	409891	+			Glyma.01G001300.1.p	plant sterol biosynthesis	Beta-amyrin synthase [Source:Uniprot/SWISSPROT%3BAcc:B6EXY6]	K15813(LUP4; beta-amyrin synthase [EC:5.4.99.39])	GO:0016866	up-regulated	Not in QTL
AH04G00240.1	Chr04	538445	541978	+	AT1G51680	Aromatic Suberin Synthesis	Glyma.08G329700.1.p	phosphatidylcholine acyl editing	4-coumarate--CoA ligase 2 [Source:Uniprot/SWISSPROT%3BAcc:Q9S725]	K01904(4CL; 4-coumarate--CoA ligase [EC:6.2.1.12])	GO:0003824;GO:0008152	up-down--up-regulated	Not in QTL
AH04G00250.1	Chr04	556140	558653	+	AT1G12570	Cutin Synthesis|Aliphatic Suberin Synthesis	Glyma.01G048800.1.p	cutin biosynthesis	(R)-mandelonitrile lyase-like [Source:Uniprot/SWISSPROT%3BAcc:Q9SSM2]	K08248(E4.1.2.10; mandelonitrile lyase [EC:4.1.2.10])	GO:0016614;GO:0050660;GO:0055114	no significant change	Not in QTL
AH04G00290.1	Chr04	593077	603983	+	AT1G53270	Cuticular Wax Synthesis			ABC transporter G family member 23 [Source:Uniprot/SWISSPROT%3BAcc:Q3E9B8]	-	GO:0016020;GO:0005524;GO:0016887	up-regulated	Not in QTL
AH04G00300.1	Chr04	604797	619524	-	AT1G07230	Plastidial Glycerolipid, Galactolipid and Sulfolipid Synthesis|Phospholipase|Lipase			Non-specific phospholipase C2 [Source:Uniprot/SWISSPROT%3BAcc:O81020]	K01114(plcC; phospholipase C [EC:3.1.4.3])	GO:0016788	down-up-regulated	Not in QTL
AH04G00890.1	Chr04	1232204	1244616	+	AT2G32260	TAG Synthesis|Eukaryotic Phospholipid Synthesis	Glyma.02G309900.1.p	phospholipid biosynthesis II	Choline-phosphate cytidylyltransferase 1 [Source:Uniprot/SWISSPROT%3BAcc:Q9ZV56]	-	GO:0003824;GO:0009058	no significant change	Not in QTL
AH04G01460.1	Chr04	2019214	2023929	-	AT2G40890	Aromatic Suberin Synthesis			cytochrome P450%2C family 81%2C subfamily D%2C polypeptide 3 [Source:TAIR%3BAcc:AT4G37340]	-	GO:0005506;GO:0016705;GO:0020037;GO:0055114	up-regulated	T_eqBA220_i-3
AH04G01540.1	Chr04	2101126	2107341	-			Glyma.04G048200.1.p	plant sterol biosynthesis	Squalene epoxidase 1 [Source:Uniprot/SWISSPROT%3BAcc:Q9SM02]	K00511(SQLE, ERG1; squalene monooxygenase [EC:1.14.14.17])	GO:0004506;GO:0016021;GO:0050660;GO:0055114;GO:0016491	no significant change	T_eqBA220_i-3
AH04G01560.1	Chr04	2123023	2135848	+	AT4G14070	Plastidial Fatty Acid Synthesis			Probable acyl-activating enzyme 16%2C chloroplastic [Source:Uniprot/SWISSPROT%3BAcc:Q9LK39]	K01897(ACSL, fadD; long-chain acyl-CoA synthetase [EC:6.2.1.3])	GO:0003824;GO:0008152	down-regulated	T_eqBA220_i-3
AH04G02320.1	Chr04	3133378	3141583	+	AT1G52570	Lipid Signaling|Phospholipase|Lipase	Glyma.01G162100.1.p	superpathway of choline biosynthesis	Phospholipase D delta [Source:Uniprot/SWISSPROT%3BAcc:Q9C5Y0]	-	GO:0003824;GO:0005515	no significant change	T_eqBA220_i-3
AH04G02720.1	Chr04	3508318	3510744	+	AT1G54580	Plastidial Fatty Acid Synthesis			Acyl carrier protein 4%2C chloroplastic [Source:Uniprot/SWISSPROT%3BAcc:Q9SW21]	-	GO:0031177;GO:0006633	down-up-down-regulated	T_mqPA_a04-2|T_eqBA220_i-3
AH04G03580.1	Chr04	4733383	4745728	+	AT1G61850	Phospholipase|Galactolipid degradation|Lipase	Glyma.07G259000.1.p	phosphatidylcholine acyl editing	Phospholipase A I [Source:Uniprot/SWISSPROT%3BAcc:F4HX15]	-	GO:0019239;GO:0005515;GO:0006629	down-regulated	mqOA181_2011-2|mqLA182_2011-2|mqOLR_2010-1|mqOA181-1|mqLA182-1|T_mqPA_a04-1|T_mqPA_a04-3|T_mqPA_a04-4|T_mqPA_a04-2|T_eqBA220_i-3
AH04G04320.1	Chr04	5811815	5815674	-	AT4G22300	Lipid Signaling			carboxylesterases [Source:TAIR%3BAcc:AT4G22300]	-	GO:0016787	down-up-regulated	mqOA181_2011-2|mqLA182_2011-2|mqOLR_2010-1|mqOA181-1|mqLA182-1|T_mqPA_a04-1|T_mqPA_a04-3|T_mqPA_a04-4|T_mqPA_a04-2|T_eqBA220_i-3
AH04G04390.1	Chr04	5883721	5887434	+	AT4G22330	Sphingolipid Synthesis			Alkaline phytoceramidase (aPHC) [Source:TAIR%3BAcc:AT4G22330]	K04711(ACER3, YDC1; dihydroceramidase [EC:3.5.1.-])	GO:0006672;GO:0016021;GO:0016811	no significant change	mqOA181_2011-2|mqLA182_2011-2|mqOLR_2010-1|mqOA181-1|mqLA182-1|T_mqPA_a04-1|T_mqPA_a04-3|T_mqPA_a04-4|T_mqPA_a04-2|T_eqBA220_i-3
AH04G04430.1	Chr04	5938322	5950157	-	AT1G62430	Eukaryotic Phospholipid Synthesis	Glyma.02G295000.1.p	phospholipid biosynthesis II	Phosphatidate cytidylyltransferase 2 [Source:Uniprot/SWISSPROT%3BAcc:O49639]	K00981(E2.7.7.41, CDS1, CDS2, cdsA; phosphatidate cytidylyltransferase [EC:2.7.7.41])	-	down-regulated	mqOA181_2011-2|mqLA182_2011-2|mqOLR_2010-1|mqOA181-1|mqLA182-1|T_mqPA_a04-1|T_mqPA_a04-3|T_mqPA_a04-4|T_mqPA_a04-2|T_eqBA220_i-3
AH04G04510.1	Chr04	6019408	6021911	-			Glyma.09G010200.1.p	wax esters biosynthesis I	Probable long-chain-alcohol O-fatty-acyltransferase 5 [Source:Uniprot/SWISSPROT%3BAcc:Q9FJ76]	-	-	no significant change	mqOA181_2011-2|mqLA182_2011-2|mqOLR_2010-1|mqOA181-1|mqLA182-1|T_mqPA_a04-1|T_mqPA_a04-3|T_mqPA_a04-4|T_mqPA_a04-2|T_eqBA220_i-3
AH04G04530.1	Chr04	6035337	6037871	-			Glyma.09G010200.1.p	wax esters biosynthesis I	Probable long-chain-alcohol O-fatty-acyltransferase 5 [Source:Uniprot/SWISSPROT%3BAcc:Q9FJ76]	-	-	down-up-regulated	mqOA181_2011-2|mqLA182_2011-2|mqOLR_2010-1|mqOA181-1|mqLA182-1|T_mqPA_a04-1|T_mqPA_a04-3|T_mqPA_a04-4|T_mqPA_a04-2|T_eqBA220_i-3
AH04G04890.1	Chr04	6570305	6573050	-	AT2G40890	Aromatic Suberin Synthesis	Glyma.03G189900.1.p	&omega;- hydroxylation of laurate	Cytochrome P450 71A15 [Source:Uniprot/SWISSPROT%3BAcc:P58046]	-	GO:0005506;GO:0016705;GO:0020037;GO:0055114	no significant change	mqOA181_2011-2|mqLA182_2011-2|mqOLR_2010-1|mqOA181-1|mqLA182-1|T_mqPA_a04-1|T_mqPA_a04-3|T_mqPA_a04-4|T_mqPA_a04-2|T_eqBA220_i-3
AH04G05000.1	Chr04	6716199	6718847	+	AT2G44620	Mitochondrial Fatty Acid and Lipoic Acid Synthesis			Acyl carrier protein 3%2C mitochondrial [Source:Uniprot/SWISSPROT%3BAcc:Q9FGJ4]	-	GO:0006633	down-regulated	mqOA181_2011-2|mqLA182_2011-2|mqOLR_2010-1|mqOA181-1|mqLA182-1|T_mqPA_a04-1|T_mqPA_a04-3|T_mqPA_a04-4|T_mqPA_a04-2|T_eqBA220_i-3
AH04G05490.1	Chr04	7230719	7234941	+	AT1G55840	Miscellaneous: lipid related			Sec14p-like phosphatidylinositol transfer family protein [Source:TAIR%3BAcc:AT5G47730]	-	-	no significant change	mqOA181_2011-2|mqLA182_2011-2|mqOLR_2010-1|mqOA181-1|mqLA182-1|T_mqPA_a04-1|T_mqPA_a04-3|T_mqPA_a04-4|T_mqPA_a04-2|T_eqBA220_i-3
AH04G05670.1	Chr04	7506983	7511359	+			Glyma.09G017300.1.p	plant sterol biosynthesis	Homeodomain-like superfamily protein [Source:TAIR%3BAcc:AT3G24120]	-	-	no significant change	mqOA181_2011-2|mqLA182_2011-2|mqOLR_2010-1|mqOA181-1|mqLA182-1|T_mqPA_a04-1|T_mqPA_a04-3|T_mqPA_a04-4|T_mqPA_a04-2|T_eqBA220_i-3
AH04G06510.1	Chr04	8703001	8705221	+	AT2G39220	Lipid Signaling|Phospholipase|Lipase	Glyma.02G147100.1.p	phosphatidylcholine acyl editing	Patatin-like protein 7 [Source:Uniprot/SWISSPROT%3BAcc:Q9SV43]	-	GO:0006629	no significant change	mqOA181_2011-2|mqLA182_2011-2|mqOLR_2010-1|mqOA181-1|mqLA182-1|T_mqPA_a04-1|T_mqPA_a04-3|T_mqPA_a04-4|T_mqPA_a04-2|T_eqBA220_i-3
AH04G06520.1	Chr04	8717062	8720681	+	AT2G34690	Sphingolipid Synthesis			Accelerated cell death 11 [Source:Uniprot/SWISSPROT%3BAcc:O64587]	-	GO:0005737;GO:0017089;GO:0046836;GO:0051861	no significant change	mqOA181_2011-2|mqLA182_2011-2|mqOLR_2010-1|mqOA181-1|mqLA182-1|T_mqPA_a04-1|T_mqPA_a04-3|T_mqPA_a04-4|T_mqPA_a04-2|T_eqBA220_i-3
AH04G06680.1	Chr04	9276073	9280929	-	AT3G14075	Miscellaneous: lipid related|Lipid acylhydrolase|Lipase			Mono-/di-acylglycerol lipase%2C N-terminal%3BLipase%2C class 3 [Source:TAIR%3BAcc:AT4G16070]	-	GO:0006629;GO:0016042	no significant change	mqOA181_2011-2|mqLA182_2011-2|mqOLR_2010-1|mqOA181-1|mqLA182-1|T_mqPA_a04-1|T_mqPA_a04-3|T_mqPA_a04-4|T_mqPA_a04-2|T_eqBA220_i-3
AH04G07780.1	Chr04	12784142	12792480	+	AT3G06650	Cuticular Wax Synthesis			ATP-citrate synthase beta chain protein 1 [Source:Uniprot/SWISSPROT%3BAcc:Q9C522]	K01648(ACLY; ATP citrate (pro-S)-lyase [EC:2.3.3.8])	GO:0046912;GO:0003824;GO:0008152	no significant change	mqOA181_2011-2|mqLA182_2011-2|mqOLR_2010-1|mqOA181-1|mqLA182-1|T_mqPA_a04-1|T_mqPA_a04-3|T_mqPA_a04-4|T_mqPA_a04-2|T_eqBA220_i-3
AH04G07900.1	Chr04	12982721	12985551	+	AT1G06990	GDSL|Lipase			GDSL esterase/lipase At3g50400 [Source:Uniprot/SWISSPROT%3BAcc:Q9M2R9]	-	GO:0016788	no significant change	mqOA181_2011-2|mqLA182_2011-2|mqOLR_2010-1|mqOA181-1|mqLA182-1|T_mqPA_a04-1|T_mqPA_a04-3|T_mqPA_a04-4|T_mqPA_a04-2|T_eqBA220_i-3
AH04G09170.1	Chr04	15488498	15492907	-	AT2G34770	Sphingolipid Synthesis	Glyma.05G126000.1.p	sphingolipid biosynthesis (plants)	Fatty acid 2-hydroxylase 1 [Source:Uniprot/SWISSPROT%3BAcc:O48916]	-	GO:0005506;GO:0006633;GO:0016491;GO:0055114	no significant change	mqOA181_2011-2|mqLA182_2011-2|mqOLR_2010-1|mqOA181-1|mqLA182-1|T_mqPA_a04-1|T_mqPA_a04-3|T_mqPA_a04-4|T_mqPA_a04-2|T_eqBA220_i-3
AH04G10280.1	Chr04	17661477	17668496	+	AT3G06860	beta-Oxidation			Peroxisomal fatty acid beta-oxidation multifunctional protein MFP2 [Source:Uniprot/SWISSPROT%3BAcc:Q9ZPI5]	K10527(MFP2; enoyl-CoA hydratase/3-hydroxyacyl-CoA dehydrogenase [EC:4.2.1.17 1.1.1.35 1.1.1.211])	GO:0003857;GO:0006631;GO:0016491;GO:0055114;GO:0003824;GO:0008152	no significant change	mqOA181_2011-2|mqLA182_2011-2|mqOLR_2010-1|mqOA181-1|mqLA182-1|T_mqPA_a04-1|T_mqPA_a04-3|T_mqPA_a04-4|T_mqPA_a04-2|T_eqBA220_i-3
AH04G10880.1	Chr04	19257063	19261158	-	AT1G01120	Fatty Acid Elongation and Cuticular Wax Synthesis|Aliphatic Suberin Synthesis	Glyma.02G001500.1.p	very long chain fatty acid biosynthesis I	3-ketoacyl-CoA synthase 4 [Source:Uniprot/SWISSPROT%3BAcc:Q9LN49]	K15397(KCS; 3-ketoacyl-CoA synthase [EC:2.3.1.199])	GO:0006633;GO:0016020;GO:0016747;GO:0005506;GO:0016226;GO:0051536	no significant change	mqOA181_2011-2|mqLA182_2011-2|mqOLR_2010-1|mqOA181-1|mqLA182-1|T_mqPA_a04-1|T_mqPA_a04-3|T_mqPA_a04-4|T_mqPA_a04-2|T_eqBA220_i-3
AH04G11580.1	Chr04	21057256	21061945	+	AT1G01280	Cutin Synthesis			cytochrome P450%2C family 81%2C subfamily D%2C polypeptide 8 [Source:TAIR%3BAcc:AT4G37370]	-	GO:0005506;GO:0016705;GO:0020037;GO:0055114	down-regulated	mqOA181_2011-2|mqLA182_2011-2|mqOLR_2010-1|mqOA181-1|mqLA182-1|T_mqPA_a04-1|T_mqPA_a04-3|T_mqPA_a04-4|T_mqPA_a04-2|T_eqBA220_i-3
AH04G11860.1	Chr04	21769137	21775165	-	AT2G32260	TAG Synthesis|Eukaryotic Phospholipid Synthesis	Glyma.02G309900.1.p	phospholipid biosynthesis II	Choline-phosphate cytidylyltransferase 1 [Source:Uniprot/SWISSPROT%3BAcc:Q9ZV56]	-	GO:0003824;GO:0009058	down-regulated	mqOA181_2011-2|mqLA182_2011-2|mqOLR_2010-1|mqOA181-1|mqLA182-1|T_mqPA_a04-1|T_mqPA_a04-3|T_mqPA_a04-4|T_mqPA_a04-2|T_eqBA220_i-3
AH04G11910.1	Chr04	21908533	21914196	+	AT3G06960	Lipid Trafficking			Protein TRIGALACTOSYLDIACYLGLYCEROL 4%2C chloroplastic [Source:Uniprot/SWISSPROT%3BAcc:Q9M903]	-	-	down-regulated	mqOA181_2011-2|mqLA182_2011-2|mqOLR_2010-1|mqOA181-1|mqLA182-1|T_mqPA_a04-1|T_mqPA_a04-3|T_mqPA_a04-4|T_mqPA_a04-2|T_eqBA220_i-3
AH04G12310.1	Chr04	23613344	23620416	-	AT5G60620	TAG Synthesis|Eukaryotic Phospholipid Synthesis	Glyma.05G131100.1.p	phospholipid biosynthesis II	glycerol-3-phosphate acyltransferase 9 [Source:TAIR%3BAcc:AT5G60620]	K13506(GPAT3_4, AGPAT9, AGPAT6; glycerol-3-phosphate O-acyltransferase 3/4 [EC:2.3.1.15])	GO:0008152;GO:0016746	no significant change	mqOA181_2011-2|mqLA182_2011-2|mqOLR_2010-1|mqOA181-1|mqLA182-1|T_mqPA_a04-1|T_mqPA_a04-3|T_mqPA_a04-4|T_mqPA_a04-2|T_eqBA220_i-3
AH04G16020.1	Chr04	37594337	37600313	-	AT3G03310	Miscellaneous: lipid related	Glyma.07G221800.1.p	phosphatidylcholine acyl editing	Lecithin-cholesterol acyltransferase-like 4 [Source:Uniprot/SWISSPROT%3BAcc:Q71N54]	-	GO:0006629;GO:0008374	down-regulated	mqOA181_2011-2|mqLA182_2011-2|mqOLR_2010-1|T_mqPA_a04-1|T_mqPA_a04-3|T_mqPA_a04-4|T_mqPA_a04-2|T_eqBA220_i-3
AH04G17620.1	Chr04	50841092	50849831	-	AT1G71010	Lipid Signaling	Glyma.07G045600.1.p	3-phosphoinositide biosynthesis	Putative 1-phosphatidylinositol-3-phosphate 5-kinase FAB1C [Source:Uniprot/SWISSPROT%3BAcc:Q9SSJ8]	K00921(PIKFYVE, FAB1; 1-phosphatidylinositol-3-phosphate 5-kinase [EC:2.7.1.150])	GO:0016307;GO:0046488;GO:0005524	no significant change	mqOA181_2011-2|mqLA182_2011-2|mqOLR_2010-1|T_mqPA_a04-1|T_mqPA_a04-3|T_mqPA_a04-4|T_mqPA_a04-2|T_eqBA220_i-3
AH04G18190.1	Chr04	57346134	57350619	-	AT1G04220	Fatty Acid Elongation and Cuticular Wax Synthesis|Aliphatic Suberin Synthesis	Glyma.02G001500.1.p	very long chain fatty acid biosynthesis I	3-ketoacyl-CoA synthase 4 [Source:Uniprot/SWISSPROT%3BAcc:Q9LN49]	K15397(KCS; 3-ketoacyl-CoA synthase [EC:2.3.1.199])	GO:0006633;GO:0016020;GO:0016747	no significant change	mqOA181_2011-2|mqLA182_2011-2|mqOLR_2010-1|T_mqPA_a04-1|T_mqPA_a04-3|T_mqPA_a04-4|T_mqPA_a04-2|T_eqBA220_i-3
AH04G18600.1	Chr04	63729144	63736270	+	AT1G08510	Plastidial Fatty Acid Synthesis|"Plastidial Glycerolipid, Galactolipid and Sulfolipid Synthesis"	Glyma.04G151600.1.p	superpathway of fatty acid biosynthesis II (plant)	Oleoyl-acyl carrier protein thioesterase 1%2C chloroplastic [Source:Uniprot/SWISSPROT%3BAcc:Q42561]	K10782(FATA; fatty acyl-ACP thioesterase A [EC:3.1.2.14])	GO:0006633;GO:0016790	down-up-regulated	mqOA181_2011-2|mqLA182_2011-2|mqOLR_2010-1|T_mqPA_a04-1|T_mqPA_a04-3|T_mqPA_a04-4|T_mqPA_a04-2|T_eqBA220_i-3
AH04G18850.1	Chr04	66898806	66902995	-			Glyma.10G296400.1.p	&omega;- hydroxylation of laurate	cytochrome P450%2C family 93%2C subfamily D%2C polypeptide 1 [Source:TAIR%3BAcc:AT5G06900]	K15814(CYP93E1; beta-amyrin 24-hydroxylase [EC:1.14.99.43])	GO:0005506;GO:0016705;GO:0020037;GO:0055114	down-up-regulated	mqOA181_2011-2|mqLA182_2011-2|mqOLR_2010-1|T_mqPA_a04-1|T_mqPA_a04-3|T_mqPA_a04-4|T_mqPA_a04-2|T_eqBA220_i-3
AH04G20280.1	Chr04	79291827	79296553	+	AT2G29525	Sphingolipid Synthesis	Glyma.01G108000.1.p	sphingolipid biosynthesis (plants)	Phosphatidylinositol:ceramide inositolphosphotransferase 1 [Source:Uniprot/SWISSPROT%3BAcc:Q9M325]	-	-	down-regulated	mqOA181_2011-2|mqLA182_2011-2|mqOLR_2010-1|T_mqPA_a04-1|T_mqPA_a04-3|T_mqPA_a04-4|T_mqPA_a04-2|T_eqBA220_i-3
AH04G22520.1	Chr04	90907412	90915429	+	AT2G38040	Plastidial Fatty Acid Synthesis	Glyma.18G195700.1.p	superpathway of fatty acid biosynthesis II (plant)	Acetyl-coenzyme A carboxylase carboxyl transferase subunit alpha%2C chloroplastic [Source:Uniprot/SWISSPROT%3BAcc:Q9LD43]	K01962(accA; acetyl-CoA carboxylase carboxyl transferase subunit alpha [EC:6.4.1.2])	GO:0016874;GO:0003989;GO:0006633;GO:0009317	no significant change	mqOA181_2011-2|mqLA182_2011-2|mqOLR_2010-1|T_mqPA_a04-1|T_mqPA_a04-3|T_mqPA_a04-4|T_mqPA_a04-2|T_eqBA220_i-3
AH04G22730.1	Chr04	92840319	92845352	-	AT5G01220	Plastidial Glycerolipid, Galactolipid and Sulfolipid Synthesis	Glyma.01G113000.1.p	sulfolipid biosynthesis	Sulfoquinovosyl transferase SQD2 [Source:Uniprot/SWISSPROT%3BAcc:Q8S4F6]	K06119(SQD2; sulfoquinovosyltransferase [EC:2.4.1.-])	-	no significant change	mqOA181_2011-2|mqLA182_2011-2|mqOLR_2010-1|T_mqPA_a04-1|T_mqPA_a04-3|T_mqPA_a04-4|T_mqPA_a04-2|T_eqBA220_i-3
AH04G22860.1	Chr04	93663562	93667128	-	AT1G01610	Cutin Synthesis|Aliphatic Suberin Synthesis	Glyma.01G113200.1.p	phospholipid biosynthesis II	Glycerol-3-phosphate 2-O-acyltransferase 6 [Source:Uniprot/SWISSPROT%3BAcc:O80437]	K13508(GPAT; glycerol-3-phosphate acyltransferase [EC:2.3.1.15])	GO:0008152;GO:0016746	no significant change	mqOA181_2011-2|mqLA182_2011-2|mqOLR_2010-1|T_mqPA_a04-1|T_mqPA_a04-3|T_mqPA_a04-4|T_mqPA_a04-2|T_eqBA220_i-3
AH04G22910.1	Chr04	93893817	93907739	+			Glyma.05G087900.1.p	phosphatidylcholine acyl editing	Long chain acyl-CoA synthetase 2 [Source:Uniprot/SWISSPROT%3BAcc:Q9XIA9]	K01897(ACSL, fadD; long-chain acyl-CoA synthetase [EC:6.2.1.3])	-	no significant change	mqOA181_2011-2|mqLA182_2011-2|mqOLR_2010-1|T_mqPA_a04-1|T_mqPA_a04-3|T_mqPA_a04-4|T_mqPA_a04-2|T_eqBA220_i-3
AH04G23690.1	Chr04	97963261	97965762	-	AT2G38180	GDSL|Lipase			GDSL esterase/lipase CPRD49 [Source:Uniprot/SWISSPROT%3BAcc:Q9SRM5]	-	-	down-regulated	mqOA181_2010-1|mqLA182_2010-1|mqOLR_2011-1|T_mqPA_a04-2|T_mqGA_a04-2|T_eqBA220_i-3
AH04G23700.1	Chr04	97998883	98001190	+	AT2G38180	GDSL|Lipase			GDSL esterase/lipase CPRD49 [Source:Uniprot/SWISSPROT%3BAcc:Q9SRM5]	-	-	no significant change	mqOA181_2010-1|mqLA182_2010-1|mqOLR_2011-1|T_mqPA_a04-2|T_mqGA_a04-2|T_eqBA220_i-3
AH04G23730.1	Chr04	98101223	98106239	+	AT2G38180	GDSL|Lipase			GDSL esterase/lipase CPRD49 [Source:Uniprot/SWISSPROT%3BAcc:Q9SRM5]	-	-	no significant change	mqOA181_2010-1|mqLA182_2010-1|mqOLR_2011-1|T_mqPA_a04-2|T_mqGA_a04-2|T_eqBA220_i-3
AH04G23770.1	Chr04	98134129	98136393	+	AT2G38180	GDSL|Lipase			GDSL esterase/lipase CPRD49 [Source:Uniprot/SWISSPROT%3BAcc:Q9SRM5]	-	-	no significant change	mqOA181_2010-1|mqLA182_2010-1|mqOLR_2011-1|T_mqPA_a04-2|T_mqGA_a04-2|T_eqBA220_i-3
AH04G24150.1	Chr04	99371809	99375658	-	AT2G29980	TAG Synthesis|Eukaryotic Phospholipid Synthesis	Glyma.01G120400.1.p	crepenynate biosynthesis	Temperature-sensitive omega-3 fatty acid desaturase%2C chloroplastic [Source:Uniprot/SWISSPROT%3BAcc:P48622]	K10257	GO:0006629;GO:0016717;GO:0055114	down-regulated	mqOA181_2010-1|mqLA182_2010-1|mqOLR_2011-1|T_mqPA_a04-2|T_mqGA_a04-2|T_eqBA220_i-3
AH04G24330.1	Chr04	99837178	99844395	-	AT3G51830	Lipid Signaling			Phosphoinositide phosphatase SAC8 [Source:Uniprot/SWISSPROT%3BAcc:Q96328]	-	GO:0042578;GO:0052866	no significant change	mqOA181_2010-1|mqLA182_2010-1|mqOLR_2011-1|T_mqPA_a04-2|T_mqGA_a04-2|T_eqBA220_i-3
AH04G26440.1	Chr04	106354830	106363196	+			Glyma.10G065700.1.p	plant sterol biosynthesis	Delta(14)-sterol reductase [Source:Uniprot/SWISSPROT%3BAcc:Q9LDR4]	K00222(TM7SF2, ERG24; Delta14-sterol reductase [EC:1.3.1.70])	GO:0016020	no significant change	mqOA181_2010-1|mqLA182_2010-1|mqOLR_2011-1|T_mqPA_a04-2|T_mqGA_a04-2|T_eqBA220_i-3
AH04G27080.1	Chr04	108051104	108052564	+	AT2G15050	Cuticular Wax Synthesis			Non-specific lipid-transfer protein 2 [Source:Uniprot/SWISSPROT%3BAcc:Q9S7I3]	-	GO:0006869;GO:0008289	no significant change	mqOA181_2010-1|mqLA182_2010-1|mqOLR_2011-1|T_mqPA_a04-2|T_mqGA_a04-2|T_eqBA220_i-3
AH04G27090.1	Chr04	108073402	108075621	+	AT2G15050	Cuticular Wax Synthesis			Non-specific lipid-transfer protein 6 [Source:Uniprot/SWISSPROT%3BAcc:Q9LDB4]	-	GO:0006869;GO:0008289	down-up-regulated	mqOA181_2010-1|mqLA182_2010-1|mqOLR_2011-1|T_mqPA_a04-2|T_mqGA_a04-2|T_eqBA220_i-3
AH04G27800.1	Chr04	109541352	109557622	-	AT5G04930	Lipid Trafficking|Miscellaneous: lipid related			Phospholipid-transporting ATPase 1 [Source:Uniprot/SWISSPROT%3BAcc:P98204]	K14802	GO:0000166;GO:0046872;GO:0000287;GO:0004012;GO:0005524;GO:0015914;GO:0016021	no significant change	mqOA181_2010-1|mqLA182_2010-1|mqOLR_2011-1|T_mqPA_a04-2|T_mqGA_a04-2|T_eqBA220_i-3
AH04G28450.1	Chr04	110961540	110968560	-	AT2G38670	Eukaryotic Phospholipid Synthesis	Glyma.05G221700.1.p	phospholipid biosynthesis II	Ethanolamine-phosphate cytidylyltransferase [Source:Uniprot/SWISSPROT%3BAcc:Q9ZVI9]	K00967(PCYT2; ethanolamine-phosphate cytidylyltransferase [EC:2.7.7.14])	GO:0003824;GO:0009058	no significant change	mqOA181_2010-1|mqLA182_2010-1|mqOLR_2011-1|T_mqPA_a04-2|T_mqGA_a04-2|T_eqBA220_i-3
AH04G29500.1	Chr04	112552409	112560406	-	AT2G45670	Eukaryotic Phospholipid Synthesis			Lysophospholipid acyltransferase LPEAT2 [Source:Uniprot/SWISSPROT%3BAcc:Q8S8S2]	K13510(LPCAT1_2; lysophosphatidylcholine acyltransferase / lyso-PAF acetyltransferase [EC:2.3.1.23 2.3.1.67])	GO:0008152;GO:0016746	no significant change	eqOA181_i-1|T_mqPA_a04-2|T_mqGA_a04-2|T_mqLA_a04-3
AH04G29580.1	Chr04	112771976	112780199	+	AT1G52570	Lipid Signaling|Phospholipase|Lipase	Glyma.01G162100.1.p	superpathway of choline biosynthesis	Phospholipase D beta 1 [Source:Uniprot/SWISSPROT%3BAcc:P93733]	-	GO:0005515;GO:0003824	no significant change	eqOA181_i-1|T_mqPA_a04-2|T_mqGA_a04-2|T_mqLA_a04-3
AH04G29950.1	Chr04	113388289	113392199	+	AT1G31770	Cuticular Wax Synthesis			ABC transporter G family member 9 [Source:Uniprot/SWISSPROT%3BAcc:Q9SZR9]	-	GO:0005524;GO:0016887;GO:0016020	no significant change	eqOA181_i-1|T_mqPA_a04-2|T_mqGA_a04-2|T_mqLA_a04-3
AH04G30140.1	Chr04	113727939	113734060	-			Glyma.02G002900.1.p	phospholipid biosynthesis II	Probable methyltransferase PMT13 [Source:Uniprot/SWISSPROT%3BAcc:Q93W95]	-	GO:0008168	no significant change	eqOA181_i-1|T_mqPA_a04-2|T_mqGA_a04-2|T_mqLA_a04-3
AH04G30160.1	Chr04	113750993	113756143	-			Glyma.02G002900.1.p	phospholipid biosynthesis II	Probable methyltransferase PMT15 [Source:Uniprot/SWISSPROT%3BAcc:Q9ZPH9]	-	GO:0008168	down-regulated	eqOA181_i-1|T_mqPA_a04-2|T_mqGA_a04-2|T_mqLA_a04-3
AH04G30440.1	Chr04	114200569	114204490	-	AT3G11670	Plastidial Glycerolipid, Galactolipid and Sulfolipid Synthesis	Glyma.03G202100.1.p	glycolipid biosynthesis	Digalactosyldiacylglycerol synthase 2%2C chloroplastic [Source:Uniprot/SWISSPROT%3BAcc:Q8W1S1]	K09480(E2.4.1.241; digalactosyldiacylglycerol synthase [EC:2.4.1.241])	-	down-regulated	eqOA181_i-1|T_mqPA_a04-2|T_mqGA_a04-2|T_mqLA_a04-3
AH04G30980.1	Chr04	114980521	114984932	-	AT2G38040	Plastidial Fatty Acid Synthesis	Glyma.18G195700.1.p	superpathway of fatty acid biosynthesis II (plant)	Acetyl-coenzyme A carboxylase carboxyl transferase subunit alpha%2C chloroplastic [Source:Uniprot/SWISSPROT%3BAcc:Q9LD43]	K01962(accA; acetyl-CoA carboxylase carboxyl transferase subunit alpha [EC:6.4.1.2])	GO:0003989;GO:0006633;GO:0009317;GO:0016874	no significant change	eqOA181_i-1|T_mqPA_a04-2|T_mqGA_a04-2|T_mqLA_a04-3
AH04G31300.1	Chr04	115324820	115331213	+	AT1G30120	Plastidial Fatty Acid Synthesis			Pyruvate dehydrogenase E1 component subunit beta-1%2C mitochondrial [Source:Uniprot/SWISSPROT%3BAcc:Q38799]	-	GO:0004739;GO:0006086	no significant change	eqOA181_i-1|T_mqPA_a04-2|T_mqGA_a04-2|T_mqLA_a04-3
AH04G32740.1	Chr04	118277223	118285809	+	AT2G46090	Lipid Signaling	Glyma.09G254500.1.p	phosphatidate metabolism, as a signaling molecule	Sphingoid long-chain bases kinase 2%2C mitochondrial [Source:Uniprot/SWISSPROT%3BAcc:O82359]	-	GO:0016301	down-regulated	eqOA181_i-1|T_mqPA_a04-2|T_mqGA_a04-2|T_mqLA_a04-3
AH04G32950.1	Chr04	118527702	118532556	+	AT1G65410	Lipid Trafficking			Protein TRIGALACTOSYLDIACYLGLYCEROL 3%2C chloroplastic [Source:Uniprot/SWISSPROT%3BAcc:Q9AT00]	-	GO:0005524;GO:0016887	down-regulated	eqOA181_i-1|T_mqPA_a04-2|T_mqGA_a04-2|T_mqLA_a04-3
AH04G33320.1	Chr04	119107507	119115451	-			Glyma.09G248900.1.p	superpathway of fatty acid biosynthesis II (plant)	Biotin carboxyl carrier protein of acetyl-CoA carboxylase 1%2C chloroplastic [Source:Uniprot/SWISSPROT%3BAcc:Q42533]	K02160(accB, bccP; acetyl-CoA carboxylase biotin carboxyl carrier protein)	GO:0003989;GO:0006633;GO:0009317	no significant change	eqOA181_i-1|T_mqPA_a04-2|T_mqGA_a04-2|T_mqLA_a04-3
AH04G33500.1	Chr04	119348171	119350434	+	AT1G65290	Mitochondrial Fatty Acid and Lipoic Acid Synthesis			Acyl carrier protein 2%2C mitochondrial [Source:Uniprot/SWISSPROT%3BAcc:O80800]	-	GO:0006633	no significant change	eqOA181_i-1|T_mqPA_a04-2|T_mqGA_a04-2|T_mqLA_a04-3
AH04G33540.1	Chr04	119398536	119403811	+	AT3G03310	Miscellaneous: lipid related	Glyma.07G221800.1.p	phosphatidylcholine acyl editing	Phospholipase A(1) LCAT3 [Source:Uniprot/SWISSPROT%3BAcc:Q93V61]	-	GO:0006629;GO:0008374	down-regulated	eqOA181_i-1|T_mqPA_a04-2|T_mqGA_a04-2|T_mqLA_a04-3
AH04G33740.1	Chr04	119719915	119723605	+	AT1G65290	Mitochondrial Fatty Acid and Lipoic Acid Synthesis			Acyl carrier protein 1%2C mitochondrial [Source:Uniprot/SWISSPROT%3BAcc:P53665]	-	GO:0006633	no significant change	eqOA181_i-1|T_mqPA_a04-2|T_mqGA_a04-2|T_mqLA_a04-3
AH04G33880.1	Chr04	120058263	120063202	-	AT2G30720	Miscellaneous: lipid related			Thioesterase/thiol ester dehydrase-isomerase superfamily protein [Source:TAIR%3BAcc:AT5G48370]	K17361	-	no significant change	eqOA181_i-1|T_mqPA_a04-2|T_mqGA_a04-2|T_mqLA_a04-3
AH04G34560.1	Chr04	120978796	120982739	+	AT2G44810	Lipid Signaling|Phospholipase|Galactolipid degradation|Lipase	Glyma.01G205900.1.p	phosphatidylcholine acyl editing	alpha/beta-Hydrolases superfamily protein [Source:TAIR%3BAcc:AT2G44810]	K16818(DAD1; phospholipase A1 [EC:3.1.1.32])	GO:0006629	no significant change	eqOA181_i-1|T_mqPA_a04-2|T_mqGA_a04-2|T_mqLA_a04-3
AH04G34640.1	Chr04	121158735	121161252	+	AT2G44810	Lipid Signaling|Phospholipase|Galactolipid degradation|Lipase	Glyma.01G205900.1.p	phosphatidylcholine acyl editing	alpha/beta-Hydrolases superfamily protein [Source:TAIR%3BAcc:AT2G44810]	K16818(DAD1; phospholipase A1 [EC:3.1.1.32])	GO:0006511;GO:0006629	no significant change	eqOA181_i-1|T_mqPA_a04-2|T_mqGA_a04-2|T_mqLA_a04-3
AH04G34810.1	Chr04	121443183	121448628	+	AT3G60340	Miscellaneous: lipid related			alpha/beta-Hydrolases superfamily protein [Source:TAIR%3BAcc:AT3G60340]	K01074(PPT; palmitoyl-protein thioesterase [EC:3.1.2.22])	GO:0098599	no significant change	eqOA181_i-1|T_mqPA_a04-2|T_mqGA_a04-2|T_mqLA_a04-3
AH04G34980.1	Chr04	121672975	121677290	+	AT1G29660	GDSL|Lipase			GDSL esterase/lipase At5g33370 [Source:Uniprot/SWISSPROT%3BAcc:Q8LB81]	-	GO:0016788	no significant change	eqOA181_i-1|T_mqPA_a04-2|T_mqGA_a04-2|T_mqLA_a04-3
AH04G35180.1	Chr04	121909782	121912332	+	AT3G54320	Plastidial Fatty Acid Synthesis|TAG Synthesis			Ethylene-responsive mRNAion factor WRI1 [Source:Uniprot/SWISSPROT%3BAcc:Q6X5Y6]	-	GO:0003700;GO:0006355;GO:0007275	no significant change	eqOA181_i-1|T_mqPA_a04-2|T_mqGA_a04-2|T_mqLA_a04-3
AH05G00220.1	Chr05	200383	204003	+	AT1G51680	Aromatic Suberin Synthesis	Glyma.08G329700.1.p	phosphatidylcholine acyl editing	4-coumarate--CoA ligase-like 6 [Source:Uniprot/SWISSPROT%3BAcc:Q84P24]	K01904(4CL; 4-coumarate--CoA ligase [EC:6.2.1.12])	GO:0003824;GO:0008152	no significant change	Not in QTL
AH05G00550.1	Chr05	606395	611048	-			Glyma.02G002900.1.p	phospholipid biosynthesis II	Probable methyltransferase PMT20 [Source:Uniprot/SWISSPROT%3BAcc:Q9C6S7]	-	GO:0008168	up-down-regulated	Not in QTL
AH05G00650.1	Chr05	715042	717163	+	AT1G31812	Eukaryotic Phospholipid Synthesis|Miscellaneous: lipid related			Acyl-CoA-binding domain-containing protein 6 [Source:Uniprot/SWISSPROT%3BAcc:P57752]	K08762(DBI, ACBP; diazepam-binding inhibitor (GABA receptor modulator, acyl-CoA-binding protein))	GO:0000062	no significant change	Not in QTL
AH05G00800.1	Chr05	865869	877893	+			Glyma.09G215600.1.p	poly-hydroxy fatty acids biosynthesis	LRR receptor-like serine/threonine-protein kinase FEI 1 [Source:Uniprot/SWISSPROT%3BAcc:C0LGF4]	-	GO:0004672;GO:0005524;GO:0006468;GO:0030244;GO:0005506;GO:0016705;GO:0020037;GO:0055114	no significant change	Not in QTL
AH05G00880.1	Chr05	940822	949044	-			Glyma.16G075500.1.p	sulfolipid biosynthesis	UDP-Glycosyltransferase superfamily protein [Source:TAIR%3BAcc:AT4G19460]	-	GO:0004672;GO:0006468;GO:0005524	no significant change	Not in QTL
AH05G00920.1	Chr05	977053	979290	-	AT2G40890	Aromatic Suberin Synthesis			Cytochrome P450 83B1 [Source:Uniprot/SWISSPROT%3BAcc:O65782]	-	GO:0005506;GO:0016705;GO:0020037;GO:0055114	no significant change	Not in QTL
AH05G01170.1	Chr05	1364794	1368883	-	AT1G31770	Cuticular Wax Synthesis			ABC transporter G family member 14 [Source:Uniprot/SWISSPROT%3BAcc:Q9C6W5]	-	GO:0005524;GO:0016887;GO:0016020	no significant change	Not in QTL
AH05G01350.1	Chr05	1598029	1602640	+	AT3G51520	TAG Synthesis	Glyma.01G156000.1.p	triacylglycerol biosynthesis	Diacylglycerol O-acyltransferase 2 [Source:Uniprot/SWISSPROT%3BAcc:Q9ASU1]	K14457(MOGAT2, MGAT2; 2-acylglycerol O-acyltransferase 2 [EC:2.3.1.22])	GO:0016747	no significant change	Not in QTL
AH05G01720.1	Chr05	2162442	2172257	-	AT3G51460	Lipid Signaling			Phosphoinositide phosphatase SAC7 [Source:Uniprot/SWISSPROT%3BAcc:Q9C5G5]	-	GO:0042578;GO:0052866	down-regulated	Not in QTL
AH05G02040.1	Chr05	2526780	2545513	-	AT4G35790	Lipid Signaling|Phospholipase|Lipase	Glyma.01G162100.1.p	superpathway of choline biosynthesis	Phospholipase D delta [Source:Uniprot/SWISSPROT%3BAcc:Q9C5Y0]	-	GO:0005515;GO:0003676;GO:0003824	no significant change	Not in QTL
AH05G02220.1	Chr05	2751082	2755349	-	AT1G06990	GDSL|Lipase			GDSL esterase/lipase EXL3 [Source:Uniprot/SWISSPROT%3BAcc:Q94CH6]	-	GO:0016788	no significant change	Not in QTL
AH05G02570.1	Chr05	3150138	3155977	-	AT2G35690	beta-Oxidation			Peroxisomal acyl-coenzyme A oxidase 1 [Source:Uniprot/SWISSPROT%3BAcc:O65202]	K00232(E1.3.3.6, ACOX1, ACOX3; acyl-CoA oxidase [EC:1.3.3.6])	GO:0003997;GO:0005777;GO:0006635;GO:0055114;GO:0003995	no significant change	Not in QTL
AH05G02620.1	Chr05	3209101	3215190	-	AT3G60340	Miscellaneous: lipid related			alpha/beta-Hydrolases superfamily protein [Source:TAIR%3BAcc:AT3G60340]	K01074(PPT; palmitoyl-protein thioesterase [EC:3.1.2.22])	GO:0098599	no significant change	Not in QTL
AH05G03830.1	Chr05	5026669	5028801	-			Glyma.08G076400.1.p	superpathway of choline biosynthesis	Serine decarboxylase [Source:Uniprot/SWISSPROT%3BAcc:Q9MA74]	K01590(hdc, HDC; histidine decarboxylase [EC:4.1.1.22])	GO:0016831;GO:0019752;GO:0030170	no significant change	Not in QTL
AH05G04390.1	Chr05	5891471	5893960	+	AT1G01280	Cutin Synthesis	Glyma.03G189900.1.p	&omega;- hydroxylation of laurate	cytochrome P450%2C family 81%2C subfamily D%2C polypeptide 4 [Source:TAIR%3BAcc:AT4G37330]	K13260(CYP81E1_7; isoflavone 2'-hydroxylase [EC:1.14.13.89])	GO:0005506;GO:0016705;GO:0020037;GO:0055114	no significant change	Not in QTL
AH05G04510.1	Chr05	6028271	6035998	-	AT3G50110	Lipid Signaling			PTEN 2 [Source:TAIR%3BAcc:AT3G19420]	-	GO:0006470;GO:0008138	up-down-regulated	Not in QTL
AH05G04760.1	Chr05	6455878	6457743	-	AT1G23500	GDSL|Lipase			GDSL esterase/lipase At2g23540 [Source:Uniprot/SWISSPROT%3BAcc:O80470]	-	GO:0016788	no significant change	Not in QTL
AH05G05030.1	Chr05	6931068	6934504	-	AT2G26560	Lipid Signaling|Phospholipase|Lipase	Glyma.04G037300.1.p	phosphatidylcholine acyl editing	Patatin-like protein 1 [Source:Uniprot/SWISSPROT%3BAcc:O23179]	-	GO:0006629	no significant change	mqOA181_2010-2|T_mqBA_a05-2|T_mqBA_a05-3
AH05G05300.1	Chr05	7342252	7344122	-	AT1G23500	GDSL|Lipase			GDSL esterase/lipase At2g23540 [Source:Uniprot/SWISSPROT%3BAcc:O80470]	-	GO:0016788	no significant change	mqOA181_2010-2|T_mqBA_a05-2|T_mqBA_a05-3
AH05G05600.1	Chr05	7730972	7734792	+	AT1G01280	Cutin Synthesis	Glyma.03G189900.1.p	&omega;- hydroxylation of laurate	Cytochrome P450 71B34 [Source:Uniprot/SWISSPROT%3BAcc:Q9LIP6]	-	GO:0005506;GO:0016705;GO:0020037;GO:0055114	no significant change	mqOA181_2010-2|T_mqBA_a05-2|T_mqBA_a05-3
AH05G05630.1	Chr05	7933288	7941485	+	AT1G01280	Cutin Synthesis	Glyma.03G189900.1.p	&omega;- hydroxylation of laurate	Cytochrome P450 71B34 [Source:Uniprot/SWISSPROT%3BAcc:Q9LIP6]	-	GO:0005506;GO:0016705;GO:0020037;GO:0055114	no significant change	mqOA181_2010-2|T_mqBA_a05-2|T_mqBA_a05-3
AH05G05650.1	Chr05	7959236	7963296	+	AT1G01280	Cutin Synthesis	Glyma.03G189900.1.p	&omega;- hydroxylation of laurate	Cytochrome P450 71B34 [Source:Uniprot/SWISSPROT%3BAcc:Q9LIP6]	-	GO:0005506;GO:0016705;GO:0020037;GO:0055114	down-up-regulated	mqOA181_2010-2|T_mqBA_a05-2|T_mqBA_a05-3
AH05G05680.1	Chr05	7995617	7999556	+	AT1G01280	Cutin Synthesis	Glyma.03G189900.1.p	&omega;- hydroxylation of laurate	Cytochrome P450 71B34 [Source:Uniprot/SWISSPROT%3BAcc:Q9LIP6]	-	GO:0005506;GO:0016705;GO:0020037;GO:0055114	no significant change	mqOA181_2010-2|T_mqBA_a05-2|T_mqBA_a05-3
AH05G05870.1	Chr05	8134841	8137648	+			Glyma.02G059300.1.p	very long chain fatty acid biosynthesis I	Elongation of fatty acids protein 3-like [Source:Uniprot/SWISSPROT%3BAcc:Q9SYY4]	-	GO:0008270;GO:0016021	no significant change	mqOA181_2010-2|T_mqBA_a05-2|T_mqBA_a05-3
AH05G06900.1	Chr05	9502794	9505656	-	AT3G50920	Plastidial Glycerolipid, Galactolipid and Sulfolipid Synthesis	Glyma.01G171800.1.p	triacylglycerol biosynthesis	Lipid phosphate phosphatase epsilon 2%2C chloroplastic [Source:Uniprot/SWISSPROT%3BAcc:Q6NQL6]	K07252(E3.6.1.43; dolichyldiphosphatase [EC:3.6.1.43])	-	down-regulated	mqOA181_2010-2|T_mqBA_a05-2|T_mqBA_a05-3
AH05G06930.1	Chr05	9526327	9528969	+	AT1G19640	Lipid Signaling			Salicylate/benzoate carboxyl methyltransferase [Source:Uniprot/SWISSPROT%3BAcc:Q6XMI3]	K08241(E2.1.1.141; jasmonate O-methyltransferase [EC:2.1.1.141])	GO:0008168	no significant change	mqOA181_2010-2|T_mqBA_a05-2|T_mqBA_a05-3
AH05G06980.1	Chr05	9624123	9627417	+	AT1G19640	Lipid Signaling			Jasmonate O-methyltransferase [Source:Uniprot/SWISSPROT%3BAcc:Q9AR07]	K08241(E2.1.1.141; jasmonate O-methyltransferase [EC:2.1.1.141])	GO:0008168	no significant change	mqOA181_2010-2|T_mqBA_a05-2|T_mqBA_a05-3
AH05G07120.1	Chr05	9848374	9852797	-			Glyma.02G052000.1.p	phospholipid biosynthesis II	Probable methyltransferase PMT27 [Source:Uniprot/SWISSPROT%3BAcc:Q9SD39]	-	GO:0008168	no significant change	mqOA181_2010-2|T_mqBA_a05-2|T_mqBA_a05-3
AH05G07370.1	Chr05	10208826	10212630	+	AT1G01280	Cutin Synthesis	Glyma.03G189900.1.p	&omega;- hydroxylation of laurate	Cytochrome P450 84A1 [Source:Uniprot/SWISSPROT%3BAcc:Q42600]	K09755(CYP84A, F5H; ferulate-5-hydroxylase [EC:1.14.-.-])	GO:0005506;GO:0016705;GO:0020037;GO:0055114	down-regulated	mqOA181_2010-2|T_mqBA_a05-2|T_mqBA_a05-3
AH05G08040.1	Chr05	11320226	11325698	-	AT1G52570	Lipid Signaling|Phospholipase|Lipase	Glyma.01G162100.1.p	superpathway of choline biosynthesis	Phospholipase D beta 1 [Source:Uniprot/SWISSPROT%3BAcc:P93733]	-	GO:0003824;GO:0005515	no significant change	mqOA181_2010-2|T_mqBA_a05-2|T_mqBA_a05-3
AH05G08480.1	Chr05	12146880	12148886	-			Glyma.19G034800.1.p	superpathway of choline biosynthesis	Phospholipase D beta 1 [Source:Uniprot/SWISSPROT%3BAcc:P93733]	-	-	no significant change	mqOA181_2010-2|T_mqBA_a05-2|T_mqBA_a05-3
AH05G08570.1	Chr05	12221755	12223310	-	AT4G28110	Cuticular Wax Synthesis			myb domain protein 85 [Source:TAIR%3BAcc:AT4G22680]	K09422	-	no significant change	mqOA181_2010-2|T_mqBA_a05-2|T_mqBA_a05-3
AH05G10900.1	Chr05	23944209	23966233	+	AT1G13210	Miscellaneous: lipid related			Phospholipid-transporting ATPase 3 [Source:Uniprot/SWISSPROT%3BAcc:Q9XIE6]	K14802	GO:0000287;GO:0004012;GO:0005524;GO:0015914;GO:0016021	down-up-regulated	mqOA181_2010-2|T_mqBA_a05-2|T_mqBA_a05-3
AH05G11330.1	Chr05	25374880	25379679	+	AT1G01090	Plastidial Fatty Acid Synthesis			Pyruvate dehydrogenase E1 component subunit alpha-1%2C mitochondrial [Source:Uniprot/SWISSPROT%3BAcc:P52901]	-	GO:0008152;GO:0016624	no significant change	mqOA181_2010-2|T_mqBA_a05-2|T_mqBA_a05-3
AH05G12220.1	Chr05	28678686	28681677	-			Glyma.01G035100.1.p	plant sterol biosynthesis	Methylsterol monooxygenase 2-2 [Source:Uniprot/SWISSPROT%3BAcc:Q8VWZ8]	K14424(SMO2; 4-alpha-methyl-delta7-sterol-4alpha-methyl oxidase [EC:1.14.13.72])	GO:0005506;GO:0006633;GO:0016491;GO:0055114	no significant change	mqOA181_2010-2|T_mqBA_a05-2|T_mqBA_a05-3
AH05G13320.1	Chr05	31833646	31847140	-	AT1G60490	Lipid Signaling	Glyma.04G094500.1.p	3-phosphoinositide biosynthesis	Phosphatidylinositol 3-kinase VPS34 [Source:Uniprot/SWISSPROT%3BAcc:P42339]	-	GO:0016301;GO:0046854;GO:0048015;GO:0004650;GO:0005975	down-up-regulated	mqOA181_2010-2|T_mqBA_a05-2|T_mqBA_a05-3
AH05G13470.1	Chr05	32214323	32218646	+	AT1G09430	Cuticular Wax Synthesis			ATP-citrate synthase alpha chain protein 1 [Source:Uniprot/SWISSPROT%3BAcc:Q9SGY2]	K01648(ACLY; ATP citrate (pro-S)-lyase [EC:2.3.3.8])	-	down-regulated	mqOA181_2010-2|T_mqBA_a05-2|T_mqBA_a05-3
AH05G13820.1	Chr05	33197500	33208380	+	AT1G10740	TAG Degradation	Glyma.01G027500.1.p	phosphatidylcholine acyl editing	alpha/beta-Hydrolases superfamily protein [Source:TAIR%3BAcc:AT1G10740]	-	-	down-regulated	Not in QTL
AH05G14230.1	Chr05	34231179	34235860	+	AT1G72110	Cuticular Wax Synthesis	Glyma.07G000300.1.p	triacylglycerol biosynthesis	O-acyltransferase (WSD1-like) family protein [Source:TAIR%3BAcc:AT5G53390]	-	GO:0004144;GO:0045017	down-regulated	Not in QTL
AH05G15340.1	Chr05	36311013	36314002	+	AT1G19190	Lipase			Probable carboxylesterase 2 [Source:Uniprot/SWISSPROT%3BAcc:Q9SX78]	-	GO:0008152;GO:0016787	down-regulated	Not in QTL
AH05G15380.1	Chr05	36380092	36381214	-	AT1G19190	Lipase			Probable carboxylesterase 1 [Source:Uniprot/SWISSPROT%3BAcc:Q9LMA7]	-	GO:0008152;GO:0016787	no significant change	Not in QTL
AH05G15440.1	Chr05	36544775	36551756	+	AT1G49430	Cutin Synthesis|Cuticular Wax Synthesis|Aliphatic Suberin Synthesis	Glyma.01G225200.1.p	phospholipid biosynthesis II	Long chain acyl-CoA synthetase 7%2C peroxisomal [Source:Uniprot/SWISSPROT%3BAcc:Q8LKS5]	K01897(ACSL, fadD; long-chain acyl-CoA synthetase [EC:6.2.1.3])	GO:0003824;GO:0008152	no significant change	Not in QTL
AH05G15950.1	Chr05	37200509	37213885	+	AT1G09400	Lipid Signaling			12-oxophytodienoate reductase 2 [Source:Uniprot/SWISSPROT%3BAcc:Q8GYB8]	K05894(OPR; 12-oxophytodienoic acid reductase [EC:1.3.1.42])	GO:0010181;GO:0016491;GO:0055114	no significant change	Not in QTL
AH05G16010.1	Chr05	37266020	37268305	+	AT2G48130	Cuticular Wax Synthesis|Aliphatic Suberin Synthesis			Bifunctional inhibitor/lipid-transfer protein/seed storage 2S albumin superfamily protein [Source:TAIR%3BAcc:AT3G22600]	-	GO:0006869;GO:0008289	no significant change	Not in QTL
AH05G16320.1	Chr05	37781001	37783741	+	AT2G40890	Aromatic Suberin Synthesis	Glyma.03G189900.1.p	&omega;- hydroxylation of laurate	Cytochrome P450 76C4 [Source:Uniprot/SWISSPROT%3BAcc:O64635]	-	GO:0005506;GO:0016705;GO:0020037;GO:0055114	no significant change	Not in QTL
AH05G16480.1	Chr05	38039819	38049309	+	AT1G51680	Aromatic Suberin Synthesis			4-coumarate--CoA ligase 3 [Source:Uniprot/SWISSPROT%3BAcc:Q9S777]	K01904(4CL; 4-coumarate--CoA ligase [EC:6.2.1.12])	GO:0003824;GO:0008152	no significant change	Not in QTL
AH05G17030.1	Chr05	38993993	38999369	+	AT4G10050	Lipase			esterase/lipase/thioesterase family protein [Source:TAIR%3BAcc:AT4G10050]	K13617	GO:0006482;GO:0052689	no significant change	Not in QTL
AH05G17380.1	Chr05	39497801	39499823	-	AT1G29660	GDSL|Lipase			SGNH hydrolase-type esterase superfamily protein [Source:TAIR%3BAcc:AT4G10950]	-	GO:0016788	no significant change	Not in QTL
AH05G17390.1	Chr05	39504415	39507486	+	AT1G64460	Lipid Signaling	Glyma.01G226200.1.p	3-phosphoinositide biosynthesis	Phosphatidylinositol 4-kinase gamma 4 [Source:Uniprot/SWISSPROT%3BAcc:Q9ZPY9]	-	GO:0005515;GO:0016301	down-regulated	Not in QTL
AH05G17400.1	Chr05	39512534	39515805	-	AT2G05260	Miscellaneous: lipid related|Lipid acylhydrolase|Lipase			GDSL esterase/lipase At4g10955 [Source:Uniprot/SWISSPROT%3BAcc:Q680C0]	-	GO:0006629	down-regulated	Not in QTL
AH05G17570.1	Chr05	39766412	39774856	+	AT1G49430	Cutin Synthesis|Cuticular Wax Synthesis|Aliphatic Suberin Synthesis	Glyma.01G225200.1.p	phospholipid biosynthesis II	Long chain acyl-CoA synthetase 4 [Source:Uniprot/SWISSPROT%3BAcc:Q9T0A0]	K01897(ACSL, fadD; long-chain acyl-CoA synthetase [EC:6.2.1.3])	GO:0003824;GO:0008152	no significant change	Not in QTL
AH05G18630.1	Chr05	41560106	41565189	+	AT4G16700	Eukaryotic Phospholipid Synthesis|Mitochondrial Phospholipid Synthesis	Glyma.01G207800.1.p	phospholipid biosynthesis II	Phosphatidylserine decarboxylase proenzyme 1%2C mitochondrial [Source:Uniprot/SWISSPROT%3BAcc:Q84V22]	K01613(psd, PISD; phosphatidylserine decarboxylase [EC:4.1.1.65])	GO:0004609;GO:0008654	down-regulated	Not in QTL
AH05G19720.1	Chr05	48261820	48273226	-	AT1G10090	Lipase			CSC1-like protein At1g69450 [Source:Uniprot/SWISSPROT%3BAcc:F4I248]	-	GO:0016020	no significant change	Not in QTL
AH05G19830.1	Chr05	48537589	48544011	+			Glyma.02G109300.1.p	phospholipid biosynthesis II	S-adenosyl-L-methionine-dependent methyltransferases superfamily protein [Source:TAIR%3BAcc:AT1G69523]	-	GO:0008152;GO:0008168	no significant change	Not in QTL
AH05G20210.1	Chr05	52316246	52318526	-			Glyma.12G160400.1.p	&omega;-hydroxylation of caprate and laurate	cytochrome P450%2C family 78%2C subfamily A%2C polypeptide 10 [Source:TAIR%3BAcc:AT1G74110]	-	GO:0005506;GO:0016705;GO:0020037;GO:0055114	no significant change	Not in QTL
AH05G20300.1	Chr05	53213690	53215072	-	AT2G46210	Sphingolipid Synthesis			Delta(8)-fatty-acid desaturase 2 [Source:Uniprot/SWISSPROT%3BAcc:Q3EBF7]	K13076	GO:0006629	down-up-regulated	Not in QTL
AH05G20570.1	Chr05	55869355	55874143	+			Glyma.02G002900.1.p	phospholipid biosynthesis II	Probable methyltransferase PMT2 [Source:Uniprot/SWISSPROT%3BAcc:B9DFI7]	-	GO:0008168	down-regulated	Not in QTL
AH05G20600.1	Chr05	56220674	56223788	-	AT1G14290	Sphingolipid Synthesis	Glyma.01G046500.1.p	sphingolipid biosynthesis (plants)	Sphinganine C(4)-monooxygenase 2 [Source:Uniprot/SWISSPROT%3BAcc:Q9AST3]	K04713(SUR2; sphinganine C4-monooxygenase [EC:1.14.18.5])	GO:0005506;GO:0006633;GO:0016491;GO:0055114	down-regulated	Not in QTL
AH05G21000.1	Chr05	60660066	60664375	-	AT1G12570	Cutin Synthesis|Aliphatic Suberin Synthesis	Glyma.01G048800.1.p	cutin biosynthesis	Glucose-methanol-choline (GMC) oxidoreductase family protein [Source:TAIR%3BAcc:AT1G14190]	-	GO:0016614;GO:0050660;GO:0055114	down-regulated	Not in QTL
AH05G21010.1	Chr05	60668155	60670562	-			Glyma.01G049100.1.p	plant sterol biosynthesis	Homeodomain-like superfamily protein [Source:TAIR%3BAcc:AT1G69580]	-	-	up-down-regulated	Not in QTL
AH05G21740.1	Chr05	69732139	69745622	+	AT1G19640	Lipid Signaling			S-adenosyl-L-methionine-dependent methyltransferases superfamily protein [Source:TAIR%3BAcc:AT4G36470]	-	GO:0008168	no significant change	Not in QTL
AH05G22320.1	Chr05	80599356	80601331	-	AT1G19190	Lipase			Probable carboxylesterase 1 [Source:Uniprot/SWISSPROT%3BAcc:Q9LMA7]	-	GO:0008152;GO:0016787	no significant change	Not in QTL
AH05G22850.1	Chr05	86201087	86211622	-	AT5G41040	Aliphatic Suberin Synthesis|Aromatic Suberin Synthesis			HXXXD-type acyl-transferase family protein [Source:TAIR%3BAcc:AT5G17540]	-	GO:0016747	no significant change	Not in QTL
AH05G22860.1	Chr05	86243035	86247392	+			Glyma.10G226100.1.p	superpathway of choline biosynthesis	Serine decarboxylase [Source:Uniprot/SWISSPROT%3BAcc:Q9MA74]	K01590(hdc, HDC; histidine decarboxylase [EC:4.1.1.22])	-	no significant change	Not in QTL
AH05G22900.1	Chr05	86289342	86292092	+	AT1G01600	Cutin Synthesis	Glyma.03G008100.1.p	cutin biosynthesis	cytochrome P450%2C family 704%2C subfamily A%2C polypeptide 2 [Source:TAIR%3BAcc:AT2G45510]	-	GO:0005506;GO:0016705;GO:0020037;GO:0055114	no significant change	Not in QTL
AH05G23270.1	Chr05	86880938	86886419	+	AT1G17840	Cutin Synthesis|Cuticular Wax Synthesis|Aliphatic Suberin Synthesis			ABC transporter G family member 11 [Source:Uniprot/SWISSPROT%3BAcc:Q8RXN0]	-	GO:0005524;GO:0016887;GO:0016020	up-down-regulated	Not in QTL
AH05G23280.1	Chr05	86886928	86890161	-	AT1G62610	Plastidial Fatty Acid Synthesis	Glyma.02G157200.1.p	fatty acid elongation -- saturated	Short-chain dehydrogenase reductase 2a [Source:Uniprot/SWISSPROT%3BAcc:Q9SCU0]	-	-	no significant change	Not in QTL
AH05G23290.1	Chr05	86916237	86923366	+	AT2G30650	beta-Oxidation			3-hydroxyisobutyryl-CoA hydrolase 1 [Source:Uniprot/SWISSPROT%3BAcc:Q9LKJ1]	K05605(HIBCH; 3-hydroxyisobutyryl-CoA hydrolase [EC:3.1.2.4])	GO:0003860	no significant change	Not in QTL
AH05G24800.1	Chr05	89833180	89839475	-	AT5G23450	Sphingolipid Synthesis	Glyma.05G000200.1.p	sphingolipid biosynthesis (plants)	Sphingoid long-chain bases kinase 1 [Source:Uniprot/SWISSPROT%3BAcc:Q9LRB0]	-	GO:0016301	no significant change	Not in QTL
AH05G25030.1	Chr05	90179699	90182495	-			Glyma.02G089100.1.p	triacylglycerol biosynthesis	Protein PLASTID MOVEMENT IMPAIRED 2 [Source:Uniprot/SWISSPROT%3BAcc:Q9C9N6]	-	-	no significant change	Not in QTL
AH05G25400.1	Chr05	90823149	90837743	+	AT1G47620	Cuticular Wax Synthesis	Glyma.05G003000.1.p	cuticular wax biosynthesis	cytochrome P450%2C family 96%2C subfamily A%2C polypeptide 10 [Source:TAIR%3BAcc:AT4G39490]	-	GO:0005506;GO:0016705;GO:0020037;GO:0055114	no significant change	Not in QTL
AH05G25410.1	Chr05	90850146	90854526	+	AT1G47620	Cuticular Wax Synthesis	Glyma.05G003000.1.p	cuticular wax biosynthesis	cytochrome P450%2C family 96%2C subfamily A%2C polypeptide 10 [Source:TAIR%3BAcc:AT4G39490]	-	GO:0005506;GO:0016705;GO:0020037;GO:0055114	no significant change	Not in QTL
AH05G25460.1	Chr05	90887240	90889124	+	AT1G47620	Cuticular Wax Synthesis	Glyma.05G003000.1.p	cuticular wax biosynthesis	cytochrome P450%2C family 96%2C subfamily A%2C polypeptide 8 [Source:TAIR%3BAcc:AT1G47620]	-	GO:0005506;GO:0016705;GO:0020037;GO:0055114	no significant change	Not in QTL
AH05G25480.1	Chr05	90910913	90912374	+	AT5G02900	Cuticular Wax Synthesis	Glyma.12G029600.1.p	cuticular wax biosynthesis	cytochrome P450%2C family 96%2C subfamily A%2C polypeptide 13 [Source:TAIR%3BAcc:AT5G02900]	-	GO:0005506;GO:0016705;GO:0020037;GO:0055114	no significant change	Not in QTL
AH05G25510.1	Chr05	90938525	90939808	+	AT1G47620	Cuticular Wax Synthesis	Glyma.05G003000.1.p	cuticular wax biosynthesis	cytochrome P450%2C family 96%2C subfamily A%2C polypeptide 8 [Source:TAIR%3BAcc:AT1G47620]	-	GO:0005506;GO:0016705;GO:0020037;GO:0055114	no significant change	Not in QTL
AH05G25560.1	Chr05	91045342	91046825	-	AT1G47620	Cuticular Wax Synthesis	Glyma.05G003000.1.p	cuticular wax biosynthesis	cytochrome P450%2C family 96%2C subfamily A%2C polypeptide 2 [Source:TAIR%3BAcc:AT4G32170]	-	GO:0005506;GO:0016705;GO:0020037;GO:0055114	no significant change	Not in QTL
AH05G25610.1	Chr05	91092879	91094384	-	AT1G47620	Cuticular Wax Synthesis	Glyma.05G003000.1.p	cuticular wax biosynthesis	cytochrome P450%2C family 96%2C subfamily A%2C polypeptide 8 [Source:TAIR%3BAcc:AT1G47620]	-	GO:0005506;GO:0016705;GO:0020037;GO:0055114	no significant change	Not in QTL
AH05G25730.1	Chr05	91332603	91349367	+	AT3G27670	Cuticular Wax Synthesis			Protein RST1 [Source:Uniprot/SWISSPROT%3BAcc:Q7XZF5]	-	-	no significant change	Not in QTL
AH05G26050.1	Chr05	91881917	91888668	+	AT1G13210	Miscellaneous: lipid related			Putative phospholipid-transporting ATPase 8 [Source:Uniprot/SWISSPROT%3BAcc:Q9LK90]	K01530	GO:0000287;GO:0004012;GO:0005524;GO:0015914;GO:0016021;GO:0000166;GO:0046872	no significant change	Not in QTL
AH05G26140.1	Chr05	92015291	92021920	+			Glyma.01G001300.1.p	plant sterol biosynthesis	Beta-amyrin synthase [Source:Uniprot/SWISSPROT%3BAcc:B6EXY6]	-	-	no significant change	Not in QTL
AH05G26160.1	Chr05	92107236	92139094	+			Glyma.01G001300.1.p	plant sterol biosynthesis	Amyrin synthase LUP2 [Source:Uniprot/SWISSPROT%3BAcc:Q8RWT0]	-	-	no significant change	Not in QTL
AH05G26260.1	Chr05	92437769	92452822	+			Glyma.15G223600.1.p	plant sterol biosynthesis	Amyrin synthase LUP2 [Source:Uniprot/SWISSPROT%3BAcc:Q8RWT0]	-	-	no significant change	Not in QTL
AH05G26280.1	Chr05	92483265	92491712	-			Glyma.01G001300.1.p	plant sterol biosynthesis	Cycloartenol synthase [Source:Uniprot/SWISSPROT%3BAcc:P38605]	K01853(E5.4.99.8; cycloartenol synthase [EC:5.4.99.8])	GO:0016866	no significant change	Not in QTL
AH05G26310.1	Chr05	92526982	92542969	+			Glyma.01G001300.1.p	plant sterol biosynthesis	Cycloartenol synthase [Source:Uniprot/SWISSPROT%3BAcc:P38605]	K01853(E5.4.99.8; cycloartenol synthase [EC:5.4.99.8])	-	down-up-regulated	Not in QTL
AH05G26360.1	Chr05	92579473	92588314	-	AT5G35360	Plastidial Fatty Acid Synthesis	Glyma.05G221100.1.p	superpathway of fatty acid biosynthesis II (plant)	Biotin carboxylase%2C chloroplastic [Source:Uniprot/SWISSPROT%3BAcc:O04983]	K01961(accC; acetyl-CoA carboxylase, biotin carboxylase subunit [EC:6.4.1.2 6.3.4.14])	GO:0005524;GO:0046872;GO:0004075	no significant change	Not in QTL
AH05G26440.1	Chr05	92696659	92701304	+	AT2G38670	Eukaryotic Phospholipid Synthesis	Glyma.05G221700.1.p	phospholipid biosynthesis II	Ethanolamine-phosphate cytidylyltransferase [Source:Uniprot/SWISSPROT%3BAcc:Q9ZVI9]	K00967(PCYT2; ethanolamine-phosphate cytidylyltransferase [EC:2.7.7.14])	GO:0003824;GO:0009058	down-regulated	Not in QTL
AH05G26560.1	Chr05	92852585	92856551	+	AT2G06925	Phospholipase|Lipase	Glyma.01G002400.1.p	phosphatidylcholine acyl editing	Phospholipase A2-alpha [Source:Uniprot/SWISSPROT%3BAcc:Q8S8N6]	K01047(PLA2G, SPLA2; secretory phospholipase A2 [EC:3.1.1.4])	GO:0004623;GO:0005509;GO:0016042	down-up-regulated	Not in QTL
AH05G26650.1	Chr05	93001815	93005283	-			Glyma.01G003200.1.p	lipid IV<sub>A</sub> biosynthesis	Probable acyl-[acyl-carrier-protein]--UDP-N-acetylglucosamine O-acyltransferase%2C mitochondrial [Source:Uniprot/SWISSPROT%3BAcc:Q9SU91]	-	GO:0008610;GO:0008780	no significant change	Not in QTL
AH05G26820.1	Chr05	93240092	93246353	+	AT1G67990	Aromatic Suberin Synthesis			Probable caffeoyl-CoA O-methyltransferase At4g26220 [Source:Uniprot/SWISSPROT%3BAcc:Q9C5D7]	K00588(E2.1.1.104; caffeoyl-CoA O-methyltransferase [EC:2.1.1.104])	GO:0008171	no significant change	Not in QTL
AH05G27160.1	Chr05	93611749	93614708	-			Glyma.05G062900.1.p	phospholipid biosynthesis II	Putative dual specificity protein phosphatase DSP8 [Source:Uniprot/SWISSPROT%3BAcc:Q9ZQP1]	-	GO:0016311;GO:0016791;GO:0006470;GO:0008138	down-up-regulated	Not in QTL
AH05G27370.1	Chr05	93761193	93769189	+			Glyma.01G006600.1.p	3-phosphoinositide biosynthesis	protein kinase family protein / WD-40 repeat family protein [Source:TAIR%3BAcc:AT4G29380]	K08333(PIK3R4, VPS15; phosphoinositide-3-kinase, regulatory subunit 4 [EC:2.7.11.1])	GO:0005515;GO:0004672;GO:0005524;GO:0006468	no significant change	Not in QTL
AH05G27840.1	Chr05	94214345	94220357	+	AT2G19880	Sphingolipid Synthesis	Glyma.01G007900.1.p	sphingolipid biosynthesis (plants)	Nucleotide-diphospho-sugar transferases superfamily protein [Source:TAIR%3BAcc:AT2G19880]	-	GO:0016757	no significant change	Not in QTL
AH05G28710.1	Chr05	95746049	95752827	-	AT3G06860	beta-Oxidation			Peroxisomal fatty acid beta-oxidation multifunctional protein AIM1 [Source:Uniprot/SWISSPROT%3BAcc:Q9ZPI6]	K10527(MFP2; enoyl-CoA hydratase/3-hydroxyacyl-CoA dehydrogenase [EC:4.2.1.17 1.1.1.35 1.1.1.211])	GO:0003857;GO:0006631;GO:0016491;GO:0055114;GO:0003824;GO:0005777;GO:0006635;GO:0008152	down-up-regulated	Not in QTL
AH05G29500.1	Chr05	97177825	97192491	+	AT1G18460	Lipase			alpha/beta-Hydrolases superfamily protein [Source:TAIR%3BAcc:AT1G73920]	-	GO:0006629;GO:0005506;GO:0016705;GO:0020037;GO:0055114	no significant change	Not in QTL
AH05G29560.1	Chr05	97269597	97272895	+	AT1G01280	Cutin Synthesis	Glyma.10G296400.1.p	&omega;- hydroxylation of laurate	Cytochrome P450 71A22 [Source:Uniprot/SWISSPROT%3BAcc:Q9STL1]	-	GO:0005506;GO:0016705;GO:0020037;GO:0055114	no significant change	Not in QTL
AH05G29740.1	Chr05	97506155	97509067	+	AT1G73890	Cuticular Wax Synthesis			Bifunctional inhibitor/lipid-transfer protein/seed storage 2S albumin superfamily protein [Source:TAIR%3BAcc:AT1G73890]	-	-	down-regulated	Not in QTL
AH05G29930.1	Chr05	98007997	98013166	+	AT1G11090	TAG Degradation			alpha/beta-Hydrolases superfamily protein [Source:TAIR%3BAcc:AT5G16120]	-	-	down-regulated	Not in QTL
AH05G31060.1	Chr05	100039948	100047268	+	AT1G08980	Lipid Signaling			Outer envelope protein 64%2C chloroplastic [Source:Uniprot/SWISSPROT%3BAcc:Q9LVH5]	-	GO:0005515;GO:0004040	down-up-regulated	Not in QTL
AH05G31230.1	Chr05	100508996	100516024	+	AT1G48600	Eukaryotic Phospholipid Synthesis	Glyma.05G246500.1.p	phospholipid biosynthesis II	Phosphoethanolamine N-methyltransferase 1 [Source:Uniprot/SWISSPROT%3BAcc:Q9FR44]	K05929(E2.1.1.103, NMT; phosphoethanolamine N-methyltransferase [EC:2.1.1.103])	GO:0000234;GO:0006656;GO:0008152;GO:0008168	no significant change	Not in QTL
AH05G31870.1	Chr05	101939741	101944349	+	AT1G18360	TAG Degradation			alpha/beta-Hydrolases superfamily protein [Source:TAIR%3BAcc:AT1G73480]	-	-	down-regulated	Not in QTL
AH05G32940.1	Chr05	103937519	103940754	+	AT1G09390	GDSL|Lipase			GDSL-like Lipase/Acylhydrolase superfamily protein [Source:TAIR%3BAcc:AT3G27950]	-	GO:0016788	down-regulated	Not in QTL
AH05G33430.1	Chr05	104732065	104735538	+	AT1G73680	Lipid Signaling			Alpha-dioxygenase 1 [Source:Uniprot/SWISSPROT%3BAcc:Q9SGH6]	K10529(DOX1; alpha-dioxygenase [EC:1.-.-.-])	-	no significant change	Not in QTL
AH05G33440.1	Chr05	104766246	104775811	+	AT1G73680	Lipid Signaling			Alpha-dioxygenase 1 [Source:Uniprot/SWISSPROT%3BAcc:Q9SGH6]	K10529(DOX1; alpha-dioxygenase [EC:1.-.-.-])	-	no significant change	Not in QTL
AH05G33770.1	Chr05	105216400	105221017	+			Glyma.20G056400.1.p	phospholipid biosynthesis II	haloacid dehalogenase (HAD) superfamily protein [Source:TAIR%3BAcc:AT3G58830]	-	-	no significant change	Not in QTL
AH05G33810.1	Chr05	105265779	105269478	+	AT1G01280	Cutin Synthesis	Glyma.12G160400.1.p	&omega;-hydroxylation of caprate and laurate	Cytochrome P450 82C4 [Source:Uniprot/SWISSPROT%3BAcc:Q9SZ46]	-	GO:0005506;GO:0016705;GO:0020037;GO:0055114	no significant change	Not in QTL
AH05G33850.1	Chr05	105309080	105311527	-	AT1G01280	Cutin Synthesis	Glyma.03G189900.1.p	&omega;- hydroxylation of laurate	Cytochrome P450 82C4 [Source:Uniprot/SWISSPROT%3BAcc:Q9SZ46]	-	GO:0005506;GO:0016705;GO:0020037;GO:0055114	no significant change	Not in QTL
AH05G33860.1	Chr05	105335070	105338374	+	AT1G01280	Cutin Synthesis	Glyma.03G189900.1.p	&omega;- hydroxylation of laurate	Cytochrome P450 82C4 [Source:Uniprot/SWISSPROT%3BAcc:Q9SZ46]	-	GO:0005506;GO:0016705;GO:0020037;GO:0055114	no significant change	Not in QTL
AH05G33900.1	Chr05	105367559	105372596	+			Glyma.12G160400.1.p	&omega;-hydroxylation of caprate and laurate	Cytochrome P450 82C4 [Source:Uniprot/SWISSPROT%3BAcc:Q9SZ46]	-	GO:0005506;GO:0016705;GO:0020037;GO:0055114	no significant change	Not in QTL
AH05G34430.1	Chr05	106243464	106247625	+	AT3G48090	Lipase			Protein EDS1 [Source:Uniprot/SWISSPROT%3BAcc:Q9SU72]	K18875(EDS1; enhanced disease susceptibility 1 protein)	GO:0006629	no significant change	Not in QTL
AH05G34840.1	Chr05	106922846	106954411	-	AT2G26830	Eukaryotic Phospholipid Synthesis	Glyma.04G148300.1.p	phospholipid biosynthesis II	Probable ethanolamine kinase [Source:Uniprot/SWISSPROT%3BAcc:O81024]	K00894(ETNK, EKI; ethanolamine kinase [EC:2.7.1.82])	-	down-regulated	Not in QTL
AH05G34890.1	Chr05	107027684	107035586	+	AT1G52695	Phospholipase|Lipase			alpha/beta-Hydrolases superfamily protein [Source:TAIR%3BAcc:AT5G20060]	K06130(LYPLA2; lysophospholipase II [EC:3.1.1.5])	GO:0016787	no significant change	Not in QTL
AH05G34950.1	Chr05	107089959	107095111	-	AT1G01120	Fatty Acid Elongation and Cuticular Wax Synthesis|Aliphatic Suberin Synthesis	Glyma.02G001500.1.p	very long chain fatty acid biosynthesis I	3-ketoacyl-CoA synthase 11 [Source:Uniprot/SWISSPROT%3BAcc:O48780]	K15397(KCS; 3-ketoacyl-CoA synthase [EC:2.3.1.199])	GO:0006633;GO:0016020;GO:0016747	no significant change	Not in QTL
AH05G35280.1	Chr05	107641582	107645159	-			Glyma.01G080400.1.p	palmitoleate biosynthesis II	Thioesterase superfamily protein [Source:TAIR%3BAcc:AT1G68260]	-	-	no significant change	Not in QTL
AH05G35310.1	Chr05	107706217	107712878	+	AT1G11090	TAG Degradation			alpha/beta-Hydrolases superfamily protein [Source:TAIR%3BAcc:AT1G77420]	-	-	up-down-regulated	Not in QTL
AH05G35940.1	Chr05	108911173	108920334	+	AT1G13210	Miscellaneous: lipid related			Putative phospholipid-transporting ATPase 9 [Source:Uniprot/SWISSPROT%3BAcc:Q9SX33]	K01530	GO:0000287;GO:0004012;GO:0005524;GO:0015914;GO:0016021;GO:0000166;GO:0046872	no significant change	Not in QTL
AH05G36160.1	Chr05	109217496	109224949	+	AT1G13580	Sphingolipid Synthesis			LAG1 longevity assurance homolog 3 [Source:Uniprot/SWISSPROT%3BAcc:Q6NQI8]	K04710(CERS; ceramide synthetase [EC:2.3.1.24])	GO:0016021;GO:0005783	down-regulated	Not in QTL
AH05G36270.1	Chr05	109460328	109473946	+	AT1G13560	Eukaryotic Phospholipid Synthesis	Glyma.02G128300.1.p	phospholipid biosynthesis II	Choline/ethanolaminephosphotransferase 1 [Source:Uniprot/SWISSPROT%3BAcc:O82567]	K00993(EPT1; ethanolaminephosphotransferase [EC:2.7.8.1])	GO:0008654;GO:0016020;GO:0016780	down-regulated	Not in QTL
AH05G36520.1	Chr05	109951604	109965903	-	AT1G32190	Phospholipase|Lipase			alpha/beta-Hydrolases superfamily protein [Source:TAIR%3BAcc:AT3G30380]	-	-	no significant change	Not in QTL
AH05G36940.1	Chr05	110506173	110509457	-	AT2G40116	Lipid Signaling|Phospholipase|Lipase	Glyma.02G257000.1.p	phosphatidate metabolism, as a signaling molecule	Phosphoinositide phospholipase C 6 [Source:Uniprot/SWISSPROT%3BAcc:Q8GV43]	-	GO:0035556;GO:0004435;GO:0006629;GO:0007165;GO:0005515	no significant change	Not in QTL
AH05G37250.1	Chr05	110906706	110914455	+			Glyma.02G002900.1.p	phospholipid biosynthesis II	Probable methyltransferase PMT16 [Source:Uniprot/SWISSPROT%3BAcc:O80844]	-	GO:0008168	down-regulated	Not in QTL
AH05G37880.1	Chr05	111560194	111564683	+			Glyma.20G161300.1.p	very long chain fatty acid biosynthesis I	NAD(P)-binding Rossmann-fold superfamily protein [Source:TAIR%3BAcc:AT4G23420]	-	-	no significant change	Not in QTL
AH05G37920.1	Chr05	111610676	111613789	-	AT5G23940	Cutin Synthesis			BAHD acyltransferase DCR [Source:Uniprot/SWISSPROT%3BAcc:Q9FF86]	-	GO:0016747	no significant change	Not in QTL
AH05G39170.1	Chr05	113203576	113207725	+	AT1G34100	TAG Synthesis|Eukaryotic Phospholipid Synthesis	Glyma.02G078500.1.p	phospholipid biosynthesis II	Probable choline kinase 2 [Source:Uniprot/SWISSPROT%3BAcc:Q8L518]	-	-	no significant change	Not in QTL
AH05G39480.1	Chr05	113461991	113470725	-	AT2G39220	Lipid Signaling|Phospholipase|Lipase	Glyma.02G147100.1.p	phosphatidylcholine acyl editing	Patatin-like protein 7 [Source:Uniprot/SWISSPROT%3BAcc:Q9SV43]	-	GO:0006629	up-down-regulated	Not in QTL
AH05G39980.1	Chr05	113927360	113930770	-	AT2G40890	Aromatic Suberin Synthesis	Glyma.10G296400.1.p	&omega;- hydroxylation of laurate	Cytochrome P450 71B37 [Source:Uniprot/SWISSPROT%3BAcc:Q9LIP3]	-	GO:0005506;GO:0016705;GO:0020037;GO:0055114	no significant change	Not in QTL
AH05G40060.1	Chr05	114019234	114021608	+	AT1G23500	GDSL|Lipase			GDSL esterase/lipase At1g33811 [Source:Uniprot/SWISSPROT%3BAcc:Q8L5Z1]	-	GO:0016788	no significant change	Not in QTL
AH05G40380.1	Chr05	114677874	114686210	-	AT5G10480	Fatty Acid Elongation and Cuticular Wax Synthesis|Aliphatic Suberin Synthesis	Glyma.08G279700.1.p	very long chain fatty acid biosynthesis I	Very-long-chain (3R)-3-hydroxyacyl-CoA dehydratase PASTICCINO 2 [Source:Uniprot/SWISSPROT%3BAcc:Q8VZB2]	K10703(PHS1, PAS2; very-long-chain (3R)-3-hydroxyacyl-CoA dehydratase [EC:4.2.1.134])	-	no significant change	Not in QTL
AH05G41280.1	Chr05	115803127	115806468	-	AT2G35490	Miscellaneous: lipid related			Probable plastid-lipid-associated protein 3%2C chloroplastic [Source:Uniprot/SWISSPROT%3BAcc:O82291]	-	-	no significant change	Not in QTL
AH05G41360.1	Chr05	115944027	115950601	+	AT1G32200	Plastidial Glycerolipid, Galactolipid and Sulfolipid Synthesis	Glyma.01G014200.1.p	phospholipid biosynthesis II	Glycerol-3-phosphate acyltransferase%2C chloroplastic [Source:Uniprot/SWISSPROT%3BAcc:Q43307]	K00630(ATS1; glycerol-3-phosphate O-acyltransferase [EC:2.3.1.15])	GO:0008152;GO:0016746;GO:0004366	down-regulated	Not in QTL
AH05G41370.1	Chr05	115974932	115979815	+	AT1G32190	Phospholipase|Lipase			alpha/beta-Hydrolases superfamily protein [Source:TAIR%3BAcc:AT1G32190]	-	GO:0016787	down-up-down-regulated	Not in QTL
AH06G00930.1	Chr06	2628081	2633747	-	AT3G12120	TAG Synthesis|Eukaryotic Phospholipid Synthesis			Omega-6 fatty acid desaturase%2C endoplasmic reticulum [Source:Uniprot/SWISSPROT%3BAcc:P46313]	K10256(FAD2; omega-6 fatty acid desaturase / acyl-lipid omega-6 desaturase (Delta-12 desaturase) [EC:1.14.19.6 1.14.19.22])	GO:0006629;GO:0016717;GO:0055114	down-regulated	T_eqAA200_i-2
AH06G01670.1	Chr06	3480677	3486682	-	AT1G51260	TAG Synthesis|Eukaryotic Phospholipid Synthesis	Glyma.02G181300.1.p	phospholipid biosynthesis II	1-acyl-sn-glycerol-3-phosphate acyltransferase 2 [Source:Uniprot/SWISSPROT%3BAcc:Q8LG50]	K13523(AGPAT3_4; lysophosphatidic acid acyltransferase / lysophosphatidylinositol acyltransferase [EC:2.3.1.51 2.3.1.-])	GO:0008152;GO:0016746	down-regulated	T_eqAA200_i-2
AH06G02100.1	Chr06	4152160	4157616	-	AT1G17840	Cutin Synthesis|Cuticular Wax Synthesis|Aliphatic Suberin Synthesis			ABC transporter G family member 15 [Source:Uniprot/SWISSPROT%3BAcc:Q8RWI9]	-	GO:0005524;GO:0016887;GO:0016020	no significant change	T_eqAA200_i-2
AH06G02110.1	Chr06	4186829	4191308	-	AT1G17840	Cutin Synthesis|Cuticular Wax Synthesis|Aliphatic Suberin Synthesis			ABC transporter G family member 15 [Source:Uniprot/SWISSPROT%3BAcc:Q8RWI9]	-	GO:0016020;GO:0005524;GO:0016887	no significant change	T_eqAA200_i-2
AH06G02230.1	Chr06	4368001	4370924	-	AT2G41540	TAG Synthesis|Eukaryotic Phospholipid Synthesis			Glycerol-3-phosphate dehydrogenase [NAD(+)] GPDHC1%2C cytosolic [Source:Uniprot/SWISSPROT%3BAcc:O22216]	-	GO:0004367;GO:0006072;GO:0009331;GO:0055114;GO:0005975;GO:0016616;GO:0046168;GO:0051287	no significant change	T_eqAA200_i-2
AH06G02530.1	Chr06	4806656	4810713	+	AT3G57140	TAG Degradation|Lipid Signaling|Lipase			Triacylglycerol lipase SDP1 [Source:Uniprot/SWISSPROT%3BAcc:Q9LZA6]	K14674(TGL4; TAG lipase / steryl ester hydrolase / phospholipase A2 / LPA acyltransferase [EC:3.1.1.3 3.1.1.13 3.1.1.4 2.3.1.51])	GO:0006629;GO:0004806	up-down-regulated	T_eqAA200_i-2
AH06G02780.1	Chr06	5242257	5246160	-	AT1G10900	Lipid Signaling	Glyma.02G163800.1.p	3-phosphoinositide biosynthesis	Phosphatidylinositol 4-phosphate 5-kinase 4 [Source:Uniprot/SWISSPROT%3BAcc:Q9M1K2]	-	GO:0016307;GO:0046488	no significant change	Not in QTL
AH06G02950.1	Chr06	5528613	5533731	-	AT1G68620	Lipase			Probable carboxylesterase 15 [Source:Uniprot/SWISSPROT%3BAcc:Q9FG13]	-	GO:0008152;GO:0016787	no significant change	Not in QTL
AH06G03100.1	Chr06	5675559	5678939	-	AT3G58490	Plastidial Glycerolipid, Galactolipid and Sulfolipid Synthesis|Sphingolipid Synthesis	Glyma.03G207000.1.p	triacylglycerol biosynthesis	Lipid phosphate phosphatase delta [Source:Uniprot/SWISSPROT%3BAcc:Q9M2G7]	K04716(SGPP1; sphingosine-1-phosphate phosphatase 1 [EC:3.1.3.-])	-	down-regulated	Not in QTL
AH06G03110.1	Chr06	5682092	5685475	-	AT3G11980	Cuticular Wax Synthesis	Glyma.11G185000.1.p	cuticular wax biosynthesis	Fatty acyl-CoA reductase 2 [Source:Uniprot/SWISSPROT%3BAcc:Q08891]	K13356(FAR; alcohol-forming fatty acyl-CoA reductase [EC:1.2.1.84])	GO:0080019	no significant change	Not in QTL
AH06G03550.1	Chr06	6296120	6308678	-	AT1G11090	TAG Degradation			alpha/beta-Hydrolases superfamily protein [Source:TAIR%3BAcc:AT3G62860]	-	-	down-regulated	Not in QTL
AH06G04450.1	Chr06	7274356	7278982	-	AT2G47240	Cutin Synthesis|Cuticular Wax Synthesis|Aliphatic Suberin Synthesis	Glyma.02G010300.1.p	phosphatidylcholine acyl editing	Long chain acyl-CoA synthetase 1 [Source:Uniprot/SWISSPROT%3BAcc:O22898]	K01897(ACSL, fadD; long-chain acyl-CoA synthetase [EC:6.2.1.3])	GO:0003824;GO:0008152	no significant change	Not in QTL
AH06G04460.1	Chr06	7279975	7284020	+	AT2G26560	Lipid Signaling|Phospholipase|Lipase	Glyma.06G037900.1.p	phosphatidylcholine acyl editing	Patatin-like protein 2 [Source:Uniprot/SWISSPROT%3BAcc:O48723]	-	GO:0006629	no significant change	Not in QTL
AH06G05590.1	Chr06	8570587	8574786	-	AT1G09430	Cuticular Wax Synthesis			ATP-citrate synthase alpha chain protein 3 [Source:Uniprot/SWISSPROT%3BAcc:O80526]	K01648(ACLY; ATP citrate (pro-S)-lyase [EC:2.3.3.8])	-	no significant change	Not in QTL
AH06G05650.1	Chr06	8613948	8618642	-	AT1G09390	GDSL|Lipase			GDSL esterase/lipase At1g09390 [Source:Uniprot/SWISSPROT%3BAcc:O80522]	-	GO:0016788	no significant change	Not in QTL
AH06G06700.1	Chr06	10010590	10020469	+	AT1G04010	Miscellaneous: lipid related	Glyma.19G166800.1.p	phosphatidylcholine acyl editing	Phospholipid--sterol O-acyltransferase [Source:Uniprot/SWISSPROT%3BAcc:Q4VCM1]	-	GO:0006629;GO:0008374	down-regulated	T_mqGA_a06-2|T_eqGA201_i-1|T_eqGA201_i-2
AH06G07040.1	Chr06	10390701	10405338	+	AT3G14205	Lipid Signaling	Glyma.07G043900.1.p	3-phosphoinositide biosynthesis	Phosphoinositide phosphatase SAC2 [Source:Uniprot/SWISSPROT%3BAcc:Q94A27]	-	GO:0042578;GO:0003700;GO:0006355;GO:0007033;GO:0036092	no significant change	T_mqGA_a06-2|T_eqGA201_i-1|T_eqGA201_i-2
AH06G07100.1	Chr06	10456536	10464020	+	AT1G17420	Lipid Signaling			Lipoxygenase 4%2C chloroplastic [Source:Uniprot/SWISSPROT%3BAcc:Q9FNX8]	K00454(LOX2S; lipoxygenase [EC:1.13.11.12])	GO:0005515;GO:0016702;GO:0046872;GO:0055114;GO:0016491	no significant change	T_mqGA_a06-2|T_eqGA201_i-1|T_eqGA201_i-2
AH06G07430.1	Chr06	10837017	10839383	+	AT1G54580	Plastidial Fatty Acid Synthesis			Acyl carrier protein 3%2C chloroplastic [Source:Uniprot/SWISSPROT%3BAcc:P25702]	-	GO:0006633;GO:0031177	no significant change	T_mqGA_a06-2|T_eqGA201_i-1|T_eqGA201_i-2
AH06G07510.1	Chr06	10911860	10917306	-	AT1G54570	Lipase	Glyma.16G051300.1.p	triacylglycerol biosynthesis	Acyltransferase-like protein At1g54570%2C chloroplastic [Source:Uniprot/SWISSPROT%3BAcc:Q9ZVN2]	-	GO:0016747	down-regulated	T_mqGA_a06-2|T_eqGA201_i-1|T_eqGA201_i-2
AH06G07590.1	Chr06	11057436	11060034	-	AT5G41040	Aliphatic Suberin Synthesis|Aromatic Suberin Synthesis			HXXXD-type acyl-transferase family protein [Source:TAIR%3BAcc:AT5G17540]	-	GO:0016747	no significant change	T_mqGA_a06-2|T_eqGA201_i-1|T_eqGA201_i-2
AH06G08110.1	Chr06	11687490	11693167	-	AT2G33380	TAG Synthesis			Peroxygenase 1 [Source:Uniprot/SWISSPROT%3BAcc:O81270]	K17991(PXG; peroxygenase [EC:1.11.2.3])	-	down-regulated	T_mqGA_a06-2|T_eqGA201_i-1|T_eqGA201_i-2
AH06G08490.1	Chr06	12104103	12112962	+	AT3G04290	GDSL|Lipase			GDSL esterase/lipase LTL1 [Source:Uniprot/SWISSPROT%3BAcc:Q9M8Y5]	-	GO:0016788	no significant change	T_mqGA_a06-2|T_eqGA201_i-1|T_eqGA201_i-2
AH06G08500.1	Chr06	12124218	12129198	+	AT1G29660	GDSL|Lipase			GDSL esterase/lipase At5g33370 [Source:Uniprot/SWISSPROT%3BAcc:Q8LB81]	-	GO:0016788	no significant change	T_mqGA_a06-2|T_eqGA201_i-1|T_eqGA201_i-2
AH06G08510.1	Chr06	12130362	12133716	+	AT1G20135	GDSL|Lipase			GDSL esterase/lipase At5g18430 [Source:Uniprot/SWISSPROT%3BAcc:Q5PNZ0]	-	GO:0016788	no significant change	T_mqGA_a06-2|T_eqGA201_i-1|T_eqGA201_i-2
AH06G09040.1	Chr06	12694775	12700082	+	AT1G02660	Miscellaneous: lipid related|Lipid acylhydrolase|Lipase			alpha/beta-Hydrolases superfamily protein [Source:TAIR%3BAcc:AT3G61680]	-	GO:0006629	down-up-regulated	T_mqGA_a06-2|T_eqGA201_i-1|T_eqGA201_i-2
AH06G09570.1	Chr06	13376520	13379360	+	AT1G01120	Fatty Acid Elongation and Cuticular Wax Synthesis|Aliphatic Suberin Synthesis	Glyma.02G001500.1.p	very long chain fatty acid biosynthesis I	3-ketoacyl-CoA synthase 1 [Source:Uniprot/SWISSPROT%3BAcc:Q9MAM3]	K15397(KCS; 3-ketoacyl-CoA synthase [EC:2.3.1.199])	GO:0006633;GO:0016020;GO:0016747	no significant change	T_mqGA_a06-2|T_eqGA201_i-1|T_eqGA201_i-2
AH06G09620.1	Chr06	13426634	13430204	+	AT1G01090	Plastidial Fatty Acid Synthesis			Pyruvate dehydrogenase E1 component subunit alpha-3%2C chloroplastic [Source:Uniprot/SWISSPROT%3BAcc:O24457]	-	GO:0008152;GO:0016624	no significant change	T_mqGA_a06-2|T_eqGA201_i-1|T_eqGA201_i-2
AH06G10150.1	Chr06	14073725	14076344	+	AT1G06990	GDSL|Lipase			GDSL esterase/lipase At4g28780 [Source:Uniprot/SWISSPROT%3BAcc:Q9SVU5]	-	GO:0016788	no significant change	T_mqGA_a06-2|T_eqGA201_i-1|T_eqGA201_i-2
AH06G10310.1	Chr06	14369508	14378229	+			Glyma.03G171900.1.p	very long chain fatty acid biosynthesis I	NAD(P)-binding Rossmann-fold superfamily protein [Source:TAIR%3BAcc:AT2G37540]	-	-	no significant change	T_mqGA_a06-2|T_eqGA201_i-1|T_eqGA201_i-2
AH06G10610.1	Chr06	14830152	14832555	-	AT2G39220	Lipid Signaling|Phospholipase|Lipase	Glyma.02G147100.1.p	phosphatidylcholine acyl editing	Probable inactive patatin-like protein 9 [Source:Uniprot/SWISSPROT%3BAcc:Q93ZQ3]	-	GO:0006629	down-up-regulated	T_mqGA_a06-2|T_eqGA201_i-1|T_eqGA201_i-2
AH06G11470.1	Chr06	16170764	16173540	+	AT1G05800	Lipid Signaling|Galactolipid degradation|Lipase	Glyma.02G141900.1.p	phosphatidylcholine acyl editing	Phospholipase A1-Igamma2%2C chloroplastic [Source:Uniprot/SWISSPROT%3BAcc:Q3EBR6]	-	GO:0006629	no significant change	T_mqGA_a06-2|T_eqGA201_i-1|T_eqGA201_i-2
AH06G11480.1	Chr06	16176953	16180147	+	AT1G05800	Lipid Signaling|Galactolipid degradation|Lipase	Glyma.02G141900.1.p	phosphatidylcholine acyl editing	Phospholipase A1-Igamma2%2C chloroplastic [Source:Uniprot/SWISSPROT%3BAcc:Q3EBR6]	-	GO:0006629	no significant change	T_mqGA_a06-2|T_eqGA201_i-1|T_eqGA201_i-2
AH06G11870.1	Chr06	16874788	16877441	-	AT5G41040	Aliphatic Suberin Synthesis|Aromatic Suberin Synthesis			HXXXD-type acyl-transferase family protein [Source:TAIR%3BAcc:AT1G27620]	-	GO:0016747	no significant change	T_mqGA_a06-2|T_eqGA201_i-1|T_eqGA201_i-2
AH06G12780.1	Chr06	18394210	18396982	+	AT1G06990	GDSL|Lipase			GDSL esterase/lipase EXL3 [Source:Uniprot/SWISSPROT%3BAcc:Q94CH6]	-	GO:0016788	no significant change	T_mqGA_a06-2|T_eqGA201_i-1|T_eqGA201_i-2
AH06G13730.1	Chr06	20869137	20875790	-	AT3G09560	TAG Synthesis|Eukaryotic Phospholipid Synthesis	Glyma.10G046400.1.p	triacylglycerol biosynthesis	Phosphatidate phosphatase PAH1 [Source:Uniprot/SWISSPROT%3BAcc:Q9SF47]	K15728(LPIN; phosphatidate phosphatase LPIN [EC:3.1.3.4])	-	down-regulated	T_mqGA_a06-2|T_eqGA201_i-1|T_eqGA201_i-2
AH06G13860.1	Chr06	21223405	21225806	+	AT2G37360	Cuticular Wax Synthesis			ABC transporter G family member 2 [Source:Uniprot/SWISSPROT%3BAcc:Q9ZUT0]	-	GO:0005524;GO:0016887;GO:0016020	no significant change	T_mqGA_a06-2|T_eqGA201_i-1|T_eqGA201_i-2
AH06G14880.1	Chr06	26558325	26562029	+	AT4G31020	Phospholipase|Lipase			alpha/beta-Hydrolases superfamily protein [Source:TAIR%3BAcc:AT5G14390]	-	-	no significant change	mqLA182-3
AH06G15750.1	Chr06	33974994	33981663	-	AT1G53390	Cuticular Wax Synthesis			Putative white-brown complex homolog protein 30 [Source:Uniprot/SWISSPROT%3BAcc:Q9SJK6]	-	GO:0005524;GO:0016887	no significant change	mqLA182-3
AH06G16710.1	Chr06	45847021	45853907	+	AT1G10900	Lipid Signaling	Glyma.02G163800.1.p	3-phosphoinositide biosynthesis	Phosphatidylinositol 4-phosphate 5-kinase 9 [Source:Uniprot/SWISSPROT%3BAcc:Q8L850]	-	GO:0016307;GO:0046488	no significant change	mqLA182-3
AH06G17280.1	Chr06	53284978	53286005	+			Glyma.03G189900.1.p	&omega;- hydroxylation of laurate	cytochrome P450%2C family 76%2C subfamily G%2C polypeptide 1 [Source:TAIR%3BAcc:AT3G52970]	-	GO:0005506;GO:0016705;GO:0020037;GO:0055114	no significant change	mqLA182-3
AH06G19360.1	Chr06	72377825	72380272	+	AT1G19440	Fatty Acid Elongation and Cuticular Wax Synthesis|Aliphatic Suberin Synthesis	Glyma.02G001500.1.p	very long chain fatty acid biosynthesis I	3-ketoacyl-CoA synthase 4 [Source:Uniprot/SWISSPROT%3BAcc:Q9LN49]	K15397(KCS; 3-ketoacyl-CoA synthase [EC:2.3.1.199])	GO:0006633;GO:0016020;GO:0016747	no significant change	Not in QTL
AH06G20010.1	Chr06	76600260	76607155	+	AT3G12800	beta-Oxidation			Short-chain dehydrogenase reductase 3b [Source:Uniprot/SWISSPROT%3BAcc:Q94K41]	-	-	no significant change	Not in QTL
AH06G20640.1	Chr06	79981664	79990338	-	AT1G01600	Cutin Synthesis	Glyma.03G008100.1.p	cutin biosynthesis	cytochrome P450%2C family 94%2C subfamily D%2C polypeptide 2 [Source:TAIR%3BAcc:AT3G56630]	-	GO:0005506;GO:0016705;GO:0020037;GO:0055114	no significant change	Not in QTL
AH06G20710.1	Chr06	80575581	80578014	+	AT5G23190	Aliphatic Suberin Synthesis	Glyma.11G185700.1.p	cutin biosynthesis	cytochrome P450%2C family 94%2C subfamily D%2C polypeptide 2 [Source:TAIR%3BAcc:AT3G56630]	-	GO:0005506;GO:0016705;GO:0020037;GO:0055114	no significant change	Not in QTL
AH06G20920.1	Chr06	81187297	81192717	+	AT1G01280	Cutin Synthesis	Glyma.03G189900.1.p	&omega;- hydroxylation of laurate	Cytochrome P450 98A3 [Source:Uniprot/SWISSPROT%3BAcc:O22203]	K09754(CYP98A3, C3'H; coumaroylquinate(coumaroylshikimate) 3'-monooxygenase [EC:1.14.13.36])	GO:0005506;GO:0016705;GO:0020037;GO:0055114	down-up-regulated	Not in QTL
AH06G21010.1	Chr06	82081443	82085888	-	AT2G40850	Lipid Signaling	Glyma.03G121200.1.p	3-phosphoinositide biosynthesis	Phosphatidylinositol 4-kinase gamma 1 [Source:Uniprot/SWISSPROT%3BAcc:O22199]	-	GO:0016301	no significant change	Not in QTL
AH06G21740.1	Chr06	85321222	85322903	+	AT1G04640	Mitochondrial Fatty Acid and Lipoic Acid Synthesis			Octanoyltransferase [Source:Uniprot/SWISSPROT%3BAcc:Q9SXP7]	K03801(lipB; lipoyl(octanoyl) transferase [EC:2.3.1.181])	GO:0006464	no significant change	Not in QTL
AH06G22310.1	Chr06	87179710	87187156	+	AT1G09390	GDSL|Lipase			GDSL esterase/lipase At3g26430 [Source:Uniprot/SWISSPROT%3BAcc:Q9LIN2]	-	GO:0016788	no significant change	Not in QTL
AH06G22640.1	Chr06	87882674	87886544	-	AT1G64670	Lipid Signaling|Cutin Synthesis|Aliphatic Suberin Synthesis			alpha/beta-Hydrolases superfamily protein [Source:TAIR%3BAcc:AT5G17780]	-	-	no significant change	Not in QTL
AH06G26680.1	Chr06	99150566	99155717	-	AT3G26790	TAG Synthesis			B3 domain-containing mRNAion factor FUS3 [Source:Uniprot/SWISSPROT%3BAcc:Q9LW31]	-	GO:0003677	down-up-regulated	Not in QTL
AH06G26700.1	Chr06	99186163	99191226	-	AT3G48780	Sphingolipid Synthesis	Glyma.02G065400.1.p	sphingolipid biosynthesis (plants)	Long chain base biosynthesis protein 2a [Source:Uniprot/SWISSPROT%3BAcc:Q9LSZ9]	K00654(SPT; serine palmitoyltransferase [EC:2.3.1.50])	GO:0009058;GO:0030170	no significant change	Not in QTL
AH06G26920.1	Chr06	99706368	99717070	+	AT1G54570	Lipase	Glyma.16G051300.1.p	triacylglycerol biosynthesis	Esterase/lipase/thioesterase family protein [Source:TAIR%3BAcc:AT5G41120]	-	GO:0016747	down-regulated	Not in QTL
AH06G27280.1	Chr06	100755918	100775457	-	AT5G41040	Aliphatic Suberin Synthesis|Aromatic Suberin Synthesis			Omega-hydroxypalmitate O-feruloyl transferase [Source:Uniprot/SWISSPROT%3BAcc:Q94CD1]	K15400(HHT1; omega-hydroxypalmitate O-feruloyl transferase [EC:2.3.1.188])	GO:0016747	up-down-regulated	Not in QTL
AH06G27940.1	Chr06	102127096	102128908	+	AT5G63450	Cutin Synthesis	Glyma.03G193500.1.p	cutin biosynthesis	Cytochrome P450 94B3 [Source:Uniprot/SWISSPROT%3BAcc:Q9SMP5]	-	GO:0005506;GO:0016705;GO:0020037;GO:0055114	no significant change	Not in QTL
AH06G28030.1	Chr06	102246521	102261827	-	AT2G15230	TAG Degradation|Lipase			Triacylglycerol lipase 2 [Source:Uniprot/SWISSPROT%3BAcc:Q67ZU1]	-	GO:0006629	no significant change	Not in QTL
AH06G28060.1	Chr06	102279160	102288209	-	AT2G15230	TAG Degradation|Lipase			Triacylglycerol lipase 2 [Source:Uniprot/SWISSPROT%3BAcc:Q67ZU1]	-	GO:0006629	up-down-regulated	Not in QTL
AH06G28400.1	Chr06	102786108	102790828	-	AT5G14310	Lipase			Probable carboxylesterase 11 [Source:Uniprot/SWISSPROT%3BAcc:Q9LK21]	-	GO:0008152;GO:0016787	no significant change	Not in QTL
AH06G28510.1	Chr06	103033934	103037194	-	AT4G28110	Cuticular Wax Synthesis			myb domain protein 40 [Source:TAIR%3BAcc:AT5G14340]	K09422	-	no significant change	Not in QTL
AH06G28650.1	Chr06	103269779	103271799	-	AT2G15050	Cuticular Wax Synthesis			Non-specific lipid-transfer protein 6 [Source:Uniprot/SWISSPROT%3BAcc:Q9LDB4]	-	GO:0006869;GO:0008289	down-regulated	Not in QTL
AH06G28980.1	Chr06	103771398	103773352	+			Glyma.19G079000.1.p	phosphatidylcholine biosynthesis V	S-adenosyl-L-methionine-dependent methyltransferases superfamily protein [Source:TAIR%3BAcc:AT3G01660]	-	GO:0008152;GO:0008168	no significant change	Not in QTL
AH06G29510.1	Chr06	104667837	104672877	+	AT1G21920	Lipid Signaling	Glyma.01G094800.1.p	3-phosphoinositide biosynthesis	Histone H3 K4-specific methyltransferase SET7/9 family protein [Source:TAIR%3BAcc:AT4G17080]	-	-	no significant change	Not in QTL
AH06G30050.1	Chr06	105310003	105320948	+	AT1G02190	Cuticular Wax Synthesis	Glyma.03G101200.1.p	cuticular wax biosynthesis	Protein ECERIFERUM 1 [Source:Uniprot/SWISSPROT%3BAcc:F4HVY0]	K15404(K15404, CER1; aldehyde decarbonylase [EC:4.1.99.5])	GO:0005506;GO:0006633;GO:0016491;GO:0055114	no significant change	Not in QTL
AH06G30680.1	Chr06	106303734	106306427	-	AT1G43800	Plastidial Fatty Acid Synthesis|"Plastidial Glycerolipid, Galactolipid and Sulfolipid Synthesis"	Glyma.13G038700.1.p	palmitoleate biosynthesis II	Acyl-[acyl-carrier-protein] desaturase 6%2C chloroplastic [Source:Uniprot/SWISSPROT%3BAcc:Q84VY3]	K03921(FAB2, SSI2, desA1; acyl-[acyl-carrier-protein] desaturase [EC:1.14.19.2 1.14.19.11 1.14.19.26])	GO:0006631;GO:0045300;GO:0055114	no significant change	Not in QTL
AH06G30870.1	Chr06	106651346	106672450	-	AT1G72110	Cuticular Wax Synthesis	Glyma.07G000300.1.p	triacylglycerol biosynthesis	O-acyltransferase (WSD1-like) family protein [Source:TAIR%3BAcc:AT5G53390]	-	GO:0004144;GO:0045017	no significant change	Not in QTL
AH06G31120.1	Chr06	107063576	107069259	-	AT1G28570	GDSL|Lipase			GDSL esterase/lipase At1g28600 [Source:Uniprot/SWISSPROT%3BAcc:Q94F40]	-	GO:0016788	no significant change	Not in QTL
AH06G31350.1	Chr06	107496875	107501148	-	AT4G27780	Eukaryotic Phospholipid Synthesis|Miscellaneous: lipid related			Acyl-CoA-binding domain-containing protein 2 [Source:Uniprot/SWISSPROT%3BAcc:Q9STP8]	-	GO:0005515;GO:0000062	no significant change	Not in QTL
AH06G31730.1	Chr06	108181050	108182463	-	AT1G13280	Lipid Signaling			Allene oxide cyclase 4%2C chloroplastic [Source:Uniprot/SWISSPROT%3BAcc:Q93ZC5]	K10525(AOC; allene oxide cyclase [EC:5.3.99.6])	GO:0009507;GO:0016853	no significant change	Not in QTL
AH06G32190.1	Chr06	108828207	108839759	-	AT4G33790	Cuticular Wax Synthesis|Aliphatic Suberin Synthesis	Glyma.11G185000.1.p	cuticular wax biosynthesis	Fatty acyl-CoA reductase 3 [Source:Uniprot/SWISSPROT%3BAcc:Q93ZB9]	K13356(FAR; alcohol-forming fatty acyl-CoA reductase [EC:1.2.1.84])	GO:0080019	no significant change	Not in QTL
AH06G32220.1	Chr06	108904284	108912139	-			Glyma.11G185000.1.p	cuticular wax biosynthesis	Fatty acyl-CoA reductase 3 [Source:Uniprot/SWISSPROT%3BAcc:Q93ZB9]	K13356(FAR; alcohol-forming fatty acyl-CoA reductase [EC:1.2.1.84])	GO:0080019	no significant change	Not in QTL
AH07G00110.1	Chr07	312295	316433	-			Glyma.05G219900.1.p	very long chain fatty acid biosynthesis I	NAD(P)-binding Rossmann-fold superfamily protein [Source:TAIR%3BAcc:AT5G50130]	-	-	no significant change	mqOA181_2011-2|mqLA182_2011-1|mqOC 2011-1|S_mqPA_a07-1|S_mqPA_a07-2|S_mqSA_a07-1|S_mqSA_a07-2|S_mqAA_a07-1|S_mqAA_a07-2|S_mqBA_a07
AH07G01130.1	Chr07	1400402	1420305	-	AT3G13220	Cuticular Wax Synthesis			ABC transporter G family member 26 [Source:Uniprot/SWISSPROT%3BAcc:Q9LK50]	-	GO:0016020;GO:0005524;GO:0016887	no significant change	mqOA181_2011-2|mqLA182_2011-1|mqOC 2011-1|S_mqPA_a07-1|S_mqPA_a07-2|S_mqSA_a07-1|S_mqSA_a07-2|S_mqAA_a07-1|S_mqAA_a07-2|S_mqBA_a07
AH07G01180.1	Chr07	1446295	1449525	-	AT1G55840	Miscellaneous: lipid related			Sec14p-like phosphatidylinositol transfer family protein [Source:TAIR%3BAcc:AT1G55840]	-	-	no significant change	mqOA181_2011-2|mqLA182_2011-1|mqOC 2011-1|S_mqPA_a07-1|S_mqPA_a07-2|S_mqSA_a07-1|S_mqSA_a07-2|S_mqAA_a07-1|S_mqAA_a07-2|S_mqBA_a07
AH07G01290.1	Chr07	1566842	1570256	+	AT3G13220	Cuticular Wax Synthesis			ABC transporter G family member 26 [Source:Uniprot/SWISSPROT%3BAcc:Q9LK50]	-	GO:0016020;GO:0005524;GO:0016887	no significant change	mqOA181_2011-2|mqLA182_2011-1|mqOC 2011-1|S_mqPA_a07-1|S_mqPA_a07-2|S_mqSA_a07-1|S_mqSA_a07-2|S_mqAA_a07-1|S_mqAA_a07-2|S_mqBA_a07
AH07G01640.1	Chr07	1889408	1892329	+	AT1G01280	Cutin Synthesis	Glyma.03G189900.1.p	&omega;- hydroxylation of laurate	Cytochrome P450 71B34 [Source:Uniprot/SWISSPROT%3BAcc:Q9LIP6]	-	GO:0005506;GO:0016705;GO:0020037;GO:0055114	no significant change	mqOA181_2011-2|mqLA182_2011-1|mqOC 2011-1|S_mqPA_a07-1|S_mqPA_a07-2|S_mqSA_a07-1|S_mqSA_a07-2|S_mqAA_a07-1|S_mqAA_a07-2|S_mqBA_a07
AH07G01720.1	Chr07	1988748	1999215	+	AT1G01280	Cutin Synthesis	Glyma.10G296400.1.p	&omega;- hydroxylation of laurate	Cytochrome P450 71B7 [Source:Uniprot/SWISSPROT%3BAcc:Q96514]	-	GO:0005506;GO:0016705;GO:0020037;GO:0055114	no significant change	mqOA181_2011-2|mqLA182_2011-1|mqOC 2011-1|S_mqPA_a07-1|S_mqPA_a07-2|S_mqSA_a07-1|S_mqSA_a07-2|S_mqAA_a07-1|S_mqAA_a07-2|S_mqBA_a07
AH07G02020.1	Chr07	2384180	2386958	-			Glyma.08G325300.1.p	superpathway of choline biosynthesis	Calcium-dependent lipid-binding (CaLB domain) family protein [Source:TAIR%3BAcc:AT5G55530]	-	GO:0005515	down-regulated	mqOA181_2011-2|mqLA182_2011-1|mqOC 2011-1|S_mqPA_a07-1|S_mqPA_a07-2|S_mqSA_a07-1|S_mqSA_a07-2|S_mqAA_a07-1|S_mqAA_a07-2|S_mqBA_a07
AH07G02060.1	Chr07	2428368	2432240	-	AT5G55410	Cuticular Wax Synthesis			Bifunctional inhibitor/lipid-transfer protein/seed storage 2S albumin superfamily protein [Source:TAIR%3BAcc:AT5G55410]	-	-	down-regulated	mqOA181_2011-2|mqLA182_2011-1|mqOC 2011-1|S_mqPA_a07-1|S_mqPA_a07-2|S_mqSA_a07-1|S_mqSA_a07-2|S_mqAA_a07-1|S_mqAA_a07-2|S_mqBA_a07
AH07G02170.1	Chr07	2488255	2493471	+	AT1G19640	Lipid Signaling			Indole-3-acetate O-methyltransferase 1 [Source:Uniprot/SWISSPROT%3BAcc:Q9FLN8]	K18848	GO:0008168	no significant change	mqOA181_2011-2|mqLA182_2011-1|mqOC 2011-1|S_mqPA_a07-1|S_mqPA_a07-2|S_mqSA_a07-1|S_mqSA_a07-2|S_mqAA_a07-1|S_mqAA_a07-2|S_mqBA_a07
AH07G02240.1	Chr07	2537517	2542456	+	AT1G62430	Eukaryotic Phospholipid Synthesis	Glyma.02G295000.1.p	phospholipid biosynthesis II	Phosphatidate cytidylyltransferase 3 [Source:Uniprot/SWISSPROT%3BAcc:Q1PE48]	K00981(E2.7.7.41, CDS1, CDS2, cdsA; phosphatidate cytidylyltransferase [EC:2.7.7.41])	-	no significant change	mqOA181_2011-2|mqLA182_2011-1|mqOC 2011-1|S_mqPA_a07-1|S_mqPA_a07-2|S_mqSA_a07-1|S_mqSA_a07-2|S_mqAA_a07-1|S_mqAA_a07-2|S_mqBA_a07
AH07G02480.1	Chr07	2802258	2805155	-	AT1G20132	GDSL|Lipase			GDSL esterase/lipase At5g55050 [Source:Uniprot/SWISSPROT%3BAcc:Q9FIA1]	-	GO:0016788	down-up-regulated	mqOA181_2011-2|mqLA182_2011-1|mqOC 2011-1|S_mqPA_a07-1|S_mqPA_a07-2|S_mqSA_a07-1|S_mqSA_a07-2|S_mqAA_a07-1|S_mqAA_a07-2|S_mqBA_a07
AH07G02680.1	Chr07	3021189	3024679	-			Glyma.16G079700.1.p	phospholipid biosynthesis II	1-acyl-sn-glycerol-3-phosphate acyltransferase 1%2C chloroplastic [Source:Uniprot/SWISSPROT%3BAcc:Q8GXU8]	-	GO:0008152;GO:0016746	down-up-regulated	mqOA181_2011-2|mqLA182_2011-1|mqOC 2011-1|S_mqPA_a07-1|S_mqPA_a07-2|S_mqSA_a07-1|S_mqSA_a07-2|S_mqAA_a07-1|S_mqAA_a07-2|S_mqBA_a07
AH07G03360.1	Chr07	3703815	3706705	-	AT1G01610	Cutin Synthesis|Aliphatic Suberin Synthesis	Glyma.01G113200.1.p	phospholipid biosynthesis II	Glycerol-3-phosphate acyltransferase 1 [Source:Uniprot/SWISSPROT%3BAcc:Q9SHJ5]	K13508(GPAT; glycerol-3-phosphate acyltransferase [EC:2.3.1.15])	GO:0008152;GO:0016746	no significant change	mqOA181_2011-2|mqLA182_2011-1|mqOC 2011-1|S_mqPA_a07-1|S_mqPA_a07-2|S_mqSA_a07-1|S_mqSA_a07-2|S_mqAA_a07-1|S_mqAA_a07-2|S_mqBA_a07
AH07G04120.1	Chr07	4654095	4656219	-	AT4G29070	Lipid Signaling|Phospholipase|Lipase	Glyma.07G232000.1.p	phosphatidylcholine acyl editing	Phospholipase A2 family protein [Source:TAIR%3BAcc:AT4G29070]	-	-	no significant change	mqOA181_2011-2|mqLA182_2011-1|mqOC 2011-1|S_mqPA_a07-1|S_mqPA_a07-2|S_mqSA_a07-1|S_mqSA_a07-2|S_mqAA_a07-1|S_mqAA_a07-2|S_mqBA_a07
AH07G04910.1	Chr07	5801095	5805527	+	AT3G55360	Fatty Acid Elongation and Cuticular Wax Synthesis|Aliphatic Suberin Synthesis	Glyma.02G273300.1.p	very long chain fatty acid biosynthesis I	Very-long-chain enoyl-CoA reductase [Source:Uniprot/SWISSPROT%3BAcc:Q9M2U2]	K10258(TER, TSC13, CER10; very-long-chain enoyl-CoA reductase [EC:1.3.1.93])	GO:0005737;GO:0006629;GO:0016021;GO:0016627	no significant change	Not in QTL
AH07G05850.1	Chr07	7238991	7242960	-	AT1G06990	GDSL|Lipase			GDSL esterase/lipase At2g04570 [Source:Uniprot/SWISSPROT%3BAcc:Q9SJB4]	-	GO:0016788	no significant change	Not in QTL
AH07G05890.1	Chr07	7314869	7320470	-	AT1G06990	GDSL|Lipase			GDSL esterase/lipase At2g42990 [Source:Uniprot/SWISSPROT%3BAcc:Q67ZI9]	-	GO:0016788	down-regulated	Not in QTL
AH07G05950.1	Chr07	7415528	7419693	+			Glyma.02G092300.1.p	phosphatidate metabolism, as a signaling molecule	Calcium-binding EF-hand family protein [Source:TAIR%3BAcc:AT2G44310]	-	GO:0005509	no significant change	Not in QTL
AH07G06800.1	Chr07	8752107	8757934	+			Glyma.02G002900.1.p	phospholipid biosynthesis II	Probable methyltransferase PMT23 [Source:Uniprot/SWISSPROT%3BAcc:Q9SIZ3]	-	GO:0008168	no significant change	Not in QTL
AH07G07440.1	Chr07	9797080	9811960	-	AT3G08510	Lipid Signaling|Phospholipase|Lipase	Glyma.02G257200.1.p	phosphatidate metabolism, as a signaling molecule	Phosphoinositide phospholipase C 2 [Source:Uniprot/SWISSPROT%3BAcc:Q39033]	-	GO:0035556;GO:0005515;GO:0004435;GO:0006629;GO:0007165	no significant change	Not in QTL
AH07G07450.1	Chr07	9828244	9834576	-	AT2G40116	Lipid Signaling|Phospholipase|Lipase	Glyma.02G257000.1.p	phosphatidate metabolism, as a signaling molecule	Phosphoinositide phospholipase C 6 [Source:Uniprot/SWISSPROT%3BAcc:Q8GV43]	-	GO:0004435;GO:0006629;GO:0007165;GO:0035556;GO:0005515;GO:0008270	no significant change	Not in QTL
AH07G08600.1	Chr07	11831275	11836074	+			Glyma.02G002900.1.p	phospholipid biosynthesis II	Probable methyltransferase PMT11 [Source:Uniprot/SWISSPROT%3BAcc:O22285]	-	GO:0008168	no significant change	Not in QTL
AH07G08770.1	Chr07	12287350	12290396	+	AT1G01610	Cutin Synthesis|Aliphatic Suberin Synthesis	Glyma.01G113200.1.p	phospholipid biosynthesis II	Glycerol-3-phosphate acyltransferase 5 [Source:Uniprot/SWISSPROT%3BAcc:Q9CAY3]	K13508(GPAT; glycerol-3-phosphate acyltransferase [EC:2.3.1.15])	GO:0008152;GO:0016746	no significant change	Not in QTL
AH07G09640.1	Chr07	13666061	13668306	+	AT1G23500	GDSL|Lipase			GDSL esterase/lipase At5g37690 [Source:Uniprot/SWISSPROT%3BAcc:Q9FHQ1]	-	GO:0016788	no significant change	Not in QTL
AH07G10660.1	Chr07	15337651	15344464	-	AT5G60340	Mitochondrial Fatty Acid and Lipoic Acid Synthesis			Adenylate kinase isoenzyme 6 homolog [Source:Uniprot/SWISSPROT%3BAcc:Q9FJI1]	K18532(AK6, FAP7; adenylate kinase [EC:2.7.4.3])	-	no significant change	Not in QTL
AH07G10970.1	Chr07	16010900	16013537	+			Glyma.02G196800.1.p	phosphatidylcholine acyl editing	NC domain-containing protein-related [Source:TAIR%3BAcc:AT3G02700]	-	-	down-regulated	Not in QTL
AH07G11600.1	Chr07	17022389	17025651	-	AT2G32260	TAG Synthesis|Eukaryotic Phospholipid Synthesis	Glyma.02G309900.1.p	phospholipid biosynthesis II	Choline-phosphate cytidylyltransferase 1 [Source:Uniprot/SWISSPROT%3BAcc:Q9ZV56]	-	GO:0003824;GO:0009058	no significant change	Not in QTL
AH07G12810.1	Chr07	19616795	19620266	-	AT1G01280	Cutin Synthesis	Glyma.12G160400.1.p	&omega;-hydroxylation of caprate and laurate	Cytochrome P450 82C4 [Source:Uniprot/SWISSPROT%3BAcc:Q9SZ46]	-	GO:0005506;GO:0016705;GO:0020037;GO:0055114	no significant change	Not in QTL
AH07G13080.1	Chr07	20439683	20444417	+	AT1G06990	GDSL|Lipase			GDSL esterase/lipase At2g30310 [Source:Uniprot/SWISSPROT%3BAcc:O22927]	-	GO:0016788	no significant change	Not in QTL
AH07G14200.1	Chr07	23125889	23129793	+	AT2G29980	TAG Synthesis|Eukaryotic Phospholipid Synthesis	Glyma.01G120400.1.p	crepenynate biosynthesis	Temperature-sensitive omega-3 fatty acid desaturase%2C chloroplastic [Source:Uniprot/SWISSPROT%3BAcc:P48622]	K10257	GO:0006629;GO:0016717;GO:0055114	no significant change	Not in QTL
AH07G15620.1	Chr07	29376696	29378230	+	AT1G01600	Cutin Synthesis	Glyma.03G008100.1.p	cutin biosynthesis	Cytochrome P450 86A1 [Source:Uniprot/SWISSPROT%3BAcc:P48422]	K15401(CYP86A1; fatty acid omega-hydroxylase [EC:1.14.-.-])	GO:0005506;GO:0016705;GO:0020037;GO:0055114	no significant change	Not in QTL
AH07G15850.1	Chr07	30116658	30122533	+	AT1G70670	TAG Synthesis			Probable peroxygenase 3 [Source:Uniprot/SWISSPROT%3BAcc:O22788]	-	-	no significant change	Not in QTL
AH07G15890.1	Chr07	30156729	30161363	+	AT2G40116	Lipid Signaling|Phospholipase|Lipase	Glyma.02G257000.1.p	phosphatidate metabolism, as a signaling molecule	Phosphoinositide phospholipase C 4 [Source:Uniprot/SWISSPROT%3BAcc:Q944C1]	-	GO:0004435;GO:0006629;GO:0007165;GO:0035556;GO:0005515	no significant change	Not in QTL
AH07G15900.1	Chr07	30163043	30168036	+	AT2G40116	Lipid Signaling|Phospholipase|Lipase	Glyma.02G257000.1.p	phosphatidate metabolism, as a signaling molecule	Phosphoinositide phospholipase C 2 [Source:Uniprot/SWISSPROT%3BAcc:Q39033]	-	GO:0005515;GO:0004435;GO:0006629;GO:0007165;GO:0035556	no significant change	Not in QTL
AH07G18640.1	Chr07	42891105	42896569	-	AT5G18630	TAG Degradation|Lipase			alpha/beta-Hydrolases superfamily protein [Source:TAIR%3BAcc:AT5G18640]	-	GO:0006629	no significant change	Not in QTL
AH07G19240.1	Chr07	46544844	46548935	-	AT1G28570	GDSL|Lipase			GDSL esterase/lipase At1g28580 [Source:Uniprot/SWISSPROT%3BAcc:Q9FXJ2]	-	GO:0016788	no significant change	Not in QTL
AH07G20000.1	Chr07	51914877	51926071	-	AT1G54350	Plastidial Fatty Acid Synthesis|"Plastidial Glycerolipid, Galactolipid and Sulfolipid Synthesis"			ABC transporter D family member 2%2C chloroplastic [Source:Uniprot/SWISSPROT%3BAcc:Q6NLC1]	-	GO:0005524;GO:0006810;GO:0016021;GO:0042626;GO:0055085;GO:0016887	down-regulated	Not in QTL
AH07G20210.1	Chr07	52741573	52750407	+	AT1G09430	Cuticular Wax Synthesis			ATP-citrate synthase alpha chain protein 1 [Source:Uniprot/SWISSPROT%3BAcc:Q9SGY2]	K01648(ACLY; ATP citrate (pro-S)-lyase [EC:2.3.3.8])	-	no significant change	Not in QTL
AH07G20810.1	Chr07	55137629	55140492	+	AT1G06990	GDSL|Lipase			GDSL esterase/lipase APG [Source:Uniprot/SWISSPROT%3BAcc:Q9LU14]	-	GO:0016788	no significant change	Not in QTL
AH07G21200.1	Chr07	55834825	55839294	-			Glyma.11G112000.1.p	plant sterol biosynthesis	Squalene synthase [Source:Uniprot/SWISSPROT%3BAcc:P53799]	K00801(FDFT1; farnesyl-diphosphate farnesyltransferase [EC:2.5.1.21])	GO:0009058;GO:0016740;GO:0004310;GO:0006696;GO:0051996	down-up-regulated	Not in QTL
AH07G21730.1	Chr07	57868534	57870940	-	AT1G01120	Fatty Acid Elongation and Cuticular Wax Synthesis|Aliphatic Suberin Synthesis	Glyma.02G001500.1.p	very long chain fatty acid biosynthesis I	3-ketoacyl-CoA synthase 4 [Source:Uniprot/SWISSPROT%3BAcc:Q9LN49]	K15397(KCS; 3-ketoacyl-CoA synthase [EC:2.3.1.199])	GO:0006633;GO:0016020;GO:0016747	no significant change	Not in QTL
AH07G21870.1	Chr07	58239531	58249243	+	AT1G77590	Plastidial Fatty Acid Synthesis|"Plastidial Glycerolipid, Galactolipid and Sulfolipid Synthesis"	Glyma.06G112900.1.p	phosphatidylcholine acyl editing	Long chain acyl-CoA synthetase 9%2C chloroplastic [Source:Uniprot/SWISSPROT%3BAcc:Q9CAP8]	K01897(ACSL, fadD; long-chain acyl-CoA synthetase [EC:6.2.1.3])	GO:0003824;GO:0008152	no significant change	Not in QTL
AH07G22460.1	Chr07	60855169	60859192	+	AT2G05990	Plastidial Fatty Acid Synthesis	Glyma.08G345900.1.p	superpathway of fatty acid biosynthesis II (plant)	Enoyl-[acyl-carrier-protein] reductase [NADH]%2C chloroplastic [Source:Uniprot/SWISSPROT%3BAcc:Q9SLA8]	K00208(fabI; enoyl-[acyl-carrier protein] reductase I [EC:1.3.1.9 1.3.1.10])	-	no significant change	Not in QTL
AH07G24060.1	Chr07	67188013	67192688	-	AT3G23840	Cuticular Wax Synthesis			Protein ECERIFERUM 1 [Source:Uniprot/SWISSPROT%3BAcc:Q39048]	-	GO:0016747	no significant change	Not in QTL
AH07G24610.1	Chr07	68553281	68559368	-	AT1G06990	GDSL|Lipase			GDSL esterase/lipase At2g42990 [Source:Uniprot/SWISSPROT%3BAcc:Q67ZI9]	-	GO:0016788	no significant change	Not in QTL
AH07G25170.1	Chr07	70004668	70008707	+	AT2G40690	Eukaryotic Phospholipid Synthesis			Glycerol-3-phosphate dehydrogenase [NAD(+)] 2%2C chloroplastic [Source:Uniprot/SWISSPROT%3BAcc:Q949Q0]	-	GO:0004367;GO:0005975;GO:0055114;GO:0016616;GO:0046168;GO:0051287;GO:0006072;GO:0009331	no significant change	Not in QTL
AH07G25590.1	Chr07	70905723	70913841	-	AT1G06990	GDSL|Lipase			GDSL esterase/lipase At2g04570 [Source:Uniprot/SWISSPROT%3BAcc:Q9SJB4]	-	GO:0016788	down-regulated	Not in QTL
AH07G27550.1	Chr07	77854537	77858440	+			Glyma.10G291700.1.p	very long chain fatty acid biosynthesis I	3-ketoacyl-CoA synthase 21 [Source:Uniprot/SWISSPROT%3BAcc:Q9LZ72]	-	GO:0006633;GO:0016020;GO:0016747	no significant change	Not in QTL
AH07G28040.1	Chr07	78901148	78903446	+			Glyma.03G189900.1.p	&omega;- hydroxylation of laurate	cytochrome P450%2C family 76%2C subfamily C%2C polypeptide 7 [Source:TAIR%3BAcc:AT3G61040]	-	GO:0005506;GO:0016705;GO:0020037;GO:0055114	no significant change	Not in QTL
AH07G28050.1	Chr07	78967327	78969974	+			Glyma.03G189900.1.p	&omega;- hydroxylation of laurate	cytochrome P450%2C family 76%2C subfamily C%2C polypeptide 7 [Source:TAIR%3BAcc:AT3G61040]	-	GO:0005506;GO:0016705;GO:0020037;GO:0055114	up-down-regulated	Not in QTL
AH07G28090.1	Chr07	79115721	79118390	+			Glyma.03G189900.1.p	&omega;- hydroxylation of laurate	cytochrome P450%2C family 76%2C subfamily C%2C polypeptide 7 [Source:TAIR%3BAcc:AT3G61040]	-	GO:0005506;GO:0016705;GO:0020037;GO:0055114	no significant change	Not in QTL
AH07G28590.1	Chr07	79866452	79874467	-	AT1G02190	Cuticular Wax Synthesis	Glyma.03G101200.1.p	cuticular wax biosynthesis	Protein ECERIFERUM 1 [Source:Uniprot/SWISSPROT%3BAcc:F4HVY0]	K15404(K15404, CER1; aldehyde decarbonylase [EC:4.1.99.5])	GO:0005506;GO:0006633;GO:0016491;GO:0055114	no significant change	Not in QTL
AH07G28610.1	Chr07	79907468	79910832	-	AT1G01120	Fatty Acid Elongation and Cuticular Wax Synthesis|Aliphatic Suberin Synthesis	Glyma.02G001500.1.p	very long chain fatty acid biosynthesis I	3-ketoacyl-CoA synthase 17 [Source:Uniprot/SWISSPROT%3BAcc:Q5XEP9]	K15397(KCS; 3-ketoacyl-CoA synthase [EC:2.3.1.199])	GO:0006633;GO:0016020;GO:0016747	no significant change	Not in QTL
AH07G28630.1	Chr07	79931130	79941380	+			Glyma.11G185000.1.p	cuticular wax biosynthesis	Fatty acyl-CoA reductase 3 [Source:Uniprot/SWISSPROT%3BAcc:Q93ZB9]	K13356(FAR; alcohol-forming fatty acyl-CoA reductase [EC:1.2.1.84])	GO:0080019	no significant change	Not in QTL
AH07G28650.1	Chr07	79978215	79981365	-	AT1G01120	Fatty Acid Elongation and Cuticular Wax Synthesis|Aliphatic Suberin Synthesis	Glyma.02G001500.1.p	very long chain fatty acid biosynthesis I	3-ketoacyl-CoA synthase 17 [Source:Uniprot/SWISSPROT%3BAcc:Q5XEP9]	K15397(KCS; 3-ketoacyl-CoA synthase [EC:2.3.1.199])	GO:0006633;GO:0016020;GO:0016747	no significant change	Not in QTL
AH07G28850.1	Chr07	80408506	80418142	-	AT4G30580	Plastidial Glycerolipid, Galactolipid and Sulfolipid Synthesis	Glyma.06G220300.1.p	phospholipid biosynthesis II	1-acyl-sn-glycerol-3-phosphate acyltransferase 1%2C chloroplastic [Source:Uniprot/SWISSPROT%3BAcc:Q8GXU8]	K00655(plsC; 1-acyl-sn-glycerol-3-phosphate acyltransferase [EC:2.3.1.51])	GO:0008152;GO:0016746	no significant change	Not in QTL
AH07G28930.1	Chr07	80464559	80468156	+	AT2G30200	Plastidial Fatty Acid Synthesis|Phospholipase|Lipase	Glyma.11G164500.1.p	superpathway of fatty acid biosynthesis II (plant)	catalytics%3Btransferases%3B[acyl-carrier-protein] S-malonyltransferases%3Bbinding [Source:TAIR%3BAcc:AT2G30200]	K00645(fabD; [acyl-carrier-protein] S-malonyltransferase [EC:2.3.1.39])	-	no significant change	Not in QTL
AH07G29600.1	Chr07	81983854	81988520	-	AT1G53270	Cuticular Wax Synthesis			ABC transporter G family member 10 [Source:Uniprot/SWISSPROT%3BAcc:Q9MAH4]	-	GO:0005524;GO:0016887;GO:0016020	no significant change	Not in QTL
AH08G01220.1	Chr08	2126307	2130012	-	AT4G24160	Mitochondrial Phospholipid Synthesis|Lipase	Glyma.04G026500.1.p	phospholipid biosynthesis II	1-acylglycerol-3-phosphate O-acyltransferase [Source:Uniprot/SWISSPROT%3BAcc:O22975]	-	GO:0003824	down-regulated	mqLA182_2010-2|mqOC_2011-3|T_mqPA_a08-1|T_mqPA_a08-2|T_mqPA_a08-4
AH08G01750.1	Chr08	2921612	2925388	+	AT1G06990	GDSL|Lipase			GDSL esterase/lipase EXL3 [Source:Uniprot/SWISSPROT%3BAcc:Q94CH6]	-	GO:0016788	no significant change	mqLA182_2010-2|mqOC_2011-3|T_mqPA_a08-1|T_mqPA_a08-2|T_mqPA_a08-4
AH08G01780.1	Chr08	2944189	2949150	+	AT1G20120	GDSL|Lipase			GDSL esterase/lipase At3g14820 [Source:Uniprot/SWISSPROT%3BAcc:Q9LH73]	-	GO:0016788	no significant change	mqLA182_2010-2|mqOC_2011-3|T_mqPA_a08-1|T_mqPA_a08-2|T_mqPA_a08-4
AH08G01970.1	Chr08	3234798	3239251	+	AT1G52570	Lipid Signaling|Phospholipase|Lipase	Glyma.01G162100.1.p	superpathway of choline biosynthesis	Phospholipase D delta [Source:Uniprot/SWISSPROT%3BAcc:Q9C5Y0]	-	GO:0003824;GO:0005515	no significant change	mqLA182_2010-2|mqOC_2011-3|T_mqPA_a08-1|T_mqPA_a08-2|T_mqPA_a08-4
AH08G02090.1	Chr08	3452076	3456377	-	AT1G76150	beta-Oxidation			Enoyl-CoA hydratase 2%2C peroxisomal [Source:Uniprot/SWISSPROT%3BAcc:Q8VYI3]	-	-	no significant change	mqLA182_2010-2|mqOC_2011-3|T_mqPA_a08-1|T_mqPA_a08-2|T_mqPA_a08-3|T_mqPA_a08-4
AH08G02420.1	Chr08	4137750	4145131	-	AT1G09400	Lipid Signaling			12-oxophytodienoate reductase 1 [Source:Uniprot/SWISSPROT%3BAcc:Q8LAH7]	K05894(OPR; 12-oxophytodienoic acid reductase [EC:1.3.1.42])	GO:0010181;GO:0016491;GO:0055114	no significant change	mqLA182_2010-2|mqOC_2011-3|T_mqPA_a08-1|T_mqPA_a08-2|T_mqPA_a08-3|T_mqPA_a08-4
AH08G02780.1	Chr08	4672144	4682380	-			Glyma.02G002900.1.p	phospholipid biosynthesis II	Probable methyltransferase PMT10 [Source:Uniprot/SWISSPROT%3BAcc:Q94KE1]	-	GO:0008168	no significant change	T_mqPA_a08-3
AH08G02950.1	Chr08	5208470	5210277	-			Glyma.07G011800.1.p	superpathway of choline biosynthesis	Inorganic pyrophosphatase 2 [Source:Uniprot/SWISSPROT%3BAcc:Q9FZ62]	K13248(PHOSPHO2; pyridoxal phosphate phosphatase PHOSPHO2 [EC:3.1.3.74])	GO:0016791	up-down-regulated	T_mqPA_a08-3
AH08G03300.1	Chr08	5855688	5858508	-	AT1G01280	Cutin Synthesis			Cytochrome P450 82C4 [Source:Uniprot/SWISSPROT%3BAcc:Q9SZ46]	-	GO:0005506;GO:0016705;GO:0020037;GO:0055114	no significant change	T_mqPA_a08-3
AH08G03330.1	Chr08	5899432	5901703	-			Glyma.12G160400.1.p	&omega;-hydroxylation of caprate and laurate	Cytochrome P450 82C4 [Source:Uniprot/SWISSPROT%3BAcc:Q9SZ46]	-	GO:0005506;GO:0016705;GO:0020037;GO:0055114	no significant change	T_mqPA_a08-3
AH08G03660.1	Chr08	6480269	6481246	-	AT1G19190	Lipase			Probable carboxylesterase 2 [Source:Uniprot/SWISSPROT%3BAcc:Q9SX78]	-	GO:0008152;GO:0016787	no significant change	T_mqPA_a08-3
AH08G03760.1	Chr08	6588037	6594882	+	AT5G42870	TAG Synthesis|Eukaryotic Phospholipid Synthesis			Phosphatidate phosphatase PAH2 [Source:Uniprot/SWISSPROT%3BAcc:Q9FMN2]	K15728(LPIN; phosphatidate phosphatase LPIN [EC:3.1.3.4])	-	no significant change	T_mqPA_a08-3
AH08G03800.1	Chr08	6621792	6626566	-	AT3G19240	Lipid Signaling			Vacuolar import/degradation%2C Vid27-related protein [Source:TAIR%3BAcc:AT4G33400]	-	-	down-regulated	T_mqPA_a08-3
AH08G04000.1	Chr08	6937003	6939422	-	AT5G23940	Cutin Synthesis			HXXXD-type acyl-transferase family protein [Source:TAIR%3BAcc:AT5G42830]	-	GO:0016747	no significant change	T_mqPA_a08-3
AH08G05450.1	Chr08	9265493	9268942	+	AT1G43800	Plastidial Fatty Acid Synthesis|"Plastidial Glycerolipid, Galactolipid and Sulfolipid Synthesis"	Glyma.13G038700.1.p	palmitoleate biosynthesis II	Acyl-[acyl-carrier-protein] desaturase 6%2C chloroplastic [Source:Uniprot/SWISSPROT%3BAcc:Q84VY3]	K03921(FAB2, SSI2, desA1; acyl-[acyl-carrier-protein] desaturase [EC:1.14.19.2 1.14.19.11 1.14.19.26])	GO:0006631;GO:0045300;GO:0055114	no significant change	T_mqPA_a08-3
AH08G05460.1	Chr08	9295454	9300266	+	AT1G43800	Plastidial Fatty Acid Synthesis|"Plastidial Glycerolipid, Galactolipid and Sulfolipid Synthesis"	Glyma.13G038700.1.p	palmitoleate biosynthesis II	Acyl-[acyl-carrier-protein] desaturase 6%2C chloroplastic [Source:Uniprot/SWISSPROT%3BAcc:Q84VY3]	K03921(FAB2, SSI2, desA1; acyl-[acyl-carrier-protein] desaturase [EC:1.14.19.2 1.14.19.11 1.14.19.26])	GO:0006631;GO:0045300;GO:0055114	no significant change	T_mqPA_a08-3
AH08G05490.1	Chr08	9353523	9358908	+	AT1G43800	Plastidial Fatty Acid Synthesis|"Plastidial Glycerolipid, Galactolipid and Sulfolipid Synthesis"	Glyma.13G038700.1.p	palmitoleate biosynthesis II	Acyl-[acyl-carrier-protein] desaturase 6%2C chloroplastic [Source:Uniprot/SWISSPROT%3BAcc:Q84VY3]	K03921(FAB2, SSI2, desA1; acyl-[acyl-carrier-protein] desaturase [EC:1.14.19.2 1.14.19.11 1.14.19.26])	GO:0006631;GO:0045300;GO:0055114	no significant change	T_mqPA_a08-3
AH08G05850.1	Chr08	9923033	9929491	+			Glyma.02G052000.1.p	phospholipid biosynthesis II	Probable methyltransferase PMT25 [Source:Uniprot/SWISSPROT%3BAcc:Q0WT31]	-	GO:0008168	no significant change	T_mqPA_a08-3
AH08G06130.1	Chr08	10442717	10449095	+	AT1G77590	Plastidial Fatty Acid Synthesis|"Plastidial Glycerolipid, Galactolipid and Sulfolipid Synthesis"	Glyma.06G112900.1.p	phosphatidylcholine acyl editing	Long chain acyl-CoA synthetase 9%2C chloroplastic [Source:Uniprot/SWISSPROT%3BAcc:Q9CAP8]	K01897(ACSL, fadD; long-chain acyl-CoA synthetase [EC:6.2.1.3])	GO:0003824;GO:0008152	no significant change	T_mqPA_a08-3
AH08G06150.1	Chr08	10494276	10502072	+	AT1G77590	Plastidial Fatty Acid Synthesis|"Plastidial Glycerolipid, Galactolipid and Sulfolipid Synthesis"	Glyma.06G112900.1.p	phosphatidylcholine acyl editing	Long chain acyl-CoA synthetase 9%2C chloroplastic [Source:Uniprot/SWISSPROT%3BAcc:Q9CAP8]	K01897(ACSL, fadD; long-chain acyl-CoA synthetase [EC:6.2.1.3])	GO:0003824;GO:0008152	no significant change	T_mqPA_a08-3
AH08G06190.1	Chr08	10550359	10553279	-			Glyma.13G078900.1.p	plant sterol biosynthesis	Photosystem II 22 kDa protein%2C chloroplastic [Source:Uniprot/SWISSPROT%3BAcc:Q9XF91]	K03542(psbS; photosystem II 22kDa protein)	-	down-regulated	T_mqPA_a08-3
AH08G07070.1	Chr08	11813649	11817154	+			Glyma.04G252900.1.p	biotin-carboxyl carrier protein assembly	Biotin--protein ligase 1%2C chloroplastic [Source:Uniprot/SWISSPROT%3BAcc:Q9SL92]	K01942(HLCS; biotin--protein ligase [EC:6.3.4.9 6.3.4.10 6.3.4.11 6.3.4.15])	GO:0006464;GO:0004077	no significant change	T_mqPA_a08-3
AH08G07140.1	Chr08	11952456	11957644	+	AT1G10900	Lipid Signaling	Glyma.02G163800.1.p	3-phosphoinositide biosynthesis	Phosphatidylinositol 4-phosphate 5-kinase 1 [Source:Uniprot/SWISSPROT%3BAcc:Q56YP2]	-	GO:0016307;GO:0046488	no significant change	T_mqPA_a08-3
AH08G07710.1	Chr08	12730416	12743928	-	AT1G36160	Cuticular Wax Synthesis	Glyma.04G104900.1.p	superpathway of fatty acid biosynthesis II (plant)	Acetyl-CoA carboxylase 1 [Source:Uniprot/SWISSPROT%3BAcc:Q38970]	K11262(ACACA; acetyl-CoA carboxylase / biotin carboxylase 1 [EC:6.4.1.2 6.3.4.14])	GO:0004075;GO:0005524;GO:0046872;GO:0016874;GO:0003989;GO:0006633	no significant change	T_mqPA_a08-3
AH08G08900.1	Chr08	14761707	14766448	-	AT3G23840	Cuticular Wax Synthesis			Protein ECERIFERUM 1 [Source:Uniprot/SWISSPROT%3BAcc:Q39048]	-	GO:0016747	no significant change	T_mqPA_a08-3
AH08G08940.1	Chr08	14799963	14806562	+	AT1G01120	Fatty Acid Elongation and Cuticular Wax Synthesis|Aliphatic Suberin Synthesis	Glyma.02G001500.1.p	very long chain fatty acid biosynthesis I	3-ketoacyl-CoA synthase 4 [Source:Uniprot/SWISSPROT%3BAcc:Q9LN49]	K15397(KCS; 3-ketoacyl-CoA synthase [EC:2.3.1.199])	GO:0005506;GO:0016226;GO:0051536;GO:0006633;GO:0016020;GO:0016747	no significant change	T_mqPA_a08-3
AH08G09770.1	Chr08	16278360	16278860	-	AT2G25890	TAG Synthesis			Oleosin family protein [Source:TAIR%3BAcc:AT2G25890]	-	GO:0012511;GO:0016021	no significant change	T_mqPA_a08-3
AH08G10610.1	Chr08	17394573	17399398	-	AT1G10090	Lipase			CSC1-like protein RXW8 [Source:Uniprot/SWISSPROT%3BAcc:F4IBD7]	-	GO:0016020	no significant change	T_mqPA_a08-3
AH08G11650.1	Chr08	18802940	18807812	+	AT4G36480	Sphingolipid Synthesis	Glyma.14G085100.1.p	sphingolipid biosynthesis (plants)	Long chain base biosynthesis protein 1 [Source:Uniprot/SWISSPROT%3BAcc:Q94IB8]	K00654(SPT; serine palmitoyltransferase [EC:2.3.1.50])	GO:0009058;GO:0030170	no significant change	T_mqPA_a08-3
AH08G11840.1	Chr08	20109627	20123465	+	AT1G49340	Lipid Signaling	Glyma.04G013900.1.p	3-phosphoinositide biosynthesis	Phosphatidylinositol 4-kinase alpha 1 [Source:Uniprot/SWISSPROT%3BAcc:Q9SXA1]	K00888(PI4KA; phosphatidylinositol 4-kinase A [EC:2.7.1.67])	GO:0046854;GO:0048015;GO:0016301	no significant change	T_mqPA_a08-3
AH08G12920.1	Chr08	25111590	25113261	+			Glyma.16G075500.1.p	sulfolipid biosynthesis	UDP-Glycosyltransferase superfamily protein [Source:TAIR%3BAcc:AT5G59070]	-	-	no significant change	Not in QTL
AH08G13590.1	Chr08	25865582	25869040	-	AT1G55020	Lipid Signaling			Linoleate 9S-lipoxygenase 1 [Source:Uniprot/SWISSPROT%3BAcc:Q06327]	K15718(LOX1_5; linoleate 9S-lipoxygenase [EC:1.13.11.58])	GO:0016702;GO:0046872;GO:0055114;GO:0005515;GO:0016491	down-up-regulated	Not in QTL
AH08G13670.1	Chr08	26055091	26061770	-	AT1G13210	Miscellaneous: lipid related			Putative phospholipid-transporting ATPase 4 [Source:Uniprot/SWISSPROT%3BAcc:Q9LNQ4]	K01530	GO:0000287;GO:0004012;GO:0005524;GO:0015914;GO:0016021	down-regulated	Not in QTL
AH08G13880.1	Chr08	26324958	26330630	-	AT1G12570	Cutin Synthesis|Aliphatic Suberin Synthesis	Glyma.01G048800.1.p	cutin biosynthesis	Protein HOTHEAD [Source:Uniprot/SWISSPROT%3BAcc:Q9S746]	K15403(ACE, HTH; fatty acid omega-hydroxy dehydrogenase [EC:1.1.-.-])	GO:0010430;GO:0016614;GO:0050660;GO:0055114	down-regulated	Not in QTL
AH08G13990.1	Chr08	26448643	26451677	-	AT1G52570	Lipid Signaling|Phospholipase|Lipase	Glyma.01G162100.1.p	superpathway of choline biosynthesis	Phospholipase D epsilon [Source:Uniprot/SWISSPROT%3BAcc:Q9C888]	-	GO:0003824;GO:0005515	no significant change	Not in QTL
AH08G14400.1	Chr08	27500567	27505814	-	AT1G01120	Fatty Acid Elongation and Cuticular Wax Synthesis|Aliphatic Suberin Synthesis	Glyma.02G001500.1.p	very long chain fatty acid biosynthesis I	3-ketoacyl-CoA synthase 4 [Source:Uniprot/SWISSPROT%3BAcc:Q9LN49]	K15397(KCS; 3-ketoacyl-CoA synthase [EC:2.3.1.199])	GO:0006633;GO:0016020;GO:0016747	no significant change	Not in QTL
AH08G15070.1	Chr08	28450811	28453588	-	AT3G45770	Mitochondrial Fatty Acid and Lipoic Acid Synthesis			Probable trans-2-enoyl-CoA reductase%2C mitochondrial [Source:Uniprot/SWISSPROT%3BAcc:Q8LCU7]	K07512(MECR, NRBF1; mitochondrial trans-2-enoyl-CoA reductase [EC:1.3.1.38])	GO:0055114;GO:0008270;GO:0016491	no significant change	Not in QTL
AH08G15430.1	Chr08	28965609	28971185	+	AT1G17840	Cutin Synthesis|Cuticular Wax Synthesis|Aliphatic Suberin Synthesis			ABC transporter G family member 3 [Source:Uniprot/SWISSPROT%3BAcc:Q9ZUU9]	-	GO:0016020;GO:0005524;GO:0016887	no significant change	Not in QTL
AH08G15470.1	Chr08	29057657	29060993	-	AT1G51680	Aromatic Suberin Synthesis	Glyma.08G329700.1.p	phosphatidylcholine acyl editing	4-coumarate--CoA ligase-like 7 [Source:Uniprot/SWISSPROT%3BAcc:Q9M0X9]	K01904(4CL; 4-coumarate--CoA ligase [EC:6.2.1.12])	GO:0003824;GO:0008152	no significant change	Not in QTL
AH08G15780.1	Chr08	29468940	29471241	-	AT1G58725	GDSL|Lipase			GDSL-like Lipase/Acylhydrolase superfamily protein [Source:TAIR%3BAcc:AT5G22810]	-	GO:0016788	no significant change	Not in QTL
AH08G16460.1	Chr08	30124065	30128457	-	AT3G44540	Cuticular Wax Synthesis|Aliphatic Suberin Synthesis	Glyma.08G233200.1.p	wax esters biosynthesis I	Probable fatty acyl-CoA reductase 4 [Source:Uniprot/SWISSPROT%3BAcc:Q9LXN3]	K13356(FAR; alcohol-forming fatty acyl-CoA reductase [EC:1.2.1.84])	GO:0080019	no significant change	T_mqLA_a08
AH08G16500.1	Chr08	30198376	30204052	-	AT5G22420	Cuticular Wax Synthesis			Fatty acyl-CoA reductase 1 [Source:Uniprot/SWISSPROT%3BAcc:Q39152]	K13356(FAR; alcohol-forming fatty acyl-CoA reductase [EC:1.2.1.84])	GO:0080019	no significant change	T_mqLA_a08
AH08G16510.1	Chr08	30204443	30214029	-	AT3G11980	Cuticular Wax Synthesis	Glyma.08G233200.1.p	wax esters biosynthesis I	Fatty acyl-CoA reductase 3 [Source:Uniprot/SWISSPROT%3BAcc:Q93ZB9]	K13356(FAR; alcohol-forming fatty acyl-CoA reductase [EC:1.2.1.84])	GO:0080019	no significant change	T_mqLA_a08
AH08G16640.1	Chr08	30400224	30406247	+			Glyma.02G070900.1.p	plant sterol biosynthesis	Homeodomain-like superfamily protein [Source:TAIR%3BAcc:AT3G04030]	-	-	up-down-regulated	T_mqLA_a08
AH08G16700.1	Chr08	30459434	30461086	-	AT5G43280	beta-Oxidation			delta(3%2C5)%2Cdelta(2%2C4)-dienoyl-CoA isomerase 1 [Source:TAIR%3BAcc:AT5G43280]	K12663(ECH1; Delta(3,5)-Delta(2,4)-dienoyl-CoA isomerase [EC:5.3.3.-])	GO:0003824;GO:0008152	no significant change	T_mqLA_a08
AH08G16730.1	Chr08	30488731	30491921	+	AT1G12640	TAG Synthesis|Eukaryotic Phospholipid Synthesis	Glyma.05G049500.1.p	phosphatidylcholine acyl editing	Lysophospholipid acyltransferase 1 [Source:Uniprot/SWISSPROT%3BAcc:F4IDU4]	K13519(LPT1, ALE1; lysophospholipid acyltransferase [EC:2.3.1.51 2.3.1.23 2.3.1.-])	-	no significant change	T_mqLA_a08
AH08G17320.1	Chr08	31241036	31245116	-			Glyma.16G075500.1.p	sulfolipid biosynthesis	UDP-Glycosyltransferase superfamily protein [Source:TAIR%3BAcc:AT4G19460]	-	-	down-up-down-regulated	T_mqLA_a08
AH08G17330.1	Chr08	31246410	31247758	+	AT4G15440	Lipid Signaling			Probable inactive linolenate hydroperoxide lyase [Source:Uniprot/SWISSPROT%3BAcc:B3LF83]	K10528(HPL; hydroperoxide lyase [EC:4.1.2.-])	GO:0005506;GO:0016705;GO:0020037;GO:0055114;GO:0004497	no significant change	T_mqLA_a08
AH08G18340.1	Chr08	32581922	32583393	-	AT4G28110	Cuticular Wax Synthesis			MYB-like 102 [Source:TAIR%3BAcc:AT4G21440]	K09422	-	no significant change	Not in QTL
AH08G18390.1	Chr08	32676273	32683522	+	AT2G20900	Lipid Signaling	Glyma.06G254900.1.p	phosphatidate metabolism, as a signaling molecule	Diacylglycerol kinase 5 [Source:Uniprot/SWISSPROT%3BAcc:Q9C5E5]	-	GO:0016301;GO:0004143;GO:0007205	down-regulated	Not in QTL
AH08G18640.1	Chr08	33021776	33025321	+	AT2G20860	Mitochondrial Fatty Acid and Lipoic Acid Synthesis			Lipoyl synthase%2C mitochondrial [Source:Uniprot/SWISSPROT%3BAcc:Q9ZWT1]	K03644(lipA; lipoyl synthase [EC:2.8.1.8])	GO:0003824;GO:0051536;GO:0009107;GO:0016992;GO:0051539	down-regulated	Not in QTL
AH08G19140.1	Chr08	33797961	33807234	-			Glyma.06G291300.1.p	triacylglycerol biosynthesis	O-acyltransferase (WSD1-like) family protein [Source:TAIR%3BAcc:AT5G53390]	-	GO:0004144;GO:0045017	no significant change	Not in QTL
AH08G19270.1	Chr08	34017491	34028746	-	AT1G13210	Miscellaneous: lipid related			Phospholipid-transporting ATPase 2 [Source:Uniprot/SWISSPROT%3BAcc:P98205]	K01530	GO:0000166;GO:0046872;GO:0000287;GO:0004012;GO:0005524;GO:0015914;GO:0016021	no significant change	Not in QTL
AH08G22420.1	Chr08	38809621	38814420	-	AT1G31770	Cuticular Wax Synthesis			ABC transporter G family member 9 [Source:Uniprot/SWISSPROT%3BAcc:Q9SZR9]	-	GO:0005524;GO:0016887;GO:0016020	no significant change	Not in QTL
AH08G23230.1	Chr08	40244618	40257877	+	AT1G52570	Lipid Signaling|Phospholipase|Lipase	Glyma.01G162100.1.p	superpathway of choline biosynthesis	Phospholipase D alpha 1 [Source:Uniprot/SWISSPROT%3BAcc:Q38882]	-	GO:0005515;GO:0003824	no significant change	Not in QTL
AH08G23260.1	Chr08	40276537	40277466	-	AT3G07450	Cuticular Wax Synthesis			Bifunctional inhibitor/lipid-transfer protein/seed storage 2S albumin superfamily protein [Source:TAIR%3BAcc:AT3G52130]	-	-	no significant change	Not in QTL
AH08G23860.1	Chr08	41197466	41199715	-	AT1G01280	Cutin Synthesis	Glyma.03G189900.1.p	&omega;- hydroxylation of laurate	Cytochrome P450 71A22 [Source:Uniprot/SWISSPROT%3BAcc:Q9STL1]	-	GO:0005506;GO:0016705;GO:0020037;GO:0055114	no significant change	Not in QTL
AH08G24110.1	Chr08	41602274	41607010	-	AT1G09390	GDSL|Lipase			GDSL esterase/lipase At1g54790 [Source:Uniprot/SWISSPROT%3BAcc:Q3ECP6]	-	GO:0016788	no significant change	Not in QTL
AH08G24330.1	Chr08	41838199	41841205	+	AT2G44290	Cuticular Wax Synthesis			Bifunctional inhibitor/lipid-transfer protein/seed storage 2S albumin superfamily protein [Source:TAIR%3BAcc:AT2G44300]	-	GO:0006869;GO:0008289	no significant change	Not in QTL
AH08G24530.1	Chr08	42267923	42275381	-	AT1G13210	Miscellaneous: lipid related			Phospholipid-transporting ATPase 1 [Source:Uniprot/SWISSPROT%3BAcc:P98204]	K14802	GO:0000166;GO:0046872;GO:0000287;GO:0004012;GO:0005524;GO:0015914;GO:0016021	no significant change	Not in QTL
AH08G25180.1	Chr08	43372326	43380836	-	AT1G10900	Lipid Signaling	Glyma.02G163800.1.p	3-phosphoinositide biosynthesis	Phosphatidylinositol 4-phosphate 5-kinase 6 [Source:Uniprot/SWISSPROT%3BAcc:Q9SFB8]	-	GO:0016307;GO:0046488	no significant change	Not in QTL
AH08G25240.1	Chr08	43426522	43439101	+	AT1G23240	TAG Synthesis|Lipase			Probable peroxygenase 5 [Source:Uniprot/SWISSPROT%3BAcc:Q9CAB8]	-	-	no significant change	Not in QTL
AH08G25600.1	Chr08	43934991	43937328	+	AT1G13280	Lipid Signaling			Allene oxide cyclase 4%2C chloroplastic [Source:Uniprot/SWISSPROT%3BAcc:Q93ZC5]	K10525(AOC; allene oxide cyclase [EC:5.3.99.6])	GO:0009507;GO:0016853	no significant change	Not in QTL
AH08G25610.1	Chr08	43939518	43949222	-			Glyma.04G132000.1.p	phospholipid biosynthesis II	Probable choline kinase 2 [Source:Uniprot/SWISSPROT%3BAcc:Q8L518]	-	GO:0016773	down-regulated	Not in QTL
AH08G25670.1	Chr08	44108658	44110610	+	AT1G63380	Mitochondrial Fatty Acid and Lipoic Acid Synthesis	Glyma.02G157200.1.p	fatty acid elongation -- saturated	Short-chain dehydrogenase reductase 2a [Source:Uniprot/SWISSPROT%3BAcc:Q9SCU0]	-	-	no significant change	Not in QTL
AH08G26000.1	Chr08	44598255	44602727	+	AT5G14930	TAG Degradation|Miscellaneous: lipid related			Senescence-associated carboxylesterase 101 [Source:Uniprot/SWISSPROT%3BAcc:Q4F883]	-	GO:0006629	down-up-down-regulated	Not in QTL
AH08G26040.1	Chr08	44652963	44659568	-			Glyma.08G076400.1.p	superpathway of choline biosynthesis	Serine decarboxylase [Source:Uniprot/SWISSPROT%3BAcc:Q9MA74]	K01590(hdc, HDC; histidine decarboxylase [EC:4.1.1.22])	GO:0016831;GO:0019752;GO:0030170	no significant change	Not in QTL
AH08G26460.1	Chr08	45231241	45239520	-	AT2G13820	Cuticular Wax Synthesis			Non-specific lipid-transfer protein-like protein At5g64080 [Source:Uniprot/SWISSPROT%3BAcc:Q8VYI9]	-	GO:0006869;GO:0008289	down-regulated	Not in QTL
AH08G27610.1	Chr08	46794747	46799089	+	AT1G52460	Phospholipase|Lipase			alpha/beta-Hydrolases superfamily protein [Source:TAIR%3BAcc:AT5G20060]	K06130(LYPLA2; lysophospholipase II [EC:3.1.1.5])	GO:0016787	down-up-down-regulated	Not in QTL
AH08G27860.1	Chr08	47138286	47139623	-	AT1G15360	Cutin Synthesis|Cuticular Wax Synthesis			Ethylene-responsive mRNAion factor SHINE 3 [Source:Uniprot/SWISSPROT%3BAcc:Q3E958]	-	GO:0003700;GO:0006355	no significant change	Not in QTL
AH08G27870.1	Chr08	47154129	47168910	+	AT1G52570	Lipid Signaling|Phospholipase|Lipase	Glyma.06G068600.1.p	superpathway of choline biosynthesis	Phospholipase D alpha 1 [Source:Uniprot/SWISSPROT%3BAcc:Q38882]	-	GO:0005515;GO:0003824	no significant change	Not in QTL
AH08G28500.1	Chr08	48047224	48058107	-	AT3G52430	Lipase			Lipase-like PAD4 [Source:Uniprot/SWISSPROT%3BAcc:Q9S745]	-	GO:0006629	down-up-regulated	Not in QTL
AH08G28630.1	Chr08	48241629	48246880	+	AT5G64440	Lipid Signaling			Fatty acid amide hydrolase [Source:Uniprot/SWISSPROT%3BAcc:Q7XJJ7]	-	GO:0004040	no significant change	Not in QTL
AH08G28930.1	Chr08	48570981	48576244	-	AT1G21980	Lipid Signaling	Glyma.02G163800.1.p	3-phosphoinositide biosynthesis	Phosphatidylinositol 4-phosphate 5-kinase 1 [Source:Uniprot/SWISSPROT%3BAcc:Q56YP2]	-	GO:0016307;GO:0046488	no significant change	Not in QTL
AH08G29070.1	Chr08	48738116	48748513	+	AT1G29670	GDSL|Lipase			GDSL esterase/lipase At5g08460 [Source:Uniprot/SWISSPROT%3BAcc:Q9FNP2]	-	GO:0016788	down-regulated	Not in QTL
AH08G30330.1	Chr08	50522644	50527082	+			Glyma.04G197400.1.p	superpathway of fatty acid biosynthesis II (plant)	Palmitoyl-acyl carrier protein thioesterase%2C chloroplastic [Source:Uniprot/SWISSPROT%3BAcc:Q9SJE2]	K10781(FATB; fatty acyl-ACP thioesterase B [EC:3.1.2.14 3.1.2.21])	GO:0006633;GO:0016790	no significant change	Not in QTL
AH08G30380.1	Chr08	50579941	50582789	+	AT1G07230	Plastidial Glycerolipid, Galactolipid and Sulfolipid Synthesis|Phospholipase|Lipase			Non-specific phospholipase C6 [Source:Uniprot/SWISSPROT%3BAcc:Q8H965]	K01114(plcC; phospholipase C [EC:3.1.4.3])	GO:0016788	down-regulated	Not in QTL
AH08G31050.1	Chr08	51285611	51294492	+	AT1G13210	Miscellaneous: lipid related			Putative phospholipid-transporting ATPase 9 [Source:Uniprot/SWISSPROT%3BAcc:Q9SX33]	K01530	GO:0000287;GO:0004012;GO:0005524;GO:0015914;GO:0016021	no significant change	Not in QTL
AH08G31300.1	Chr08	51566575	51568517	-	AT1G29660	GDSL|Lipase			GDSL esterase/lipase At1g74460 [Source:Uniprot/SWISSPROT%3BAcc:Q9CA68]	-	GO:0016788	no significant change	Not in QTL
AH08G31370.1	Chr08	51624201	51628508	+			Glyma.02G002900.1.p	phospholipid biosynthesis II	Probable methyltransferase PMT2 [Source:Uniprot/SWISSPROT%3BAcc:B9DFI7]	-	GO:0008168	down-up-regulated	Not in QTL
AH09G00160.1	Chr09	451832	454402	+	AT2G15230	TAG Degradation|Lipase			Triacylglycerol lipase 2 [Source:Uniprot/SWISSPROT%3BAcc:Q67ZU1]	-	GO:0006629	no significant change	Not in QTL
AH09G00490.1	Chr09	746696	751674	-	AT5G41040	Aliphatic Suberin Synthesis|Aromatic Suberin Synthesis			Shikimate O-hydroxycinnamoyltransferase [Source:Uniprot/SWISSPROT%3BAcc:Q9FI78]	K13065(E2.3.1.133, HCT; shikimate O-hydroxycinnamoyltransferase [EC:2.3.1.133])	GO:0016747	down-up-regulated	Not in QTL
AH09G00610.1	Chr09	840914	846915	+	AT1G62640	Plastidial Fatty Acid Synthesis	Glyma.09G277400.1.p	superpathway of fatty acid biosynthesis II (plant)	3-oxoacyl-[acyl-carrier-protein] synthase III%2C chloroplastic [Source:Uniprot/SWISSPROT%3BAcc:P49243]	K00648(fabH; 3-oxoacyl-[acyl-carrier-protein] synthase III [EC:2.3.1.180])	GO:0004315;GO:0006633	no significant change	Not in QTL
AH09G00650.1	Chr09	874286	877100	+			Glyma.07G022900.1.p	phospholipid biosynthesis II	Phosphatidyl-N-methylethanolamine N-methyltransferase [Source:Uniprot/SWISSPROT%3BAcc:Q9SAH5]	K00550(OPI3; methylene-fatty-acyl-phospholipid synthase [EC:2.1.1.16])	GO:0006644;GO:0008170	no significant change	Not in QTL
AH09G01160.1	Chr09	1431943	1436852	+	AT3G15820	TAG Synthesis	Glyma.07G029800.1.p	diacylglycerol biosynthesis (PUFA enrichment in oilseed)	Phosphatidylcholine:diacylglycerol cholinephosphotransferase 1 [Source:Uniprot/SWISSPROT%3BAcc:Q9LVZ7]	-	-	no significant change	Not in QTL
AH09G01180.1	Chr09	1444992	1448142	+	AT1G06080	Miscellaneous: lipid related	Glyma.07G030000.1.p	glycolipid desaturation	Palmitoyl-monogalactosyldiacylglycerol delta-7 desaturase%2C chloroplastic [Source:Uniprot/SWISSPROT%3BAcc:Q949X0]	K00507(SCD, desC; stearoyl-CoA desaturase (Delta-9 desaturase) [EC:1.14.19.1])	GO:0016717;GO:0055114;GO:0006629	down-up-down-regulated	Not in QTL
AH09G02470.1	Chr09	2911077	2918691	+			Glyma.07G019100.1.p	phosphatidylcholine acyl editing	Malonate--CoA ligase [Source:Uniprot/SWISSPROT%3BAcc:Q8H151]	K18660(ACSF3; malonyl-CoA/methylmalonyl-CoA synthetase [EC:6.2.1.-])	GO:0003824;GO:0008152	up-down-regulated	Not in QTL
AH09G03120.1	Chr09	3888437	3891289	-	AT1G06990	GDSL|Lipase			GDSL esterase/lipase APG [Source:Uniprot/SWISSPROT%3BAcc:Q9LU14]	-	GO:0016788	no significant change	Not in QTL
AH09G03130.1	Chr09	3910393	3914612	-	AT1G06990	GDSL|Lipase			GDSL esterase/lipase APG [Source:Uniprot/SWISSPROT%3BAcc:Q9LU14]	-	GO:0016788	no significant change	Not in QTL
AH09G04360.1	Chr09	5781746	5788722	+	AT1G52570	Lipid Signaling|Phospholipase|Lipase	Glyma.01G162100.1.p	superpathway of choline biosynthesis	Phospholipase D epsilon [Source:Uniprot/SWISSPROT%3BAcc:Q9C888]	-	GO:0003824	no significant change	Not in QTL
AH09G04760.1	Chr09	6256180	6266983	+	AT1G12570	Cutin Synthesis|Aliphatic Suberin Synthesis	Glyma.01G048800.1.p	cutin biosynthesis	Protein HOTHEAD [Source:Uniprot/SWISSPROT%3BAcc:Q9S746]	K15403(ACE, HTH; fatty acid omega-hydroxy dehydrogenase [EC:1.1.-.-])	GO:0016614;GO:0055114;GO:0050660;GO:0010430	down-regulated	Not in QTL
AH09G05740.1	Chr09	7723047	7730320	+	AT1G13210	Miscellaneous: lipid related			Putative phospholipid-transporting ATPase 4 [Source:Uniprot/SWISSPROT%3BAcc:Q9LNQ4]	K01530	GO:0000166;GO:0046872;GO:0000287;GO:0004012;GO:0005524;GO:0015914;GO:0016021	no significant change	Not in QTL
AH09G05780.1	Chr09	7759678	7761909	-	AT2G44170	Miscellaneous: lipid related			Glycylpeptide N-tetradecanoyltransferase 1 [Source:Uniprot/SWISSPROT%3BAcc:Q9LTR9]	K00671	GO:0004379;GO:0006499	no significant change	Not in QTL
AH09G05790.1	Chr09	7764737	7777719	-	AT1G55020	Lipid Signaling			Linoleate 9S-lipoxygenase 1 [Source:Uniprot/SWISSPROT%3BAcc:Q06327]	K15718(LOX1_5; linoleate 9S-lipoxygenase [EC:1.13.11.58])	GO:0000786;GO:0003677;GO:0005634;GO:0006334;GO:0016702;GO:0046872;GO:0055114;GO:0016491;GO:0005515	no significant change	Not in QTL
AH09G05810.1	Chr09	7788264	7796184	+	AT1G17420	Lipid Signaling			Linoleate 9S-lipoxygenase 1 [Source:Uniprot/SWISSPROT%3BAcc:Q06327]	K15718(LOX1_5; linoleate 9S-lipoxygenase [EC:1.13.11.58])	GO:0016702;GO:0046872;GO:0055114;GO:0005515;GO:0016491	no significant change	Not in QTL
AH09G05950.1	Chr09	7952901	7956533	+	AT1G02660	Miscellaneous: lipid related|Lipid acylhydrolase|Lipase			alpha/beta-Hydrolases superfamily protein [Source:TAIR%3BAcc:AT1G02660]	-	GO:0006629	no significant change	Not in QTL
AH09G05980.1	Chr09	7985206	7990420	+	AT1G21920	Lipid Signaling	Glyma.01G094800.1.p	3-phosphoinositide biosynthesis	Histone H3 K4-specific methyltransferase SET7/9 family protein [Source:TAIR%3BAcc:AT4G17080]	-	-	no significant change	Not in QTL
AH09G06480.1	Chr09	8593872	8596184	+	AT2G44810	Lipid Signaling|Phospholipase|Galactolipid degradation|Lipase	Glyma.01G205900.1.p	phosphatidylcholine acyl editing	alpha/beta-Hydrolases superfamily protein [Source:TAIR%3BAcc:AT2G44810]	K16818(DAD1; phospholipase A1 [EC:3.1.1.32])	GO:0006629	no significant change	Not in QTL
AH09G06730.1	Chr09	8913116	8925430	-	AT1G17420	Lipid Signaling			Linoleate 9S-lipoxygenase 5%2C chloroplastic [Source:Uniprot/SWISSPROT%3BAcc:Q9LUW0]	K00454(LOX2S; lipoxygenase [EC:1.13.11.12])	GO:0005515;GO:0016702;GO:0046872;GO:0055114;GO:0016491	no significant change	Not in QTL
AH09G06910.1	Chr09	9155362	9161605	-	AT1G07230	Plastidial Glycerolipid, Galactolipid and Sulfolipid Synthesis|Phospholipase|Lipase			Non-specific phospholipase C3 [Source:Uniprot/SWISSPROT%3BAcc:Q9SRQ6]	K01114(plcC; phospholipase C [EC:3.1.4.3])	GO:0016788	no significant change	Not in QTL
AH09G06920.1	Chr09	9194313	9202267	-	AT2G30650	beta-Oxidation			3-hydroxyisobutyryl-CoA hydrolase 1 [Source:Uniprot/SWISSPROT%3BAcc:Q9LKJ1]	K05605(HIBCH; 3-hydroxyisobutyryl-CoA hydrolase [EC:3.1.2.4])	GO:0003860	down-up-regulated	Not in QTL
AH09G06940.1	Chr09	9213817	9229407	+	AT3G03520	Plastidial Glycerolipid, Galactolipid and Sulfolipid Synthesis|Phospholipase|Lipase			Non-specific phospholipase C3 [Source:Uniprot/SWISSPROT%3BAcc:Q9SRQ6]	K01114(plcC; phospholipase C [EC:3.1.4.3])	GO:0016788	down-regulated	Not in QTL
AH09G07910.1	Chr09	10624691	10633224	-			Glyma.03G189900.1.p	&omega;- hydroxylation of laurate	Cytochrome P450 82G1 [Source:Uniprot/SWISSPROT%3BAcc:Q9LSF8]	K17961(CYP82G1; cytochrome P450, family 82, subfamily G, polypeptide 1 [EC:1.14.-.-])	GO:0005506;GO:0016705;GO:0020037;GO:0055114	no significant change	T_mqSA_a09-3|T_mqSA_a09-5|T_mqAA_a09-2|T_eqGA201_i-5
AH09G07940.1	Chr09	10839958	10843393	+	AT2G40890	Aromatic Suberin Synthesis	Glyma.10G296400.1.p	&omega;- hydroxylation of laurate	Cytochrome P450 82C4 [Source:Uniprot/SWISSPROT%3BAcc:Q9SZ46]	-	GO:0005506;GO:0016705;GO:0020037;GO:0055114	no significant change	T_mqSA_a09-3|T_mqSA_a09-5|T_mqAA_a09-2|T_eqGA201_i-5
AH09G08070.1	Chr09	11063191	11066057	+	AT1G01280	Cutin Synthesis	Glyma.12G160400.1.p	&omega;-hydroxylation of caprate and laurate	Cytochrome P450 82C4 [Source:Uniprot/SWISSPROT%3BAcc:Q9SZ46]	-	GO:0005506;GO:0016705;GO:0020037;GO:0055114	no significant change	T_mqSA_a09-3|T_mqSA_a09-5|T_mqAA_a09-2|T_eqGA201_i-5
AH09G08690.1	Chr09	12075598	12077638	+	AT2G29980	TAG Synthesis|Eukaryotic Phospholipid Synthesis	Glyma.01G120400.1.p	crepenynate biosynthesis	Omega-6 fatty acid desaturase%2C endoplasmic reticulum [Source:Uniprot/SWISSPROT%3BAcc:P46313]	K10256(FAD2; omega-6 fatty acid desaturase / acyl-lipid omega-6 desaturase (Delta-12 desaturase) [EC:1.14.19.6 1.14.19.22])	GO:0006629;GO:0016717;GO:0055114	no significant change	T_mqSA_a09-3|T_mqSA_a09-5|T_mqAA_a09-2|T_eqGA201_i-5
AH09G09280.1	Chr09	13166403	13175453	+	AT1G77590	Plastidial Fatty Acid Synthesis|"Plastidial Glycerolipid, Galactolipid and Sulfolipid Synthesis"	Glyma.06G112900.1.p	phosphatidylcholine acyl editing	Long chain acyl-CoA synthetase 8 [Source:Uniprot/SWISSPROT%3BAcc:Q9SJD4]	K01897(ACSL, fadD; long-chain acyl-CoA synthetase [EC:6.2.1.3])	GO:0003824;GO:0008152	no significant change	T_mqSA_a09-3|T_mqSA_a09-5|T_mqAA_a09-2|T_eqGA201_i-5
AH09G09570.1	Chr09	13813504	13820575	+	AT3G44830	TAG Synthesis	Glyma.07G036400.1.p	triacylglycerol biosynthesis	Phospholipid:diacylglycerol acyltransferase 1 [Source:Uniprot/SWISSPROT%3BAcc:Q9FNA9]	K00679(E2.3.1.158; phospholipid:diacylglycerol acyltransferase [EC:2.3.1.158])	GO:0006629;GO:0008374	no significant change	T_mqSA_a09-3|T_mqSA_a09-5|T_mqAA_a09-2|T_eqGA201_i-5
AH09G09750.1	Chr09	14201653	14208752	+	AT1G17420	Lipid Signaling			Linoleate 9S-lipoxygenase 1 [Source:Uniprot/SWISSPROT%3BAcc:Q06327]	K15718(LOX1_5; linoleate 9S-lipoxygenase [EC:1.13.11.58])	GO:0016702;GO:0046872;GO:0055114;GO:0005515;GO:0016491	down-regulated	T_mqSA_a09-3|T_mqSA_a09-5|T_mqAA_a09-2|T_eqGA201_i-5
AH09G09760.1	Chr09	14203333	14219410	-	AT1G17420	Lipid Signaling			Linoleate 9S-lipoxygenase 1 [Source:Uniprot/SWISSPROT%3BAcc:Q06327]	K15718(LOX1_5; linoleate 9S-lipoxygenase [EC:1.13.11.58])	GO:0016702;GO:0046872;GO:0055114;GO:0016491;GO:0005515	no significant change	T_mqSA_a09-3|T_mqSA_a09-5|T_mqAA_a09-2|T_eqGA201_i-5
AH09G09800.1	Chr09	14325187	14331960	+	AT1G55020	Lipid Signaling			Linoleate 9S-lipoxygenase 1 [Source:Uniprot/SWISSPROT%3BAcc:Q06327]	K15718(LOX1_5; linoleate 9S-lipoxygenase [EC:1.13.11.58])	GO:0016491;GO:0055114;GO:0016702;GO:0046872;GO:0005515	down-up-regulated	T_mqSA_a09-3|T_mqSA_a09-5|T_mqAA_a09-2|T_eqGA201_i-5
AH09G10130.1	Chr09	14996847	15001796	+	AT3G14075	Miscellaneous: lipid related|Lipid acylhydrolase|Lipase			Mono-/di-acylglycerol lipase%2C N-terminal%3BLipase%2C class 3 [Source:TAIR%3BAcc:AT3G14075]	-	GO:0006629;GO:0016042	down-up-regulated	T_eqGA201_i-5
AH09G10190.1	Chr09	15461419	15469001	+	AT1G17420	Lipid Signaling			Lipoxygenase 3%2C chloroplastic [Source:Uniprot/SWISSPROT%3BAcc:Q9LNR3]	K00454(LOX2S; lipoxygenase [EC:1.13.11.12])	GO:0016702;GO:0046872;GO:0055114;GO:0005515;GO:0016491	no significant change	T_eqGA201_i-5
AH09G10230.1	Chr09	15507660	15512000	+	AT1G01280	Cutin Synthesis	Glyma.03G189900.1.p	&omega;- hydroxylation of laurate	Flavonoid 3'-monooxygenase [Source:Uniprot/SWISSPROT%3BAcc:Q9SD85]	-	GO:0005506;GO:0016705;GO:0020037;GO:0055114	no significant change	T_eqGA201_i-5
AH09G10240.1	Chr09	15522182	15524789	+	AT1G01280	Cutin Synthesis	Glyma.03G189900.1.p	&omega;- hydroxylation of laurate	Flavonoid 3'-monooxygenase [Source:Uniprot/SWISSPROT%3BAcc:Q9SD85]	-	GO:0005506;GO:0016705;GO:0020037;GO:0055114	down-regulated	T_eqGA201_i-5
AH09G11500.1	Chr09	18696409	18698953	+	AT1G01610	Cutin Synthesis|Aliphatic Suberin Synthesis	Glyma.01G113200.1.p	phospholipid biosynthesis II	Probable glycerol-3-phosphate acyltransferase 2 [Source:Uniprot/SWISSPROT%3BAcc:Q9FZ22]	K13508(GPAT; glycerol-3-phosphate acyltransferase [EC:2.3.1.15])	GO:0008152;GO:0016746	no significant change	T_eqGA201_i-5
AH09G12280.1	Chr09	20443676	20449125	+	AT1G30120	Plastidial Fatty Acid Synthesis			Pyruvate dehydrogenase E1 component subunit beta-1%2C mitochondrial [Source:Uniprot/SWISSPROT%3BAcc:Q38799]	-	GO:0004739;GO:0006086	up-down-regulated	T_eqGA201_i-5
AH09G14510.1	Chr09	28705972	28717387	-	AT3G05630	Plastidial Glycerolipid, Galactolipid and Sulfolipid Synthesis|Phospholipase|Lipase	Glyma.09G041400.1.p	superpathway of choline biosynthesis	Phospholipase D p2 [Source:Uniprot/SWISSPROT%3BAcc:Q9M9W8]	-	GO:0003824	no significant change	eqOA181_i-2
AH09G15250.1	Chr09	32083829	32092174	-	AT3G05420	Eukaryotic Phospholipid Synthesis|Miscellaneous: lipid related			Acyl-CoA-binding domain-containing protein 4 [Source:Uniprot/SWISSPROT%3BAcc:Q9MA55]	-	GO:0000062;GO:0005515	no significant change	eqOA181_i-2
AH09G15270.1	Chr09	32358012	32366584	+			Glyma.09G108800.1.p	3-phosphoinositide biosynthesis	Zinc finger%2C RING-type%3BTranscription factor jumonji/aspartyl beta-hydroxylase [Source:TAIR%3BAcc:AT1G09060]	K15601	-	no significant change	eqOA181_i-2
AH09G15630.1	Chr09	34261920	34271764	-	AT1G17420	Lipid Signaling			Linoleate 9S-lipoxygenase 1 [Source:Uniprot/SWISSPROT%3BAcc:Q06327]	K15718(LOX1_5; linoleate 9S-lipoxygenase [EC:1.13.11.58])	GO:0016702;GO:0046872;GO:0055114;GO:0016491;GO:0005515	down-regulated	eqOA181_i-2
AH09G16190.1	Chr09	35660958	35665095	+	AT1G08980	Lipid Signaling			Amidase 1 [Source:Uniprot/SWISSPROT%3BAcc:Q9FR37]	-	GO:0004040	no significant change	Not in QTL
AH09G16570.1	Chr09	38786021	38788556	-	AT1G09390	GDSL|Lipase			GDSL esterase/lipase At1g54790 [Source:Uniprot/SWISSPROT%3BAcc:Q3ECP6]	-	GO:0016788	no significant change	Not in QTL
AH09G17580.1	Chr09	46180394	46186890	-	AT5G41040	Aliphatic Suberin Synthesis|Aromatic Suberin Synthesis			HXXXD-type acyl-transferase family protein [Source:TAIR%3BAcc:AT5G17540]	-	GO:0016747	no significant change	Not in QTL
AH09G18630.1	Chr09	54070314	54073290	+			Glyma.03G006500.1.p	fatty acid elongation -- saturated	NADPH-dependent pterin aldehyde reductase [Source:Uniprot/SWISSPROT%3BAcc:Q9SY73]	-	-	no significant change	Not in QTL
AH09G19070.1	Chr09	59882431	59932471	-			Glyma.20G035300.1.p	plant sterol biosynthesis	Homeodomain-like superfamily protein [Source:TAIR%3BAcc:AT1G69580]	-	-	no significant change	Not in QTL
AH09G19910.1	Chr09	67863394	67867102	-	AT1G06990	GDSL|Lipase			GDSL esterase/lipase At5g33370 [Source:Uniprot/SWISSPROT%3BAcc:Q8LB81]	-	GO:0016788	no significant change	Not in QTL
AH09G21200.1	Chr09	78345718	78351257	+	AT1G17840	Cutin Synthesis|Cuticular Wax Synthesis|Aliphatic Suberin Synthesis			ABC transporter G family member 11 [Source:Uniprot/SWISSPROT%3BAcc:Q8RXN0]	-	GO:0005524;GO:0016887	down-regulated	Not in QTL
AH09G23280.1	Chr09	87457527	87460732	-	AT1G01120	Fatty Acid Elongation and Cuticular Wax Synthesis|Aliphatic Suberin Synthesis	Glyma.02G001500.1.p	very long chain fatty acid biosynthesis I	3-ketoacyl-CoA synthase 11 [Source:Uniprot/SWISSPROT%3BAcc:O48780]	K15397(KCS; 3-ketoacyl-CoA synthase [EC:2.3.1.199])	GO:0006633;GO:0016020;GO:0016747	down-up-regulated	Not in QTL
AH09G24040.1	Chr09	92038365	92041107	+	AT4G28110	Cuticular Wax Synthesis			myb domain protein 15 [Source:TAIR%3BAcc:AT3G23250]	K09422	-	down-regulated	Not in QTL
AH09G24210.1	Chr09	92876843	92882117	+			Glyma.02G002900.1.p	phospholipid biosynthesis II	Probable methyltransferase PMT8 [Source:Uniprot/SWISSPROT%3BAcc:Q940J9]	-	GO:0008168	no significant change	Not in QTL
AH09G24770.1	Chr09	95615648	95619358	-			Glyma.08G076400.1.p	superpathway of choline biosynthesis	Serine decarboxylase [Source:Uniprot/SWISSPROT%3BAcc:Q9MA74]	K01590(hdc, HDC; histidine decarboxylase [EC:4.1.1.22])	GO:0016831;GO:0019752;GO:0030170	down-regulated	Not in QTL
AH09G24830.1	Chr09	95714317	95716215	-			Glyma.08G076400.1.p	superpathway of choline biosynthesis	Serine decarboxylase [Source:Uniprot/SWISSPROT%3BAcc:Q9MA74]	K01590(hdc, HDC; histidine decarboxylase [EC:4.1.1.22])	-	no significant change	Not in QTL
AH09G26070.1	Chr09	101143447	101145830	+	AT1G06250	Lipid Signaling|Lipase	Glyma.02G141900.1.p	phosphatidylcholine acyl editing	Phospholipase A1-IIdelta [Source:Uniprot/SWISSPROT%3BAcc:Q9SJI7]	-	GO:0008970;GO:0006629	down-regulated	T_mqBA_a09-1|T_eqBA220_i-2
AH09G26330.1	Chr09	101740648	101747254	+	AT3G23470	Miscellaneous: lipid related	Glyma.10G189400.1.p	cyclopropane fatty acid (CFA) biosynthesis	Cyclopropane-fatty-acyl-phospholipid synthase [Source:TAIR%3BAcc:AT3G23530]	-	-	no significant change	T_mqBA_a09-1|T_eqBA220_i-2
AH09G26340.1	Chr09	101757024	101765858	+	AT3G23470	Miscellaneous: lipid related	Glyma.10G189400.1.p	cyclopropane fatty acid (CFA) biosynthesis	Cyclopropane-fatty-acyl-phospholipid synthase [Source:TAIR%3BAcc:AT3G23510]	-	GO:0016491;GO:0055114	down-regulated	T_mqBA_a09-1|T_eqBA220_i-2
AH09G26370.1	Chr09	101862952	101869670	+	AT3G23470	Miscellaneous: lipid related	Glyma.10G189400.1.p	cyclopropane fatty acid (CFA) biosynthesis	Cyclopropane-fatty-acyl-phospholipid synthase [Source:TAIR%3BAcc:AT3G23510]	-	-	no significant change	T_mqBA_a09-1|T_eqBA220_i-2
AH09G26400.1	Chr09	102024156	102035637	+	AT3G23510	Miscellaneous: lipid related	Glyma.10G189400.1.p	cyclopropane fatty acid (CFA) biosynthesis	Cyclopropane-fatty-acyl-phospholipid synthase [Source:TAIR%3BAcc:AT3G23530]	-	GO:0016491;GO:0055114	down-regulated	T_mqBA_a09-1|T_eqBA220_i-2
AH09G26410.1	Chr09	102189110	102195332	+	AT3G23470	Miscellaneous: lipid related	Glyma.10G189400.1.p	cyclopropane fatty acid (CFA) biosynthesis	Cyclopropane-fatty-acyl-phospholipid synthase [Source:TAIR%3BAcc:AT3G23530]	-	-	no significant change	T_mqBA_a09-1|T_eqBA220_i-2
AH09G26430.1	Chr09	102273710	102284338	+	AT3G23510	Miscellaneous: lipid related	Glyma.10G189400.1.p	cyclopropane fatty acid (CFA) biosynthesis	Cyclopropane-fatty-acyl-phospholipid synthase [Source:TAIR%3BAcc:AT3G23510]	-	-	up-down-regulated	T_mqBA_a09-1|T_eqBA220_i-2
AH09G26540.1	Chr09	102517843	102521275	+	AT1G70680	TAG Synthesis			Peroxygenase 2 [Source:Uniprot/SWISSPROT%3BAcc:Q9FLN9]	K17991(PXG; peroxygenase [EC:1.11.2.3])	-	down-up-regulated	T_mqBA_a09-1|T_eqBA220_i-2
AH09G26850.1	Chr09	103436610	103440904	+			Glyma.07G220300.1.p	poly-hydroxy fatty acids biosynthesis	cytochrome P450%2C family 87%2C subfamily A%2C polypeptide 6 [Source:TAIR%3BAcc:AT1G64940]	-	GO:0005506;GO:0016705;GO:0020037;GO:0055114	down-up-regulated	T_mqBA_a09-1|T_eqBA220_i-2
AH09G27420.1	Chr09	104506519	104514368	-	AT3G17240	Mitochondrial Fatty Acid and Lipoic Acid Synthesis			Glutathione reductase%2C cytosolic [Source:Uniprot/SWISSPROT%3BAcc:P48641]	K00383(GSR, gor; glutathione reductase (NADPH) [EC:1.8.1.7])	GO:0045454;GO:0055114;GO:0016491	down-up-regulated	T_mqBA_a09-1|T_eqBA220_i-2
AH09G27670.1	Chr09	105056566	105060736	-	AT1G01120	Fatty Acid Elongation and Cuticular Wax Synthesis|Aliphatic Suberin Synthesis	Glyma.02G001500.1.p	very long chain fatty acid biosynthesis I	3-ketoacyl-CoA synthase 17 [Source:Uniprot/SWISSPROT%3BAcc:Q5XEP9]	K15397(KCS; 3-ketoacyl-CoA synthase [EC:2.3.1.199])	GO:0006633;GO:0016020;GO:0016747	no significant change	Not in QTL
AH09G27890.1	Chr09	105507364	105509642	-	AT1G01610	Cutin Synthesis|Aliphatic Suberin Synthesis	Glyma.01G113200.1.p	phospholipid biosynthesis II	Glycerol-3-phosphate 2-O-acyltransferase 6 [Source:Uniprot/SWISSPROT%3BAcc:O80437]	-	GO:0008152;GO:0016746	no significant change	Not in QTL
AH09G28420.1	Chr09	106364546	106366453	+			Glyma.09G017300.1.p	plant sterol biosynthesis	Homeodomain-like superfamily protein [Source:TAIR%3BAcc:AT3G24120]	-	-	down-regulated	Not in QTL
AH09G28610.1	Chr09	106728751	106731719	+	AT1G51680	Aromatic Suberin Synthesis	Glyma.08G329700.1.p	phosphatidylcholine acyl editing	4-coumarate--CoA ligase-like 5 [Source:Uniprot/SWISSPROT%3BAcc:Q84P21]	K10526(OPCL1; OPC-8:0 CoA ligase 1 [EC:6.2.1.-])	GO:0003824;GO:0008152	no significant change	Not in QTL
AH09G28620.1	Chr09	106755639	106761288	-	AT3G05420	Eukaryotic Phospholipid Synthesis|Miscellaneous: lipid related			Galactose oxidase/kelch repeat superfamily protein [Source:TAIR%3BAcc:AT5G04420]	-	GO:0005515	no significant change	Not in QTL
AH09G28970.1	Chr09	107352759	107369542	+	AT3G10550	Lipid Signaling	Glyma.10G201300.1.p	D-<i>myo</i>-inositol-5-phosphate metabolism	Phosphatidylinositol-3-phosphatase myotubularin-1 [Source:Uniprot/SWISSPROT%3BAcc:F4J3T8]	K18081(MTMR1_2; myotubularin-related protein 1/2 [EC:3.1.3.64 3.1.3.95])	-	no significant change	Not in QTL
AH09G29110.1	Chr09	107883725	107886895	+	AT3G10570	Cutin Synthesis	Glyma.07G220400.1.p	poly-hydroxy fatty acids biosynthesis	Cytochrome P450 77A4 [Source:Uniprot/SWISSPROT%3BAcc:Q9LZ31]	K00517(E1.14.-.-; [EC:1.14.-.-])	GO:0005506;GO:0016705;GO:0020037;GO:0055114	down-up-regulated	Not in QTL
AH09G29330.1	Chr09	108422820	108429278	-	AT2G36325	GDSL|Lipase			GDSL esterase/lipase At5g03610 [Source:Uniprot/SWISSPROT%3BAcc:Q9LZS7]	-	GO:0016788	no significant change	Not in QTL
AH09G29980.1	Chr09	109545106	109549075	-	AT3G49050	Miscellaneous: lipid related|Lipid acylhydrolase|Lipase			alpha/beta-Hydrolases superfamily protein [Source:TAIR%3BAcc:AT3G49050]	-	GO:0006629;GO:0016042	no significant change	Not in QTL
AH09G30430.1	Chr09	110179176	110183547	+	AT1G12570	Cutin Synthesis|Aliphatic Suberin Synthesis	Glyma.01G048800.1.p	cutin biosynthesis	Glucose-methanol-choline (GMC) oxidoreductase family protein [Source:TAIR%3BAcc:AT5G51950]	K00108(betA, CHDH; choline dehydrogenase [EC:1.1.99.1])	GO:0016614;GO:0055114;GO:0050660	no significant change	Not in QTL
AH09G30740.1	Chr09	110654317	110660394	-	AT1G25450	Fatty Acid Elongation and Cuticular Wax Synthesis	Glyma.04G149300.1.p	very long chain fatty acid biosynthesis I	3-ketoacyl-CoA synthase 6 [Source:Uniprot/SWISSPROT%3BAcc:Q9XF43]	K15397(KCS; 3-ketoacyl-CoA synthase [EC:2.3.1.199])	GO:0006633;GO:0016020;GO:0016747	no significant change	Not in QTL
AH09G30820.1	Chr09	110727769	110732762	+	AT1G52570	Lipid Signaling|Phospholipase|Lipase	Glyma.01G162100.1.p	superpathway of choline biosynthesis	Phospholipase D delta [Source:Uniprot/SWISSPROT%3BAcc:Q9C5Y0]	-	GO:0003824;GO:0005515	no significant change	Not in QTL
AH09G31210.1	Chr09	111149994	111151424	+	AT3G22600	Cuticular Wax Synthesis			Bifunctional inhibitor/lipid-transfer protein/seed storage 2S albumin superfamily protein [Source:TAIR%3BAcc:AT3G22600]	-	-	no significant change	Not in QTL
AH09G31260.1	Chr09	111226800	111231476	+	AT2G40890	Aromatic Suberin Synthesis	Glyma.03G189900.1.p	&omega;- hydroxylation of laurate	Cytochrome P450 76C1 [Source:Uniprot/SWISSPROT%3BAcc:O64636]	-	GO:0005506;GO:0016705;GO:0020037;GO:0055114	no significant change	Not in QTL
AH09G31420.1	Chr09	111388624	111396037	-	AT1G17420	Lipid Signaling			Linoleate 9S-lipoxygenase 5%2C chloroplastic [Source:Uniprot/SWISSPROT%3BAcc:Q9LUW0]	K15718(LOX1_5; linoleate 9S-lipoxygenase [EC:1.13.11.58])	GO:0005515;GO:0016702;GO:0046872;GO:0055114;GO:0016491	down-regulated	Not in QTL
AH09G31500.1	Chr09	111488379	111501419	-	AT3G05970	beta-Oxidation	Glyma.10G249700.1.p	phosphatidylcholine acyl editing	Long chain acyl-CoA synthetase 7%2C peroxisomal [Source:Uniprot/SWISSPROT%3BAcc:Q8LKS5]	K01897(ACSL, fadD; long-chain acyl-CoA synthetase [EC:6.2.1.3])	GO:0003824;GO:0008152	down-up-regulated	Not in QTL
AH09G31590.1	Chr09	111599799	111607477	+	AT1G19190	Lipase			Probable carboxylesterase 2 [Source:Uniprot/SWISSPROT%3BAcc:Q9SX78]	-	GO:0008152;GO:0016787	no significant change	Not in QTL
AH09G32180.1	Chr09	112374722	112376524	+	AT1G04640	Mitochondrial Fatty Acid and Lipoic Acid Synthesis			Octanoyltransferase [Source:Uniprot/SWISSPROT%3BAcc:Q9SXP7]	K03801(lipB; lipoyl(octanoyl) transferase [EC:2.3.1.181])	GO:0006464	no significant change	Not in QTL
AH09G32580.1	Chr09	112731278	112736669	+	AT2G15230	TAG Degradation|Lipase			Triacylglycerol lipase 1 [Source:Uniprot/SWISSPROT%3BAcc:Q71DJ5]	-	GO:0006629	down-regulated	Not in QTL
AH09G32780.1	Chr09	112994482	112999888	+	AT3G50110	Lipid Signaling			PTEN 2 [Source:TAIR%3BAcc:AT3G19420]	-	-	no significant change	Not in QTL
AH09G32880.1	Chr09	113095394	113101478	+	AT2G01320	Cuticular Wax Synthesis			ABC transporter G family member 7 [Source:Uniprot/SWISSPROT%3BAcc:Q9ZU35]	-	GO:0005524;GO:0016887;GO:0016020	down-regulated	Not in QTL
AH09G32990.1	Chr09	113309142	113312151	+	AT1G19640	Lipid Signaling			S-adenosyl-L-methionine-dependent methyltransferases superfamily protein [Source:TAIR%3BAcc:AT1G15125]	-	GO:0008168	no significant change	Not in QTL
AH09G33070.1	Chr09	113389111	113391456	+	AT3G25110	Plastidial Fatty Acid Synthesis|"Plastidial Glycerolipid, Galactolipid and Sulfolipid Synthesis"	Glyma.04G197400.1.p	superpathway of fatty acid biosynthesis II (plant)	Palmitoyl-acyl carrier protein thioesterase%2C chloroplastic [Source:Uniprot/SWISSPROT%3BAcc:Q9SJE2]	K10781(FATB; fatty acyl-ACP thioesterase B [EC:3.1.2.14 3.1.2.21])	GO:0006633;GO:0016790	no significant change	Not in QTL
AH09G33080.1	Chr09	113392568	113398914	-	AT1G15110	Eukaryotic Phospholipid Synthesis	Glyma.10G268300.1.p	phospholipid biosynthesis II	CDP-diacylglycerol--serine O-phosphatidyltransferase 1 [Source:Uniprot/SWISSPROT%3BAcc:F4HXY7]	K08730(PTDSS2; phosphatidylserine synthase 2 [EC:2.7.8.29])	GO:0006659	down-regulated	Not in QTL
AH09G33180.1	Chr09	113588106	113592945	-	AT1G15080	Plastidial Glycerolipid, Galactolipid and Sulfolipid Synthesis	Glyma.09G115800.1.p	triacylglycerol biosynthesis	Putative lipid phosphate phosphatase 3%2C chloroplastic [Source:Uniprot/SWISSPROT%3BAcc:Q8LFD1]	-	-	no significant change	Not in QTL
AH09G33490.1	Chr09	114041782	114044060	+	AT1G77420	TAG Degradation			alpha/beta-Hydrolases superfamily protein [Source:TAIR%3BAcc:AT1G77420]	-	-	no significant change	Not in QTL
AH09G33690.1	Chr09	114419775	114426335	-	AT1G34430	Plastidial Fatty Acid Synthesis			Dihydrolipoyllysine-residue acetyltransferase component 5 of pyruvate dehydrogenase complex%2C chloroplastic [Source:Uniprot/SWISSPROT%3BAcc:Q9C8P0]	K00627(DLAT, aceF, pdhC; pyruvate dehydrogenase E2 component (dihydrolipoamide acetyltransferase) [EC:2.3.1.12])	GO:0008152;GO:0016746	no significant change	Not in QTL
AH09G33730.1	Chr09	114485509	114486555	-	AT1G47480	Lipase			Probable carboxylesterase 17 [Source:Uniprot/SWISSPROT%3BAcc:Q9LFR7]	-	GO:0008152;GO:0016787	no significant change	Not in QTL
AH09G33970.1	Chr09	114778144	114780131	+	AT2G29980	TAG Synthesis|Eukaryotic Phospholipid Synthesis			Omega-6 fatty acid desaturase%2C endoplasmic reticulum [Source:Uniprot/SWISSPROT%3BAcc:P46313]	K10256(FAD2; omega-6 fatty acid desaturase / acyl-lipid omega-6 desaturase (Delta-12 desaturase) [EC:1.14.19.6 1.14.19.22])	GO:0016717;GO:0055114;GO:0006629	down-up-regulated	Not in QTL
AH09G35540.1	Chr09	116667903	116672155	-	AT1G11090	TAG Degradation			alpha/beta-Hydrolases superfamily protein [Source:TAIR%3BAcc:AT2G39420]	-	-	no significant change	Not in QTL
AH09G35630.1	Chr09	116779332	116783713	+	AT2G37360	Cuticular Wax Synthesis			ABC transporter G family member 16 [Source:Uniprot/SWISSPROT%3BAcc:Q9M2V7]	-	GO:0016020;GO:0005524;GO:0016887	no significant change	Not in QTL
AH09G35870.1	Chr09	116987381	116990686	-	AT2G39290	Plastidial Glycerolipid, Galactolipid and Sulfolipid Synthesis|Mitochondrial Phospholipid Synthesis	Glyma.10G294500.1.p	phospholipid biosynthesis II	CDP-diacylglycerol--glycerol-3-phosphate 3-phosphatidyltransferase 1%2C chloroplastic [Source:Uniprot/SWISSPROT%3BAcc:O80952]	K00995(pgsA, PGS1; CDP-diacylglycerol--glycerol-3-phosphate 3-phosphatidyltransferase [EC:2.7.8.5])	GO:0008654;GO:0016020;GO:0016780	up-down-regulated	Not in QTL
AH09G36080.1	Chr09	117277988	117280224	+	AT2G40890	Aromatic Suberin Synthesis	Glyma.03G189900.1.p	&omega;- hydroxylation of laurate	cytochrome P450%2C family 76%2C subfamily G%2C polypeptide 1 [Source:TAIR%3BAcc:AT3G52970]	-	GO:0005506;GO:0016705;GO:0020037;GO:0055114	no significant change	Not in QTL
AH09G36130.1	Chr09	117358225	117369974	-	AT1G05790	Lipase			lipase class 3 family protein [Source:TAIR%3BAcc:AT1G05790]	-	GO:0046983;GO:0006629	no significant change	Not in QTL
AH09G36280.1	Chr09	117542965	117545848	+	AT5G43280	beta-Oxidation			delta(3%2C5)%2Cdelta(2%2C4)-dienoyl-CoA isomerase 1 [Source:TAIR%3BAcc:AT5G43280]	K12663(ECH1; Delta(3,5)-Delta(2,4)-dienoyl-CoA isomerase [EC:5.3.3.-])	GO:0003824;GO:0008152	no significant change	Not in QTL
AH09G36440.1	Chr09	117783334	117785190	+			Glyma.08G076400.1.p	superpathway of choline biosynthesis	Serine decarboxylase [Source:Uniprot/SWISSPROT%3BAcc:Q9MA74]	K01590(hdc, HDC; histidine decarboxylase [EC:4.1.1.22])	GO:0016831;GO:0019752;GO:0030170	no significant change	Not in QTL
AH09G36450.1	Chr09	117799147	117800177	+			Glyma.10G227600.1.p	superpathway of choline biosynthesis	Serine decarboxylase [Source:Uniprot/SWISSPROT%3BAcc:Q9MA74]	K01590(hdc, HDC; histidine decarboxylase [EC:4.1.1.22])	GO:0016831;GO:0019752;GO:0030170	no significant change	Not in QTL
AH09G36880.1	Chr09	118334006	118338743	+	AT1G34100	TAG Synthesis|Eukaryotic Phospholipid Synthesis	Glyma.02G078500.1.p	phospholipid biosynthesis II	Probable choline kinase 2 [Source:Uniprot/SWISSPROT%3BAcc:Q8L518]	-	-	no significant change	Not in QTL
AH09G37050.1	Chr09	118554573	118561683	-	AT1G14290	Sphingolipid Synthesis	Glyma.01G046500.1.p	sphingolipid biosynthesis (plants)	Sphinganine C(4)-monooxygenase 2 [Source:Uniprot/SWISSPROT%3BAcc:Q9AST3]	K04713(SUR2; sphinganine C4-monooxygenase [EC:1.14.18.5])	GO:0005506;GO:0006633;GO:0016491;GO:0055114	down-regulated	Not in QTL
AH09G37090.1	Chr09	118613996	118616888	+	AT1G01280	Cutin Synthesis	Glyma.03G189900.1.p	&omega;- hydroxylation of laurate	Cytochrome P450 76C4 [Source:Uniprot/SWISSPROT%3BAcc:O64635]	-	GO:0005506;GO:0016705;GO:0020037;GO:0055114	no significant change	Not in QTL
AH09G37180.1	Chr09	118785727	118795899	+	AT1G34260	Lipid Signaling	Glyma.10G218400.1.p	3-phosphoinositide biosynthesis	Putative 1-phosphatidylinositol-3-phosphate 5-kinase FAB1D [Source:Uniprot/SWISSPROT%3BAcc:Q9XID0]	K00921(PIKFYVE, FAB1; 1-phosphatidylinositol-3-phosphate 5-kinase [EC:2.7.1.150])	GO:0016307;GO:0046488;GO:0005524	down-regulated	Not in QTL
AH09G37480.1	Chr09	119182529	119189532	-	AT1G34430	Plastidial Fatty Acid Synthesis			Dihydrolipoyllysine-residue acetyltransferase component 5 of pyruvate dehydrogenase complex%2C chloroplastic [Source:Uniprot/SWISSPROT%3BAcc:Q9C8P0]	K00627(DLAT, aceF, pdhC; pyruvate dehydrogenase E2 component (dihydrolipoamide acetyltransferase) [EC:2.3.1.12])	GO:0008152;GO:0016746	down-up-down-regulated	Not in QTL
AH09G37860.1	Chr09	119682874	119689194	-	AT2G39220	Lipid Signaling|Phospholipase|Lipase	Glyma.02G147100.1.p	phosphatidylcholine acyl editing	Patatin-like protein 6 [Source:Uniprot/SWISSPROT%3BAcc:O80959]	-	GO:0006629	down-up-regulated	Not in QTL
AH09G38310.1	Chr09	120428712	120434217	+	AT1G53390	Cuticular Wax Synthesis			ABC transporter G family member 24 [Source:Uniprot/SWISSPROT%3BAcc:Q9MAG3]	-	GO:0005524;GO:0016887	up-down-regulated	Not in QTL
AH09G38470.1	Chr09	120678617	120693005	-	AT3G10370	Mitochondrial Phospholipid Synthesis			Glycerol-3-phosphate dehydrogenase SDP6%2C mitochondrial [Source:Uniprot/SWISSPROT%3BAcc:Q9SS48]	K00111(glpA, glpD; glycerol-3-phosphate dehydrogenase [EC:1.1.5.3])	GO:0003723;GO:0004368;GO:0006072;GO:0009331;GO:0055114;GO:0016491;GO:0001522;GO:0009451;GO:0009982	down-regulated	Not in QTL
AH09G38660.1	Chr09	120955641	120960477	-	AT1G31770	Cuticular Wax Synthesis			ABC transporter G family member 21 [Source:Uniprot/SWISSPROT%3BAcc:Q7XA72]	-	GO:0005524;GO:0016887;GO:0016020	no significant change	Not in QTL
AH10G00250.1	Chr10	373447	376654	-	AT1G30120	Plastidial Fatty Acid Synthesis			Pyruvate dehydrogenase E1 component subunit beta-2%2C chloroplastic [Source:Uniprot/SWISSPROT%3BAcc:Q9C6Z3]	-	-	no significant change	Not in QTL
AH10G00650.1	Chr10	857002	860189	+	AT1G29660	GDSL|Lipase			GDSL esterase/lipase At1g29670 [Source:Uniprot/SWISSPROT%3BAcc:Q9C7N4]	-	GO:0016788	down-up-down-regulated	Not in QTL
AH10G01030.1	Chr10	1283968	1290431	+	AT4G04320	Cuticular Wax Synthesis			malonyl-CoA decarboxylase family protein [Source:TAIR%3BAcc:AT4G04320]	K01578(MLYCD; malonyl-CoA decarboxylase [EC:4.1.1.9])	GO:0006633;GO:0050080	no significant change	Not in QTL
AH10G01450.1	Chr10	1702577	1705890	+	AT1G06250	Lipid Signaling|Lipase	Glyma.02G141900.1.p	phosphatidylcholine acyl editing	Phospholipase A1-IIgamma [Source:Uniprot/SWISSPROT%3BAcc:O49523]	-	GO:0006629;GO:0008970	no significant change	Not in QTL
AH10G01480.1	Chr10	1743548	1745764	-	AT1G28570	GDSL|Lipase			GDSL esterase/lipase At1g31550 [Source:Uniprot/SWISSPROT%3BAcc:Q9C857]	-	GO:0016788	down-up-down-regulated	Not in QTL
AH10G01500.1	Chr10	1767974	1772278	-	AT1G28570	GDSL|Lipase			GDSL esterase/lipase At1g28590 [Source:Uniprot/SWISSPROT%3BAcc:Q8RXT9]	-	GO:0016788	no significant change	Not in QTL
AH10G01630.1	Chr10	1892359	1898513	-	AT5G45960	GDSL|Lipase			GDSL esterase/lipase At5g45960 [Source:Uniprot/SWISSPROT%3BAcc:Q9FJ40]	-	GO:0016788	no significant change	Not in QTL
AH10G02120.1	Chr10	2463971	2466694	+	AT1G01120	Fatty Acid Elongation and Cuticular Wax Synthesis|Aliphatic Suberin Synthesis	Glyma.02G001500.1.p	very long chain fatty acid biosynthesis I	3-ketoacyl-CoA synthase 15 [Source:Uniprot/SWISSPROT%3BAcc:Q9SUY9]	K15397(KCS; 3-ketoacyl-CoA synthase [EC:2.3.1.199])	GO:0006633;GO:0016020;GO:0016747	no significant change	Not in QTL
AH10G02160.1	Chr10	2493323	2501365	-	AT1G17420	Lipid Signaling			Lipoxygenase 3%2C chloroplastic [Source:Uniprot/SWISSPROT%3BAcc:Q9LNR3]	K00454(LOX2S; lipoxygenase [EC:1.13.11.12])	GO:0016491;GO:0055114;GO:0016702;GO:0046872;GO:0005515	down-regulated	Not in QTL
AH10G02270.1	Chr10	2617990	2623924	-	AT4G04930	Sphingolipid Synthesis	Glyma.13G240700.1.p	sphingolipid biosynthesis (plants)	Sphingolipid delta(4)-desaturase DES1-like [Source:Uniprot/SWISSPROT%3BAcc:Q9ZPH4]	K04712(DEGS; sphingolipid Delta-4 desaturase [EC:1.14.-.-])	GO:0006629	down-regulated	Not in QTL
AH10G02690.1	Chr10	3181091	3185603	-	AT4G21540	Sphingolipid Synthesis	Glyma.08G058400.1.p	sphingolipid biosynthesis (plants)	Sphingosine kinase 1 [Source:Uniprot/SWISSPROT%3BAcc:Q8L7L1]	-	GO:0016301	down-regulated	Not in QTL
AH10G03580.1	Chr10	4364777	4368848	-			Glyma.04G048200.1.p	plant sterol biosynthesis	Squalene epoxidase 1 [Source:Uniprot/SWISSPROT%3BAcc:Q9SM02]	K00511(SQLE, ERG1; squalene monooxygenase [EC:1.14.14.17])	GO:0004506;GO:0016021;GO:0050660;GO:0055114	no significant change	Not in QTL
AH10G03750.1	Chr10	4534030	4543118	-	AT5G64440	Lipid Signaling			Fatty acid amide hydrolase [Source:Uniprot/SWISSPROT%3BAcc:Q7XJJ7]	-	GO:0004040	down-regulated	Not in QTL
AH10G04820.1	Chr10	5753288	5763840	+	AT4G25970	Eukaryotic Phospholipid Synthesis	Glyma.03G071100.1.p	phospholipid biosynthesis II	Phosphatidylserine decarboxylase proenzyme 2 [Source:Uniprot/SWISSPROT%3BAcc:F4KAK5]	K01613(psd, PISD; phosphatidylserine decarboxylase [EC:4.1.1.65])	GO:0005509;GO:0003735;GO:0005622;GO:0005840;GO:0006412;GO:0004609;GO:0008654	no significant change	Not in QTL
AH10G04870.1	Chr10	5825510	5832481	+			Glyma.08G076400.1.p	superpathway of choline biosynthesis	Serine decarboxylase [Source:Uniprot/SWISSPROT%3BAcc:Q9MA74]	K01590(hdc, HDC; histidine decarboxylase [EC:4.1.1.22])	GO:0016831;GO:0019752;GO:0030170	no significant change	Not in QTL
AH10G05290.1	Chr10	6207697	6212558	+			Glyma.08G185600.1.p	very long chain fatty acid biosynthesis I	GNS1/SUR4 membrane protein family [Source:TAIR%3BAcc:AT3G06470]	K10249(ELOVL4; elongation of very long chain fatty acids protein 4 [EC:2.3.1.199])	GO:0016021	up-down-regulated	Not in QTL
AH10G05420.1	Chr10	6309990	6312728	-			Glyma.05G169400.1.p	3-phosphoinositide biosynthesis	Phosphatidylinositol 4-phosphate 5-kinase 7 [Source:Uniprot/SWISSPROT%3BAcc:Q9SUI2]	-	GO:0016307;GO:0046488	no significant change	Not in QTL
AH10G05660.1	Chr10	6709817	6716497	-	AT2G30650	beta-Oxidation			3-hydroxyisobutyryl-CoA hydrolase-like protein 5 [Source:Uniprot/SWISSPROT%3BAcc:Q9SHJ8]	K05605(HIBCH; 3-hydroxyisobutyryl-CoA hydrolase [EC:3.1.2.4])	GO:0003860	down-regulated	Not in QTL
AH10G05680.1	Chr10	6765999	6767922	+	AT2G04570	GDSL|Lipase			GDSL esterase/lipase At2g42990 [Source:Uniprot/SWISSPROT%3BAcc:Q67ZI9]	-	GO:0016788	no significant change	Not in QTL
AH10G05970.1	Chr10	7206187	7206936	-	AT3G22600	Cuticular Wax Synthesis			Bifunctional inhibitor/lipid-transfer protein/seed storage 2S albumin superfamily protein [Source:TAIR%3BAcc:AT3G22600]	-	-	no significant change	Not in QTL
AH10G05990.1	Chr10	7209086	7212856	-	AT4G31050	Plastidial Fatty Acid Synthesis			Plastidial lipoyltransferase 2 [Source:Uniprot/SWISSPROT%3BAcc:Q948J9]	K03801(lipB; lipoyl(octanoyl) transferase [EC:2.3.1.181])	GO:0006464	no significant change	Not in QTL
AH10G06510.1	Chr10	8147453	8151472	+	AT1G24360	Plastidial Fatty Acid Synthesis	Glyma.08G102100.1.p	fatty acid elongation -- saturated	3-oxoacyl-[acyl-carrier-protein] reductase%2C chloroplastic [Source:Uniprot/SWISSPROT%3BAcc:P33207]	K00059(fabG; 3-oxoacyl-[acyl-carrier protein] reductase [EC:1.1.1.100])	-	no significant change	Not in QTL
AH10G06560.1	Chr10	8171575	8173905	+	AT1G24360	Plastidial Fatty Acid Synthesis	Glyma.08G102100.1.p	fatty acid elongation -- saturated	3-oxoacyl-[acyl-carrier-protein] reductase%2C chloroplastic [Source:Uniprot/SWISSPROT%3BAcc:P33207]	K00059(fabG; 3-oxoacyl-[acyl-carrier protein] reductase [EC:1.1.1.100])	-	no significant change	Not in QTL
AH10G07140.1	Chr10	9201022	9207182	+	AT1G24470	Fatty Acid Elongation and Cuticular Wax Synthesis	Glyma.11G245600.1.p	very long chain fatty acid biosynthesis I	Very-long-chain 3-oxoacyl-CoA reductase 1 [Source:Uniprot/SWISSPROT%3BAcc:Q8L9C4]	K10251(HSD17B12, KAR, IFA38; 17beta-estradiol 17-dehydrogenase / very-long-chain 3-oxoacyl-CoA reductase [EC:1.1.1.62 1.1.1.330])	-	no significant change	Not in QTL
AH10G07150.1	Chr10	9236666	9239514	+	AT1G24470	Fatty Acid Elongation and Cuticular Wax Synthesis	Glyma.11G245600.1.p	very long chain fatty acid biosynthesis I	Very-long-chain 3-oxoacyl-CoA reductase 1 [Source:Uniprot/SWISSPROT%3BAcc:Q8L9C4]	K10251(HSD17B12, KAR, IFA38; 17beta-estradiol 17-dehydrogenase / very-long-chain 3-oxoacyl-CoA reductase [EC:1.1.1.62 1.1.1.330])	-	down-regulated	Not in QTL
AH10G07290.1	Chr10	9424786	9427986	-	AT1G09390	GDSL|Lipase			GDSL esterase/lipase At5g14450 [Source:Uniprot/SWISSPROT%3BAcc:Q9LY84]	-	GO:0016788	up-down-regulated	Not in QTL
AH10G08630.1	Chr10	12345870	12358421	-	AT4G39850	beta-Oxidation			ABC transporter D family member 1 [Source:Uniprot/SWISSPROT%3BAcc:Q94FB9]	-	GO:0005524;GO:0006810;GO:0016021;GO:0042626;GO:0055085;GO:0016887	no significant change	Not in QTL
AH10G08700.1	Chr10	12574961	12576143	-	AT2G22170	Lipase			Lipase/lipooxygenase%2C PLAT/LH2 family protein [Source:TAIR%3BAcc:AT2G22170]	-	GO:0005515	down-regulated	Not in QTL
AH10G10770.1	Chr10	18416026	18421836	-			Glyma.11G233700.1.p	superpathway of fatty acid biosynthesis II (plant)	biotin/lipoyl attachment domain-containing protein [Source:TAIR%3BAcc:AT3G56130]	-	-	no significant change	Not in QTL
AH10G11110.1	Chr10	19718604	19726798	-	AT3G56040	Plastidial Glycerolipid, Galactolipid and Sulfolipid Synthesis			UDP-glucose pyrophosphorylase 3 [Source:TAIR%3BAcc:AT3G56040]	-	GO:0008152;GO:0070569	no significant change	Not in QTL
AH10G11130.1	Chr10	19832922	19836711	+	AT1G06990	GDSL|Lipase			GDSL esterase/lipase At2g40250 [Source:Uniprot/SWISSPROT%3BAcc:Q9SIZ6]	-	GO:0016788	no significant change	Not in QTL
AH10G11290.1	Chr10	20340177	20346597	-			Glyma.02G002900.1.p	phospholipid biosynthesis II	Probable methyltransferase PMT23 [Source:Uniprot/SWISSPROT%3BAcc:Q9SIZ3]	-	GO:0008168	no significant change	Not in QTL
AH10G11760.1	Chr10	22041459	22052510	+			Glyma.01G001300.1.p	plant sterol biosynthesis	Cycloartenol synthase [Source:Uniprot/SWISSPROT%3BAcc:P38605]	K01853(E5.4.99.8; cycloartenol synthase [EC:5.4.99.8])	GO:0016866	no significant change	Not in QTL
AH10G12240.1	Chr10	23780977	23786210	-	AT2G40116	Lipid Signaling|Phospholipase|Lipase	Glyma.02G257000.1.p	phosphatidate metabolism, as a signaling molecule	Phosphoinositide phospholipase C 2 [Source:Uniprot/SWISSPROT%3BAcc:Q39033]	-	GO:0005515;GO:0035556;GO:0004435;GO:0006629;GO:0007165	down-regulated	Not in QTL
AH10G12270.1	Chr10	23837126	23843862	-	AT2G40116	Lipid Signaling|Phospholipase|Lipase	Glyma.02G257000.1.p	phosphatidate metabolism, as a signaling molecule	Phosphoinositide phospholipase C 6 [Source:Uniprot/SWISSPROT%3BAcc:Q8GV43]	-	GO:0035556;GO:0004435;GO:0006629;GO:0007165;GO:0005515	no significant change	Not in QTL
AH10G12280.1	Chr10	23854777	23859029	-	AT2G40116	Lipid Signaling|Phospholipase|Lipase	Glyma.02G257000.1.p	phosphatidate metabolism, as a signaling molecule	Phosphoinositide phospholipase C 6 [Source:Uniprot/SWISSPROT%3BAcc:Q8GV43]	-	GO:0005515;GO:0004435;GO:0006629;GO:0007165;GO:0035556	no significant change	Not in QTL
AH10G12390.1	Chr10	24373572	24378054	-	AT2G38180	GDSL|Lipase			GDSL esterase/lipase CPRD49 [Source:Uniprot/SWISSPROT%3BAcc:Q9SRM5]	-	-	down-regulated	Not in QTL
AH10G13660.1	Chr10	28319445	28323291	-	AT1G43800	Plastidial Fatty Acid Synthesis|"Plastidial Glycerolipid, Galactolipid and Sulfolipid Synthesis"	Glyma.13G038700.1.p	palmitoleate biosynthesis II	Acyl-[acyl-carrier-protein] desaturase 7%2C chloroplastic [Source:Uniprot/SWISSPROT%3BAcc:O22832]	K03921(FAB2, SSI2, desA1; acyl-[acyl-carrier-protein] desaturase [EC:1.14.19.2 1.14.19.11 1.14.19.26])	GO:0006631;GO:0045300;GO:0055114	down-up-regulated	Not in QTL
AH10G15640.1	Chr10	41631085	41635650	+	AT1G13580	Sphingolipid Synthesis			LAG1 longevity assurance homolog 2 [Source:Uniprot/SWISSPROT%3BAcc:Q9LJK3]	-	GO:0005783;GO:0016021	down-up-regulated	Not in QTL
AH10G15740.1	Chr10	42273003	42276579	-	AT3G19240	Lipid Signaling			Vacuolar import/degradation%2C Vid27-related protein [Source:TAIR%3BAcc:AT3G19240]	-	-	no significant change	Not in QTL
AH10G15790.1	Chr10	42333892	42337260	-	AT3G19240	Lipid Signaling			Vacuolar import/degradation%2C Vid27-related protein [Source:TAIR%3BAcc:AT3G19240]	-	-	no significant change	Not in QTL
AH10G15880.1	Chr10	43557086	43560817	-	AT1G21920	Lipid Signaling	Glyma.01G094800.1.p	3-phosphoinositide biosynthesis	Histone H3 K4-specific methyltransferase SET7/9 family protein [Source:TAIR%3BAcc:AT1G77660]	-	-	no significant change	Not in QTL
AH10G16080.1	Chr10	47592236	47593255	-	AT1G19190	Lipase			Probable carboxylesterase 7 [Source:Uniprot/SWISSPROT%3BAcc:Q9ZQ91]	-	GO:0008152;GO:0016787	no significant change	Not in QTL
AH10G16190.1	Chr10	48946879	48951609	+	AT1G10900	Lipid Signaling	Glyma.02G163800.1.p	3-phosphoinositide biosynthesis	Phosphatidylinositol 4-phosphate 5-kinase 1 [Source:Uniprot/SWISSPROT%3BAcc:Q56YP2]	-	GO:0016307;GO:0046488	no significant change	Not in QTL
AH10G16550.1	Chr10	54237984	54241508	+	AT1G67990	Aromatic Suberin Synthesis			Caffeoyl-CoA O-methyltransferase 1 [Source:Uniprot/SWISSPROT%3BAcc:O49499]	K00588(E2.1.1.104; caffeoyl-CoA O-methyltransferase [EC:2.1.1.104])	GO:0008171	down-up-regulated	Not in QTL
AH10G16600.1	Chr10	54727490	54729468	-			Glyma.01G003200.1.p	lipid IV<sub>A</sub> biosynthesis	Probable acyl-[acyl-carrier-protein]--UDP-N-acetylglucosamine O-acyltransferase%2C mitochondrial [Source:Uniprot/SWISSPROT%3BAcc:Q9SU91]	-	GO:0016579;GO:0036459	no significant change	Not in QTL
AH10G17590.1	Chr10	61783233	61794928	-	AT1G13680	Phospholipase|Lipase	Glyma.02G102700.1.p	phosphatidate metabolism, as a signaling molecule	PLC-like phosphodiesterases superfamily protein [Source:TAIR%3BAcc:AT1G49740]	-	-	no significant change	Not in QTL
AH10G19490.1	Chr10	76081426	76086027	+	AT3G10840	Lipid Signaling			alpha/beta-Hydrolases superfamily protein [Source:TAIR%3BAcc:AT3G10840]	-	GO:0003824	down-regulated	Not in QTL
AH10G22280.1	Chr10	88601336	88611427	+	AT5G09350	Lipid Signaling	Glyma.04G213400.1.p	3-phosphoinositide biosynthesis	Phosphatidylinositol 4-kinase beta 1 [Source:Uniprot/SWISSPROT%3BAcc:Q9FMJ0]	K00888(PI4KA; phosphatidylinositol 4-kinase A [EC:2.7.1.67])	GO:0016301;GO:0046854;GO:0048015	no significant change	Not in QTL
AH10G22840.1	Chr10	89810566	89815305	+			Glyma.02G052000.1.p	phospholipid biosynthesis II	Probable methyltransferase PMT26 [Source:Uniprot/SWISSPROT%3BAcc:Q8L7V3]	-	GO:0008168	no significant change	Not in QTL
AH10G23320.1	Chr10	91048712	91066599	-	AT2G25170	TAG Synthesis			CHD3-type chromatin-remodeling factor PICKLE [Source:Uniprot/SWISSPROT%3BAcc:Q9S775]	-	GO:0005515;GO:0008270;GO:0005506;GO:0005524;GO:0000289;GO:0004535	no significant change	Not in QTL
AH10G23420.1	Chr10	91305222	91311135	+	AT1G19440	Fatty Acid Elongation and Cuticular Wax Synthesis|Aliphatic Suberin Synthesis	Glyma.14G074300.1.p	very long chain fatty acid biosynthesis I	3-ketoacyl-CoA synthase 4 [Source:Uniprot/SWISSPROT%3BAcc:Q9LN49]	K15397(KCS; 3-ketoacyl-CoA synthase [EC:2.3.1.199])	GO:0006633;GO:0016020;GO:0016747;GO:0005506;GO:0016226;GO:0051536	no significant change	Not in QTL
AH10G23760.1	Chr10	92437054	92440156	-			Glyma.04G060900.1.p	superpathway of choline biosynthesis	-	K16860(PLD3_4; phospholipase D3/4 [EC:3.1.4.4])	GO:0003824	no significant change	Not in QTL
AH10G23940.1	Chr10	92915696	92919211	-	AT2G11810	Plastidial Glycerolipid, Galactolipid and Sulfolipid Synthesis	Glyma.13G162600.1.p	glycolipid biosynthesis	Monogalactosyldiacylglycerol synthase 1%2C chloroplastic [Source:Uniprot/SWISSPROT%3BAcc:O81770]	K03715(E2.4.1.46; 1,2-diacylglycerol 3-beta-galactosyltransferase [EC:2.4.1.46])	GO:0016758;GO:0009247	down-regulated	Not in QTL
AH10G24420.1	Chr10	93931555	93936760	-	AT1G01120	Fatty Acid Elongation and Cuticular Wax Synthesis|Aliphatic Suberin Synthesis	Glyma.02G001500.1.p	very long chain fatty acid biosynthesis I	3-ketoacyl-CoA synthase 10 [Source:Uniprot/SWISSPROT%3BAcc:Q570B4]	K15397(KCS; 3-ketoacyl-CoA synthase [EC:2.3.1.199])	GO:0006633;GO:0016020;GO:0016747	down-regulated	Not in QTL
AH10G24490.1	Chr10	94152012	94160863	+			Glyma.03G002500.1.p	plant sterol biosynthesis	3beta-hydroxysteroid-dehydrogenase/decarboxylase isoform 2 [Source:Uniprot/SWISSPROT%3BAcc:Q67ZE1]	K07748(E1.1.1.170, NSDHL, ERG26; sterol-4alpha-carboxylate 3-dehydrogenase (decarboxylating) [EC:1.1.1.170])	GO:0003854;GO:0006694;GO:0016616;GO:0055114	no significant change	Not in QTL
AH10G25130.1	Chr10	95925605	95929124	-	AT1G18360	TAG Degradation			alpha/beta-Hydrolases superfamily protein [Source:TAIR%3BAcc:AT5G11650]	-	-	down-regulated	Not in QTL
AH10G26820.1	Chr10	100661231	100669625	-			Glyma.03G002500.1.p	plant sterol biosynthesis	3beta-hydroxysteroid-dehydrogenase/decarboxylase isoform 2 [Source:Uniprot/SWISSPROT%3BAcc:Q67ZE1]	K07748(E1.1.1.170, NSDHL, ERG26; sterol-4alpha-carboxylate 3-dehydrogenase (decarboxylating) [EC:1.1.1.170])	GO:0003854;GO:0006694;GO:0016616;GO:0055114	down-regulated	Not in QTL
AH10G27020.1	Chr10	101067934	101074392	+	AT1G13210	Miscellaneous: lipid related			Putative phospholipid-transporting ATPase 9 [Source:Uniprot/SWISSPROT%3BAcc:Q9SX33]	K01530	GO:0000166;GO:0046872;GO:0000287;GO:0004012;GO:0005524;GO:0015914;GO:0016021	no significant change	Not in QTL
AH10G27090.1	Chr10	101254061	101258673	+	AT1G08510	Plastidial Fatty Acid Synthesis|"Plastidial Glycerolipid, Galactolipid and Sulfolipid Synthesis"	Glyma.04G151600.1.p	superpathway of fatty acid biosynthesis II (plant)	Palmitoyl-acyl carrier protein thioesterase%2C chloroplastic [Source:Uniprot/SWISSPROT%3BAcc:Q9SJE2]	K10781(FATB; fatty acyl-ACP thioesterase B [EC:3.1.2.14 3.1.2.21])	GO:0006633;GO:0016790	no significant change	Not in QTL
AH10G27930.1	Chr10	103016124	103021579	-	AT1G01280	Cutin Synthesis	Glyma.03G189900.1.p	&omega;- hydroxylation of laurate	Flavonoid 3'-monooxygenase [Source:Uniprot/SWISSPROT%3BAcc:Q9SD85]	K05280(E1.14.13.21; flavonoid 3'-monooxygenase [EC:1.14.13.21])	GO:0005506;GO:0016705;GO:0020037;GO:0055114	no significant change	Not in QTL
AH10G28160.1	Chr10	103586052	103590662	+	AT1G71160	Fatty Acid Elongation and Cuticular Wax Synthesis	Glyma.08G186700.1.p	very long chain fatty acid biosynthesis I	3-ketoacyl-CoA synthase 7 [Source:Uniprot/SWISSPROT%3BAcc:Q9C992]	K15397(KCS; 3-ketoacyl-CoA synthase [EC:2.3.1.199])	GO:0006633;GO:0016020;GO:0016747	down-up-regulated	Not in QTL
AH10G28830.1	Chr10	104945426	104948362	-	AT3G54320	Plastidial Fatty Acid Synthesis|TAG Synthesis			Ethylene-responsive mRNAion factor WRI1 [Source:Uniprot/SWISSPROT%3BAcc:Q6X5Y6]	-	GO:0003700;GO:0006355;GO:0007275	no significant change	Not in QTL
AH10G29090.1	Chr10	105615135	105617102	+	AT3G28910	Cuticular Wax Synthesis			myb domain protein 30 [Source:TAIR%3BAcc:AT3G28910]	K09422	-	no significant change	Not in QTL
AH10G29970.1	Chr10	107049474	107053998	+			Glyma.01G035100.1.p	plant sterol biosynthesis	Methylsterol monooxygenase 1-1 [Source:Uniprot/SWISSPROT%3BAcc:Q8L7W5]	K14423(SMO1; 4,4-dimethyl-9beta,19-cyclopropylsterol-4alpha-methyl oxidase [EC:1.14.13.72])	GO:0005506;GO:0006633;GO:0016491;GO:0055114	no significant change	Not in QTL
AH10G29980.1	Chr10	107063002	107066212	+	AT5G15530	Plastidial Fatty Acid Synthesis	Glyma.09G248900.1.p	superpathway of fatty acid biosynthesis II (plant)	Biotin carboxyl carrier protein of acetyl-CoA carboxylase 2%2C chloroplastic [Source:Uniprot/SWISSPROT%3BAcc:Q9LLC1]	K02160(accB, bccP; acetyl-CoA carboxylase biotin carboxyl carrier protein)	GO:0003989;GO:0006633;GO:0009317	down-up-regulated	Not in QTL
AH10G30470.1	Chr10	107752097	107765393	-			Glyma.19G032800.1.p	phosphatidate metabolism, as a signaling molecule	PLC-like phosphodiesterases superfamily protein [Source:TAIR%3BAcc:AT1G13680]	-	GO:0016021;GO:0016125;GO:0047750	no significant change	Not in QTL
AH10G30870.1	Chr10	108347588	108355887	+	AT1G31770	Cuticular Wax Synthesis			ABC transporter G family member 22 [Source:Uniprot/SWISSPROT%3BAcc:Q93YS4]	-	GO:0016020;GO:0005524;GO:0016887	no significant change	Not in QTL
AH10G31230.1	Chr10	108838865	108845414	+	AT3G11670	Plastidial Glycerolipid, Galactolipid and Sulfolipid Synthesis	Glyma.03G202100.1.p	glycolipid biosynthesis	Digalactosyldiacylglycerol synthase 1%2C chloroplastic [Source:Uniprot/SWISSPROT%3BAcc:Q9S7D1]	K09480(E2.4.1.241; digalactosyldiacylglycerol synthase [EC:2.4.1.241])	-	no significant change	Not in QTL
AH10G31760.1	Chr10	109592339	109595796	-	AT5G16120	TAG Degradation			alpha/beta-Hydrolases superfamily protein [Source:TAIR%3BAcc:AT5G16120]	-	-	down-regulated	Not in QTL
AH10G32150.1	Chr10	110274207	110281937	+			Glyma.06G291300.1.p	triacylglycerol biosynthesis	O-acyltransferase (WSD1-like) family protein [Source:TAIR%3BAcc:AT3G49190]	-	GO:0004144;GO:0045017	down-regulated	Not in QTL
AH10G32310.1	Chr10	110445557	110455235	-	AT4G31020	Phospholipase|Lipase			alpha/beta-Hydrolases superfamily protein [Source:TAIR%3BAcc:AT5G38220]	-	GO:0016787	no significant change	Not in QTL
AH10G32330.1	Chr10	110460347	110463976	-	AT3G04290	GDSL|Lipase			GDSL esterase/lipase At5g33370 [Source:Uniprot/SWISSPROT%3BAcc:Q8LB81]	-	GO:0016788	no significant change	Not in QTL
AH10G32340.1	Chr10	110467592	110471080	-	AT1G29660	GDSL|Lipase			GDSL esterase/lipase At5g33370 [Source:Uniprot/SWISSPROT%3BAcc:Q8LB81]	-	GO:0016788	no significant change	Not in QTL
AH10G32550.1	Chr10	110616269	110621715	+			Glyma.04G020600.1.p	plant sterol biosynthesis	Cycloartenol-C-24-methyltransferase [Source:Uniprot/SWISSPROT%3BAcc:Q9LM02]	K00559(E2.1.1.41, SMT1, ERG6; sterol 24-C-methyltransferase [EC:2.1.1.41])	GO:0006694;GO:0008168;GO:0008152	no significant change	Not in QTL
AH10G32600.1	Chr10	110684040	110686656	+	AT5G14310	Lipase			Probable carboxylesterase 11 [Source:Uniprot/SWISSPROT%3BAcc:Q9LK21]	-	GO:0008152;GO:0016787	no significant change	Not in QTL
AH10G32700.1	Chr10	110831101	110837455	+	AT1G51680	Aromatic Suberin Synthesis	Glyma.08G329700.1.p	phosphatidylcholine acyl editing	4-coumarate--CoA ligase-like 9 [Source:Uniprot/SWISSPROT%3BAcc:Q84P23]	-	GO:0003824;GO:0008152	down-up-down-regulated	Not in QTL
AH10G33530.1	Chr10	111834023	111842557	-	AT1G01120	Fatty Acid Elongation and Cuticular Wax Synthesis|Aliphatic Suberin Synthesis	Glyma.02G001500.1.p	very long chain fatty acid biosynthesis I	3-ketoacyl-CoA synthase 17 [Source:Uniprot/SWISSPROT%3BAcc:Q5XEP9]	K15397(KCS; 3-ketoacyl-CoA synthase [EC:2.3.1.199])	GO:0006633;GO:0016020;GO:0016747;GO:0005515	no significant change	Not in QTL
AH10G33590.1	Chr10	111886413	111897289	+	AT5G51290	Sphingolipid Synthesis	Glyma.04G121300.1.p	sphingolipid biosynthesis (plants)	Ceramide kinase [Source:Uniprot/SWISSPROT%3BAcc:Q6USK2]	K04715(E2.7.1.138, CERK; ceramide kinase [EC:2.7.1.138])	GO:0016301	up-down-regulated	Not in QTL
AH10G33740.1	Chr10	112034655	112040774	-	AT1G17500	Miscellaneous: lipid related			Phospholipid-transporting ATPase 1 [Source:Uniprot/SWISSPROT%3BAcc:P98204]	K14802	GO:0000287;GO:0004012;GO:0005524;GO:0015914;GO:0016021;GO:0000166;GO:0046872	no significant change	Not in QTL
AH10G34090.1	Chr10	112384064	112391440	+	AT1G71697	TAG Synthesis|Eukaryotic Phospholipid Synthesis	Glyma.02G078500.1.p	phospholipid biosynthesis II	Probable choline kinase 2 [Source:Uniprot/SWISSPROT%3BAcc:Q8L518]	-	-	no significant change	Not in QTL
AH10G34360.1	Chr10	112693884	112704926	+	AT2G41210	Lipid Signaling	Glyma.02G163800.1.p	3-phosphoinositide biosynthesis	Phosphatidylinositol 4-phosphate 5-kinase 6 [Source:Uniprot/SWISSPROT%3BAcc:Q9SFB8]	-	GO:0016307;GO:0046488	no significant change	Not in QTL
AH10G34800.1	Chr10	113129453	113142071	-			Glyma.13G046600.1.p	triacylglycerol biosynthesis	O-acyltransferase (WSD1-like) family protein [Source:TAIR%3BAcc:AT3G49190]	-	GO:0004144;GO:0045017	no significant change	Not in QTL
AH10G34820.1	Chr10	113150702	113154935	+			Glyma.06G291300.1.p	triacylglycerol biosynthesis	O-acyltransferase (WSD1-like) family protein [Source:TAIR%3BAcc:AT3G49190]	-	GO:0004144;GO:0045017	no significant change	Not in QTL
AH10G35540.1	Chr10	113882252	113884116	+	AT1G01280	Cutin Synthesis	Glyma.03G189900.1.p	&omega;- hydroxylation of laurate	Cytochrome P450 71B35 [Source:Uniprot/SWISSPROT%3BAcc:Q9LIP5]	-	GO:0005506;GO:0016705;GO:0020037;GO:0055114	no significant change	Not in QTL
AH10G35690.1	Chr10	114016047	114022888	+	AT1G49430	Cutin Synthesis|Cuticular Wax Synthesis|Aliphatic Suberin Synthesis	Glyma.01G225200.1.p	phospholipid biosynthesis II	Long chain acyl-CoA synthetase 2 [Source:Uniprot/SWISSPROT%3BAcc:Q9XIA9]	K01897(ACSL, fadD; long-chain acyl-CoA synthetase [EC:6.2.1.3])	GO:0003824;GO:0008152	no significant change	Not in QTL
AH10G35720.1	Chr10	114044155	114046042	-	AT4G15440	Lipid Signaling			Allene oxide synthase%2C chloroplastic [Source:Uniprot/SWISSPROT%3BAcc:Q96242]	K01723(AOS; hydroperoxide dehydratase [EC:4.2.1.92])	GO:0005506;GO:0016705;GO:0020037;GO:0055114	no significant change	Not in QTL
AH10G35870.1	Chr10	114202844	114207149	-			Glyma.03G189900.1.p	&omega;- hydroxylation of laurate	Cytochrome P450 76C4 [Source:Uniprot/SWISSPROT%3BAcc:O64635]	-	GO:0005506;GO:0016705;GO:0020037;GO:0055114	no significant change	Not in QTL
AH11G00220.1	Chr11	212811	223331	-	AT1G55180	Lipid Signaling|Phospholipase|Lipase	Glyma.07G010900.1.p	superpathway of choline biosynthesis	Phospholipase D alpha 1 [Source:Uniprot/SWISSPROT%3BAcc:Q38882]	-	GO:0003824	no significant change	Not in QTL
AH11G00870.1	Chr11	996493	1003088	+	AT1G13210	Miscellaneous: lipid related			Putative phospholipid-transporting ATPase 9 [Source:Uniprot/SWISSPROT%3BAcc:Q9SX33]	K01530	GO:0000287;GO:0004012;GO:0005524;GO:0015914;GO:0016021	no significant change	Not in QTL
AH11G01660.1	Chr11	1977673	1978975	+			Glyma.02G196800.1.p	phosphatidylcholine acyl editing	NC domain-containing protein-related [Source:TAIR%3BAcc:AT3G02700]	-	-	no significant change	Not in QTL
AH11G02100.1	Chr11	2516592	2524942	+	AT2G30490	Aromatic Suberin Synthesis			Trans-cinnamate 4-monooxygenase [Source:Uniprot/SWISSPROT%3BAcc:P92994]	K00487(CYP73A; trans-cinnamate 4-monooxygenase [EC:1.14.13.11])	GO:0005506;GO:0016705;GO:0020037;GO:0055114	no significant change	Not in QTL
AH11G02150.1	Chr11	2584613	2592131	+	AT2G30470	TAG Synthesis			B3 domain-containing mRNAion repressor VAL1 [Source:Uniprot/SWISSPROT%3BAcc:Q8W4L5]	-	GO:0003677;GO:0008270	no significant change	Not in QTL
AH11G02520.1	Chr11	3070434	3076452	-	AT2G45150	Plastidial Glycerolipid, Galactolipid and Sulfolipid Synthesis	Glyma.11G161400.1.p	phospholipid biosynthesis II	cytidinediphosphate diacylglycerol synthase 4 [Source:TAIR%3BAcc:AT2G45150]	-	-	down-regulated	Not in QTL
AH11G03040.1	Chr11	3797536	3801048	+	AT1G15080	Plastidial Glycerolipid, Galactolipid and Sulfolipid Synthesis	Glyma.09G115800.1.p	triacylglycerol biosynthesis	Probable lipid phosphate phosphatase 4 [Source:Uniprot/SWISSPROT%3BAcc:Q0WNG6]	-	-	no significant change	Not in QTL
AH11G03970.1	Chr11	5122607	5133358	+	AT1G07230	Plastidial Glycerolipid, Galactolipid and Sulfolipid Synthesis|Phospholipase|Lipase			Non-specific phospholipase C1 [Source:Uniprot/SWISSPROT%3BAcc:Q8L7Y9]	K01114(plcC; phospholipase C [EC:3.1.4.3])	GO:0016788	no significant change	Not in QTL
AH11G04190.1	Chr11	5439718	5444019	-			Glyma.02G227200.1.p	glycolipid desaturation	Temperature-sensitive omega-3 fatty acid desaturase%2C chloroplastic [Source:Uniprot/SWISSPROT%3BAcc:P48622]	K10257	GO:0016717;GO:0055114;GO:0006629	no significant change	Not in QTL
AH11G04290.1	Chr11	5581799	5583837	-	AT1G01600	Cutin Synthesis	Glyma.03G008100.1.p	cutin biosynthesis	Cytochrome P450 86A1 [Source:Uniprot/SWISSPROT%3BAcc:P48422]	K15401(CYP86A1; fatty acid omega-hydroxylase [EC:1.14.-.-])	GO:0005506;GO:0016705;GO:0020037;GO:0055114	no significant change	Not in QTL
AH11G05290.1	Chr11	7227981	7228916	-	AT5G48485	Cuticular Wax Synthesis			Bifunctional inhibitor/lipid-transfer protein/seed storage 2S albumin superfamily protein [Source:TAIR%3BAcc:AT5G48490]	-	-	no significant change	Not in QTL
AH11G05580.1	Chr11	7672671	7679903	-	AT1G31770	Cuticular Wax Synthesis			ABC transporter G family member 26 [Source:Uniprot/SWISSPROT%3BAcc:Q9LK50]	-	GO:0005524;GO:0016887;GO:0016020	no significant change	Not in QTL
AH11G05600.1	Chr11	7700908	7705237	+	AT1G55840	Miscellaneous: lipid related			Sec14p-like phosphatidylinositol transfer family protein [Source:TAIR%3BAcc:AT1G55840]	-	-	no significant change	Not in QTL
AH11G06020.1	Chr11	8771432	8773939	-	AT1G01280	Cutin Synthesis	Glyma.03G189900.1.p	&omega;- hydroxylation of laurate	Cytochrome P450 71B35 [Source:Uniprot/SWISSPROT%3BAcc:Q9LIP5]	-	GO:0005506;GO:0016705;GO:0020037;GO:0055114	no significant change	Not in QTL
AH11G06520.1	Chr11	9564462	9568503	-			Glyma.08G325300.1.p	superpathway of choline biosynthesis	Calcium-dependent lipid-binding (CaLB domain) family protein [Source:TAIR%3BAcc:AT5G55530]	-	GO:0005515	no significant change	Not in QTL
AH11G06910.1	Chr11	10366413	10368057	+	AT1G34490	Cuticular Wax Synthesis	Glyma.02G296000.1.p	wax esters biosynthesis I	Probable long-chain-alcohol O-fatty-acyltransferase 1 [Source:Uniprot/SWISSPROT%3BAcc:Q9FJ72]	-	-	no significant change	Not in QTL
AH11G06980.1	Chr11	10571958	10578532	+	AT1G19640	Lipid Signaling			Indole-3-acetate O-methyltransferase 1 [Source:Uniprot/SWISSPROT%3BAcc:Q9FLN8]	K18848	GO:0008168	no significant change	Not in QTL
AH11G07610.1	Chr11	11573400	11578093	-	AT1G29660	GDSL|Lipase			GDSL esterase/lipase At5g55050 [Source:Uniprot/SWISSPROT%3BAcc:Q9FIA1]	-	GO:0016788	no significant change	Not in QTL
AH11G07630.1	Chr11	11630337	11633986	-			Glyma.08G318300.1.p	lipid IV<sub>A</sub> biosynthesis	Probable tetraacyldisaccharide 4'-kinase%2C mitochondrial [Source:Uniprot/SWISSPROT%3BAcc:Q8LEA0]	-	GO:0005524;GO:0009029;GO:0009245	no significant change	Not in QTL
AH11G08070.1	Chr11	12380744	12387274	+	AT4G27030	Plastidial Glycerolipid, Galactolipid and Sulfolipid Synthesis	Glyma.08G314700.1.p	phospholipid desaturation	Fatty acid desaturase 4%2C chloroplastic [Source:Uniprot/SWISSPROT%3BAcc:Q9SZ42]	K10704	-	up-down-regulated	Not in QTL
AH11G08400.1	Chr11	13058876	13063121	-	AT1G01280	Cutin Synthesis	Glyma.03G189900.1.p	&omega;- hydroxylation of laurate	Cytochrome P450 84A1 [Source:Uniprot/SWISSPROT%3BAcc:Q42600]	K09755(CYP84A, F5H; ferulate-5-hydroxylase [EC:1.14.-.-])	GO:0005506;GO:0016705;GO:0020037;GO:0055114	down-up-regulated	Not in QTL
AH11G08560.1	Chr11	13376149	13380418	+	AT1G19640	Lipid Signaling			Salicylate/benzoate carboxyl methyltransferase [Source:Uniprot/SWISSPROT%3BAcc:Q6XMI3]	K08241(E2.1.1.141; jasmonate O-methyltransferase [EC:2.1.1.141])	GO:0008168	no significant change	Not in QTL
AH11G08930.1	Chr11	13986420	13989816	-			Glyma.01G171800.1.p	triacylglycerol biosynthesis	Lipid phosphate phosphatase epsilon 1%2C chloroplastic [Source:Uniprot/SWISSPROT%3BAcc:F4J220]	K07252(E3.6.1.43; dolichyldiphosphatase [EC:3.6.1.43])	-	no significant change	Not in QTL
AH11G09570.1	Chr11	15273181	15275308	-			Glyma.02G059300.1.p	very long chain fatty acid biosynthesis I	Elongation of fatty acids protein 3-like [Source:Uniprot/SWISSPROT%3BAcc:Q9SYY4]	-	GO:0016021	no significant change	Not in QTL
AH11G09790.1	Chr11	15960681	15964232	+	AT1G29660	GDSL|Lipase			GDSL esterase/lipase At2g23540 [Source:Uniprot/SWISSPROT%3BAcc:O80470]	-	GO:0016788	no significant change	Not in QTL
AH11G10340.1	Chr11	16952018	16955320	-			Glyma.05G090600.1.p	sphingolipid biosynthesis (plants)	NAD(P)-binding Rossmann-fold superfamily protein [Source:TAIR%3BAcc:AT3G50560]	-	-	no significant change	Not in QTL
AH11G10840.1	Chr11	18177317	18184469	-	AT1G45201	TAG Degradation|Lipase			alpha/beta-Hydrolases superfamily protein [Source:TAIR%3BAcc:AT5G42930]	-	GO:0006629	no significant change	Not in QTL
AH11G10860.1	Chr11	18213420	18225993	-	AT1G45201	TAG Degradation|Lipase			alpha/beta-Hydrolases superfamily protein [Source:TAIR%3BAcc:AT5G42930]	-	GO:0006629	no significant change	Not in QTL
AH11G10940.1	Chr11	18551298	18556859	+	AT1G13680	Phospholipase|Lipase	Glyma.02G102700.1.p	phosphatidate metabolism, as a signaling molecule	PLC-like phosphodiesterases superfamily protein [Source:TAIR%3BAcc:AT4G36945]	-	-	no significant change	Not in QTL
AH11G10990.1	Chr11	18606924	18611130	-	AT1G67990	Aromatic Suberin Synthesis			Caffeoyl-CoA O-methyltransferase 1 [Source:Uniprot/SWISSPROT%3BAcc:O49499]	K00588(E2.1.1.104; caffeoyl-CoA O-methyltransferase [EC:2.1.1.104])	GO:0008171	no significant change	Not in QTL
AH11G11050.1	Chr11	18872858	18877537	+	AT1G67990	Aromatic Suberin Synthesis			Caffeoyl-CoA O-methyltransferase 1 [Source:Uniprot/SWISSPROT%3BAcc:O49499]	K00588(E2.1.1.104; caffeoyl-CoA O-methyltransferase [EC:2.1.1.104])	GO:0008171	no significant change	Not in QTL
AH11G11060.1	Chr11	18908520	18912715	-	AT1G13680	Phospholipase|Lipase	Glyma.02G102700.1.p	phosphatidate metabolism, as a signaling molecule	PI-PLC X domain-containing protein At5g67130 [Source:Uniprot/SWISSPROT%3BAcc:Q93XX5]	-	-	no significant change	Not in QTL
AH11G12120.1	Chr11	22205441	22208370	-	AT1G01280	Cutin Synthesis	Glyma.12G160400.1.p	&omega;-hydroxylation of caprate and laurate	cytochrome P450%2C family 81%2C subfamily D%2C polypeptide 8 [Source:TAIR%3BAcc:AT4G37370]	-	GO:0005506;GO:0016705;GO:0020037;GO:0055114	no significant change	Not in QTL
AH11G13000.1	Chr11	24851583	24856270	-	AT1G28570	GDSL|Lipase			GDSL esterase/lipase At1g28570 [Source:Uniprot/SWISSPROT%3BAcc:Q9FXJ1]	-	GO:0016788	no significant change	Not in QTL
AH11G13090.1	Chr11	25196858	25200881	+			Glyma.08G076400.1.p	superpathway of choline biosynthesis	Serine decarboxylase [Source:Uniprot/SWISSPROT%3BAcc:Q9MA74]	K01590(hdc, HDC; histidine decarboxylase [EC:4.1.1.22])	GO:0016831;GO:0019752;GO:0030170	down-regulated	Not in QTL
AH11G14560.1	Chr11	30939811	30953223	+			Glyma.05G221700.1.p	phospholipid biosynthesis II	Ethanolamine-phosphate cytidylyltransferase [Source:Uniprot/SWISSPROT%3BAcc:Q9ZVI9]	K00967(PCYT2; ethanolamine-phosphate cytidylyltransferase [EC:2.7.7.14])	GO:0003824;GO:0009058	no significant change	Not in QTL
AH11G15330.1	Chr11	36105015	36112368	-			Glyma.02G002900.1.p	phospholipid biosynthesis II	Probable methyltransferase PMT14 [Source:Uniprot/SWISSPROT%3BAcc:Q94EJ6]	-	GO:0008168	no significant change	Not in QTL
AH11G16070.1	Chr11	39451094	39455193	-			Glyma.01G094800.1.p	3-phosphoinositide biosynthesis	Histone H3 K4-specific methyltransferase SET7/9 family protein [Source:TAIR%3BAcc:AT4G17080]	-	-	up-down-regulated	Not in QTL
AH11G17060.1	Chr11	44132796	44137071	-			Glyma.05G062900.1.p	phospholipid biosynthesis II	Putative dual specificity protein phosphatase DSP8 [Source:Uniprot/SWISSPROT%3BAcc:Q9ZQP1]	-	GO:0006470;GO:0008138;GO:0016311;GO:0016791	no significant change	Not in QTL
AH11G17190.1	Chr11	44796055	44804485	+	AT2G35690	beta-Oxidation			Peroxisomal acyl-coenzyme A oxidase 1 [Source:Uniprot/SWISSPROT%3BAcc:O65202]	K00232(E1.3.3.6, ACOX1, ACOX3; acyl-CoA oxidase [EC:1.3.3.6])	GO:0003995;GO:0055114;GO:0003997;GO:0005777;GO:0006635	no significant change	Not in QTL
AH11G20070.1	Chr11	61724116	61726973	-	AT1G01280	Cutin Synthesis	Glyma.03G189900.1.p	&omega;- hydroxylation of laurate	cytochrome P450%2C family 706%2C subfamily A%2C polypeptide 6 [Source:TAIR%3BAcc:AT4G12320]	-	GO:0005506;GO:0016705;GO:0020037;GO:0055114	no significant change	Not in QTL
AH11G20210.1	Chr11	62091681	62093933	-	AT4G28110	Cuticular Wax Synthesis			myb domain protein 85 [Source:TAIR%3BAcc:AT4G22680]	K09422	-	no significant change	Not in QTL
AH11G20310.1	Chr11	62663141	62666291	+	AT1G12640	TAG Synthesis|Eukaryotic Phospholipid Synthesis	Glyma.05G049500.1.p	phosphatidylcholine acyl editing	Lysophospholipid acyltransferase 1 [Source:Uniprot/SWISSPROT%3BAcc:F4IDU4]	K13519(LPT1, ALE1; lysophospholipid acyltransferase [EC:2.3.1.51 2.3.1.23 2.3.1.-])	-	no significant change	Not in QTL
AH11G20450.1	Chr11	63512859	63520829	+	AT1G12570	Cutin Synthesis|Aliphatic Suberin Synthesis	Glyma.01G048800.1.p	cutin biosynthesis	Glucose-methanol-choline (GMC) oxidoreductase family protein [Source:TAIR%3BAcc:AT1G12570]	K00108(betA, CHDH; choline dehydrogenase [EC:1.1.99.1])	GO:0016614;GO:0050660;GO:0055114	no significant change	Not in QTL
AH11G20620.1	Chr11	64131882	64139253	+	AT1G01280	Cutin Synthesis	Glyma.03G189900.1.p	&omega;- hydroxylation of laurate	Cytochrome P450 71A26 [Source:Uniprot/SWISSPROT%3BAcc:Q9STK7]	-	GO:0005506;GO:0016705;GO:0020037;GO:0055114	down-up-regulated	Not in QTL
AH11G20990.1	Chr11	66761023	66764428	+	AT1G28570	GDSL|Lipase			GDSL esterase/lipase At3g48460 [Source:Uniprot/SWISSPROT%3BAcc:Q9STM6]	-	GO:0016788	no significant change	Not in QTL
AH11G24140.1	Chr11	101294594	101298289	+			Glyma.03G171900.1.p	very long chain fatty acid biosynthesis I	NAD(P)-binding Rossmann-fold superfamily protein [Source:TAIR%3BAcc:AT5G50130]	-	-	no significant change	Not in QTL
AH11G25800.1	Chr11	112662000	112670497	-	AT3G11210	GDSL|Lipase			GDSL esterase/lipase At5g62930 [Source:Uniprot/SWISSPROT%3BAcc:Q9FM04]	-	-	down-regulated	Not in QTL
AH11G27580.1	Chr11	124404419	124406022	+	AT3G28910	Cuticular Wax Synthesis			myb domain protein 94 [Source:TAIR%3BAcc:AT3G47600]	K09422	-	no significant change	Not in QTL
AH11G28930.1	Chr11	127710922	127717352	-	AT5G07920	Lipid Signaling	Glyma.05G022500.1.p	phosphatidate metabolism, as a signaling molecule	Diacylglycerol kinase 1 [Source:Uniprot/SWISSPROT%3BAcc:Q39017]	-	GO:0004143;GO:0007205;GO:0035556;GO:0016301	no significant change	Not in QTL
AH11G29320.1	Chr11	128813999	128818769	-	AT1G74210	Miscellaneous: lipid related			Glycerophosphodiester phosphodiesterase GDPD5 [Source:Uniprot/SWISSPROT%3BAcc:Q9C907]	K01126(E3.1.4.46, glpQ, ugpQ; glycerophosphoryl diester phosphodiesterase [EC:3.1.4.46])	GO:0006629;GO:0008081;GO:0008889	no significant change	Not in QTL
AH11G29920.1	Chr11	131075924	131080165	+			Glyma.01G240700.1.p	lipid IV<sub>A</sub> biosynthesis	Probable UDP-3-O-acylglucosamine N-acyltransferase 2%2C mitochondrial [Source:Uniprot/SWISSPROT%3BAcc:F4JIP6]	-	-	no significant change	Not in QTL
AH11G30420.1	Chr11	132488888	132495916	-	AT1G13210	Miscellaneous: lipid related			Putative phospholipid-transporting ATPase 9 [Source:Uniprot/SWISSPROT%3BAcc:Q9SX33]	K01530	GO:0000166;GO:0046872;GO:0000287;GO:0004012;GO:0005524;GO:0015914;GO:0016021	down-regulated	Not in QTL
AH11G31290.1	Chr11	134408569	134410578	+			Glyma.13G118300.1.p	triacylglycerol biosynthesis	unknown protein%3B FUNCTIONS IN: molecular_function unknown%3B INVOLVED IN: biological_process unknown%3B LOCATED IN: endomembrane system%3B EXPRESSED IN: 24 plant structures%3B EXPRESSED DURING: 15 growth stages%3B Has 96 Blast hits to 87 proteins in 37 specie /.../hae - 0%3B Bacteria - 2%3B Metazoa - 12%3B Fungi - 2%3B Plants - 65%3B Viruses - 0%3B Other Eukaryotes - 15 (source: NCBI BLink). [S…	-	-	no significant change	Not in QTL
AH11G31640.1	Chr11	134805929	134811932	+	AT1G05630	Lipid Signaling			Type I inositol 1%2C4%2C5-trisphosphate 5-phosphatase 13 [Source:Uniprot/SWISSPROT%3BAcc:Q9SYK4]	-	GO:0046856;GO:0005515	no significant change	Not in QTL
AH11G32570.1	Chr11	135984179	135988099	+	AT1G55840	Miscellaneous: lipid related			Sec14p-like phosphatidylinositol transfer family protein [Source:TAIR%3BAcc:AT5G47730]	-	-	no significant change	Not in QTL
AH11G32610.1	Chr11	136051830	136054409	-	AT1G21970	TAG Synthesis			Nuclear mRNAion factor Y subunit B-6 [Source:Uniprot/SWISSPROT%3BAcc:Q84W66]	-	-	down-up-down-regulated	Not in QTL
AH11G32960.1	Chr11	136581598	136584317	+			Glyma.12G160400.1.p	&omega;-hydroxylation of caprate and laurate	Cytochrome P450 71B34 [Source:Uniprot/SWISSPROT%3BAcc:Q9LIP6]	-	GO:0005506;GO:0016705;GO:0020037;GO:0055114	no significant change	Not in QTL
AH11G32990.1	Chr11	136591218	136593155	+			Glyma.10G296400.1.p	&omega;- hydroxylation of laurate	Cytochrome P450 71B34 [Source:Uniprot/SWISSPROT%3BAcc:Q9LIP6]	-	GO:0005506;GO:0016705;GO:0020037;GO:0055114	down-up-regulated	Not in QTL
AH11G33000.1	Chr11	136610364	136612792	+	AT1G01280	Cutin Synthesis	Glyma.03G189900.1.p	&omega;- hydroxylation of laurate	Cytochrome P450 71B34 [Source:Uniprot/SWISSPROT%3BAcc:Q9LIP6]	-	GO:0005506;GO:0016705;GO:0020037;GO:0055114	no significant change	Not in QTL
AH11G33250.1	Chr11	137064415	137067184	-	AT4G22330	Sphingolipid Synthesis			Alkaline phytoceramidase (aPHC) [Source:TAIR%3BAcc:AT4G22330]	K04711(ACER3, YDC1; dihydroceramidase [EC:3.5.1.-])	GO:0006672;GO:0016021;GO:0016811	no significant change	Not in QTL
AH11G34430.1	Chr11	138684374	138692244	+	AT1G61850	Phospholipase|Galactolipid degradation|Lipase	Glyma.07G259000.1.p	phosphatidylcholine acyl editing	Phospholipase A I [Source:Uniprot/SWISSPROT%3BAcc:F4HX15]	-	GO:0005515;GO:0006629	no significant change	Not in QTL
AH11G36530.1	Chr11	141933793	141940631	-	AT3G06860	beta-Oxidation			Peroxisomal fatty acid beta-oxidation multifunctional protein MFP2 [Source:Uniprot/SWISSPROT%3BAcc:Q9ZPI5]	K10527(MFP2; enoyl-CoA hydratase/3-hydroxyacyl-CoA dehydrogenase [EC:4.2.1.17 1.1.1.35 1.1.1.211])	GO:0003857;GO:0006631;GO:0016491;GO:0055114;GO:0003824;GO:0008152	down-regulated	Not in QTL
AH11G36770.1	Chr11	142376828	142385588	+	AT3G05630	Plastidial Glycerolipid, Galactolipid and Sulfolipid Synthesis|Phospholipase|Lipase	Glyma.09G041400.1.p	superpathway of choline biosynthesis	Phospholipase D p1 [Source:Uniprot/SWISSPROT%3BAcc:Q9LRZ5]	-	GO:0003824	no significant change	Not in QTL
AH11G36800.1	Chr11	142408726	142413559	-	AT3G14075	Miscellaneous: lipid related|Lipid acylhydrolase|Lipase			Mono-/di-acylglycerol lipase%2C N-terminal%3BLipase%2C class 3 [Source:TAIR%3BAcc:AT4G16070]	-	GO:0006629;GO:0016042	no significant change	Not in QTL
AH11G37230.1	Chr11	142844483	142850041	-	AT3G16950	Plastidial Fatty Acid Synthesis			Dihydrolipoyl dehydrogenase 1%2C chloroplastic [Source:Uniprot/SWISSPROT%3BAcc:A8MS68]	K00382(DLD, lpd, pdhD; dihydrolipoamide dehydrogenase [EC:1.8.1.4])	GO:0016491;GO:0055114;GO:0045454	down-up-regulated	Not in QTL
AH11G37400.1	Chr11	143014398	143019759	+	AT3G06650	Cuticular Wax Synthesis			ATP-citrate synthase beta chain protein 1 [Source:Uniprot/SWISSPROT%3BAcc:Q9C522]	K01648(ACLY; ATP citrate (pro-S)-lyase [EC:2.3.3.8])	GO:0046912;GO:0003824;GO:0008152	no significant change	Not in QTL
AH11G38210.1	Chr11	144269543	144272507	-	AT1G48030	Mitochondrial Fatty Acid and Lipoic Acid Synthesis			Dihydrolipoyl dehydrogenase 1%2C mitochondrial [Source:Uniprot/SWISSPROT%3BAcc:Q9M5K3]	K00382(DLD, lpd, pdhD; dihydrolipoamide dehydrogenase [EC:1.8.1.4])	GO:0016491;GO:0055114;GO:0045454	no significant change	Not in QTL
AH11G38420.1	Chr11	144568930	144576865	+	AT1G61850	Phospholipase|Galactolipid degradation|Lipase	Glyma.07G259000.1.p	phosphatidylcholine acyl editing	Phospholipase A I [Source:Uniprot/SWISSPROT%3BAcc:F4HX15]	-	GO:0006629;GO:0005515	no significant change	Not in QTL
AH11G40000.1	Chr11	146675787	146678768	+	AT4G31020	Phospholipase|Lipase			alpha/beta-Hydrolases superfamily protein [Source:TAIR%3BAcc:AT4G31020]	-	-	no significant change	Not in QTL
AH11G40190.1	Chr11	146897619	146904611	+	AT4G30950	Plastidial Glycerolipid, Galactolipid and Sulfolipid Synthesis	Glyma.02G203300.1.p	linoleate biosynthesis I (plants)	Omega-6 fatty acid desaturase%2C chloroplastic [Source:Uniprot/SWISSPROT%3BAcc:P46312]	K10255(FAD6, desA; acyl-lipid omega-6 desaturase (Delta-12 desaturase) [EC:1.14.19.23 1.14.19.45])	GO:0006629	down-regulated	Not in QTL
AH11G40710.1	Chr11	147475486	147482457	+	AT5G57800	Cuticular Wax Synthesis	Glyma.13G091200.1.p	cuticular wax biosynthesis	Protein ECERIFERUM 3 [Source:Uniprot/SWISSPROT%3BAcc:Q8H1Z0]	-	GO:0005506;GO:0006633;GO:0016491;GO:0055114	no significant change	Not in QTL
AH11G40840.1	Chr11	147713500	147720086	+	AT2G18730	Lipid Signaling	Glyma.04G143000.1.p	phosphatidate metabolism, as a signaling molecule	Diacylglycerol kinase 7 [Source:Uniprot/SWISSPROT%3BAcc:F4JQ95]	-	GO:0004143;GO:0007205;GO:0016301	down-up-regulated	Not in QTL
AH11G41100.1	Chr11	148020723	148024919	-	AT1G51680	Aromatic Suberin Synthesis	Glyma.08G329700.1.p	phosphatidylcholine acyl editing	4-coumarate--CoA ligase 2 [Source:Uniprot/SWISSPROT%3BAcc:Q9S725]	K01904(4CL; 4-coumarate--CoA ligase [EC:6.2.1.12])	GO:0003824;GO:0008152	no significant change	Not in QTL
AH11G41120.1	Chr11	148031766	148042085	-	AT1G51680	Aromatic Suberin Synthesis			4-coumarate--CoA ligase 2 [Source:Uniprot/SWISSPROT%3BAcc:Q9S725]	K01904(4CL; 4-coumarate--CoA ligase [EC:6.2.1.12])	GO:0003824;GO:0008152	no significant change	Not in QTL
AH11G41680.1	Chr11	148670275	148672373	+	AT1G11090	TAG Degradation			Caffeoylshikimate esterase [Source:Uniprot/SWISSPROT%3BAcc:Q9C942]	K18368(CSE; caffeoylshikimate esterase [EC:3.1.1.-])	-	down-up-regulated	Not in QTL
AH11G42080.1	Chr11	149073741	149079824	-	AT2G19450	TAG Synthesis	Glyma.09G065300.1.p	triacylglycerol biosynthesis	Diacylglycerol O-acyltransferase 1 [Source:Uniprot/SWISSPROT%3BAcc:Q9SLD2]	K11155(DGAT1; diacylglycerol O-acyltransferase 1 [EC:2.3.1.20 2.3.1.75 2.3.1.76])	GO:0008374;GO:0004144;GO:0019432	up-regulated	Not in QTL
AH11G42270.1	Chr11	149230871	149236525	-	AT3G44830	TAG Synthesis	Glyma.07G036400.1.p	triacylglycerol biosynthesis	Phospholipid:diacylglycerol acyltransferase 1 [Source:Uniprot/SWISSPROT%3BAcc:Q9FNA9]	K00679(E2.3.1.158; phospholipid:diacylglycerol acyltransferase [EC:2.3.1.158])	GO:0006629;GO:0008374	no significant change	Not in QTL
AH11G42380.1	Chr11	149335707	149339433	+	AT1G09400	Lipid Signaling			12-oxophytodienoate reductase 3 [Source:Uniprot/SWISSPROT%3BAcc:Q9FUP0]	K05894(OPR; 12-oxophytodienoic acid reductase [EC:1.3.1.42])	GO:0010181;GO:0016491;GO:0055114	up-down--up-regulated	Not in QTL
AH12G01180.1	Chr12	1507819	1512165	-			Glyma.18G232300.1.p	&omega;-hydroxylation of caprate and laurate	Acyl-CoA thioesterase family protein [Source:TAIR%3BAcc:AT1G01710]	K01068(ACOT1_2_4; acyl-coenzyme A thioesterase 1/2/4 [EC:3.1.2.2])	-	down-regulated	Not in QTL
AH12G01210.1	Chr12	1522580	1525879	+	AT3G49050	Miscellaneous: lipid related|Lipid acylhydrolase|Lipase			alpha/beta-Hydrolases superfamily protein [Source:TAIR%3BAcc:AT4G00500]	-	GO:0006629;GO:0016042	no significant change	Not in QTL
AH12G01290.1	Chr12	1605299	1608990	+	AT1G51680	Aromatic Suberin Synthesis	Glyma.08G329700.1.p	phosphatidylcholine acyl editing	4-coumarate--CoA ligase-like 5 [Source:Uniprot/SWISSPROT%3BAcc:Q84P21]	K10526(OPCL1; OPC-8:0 CoA ligase 1 [EC:6.2.1.-])	GO:0003824;GO:0008152	down-up-regulated	Not in QTL
AH12G01360.1	Chr12	1709394	1715442	+	AT1G01600	Cutin Synthesis	Glyma.03G008100.1.p	cutin biosynthesis	Cytochrome P450 86A8 [Source:Uniprot/SWISSPROT%3BAcc:O80823]	K15398(CYP86A4S; fatty acid omega-hydroxylase [EC:1.14.-.-])	GO:0005506;GO:0016705;GO:0020037;GO:0055114	down-regulated	Not in QTL
AH12G01370.1	Chr12	1709568	1730679	-	AT1G01610	Cutin Synthesis|Aliphatic Suberin Synthesis	Glyma.03G008300.1.p	phospholipid biosynthesis II	Glycerol-3-phosphate 2-O-acyltransferase 4 [Source:Uniprot/SWISSPROT%3BAcc:Q9LMM0]	K13508(GPAT; glycerol-3-phosphate acyltransferase [EC:2.3.1.15])	GO:0008152;GO:0016746;GO:0016021;GO:0055085	down-regulated	Not in QTL
AH12G01700.1	Chr12	2092602	2097874	+	AT1G08510	Plastidial Fatty Acid Synthesis|"Plastidial Glycerolipid, Galactolipid and Sulfolipid Synthesis"	Glyma.05G012300.1.p	superpathway of fatty acid biosynthesis II (plant)	Palmitoyl-acyl carrier protein thioesterase%2C chloroplastic [Source:Uniprot/SWISSPROT%3BAcc:Q9SJE2]	K10781(FATB; fatty acyl-ACP thioesterase B [EC:3.1.2.14 3.1.2.21])	GO:0006633;GO:0016790	no significant change	Not in QTL
AH12G01730.1	Chr12	2110803	2120506	-	AT3G44540	Cuticular Wax Synthesis|Aliphatic Suberin Synthesis	Glyma.08G233200.1.p	wax esters biosynthesis I	Fatty acyl-CoA reductase 3 [Source:Uniprot/SWISSPROT%3BAcc:Q93ZB9]	K13356(FAR; alcohol-forming fatty acyl-CoA reductase [EC:1.2.1.84])	GO:0080019	no significant change	Not in QTL
AH12G01760.1	Chr12	2232033	2235341	+	AT1G43800	Plastidial Fatty Acid Synthesis|"Plastidial Glycerolipid, Galactolipid and Sulfolipid Synthesis"	Glyma.13G038700.1.p	palmitoleate biosynthesis II	Acyl-[acyl-carrier-protein] desaturase 6%2C chloroplastic [Source:Uniprot/SWISSPROT%3BAcc:Q84VY3]	K03921(FAB2, SSI2, desA1; acyl-[acyl-carrier-protein] desaturase [EC:1.14.19.2 1.14.19.11 1.14.19.26])	GO:0006631;GO:0045300;GO:0055114	no significant change	Not in QTL
AH12G01780.1	Chr12	2249164	2252413	+	AT1G01610	Cutin Synthesis|Aliphatic Suberin Synthesis	Glyma.01G113200.1.p	phospholipid biosynthesis II	Glycerol-3-phosphate 2-O-acyltransferase 6 [Source:Uniprot/SWISSPROT%3BAcc:O80437]	-	GO:0008152;GO:0016746	no significant change	Not in QTL
AH12G02560.1	Chr12	3011552	3017037	+	AT2G46090	Lipid Signaling	Glyma.09G254500.1.p	phosphatidate metabolism, as a signaling molecule	Sphingoid long-chain bases kinase 2%2C mitochondrial [Source:Uniprot/SWISSPROT%3BAcc:O82359]	-	GO:0016301	no significant change	Not in QTL
AH12G04740.1	Chr12	6015354	6019069	+	AT1G01120	Fatty Acid Elongation and Cuticular Wax Synthesis|Aliphatic Suberin Synthesis	Glyma.02G001500.1.p	very long chain fatty acid biosynthesis I	3-ketoacyl-CoA synthase 1 [Source:Uniprot/SWISSPROT%3BAcc:Q9MAM3]	K15397(KCS; 3-ketoacyl-CoA synthase [EC:2.3.1.199])	GO:0006633;GO:0016020;GO:0016747	no significant change	Not in QTL
AH12G06070.1	Chr12	8124352	8133355	-	AT4G33240	Lipid Signaling	Glyma.07G045600.1.p	3-phosphoinositide biosynthesis	1-phosphatidylinositol-3-phosphate 5-kinase FAB1A [Source:Uniprot/SWISSPROT%3BAcc:Q0WUR5]	K00921(PIKFYVE, FAB1; 1-phosphatidylinositol-3-phosphate 5-kinase [EC:2.7.1.150])	GO:0016307;GO:0046488;GO:0046872;GO:0005524	no significant change	Not in QTL
AH12G06280.1	Chr12	8546961	8552748	+	AT1G53920	GDSL|Lipase			GDSL esterase/lipase 5 [Source:Uniprot/SWISSPROT%3BAcc:Q9SSA7]	-	GO:0016788	no significant change	Not in QTL
AH12G06490.1	Chr12	8790857	8794034	+	AT1G53920	GDSL|Lipase			GDSL esterase/lipase 3 [Source:Uniprot/SWISSPROT%3BAcc:Q9SYF5]	-	GO:0016788	no significant change	Not in QTL
AH12G06860.1	Chr12	9224463	9226990	-			Glyma.03G115300.1.p	plant sterol biosynthesis	Sterol 14-demethylase [Source:Uniprot/SWISSPROT%3BAcc:Q9SAA9]	K05917(CYP51; sterol 14-demethylase [EC:1.14.13.70])	GO:0004497;GO:0005506;GO:0016705;GO:0020037;GO:0055114	no significant change	Not in QTL
AH12G07130.1	Chr12	9700653	9705739	-	AT1G13210	Miscellaneous: lipid related			Phospholipid-transporting ATPase 1 [Source:Uniprot/SWISSPROT%3BAcc:P98204]	K14802	GO:0000166;GO:0046872;GO:0000287;GO:0004012;GO:0005524;GO:0015914;GO:0016021	no significant change	Not in QTL
AH12G07750.1	Chr12	10486455	10491616	-			Glyma.02G002900.1.p	phospholipid biosynthesis II	Probable methyltransferase PMT13 [Source:Uniprot/SWISSPROT%3BAcc:Q93W95]	-	GO:0008168	down-up-regulated	Not in QTL
AH12G08800.1	Chr12	12422858	12424867	-	AT2G39220	Lipid Signaling|Phospholipase|Lipase	Glyma.02G147100.1.p	phosphatidylcholine acyl editing	Probable inactive patatin-like protein 9 [Source:Uniprot/SWISSPROT%3BAcc:Q93ZQ3]	-	GO:0006629	down-up-regulated	Not in QTL
AH12G09130.1	Chr12	12987867	12991278	-	AT4G31050	Plastidial Fatty Acid Synthesis			Plastidial lipoyltransferase 2 [Source:Uniprot/SWISSPROT%3BAcc:Q948J9]	K03801(lipB; lipoyl(octanoyl) transferase [EC:2.3.1.181])	GO:0006464	no significant change	Not in QTL
AH12G10040.1	Chr12	14588632	14590625	+			Glyma.13G118300.1.p	triacylglycerol biosynthesis	unknown protein%3B FUNCTIONS IN: molecular_function unknown%3B INVOLVED IN: biological_process unknown%3B LOCATED IN: endomembrane system%3B EXPRESSED IN: 24 plant structures%3B EXPRESSED DURING: 15 growth stages%3B Has 96 Blast hits to 87 proteins in 37 specie /.../hae - 0%3B Bacteria - 2%3B Metazoa - 12%3B Fungi - 2%3B Plants - 65%3B Viruses - 0%3B Other Eukaryotes - 15 (source: NCBI BLink). [S…	-	-	up-down-regulated	Not in QTL
AH12G10080.1	Chr12	14652511	14661101	+	AT1G05800	Lipid Signaling|Galactolipid degradation|Lipase	Glyma.02G141900.1.p	phosphatidylcholine acyl editing	Phospholipase A1-Igamma1%2C chloroplastic [Source:Uniprot/SWISSPROT%3BAcc:Q941F1]	-	GO:0006629	no significant change	Not in QTL
AH12G10790.1	Chr12	16499074	16503501	-	AT2G42450	Miscellaneous: lipid related|Lipid acylhydrolase|Lipase			alpha/beta-Hydrolases superfamily protein [Source:TAIR%3BAcc:AT2G42450]	-	GO:0006629	no significant change	Not in QTL
AH12G11710.1	Chr12	19257747	19264955	+			Glyma.02G002900.1.p	phospholipid biosynthesis II	Probable methyltransferase PMT1 [Source:Uniprot/SWISSPROT%3BAcc:Q8H118]	-	GO:0008168	no significant change	Not in QTL
AH12G13550.1	Chr12	24174906	24183803	+	AT2G04540	Mitochondrial Fatty Acid and Lipoic Acid Synthesis	Glyma.05G129600.1.p	superpathway of fatty acid biosynthesis II (plant)	3-oxoacyl-[acyl-carrier-protein] synthase%2C mitochondrial [Source:Uniprot/SWISSPROT%3BAcc:Q8L3X9]	K09458(fabF; 3-oxoacyl-[acyl-carrier-protein] synthase II [EC:2.3.1.179])	-	no significant change	Not in QTL
AH12G14720.1	Chr12	28604353	28613002	-			Glyma.03G171900.1.p	very long chain fatty acid biosynthesis I	NAD(P)-binding Rossmann-fold superfamily protein [Source:TAIR%3BAcc:AT5G02540]	-	-	no significant change	Not in QTL
AH12G14800.1	Chr12	28893683	28897906	+	AT1G13580	Sphingolipid Synthesis			LAG1 longevity assurance homolog 3 [Source:Uniprot/SWISSPROT%3BAcc:Q6NQI8]	K04710(CERS; ceramide synthetase [EC:2.3.1.24])	GO:0005783;GO:0016021	no significant change	Not in QTL
AH12G14960.1	Chr12	29514720	29522184	+	AT1G29660	GDSL|Lipase			GDSL esterase/lipase At5g33370 [Source:Uniprot/SWISSPROT%3BAcc:Q8LB81]	-	GO:0016788	no significant change	Not in QTL
AH12G15370.1	Chr12	31316425	31327297	+	AT1G53390	Cuticular Wax Synthesis			ABC transporter G family member 24 [Source:Uniprot/SWISSPROT%3BAcc:Q9MAG3]	-	GO:0005524;GO:0016887	no significant change	Not in QTL
AH12G15880.1	Chr12	33937385	33946730	+	AT3G09560	TAG Synthesis|Eukaryotic Phospholipid Synthesis	Glyma.10G046400.1.p	triacylglycerol biosynthesis	Phosphatidate phosphatase PAH1 [Source:Uniprot/SWISSPROT%3BAcc:Q9SF47]	K15728(LPIN; phosphatidate phosphatase LPIN [EC:3.1.3.4])	-	no significant change	Not in QTL
AH12G17160.1	Chr12	41377007	41387958	+			Glyma.02G002900.1.p	phospholipid biosynthesis II	Probable methyltransferase PMT1 [Source:Uniprot/SWISSPROT%3BAcc:Q8H118]	-	GO:0008168	no significant change	Not in QTL
AH12G17460.1	Chr12	43472749	43477346	+	AT4G33030	Plastidial Glycerolipid, Galactolipid and Sulfolipid Synthesis	Glyma.03G131100.1.p	sulfolipid biosynthesis	UDP-sulfoquinovose synthase%2C chloroplastic [Source:Uniprot/SWISSPROT%3BAcc:O48917]	K06118(SQD1, sqdB; UDP-sulfoquinovose synthase [EC:3.13.1.1])	GO:0003824;GO:0050662	no significant change	Not in QTL
AH12G18050.1	Chr12	52105199	52131244	+	AT4G13550	Miscellaneous: lipid related|Lipid acylhydrolase|Lipase			triglyceride lipases%3Btriglyceride lipases [Source:TAIR%3BAcc:AT4G13550]	-	GO:0006629;GO:0005515	no significant change	Not in QTL
AH12G18520.1	Chr12	59765033	59774421	-	AT3G10370	Mitochondrial Phospholipid Synthesis			Glycerol-3-phosphate dehydrogenase SDP6%2C mitochondrial [Source:Uniprot/SWISSPROT%3BAcc:Q9SS48]	K00111(glpA, glpD; glycerol-3-phosphate dehydrogenase [EC:1.1.5.3])	GO:0016491;GO:0055114;GO:0004368;GO:0006072;GO:0009331	no significant change	Not in QTL
AH12G19210.1	Chr12	64106547	64111110	+	AT1G04710	beta-Oxidation			3-ketoacyl-CoA thiolase 2%2C peroxisomal [Source:Uniprot/SWISSPROT%3BAcc:Q56WD9]	K07513(ACAA1; acetyl-CoA acyltransferase 1 [EC:2.3.1.16])	GO:0008152;GO:0016747	down-up-regulated	Not in QTL
AH12G20930.1	Chr12	76691719	76696409	-	AT2G41540	TAG Synthesis|Eukaryotic Phospholipid Synthesis			Glycerol-3-phosphate dehydrogenase [NAD(+)] GPDHC1%2C cytosolic [Source:Uniprot/SWISSPROT%3BAcc:O22216]	-	GO:0004367;GO:0006072;GO:0009331;GO:0055114;GO:0005975	no significant change	Not in QTL
AH12G21480.1	Chr12	80112290	80116946	+	AT3G57140	TAG Degradation|Lipid Signaling|Lipase			Triacylglycerol lipase SDP1 [Source:Uniprot/SWISSPROT%3BAcc:Q9LZA6]	K14674(TGL4; TAG lipase / steryl ester hydrolase / phospholipase A2 / LPA acyltransferase [EC:3.1.1.3 3.1.1.13 3.1.1.4 2.3.1.51])	GO:0004806;GO:0006629	no significant change	Not in QTL
AH12G21490.1	Chr12	80126381	80133385	+			Glyma.02G002900.1.p	phospholipid biosynthesis II	Probable methyltransferase PMT6 [Source:Uniprot/SWISSPROT%3BAcc:Q84TJ0]	-	GO:0008168	no significant change	Not in QTL
AH12G21680.1	Chr12	82385244	82400435	+	AT1G62610	Plastidial Fatty Acid Synthesis	Glyma.02G157200.1.p	fatty acid elongation -- saturated	NAD(P)-binding Rossmann-fold superfamily protein [Source:TAIR%3BAcc:AT3G55290]	-	-	no significant change	Not in QTL
AH12G21760.1	Chr12	82661982	82666919	+	AT1G62610	Plastidial Fatty Acid Synthesis	Glyma.02G157200.1.p	fatty acid elongation -- saturated	NAD(P)-binding Rossmann-fold superfamily protein [Source:TAIR%3BAcc:AT3G46170]	-	-	no significant change	Not in QTL
AH12G22060.1	Chr12	84082064	84092270	-	AT1G62610	Plastidial Fatty Acid Synthesis	Glyma.02G157200.1.p	fatty acid elongation -- saturated	NAD(P)-binding Rossmann-fold superfamily protein [Source:TAIR%3BAcc:AT1G62610]	-	-	no significant change	Not in QTL
AH12G22630.1	Chr12	86562155	86569614	+	AT1G51260	TAG Synthesis|Eukaryotic Phospholipid Synthesis	Glyma.02G181300.1.p	phospholipid biosynthesis II	1-acyl-sn-glycerol-3-phosphate acyltransferase 2 [Source:Uniprot/SWISSPROT%3BAcc:Q8LG50]	K13523(AGPAT3_4; lysophosphatidic acid acyltransferase / lysophosphatidylinositol acyltransferase [EC:2.3.1.51 2.3.1.-])	GO:0008152;GO:0016746	no significant change	Not in QTL
AH12G22830.1	Chr12	87353748	87357820	-	AT1G67990	Aromatic Suberin Synthesis			Probable caffeoyl-CoA O-methyltransferase At4g26220 [Source:Uniprot/SWISSPROT%3BAcc:Q9C5D7]	K00588(E2.1.1.104; caffeoyl-CoA O-methyltransferase [EC:2.1.1.104])	GO:0008171	down-regulated	Not in QTL
AH12G23230.1	Chr12	88665251	88669387	+	AT1G01280	Cutin Synthesis	Glyma.03G189900.1.p	&omega;- hydroxylation of laurate	cytochrome P450%2C family 93%2C subfamily D%2C polypeptide 1 [Source:TAIR%3BAcc:AT5G06900]	-	GO:0005506;GO:0016705;GO:0020037;GO:0055114	no significant change	Not in QTL
AH12G23260.1	Chr12	88904310	88911510	+	AT1G01280	Cutin Synthesis	Glyma.03G189900.1.p	&omega;- hydroxylation of laurate	cytochrome P450%2C family 93%2C subfamily D%2C polypeptide 1 [Source:TAIR%3BAcc:AT5G06900]	-	GO:0005506;GO:0016705;GO:0020037;GO:0055114	no significant change	Not in QTL
AH12G23410.1	Chr12	89203556	89206076	+	AT1G01280	Cutin Synthesis	Glyma.10G296400.1.p	&omega;- hydroxylation of laurate	cytochrome P450%2C family 93%2C subfamily D%2C polypeptide 1 [Source:TAIR%3BAcc:AT5G06900]	-	GO:0005506;GO:0016705;GO:0020037;GO:0055114	no significant change	Not in QTL
AH12G23430.1	Chr12	89283586	89286102	+			Glyma.10G296400.1.p	&omega;- hydroxylation of laurate	cytochrome P450%2C family 93%2C subfamily D%2C polypeptide 1 [Source:TAIR%3BAcc:AT5G06900]	-	GO:0005506;GO:0016705;GO:0020037;GO:0055114	no significant change	Not in QTL
AH12G24100.1	Chr12	91327872	91335186	+	AT1G17420	Lipid Signaling			Lipoxygenase 3%2C chloroplastic [Source:Uniprot/SWISSPROT%3BAcc:Q9LNR3]	K00454(LOX2S; lipoxygenase [EC:1.13.11.12])	GO:0016702;GO:0046872;GO:0055114;GO:0005515;GO:0016491	no significant change	Not in QTL
AH12G24410.1	Chr12	92552616	92553981	-			Glyma.11G185000.1.p	cuticular wax biosynthesis	Fatty acyl-CoA reductase 3 [Source:Uniprot/SWISSPROT%3BAcc:Q93ZB9]	K13356(FAR; alcohol-forming fatty acyl-CoA reductase [EC:1.2.1.84])	GO:0080019	no significant change	Not in QTL
AH12G24780.1	Chr12	93514072	93524520	-	AT1G04710	beta-Oxidation			3-ketoacyl-CoA thiolase 1%2C peroxisomal [Source:Uniprot/SWISSPROT%3BAcc:Q8LF48]	K07513(ACAA1; acetyl-CoA acyltransferase 1 [EC:2.3.1.16])	GO:0008152;GO:0016747	no significant change	Not in QTL
AH12G24950.1	Chr12	93874386	93879058	-	AT1G04710	beta-Oxidation			3-ketoacyl-CoA thiolase 2%2C peroxisomal [Source:Uniprot/SWISSPROT%3BAcc:Q56WD9]	K07513(ACAA1; acetyl-CoA acyltransferase 1 [EC:2.3.1.16])	GO:0008152;GO:0016747	down-regulated	Not in QTL
AH12G27210.1	Chr12	100401164	100408850	-	AT1G29660	GDSL|Lipase			GDSL esterase/lipase At5g33370 [Source:Uniprot/SWISSPROT%3BAcc:Q8LB81]	-	GO:0016788	no significant change	Not in QTL
AH12G27250.1	Chr12	100526883	100531701	+	AT2G29525	Sphingolipid Synthesis	Glyma.01G108000.1.p	sphingolipid biosynthesis (plants)	Phosphatidylinositol:ceramide inositolphosphotransferase 1 [Source:Uniprot/SWISSPROT%3BAcc:Q9M325]	-	-	down-up-regulated	Not in QTL
AH12G28670.1	Chr12	103231519	103233946	+	AT5G23940	Cutin Synthesis			HXXXD-type acyl-transferase family protein [Source:TAIR%3BAcc:AT5G01210]	-	GO:0016747	down-up-down-regulated	Not in QTL
AH12G28680.1	Chr12	103331098	103336014	-	AT5G01220	Plastidial Glycerolipid, Galactolipid and Sulfolipid Synthesis	Glyma.01G113000.1.p	sulfolipid biosynthesis	Sulfoquinovosyl transferase SQD2 [Source:Uniprot/SWISSPROT%3BAcc:Q8S4F6]	K06119(SQD2; sulfoquinovosyltransferase [EC:2.4.1.-])	-	down-regulated	Not in QTL
AH12G28760.1	Chr12	103491843	103496661	-	AT1G01610	Cutin Synthesis|Aliphatic Suberin Synthesis	Glyma.01G113200.1.p	phospholipid biosynthesis II	Glycerol-3-phosphate 2-O-acyltransferase 6 [Source:Uniprot/SWISSPROT%3BAcc:O80437]	K13508(GPAT; glycerol-3-phosphate acyltransferase [EC:2.3.1.15])	GO:0008152;GO:0016746	no significant change	Not in QTL
AH12G29260.1	Chr12	104632825	104640660	-	AT2G38180	GDSL|Lipase			GDSL esterase/lipase CPRD49 [Source:Uniprot/SWISSPROT%3BAcc:Q9SRM5]	-	GO:0016788	up-down-regulated	Not in QTL
AH12G29520.1	Chr12	105141464	105146862	-	AT2G29980	TAG Synthesis|Eukaryotic Phospholipid Synthesis	Glyma.01G120400.1.p	crepenynate biosynthesis	Temperature-sensitive omega-3 fatty acid desaturase%2C chloroplastic [Source:Uniprot/SWISSPROT%3BAcc:P48622]	K10257	GO:0006629;GO:0016717;GO:0055114	down-regulated	Not in QTL
AH12G29540.1	Chr12	105167431	105170748	+	AT3G51840	beta-Oxidation			Acyl-coenzyme A oxidase 4%2C peroxisomal [Source:Uniprot/SWISSPROT%3BAcc:Q96329]	K00232(E1.3.3.6, ACOX1, ACOX3; acyl-CoA oxidase [EC:1.3.3.6])	GO:0008152;GO:0016627;GO:0050660;GO:0055114;GO:0003995	no significant change	Not in QTL
AH12G31450.1	Chr12	108304360	108309673	-	AT2G38530	Cuticular Wax Synthesis			Non-specific lipid-transfer protein 3 [Source:Uniprot/SWISSPROT%3BAcc:Q9LLR7]	-	GO:0006869;GO:0008289	down-up-regulated	Not in QTL
AH12G31480.1	Chr12	108330239	108331717	-	AT2G15050	Cuticular Wax Synthesis			Non-specific lipid-transfer protein 1 [Source:Uniprot/SWISSPROT%3BAcc:Q42589]	-	GO:0006869;GO:0008289	no significant change	Not in QTL
AH12G31520.1	Chr12	108366545	108368326	-	AT2G15050	Cuticular Wax Synthesis			Non-specific lipid-transfer protein 3 [Source:Uniprot/SWISSPROT%3BAcc:Q9LLR7]	-	GO:0006869;GO:0008289	no significant change	Not in QTL
AH12G31720.1	Chr12	108806676	108808142	-	AT2G15050	Cuticular Wax Synthesis			Non-specific lipid-transfer protein 1 [Source:Uniprot/SWISSPROT%3BAcc:Q42589]	-	GO:0006869;GO:0008289	no significant change	Not in QTL
AH12G31730.1	Chr12	108828090	108829590	+	AT2G15050	Cuticular Wax Synthesis			Non-specific lipid-transfer protein 1 [Source:Uniprot/SWISSPROT%3BAcc:Q42589]	-	GO:0006869;GO:0008289	no significant change	Not in QTL
AH12G31780.1	Chr12	108875678	108883949	-	AT2G30470	TAG Synthesis			B3 domain-containing mRNAion repressor VAL2 [Source:Uniprot/SWISSPROT%3BAcc:Q5CCK4]	-	GO:0008270;GO:0003677	no significant change	Not in QTL
AH12G32760.1	Chr12	110392174	110394214	+	AT2G40890	Aromatic Suberin Synthesis	Glyma.03G189900.1.p	&omega;- hydroxylation of laurate	Cytochrome P450 83B1 [Source:Uniprot/SWISSPROT%3BAcc:O65782]	-	GO:0005506;GO:0016705;GO:0020037;GO:0055114	no significant change	Not in QTL
AH12G32770.1	Chr12	110405259	110407282	+	AT1G01280	Cutin Synthesis	Glyma.10G296400.1.p	&omega;- hydroxylation of laurate	Cytochrome P450 83B1 [Source:Uniprot/SWISSPROT%3BAcc:O65782]	-	GO:0005506;GO:0016705;GO:0020037;GO:0055114	no significant change	Not in QTL
AH12G32780.1	Chr12	110415076	110418031	-	AT1G01280	Cutin Synthesis	Glyma.03G189900.1.p	&omega;- hydroxylation of laurate	Cytochrome P450 83B1 [Source:Uniprot/SWISSPROT%3BAcc:O65782]	-	GO:0005506;GO:0016705;GO:0020037;GO:0055114	no significant change	Not in QTL
AH12G32820.1	Chr12	110501814	110503772	-	AT2G40890	Aromatic Suberin Synthesis			Cytochrome P450 83B1 [Source:Uniprot/SWISSPROT%3BAcc:O65782]	-	GO:0005506;GO:0016705;GO:0020037;GO:0055114	no significant change	Not in QTL
AH12G33630.1	Chr12	111689035	111692183	+			Glyma.03G189900.1.p	&omega;- hydroxylation of laurate	Cytochrome P450 76C2 [Source:Uniprot/SWISSPROT%3BAcc:O64637]	-	GO:0005506;GO:0016705;GO:0020037;GO:0055114	no significant change	Not in QTL
AH12G33650.1	Chr12	111724310	111728922	+			Glyma.03G189900.1.p	&omega;- hydroxylation of laurate	Cytochrome P450 76C4 [Source:Uniprot/SWISSPROT%3BAcc:O64635]	-	GO:0005506;GO:0016705;GO:0020037;GO:0055114	no significant change	Not in QTL
AH12G34380.1	Chr12	112853235	112857497	+			Glyma.03G189900.1.p	&omega;- hydroxylation of laurate	Cytochrome P450 76C4 [Source:Uniprot/SWISSPROT%3BAcc:O64635]	-	GO:0005506;GO:0016705;GO:0020037;GO:0055114	no significant change	Not in QTL
AH12G34400.1	Chr12	112881919	112886591	-			Glyma.03G189900.1.p	&omega;- hydroxylation of laurate	Cytochrome P450 76C4 [Source:Uniprot/SWISSPROT%3BAcc:O64635]	-	GO:0005506;GO:0016705;GO:0020037;GO:0055114	no significant change	Not in QTL
AH12G34420.1	Chr12	112938891	112942524	-			Glyma.03G189900.1.p	&omega;- hydroxylation of laurate	Cytochrome P450 76C4 [Source:Uniprot/SWISSPROT%3BAcc:O64635]	-	GO:0005506;GO:0016705;GO:0020037;GO:0055114	no significant change	Not in QTL
AH12G34530.1	Chr12	113143648	113145892	-	AT2G45600	Lipase			Probable carboxylesterase 9 [Source:Uniprot/SWISSPROT%3BAcc:O64641]	-	GO:0008152;GO:0016787	no significant change	Not in QTL
AH12G34770.1	Chr12	113649683	113656023	-	AT2G45670	Eukaryotic Phospholipid Synthesis			Lysophospholipid acyltransferase LPEAT2 [Source:Uniprot/SWISSPROT%3BAcc:Q8S8S2]	K13510(LPCAT1_2; lysophosphatidylcholine acyltransferase / lyso-PAF acetyltransferase [EC:2.3.1.23 2.3.1.67])	GO:0008152;GO:0016746;GO:0005509	no significant change	Not in QTL
AH12G34790.1	Chr12	113679094	113685741	+	AT1G52570	Lipid Signaling|Phospholipase|Lipase	Glyma.01G162100.1.p	superpathway of choline biosynthesis	Phospholipase D beta 1 [Source:Uniprot/SWISSPROT%3BAcc:P93733]	-	GO:0003824;GO:0005515	no significant change	Not in QTL
AH12G35820.1	Chr12	115057336	115061080	-	AT3G48700	Lipase			Gibberellin receptor GID1B [Source:Uniprot/SWISSPROT%3BAcc:Q9LYC1]	K14493(GID1; gibberellin receptor GID1 [EC:3.-.-.-])	GO:0008152;GO:0016787	no significant change	Not in QTL
AH12G36770.1	Chr12	116258815	116267942	-	AT1G11090	TAG Degradation			alpha/beta-Hydrolases superfamily protein [Source:TAIR%3BAcc:AT3G62860]	-	-	no significant change	Not in QTL
AH12G37130.1	Chr12	116636469	116652574	-	AT3G11980	Cuticular Wax Synthesis			Fatty acyl-CoA reductase 2 [Source:Uniprot/SWISSPROT%3BAcc:Q08891]	K13356(FAR; alcohol-forming fatty acyl-CoA reductase [EC:1.2.1.84])	GO:0080019;GO:0005515	no significant change	Not in QTL
AH12G38030.1	Chr12	117619757	117623823	-			Glyma.04G048200.1.p	plant sterol biosynthesis	Squalene epoxidase 1 [Source:Uniprot/SWISSPROT%3BAcc:Q9SM02]	K00511(SQLE, ERG1; squalene monooxygenase [EC:1.14.14.17])	GO:0004506;GO:0016021;GO:0050660;GO:0055114	no significant change	Not in QTL
AH12G38260.1	Chr12	117888379	117892742	+	AT1G68620	Lipase			Probable carboxylesterase 15 [Source:Uniprot/SWISSPROT%3BAcc:Q9FG13]	-	GO:0008152;GO:0016787	no significant change	Not in QTL
AH12G38300.1	Chr12	117939502	117950838	+	AT1G31770	Cuticular Wax Synthesis			ABC transporter G family member 22 [Source:Uniprot/SWISSPROT%3BAcc:Q93YS4]	-	GO:0005524;GO:0016887;GO:0016020	up-down-regulated	Not in QTL
AH12G38890.1	Chr12	118541935	118548210	-	AT3G11670	Plastidial Glycerolipid, Galactolipid and Sulfolipid Synthesis	Glyma.03G202100.1.p	glycolipid biosynthesis	Digalactosyldiacylglycerol synthase 1%2C chloroplastic [Source:Uniprot/SWISSPROT%3BAcc:Q9S7D1]	K09480(E2.4.1.241; digalactosyldiacylglycerol synthase [EC:2.4.1.241])	-	down-up-regulated	Not in QTL
AH12G38910.1	Chr12	118549257	118551635	+			Glyma.02G196800.1.p	phosphatidylcholine acyl editing	NC domain-containing protein-related [Source:TAIR%3BAcc:AT5G06370]	-	-	no significant change	Not in QTL
AH12G38920.1	Chr12	118549269	118555608	-	AT1G19640	Lipid Signaling			Jasmonate O-methyltransferase [Source:Uniprot/SWISSPROT%3BAcc:Q9AR07]	K08241(E2.1.1.141; jasmonate O-methyltransferase [EC:2.1.1.141])	GO:0008168	no significant change	Not in QTL
AH12G38940.1	Chr12	118560423	118562729	-	AT1G19640	Lipid Signaling			Jasmonate O-methyltransferase [Source:Uniprot/SWISSPROT%3BAcc:Q9AR07]	K08241(E2.1.1.141; jasmonate O-methyltransferase [EC:2.1.1.141])	GO:0008168	down-regulated	Not in QTL
AH12G39520.1	Chr12	119273094	119277664	+	AT3G11470	Plastidial Fatty Acid Synthesis			4'-phosphopantetheinyl transferase superfamily [Source:TAIR%3BAcc:AT3G11470]	K06133(LYS5, acpT; 4'-phosphopantetheinyl transferase [EC:2.7.8.-])	GO:0000287;GO:0008897	no significant change	Not in QTL
AH12G39670.1	Chr12	119486141	119490075	+	AT2G36325	GDSL|Lipase			GDSL esterase/lipase At5g03610 [Source:Uniprot/SWISSPROT%3BAcc:Q9LZS7]	-	GO:0016788	no significant change	Not in QTL
AH12G39680.1	Chr12	119497348	119501732	+	AT5G63450	Cutin Synthesis	Glyma.03G193500.1.p	cutin biosynthesis	Cytochrome P450 94C1 [Source:Uniprot/SWISSPROT%3BAcc:Q9ZUX1]	-	GO:0005506;GO:0016705;GO:0020037;GO:0055114	no significant change	Not in QTL
AH12G39860.1	Chr12	119704166	119716594	-			Glyma.10G065700.1.p	plant sterol biosynthesis	Delta(14)-sterol reductase [Source:Uniprot/SWISSPROT%3BAcc:Q9LDR4]	K00222(TM7SF2, ERG24; Delta14-sterol reductase [EC:1.3.1.70])	GO:0016020	down-regulated	Not in QTL
AH12G40210.1	Chr12	120092714	120100508	+	AT1G10900	Lipid Signaling	Glyma.02G163800.1.p	3-phosphoinositide biosynthesis	Phosphatidylinositol 4-phosphate 5-kinase 9 [Source:Uniprot/SWISSPROT%3BAcc:Q8L850]	-	GO:0005525;GO:0007264;GO:0016307;GO:0046488	no significant change	Not in QTL
AH12G40550.1	Chr12	120388772	120399212	+	AT1G53390	Cuticular Wax Synthesis			Putative white-brown complex homolog protein 30 [Source:Uniprot/SWISSPROT%3BAcc:Q9SJK6]	-	GO:0005524;GO:0016887	down-regulated	Not in QTL
AH12G40880.1	Chr12	120857386	120866458	-	AT2G39400	TAG Degradation			alpha/beta-Hydrolases superfamily protein [Source:TAIR%3BAcc:AT3G62860]	-	-	no significant change	Not in QTL
AH13G00030.1	Chr13	34747	39971	-			Glyma.02G002900.1.p	phospholipid biosynthesis II	Probable methyltransferase PMT2 [Source:Uniprot/SWISSPROT%3BAcc:B9DFI7]	-	GO:0008168	no significant change	Not in QTL
AH13G00080.1	Chr13	91887	93531	+	AT1G29660	GDSL|Lipase			GDSL esterase/lipase At1g74460 [Source:Uniprot/SWISSPROT%3BAcc:Q9CA68]	-	GO:0016788	no significant change	Not in QTL
AH13G00320.1	Chr13	266232	275393	+			Glyma.05G154100.1.p	3-phosphoinositide biosynthesis	Basic endochitinase B [Source:Uniprot/SWISSPROT%3BAcc:P19171]	-	GO:0004568;GO:0006032;GO:0016998;GO:0008061	no significant change	Not in QTL
AH13G00590.1	Chr13	565982	569062	+	AT1G55280	Lipase			Lipase/lipooxygenase%2C PLAT/LH2 family protein [Source:TAIR%3BAcc:AT1G55280]	-	-	down-regulated	Not in QTL
AH13G00650.1	Chr13	610095	611662	-	AT1G55260	Cuticular Wax Synthesis			Protein YLS3 [Source:Uniprot/SWISSPROT%3BAcc:O64864]	-	-	down-regulated	Not in QTL
AH13G00800.1	Chr13	771599	777980	-	AT3G23840	Cuticular Wax Synthesis			Protein ECERIFERUM 26 [Source:Uniprot/SWISSPROT%3BAcc:Q9SVM9]	-	GO:0016747	no significant change	Not in QTL
AH13G01220.1	Chr13	1638842	1642403	-	AT1G01280	Cutin Synthesis	Glyma.03G189900.1.p	&omega;- hydroxylation of laurate	Cytochrome P450 71A25 [Source:Uniprot/SWISSPROT%3BAcc:Q9STK8]	-	GO:0005506;GO:0016705;GO:0020037;GO:0055114	no significant change	Not in QTL
AH13G01270.1	Chr13	1700459	1704167	+	AT1G01280	Cutin Synthesis	Glyma.10G296400.1.p	&omega;- hydroxylation of laurate	Cytochrome P450 71A22 [Source:Uniprot/SWISSPROT%3BAcc:Q9STL1]	-	GO:0005506;GO:0016705;GO:0020037;GO:0055114	down-up-regulated	Not in QTL
AH13G01470.1	Chr13	1902086	1906049	+	AT1G32190	Phospholipase|Lipase			alpha/beta-Hydrolases superfamily protein [Source:TAIR%3BAcc:AT4G24760]	-	-	down-regulated	Not in QTL
AH13G01920.1	Chr13	2351236	2357148	+			Glyma.02G070900.1.p	plant sterol biosynthesis	Homeodomain-like superfamily protein [Source:TAIR%3BAcc:AT3G04030]	-	GO:0009055;GO:0051536	no significant change	Not in QTL
AH13G01960.1	Chr13	2382147	2393184	+			Glyma.11G185000.1.p	cuticular wax biosynthesis	Fatty acyl-CoA reductase 3 [Source:Uniprot/SWISSPROT%3BAcc:Q93ZB9]	K13356(FAR; alcohol-forming fatty acyl-CoA reductase [EC:1.2.1.84])	GO:0080019	down-regulated	Not in QTL
AH13G02200.1	Chr13	2682898	2685839	+	AT1G06990	GDSL|Lipase			GDSL-like Lipase/Acylhydrolase superfamily protein [Source:TAIR%3BAcc:AT5G22810]	-	GO:0016788	no significant change	Not in QTL
AH13G02470.1	Chr13	2958445	2962021	+	AT1G51680	Aromatic Suberin Synthesis	Glyma.08G329700.1.p	phosphatidylcholine acyl editing	4-coumarate--CoA ligase-like 7 [Source:Uniprot/SWISSPROT%3BAcc:Q9M0X9]	K01904(4CL; 4-coumarate--CoA ligase [EC:6.2.1.12])	GO:0003824;GO:0008152	down-up-regulated	Not in QTL
AH13G02550.1	Chr13	3034430	3039347	-	AT1G17840	Cutin Synthesis|Cuticular Wax Synthesis|Aliphatic Suberin Synthesis			ABC transporter G family member 3 [Source:Uniprot/SWISSPROT%3BAcc:Q9ZUU9]	-	GO:0005524;GO:0016887;GO:0016020	down-regulated	Not in QTL
AH13G02620.1	Chr13	3115990	3122342	+	AT1G53390	Cuticular Wax Synthesis			ABC transporter G family member 28 [Source:Uniprot/SWISSPROT%3BAcc:Q9FF46]	-	GO:0016020;GO:0005524;GO:0016887	no significant change	Not in QTL
AH13G03520.1	Chr13	4291530	4294027	-	AT1G01120	Fatty Acid Elongation and Cuticular Wax Synthesis|Aliphatic Suberin Synthesis	Glyma.02G001500.1.p	very long chain fatty acid biosynthesis I	3-ketoacyl-CoA synthase 12 [Source:Uniprot/SWISSPROT%3BAcc:Q9SIB2]	-	GO:0006633;GO:0016020;GO:0016747	no significant change	Not in QTL
AH13G03610.1	Chr13	4388849	4391410	-			Glyma.10G296400.1.p	&omega;- hydroxylation of laurate	cytochrome P450%2C family 93%2C subfamily D%2C polypeptide 1 [Source:TAIR%3BAcc:AT5G06900]	-	GO:0005506;GO:0016705;GO:0020037;GO:0055114	no significant change	Not in QTL
AH13G05720.1	Chr13	6589888	6597570	+	AT1G65260	Lipid Trafficking			Membrane-associated protein VIPP1%2C chloroplastic [Source:Uniprot/SWISSPROT%3BAcc:O80796]	K03969	-	down-regulated	Not in QTL
AH13G05820.1	Chr13	6736111	6740226	+	AT4G15440	Lipid Signaling			Allene oxide synthase%2C chloroplastic [Source:Uniprot/SWISSPROT%3BAcc:Q96242]	K01723(AOS; hydroperoxide dehydratase [EC:4.2.1.92])	GO:0004497;GO:0005506;GO:0016705;GO:0020037;GO:0055114	down-up-regulated	Not in QTL
AH13G05840.1	Chr13	6745372	6757455	-	AT1G49430	Cutin Synthesis|Cuticular Wax Synthesis|Aliphatic Suberin Synthesis	Glyma.01G225200.1.p	phospholipid biosynthesis II	Long chain acyl-CoA synthetase 2 [Source:Uniprot/SWISSPROT%3BAcc:Q9XIA9]	K01897(ACSL, fadD; long-chain acyl-CoA synthetase [EC:6.2.1.3])	GO:0003824;GO:0008152	down-regulated	Not in QTL
AH13G06010.1	Chr13	6899681	6902944	+	AT1G75020	TAG Synthesis|Eukaryotic Phospholipid Synthesis	Glyma.11G120600.1.p	phospholipid biosynthesis II	Probable 1-acyl-sn-glycerol-3-phosphate acyltransferase 5 [Source:Uniprot/SWISSPROT%3BAcc:Q9LHN4]	K13513(LCLAT1, AGPAT8; lysocardiolipin and lysophospholipid acyltransferase [EC:2.3.1.- 2.3.1.51])	GO:0008152;GO:0016746	no significant change	Not in QTL
AH13G06460.1	Chr13	7417102	7418806	-	AT1G01120	Fatty Acid Elongation and Cuticular Wax Synthesis|Aliphatic Suberin Synthesis	Glyma.02G001500.1.p	very long chain fatty acid biosynthesis I	3-ketoacyl-CoA synthase 4 [Source:Uniprot/SWISSPROT%3BAcc:Q9LN49]	K15397(KCS; 3-ketoacyl-CoA synthase [EC:2.3.1.199])	GO:0006633;GO:0016020;GO:0016747	no significant change	Not in QTL
AH13G06540.1	Chr13	7530919	7532602	+	AT1G19640	Lipid Signaling			S-adenosyl-L-methionine-dependent methyltransferases superfamily protein [Source:TAIR%3BAcc:AT5G66430]	K08241(E2.1.1.141; jasmonate O-methyltransferase [EC:2.1.1.141])	GO:0008168	no significant change	Not in QTL
AH13G06600.1	Chr13	7635177	7638300	+	AT1G19640	Lipid Signaling			Salicylate/benzoate carboxyl methyltransferase [Source:Uniprot/SWISSPROT%3BAcc:Q6XMI3]	K08241(E2.1.1.141; jasmonate O-methyltransferase [EC:2.1.1.141])	GO:0008168	no significant change	Not in QTL
AH13G06620.1	Chr13	7647312	7651952	+	AT1G19640	Lipid Signaling			Salicylate/benzoate carboxyl methyltransferase [Source:Uniprot/SWISSPROT%3BAcc:Q6XMI3]	-	GO:0008168	no significant change	Not in QTL
AH13G06840.1	Chr13	7965761	7972670	+			Glyma.11G112000.1.p	plant sterol biosynthesis	Squalene synthase [Source:Uniprot/SWISSPROT%3BAcc:P53799]	K00801(FDFT1; farnesyl-diphosphate farnesyltransferase [EC:2.5.1.21])	GO:0004310;GO:0006696;GO:0051996;GO:0009058;GO:0016740	down-regulated	Not in QTL
AH13G06900.1	Chr13	8032696	8036055	+	AT1G01280	Cutin Synthesis	Glyma.03G189900.1.p	&omega;- hydroxylation of laurate	Cytochrome P450 84A1 [Source:Uniprot/SWISSPROT%3BAcc:Q42600]	K09755(CYP84A, F5H; ferulate-5-hydroxylase [EC:1.14.-.-])	GO:0005506;GO:0016705;GO:0020037;GO:0055114	no significant change	Not in QTL
AH13G07540.1	Chr13	8804422	8807639	+	AT1G04220	Fatty Acid Elongation and Cuticular Wax Synthesis|Aliphatic Suberin Synthesis	Glyma.02G001500.1.p	very long chain fatty acid biosynthesis I	3-ketoacyl-CoA synthase 4 [Source:Uniprot/SWISSPROT%3BAcc:Q9LN49]	K15397(KCS; 3-ketoacyl-CoA synthase [EC:2.3.1.199])	GO:0006633;GO:0016020;GO:0016747	no significant change	Not in QTL
AH13G07890.1	Chr13	9205520	9208728	-			Glyma.12G029600.1.p	cuticular wax biosynthesis	cytochrome P450%2C family 96%2C subfamily A%2C polypeptide 1 [Source:TAIR%3BAcc:AT2G23180]	-	-	no significant change	Not in QTL
AH13G07900.1	Chr13	9222007	9223015	-			Glyma.12G029600.1.p	cuticular wax biosynthesis	cytochrome P450%2C family 96%2C subfamily A%2C polypeptide 13 [Source:TAIR%3BAcc:AT5G02900]	-	GO:0005506;GO:0016705;GO:0020037;GO:0055114	no significant change	Not in QTL
AH13G07910.1	Chr13	9248685	9255058	-	AT2G23180	Cuticular Wax Synthesis	Glyma.05G003000.1.p	cuticular wax biosynthesis	cytochrome P450%2C family 96%2C subfamily A%2C polypeptide 1 [Source:TAIR%3BAcc:AT2G23180]	-	GO:0005506;GO:0016705;GO:0020037;GO:0055114	no significant change	Not in QTL
AH13G07930.1	Chr13	9354395	9364405	-	AT1G47620	Cuticular Wax Synthesis	Glyma.05G003000.1.p	cuticular wax biosynthesis	cytochrome P450%2C family 96%2C subfamily A%2C polypeptide 1 [Source:TAIR%3BAcc:AT2G23180]	-	GO:0005506;GO:0016705;GO:0020037;GO:0055114	no significant change	Not in QTL
AH13G07960.1	Chr13	9379848	9381680	-	AT1G01600	Cutin Synthesis	Glyma.03G008100.1.p	cutin biosynthesis	cytochrome P450%2C family 96%2C subfamily A%2C polypeptide 1 [Source:TAIR%3BAcc:AT2G23180]	-	GO:0005506;GO:0016705;GO:0020037;GO:0055114	no significant change	Not in QTL
AH13G07980.1	Chr13	9403350	9404245	-			Glyma.12G029600.1.p	cuticular wax biosynthesis	cytochrome P450%2C family 96%2C subfamily A%2C polypeptide 1 [Source:TAIR%3BAcc:AT2G23180]	-	GO:0005506;GO:0016705;GO:0020037;GO:0055114	no significant change	Not in QTL
AH13G08110.1	Chr13	9637459	9640604	+			Glyma.11G103500.1.p	plant sterol biosynthesis	Delta(24)-sterol reductase [Source:Uniprot/SWISSPROT%3BAcc:Q39085]	K09828(DHCR24, DWF1; Delta24-sterol reductase [EC:1.3.1.72 1.3.1.-])	GO:0003824;GO:0016614;GO:0050660;GO:0055114;GO:0016491	down-regulated	Not in QTL
AH13G08470.1	Chr13	10062985	10066321	-	AT1G01600	Cutin Synthesis	Glyma.03G008100.1.p	cutin biosynthesis	Cytochrome P450 86B1 [Source:Uniprot/SWISSPROT%3BAcc:Q9FMY1]	K15402(CYP86B1; fatty acid omega-hydroxylase [EC:1.14.-.-])	GO:0005506;GO:0016705;GO:0020037;GO:0055114	no significant change	Not in QTL
AH13G09230.1	Chr13	11118534	11120307	-	AT4G30880	Cuticular Wax Synthesis			Bifunctional inhibitor/lipid-transfer protein/seed storage 2S albumin superfamily protein [Source:TAIR%3BAcc:AT4G33550]	-	-	no significant change	Not in QTL
AH13G09430.1	Chr13	11414238	11421792	+	AT1G17840	Cutin Synthesis|Cuticular Wax Synthesis|Aliphatic Suberin Synthesis			ABC transporter G family member 15 [Source:Uniprot/SWISSPROT%3BAcc:Q8RWI9]	-	GO:0005524;GO:0016887;GO:0016020	down-regulated	Not in QTL
AH13G09440.1	Chr13	11439761	11449609	+	AT1G17840	Cutin Synthesis|Cuticular Wax Synthesis|Aliphatic Suberin Synthesis			ABC transporter G family member 15 [Source:Uniprot/SWISSPROT%3BAcc:Q8RWI9]	-	GO:0005524;GO:0016887;GO:0016020	down-up-regulated	Not in QTL
AH13G09490.1	Chr13	11511593	11516120	+	AT1G05800	Lipid Signaling|Galactolipid degradation|Lipase	Glyma.02G141900.1.p	phosphatidylcholine acyl editing	Phospholipase A1-Igamma3%2C chloroplastic [Source:Uniprot/SWISSPROT%3BAcc:Q9C8J6]	-	GO:0006629	no significant change	Not in QTL
AH13G09560.1	Chr13	11586200	11591345	-	AT1G01280	Cutin Synthesis	Glyma.12G160400.1.p	&omega;-hydroxylation of caprate and laurate	cytochrome P450%2C family 81%2C subfamily D%2C polypeptide 2 [Source:TAIR%3BAcc:AT4G37360]	-	GO:0005506;GO:0016705;GO:0020037;GO:0055114	no significant change	Not in QTL
AH13G09820.1	Chr13	11895059	11896704	-			Glyma.03G189900.1.p	&omega;- hydroxylation of laurate	cytochrome P450%2C family 76%2C subfamily C%2C polypeptide 6 [Source:TAIR%3BAcc:AT1G33720]	-	GO:0005506;GO:0016705;GO:0020037;GO:0055114	no significant change	Not in QTL
AH13G09840.1	Chr13	11943213	11949143	-	AT1G51680	Aromatic Suberin Synthesis			4-coumarate--CoA ligase 2 [Source:Uniprot/SWISSPROT%3BAcc:Q9S725]	K01904(4CL; 4-coumarate--CoA ligase [EC:6.2.1.12])	GO:0003824;GO:0008152	no significant change	Not in QTL
AH13G10310.1	Chr13	12556082	12559363	+	AT3G50790	Lipase			esterase/lipase/thioesterase family protein [Source:TAIR%3BAcc:AT3G50790]	-	-	no significant change	Not in QTL
AH13G10320.1	Chr13	12559514	12561067	-	AT3G10570	Cutin Synthesis	Glyma.07G220300.1.p	poly-hydroxy fatty acids biosynthesis	cytochrome P450%2C family 87%2C subfamily A%2C polypeptide 6 [Source:TAIR%3BAcc:AT1G64940]	-	GO:0005506;GO:0016705;GO:0020037;GO:0055114	no significant change	Not in QTL
AH13G10550.1	Chr13	12817326	12820133	+	AT2G41540	TAG Synthesis|Eukaryotic Phospholipid Synthesis			Glycerol-3-phosphate dehydrogenase [NAD(+)] GPDHC1%2C cytosolic [Source:Uniprot/SWISSPROT%3BAcc:O22216]	-	GO:0016616;GO:0046168;GO:0051287;GO:0055114;GO:0004367;GO:0005975;GO:0006072;GO:0009331	no significant change	Not in QTL
AH13G10770.1	Chr13	13153067	13154230	-	AT1G34500	Cuticular Wax Synthesis	Glyma.02G296000.1.p	wax esters biosynthesis I	Acyl-CoA--sterol O-acyltransferase 1 [Source:Uniprot/SWISSPROT%3BAcc:Q9SV07]	-	-	no significant change	Not in QTL
AH13G11640.1	Chr13	14307754	14308804	-	AT2G22170	Lipase			Lipase/lipooxygenase%2C PLAT/LH2 family protein [Source:TAIR%3BAcc:AT2G22170]	-	GO:0005515	no significant change	Not in QTL
AH13G12050.1	Chr13	14959898	14961705	+	AT1G23500	GDSL|Lipase			GDSL esterase/lipase At1g71250 [Source:Uniprot/SWISSPROT%3BAcc:Q9FVV1]	-	GO:0016788	down-regulated	Not in QTL
AH13G12200.1	Chr13	15153999	15167347	+	AT1G31480	Lipid Signaling|Phospholipase|Lipase			Phospholipase SGR2 [Source:Uniprot/SWISSPROT%3BAcc:Q8W5R2]	-	GO:0046872	down-up-regulated	Not in QTL
AH13G12400.1	Chr13	15447183	15456362	-	AT1G17340	Lipid Signaling	Glyma.07G043900.1.p	3-phosphoinositide biosynthesis	Phosphoinositide phosphatase SAC1 [Source:Uniprot/SWISSPROT%3BAcc:Q7XZU3]	-	GO:0042578	no significant change	Not in QTL
AH13G12590.1	Chr13	15686253	15697975	+			Glyma.11G185000.1.p	cuticular wax biosynthesis	Fatty acyl-CoA reductase 3 [Source:Uniprot/SWISSPROT%3BAcc:Q93ZB9]	K13356(FAR; alcohol-forming fatty acyl-CoA reductase [EC:1.2.1.84])	GO:0080019	no significant change	Not in QTL
AH13G13110.1	Chr13	16813091	16815416	-	AT1G68620	Lipase			Probable carboxylesterase 15 [Source:Uniprot/SWISSPROT%3BAcc:Q9FG13]	-	GO:0008152;GO:0016787	no significant change	Not in QTL
AH13G14880.1	Chr13	20496689	20498785	-	AT4G28110	Cuticular Wax Synthesis			MYB-like 102 [Source:TAIR%3BAcc:AT4G21440]	K09422	-	no significant change	Not in QTL
AH13G14910.1	Chr13	20540993	20546424	+	AT2G20900	Lipid Signaling	Glyma.06G254900.1.p	phosphatidate metabolism, as a signaling molecule	Diacylglycerol kinase 5 [Source:Uniprot/SWISSPROT%3BAcc:Q9C5E5]	-	GO:0016301;GO:0004143;GO:0007205	up-regulated	Not in QTL
AH13G15920.1	Chr13	22576421	22583445	-			Glyma.06G291300.1.p	triacylglycerol biosynthesis	O-acyltransferase (WSD1-like) family protein [Source:TAIR%3BAcc:AT3G49190]	-	GO:0004144;GO:0045017	no significant change	Not in QTL
AH13G15950.1	Chr13	22655004	22663354	-			Glyma.06G291300.1.p	triacylglycerol biosynthesis	O-acyltransferase (WSD1-like) family protein [Source:TAIR%3BAcc:AT3G49190]	-	GO:0004144;GO:0045017	no significant change	Not in QTL
AH13G16660.1	Chr13	23978672	23984261	-	AT1G06290	beta-Oxidation			Acyl-coenzyme A oxidase 3%2C peroxisomal [Source:Uniprot/SWISSPROT%3BAcc:P0CZ23]	K00232(E1.3.3.6, ACOX1, ACOX3; acyl-CoA oxidase [EC:1.3.3.6])	GO:0016627;GO:0055114;GO:0003997;GO:0005777;GO:0006635;GO:0003995	down-up-regulated	Not in QTL
AH13G17310.1	Chr13	25761708	25766207	-	AT1G06250	Lipid Signaling|Lipase	Glyma.02G141900.1.p	phosphatidylcholine acyl editing	Phospholipase A1-IIdelta [Source:Uniprot/SWISSPROT%3BAcc:Q9SJI7]	-	GO:0006629;GO:0008970	down-regulated	Not in QTL
AH13G18830.1	Chr13	28914363	28920282	+	AT2G20900	Lipid Signaling	Glyma.06G254900.1.p	phosphatidate metabolism, as a signaling molecule	Diacylglycerol kinase 5 [Source:Uniprot/SWISSPROT%3BAcc:Q9C5E5]	-	GO:0016301;GO:0004143;GO:0007205	no significant change	Not in QTL
AH13G19160.1	Chr13	29481958	29486116	+	AT2G18730	Lipid Signaling	Glyma.04G143000.1.p	phosphatidate metabolism, as a signaling molecule	Diacylglycerol kinase 7 [Source:Uniprot/SWISSPROT%3BAcc:F4JQ95]	-	GO:0016301;GO:0004143;GO:0007205	no significant change	Not in QTL
AH13G19500.1	Chr13	30315199	30320262	-	AT3G12800	beta-Oxidation			Peroxisomal 2%2C4-dienoyl-CoA reductase [Source:Uniprot/SWISSPROT%3BAcc:Q9LTV6]	K13237(DECR2; peroxisomal 2,4-dienoyl-CoA reductase [EC:1.3.1.34])	-	down-regulated	Not in QTL
AH13G19520.1	Chr13	30351550	30367040	-	AT4G01130	GDSL|Lipase			3'-5'-exoribonuclease family protein [Source:TAIR%3BAcc:AT3G61620]	K11600(RRP41, EXOSC4, SKI6; exosome complex component RRP41)	GO:0016788	no significant change	Not in QTL
AH13G19560.1	Chr13	30390815	30403852	-	AT1G01280	Cutin Synthesis	Glyma.12G160400.1.p	&omega;-hydroxylation of caprate and laurate	Cytochrome P450 703A2 [Source:Uniprot/SWISSPROT%3BAcc:Q9LNJ4]	-	GO:0005506;GO:0016705;GO:0020037;GO:0055114;GO:0000139;GO:0005351;GO:0008643;GO:0016021	no significant change	Not in QTL
AH13G20960.1	Chr13	33189008	33198213	-	AT1G02190	Cuticular Wax Synthesis	Glyma.03G101200.1.p	cuticular wax biosynthesis	Protein ECERIFERUM 3 [Source:Uniprot/SWISSPROT%3BAcc:Q8H1Z0]	-	GO:0005506;GO:0006633;GO:0016491;GO:0055114	down-up-regulated	Not in QTL
AH13G21150.1	Chr13	33751550	33761879	+	AT1G32190	Phospholipase|Lipase			alpha/beta-Hydrolases superfamily protein [Source:TAIR%3BAcc:AT4G31020]	-	-	no significant change	Not in QTL
AH13G21340.1	Chr13	34260787	34270549	-			Glyma.05G225200.1.p	phospholipid biosynthesis II	Phosphotyrosine protein phosphatases superfamily protein [Source:TAIR%3BAcc:AT5G56610]	-	GO:0006470;GO:0008138;GO:0016311;GO:0016791	no significant change	Not in QTL
AH13G21490.1	Chr13	34527191	34534694	+			Glyma.01G006600.1.p	3-phosphoinositide biosynthesis	protein kinase family protein / WD-40 repeat family protein [Source:TAIR%3BAcc:AT4G29380]	K08333(PIK3R4, VPS15; phosphoinositide-3-kinase, regulatory subunit 4 [EC:2.7.11.1])	GO:0005515;GO:0004672;GO:0005524;GO:0006468	no significant change	Not in QTL
AH13G21730.1	Chr13	34830051	34836273	+	AT2G19880	Sphingolipid Synthesis	Glyma.01G007900.1.p	sphingolipid biosynthesis (plants)	Nucleotide-diphospho-sugar transferases superfamily protein [Source:TAIR%3BAcc:AT2G19880]	-	GO:0016757	down-regulated	Not in QTL
AH13G23190.1	Chr13	37595483	37602685	-	AT1G18460	Lipase			alpha/beta-Hydrolases superfamily protein [Source:TAIR%3BAcc:AT1G73920]	-	GO:0006629	no significant change	Not in QTL
AH13G23360.1	Chr13	37934069	37941030	+	AT1G01280	Cutin Synthesis	Glyma.03G189900.1.p	&omega;- hydroxylation of laurate	Flavonoid 3'-monooxygenase [Source:Uniprot/SWISSPROT%3BAcc:Q9SD85]	-	GO:0005506;GO:0016705;GO:0020037;GO:0055114	no significant change	Not in QTL
AH13G23390.1	Chr13	37977782	37980483	+	AT1G01280	Cutin Synthesis	Glyma.03G189900.1.p	&omega;- hydroxylation of laurate	Flavonoid 3'-monooxygenase [Source:Uniprot/SWISSPROT%3BAcc:Q9SD85]	-	GO:0005506;GO:0016705;GO:0020037;GO:0055114	no significant change	Not in QTL
AH13G25340.1	Chr13	43200715	43202640	+	AT1G15360	Cutin Synthesis|Cuticular Wax Synthesis			Ethylene-responsive mRNAion factor WIN1 [Source:Uniprot/SWISSPROT%3BAcc:Q9XI33]	-	GO:0003700;GO:0006355	no significant change	Not in QTL
AH13G25620.1	Chr13	43803278	43808820	-	AT1G08510	Plastidial Fatty Acid Synthesis|"Plastidial Glycerolipid, Galactolipid and Sulfolipid Synthesis"	Glyma.04G151600.1.p	superpathway of fatty acid biosynthesis II (plant)	Palmitoyl-acyl carrier protein thioesterase%2C chloroplastic [Source:Uniprot/SWISSPROT%3BAcc:Q9SJE2]	K10781(FATB; fatty acyl-ACP thioesterase B [EC:3.1.2.14 3.1.2.21])	GO:0016790;GO:0006633	no significant change	Not in QTL
AH13G25660.1	Chr13	44089344	44092921	+			Glyma.11G143000.1.p	very long chain fatty acid biosynthesis I	ATP-dependent 6-phosphofructokinase 3 [Source:Uniprot/SWISSPROT%3BAcc:Q94AA4]	K10703(PHS1, PAS2; very-long-chain (3R)-3-hydroxyacyl-CoA dehydratase [EC:4.2.1.134])	GO:0003872;GO:0006002;GO:0006096	no significant change	Not in QTL
AH13G25690.1	Chr13	44226390	44230367	-	AT1G08510	Plastidial Fatty Acid Synthesis|"Plastidial Glycerolipid, Galactolipid and Sulfolipid Synthesis"	Glyma.04G151600.1.p	superpathway of fatty acid biosynthesis II (plant)	Palmitoyl-acyl carrier protein thioesterase%2C chloroplastic [Source:Uniprot/SWISSPROT%3BAcc:Q9SJE2]	K10781(FATB; fatty acyl-ACP thioesterase B [EC:3.1.2.14 3.1.2.21])	GO:0006633;GO:0016790	no significant change	Not in QTL
AH13G25770.1	Chr13	44336484	44342837	-	AT1G08510	Plastidial Fatty Acid Synthesis|"Plastidial Glycerolipid, Galactolipid and Sulfolipid Synthesis"	Glyma.04G151600.1.p	superpathway of fatty acid biosynthesis II (plant)	Palmitoyl-acyl carrier protein thioesterase%2C chloroplastic [Source:Uniprot/SWISSPROT%3BAcc:Q9SJE2]	K10781(FATB; fatty acyl-ACP thioesterase B [EC:3.1.2.14 3.1.2.21])	GO:0006633;GO:0016790	no significant change	Not in QTL
AH13G26430.1	Chr13	46151756	46160266	+	AT2G19450	TAG Synthesis	Glyma.09G065300.1.p	triacylglycerol biosynthesis	Diacylglycerol O-acyltransferase 1 [Source:Uniprot/SWISSPROT%3BAcc:Q9SLD2]	K11155(DGAT1; diacylglycerol O-acyltransferase 1 [EC:2.3.1.20 2.3.1.75 2.3.1.76])	GO:0008374;GO:0004144;GO:0019432	no significant change	Not in QTL
AH13G26670.1	Chr13	47335658	47344491	-	AT3G44830	TAG Synthesis	Glyma.07G036400.1.p	triacylglycerol biosynthesis	Phospholipid:diacylglycerol acyltransferase 1 [Source:Uniprot/SWISSPROT%3BAcc:Q9FNA9]	K00679(E2.3.1.158; phospholipid:diacylglycerol acyltransferase [EC:2.3.1.158])	GO:0006629;GO:0008374	no significant change	Not in QTL
AH13G27530.1	Chr13	50841136	50846650	+	AT1G54100	Lipid Signaling			Aldehyde dehydrogenase family 7 member B4 [Source:Uniprot/SWISSPROT%3BAcc:Q9SYG7]	K14085(ALDH7A1; aldehyde dehydrogenase family 7 member A1 [EC:1.2.1.31 1.2.1.8 1.2.1.3])	GO:0008152;GO:0016491;GO:0055114	up-down-regulated	Not in QTL
AH13G28260.1	Chr13	53650255	53658761	-	AT1G74960	Plastidial Fatty Acid Synthesis|"Plastidial Glycerolipid, Galactolipid and Sulfolipid Synthesis"	Glyma.05G129600.1.p	superpathway of fatty acid biosynthesis II (plant)	3-oxoacyl-[acyl-carrier-protein] synthase II%2C chloroplastic [Source:Uniprot/SWISSPROT%3BAcc:Q9C9P4]	K09458(fabF; 3-oxoacyl-[acyl-carrier-protein] synthase II [EC:2.3.1.179])	-	down-up-regulated	Not in QTL
AH13G28600.1	Chr13	54943062	54952420	-	AT1G53920	GDSL|Lipase			GDSL esterase/lipase 5 [Source:Uniprot/SWISSPROT%3BAcc:Q9SSA7]	-	GO:0016788	down-up-regulated	Not in QTL
AH13G32360.1	Chr13	94242671	94245386	+			Glyma.03G171900.1.p	very long chain fatty acid biosynthesis I	NAD(P)-binding Rossmann-fold superfamily protein [Source:TAIR%3BAcc:AT4G24050]	-	-	down-up-down-regulated	Not in QTL
AH13G32470.1	Chr13	94543741	94546349	+			Glyma.02G002900.1.p	phospholipid biosynthesis II	Probable methyltransferase PMT18 [Source:Uniprot/SWISSPROT%3BAcc:Q9C884]	-	GO:0008168	no significant change	Not in QTL
AH13G32610.1	Chr13	95339186	95345431	+	AT5G35360	Plastidial Fatty Acid Synthesis	Glyma.05G221100.1.p	superpathway of fatty acid biosynthesis II (plant)	Biotin carboxylase%2C chloroplastic [Source:Uniprot/SWISSPROT%3BAcc:O04983]	K01961(accC; acetyl-CoA carboxylase, biotin carboxylase subunit [EC:6.4.1.2 6.3.4.14])	GO:0004075;GO:0005524;GO:0046872	no significant change	Not in QTL
AH13G32770.1	Chr13	95954683	95959847	+	AT2G38670	Eukaryotic Phospholipid Synthesis	Glyma.05G221700.1.p	phospholipid biosynthesis II	Ethanolamine-phosphate cytidylyltransferase [Source:Uniprot/SWISSPROT%3BAcc:Q9ZVI9]	K00967(PCYT2; ethanolamine-phosphate cytidylyltransferase [EC:2.7.7.14])	GO:0003824;GO:0009058	no significant change	Not in QTL
AH13G32980.1	Chr13	97744757	97747130	+	AT1G64460	Lipid Signaling	Glyma.01G226200.1.p	3-phosphoinositide biosynthesis	Phosphatidylinositol 4-kinase gamma 4 [Source:Uniprot/SWISSPROT%3BAcc:Q9ZPY9]	-	GO:0005515;GO:0016301	no significant change	Not in QTL
AH13G33020.1	Chr13	98485404	98488265	-	AT2G05260	Miscellaneous: lipid related|Lipid acylhydrolase|Lipase			GDSL esterase/lipase At4g10955 [Source:Uniprot/SWISSPROT%3BAcc:Q680C0]	-	GO:0006629	no significant change	Not in QTL
AH13G33340.1	Chr13	100219559	100228878	+	AT1G49430	Cutin Synthesis|Cuticular Wax Synthesis|Aliphatic Suberin Synthesis	Glyma.01G225200.1.p	phospholipid biosynthesis II	Long chain acyl-CoA synthetase 5 [Source:Uniprot/SWISSPROT%3BAcc:Q9T009]	K01897(ACSL, fadD; long-chain acyl-CoA synthetase [EC:6.2.1.3])	GO:0003824;GO:0008152	no significant change	Not in QTL
AH13G35180.1	Chr13	110844637	110853493	+	AT1G01600	Cutin Synthesis	Glyma.03G008100.1.p	cutin biosynthesis	Cytochrome P450 86A2 [Source:Uniprot/SWISSPROT%3BAcc:O23066]	K15398(CYP86A4S; fatty acid omega-hydroxylase [EC:1.14.-.-])	GO:0005506;GO:0016705;GO:0020037;GO:0055114	no significant change	Not in QTL
AH13G35250.1	Chr13	111062809	111067582	-			Glyma.05G208800.1.p	very long chain fatty acid biosynthesis I	Short-chain dehydrogenase TIC 32%2C chloroplastic [Source:Uniprot/SWISSPROT%3BAcc:A2RVM0]	-	-	down-regulated	Not in QTL
AH13G36410.1	Chr13	115369300	115371235	+	AT3G47350	TAG Synthesis			11-beta-hydroxysteroid dehydrogenase 1A [Source:Uniprot/SWISSPROT%3BAcc:P0DKC5]	-	-	down-up-regulated	Not in QTL
AH13G36440.1	Chr13	115407186	115410927	+	AT3G47350	TAG Synthesis			11-beta-hydroxysteroid dehydrogenase-like 4A [Source:Uniprot/SWISSPROT%3BAcc:P0DKC7]	-	-	no significant change	Not in QTL
AH13G36480.1	Chr13	115544246	115550037	+	AT3G47350	TAG Synthesis			11-beta-hydroxysteroid dehydrogenase 1A [Source:Uniprot/SWISSPROT%3BAcc:P0DKC5]	-	-	down-up-regulated	Not in QTL
AH13G36800.1	Chr13	116923804	116925202	+	AT1G54580	Plastidial Fatty Acid Synthesis			Acyl carrier protein 4%2C chloroplastic [Source:Uniprot/SWISSPROT%3BAcc:Q9SW21]	-	GO:0031177;GO:0006633	no significant change	Not in QTL
AH13G37570.1	Chr13	118731162	118735900	-	AT5G07360	Lipid Signaling			Amidase family protein [Source:TAIR%3BAcc:AT5G07360]	-	GO:0004040	down-up-regulated	Not in QTL
AH13G37910.1	Chr13	119701265	119706853	+	AT1G21980	Lipid Signaling	Glyma.02G163800.1.p	3-phosphoinositide biosynthesis	Phosphatidylinositol 4-phosphate 5-kinase 1 [Source:Uniprot/SWISSPROT%3BAcc:Q56YP2]	-	GO:0016307;GO:0046488	down-regulated	Not in QTL
AH13G38150.1	Chr13	120189502	120195757	-	AT5G07920	Lipid Signaling	Glyma.05G022500.1.p	phosphatidate metabolism, as a signaling molecule	Diacylglycerol kinase 2 [Source:Uniprot/SWISSPROT%3BAcc:Q9FFN7]	-	GO:0004143;GO:0007205;GO:0035556;GO:0016301	no significant change	Not in QTL
AH13G38260.1	Chr13	120414347	120418569	-	AT5G64440	Lipid Signaling			Fatty acid amide hydrolase [Source:Uniprot/SWISSPROT%3BAcc:Q7XJJ7]	-	GO:0004040	no significant change	Not in QTL
AH13G38640.1	Chr13	121388405	121390831	-	AT1G53270	Cuticular Wax Synthesis			ABC transporter G family member 5 [Source:Uniprot/SWISSPROT%3BAcc:Q9SIT6]	-	GO:0005524;GO:0016887;GO:0016020	up-down-regulated	Not in QTL
AH13G38920.1	Chr13	122170022	122185164	-			Glyma.04G213400.1.p	3-phosphoinositide biosynthesis	Phosphatidylinositol 4-kinase beta 1 [Source:Uniprot/SWISSPROT%3BAcc:Q9FMJ0]	K00888(PI4KA; phosphatidylinositol 4-kinase A [EC:2.7.1.67])	GO:0046854;GO:0048015;GO:0016301;GO:0003677;GO:0006355	no significant change	Not in QTL
AH13G39980.1	Chr13	125077568	125086963	-			Glyma.02G002900.1.p	phospholipid biosynthesis II	Probable methyltransferase PMT15 [Source:Uniprot/SWISSPROT%3BAcc:Q9ZPH9]	-	GO:0008168	no significant change	Not in QTL
AH13G40860.1	Chr13	126822244	126830025	+	AT3G51520	TAG Synthesis	Glyma.01G156000.1.p	triacylglycerol biosynthesis	Diacylglycerol O-acyltransferase 2 [Source:Uniprot/SWISSPROT%3BAcc:Q9ASU1]	K14457(MOGAT2, MGAT2; 2-acylglycerol O-acyltransferase 2 [EC:2.3.1.22])	GO:0016747	no significant change	Not in QTL
AH13G40880.1	Chr13	126836351	126840672	+	AT2G22170	Lipase			Lipase/lipooxygenase%2C PLAT/LH2 family protein [Source:TAIR%3BAcc:AT2G22170]	-	GO:0005515	down-regulated	Not in QTL
AH13G41850.1	Chr13	128746389	128747825	-	AT1G11090	TAG Degradation			alpha/beta-Hydrolases superfamily protein [Source:TAIR%3BAcc:AT1G11090]	-	-	up-down-regulated	Not in QTL
AH13G41890.1	Chr13	128775742	128779362	-	AT1G31770	Cuticular Wax Synthesis			ABC transporter G family member 9 [Source:Uniprot/SWISSPROT%3BAcc:Q9SZR9]	-	GO:0005524;GO:0016887;GO:0016020	up-down-regulated	Not in QTL
AH13G42090.1	Chr13	129076957	129086571	-	AT1G01280	Cutin Synthesis	Glyma.03G189900.1.p	&omega;- hydroxylation of laurate	Cytochrome P450 71A25 [Source:Uniprot/SWISSPROT%3BAcc:Q9STK8]	-	GO:0005506;GO:0016705;GO:0020037;GO:0055114	down-up-regulated	Not in QTL
AH13G43040.1	Chr13	130301909	130305815	+	AT1G06990	GDSL|Lipase			GDSL esterase/lipase At5g45960 [Source:Uniprot/SWISSPROT%3BAcc:Q9FJ40]	-	GO:0016788	no significant change	Not in QTL
AH13G43160.1	Chr13	130455529	130459526	-	AT3G11210	GDSL|Lipase			GDSL esterase/lipase At5g45920 [Source:Uniprot/SWISSPROT%3BAcc:Q6NMR9]	-	-	down-up-down-regulated	Not in QTL
AH13G43260.1	Chr13	130539728	130544955	+	AT2G30720	Miscellaneous: lipid related			Thioesterase/thiol ester dehydrase-isomerase superfamily protein [Source:TAIR%3BAcc:AT2G30720]	K17361	-	up-down--up-regulated	Not in QTL
AH13G43370.1	Chr13	130607834	130626563	-	AT3G59770	Lipid Signaling	Glyma.02G138500.1.p	3-phosphoinositide biosynthesis	Probable phosphoinositide phosphatase SAC9 [Source:Uniprot/SWISSPROT%3BAcc:Q7XZU0]	-	GO:0005515;GO:0042578	no significant change	Not in QTL
AH13G43600.1	Chr13	130978896	130983575	+			Glyma.02G002900.1.p	phospholipid biosynthesis II	Probable methyltransferase PMT11 [Source:Uniprot/SWISSPROT%3BAcc:O22285]	-	GO:0008168	no significant change	Not in QTL
AH13G43750.1	Chr13	131293520	131295127	+	AT1G01610	Cutin Synthesis|Aliphatic Suberin Synthesis	Glyma.01G113200.1.p	phospholipid biosynthesis II	Glycerol-3-phosphate acyltransferase 5 [Source:Uniprot/SWISSPROT%3BAcc:Q9CAY3]	K13508(GPAT; glycerol-3-phosphate acyltransferase [EC:2.3.1.15])	GO:0008152;GO:0016746	no significant change	Not in QTL
AH13G46440.1	Chr13	135140493	135145165	-	AT1G01090	Plastidial Fatty Acid Synthesis			Pyruvate dehydrogenase E1 component subunit alpha-1%2C mitochondrial [Source:Uniprot/SWISSPROT%3BAcc:P52901]	-	GO:0008152;GO:0016624	up-down-regulated	Not in QTL
AH13G46540.1	Chr13	135240399	135265941	-	AT1G13210	Miscellaneous: lipid related			Phospholipid-transporting ATPase 3 [Source:Uniprot/SWISSPROT%3BAcc:Q9XIE6]	K14802	GO:0000166;GO:0046872;GO:0000287;GO:0004012;GO:0005524;GO:0015914;GO:0016021	down-up-regulated	Not in QTL
AH13G47180.1	Chr13	136127534	136129882	+	AT2G46210	Sphingolipid Synthesis			Delta(8)-fatty-acid desaturase 2 [Source:Uniprot/SWISSPROT%3BAcc:Q3EBF7]	K13076	GO:0006629	down-regulated	Not in QTL
AH13G47390.1	Chr13	136410357	136412193	-			Glyma.01G049100.1.p	plant sterol biosynthesis	Homeodomain-like superfamily protein [Source:TAIR%3BAcc:AT1G69580]	-	-	no significant change	Not in QTL
AH13G47630.1	Chr13	136721494	136726743	+	AT1G10090	Lipase			CSC1-like protein At1g69450 [Source:Uniprot/SWISSPROT%3BAcc:F4I248]	-	GO:0016020	no significant change	Not in QTL
AH13G48850.1	Chr13	137930948	137940553	+	AT1G08980	Lipid Signaling			Outer envelope protein 64%2C chloroplastic [Source:Uniprot/SWISSPROT%3BAcc:Q9LVH5]	-	GO:0005515;GO:0004040	no significant change	Not in QTL
AH13G48870.1	Chr13	137956109	137961782	+	AT1G01120	Fatty Acid Elongation and Cuticular Wax Synthesis|Aliphatic Suberin Synthesis	Glyma.02G001500.1.p	very long chain fatty acid biosynthesis I	3-ketoacyl-CoA synthase 4 [Source:Uniprot/SWISSPROT%3BAcc:Q9LN49]	K15397(KCS; 3-ketoacyl-CoA synthase [EC:2.3.1.199])	GO:0005506;GO:0016226;GO:0051536;GO:0006633;GO:0016020;GO:0016747	no significant change	Not in QTL
AH13G48900.1	Chr13	137978966	137985155	+	AT1G48600	Eukaryotic Phospholipid Synthesis	Glyma.05G246500.1.p	phospholipid biosynthesis II	Phosphoethanolamine N-methyltransferase 1 [Source:Uniprot/SWISSPROT%3BAcc:Q9FR44]	K05929(E2.1.1.103, NMT; phosphoethanolamine N-methyltransferase [EC:2.1.1.103])	GO:0000234;GO:0006656	down-regulated	Not in QTL
AH13G49090.1	Chr13	138201229	138206225	-	AT1G52570	Lipid Signaling|Phospholipase|Lipase	Glyma.01G162100.1.p	superpathway of choline biosynthesis	Phospholipase D delta [Source:Uniprot/SWISSPROT%3BAcc:Q9C5Y0]	-	GO:0003824;GO:0005515	down-regulated	Not in QTL
AH13G49400.1	Chr13	138490122	138493914	+	AT1G24470	Fatty Acid Elongation and Cuticular Wax Synthesis	Glyma.11G245600.1.p	very long chain fatty acid biosynthesis I	Very-long-chain 3-oxoacyl-CoA reductase-like protein At1g24470 [Source:Uniprot/SWISSPROT%3BAcc:Q9FYL6]	K10251(HSD17B12, KAR, IFA38; 17beta-estradiol 17-dehydrogenase / very-long-chain 3-oxoacyl-CoA reductase [EC:1.1.1.62 1.1.1.330])	GO:0005509;GO:0005544	no significant change	Not in QTL
AH13G49910.1	Chr13	139064915	139076879	-	AT4G39850	beta-Oxidation			ABC transporter D family member 1 [Source:Uniprot/SWISSPROT%3BAcc:Q94FB9]	-	GO:0005524;GO:0006810;GO:0016021;GO:0042626;GO:0055085;GO:0016887	no significant change	Not in QTL
AH13G49950.1	Chr13	139155825	139158794	+	AT1G17840	Cutin Synthesis|Cuticular Wax Synthesis|Aliphatic Suberin Synthesis			ABC transporter G family member 11 [Source:Uniprot/SWISSPROT%3BAcc:Q8RXN0]	-	GO:0005524;GO:0016887;GO:0016020	no significant change	Not in QTL
AH13G49980.1	Chr13	139224029	139229840	-	AT1G17840	Cutin Synthesis|Cuticular Wax Synthesis|Aliphatic Suberin Synthesis			ABC transporter G family member 11 [Source:Uniprot/SWISSPROT%3BAcc:Q8RXN0]	-	GO:0005524;GO:0016887;GO:0016020	no significant change	Not in QTL
AH13G50030.1	Chr13	139278921	139282461	-	AT1G17840	Cutin Synthesis|Cuticular Wax Synthesis|Aliphatic Suberin Synthesis			ABC transporter G family member 11 [Source:Uniprot/SWISSPROT%3BAcc:Q8RXN0]	-	GO:0016020;GO:0005524;GO:0016887	no significant change	Not in QTL
AH13G50290.1	Chr13	139508927	139510682	+	AT2G13820	Cuticular Wax Synthesis			Non-specific lipid-transfer protein-like protein At5g64080 [Source:Uniprot/SWISSPROT%3BAcc:Q8VYI9]	-	GO:0006869;GO:0008289	no significant change	Not in QTL
AH13G50490.1	Chr13	139704967	139708840	+			Glyma.08G076400.1.p	superpathway of choline biosynthesis	Serine decarboxylase [Source:Uniprot/SWISSPROT%3BAcc:Q9MA74]	K01590(hdc, HDC; histidine decarboxylase [EC:4.1.1.22])	GO:0016831;GO:0019752;GO:0030170	no significant change	Not in QTL
AH13G51330.1	Chr13	140509932	140513565	-	AT1G17840	Cutin Synthesis|Cuticular Wax Synthesis|Aliphatic Suberin Synthesis			ABC transporter G family member 11 [Source:Uniprot/SWISSPROT%3BAcc:Q8RXN0]	-	GO:0005524;GO:0016887;GO:0016020	no significant change	Not in QTL
AH13G51490.1	Chr13	140644361	140648518	-	AT1G74960	Plastidial Fatty Acid Synthesis|"Plastidial Glycerolipid, Galactolipid and Sulfolipid Synthesis"	Glyma.05G129600.1.p	superpathway of fatty acid biosynthesis II (plant)	3-oxoacyl-[acyl-carrier-protein] synthase I%2C chloroplastic [Source:Uniprot/SWISSPROT%3BAcc:P52410]	K09458(fabF; 3-oxoacyl-[acyl-carrier-protein] synthase II [EC:2.3.1.179])	-	no significant change	Not in QTL
AH13G51610.1	Chr13	140813167	140819164	+	AT5G60620	TAG Synthesis|Eukaryotic Phospholipid Synthesis	Glyma.05G131100.1.p	phospholipid biosynthesis II	glycerol-3-phosphate acyltransferase 9 [Source:TAIR%3BAcc:AT5G60620]	K13506(GPAT3_4, AGPAT9, AGPAT6; glycerol-3-phosphate O-acyltransferase 3/4 [EC:2.3.1.15])	GO:0008152;GO:0016746	down-regulated	Not in QTL
AH13G51980.1	Chr13	141219836	141223002	-	AT1G01280	Cutin Synthesis	Glyma.10G296400.1.p	&omega;- hydroxylation of laurate	cytochrome P450%2C family 81%2C subfamily D%2C polypeptide 8 [Source:TAIR%3BAcc:AT4G37370]	-	GO:0005506;GO:0016705;GO:0020037;GO:0055114	no significant change	Not in QTL
AH13G51990.1	Chr13	141263470	141268793	-	AT2G40890	Aromatic Suberin Synthesis	Glyma.10G296400.1.p	&omega;- hydroxylation of laurate	cytochrome P450%2C family 81%2C subfamily D%2C polypeptide 3 [Source:TAIR%3BAcc:AT4G37340]	-	GO:0005506;GO:0016705;GO:0020037;GO:0055114	no significant change	Not in QTL
AH13G52010.1	Chr13	141320107	141322083	+	AT2G40890	Aromatic Suberin Synthesis			cytochrome P450%2C family 81%2C subfamily D%2C polypeptide 8 [Source:TAIR%3BAcc:AT4G37370]	K13260(CYP81E1_7; isoflavone 2'-hydroxylase [EC:1.14.13.89])	GO:0005506;GO:0016705;GO:0020037;GO:0055114	no significant change	Not in QTL
AH13G52140.1	Chr13	141447265	141450967	+	AT1G68000	Eukaryotic Phospholipid Synthesis	Glyma.11G091200.1.p	phospholipid biosynthesis II	CDP-diacylglycerol--inositol 3-phosphatidyltransferase 1 [Source:Uniprot/SWISSPROT%3BAcc:Q8LBA6]	K00999(CDIPT; CDP-diacylglycerol--inositol 3-phosphatidyltransferase [EC:2.7.8.11])	-	no significant change	Not in QTL
AH13G52600.1	Chr13	141879969	141884284	-	AT1G19800	Plastidial Glycerolipid, Galactolipid and Sulfolipid Synthesis|Lipid Trafficking			Protein TRIGALACTOSYLDIACYLGLYCEROL 1%2C chloroplastic [Source:Uniprot/SWISSPROT%3BAcc:Q8L4R0]	-	GO:0006810;GO:0043190	no significant change	Not in QTL
AH13G52860.1	Chr13	142382190	142387898	-	AT1G30120	Plastidial Fatty Acid Synthesis			Pyruvate dehydrogenase E1 component subunit beta-3%2C chloroplastic [Source:Uniprot/SWISSPROT%3BAcc:O64688]	-	-	no significant change	Not in QTL
AH13G53080.1	Chr13	142733871	142741463	+			Glyma.08G100400.1.p	phosphatidylcholine acyl editing	alpha/beta-Hydrolases superfamily protein [Source:TAIR%3BAcc:AT1G30370]	-	GO:0030246;GO:0006629;GO:0006486;GO:0008378;GO:0016020	no significant change	Not in QTL
AH13G53270.1	Chr13	142992164	142996487	-			Glyma.18G009200.1.p	fatty acid elongation -- saturated	3-oxoacyl-[acyl-carrier-protein] reductase%2C chloroplastic [Source:Uniprot/SWISSPROT%3BAcc:P33207]	K00059(fabG; 3-oxoacyl-[acyl-carrier protein] reductase [EC:1.1.1.100])	-	no significant change	Not in QTL
AH13G53320.1	Chr13	143056893	143062121	-	AT1G17420	Lipid Signaling			Lipoxygenase 6%2C chloroplastic [Source:Uniprot/SWISSPROT%3BAcc:Q9CAG3]	K00454(LOX2S; lipoxygenase [EC:1.13.11.12])	GO:0005515;GO:0016702;GO:0046872;GO:0055114;GO:0016491	down-regulated	Not in QTL
AH13G53950.1	Chr13	143784080	143789760	+	AT3G23840	Cuticular Wax Synthesis			Protein ECERIFERUM 26 [Source:Uniprot/SWISSPROT%3BAcc:Q9SVM9]	-	GO:0016747	no significant change	Not in QTL
AH13G54140.1	Chr13	144007490	144009034	+	AT1G55260	Cuticular Wax Synthesis			Protein YLS3 [Source:Uniprot/SWISSPROT%3BAcc:O64864]	-	-	down-up-regulated	Not in QTL
AH13G54200.1	Chr13	144049042	144051243	-	AT1G55280	Lipase			Lipase/lipooxygenase%2C PLAT/LH2 family protein [Source:TAIR%3BAcc:AT1G55280]	-	-	down-regulated	Not in QTL
AH13G54880.1	Chr13	144825563	144828155	-	AT1G29660	GDSL|Lipase			GDSL esterase/lipase At5g45670 [Source:Uniprot/SWISSPROT%3BAcc:Q9FK75]	-	GO:0016788	no significant change	Not in QTL
AH13G55220.1	Chr13	145145863	145148494	+	AT1G29660	GDSL|Lipase			GDSL esterase/lipase At5g45670 [Source:Uniprot/SWISSPROT%3BAcc:Q9FK75]	-	GO:0016788	down-up-regulated	Not in QTL
AH13G56050.1	Chr13	146107697	146109928	+			Glyma.03G189900.1.p	&omega;- hydroxylation of laurate	Cytochrome P450 76C4 [Source:Uniprot/SWISSPROT%3BAcc:O64635]	-	GO:0005506;GO:0016705;GO:0020037;GO:0055114	no significant change	Not in QTL
AH13G56200.1	Chr13	146262352	146264242	+	AT4G15440	Lipid Signaling			Allene oxide synthase%2C chloroplastic [Source:Uniprot/SWISSPROT%3BAcc:Q96242]	K01723(AOS; hydroperoxide dehydratase [EC:4.2.1.92])	GO:0005506;GO:0016705;GO:0020037;GO:0055114	down-up-regulated	Not in QTL
AH13G56230.1	Chr13	146276208	146284898	-	AT1G49430	Cutin Synthesis|Cuticular Wax Synthesis|Aliphatic Suberin Synthesis	Glyma.01G225200.1.p	phospholipid biosynthesis II	Long chain acyl-CoA synthetase 2 [Source:Uniprot/SWISSPROT%3BAcc:Q9XIA9]	K01897(ACSL, fadD; long-chain acyl-CoA synthetase [EC:6.2.1.3])	GO:0003824;GO:0008152	no significant change	Not in QTL
AH13G56260.1	Chr13	146311496	146314314	-	AT2G40890	Aromatic Suberin Synthesis	Glyma.03G189900.1.p	&omega;- hydroxylation of laurate	Cytochrome P450 71B13 [Source:Uniprot/SWISSPROT%3BAcc:P58050]	-	GO:0005506;GO:0016705;GO:0020037;GO:0055114	no significant change	Not in QTL
AH13G56410.1	Chr13	146403551	146405471	-	AT1G01280	Cutin Synthesis	Glyma.03G189900.1.p	&omega;- hydroxylation of laurate	Cytochrome P450 71B35 [Source:Uniprot/SWISSPROT%3BAcc:Q9LIP5]	-	GO:0005506;GO:0016705;GO:0020037;GO:0055114	no significant change	Not in QTL
AH13G56420.1	Chr13	146406599	146414991	-	AT1G01280	Cutin Synthesis	Glyma.03G189900.1.p	&omega;- hydroxylation of laurate	Cytochrome P450 71B35 [Source:Uniprot/SWISSPROT%3BAcc:Q9LIP5]	-	GO:0005506;GO:0016705;GO:0020037;GO:0055114	no significant change	Not in QTL
AH13G57000.1	Chr13	147110390	147113318	-	AT1G52570	Lipid Signaling|Phospholipase|Lipase	Glyma.01G162100.1.p	superpathway of choline biosynthesis	Phospholipase D alpha 1 [Source:Uniprot/SWISSPROT%3BAcc:Q38882]	-	GO:0003824	down-up-regulated	Not in QTL
AH13G57090.1	Chr13	147183776	147188739	-			Glyma.06G291300.1.p	triacylglycerol biosynthesis	O-acyltransferase (WSD1-like) family protein [Source:TAIR%3BAcc:AT3G49190]	-	GO:0004144;GO:0045017	no significant change	Not in QTL
AH13G57110.1	Chr13	147199967	147213713	+			Glyma.13G295900.1.p	triacylglycerol biosynthesis	O-acyltransferase (WSD1-like) family protein [Source:TAIR%3BAcc:AT5G53390]	-	GO:0004144;GO:0045017	no significant change	Not in QTL
AH13G57490.1	Chr13	147582037	147588947	-	AT1G10900	Lipid Signaling	Glyma.02G163800.1.p	3-phosphoinositide biosynthesis	Phosphatidylinositol 4-phosphate 5-kinase 6 [Source:Uniprot/SWISSPROT%3BAcc:Q9SFB8]	-	GO:0016307;GO:0046488	no significant change	Not in QTL
AH13G57780.1	Chr13	147919948	147924228	-	AT1G71697	TAG Synthesis|Eukaryotic Phospholipid Synthesis	Glyma.02G078500.1.p	phospholipid biosynthesis II	Probable choline kinase 2 [Source:Uniprot/SWISSPROT%3BAcc:Q8L518]	-	-	no significant change	Not in QTL
AH13G58040.1	Chr13	148252246	148258392	+	AT1G13210	Miscellaneous: lipid related			Phospholipid-transporting ATPase 1 [Source:Uniprot/SWISSPROT%3BAcc:P98204]	K14802	GO:0000166;GO:0046872;GO:0000287;GO:0004012;GO:0005524;GO:0015914;GO:0016021	no significant change	Not in QTL
AH13G58110.1	Chr13	148379367	148398233	-			Glyma.04G121300.1.p	sphingolipid biosynthesis (plants)	Ceramide kinase [Source:Uniprot/SWISSPROT%3BAcc:Q6USK2]	K04715(E2.7.1.138, CERK; ceramide kinase [EC:2.7.1.138])	GO:0009058;GO:0030170;GO:0016301	no significant change	Not in QTL
AH13G58160.1	Chr13	148439827	148449573	+	AT1G01120	Fatty Acid Elongation and Cuticular Wax Synthesis|Aliphatic Suberin Synthesis	Glyma.02G001500.1.p	very long chain fatty acid biosynthesis I	3-ketoacyl-CoA synthase 17 [Source:Uniprot/SWISSPROT%3BAcc:Q5XEP9]	K15397(KCS; 3-ketoacyl-CoA synthase [EC:2.3.1.199])	GO:0005515;GO:0006633;GO:0016020;GO:0016747	down-regulated	Not in QTL
AH13G59030.1	Chr13	149395509	149399898	-	AT2G15230	TAG Degradation|Lipase			Triacylglycerol lipase 2 [Source:Uniprot/SWISSPROT%3BAcc:Q67ZU1]	-	GO:0006629	no significant change	Not in QTL
AH13G59100.1	Chr13	149462872	149469091	-	AT1G51680	Aromatic Suberin Synthesis	Glyma.08G329700.1.p	phosphatidylcholine acyl editing	4-coumarate--CoA ligase-like 9 [Source:Uniprot/SWISSPROT%3BAcc:Q84P23]	-	GO:0003824;GO:0008152	down-up-down-regulated	Not in QTL
AH13G59240.1	Chr13	149658598	149661243	-	AT5G14310	Lipase			Probable carboxylesterase 11 [Source:Uniprot/SWISSPROT%3BAcc:Q9LK21]	-	GO:0008152;GO:0016787	no significant change	Not in QTL
AH13G59560.1	Chr13	149956668	149968177	+	AT3G04290	GDSL|Lipase			GDSL esterase/lipase At5g33370 [Source:Uniprot/SWISSPROT%3BAcc:Q8LB81]	-	GO:0016788	no significant change	Not in QTL
AH14G00270.1	Chr14	555127	569926	-	AT3G14270	Lipid Signaling	Glyma.07G045600.1.p	3-phosphoinositide biosynthesis	1-phosphatidylinositol-3-phosphate 5-kinase FAB1B [Source:Uniprot/SWISSPROT%3BAcc:Q9LUM0]	K00921(PIKFYVE, FAB1; 1-phosphatidylinositol-3-phosphate 5-kinase [EC:2.7.1.150])	GO:0046872;GO:0016307;GO:0046488;GO:0005524	no significant change	Not in QTL
AH14G00300.1	Chr14	583973	593161	+	AT1G17340	Lipid Signaling	Glyma.07G043900.1.p	3-phosphoinositide biosynthesis	Phosphoinositide phosphatase SAC4 [Source:Uniprot/SWISSPROT%3BAcc:Q7XZU1]	-	GO:0042578	no significant change	Not in QTL
AH14G00400.1	Chr14	713229	719707	-	AT1G74960	Plastidial Fatty Acid Synthesis|"Plastidial Glycerolipid, Galactolipid and Sulfolipid Synthesis"	Glyma.05G129600.1.p	superpathway of fatty acid biosynthesis II (plant)	3-oxoacyl-[acyl-carrier-protein] synthase II%2C chloroplastic [Source:Uniprot/SWISSPROT%3BAcc:Q9C9P4]	K09458(fabF; 3-oxoacyl-[acyl-carrier-protein] synthase II [EC:2.3.1.179])	-	no significant change	Not in QTL
AH14G00630.1	Chr14	943416	950584	+			Glyma.01G001300.1.p	plant sterol biosynthesis	Beta-amyrin synthase [Source:Uniprot/SWISSPROT%3BAcc:B6EXY6]	K15813(LUP4; beta-amyrin synthase [EC:5.4.99.39])	GO:0016866	no significant change	Not in QTL
AH14G00700.1	Chr14	1019147	1033074	-			Glyma.08G224200.1.p	plant sterol biosynthesis	7-dehydrocholesterol reductase [Source:Uniprot/SWISSPROT%3BAcc:Q9LDU6]	K00213(DHCR7; 7-dehydrocholesterol reductase [EC:1.3.1.21])	GO:0016020	no significant change	Not in QTL
AH14G00780.1	Chr14	1088722	1092136	+	AT1G51680	Aromatic Suberin Synthesis	Glyma.08G329700.1.p	phosphatidylcholine acyl editing	4-coumarate--CoA ligase 2 [Source:Uniprot/SWISSPROT%3BAcc:Q9S725]	K01904(4CL; 4-coumarate--CoA ligase [EC:6.2.1.12])	GO:0003824;GO:0008152	no significant change	Not in QTL
AH14G00790.1	Chr14	1106262	1108433	+	AT1G12570	Cutin Synthesis|Aliphatic Suberin Synthesis	Glyma.01G048800.1.p	cutin biosynthesis	(R)-mandelonitrile lyase-like [Source:Uniprot/SWISSPROT%3BAcc:Q9SSM2]	K08248(E4.1.2.10; mandelonitrile lyase [EC:4.1.2.10])	GO:0016614;GO:0050660;GO:0055114	no significant change	Not in QTL
AH14G00840.1	Chr14	1158358	1161291	+	AT1G53270	Cuticular Wax Synthesis			ABC transporter G family member 23 [Source:Uniprot/SWISSPROT%3BAcc:Q3E9B8]	-	GO:0016020;GO:0005524;GO:0016887	up-down-regulated	Not in QTL
AH14G00850.1	Chr14	1162201	1173310	-	AT1G07230	Plastidial Glycerolipid, Galactolipid and Sulfolipid Synthesis|Phospholipase|Lipase			Non-specific phospholipase C2 [Source:Uniprot/SWISSPROT%3BAcc:O81020]	K01114(plcC; phospholipase C [EC:3.1.4.3])	GO:0016788	down-up-regulated	Not in QTL
AH14G02030.1	Chr14	2774736	2777600	-	AT2G40890	Aromatic Suberin Synthesis			cytochrome P450%2C family 81%2C subfamily D%2C polypeptide 3 [Source:TAIR%3BAcc:AT4G37340]	-	GO:0005506;GO:0016705;GO:0020037;GO:0055114	no significant change	Not in QTL
AH14G02140.1	Chr14	2892996	2899274	-			Glyma.04G048200.1.p	plant sterol biosynthesis	Squalene epoxidase 1 [Source:Uniprot/SWISSPROT%3BAcc:Q9SM02]	K00511(SQLE, ERG1; squalene monooxygenase [EC:1.14.14.17])	GO:0016491;GO:0055114;GO:0004506;GO:0016021;GO:0050660	down-regulated	Not in QTL
AH14G02180.1	Chr14	2920345	2933318	+	AT4G14070	Plastidial Fatty Acid Synthesis			Probable acyl-activating enzyme 16%2C chloroplastic [Source:Uniprot/SWISSPROT%3BAcc:Q9LK39]	K01897(ACSL, fadD; long-chain acyl-CoA synthetase [EC:6.2.1.3])	GO:0003824;GO:0008152	down-up-regulated	Not in QTL
AH14G02940.1	Chr14	3974363	3976367	+	AT2G44300	Cuticular Wax Synthesis			Bifunctional inhibitor/lipid-transfer protein/seed storage 2S albumin superfamily protein [Source:TAIR%3BAcc:AT2G44300]	-	-	up-down-regulated	Not in QTL
AH14G03080.1	Chr14	4107993	4116150	+	AT2G42010	Lipid Signaling|Phospholipase|Lipase	Glyma.01G162100.1.p	superpathway of choline biosynthesis	Phospholipase D delta [Source:Uniprot/SWISSPROT%3BAcc:Q9C5Y0]	-	GO:0005515;GO:0003824	no significant change	Not in QTL
AH14G03500.1	Chr14	4506925	4509398	+	AT1G54580	Plastidial Fatty Acid Synthesis			Acyl carrier protein 4%2C chloroplastic [Source:Uniprot/SWISSPROT%3BAcc:Q9SW21]	-	GO:0006633;GO:0031177	down-up-down-regulated	Not in QTL
AH14G04470.1	Chr14	5726692	5735830	+	AT1G61850	Phospholipase|Galactolipid degradation|Lipase	Glyma.07G259000.1.p	phosphatidylcholine acyl editing	Phospholipase A I [Source:Uniprot/SWISSPROT%3BAcc:F4HX15]	-	GO:0005515;GO:0006629	no significant change	Not in QTL
AH14G05290.1	Chr14	6837298	6841139	-	AT4G22300	Lipid Signaling			carboxylesterases [Source:TAIR%3BAcc:AT4G22300]	-	GO:0016787	no significant change	mqLA182_2011-3|S_mqBA_b04|S_eqPA160_i-3|S_eqLA240_i-1|S_eqLA240_i-2
AH14G05650.1	Chr14	7438604	7450592	+	AT1G62430	Eukaryotic Phospholipid Synthesis	Glyma.02G295000.1.p	phospholipid biosynthesis II	Phosphatidate cytidylyltransferase 2 [Source:Uniprot/SWISSPROT%3BAcc:O49639]	K00981(E2.7.7.41, CDS1, CDS2, cdsA; phosphatidate cytidylyltransferase [EC:2.7.7.41])	-	down-up-down-regulated	mqLA182_2011-3|S_mqBA_b04|S_eqPA160_i-3|S_eqLA240_i-1|S_eqLA240_i-2
AH14G05660.1	Chr14	7452143	7455846	-	AT4G22330	Sphingolipid Synthesis			Alkaline phytoceramidase (aPHC) [Source:TAIR%3BAcc:AT4G22330]	K04711(ACER3, YDC1; dihydroceramidase [EC:3.5.1.-])	GO:0006672;GO:0016021;GO:0016811	up-down-regulated	mqLA182_2011-3|S_mqBA_b04|S_eqPA160_i-3|S_eqLA240_i-1|S_eqLA240_i-2
AH14G05720.1	Chr14	7510354	7516091	+	AT4G22300	Lipid Signaling			carboxylesterases [Source:TAIR%3BAcc:AT4G22300]	-	GO:0016787	no significant change	mqLA182_2011-3|S_mqBA_b04|S_eqPA160_i-3|S_eqLA240_i-1|S_eqLA240_i-2
AH14G05870.1	Chr14	7657174	7658809	-	AT1G34490	Cuticular Wax Synthesis	Glyma.02G296000.1.p	wax esters biosynthesis I	Probable long-chain-alcohol O-fatty-acyltransferase 5 [Source:Uniprot/SWISSPROT%3BAcc:Q9FJ76]	-	-	down-regulated	mqLA182_2011-3|S_mqBA_b04|S_eqPA160_i-3|S_eqLA240_i-1|S_eqLA240_i-2
AH14G06550.1	Chr14	8557056	8559668	+	AT5G47630	Mitochondrial Fatty Acid and Lipoic Acid Synthesis			Acyl carrier protein 3%2C mitochondrial [Source:Uniprot/SWISSPROT%3BAcc:Q9FGJ4]	-	GO:0006633	down-regulated	mqLA182_2011-3|S_mqBA_b04|S_eqPA160_i-3|S_eqLA240_i-1|S_eqLA240_i-2
AH14G06880.1	Chr14	9065288	9069504	+	AT1G55840	Miscellaneous: lipid related			Sec14p-like phosphatidylinositol transfer family protein [Source:TAIR%3BAcc:AT5G47730]	-	-	no significant change	mqLA182_2011-3|S_mqBA_b04|S_eqPA160_i-3|S_eqLA240_i-1|S_eqLA240_i-2
AH14G07080.1	Chr14	9327285	9331674	+			Glyma.09G017300.1.p	plant sterol biosynthesis	Homeodomain-like superfamily protein [Source:TAIR%3BAcc:AT3G24120]	-	-	no significant change	mqLA182_2011-3|S_mqBA_b04|S_eqPA160_i-3|S_eqLA240_i-1|S_eqLA240_i-2
AH14G07820.1	Chr14	10593575	10595780	+	AT2G39220	Lipid Signaling|Phospholipase|Lipase	Glyma.02G147100.1.p	phosphatidylcholine acyl editing	Patatin-like protein 6 [Source:Uniprot/SWISSPROT%3BAcc:O80959]	-	GO:0006629	up-down-regulated	mqLA182_2011-3|S_mqBA_b04|S_eqPA160_i-3|S_eqLA240_i-1|S_eqLA240_i-2
AH14G07830.1	Chr14	10603169	10606786	+	AT2G34690	Sphingolipid Synthesis			Accelerated cell death 11 [Source:Uniprot/SWISSPROT%3BAcc:O64587]	-	GO:0005737;GO:0017089;GO:0046836;GO:0051861	down-regulated	mqLA182_2011-3|S_mqBA_b04|S_eqPA160_i-3|S_eqLA240_i-1|S_eqLA240_i-2
AH14G08530.1	Chr14	11842956	11847525	+	AT2G34770	Sphingolipid Synthesis	Glyma.05G126000.1.p	sphingolipid biosynthesis (plants)	Fatty acid 2-hydroxylase 1 [Source:Uniprot/SWISSPROT%3BAcc:O48916]	-	GO:0005506;GO:0006633;GO:0016491;GO:0055114	down-regulated	mqLA182_2011-3|S_mqBA_b04|S_eqPA160_i-3|S_eqLA240_i-1|S_eqLA240_i-2
AH14G10370.1	Chr14	14998600	15001581	-	AT1G06990	GDSL|Lipase			GDSL esterase/lipase At3g50400 [Source:Uniprot/SWISSPROT%3BAcc:Q9M2R9]	-	GO:0016788	no significant change	mqLA182_2011-3|S_mqBA_b04|S_eqPA160_i-3|S_eqLA240_i-1|S_eqLA240_i-2
AH14G10460.1	Chr14	15169758	15175756	-	AT3G06650	Cuticular Wax Synthesis			ATP-citrate synthase beta chain protein 1 [Source:Uniprot/SWISSPROT%3BAcc:Q9C522]	K01648(ACLY; ATP citrate (pro-S)-lyase [EC:2.3.3.8])	GO:0003824;GO:0008152;GO:0046912	no significant change	mqLA182_2011-3|S_mqBA_b04|S_eqPA160_i-3|S_eqLA240_i-1|S_eqLA240_i-2
AH14G11670.1	Chr14	17655741	17660603	+	AT3G14075	Miscellaneous: lipid related|Lipid acylhydrolase|Lipase			Mono-/di-acylglycerol lipase%2C N-terminal%3BLipase%2C class 3 [Source:TAIR%3BAcc:AT4G16070]	-	GO:0006629;GO:0016042	no significant change	mqLA182_2011-3|S_mqBA_b04|S_eqPA160_i-3|S_eqLA240_i-1|S_eqLA240_i-2
AH14G11700.1	Chr14	17701408	17711875	-	AT3G05630	Plastidial Glycerolipid, Galactolipid and Sulfolipid Synthesis|Phospholipase|Lipase	Glyma.09G041400.1.p	superpathway of choline biosynthesis	Phospholipase D p1 [Source:Uniprot/SWISSPROT%3BAcc:Q9LRZ5]	-	GO:0003824	down-regulated	mqLA182_2011-3|S_mqBA_b04|S_eqPA160_i-3|S_eqLA240_i-1|S_eqLA240_i-2
AH14G12190.1	Chr14	18386722	18399416	+	AT3G06860	beta-Oxidation			Peroxisomal fatty acid beta-oxidation multifunctional protein MFP2 [Source:Uniprot/SWISSPROT%3BAcc:Q9ZPI5]	K10527(MFP2; enoyl-CoA hydratase/3-hydroxyacyl-CoA dehydrogenase [EC:4.2.1.17 1.1.1.35 1.1.1.211])	GO:0016021;GO:0003857;GO:0006631;GO:0016491;GO:0055114;GO:0003824;GO:0008152	no significant change	mqLA182_2011-3|S_mqBA_b04|S_eqPA160_i-3|S_eqLA240_i-1|S_eqLA240_i-2
AH14G12550.1	Chr14	19348657	19353146	+			Glyma.15G149400.1.p	very long chain fatty acid biosynthesis I	Pentatricopeptide repeat-containing protein At5g50990 [Source:Uniprot/SWISSPROT%3BAcc:Q9FI49]	-	GO:0006633;GO:0016020;GO:0016747;GO:0008270	no significant change	mqLA182_2011-3|S_mqBA_b04|S_eqPA160_i-3|S_eqLA240_i-1|S_eqLA240_i-2
AH14G13920.1	Chr14	22582364	22587202	+	AT2G30490	Aromatic Suberin Synthesis			cytochrome P450%2C family 81%2C subfamily D%2C polypeptide 8 [Source:TAIR%3BAcc:AT4G37370]	-	GO:0005506;GO:0016705;GO:0020037;GO:0055114	no significant change	mqLA182_2011-3|S_mqBA_b04|S_eqPA160_i-3|S_eqLA240_i-1|S_eqLA240_i-2
AH14G14160.1	Chr14	23144496	23150609	-	AT2G32260	TAG Synthesis|Eukaryotic Phospholipid Synthesis	Glyma.02G309900.1.p	phospholipid biosynthesis II	Choline-phosphate cytidylyltransferase 1 [Source:Uniprot/SWISSPROT%3BAcc:Q9ZV56]	-	GO:0003824;GO:0009058	down-up-regulated	mqLA182_2011-3|S_mqBA_b04|S_eqPA160_i-3|S_eqLA240_i-1|S_eqLA240_i-2
AH14G14220.1	Chr14	23240358	23244173	+	AT3G06960	Lipid Trafficking			Protein TRIGALACTOSYLDIACYLGLYCEROL 4%2C chloroplastic [Source:Uniprot/SWISSPROT%3BAcc:Q9M903]	-	-	down-regulated	mqLA182_2011-3|S_mqBA_b04|S_eqPA160_i-3|S_eqLA240_i-1|S_eqLA240_i-2
AH14G18090.1	Chr14	38914779	38920714	+	AT3G03310	Miscellaneous: lipid related	Glyma.07G221800.1.p	phosphatidylcholine acyl editing	Lecithin-cholesterol acyltransferase-like 4 [Source:Uniprot/SWISSPROT%3BAcc:Q71N54]	-	GO:0006629;GO:0008374	down-regulated	mqLA182_2011-3|mqOC-3|S_mqSA_b04-1|S_mqSA_b04-2|S_mqAA_b04-2|S_mqBA_b04|T_mqAA_b04-3|S_eqPA160_i-3|S_eqLA240_i-1|S_eqLA240_i-2
AH14G18940.1	Chr14	44221652	44230335	+	AT1G71010	Lipid Signaling	Glyma.07G045600.1.p	3-phosphoinositide biosynthesis	Putative 1-phosphatidylinositol-3-phosphate 5-kinase FAB1C [Source:Uniprot/SWISSPROT%3BAcc:Q9SSJ8]	K00921(PIKFYVE, FAB1; 1-phosphatidylinositol-3-phosphate 5-kinase [EC:2.7.1.150])	GO:0016307;GO:0046488;GO:0005524	no significant change	mqLA182_2011-3|S_mqSA_b04-1|S_mqSA_b04-2|S_mqAA_b04-2|S_mqBA_b04|S_eqPA160_i-3|S_eqLA240_i-1|S_eqLA240_i-2
AH14G20920.1	Chr14	69611423	69618106	+	AT3G24650	TAG Synthesis			B3 domain-containing mRNAion factor ABI3 [Source:Uniprot/SWISSPROT%3BAcc:Q01593]	-	-	down-up-regulated	mqLA182_2011-3|S_mqSA_b04-1|S_mqSA_b04-2|S_mqAA_b04-2|S_mqBA_b04|S_eqPA160_i-3|S_eqLA240_i-1|S_eqLA240_i-2
AH14G21030.1	Chr14	70260909	70264514	+	AT1G01610	Cutin Synthesis|Aliphatic Suberin Synthesis	Glyma.01G113200.1.p	phospholipid biosynthesis II	Glycerol-3-phosphate 2-O-acyltransferase 6 [Source:Uniprot/SWISSPROT%3BAcc:O80437]	K13508(GPAT; glycerol-3-phosphate acyltransferase [EC:2.3.1.15])	GO:0008152;GO:0016746	no significant change	mqLA182_2011-3|S_mqSA_b04-1|S_mqSA_b04-2|S_mqAA_b04-2|S_mqBA_b04|S_eqPA160_i-3|S_eqLA240_i-1|S_eqLA240_i-2
AH14G21820.1	Chr14	74711497	74718523	-	AT1G08510	Plastidial Fatty Acid Synthesis|"Plastidial Glycerolipid, Galactolipid and Sulfolipid Synthesis"	Glyma.04G151600.1.p	superpathway of fatty acid biosynthesis II (plant)	Oleoyl-acyl carrier protein thioesterase 1%2C chloroplastic [Source:Uniprot/SWISSPROT%3BAcc:Q42561]	K10782(FATA; fatty acyl-ACP thioesterase A [EC:3.1.2.14])	GO:0006633;GO:0016790	down-up-regulated	mqLA182_2011-3|S_mqSA_b04-1|S_mqSA_b04-2|S_mqAA_b04-2|S_mqBA_b04|S_eqPA160_i-3|S_eqLA240_i-1|S_eqLA240_i-2
AH14G24380.1	Chr14	90682001	90688174	+	AT2G38040	Plastidial Fatty Acid Synthesis	Glyma.18G195700.1.p	superpathway of fatty acid biosynthesis II (plant)	Acetyl-coenzyme A carboxylase carboxyl transferase subunit alpha%2C chloroplastic [Source:Uniprot/SWISSPROT%3BAcc:Q9LD43]	K01962(accA; acetyl-CoA carboxylase carboxyl transferase subunit alpha [EC:6.4.1.2])	GO:0016874;GO:0003989;GO:0006633;GO:0009317	no significant change	mqLA182_2011-3|S_mqSA_b04-1|S_mqSA_b04-2|S_mqAA_b04-2|S_mqBA_b04|S_eqPA160_i-3|S_eqLA240_i-1|S_eqLA240_i-2
AH14G24570.1	Chr14	91388493	91389958	-			Glyma.05G087900.1.p	phosphatidylcholine acyl editing	Long chain acyl-CoA synthetase 2 [Source:Uniprot/SWISSPROT%3BAcc:Q9XIA9]	K01897(ACSL, fadD; long-chain acyl-CoA synthetase [EC:6.2.1.3])	-	no significant change	mqLA182_2011-3|S_mqSA_b04-1|S_mqSA_b04-2|S_mqAA_b04-2|S_mqBA_b04|S_eqPA160_i-3|S_eqLA240_i-1|S_eqLA240_i-2
AH14G24640.1	Chr14	91764869	91766987	-	AT3G28910	Cuticular Wax Synthesis			myb domain protein 30 [Source:TAIR%3BAcc:AT3G28910]	K09422	-	down-up-regulated	mqLA182_2011-3|S_mqSA_b04-1|S_mqSA_b04-2|S_mqAA_b04-2|S_mqBA_b04|S_eqPA160_i-3|S_eqLA240_i-1|S_eqLA240_i-2
AH14G25070.1	Chr14	93427240	93429745	-	AT2G38180	GDSL|Lipase			GDSL esterase/lipase CPRD49 [Source:Uniprot/SWISSPROT%3BAcc:Q9SRM5]	-	-	no significant change	mqLA182_2011-3|S_mqSA_b04-1|S_mqSA_b04-2|S_mqAA_b04-2|S_mqBA_b04|S_eqPA160_i-3|S_eqLA240_i-1|S_eqLA240_i-2
AH14G25100.1	Chr14	93608678	93616463	+	AT2G38180	GDSL|Lipase			GDSL esterase/lipase CPRD49 [Source:Uniprot/SWISSPROT%3BAcc:Q9SRM5]	-	-	no significant change	mqLA182_2011-3|S_mqSA_b04-1|S_mqSA_b04-2|S_mqAA_b04-2|S_mqBA_b04|S_eqPA160_i-3|S_eqLA240_i-1|S_eqLA240_i-2
AH14G25160.1	Chr14	93911297	93913373	+	AT2G38180	GDSL|Lipase			GDSL esterase/lipase CPRD49 [Source:Uniprot/SWISSPROT%3BAcc:Q9SRM5]	-	-	no significant change	mqLA182_2011-3|S_mqSA_b04-1|S_mqSA_b04-2|S_mqAA_b04-2|S_mqBA_b04|S_eqPA160_i-3|S_eqLA240_i-1|S_eqLA240_i-2
AH14G25540.1	Chr14	95508787	95512644	-	AT2G29980	TAG Synthesis|Eukaryotic Phospholipid Synthesis	Glyma.01G120400.1.p	crepenynate biosynthesis	Temperature-sensitive omega-3 fatty acid desaturase%2C chloroplastic [Source:Uniprot/SWISSPROT%3BAcc:P48622]	K10257	GO:0016717;GO:0055114;GO:0006629	no significant change	mqLA182_2011-3|S_mqSA_b04-1|S_mqSA_b04-2|S_mqAA_b04-2|S_mqBA_b04|S_eqPA160_i-3|S_eqLA240_i-1|S_eqLA240_i-2
AH14G25700.1	Chr14	96100297	96103782	-	AT3G51520	TAG Synthesis	Glyma.01G156000.1.p	triacylglycerol biosynthesis	Diacylglycerol O-acyltransferase 2 [Source:Uniprot/SWISSPROT%3BAcc:Q9ASU1]	K14457(MOGAT2, MGAT2; 2-acylglycerol O-acyltransferase 2 [EC:2.3.1.22])	GO:0016747	no significant change	mqLA182_2011-3|S_mqSA_b04-1|S_mqSA_b04-2|S_mqAA_b04-2|S_mqBA_b04|S_eqPA160_i-3|S_eqLA240_i-1|S_eqLA240_i-2
AH14G25850.1	Chr14	96699091	96706313	+	AT3G51460	Lipid Signaling			Phosphoinositide phosphatase SAC8 [Source:Uniprot/SWISSPROT%3BAcc:Q96328]	-	GO:0052866;GO:0042578	down-up-regulated	mqLA182_2011-3|S_mqSA_b04-1|S_mqSA_b04-2|S_mqAA_b04-2|S_mqBA_b04|S_eqPA160_i-3|S_eqLA240_i-1|S_eqLA240_i-2
AH14G28860.1	Chr14	105003893	105014133	+			Glyma.10G065700.1.p	plant sterol biosynthesis	Delta(14)-sterol reductase [Source:Uniprot/SWISSPROT%3BAcc:Q9LDR4]	K00222(TM7SF2, ERG24; Delta14-sterol reductase [EC:1.3.1.70])	GO:0016020	no significant change	mqLA182_2011-3|S_mqSA_b04-1|S_mqSA_b04-2|S_mqAA_b04-2|S_mqBA_b04|S_eqPA160_i-3|S_eqLA240_i-1|S_eqLA240_i-2
AH14G29290.1	Chr14	106325797	106333988	+	AT1G13210	Miscellaneous: lipid related			Phospholipid-transporting ATPase 1 [Source:Uniprot/SWISSPROT%3BAcc:P98204]	K14802	GO:0000166;GO:0046872;GO:0000287;GO:0004012;GO:0005524;GO:0015914;GO:0016021	no significant change	mqLA182_2011-3|S_mqSA_b04-1|S_mqSA_b04-2|S_mqAA_b04-2|S_mqBA_b04|S_eqPA160_i-3|S_eqLA240_i-1|S_eqLA240_i-2
AH14G29300.1	Chr14	106381092	106383917	+			Glyma.03G002300.1.p	superpathway of fatty acid biosynthesis II (plant)	Probable WRKY mRNAion factor 70 [Source:Uniprot/SWISSPROT%3BAcc:Q9LY00]	-	GO:0003700;GO:0006355;GO:0043565	no significant change	mqLA182_2011-3|S_mqSA_b04-1|S_mqSA_b04-2|S_mqAA_b04-2|S_mqBA_b04|S_eqPA160_i-3|S_eqLA240_i-1|S_eqLA240_i-2
AH14G29660.1	Chr14	107230122	107232182	-	AT2G15050	Cuticular Wax Synthesis			Non-specific lipid-transfer protein 6 [Source:Uniprot/SWISSPROT%3BAcc:Q9LDB4]	-	GO:0006869;GO:0008289	down-up-regulated	mqLA182_2011-3|S_mqSA_b04-1|S_mqSA_b04-2|S_mqAA_b04-2|S_mqBA_b04|S_eqPA160_i-3|S_eqLA240_i-1|S_eqLA240_i-2
AH14G29680.1	Chr14	107266663	107267959	-	AT2G15050	Cuticular Wax Synthesis			Non-specific lipid-transfer protein 2 [Source:Uniprot/SWISSPROT%3BAcc:Q9S7I3]	-	GO:0006869;GO:0008289	no significant change	mqLA182_2011-3|S_mqSA_b04-1|S_mqSA_b04-2|S_mqAA_b04-2|S_mqBA_b04|S_eqPA160_i-3|S_eqLA240_i-1|S_eqLA240_i-2
AH14G30620.1	Chr14	109237841	109244881	-	AT2G38670	Eukaryotic Phospholipid Synthesis	Glyma.05G221700.1.p	phospholipid biosynthesis II	Ethanolamine-phosphate cytidylyltransferase [Source:Uniprot/SWISSPROT%3BAcc:Q9ZVI9]	K00967(PCYT2; ethanolamine-phosphate cytidylyltransferase [EC:2.7.7.14])	GO:0003824;GO:0009058	no significant change	mqLA182_2011-3|S_mqSA_b04-1|S_mqSA_b04-2|S_mqAA_b04-2|S_mqBA_b04|S_eqPA160_i-3|S_eqLA240_i-1|S_eqLA240_i-2
AH14G31690.1	Chr14	111798862	111805413	-	AT2G45670	Eukaryotic Phospholipid Synthesis			Lysophospholipid acyltransferase LPEAT2 [Source:Uniprot/SWISSPROT%3BAcc:Q8S8S2]	K13510(LPCAT1_2; lysophosphatidylcholine acyltransferase / lyso-PAF acetyltransferase [EC:2.3.1.23 2.3.1.67])	GO:0008152;GO:0016746;GO:0005509	no significant change	mqLA182_2011-3|S_mqSA_b04-1|S_mqSA_b04-2|S_mqAA_b04-2|S_mqBA_b04|S_eqPA160_i-3|S_eqLA240_i-1|S_eqLA240_i-2
AH14G31850.1	Chr14	112348221	112356987	+	AT1G52570	Lipid Signaling|Phospholipase|Lipase	Glyma.01G162100.1.p	superpathway of choline biosynthesis	Phospholipase D beta 1 [Source:Uniprot/SWISSPROT%3BAcc:P93733]	-	GO:0005515;GO:0003824	no significant change	mqLA182_2011-3|S_mqSA_b04-1|S_mqSA_b04-2|S_mqAA_b04-2|S_mqBA_b04|S_eqPA160_i-3|S_eqLA240_i-1|S_eqLA240_i-2
AH14G32110.1	Chr14	112666308	112680750	-			Glyma.06G291700.1.p	triacylglycerol biosynthesis	O-acyltransferase (WSD1-like) family protein [Source:TAIR%3BAcc:AT3G49190]	-	GO:0004144	no significant change	mqLA182_2011-3|S_mqSA_b04-1|S_mqSA_b04-2|S_mqAA_b04-2|S_mqBA_b04|S_eqPA160_i-3|S_eqLA240_i-1|S_eqLA240_i-2
AH14G32200.1	Chr14	112792531	112795640	+	AT1G31770	Cuticular Wax Synthesis			ABC transporter G family member 9 [Source:Uniprot/SWISSPROT%3BAcc:Q9SZR9]	-	GO:0016020;GO:0005524;GO:0016887	no significant change	mqLA182_2011-3|S_mqSA_b04-1|S_mqSA_b04-2|S_mqAA_b04-2|S_mqBA_b04|S_eqPA160_i-3|S_eqLA240_i-1|S_eqLA240_i-2
AH14G32370.1	Chr14	113172861	113178159	+			Glyma.02G002900.1.p	phospholipid biosynthesis II	Probable methyltransferase PMT15 [Source:Uniprot/SWISSPROT%3BAcc:Q9ZPH9]	-	GO:0008168	no significant change	mqLA182_2011-3|S_mqSA_b04-1|S_mqSA_b04-2|S_mqAA_b04-2|S_mqBA_b04|S_eqPA160_i-3|S_eqLA240_i-1|S_eqLA240_i-2
AH14G32390.1	Chr14	113188802	113194749	+			Glyma.02G002900.1.p	phospholipid biosynthesis II	Probable methyltransferase PMT13 [Source:Uniprot/SWISSPROT%3BAcc:Q93W95]	-	GO:0008168	no significant change	mqLA182_2011-3|S_mqSA_b04-1|S_mqSA_b04-2|S_mqAA_b04-2|S_mqBA_b04|S_eqPA160_i-3|S_eqLA240_i-1|S_eqLA240_i-2
AH14G32810.1	Chr14	114003830	114007715	-	AT3G11670	Plastidial Glycerolipid, Galactolipid and Sulfolipid Synthesis	Glyma.03G202100.1.p	glycolipid biosynthesis	Digalactosyldiacylglycerol synthase 2%2C chloroplastic [Source:Uniprot/SWISSPROT%3BAcc:Q8W1S1]	K09480(E2.4.1.241; digalactosyldiacylglycerol synthase [EC:2.4.1.241])	-	down-regulated	mqLA182_2011-3|S_mqSA_b04-1|S_mqSA_b04-2|S_mqAA_b04-2|S_mqBA_b04|S_eqPA160_i-3|S_eqLA240_i-1|S_eqLA240_i-2
AH14G33310.1	Chr14	115295449	115299952	-	AT2G38040	Plastidial Fatty Acid Synthesis	Glyma.18G195700.1.p	superpathway of fatty acid biosynthesis II (plant)	Acetyl-coenzyme A carboxylase carboxyl transferase subunit alpha%2C chloroplastic [Source:Uniprot/SWISSPROT%3BAcc:Q9LD43]	K01962(accA; acetyl-CoA carboxylase carboxyl transferase subunit alpha [EC:6.4.1.2])	GO:0003989;GO:0006633;GO:0009317;GO:0016874	no significant change	mqLA182_2011-3|S_mqSA_b04-1|S_mqSA_b04-2|S_mqAA_b04-2|S_mqBA_b04|S_eqPA160_i-3|S_eqLA240_i-1|S_eqLA240_i-2
AH14G34420.1	Chr14	117263570	117268489	-			Glyma.06G291300.1.p	triacylglycerol biosynthesis	O-acyltransferase (WSD1-like) family protein [Source:TAIR%3BAcc:AT3G49190]	-	GO:0004144;GO:0045017	no significant change	mqLA182_2011-3|S_mqSA_b04-1|S_mqSA_b04-2|S_mqAA_b04-2|S_mqBA_b04|S_eqPA160_i-3|S_eqLA240_i-1|S_eqLA240_i-2
AH14G35360.1	Chr14	119790517	119799152	+	AT2G46090	Lipid Signaling	Glyma.09G254500.1.p	phosphatidate metabolism, as a signaling molecule	Sphingoid long-chain bases kinase 2%2C mitochondrial [Source:Uniprot/SWISSPROT%3BAcc:O82359]	-	GO:0016301	no significant change	mqLA182_2011-3|S_mqSA_b04-1|S_mqSA_b04-2|S_mqAA_b04-2|S_mqBA_b04|S_eqPA160_i-3|S_eqLA240_i-1|S_eqLA240_i-2
AH14G35660.1	Chr14	120142170	120147071	+	AT1G65410	Lipid Trafficking			Protein TRIGALACTOSYLDIACYLGLYCEROL 3%2C chloroplastic [Source:Uniprot/SWISSPROT%3BAcc:Q9AT00]	-	GO:0005524;GO:0016887	no significant change	mqLA182_2011-3|S_mqSA_b04-1|S_mqSA_b04-2|S_mqAA_b04-2|S_mqBA_b04|S_eqPA160_i-3|S_eqLA240_i-1|S_eqLA240_i-2
AH14G36200.1	Chr14	120901953	120906526	-			Glyma.09G248900.1.p	superpathway of fatty acid biosynthesis II (plant)	Biotin carboxyl carrier protein of acetyl-CoA carboxylase 1%2C chloroplastic [Source:Uniprot/SWISSPROT%3BAcc:Q42533]	K02160(accB, bccP; acetyl-CoA carboxylase biotin carboxyl carrier protein)	GO:0003989;GO:0006633;GO:0009317	no significant change	mqLA182_2011-3|S_mqSA_b04-1|S_mqSA_b04-2|S_mqAA_b04-2|S_mqBA_b04|S_eqPA160_i-3|S_eqLA240_i-1|S_eqLA240_i-2
AH14G36450.1	Chr14	121089852	121092099	+	AT1G65290	Mitochondrial Fatty Acid and Lipoic Acid Synthesis			Acyl carrier protein 2%2C mitochondrial [Source:Uniprot/SWISSPROT%3BAcc:O80800]	-	GO:0006633	no significant change	mqLA182_2011-3|S_mqSA_b04-1|S_mqSA_b04-2|S_mqAA_b04-2|S_mqBA_b04|S_eqPA160_i-3|S_eqLA240_i-1|S_eqLA240_i-2
AH14G36510.1	Chr14	121194432	121199865	+	AT3G03310	Miscellaneous: lipid related	Glyma.07G221800.1.p	phosphatidylcholine acyl editing	Phospholipase A(1) LCAT3 [Source:Uniprot/SWISSPROT%3BAcc:Q93V61]	-	GO:0006629;GO:0008374	down-regulated	mqLA182_2011-3|S_mqSA_b04-1|S_mqSA_b04-2|S_mqAA_b04-2|S_mqBA_b04|S_eqPA160_i-3|S_eqLA240_i-1|S_eqLA240_i-2
AH14G36860.1	Chr14	121741677	121746611	-	AT2G30720	Miscellaneous: lipid related			Thioesterase/thiol ester dehydrase-isomerase superfamily protein [Source:TAIR%3BAcc:AT5G48370]	K17361	-	no significant change	mqLA182_2011-3|S_mqSA_b04-1|S_mqSA_b04-2|S_mqAA_b04-2|S_mqBA_b04|S_eqPA160_i-3|S_eqLA240_i-1|S_eqLA240_i-2
AH14G37770.1	Chr14	123002771	123005454	+	AT1G05800	Lipid Signaling|Galactolipid degradation|Lipase	Glyma.01G205900.1.p	phosphatidylcholine acyl editing	alpha/beta-Hydrolases superfamily protein [Source:TAIR%3BAcc:AT2G44810]	K16818(DAD1; phospholipase A1 [EC:3.1.1.32])	GO:0006629	no significant change	mqLA182_2011-3|S_mqSA_b04-1|S_mqSA_b04-2|S_mqAA_b04-2|S_mqBA_b04|S_eqPA160_i-3|S_eqLA240_i-1|S_eqLA240_i-2
AH14G37780.1	Chr14	123027341	123028749	+	AT1G05800	Lipid Signaling|Galactolipid degradation|Lipase	Glyma.01G205900.1.p	phosphatidylcholine acyl editing	alpha/beta-Hydrolases superfamily protein [Source:TAIR%3BAcc:AT2G44810]	K16818(DAD1; phospholipase A1 [EC:3.1.1.32])	GO:0006629	no significant change	mqLA182_2011-3|S_mqSA_b04-1|S_mqSA_b04-2|S_mqAA_b04-2|S_mqBA_b04|S_eqPA160_i-3|S_eqLA240_i-1|S_eqLA240_i-2
AH14G37890.1	Chr14	123230340	123234241	+	AT2G44810	Lipid Signaling|Phospholipase|Galactolipid degradation|Lipase	Glyma.03G110600.1.p	phosphatidylcholine acyl editing	alpha/beta-Hydrolases superfamily protein [Source:TAIR%3BAcc:AT2G44810]	K16818(DAD1; phospholipase A1 [EC:3.1.1.32])	GO:0006511;GO:0006629	no significant change	mqLA182_2011-3|S_mqSA_b04-1|S_mqSA_b04-2|S_mqAA_b04-2|S_mqBA_b04|S_eqPA160_i-3|S_eqLA240_i-1|S_eqLA240_i-2
AH14G38080.1	Chr14	123534433	123540068	+	AT3G60340	Miscellaneous: lipid related			alpha/beta-Hydrolases superfamily protein [Source:TAIR%3BAcc:AT3G60340]	K01074(PPT; palmitoyl-protein thioesterase [EC:3.1.2.22])	GO:0098599	no significant change	mqLA182_2011-3|S_mqSA_b04-1|S_mqSA_b04-2|S_mqAA_b04-2|S_mqBA_b04|S_eqPA160_i-3|S_eqLA240_i-1|S_eqLA240_i-2
AH14G38240.1	Chr14	123811616	123816356	+	AT1G29660	GDSL|Lipase			GDSL esterase/lipase At5g33370 [Source:Uniprot/SWISSPROT%3BAcc:Q8LB81]	-	GO:0016788	no significant change	mqLA182_2011-3|S_mqBA_b04|S_eqPA160_i-3|S_eqLA240_i-1|S_eqLA240_i-2
AH14G38400.1	Chr14	124122062	124124625	+	AT3G54320	Plastidial Fatty Acid Synthesis|TAG Synthesis			Ethylene-responsive mRNAion factor WRI1 [Source:Uniprot/SWISSPROT%3BAcc:Q6X5Y6]	-	GO:0003700;GO:0006355;GO:0007275	no significant change	mqLA182_2011-3|S_mqBA_b04|S_eqPA160_i-3|S_eqLA240_i-1|S_eqLA240_i-2
AH14G38640.1	Chr14	124491196	124510939	+			Glyma.06G291300.1.p	triacylglycerol biosynthesis	O-acyltransferase (WSD1-like) family protein [Source:TAIR%3BAcc:AT5G53390]	-	GO:0004144;GO:0045017	no significant change	mqLA182_2011-3|S_mqBA_b04|S_eqPA160_i-3|S_eqLA240_i-1|S_eqLA240_i-2
AH14G38840.1	Chr14	124736004	124741193	-			Glyma.06G291300.1.p	triacylglycerol biosynthesis	O-acyltransferase (WSD1-like) family protein [Source:TAIR%3BAcc:AT5G53390]	-	GO:0004144;GO:0045017	no significant change	mqLA182_2011-3|S_mqBA_b04|S_eqPA160_i-3|S_eqLA240_i-1|S_eqLA240_i-2
AH14G39000.1	Chr14	124952070	124954097	+	AT3G28910	Cuticular Wax Synthesis			myb domain protein 30 [Source:TAIR%3BAcc:AT3G28910]	K09422	-	no significant change	mqLA182_2011-3|S_mqBA_b04|S_eqPA160_i-3|S_eqLA240_i-1|S_eqLA240_i-2
AH14G39590.1	Chr14	125558716	125562738	-	AT5G39400	Lipid Signaling			Calcium/lipid-binding (CaLB) phosphatase [Source:TAIR%3BAcc:AT5G39400]	-	GO:0006470;GO:0008138	no significant change	mqLA182_2011-3|S_mqBA_b04|S_eqPA160_i-3|S_eqLA240_i-1|S_eqLA240_i-2
AH14G39770.1	Chr14	125749443	125758212	+			Glyma.13G057400.1.p	superpathway of fatty acid biosynthesis II (plant)	expansin A22 [Source:TAIR%3BAcc:AT5G39270]	K02160(accB, bccP; acetyl-CoA carboxylase biotin carboxyl carrier protein)	GO:0009664;GO:0005576	no significant change	mqLA182_2011-3|S_mqBA_b04|S_eqPA160_i-3|S_eqLA240_i-1|S_eqLA240_i-2
AH14G40160.1	Chr14	126242456	126251256	+			Glyma.06G291300.1.p	triacylglycerol biosynthesis	O-acyltransferase (WSD1-like) family protein [Source:TAIR%3BAcc:AT5G53390]	-	GO:0004144;GO:0045017	no significant change	mqLA182_2011-3|S_mqBA_b04|S_eqPA160_i-3|S_eqLA240_i-1|S_eqLA240_i-2
AH14G40170.1	Chr14	126266483	126273874	+			Glyma.06G291300.1.p	triacylglycerol biosynthesis	O-acyltransferase (WSD1-like) family protein [Source:TAIR%3BAcc:AT5G53390]	-	GO:0004144;GO:0045017	no significant change	mqLA182_2011-3|S_mqBA_b04|S_eqPA160_i-3|S_eqLA240_i-1|S_eqLA240_i-2
AH14G40180.1	Chr14	126289911	126295367	+			Glyma.06G291300.1.p	triacylglycerol biosynthesis	O-acyltransferase (WSD1-like) family protein [Source:TAIR%3BAcc:AT5G53390]	-	GO:0004144;GO:0045017	no significant change	mqLA182_2011-3|S_mqBA_b04|S_eqPA160_i-3|S_eqLA240_i-1|S_eqLA240_i-2
AH14G40680.1	Chr14	126925067	126935692	-	AT1G13680	Phospholipase|Lipase	Glyma.02G102700.1.p	phosphatidate metabolism, as a signaling molecule	PLC-like phosphodiesterases superfamily protein [Source:TAIR%3BAcc:AT1G13680]	-	-	no significant change	mqLA182_2011-3|S_mqBA_b04|S_eqPA160_i-3|S_eqLA240_i-1|S_eqLA240_i-2
AH14G41200.1	Chr14	127545984	127549926	+	AT1G32190	Phospholipase|Lipase			alpha/beta-Hydrolases superfamily protein [Source:TAIR%3BAcc:AT3G30380]	-	GO:0006508;GO:0008236	no significant change	mqLA182_2011-3|S_mqBA_b04|S_eqPA160_i-3|S_eqLA240_i-1|S_eqLA240_i-2
AH14G42480.1	Chr14	129334538	129338028	+			Glyma.12G160400.1.p	&omega;-hydroxylation of caprate and laurate	cytochrome p450 79a2 [Source:TAIR%3BAcc:AT5G05260]	K12153(CYP79A2; phenylalanine N-monooxygenase [EC:1.14.13.124])	GO:0005506;GO:0016705;GO:0020037;GO:0055114	no significant change	mqLA182_2011-3|S_mqBA_b04|S_eqPA160_i-3|S_eqLA240_i-1|S_eqLA240_i-2
AH14G42730.1	Chr14	129611341	129617441	-			Glyma.18G299900.1.p	phospholipid biosynthesis II	Probable methyltransferase PMT19 [Source:Uniprot/SWISSPROT%3BAcc:Q9ZW75]	-	GO:0008168;GO:0006633;GO:0016020;GO:0016747	no significant change	mqLA182_2011-3|S_mqBA_b04|S_eqPA160_i-3|S_eqLA240_i-1|S_eqLA240_i-2
AH14G43400.1	Chr14	130310332	130319153	+			Glyma.02G089100.1.p	triacylglycerol biosynthesis	Putative lipid phosphate phosphatase 3%2C chloroplastic [Source:Uniprot/SWISSPROT%3BAcc:Q8LFD1]	-	-	no significant change	mqLA182_2011-3|S_mqBA_b04|S_eqPA160_i-3|S_eqLA240_i-1|S_eqLA240_i-2
AH14G44200.1	Chr14	131105003	131111034	-	AT1G27980	Sphingolipid Synthesis			Sphingosine-1-phosphate lyase [Source:Uniprot/SWISSPROT%3BAcc:Q9C509]	K01634(SGPL1, DPL1; sphinganine-1-phosphate aldolase [EC:4.1.2.27])	GO:0016831;GO:0019752;GO:0030170	down-regulated	mqLA182_2011-3|S_mqBA_b04|S_eqPA160_i-3|S_eqLA240_i-1|S_eqLA240_i-2
AH14G45320.1	Chr14	132743857	132748177	-	AT1G32190	Phospholipase|Lipase			alpha/beta-Hydrolases superfamily protein [Source:TAIR%3BAcc:AT3G30380]	-	-	no significant change	mqLA182_2011-3|S_mqBA_b04|S_eqPA160_i-3|S_eqLA240_i-1|S_eqLA240_i-2
AH14G45430.1	Chr14	132868405	132871554	-	AT1G13640	Lipid Signaling	Glyma.01G067000.1.p	3-phosphoinositide biosynthesis	Phosphatidylinositol 4-kinase gamma 7 [Source:Uniprot/SWISSPROT%3BAcc:Q9SI52]	-	GO:0016301	down-up-regulated	mqLA182_2011-3|S_mqBA_b04|S_eqPA160_i-3|S_eqLA240_i-1|S_eqLA240_i-2
AH14G46220.1	Chr14	133930961	133935328	-	AT5G15530	Plastidial Fatty Acid Synthesis	Glyma.13G057400.1.p	superpathway of fatty acid biosynthesis II (plant)	Biotin carboxyl carrier protein of acetyl-CoA carboxylase 2%2C chloroplastic [Source:Uniprot/SWISSPROT%3BAcc:Q9LLC1]	K02160(accB, bccP; acetyl-CoA carboxylase biotin carboxyl carrier protein)	GO:0003989;GO:0006633;GO:0009317	no significant change	mqLA182_2011-3|S_mqBA_b04|S_eqPA160_i-3|S_eqLA240_i-1|S_eqLA240_i-2
AH14G46360.1	Chr14	134127373	134131404	+	AT5G39400	Lipid Signaling			Calcium/lipid-binding (CaLB) phosphatase [Source:TAIR%3BAcc:AT5G39400]	-	GO:0006470;GO:0008138	down-regulated	mqLA182_2011-3|S_mqBA_b04|S_eqPA160_i-3|S_eqLA240_i-1|S_eqLA240_i-2
AH14G46950.1	Chr14	134854597	134856622	-	AT3G28910	Cuticular Wax Synthesis			myb domain protein 30 [Source:TAIR%3BAcc:AT3G28910]	K09422	-	no significant change	mqLA182_2011-3|S_mqBA_b04|S_eqPA160_i-3|S_eqLA240_i-1|S_eqLA240_i-2
AH14G47060.1	Chr14	135024604	135031276	-			Glyma.09G239600.1.p	triacylglycerol biosynthesis	O-acyltransferase (WSD1-like) family protein [Source:TAIR%3BAcc:AT5G53390]	-	GO:0004144;GO:0045017	no significant change	mqLA182_2011-3|S_mqBA_b04|S_eqPA160_i-3|S_eqLA240_i-1|S_eqLA240_i-2
AH15G01120.1	Chr15	1553916	1556512	+	AT1G01280	Cutin Synthesis	Glyma.03G189900.1.p	&omega;- hydroxylation of laurate	cytochrome P450%2C family 81%2C subfamily D%2C polypeptide 4 [Source:TAIR%3BAcc:AT4G37330]	K13260(CYP81E1_7; isoflavone 2'-hydroxylase [EC:1.14.13.89])	GO:0005506;GO:0016705;GO:0020037;GO:0055114	no significant change	Not in QTL
AH15G01140.1	Chr15	1568058	1571623	+	AT1G01280	Cutin Synthesis	Glyma.03G189900.1.p	&omega;- hydroxylation of laurate	cytochrome P450%2C family 81%2C subfamily D%2C polypeptide 4 [Source:TAIR%3BAcc:AT4G37330]	K13260(CYP81E1_7; isoflavone 2'-hydroxylase [EC:1.14.13.89])	GO:0005506;GO:0016705;GO:0020037;GO:0055114	no significant change	Not in QTL
AH15G01160.1	Chr15	1588622	1592305	+	AT1G01280	Cutin Synthesis	Glyma.03G189900.1.p	&omega;- hydroxylation of laurate	cytochrome P450%2C family 81%2C subfamily D%2C polypeptide 8 [Source:TAIR%3BAcc:AT4G37370]	K13260(CYP81E1_7; isoflavone 2'-hydroxylase [EC:1.14.13.89])	GO:0005506;GO:0016705;GO:0020037;GO:0055114	no significant change	Not in QTL
AH15G01170.1	Chr15	1605828	1607966	+	AT1G01280	Cutin Synthesis	Glyma.12G160400.1.p	&omega;-hydroxylation of caprate and laurate	cytochrome P450%2C family 81%2C subfamily D%2C polypeptide 3 [Source:TAIR%3BAcc:AT4G37340]	-	GO:0005506;GO:0016705;GO:0020037;GO:0055114	down-up-regulated	Not in QTL
AH15G01250.1	Chr15	1701078	1709143	-	AT3G50110	Lipid Signaling			PTEN 2 [Source:TAIR%3BAcc:AT3G19420]	-	GO:0006470;GO:0008138	up-down-regulated	Not in QTL
AH15G01420.1	Chr15	2008160	2010828	-	AT5G23940	Cutin Synthesis			HXXXD-type acyl-transferase family protein [Source:TAIR%3BAcc:AT5G67150]	-	GO:0016747	down-regulated	Not in QTL
AH15G01650.1	Chr15	2568209	2572030	-	AT1G13680	Phospholipase|Lipase	Glyma.02G102700.1.p	phosphatidate metabolism, as a signaling molecule	PLC-like phosphodiesterases superfamily protein [Source:TAIR%3BAcc:AT4G36945]	-	-	down-up-regulated	Not in QTL
AH15G01860.1	Chr15	2876631	2880163	-	AT2G26560	Lipid Signaling|Phospholipase|Lipase	Glyma.04G037300.1.p	phosphatidylcholine acyl editing	Patatin-like protein 3 [Source:Uniprot/SWISSPROT%3BAcc:O23181]	-	GO:0006629	no significant change	Not in QTL
AH15G02170.1	Chr15	3350486	3352373	-	AT1G23500	GDSL|Lipase			GDSL esterase/lipase At2g23540 [Source:Uniprot/SWISSPROT%3BAcc:O80470]	-	GO:0016788	no significant change	Not in QTL
AH15G02180.1	Chr15	3353627	3359817	+			Glyma.03G189900.1.p	&omega;- hydroxylation of laurate	Cytochrome P450 82C4 [Source:Uniprot/SWISSPROT%3BAcc:Q9SZ46]	-	GO:0005506;GO:0016705;GO:0020037;GO:0055114	down-regulated	Not in QTL
AH15G02190.1	Chr15	3371868	3374245	+			Glyma.03G189900.1.p	&omega;- hydroxylation of laurate	Cytochrome P450 82C2 [Source:Uniprot/SWISSPROT%3BAcc:O49394]	-	GO:0005506;GO:0016705;GO:0020037;GO:0055114	no significant change	Not in QTL
AH15G02520.1	Chr15	3943534	3947884	+	AT1G01280	Cutin Synthesis	Glyma.03G189900.1.p	&omega;- hydroxylation of laurate	Cytochrome P450 71B34 [Source:Uniprot/SWISSPROT%3BAcc:Q9LIP6]	-	GO:0005506;GO:0016705;GO:0020037;GO:0055114	no significant change	T_mqLA_b05
AH15G03690.1	Chr15	5784593	5787491	-	AT3G50920	Plastidial Glycerolipid, Galactolipid and Sulfolipid Synthesis	Glyma.01G171800.1.p	triacylglycerol biosynthesis	Lipid phosphate phosphatase epsilon 2%2C chloroplastic [Source:Uniprot/SWISSPROT%3BAcc:Q6NQL6]	K07252(E3.6.1.43; dolichyldiphosphatase [EC:3.6.1.43])	-	no significant change	T_mqLA_b05
AH15G03720.1	Chr15	5822309	5825483	+	AT1G19640	Lipid Signaling			Salicylate/benzoate carboxyl methyltransferase [Source:Uniprot/SWISSPROT%3BAcc:Q6XMI3]	K08241(E2.1.1.141; jasmonate O-methyltransferase [EC:2.1.1.141])	GO:0008168	no significant change	T_mqLA_b05
AH15G03760.1	Chr15	5977532	5981081	+	AT1G19640	Lipid Signaling			Jasmonate O-methyltransferase [Source:Uniprot/SWISSPROT%3BAcc:Q9AR07]	K08241(E2.1.1.141; jasmonate O-methyltransferase [EC:2.1.1.141])	GO:0008168	no significant change	T_mqLA_b05
AH15G03820.1	Chr15	6069296	6073870	-			Glyma.02G002900.1.p	phospholipid biosynthesis II	Probable methyltransferase PMT27 [Source:Uniprot/SWISSPROT%3BAcc:Q9SD39]	-	GO:0008168	no significant change	T_mqLA_b05
AH15G04080.1	Chr15	6451666	6455703	+	AT1G01280	Cutin Synthesis	Glyma.03G189900.1.p	&omega;- hydroxylation of laurate	Cytochrome P450 84A1 [Source:Uniprot/SWISSPROT%3BAcc:Q42600]	K09755(CYP84A, F5H; ferulate-5-hydroxylase [EC:1.14.-.-])	GO:0005506;GO:0016705;GO:0020037;GO:0055114	down-regulated	T_mqLA_b05
AH15G04550.1	Chr15	7316099	7323983	+	AT1G12640	TAG Synthesis|Eukaryotic Phospholipid Synthesis	Glyma.05G049500.1.p	phosphatidylcholine acyl editing	Lysophospholipid acyltransferase 1 [Source:Uniprot/SWISSPROT%3BAcc:F4IDU4]	K13519(LPT1, ALE1; lysophospholipid acyltransferase [EC:2.3.1.51 2.3.1.23 2.3.1.-])	GO:0005515	down-regulated	T_mqLA_b05
AH15G04740.1	Chr15	7673185	7683300	-	AT1G52570	Lipid Signaling|Phospholipase|Lipase	Glyma.01G162100.1.p	superpathway of choline biosynthesis	Phospholipase D beta 1 [Source:Uniprot/SWISSPROT%3BAcc:P93733]	-	GO:0003824;GO:0005515	down-up-regulated	T_mqLA_b05
AH15G05290.1	Chr15	8605732	8607343	-			Glyma.19G034800.1.p	superpathway of choline biosynthesis	Phospholipase D beta 1 [Source:Uniprot/SWISSPROT%3BAcc:P93733]	-	-	no significant change	T_mqLA_b05
AH15G05370.1	Chr15	8697573	8699520	-	AT4G28110	Cuticular Wax Synthesis			myb domain protein 42 [Source:TAIR%3BAcc:AT4G12350]	K09422	-	no significant change	T_mqLA_b05
AH15G05790.1	Chr15	9355590	9356436	+	AT5G43280	beta-Oxidation			delta(3%2C5)%2Cdelta(2%2C4)-dienoyl-CoA isomerase 1 [Source:TAIR%3BAcc:AT5G43280]	K12663(ECH1; Delta(3,5)-Delta(2,4)-dienoyl-CoA isomerase [EC:5.3.3.-])	GO:0003824;GO:0008152	no significant change	T_mqLA_b05
AH15G05980.1	Chr15	9631431	9636890	-	AT4G16700	Eukaryotic Phospholipid Synthesis|Mitochondrial Phospholipid Synthesis	Glyma.01G207800.1.p	phospholipid biosynthesis II	Phosphatidylserine decarboxylase proenzyme 1%2C mitochondrial [Source:Uniprot/SWISSPROT%3BAcc:Q84V22]	K01613(psd, PISD; phosphatidylserine decarboxylase [EC:4.1.1.65])	GO:0004609;GO:0008654	down-regulated	T_mqLA_b05
AH15G06980.1	Chr15	11211652	11220096	-	AT1G49430	Cutin Synthesis|Cuticular Wax Synthesis|Aliphatic Suberin Synthesis	Glyma.01G225200.1.p	phospholipid biosynthesis II	Long chain acyl-CoA synthetase 4 [Source:Uniprot/SWISSPROT%3BAcc:Q9T0A0]	K01897(ACSL, fadD; long-chain acyl-CoA synthetase [EC:6.2.1.3])	GO:0003824;GO:0008152	no significant change	T_mqLA_b05
AH15G07150.1	Chr15	11469037	11473093	+	AT2G05260	Miscellaneous: lipid related|Lipid acylhydrolase|Lipase			GDSL esterase/lipase At4g10955 [Source:Uniprot/SWISSPROT%3BAcc:Q680C0]	-	GO:0006629	down-regulated	T_mqLA_b05
AH15G07170.1	Chr15	11487513	11490216	-	AT1G64460	Lipid Signaling	Glyma.01G226200.1.p	3-phosphoinositide biosynthesis	Phosphatidylinositol 4-kinase gamma 4 [Source:Uniprot/SWISSPROT%3BAcc:Q9ZPY9]	-	GO:0005515;GO:0016301	down-regulated	T_mqLA_b05
AH15G07180.1	Chr15	11493239	11495347	+	AT1G29660	GDSL|Lipase			SGNH hydrolase-type esterase superfamily protein [Source:TAIR%3BAcc:AT4G10950]	-	GO:0016788	no significant change	T_mqLA_b05
AH15G07460.1	Chr15	11955092	11960703	-	AT4G10050	Lipase			esterase/lipase/thioesterase family protein [Source:TAIR%3BAcc:AT4G10050]	K13617	GO:0006482;GO:0052689;GO:0003824	no significant change	T_mqLA_b05
AH15G07950.1	Chr15	12772948	12778171	-	AT1G51680	Aromatic Suberin Synthesis	Glyma.08G329700.1.p	phosphatidylcholine acyl editing	4-coumarate--CoA ligase 3 [Source:Uniprot/SWISSPROT%3BAcc:Q9S777]	K01904(4CL; 4-coumarate--CoA ligase [EC:6.2.1.12])	GO:0003824;GO:0008152	no significant change	T_mqLA_b05
AH15G08390.1	Chr15	13507505	13509792	-	AT3G22600	Cuticular Wax Synthesis			Bifunctional inhibitor/lipid-transfer protein/seed storage 2S albumin superfamily protein [Source:TAIR%3BAcc:AT3G22600]	-	GO:0006869;GO:0008289	no significant change	T_mqLA_b05
AH15G08440.1	Chr15	13631605	13633047	-	AT1G09400	Lipid Signaling			12-oxophytodienoate reductase 2 [Source:Uniprot/SWISSPROT%3BAcc:Q8GYB8]	K05894(OPR; 12-oxophytodienoic acid reductase [EC:1.3.1.42])	GO:0010181;GO:0016491;GO:0055114	no significant change	T_mqLA_b05
AH15G08490.1	Chr15	13680182	13682091	-	AT1G09400	Lipid Signaling			12-oxophytodienoate reductase 2 [Source:Uniprot/SWISSPROT%3BAcc:Q8GYB8]	K05894(OPR; 12-oxophytodienoic acid reductase [EC:1.3.1.42])	GO:0010181;GO:0016491;GO:0055114	down-regulated	T_mqLA_b05
AH15G08960.1	Chr15	14191504	14198839	-	AT1G49430	Cutin Synthesis|Cuticular Wax Synthesis|Aliphatic Suberin Synthesis	Glyma.01G225200.1.p	phospholipid biosynthesis II	Long chain acyl-CoA synthetase 7%2C peroxisomal [Source:Uniprot/SWISSPROT%3BAcc:Q8LKS5]	K01897(ACSL, fadD; long-chain acyl-CoA synthetase [EC:6.2.1.3])	GO:0003824;GO:0008152	no significant change	T_mqLA_b05
AH15G09030.1	Chr15	14367666	14368645	-	AT1G19190	Lipase			Probable carboxylesterase 2 [Source:Uniprot/SWISSPROT%3BAcc:Q9SX78]	-	GO:0008152;GO:0016787	no significant change	T_mqLA_b05
AH15G09070.1	Chr15	14402019	14404133	-	AT1G19190	Lipase			Probable carboxylesterase 2 [Source:Uniprot/SWISSPROT%3BAcc:Q9SX78]	-	GO:0008152;GO:0016787	down-regulated	T_mqLA_b05
AH15G10090.1	Chr15	16454542	16459910	-	AT1G72110	Cuticular Wax Synthesis	Glyma.07G000300.1.p	triacylglycerol biosynthesis	O-acyltransferase (WSD1-like) family protein [Source:TAIR%3BAcc:AT5G53390]	-	GO:0004144;GO:0045017	down-regulated	T_mqLA_b05
AH15G10460.1	Chr15	17294877	17305520	-	AT1G10740	TAG Degradation	Glyma.01G027500.1.p	phosphatidylcholine acyl editing	alpha/beta-Hydrolases superfamily protein [Source:TAIR%3BAcc:AT1G10740]	-	-	down-regulated	T_mqLA_b05
AH15G10870.1	Chr15	18363792	18368086	-	AT1G09430	Cuticular Wax Synthesis			ATP-citrate synthase alpha chain protein 1 [Source:Uniprot/SWISSPROT%3BAcc:Q9SGY2]	K01648(ACLY; ATP citrate (pro-S)-lyase [EC:2.3.3.8])	-	down-regulated	T_mqLA_b05
AH15G11120.1	Chr15	18926928	18942550	+	AT1G60490	Lipid Signaling	Glyma.04G094500.1.p	3-phosphoinositide biosynthesis	Phosphatidylinositol 3-kinase VPS34 [Source:Uniprot/SWISSPROT%3BAcc:P42339]	-	GO:0004650;GO:0005975;GO:0016301;GO:0046854;GO:0048015	down-up-regulated	T_mqLA_b05
AH15G12080.1	Chr15	21707378	21712654	+			Glyma.01G035100.1.p	plant sterol biosynthesis	eukaryotic translation initiation factor 3G1 [Source:TAIR%3BAcc:AT3G11400]	K03248(EIF3G; translation initiation factor 3 subunit G)	GO:0003676;GO:0005506;GO:0006633;GO:0016491;GO:0055114	no significant change	T_mqLA_b05
AH15G13100.1	Chr15	24511725	24516534	-	AT1G01090	Plastidial Fatty Acid Synthesis			Pyruvate dehydrogenase E1 component subunit alpha-1%2C mitochondrial [Source:Uniprot/SWISSPROT%3BAcc:P52901]	-	GO:0008152;GO:0016624	no significant change	T_mqLA_b05
AH15G13630.1	Chr15	26195913	26213251	-	AT1G13210	Miscellaneous: lipid related			Phospholipid-transporting ATPase 3 [Source:Uniprot/SWISSPROT%3BAcc:Q9XIE6]	K14802	GO:0000287;GO:0004012;GO:0005524;GO:0015914;GO:0016021	down-up-regulated	T_mqLA_b05
AH15G16610.1	Chr15	42882549	42891557	+	AT1G10090	Lipase			CSC1-like protein At1g69450 [Source:Uniprot/SWISSPROT%3BAcc:F4I248]	-	GO:0016020	down-regulated	T_mqLA_b05
AH15G16900.1	Chr15	44444947	44448223	-			Glyma.02G109300.1.p	phospholipid biosynthesis II	S-adenosyl-L-methionine-dependent methyltransferases superfamily protein [Source:TAIR%3BAcc:AT1G69523]	-	GO:0008152;GO:0008168	no significant change	T_mqLA_b05
AH15G16930.1	Chr15	44575034	44578302	-			Glyma.02G109300.1.p	phospholipid biosynthesis II	S-adenosyl-L-methionine-dependent methyltransferases superfamily protein [Source:TAIR%3BAcc:AT1G69523]	-	GO:0008152;GO:0008168	no significant change	T_mqLA_b05
AH15G17310.1	Chr15	48723048	48727724	-			Glyma.02G002900.1.p	phospholipid biosynthesis II	Probable methyltransferase PMT2 [Source:Uniprot/SWISSPROT%3BAcc:B9DFI7]	-	GO:0008168	down-regulated	T_mqLA_b05
AH15G17430.1	Chr15	50711711	50715162	+	AT1G14290	Sphingolipid Synthesis	Glyma.01G046500.1.p	sphingolipid biosynthesis (plants)	Sphinganine C(4)-monooxygenase 2 [Source:Uniprot/SWISSPROT%3BAcc:Q9AST3]	K04713(SUR2; sphinganine C4-monooxygenase [EC:1.14.18.5])	GO:0005506;GO:0006633;GO:0016491;GO:0055114	down-regulated	T_mqLA_b05
AH15G18330.1	Chr15	62860278	62863625	+			Glyma.01G049100.1.p	plant sterol biosynthesis	Homeodomain-like superfamily protein [Source:TAIR%3BAcc:AT1G69580]	-	GO:0003677;GO:0003899;GO:0006351	up-down-regulated	T_mqLA_b05
AH15G18340.1	Chr15	62868977	62873391	+	AT1G12570	Cutin Synthesis|Aliphatic Suberin Synthesis	Glyma.01G048800.1.p	cutin biosynthesis	Glucose-methanol-choline (GMC) oxidoreductase family protein [Source:TAIR%3BAcc:AT1G14190]	-	GO:0016614;GO:0055114;GO:0050660	down-regulated	T_mqLA_b05
AH15G20380.1	Chr15	92518356	92523578	-	AT1G29670	GDSL|Lipase			GDSL esterase/lipase At2g03980 [Source:Uniprot/SWISSPROT%3BAcc:Q9SIF5]	-	GO:0016788	no significant change	T_mqLA_b05
AH15G20940.1	Chr15	96642187	96647474	+	AT1G32190	Phospholipase|Lipase			alpha/beta-Hydrolases superfamily protein [Source:TAIR%3BAcc:AT3G30380]	-	-	no significant change	T_mqLA_b05
AH15G21710.1	Chr15	104374561	104394314	+	AT1G13560	Eukaryotic Phospholipid Synthesis	Glyma.02G128300.1.p	phospholipid biosynthesis II	Choline/ethanolaminephosphotransferase 1 [Source:Uniprot/SWISSPROT%3BAcc:O82567]	K00993(EPT1; ethanolaminephosphotransferase [EC:2.7.8.1])	-	down-regulated	T_mqLA_b05
AH15G22300.1	Chr15	108109799	108119529	-	AT1G13210	Miscellaneous: lipid related			Putative phospholipid-transporting ATPase 9 [Source:Uniprot/SWISSPROT%3BAcc:Q9SX33]	K01530	GO:0000166;GO:0046872;GO:0000287;GO:0004012;GO:0005524;GO:0015914;GO:0016021	no significant change	T_mqLA_b05
AH15G23830.1	Chr15	116275141	116282247	-	AT1G11090	TAG Degradation			alpha/beta-Hydrolases superfamily protein [Source:TAIR%3BAcc:AT1G77420]	-	-	up-down-regulated	T_mqLA_b05
AH15G23930.1	Chr15	116588305	116591899	+			Glyma.01G080400.1.p	palmitoleate biosynthesis II	Thioesterase superfamily protein [Source:TAIR%3BAcc:AT1G68260]	-	-	no significant change	T_mqLA_b05
AH15G24390.1	Chr15	119539425	119543167	+	AT1G01120	Fatty Acid Elongation and Cuticular Wax Synthesis|Aliphatic Suberin Synthesis	Glyma.02G001500.1.p	very long chain fatty acid biosynthesis I	3-ketoacyl-CoA synthase 11 [Source:Uniprot/SWISSPROT%3BAcc:O48780]	K15397(KCS; 3-ketoacyl-CoA synthase [EC:2.3.1.199])	GO:0006633;GO:0016020;GO:0016747	no significant change	T_mqLA_b05
AH15G24420.1	Chr15	119725498	119734607	-	AT1G52460	Phospholipase|Lipase			alpha/beta-Hydrolases superfamily protein [Source:TAIR%3BAcc:AT5G20060]	K06130(LYPLA2; lysophospholipase II [EC:3.1.1.5])	GO:0016787	no significant change	T_mqLA_b05
AH15G25210.1	Chr15	122576409	122579241	-	AT3G48090	Lipase			Protein EDS1 [Source:Uniprot/SWISSPROT%3BAcc:Q9SU72]	K18875(EDS1; enhanced disease susceptibility 1 protein)	GO:0006629	no significant change	T_mqLA_b05
AH15G26550.1	Chr15	125105345	125108653	-	AT1G01280	Cutin Synthesis	Glyma.12G160400.1.p	&omega;-hydroxylation of caprate and laurate	Cytochrome P450 82C4 [Source:Uniprot/SWISSPROT%3BAcc:Q9SZ46]	-	GO:0005506;GO:0016705;GO:0020037;GO:0055114	no significant change	T_mqLA_b05
AH15G26580.1	Chr15	125165413	125169837	-	AT1G01280	Cutin Synthesis	Glyma.03G189900.1.p	&omega;- hydroxylation of laurate	Cytochrome P450 82C4 [Source:Uniprot/SWISSPROT%3BAcc:Q9SZ46]	-	GO:0005506;GO:0016705;GO:0020037;GO:0055114	no significant change	T_mqLA_b05
AH15G26590.1	Chr15	125183285	125186549	-			Glyma.03G189900.1.p	&omega;- hydroxylation of laurate	Cytochrome P450 82C4 [Source:Uniprot/SWISSPROT%3BAcc:Q9SZ46]	-	GO:0005506;GO:0016705;GO:0020037;GO:0055114	no significant change	T_mqLA_b05
AH15G26620.1	Chr15	125252759	125258008	-			Glyma.20G056400.1.p	phospholipid biosynthesis II	haloacid dehalogenase (HAD) superfamily protein [Source:TAIR%3BAcc:AT3G58830]	-	-	no significant change	T_mqLA_b05
AH15G27110.1	Chr15	126168777	126177767	-	AT1G73680	Lipid Signaling			Alpha-dioxygenase 1 [Source:Uniprot/SWISSPROT%3BAcc:Q9SGH6]	K10529(DOX1; alpha-dioxygenase [EC:1.-.-.-])	-	no significant change	T_mqLA_b05
AH15G27120.1	Chr15	126208722	126211484	-	AT1G73680	Lipid Signaling			Alpha-dioxygenase 1 [Source:Uniprot/SWISSPROT%3BAcc:Q9SGH6]	K10529(DOX1; alpha-dioxygenase [EC:1.-.-.-])	-	no significant change	T_mqLA_b05
AH15G28120.1	Chr15	128397056	128400506	-	AT1G09390	GDSL|Lipase			GDSL esterase/lipase At5g14450 [Source:Uniprot/SWISSPROT%3BAcc:Q9LY84]	-	GO:0016788	up-down-regulated	T_mqLA_b05
AH15G29630.1	Chr15	132061094	132065695	-	AT1G18360	TAG Degradation			alpha/beta-Hydrolases superfamily protein [Source:TAIR%3BAcc:AT1G73480]	-	-	down-regulated	T_mqLA_b05
AH15G29810.1	Chr15	132575223	132577676	-	AT1G01120	Fatty Acid Elongation and Cuticular Wax Synthesis|Aliphatic Suberin Synthesis	Glyma.02G001500.1.p	very long chain fatty acid biosynthesis I	3-ketoacyl-CoA synthase 4 [Source:Uniprot/SWISSPROT%3BAcc:Q9LN49]	K15397(KCS; 3-ketoacyl-CoA synthase [EC:2.3.1.199])	GO:0006633;GO:0016020;GO:0016747	no significant change	T_mqLA_b05
AH15G30120.1	Chr15	133578255	133582886	+	AT1G06990	GDSL|Lipase			GDSL esterase/lipase At2g03980 [Source:Uniprot/SWISSPROT%3BAcc:Q9SIF5]	-	GO:0016788	no significant change	T_mqLA_b05
AH15G30820.1	Chr15	135174622	135182534	-	AT1G48600	Eukaryotic Phospholipid Synthesis	Glyma.05G246500.1.p	phospholipid biosynthesis II	Phosphomethylethanolamine N-methyltransferase [Source:Uniprot/SWISSPROT%3BAcc:Q944H0]	K05929(E2.1.1.103, NMT; phosphoethanolamine N-methyltransferase [EC:2.1.1.103])	GO:0000234;GO:0006656	no significant change	T_mqLA_b05
AH15G31020.1	Chr15	135578210	135585193	-	AT1G08980	Lipid Signaling			Outer envelope protein 64%2C chloroplastic [Source:Uniprot/SWISSPROT%3BAcc:Q9LVH5]	-	GO:0005515;GO:0004040	down-up-regulated	T_mqLA_b05
AH15G31920.1	Chr15	136942994	136945301	+	AT1G73890	Cuticular Wax Synthesis			Bifunctional inhibitor/lipid-transfer protein/seed storage 2S albumin superfamily protein [Source:TAIR%3BAcc:AT1G73890]	-	-	down-up-regulated	T_mqLA_b05
AH15G32930.1	Chr15	138802802	138803173	-	AT1G48750	Cuticular Wax Synthesis			Bifunctional inhibitor/lipid-transfer protein/seed storage 2S albumin superfamily protein [Source:TAIR%3BAcc:AT3G18280]	-	GO:0006869	down-regulated	T_mqLA_b05
AH15G33320.1	Chr15	139553802	139565196	-	AT1G01280	Cutin Synthesis	Glyma.03G189900.1.p	&omega;- hydroxylation of laurate	Cytochrome P450 71B10 [Source:Uniprot/SWISSPROT%3BAcc:Q9LVD2]	-	GO:0005506;GO:0016705;GO:0020037;GO:0055114	no significant change	T_mqLA_b05
AH15G33340.1	Chr15	139638050	139651111	-	AT1G18460	Lipase			alpha/beta-Hydrolases superfamily protein [Source:TAIR%3BAcc:AT1G73920]	-	GO:0005506;GO:0016705;GO:0020037;GO:0055114;GO:0006629	no significant change	T_mqLA_b05
AH15G34270.1	Chr15	141579429	141586192	+	AT3G06860	beta-Oxidation			Peroxisomal fatty acid beta-oxidation multifunctional protein AIM1 [Source:Uniprot/SWISSPROT%3BAcc:Q9ZPI6]	K10527(MFP2; enoyl-CoA hydratase/3-hydroxyacyl-CoA dehydrogenase [EC:4.2.1.17 1.1.1.35 1.1.1.211])	GO:0003824;GO:0008152;GO:0003857;GO:0006631;GO:0016491;GO:0055114;GO:0005777;GO:0006635	no significant change	T_mqLA_b05
AH15G34860.1	Chr15	142917550	142922299	-	AT2G19880	Sphingolipid Synthesis	Glyma.01G007900.1.p	sphingolipid biosynthesis (plants)	Nucleotide-diphospho-sugar transferases superfamily protein [Source:TAIR%3BAcc:AT2G19880]	-	GO:0016757	no significant change	T_mqLA_b05
AH15G35070.1	Chr15	143327234	143340346	-			Glyma.01G006600.1.p	3-phosphoinositide biosynthesis	protein kinase family protein / WD-40 repeat family protein [Source:TAIR%3BAcc:AT4G29380]	K08333(PIK3R4, VPS15; phosphoinositide-3-kinase, regulatory subunit 4 [EC:2.7.11.1])	GO:0005515;GO:0004672;GO:0005524;GO:0006468	no significant change	T_mqLA_b05
AH15G35170.1	Chr15	143501446	143504409	+			Glyma.05G062900.1.p	phospholipid biosynthesis II	Putative dual specificity protein phosphatase DSP8 [Source:Uniprot/SWISSPROT%3BAcc:Q9ZQP1]	-	GO:0006470;GO:0008138;GO:0016311;GO:0016791	no significant change	T_mqLA_b05
AH15G35450.1	Chr15	143876752	143880551	-	AT1G67990	Aromatic Suberin Synthesis			Probable caffeoyl-CoA O-methyltransferase At4g26220 [Source:Uniprot/SWISSPROT%3BAcc:Q9C5D7]	K00588(E2.1.1.104; caffeoyl-CoA O-methyltransferase [EC:2.1.1.104])	GO:0008171	no significant change	T_mqLA_b05
AH15G35610.1	Chr15	144073689	144077208	+			Glyma.01G003200.1.p	lipid IV<sub>A</sub> biosynthesis	Probable acyl-[acyl-carrier-protein]--UDP-N-acetylglucosamine O-acyltransferase%2C mitochondrial [Source:Uniprot/SWISSPROT%3BAcc:Q9SU91]	-	-	down-up-down-regulated	T_mqLA_b05
AH15G35750.1	Chr15	144260259	144264287	-	AT2G06925	Phospholipase|Lipase	Glyma.01G002400.1.p	phosphatidylcholine acyl editing	Phospholipase A2-alpha [Source:Uniprot/SWISSPROT%3BAcc:Q8S8N6]	K01047(PLA2G, SPLA2; secretory phospholipase A2 [EC:3.1.1.4])	GO:0004623;GO:0005509;GO:0016042	up-down-regulated	T_mqLA_b05
AH15G35860.1	Chr15	144383248	144387859	-	AT2G38670	Eukaryotic Phospholipid Synthesis	Glyma.05G221700.1.p	phospholipid biosynthesis II	Ethanolamine-phosphate cytidylyltransferase [Source:Uniprot/SWISSPROT%3BAcc:Q9ZVI9]	K00967(PCYT2; ethanolamine-phosphate cytidylyltransferase [EC:2.7.7.14])	GO:0003824;GO:0009058	down-regulated	T_mqLA_b05
AH15G35910.1	Chr15	144499829	144509813	+	AT5G35360	Plastidial Fatty Acid Synthesis	Glyma.05G221100.1.p	superpathway of fatty acid biosynthesis II (plant)	Biotin carboxylase%2C chloroplastic [Source:Uniprot/SWISSPROT%3BAcc:O04983]	K01961(accC; acetyl-CoA carboxylase, biotin carboxylase subunit [EC:6.4.1.2 6.3.4.14])	GO:0005524;GO:0046872;GO:0004075	no significant change	T_mqLA_b05
AH15G35960.1	Chr15	144547303	144567007	-			Glyma.01G001300.1.p	plant sterol biosynthesis	Cycloartenol synthase [Source:Uniprot/SWISSPROT%3BAcc:P38605]	K01853(E5.4.99.8; cycloartenol synthase [EC:5.4.99.8])	GO:0016866	down-up-regulated	T_mqLA_b05
AH15G35990.1	Chr15	144584604	144598786	+			Glyma.01G001300.1.p	plant sterol biosynthesis	Cycloartenol synthase [Source:Uniprot/SWISSPROT%3BAcc:P38605]	K01853(E5.4.99.8; cycloartenol synthase [EC:5.4.99.8])	GO:0016866	down-regulated	T_mqLA_b05
AH15G36000.1	Chr15	144598604	144641049	-			Glyma.01G001300.1.p	plant sterol biosynthesis	Cycloartenol synthase [Source:Uniprot/SWISSPROT%3BAcc:P38605]	-	GO:0003824;GO:0016866	no significant change	T_mqLA_b05
[truncated: 493 more rows]

## Sheet: SD11b_co-expre gene model
Supplementary Data Set 11b Distribution of genes in co-expression modules.
[truncated: 31 more rows]

## Sheet: SD11c_GO terms of co-expres
Supplementary Data Set 11c Enriched GO terms in each co-expression module.
[truncated: 488 more rows]

[truncated: 2 more sheets: SD11d_putative nodula gene, SD11e_gene family of nodula]
