# Supplementary material for: The genome of cultivated peanut provides insight into legume karyotypes, polyploid evolution and crop domestication
Source: Nat Genet. 2019 May 1;51(5):865–76. doi: 10.1038/s41588-019-0402-2 (PMC7188672; doi:10.1038/s41588-019-0402-2)
Supplement: Supplementary file 10 — Resequencing genotypes. [file 41588_2019_402_MOESM10_ESM.xlsx]

## Sheet: Supplementary Data 12
Supplementary Data Set 12 Background of resequenceing genotypes.
	Genotypes	Abbreviated name	Other name *	Species	Sub Species	Botanical type	Agronomic type	Biological status	Ploidy	Genome	Origin	Sequencing performed at
1	Shitouqi	STQ	Shitouqi	Arachis hypogaea	fastigiata	Vulgaris	Spanish	Cultivated	Tetraploid	AABB	South America	FAFU
2	Fuhuasheng	FHS	Fuhuasheng	Arachis hypogaea	fastigiata	Vulgaris	Spanish	Cultivated	Tetraploid	AABB	South America	FAFU
3	Haihua 1	HH1	Haihua 1	Arachis hypogaea	fastigiata	Vulgaris	Spanish	Cultivated	Tetraploid	AABB	Bred cultivar in China	FAFU
4	Baisha1016	BS1016	Baisha1016	Arachis hypogaea	fastigiata	Vulgaris	Spanish	Cultivated	Tetraploid	AABB	Bred cultivar in China	FAFU
5	Luhua 11	LH11	Luhua 11	Arachis hypogaea	fastigiata	Vulgaris	Spanish	Cultivated	Tetraploid	AABB	Bred cultivar in China	FAFU
6	Shanyou 27	SY27	Shanyou 27	Arachis hypogaea	fastigiata	Vulgaris	Spanish	Cultivated	Tetraploid	AABB	Bred cultivar in China	FAFU
7	Zhonghua 16	ZH16	Zhonghua 16	Arachis hypogaea	fastigiata	Vulgaris	Spanish	Cultivated	Tetraploid	AABB	Bred cultivar in China	FAFU
8	Yuanza 9102	YZ9102	Yuanza 9102	Arachis hypogaea	fastigiata	Vulgaris	Spanish	Cultivated	Tetraploid	AABB	Bred cultivar in China	FAFU
9	Minhua 6	Min6	Minhua 6	Arachis hypogaea	fastigiata	Vulgaris	Spanish	Cultivated	Tetraploid	AABB	Bred cultivar in China	FAFU
10	Yuhua 23	YH23	Yuhua 23	Arachis hypogaea	fastigiata	Vulgaris	Spanish	Cultivated	Tetraploid	AABB	Bred cultivar in China	FAFU
11	Minhua 8	Min8	Minhua 8	Arachis hypogaea	fastigiata	Vulgaris	Spanish	Cultivated	Tetraploid	AABB	Bred cultivar in China	FAFU
12	Min6-A	M6-A	Min6-A	Arachis hypogaea	fastigiata	Vulgaris	Spanish	Cultivated	Tetraploid	AABB	Bred cultivar in China	FAFU
13	Min8-B	M8-B	Min8-B	Arachis hypogaea	fastigiata	Vulgaris	Spanish	Cultivated	Tetraploid	AABB	Bred cultivar in China	FAFU
14	Minhua 14	EM7-10	Minhua 14	Arachis hypogaea	fastigiata	Vulgaris	Spanish	Cultivated	Tetraploid	AABB	Bred cultivar in China	FAFU
15	Hexianqingdou	PTX	Hexianqingdou	Arachis hypogaea	hypogaea	hypogaea	Runner	Cultivated	Tetraploid	AABB	South America	FAFU
16	Sunoleic95	Sun	Sunoleic95	Arachis hypogaea	hypogaea	hypogaea	Runner	Cultivated	Tetraploid	AABB	USA	FAFU
17	Binyangdagouyao	LSX	Binyangdagouyao	Arachis hypogaea	hypogaea	hirsuita	Peruvian runner	Cultivated	Tetraploid	AABB	South America	FAFU
18	Hexiandazidou	HXD	Hexiandazidou	Arachis hypogaea	hypogaea	hirsuita	Peruvian runner	Cultivated	Tetraploid	AABB	South America	FAFU
19	ICG6340 (5114)	ICG	ICG6340	Arachis hypogaea	fastigiata	fastigiata	Valencia	Cultivated	Tetraploid	AABB	South America	FAFU
20	Liaoningshilihong	DLX	Liaoningshilihong	Arachis hypogaea	fastigiata	fastigiata	Valencia	Cultivated	Tetraploid	AABB	South America	FAFU
21	ICG15232	ICG15232	ICG15232	Arachis hypogaea	INA	INA	INA	Cultivated	Tetraploid	AABB	China	ICRISAT
22	ICG4998	ICG4998	ICG4998	Arachis hypogaea	hypogaea	hypogaea	Virginia Runner	Cultivated	Tetraploid	AABB	China	ICRISAT
23	ICG5662	ICG5662	ICG5662	Arachis hypogaea	hypogaea	hypogaea	Virginia Bunch	Cultivated	Tetraploid	AABB	China	ICRISAT
24	ICG5663	ICG5663	ICG5663	Arachis hypogaea	hypogaea	hypogaea	Virginia Bunch	Cultivated	Tetraploid	AABB	China	ICRISAT
25	ICG11515	ICG11515	ICG11515	Arachis hypogaea	fastigiata	vulgaris	Spanish Bunch	Cultivated	Tetraploid	AABB	China	ICRISAT
26	ICG11651	ICG11651	ICG11651	Arachis hypogaea	fastigiata	vulgaris	Spanish Bunch	Cultivated	Tetraploid	AABB	China	ICRISAT
27	ICG4729	ICG4729	ICG4729	Arachis hypogaea	fastigiata	vulgaris	Spanish Bunch	Cultivated	Tetraploid	AABB	China	ICRISAT
28	ICG14985	ICG14985	ICG14985	Arachis hypogaea	fastigiata	vulgaris	Spanish Bunch	Cultivated	Tetraploid	AABB	China	ICRISAT
29	ICG334	ICG334	ICG334	Arachis hypogaea	fastigiata	vulgaris	Spanish Bunch	Cultivated	Tetraploid	AABB	China	ICRISAT
30	ICG10701	ICG10701	ICG10701	Arachis hypogaea	fastigiata	fastigiata	Valencia Bunch	Cultivated	Tetraploid	AABB	China	ICRISAT
31	PI219824	Amon	PI219824	Arachis monticola	-	-	-	Wild species	Tetraploid	AABB	South America	FAFU
32	ISATGR5	ISATGR5	ISATGR5	[A. magna (ICG 8960) x A. batizocoi (ICG 8209)]	-	-	-	Synthetic	Tetraploid	BBKK	India	ICRISAT
33	ISATGR278-18	ISATGR278-18	ISATGR278	[A. duranensis (ICG 8138) x A. batizocoi (ICG 13160)]	-	-	-	Synthetic	Tetraploid	AAKK	India	ICRISAT
34	ISATGR1212	ISATGR1212	ISATGR1212	[A. duranensis (ICG 8123) x A. ipaensis (ICG 8206)]	-	-	-	Synthetic	Tetraploid	AABB	Inda	ICRISAT
35	ISATGR184	ISATGR184	ISATGR184	[A. ipaensis (ICG 8206) x A. duranensis (ICG 8123)]	-	-	-	Synthetic	Tetraploid	AABB	Inda	ICRISAT
36	ICG8123 (PI 219823)	ICG8123	ICG8123	Arachis duranensis	-	-	-	Wild species	Diploid	AA	South America	ICRISAT
37	ICG8138	ICG8138	ICG8138	Arachis duranensis	-	-	-	Wild species	Diploid	AA	South America	ICRISAT
38	ICG8209 (PI 468325)	ICG8209	ICG8209	Arachis batizocoi	-	-	-	Wild species	Diploid	KK	South America	ICRISAT
39	ICG13160 (PI 488328)	ICG13160	ICG13160	Arachis batizocoi	-	-	-	Wild species	Diploid	KK	South America	ICRISAT
40	ICG8960 (PI 468337)	ICG8960	ICG8960	Arachis magna	-	-	-	Wild species	Diploid	BB	South America	ICRISAT
41	ICG8206 (PI 468322)	ICG8206	ICG8206	Arachis ipaensis	-	-	-	Wild species	Diploid	BB	South America	ICRISAT
42	PI262133	Adu	PI262133	Arachis duranensis	-	-	-	Wild species	Diploid	AA	South America	FAFU
43	PI19455	Aip	PI19455	Arachis ipaensis	-	-	-	Wild species	Diploid	BB	South America	FAFU
44	ICG8137 (PI337308)	Ast	PI337308	Arachis stenosperma	-	-	-	Wild species	Diploid	AA	South America	FAFU
45	ICG8125 (PI 338279)	ICG8125	ICG8125	Arachis stenosperma	-	-	-	Wild species	Diploid	AA	South America	ICRISAT
46	ICG8216 (PI 262141)	ICG8216	ICG8216	Arachis cardenasii	-	-	-	Wild species	Diploid	AA	South America	ICRISAT
47	ICG11561 (PI 476011)	ICG11561	ICG11561	Arachis cardenasii	-	-	-	Wild species	Diploid	AA	South America	ICRISAT
48	ICG13232	ICG13232	ICG13232	Arachis hoehnei	-	-	-	Wild species	Diploid	AA	South America	ICRISAT
49	ICG8190 (PI 468150)	ICG8190	ICG8190	Arachis hoehnei	-	-	-	Wild species	Diploid	AA	South America	ICRISAT
50	PI338314	Apin	PI338314	Arachis pintoi	-	-	-	Wild species	Diploid	CC	South America	FAFU
51	ICG11560 (PI 476004)	ICG11560	ICG11560	Arachis chiquitana	-	-	-	Wild species	Diploid	PrPr	South America	ICRISAT
52	ICG8215 (PI 468353)	ICG8215	ICG8215	Arachis stenophylla	-	-	-	Wild species	Diploid	EE	South America	ICRISAT
*The name in red letters used in all figures
