# Supplementary material for: The genome of cultivated peanut provides insight into legume karyotypes, polyploid evolution and crop domestication
Source: Nat Genet. 2019 May 1;51(5):865–76. doi: 10.1038/s41588-019-0402-2 (PMC7188672; doi:10.1038/s41588-019-0402-2)
Supplement: Supplementary file 11 — Distribution of SNP and InDel of 52 accessions. [file 41588_2019_402_MOESM11_ESM.xlsx]

## Sheet: SD13a_SNP distribu of 52 acce
Supplementary Data Set 13a SNP distribution of 52 accessions.
Genotype	Abbreviated name	CHR01	CHR02	CHR03	CHR04	CHR05	CHR06	CHR07	CHR08	CHR09	CHR10	CHR11	CHR12	CHR13	CHR14	CHR15	CHR16	CHR17	CHR18	CHR19	CHR20	CHR00	Total
Shitouqi	STQ_4	6456	5009	6212	5533	5387	5763	3889	3070	5934	5616	5689	7455	6175	6710	5799	9117	5272	6473	6576	6000	927	119062
Fuhuasheng	FHS_2	11850	20482	15596	9764	12082	10433	16113	12016	22329	26914	24823	21572	23406	14988	21572	28001	23851	22128	26117	23784	1860	389681
Haihua 1	HH1	25284	21635	17368	39599	15049	24067	16817	13113	25636	28286	29639	24841	26706	35279	29543	31834	26769	25772	31584	27062	2449	518332
Baisha1016	BS1016	7256	19180	11911	6485	7954	11615	4606	6550	7234	25412	9342	9335	9893	11054	9304	24362	20313	8007	8252	18022	1447	237534
Luhua 11	LH11	24374	8805	15950	10864	16453	11497	16820	6372	25574	27353	26194	27226	23318	11629	25505	28213	21060	21314	28927	23521	1961	402930
Shanyou 27	SY27	9868	5622	10998	6432	6124	9150	6338	3603	7874	10647	12600	9151	17491	8698	8083	27192	8872	17777	24412	11351	1248	223531
Zhonghua 16	ZH16	12114	19045	14107	21302	17258	20558	16248	10855	10704	26127	27961	21873	14466	20617	30532	30121	23957	21332	30320	21830	1708	413035
Yuanza 9102	YZ9102	12816	19900	14978	10946	10836	21814	11573	8998	13961	25777	12589	15834	22556	19157	11473	28297	21810	21142	26772	13259	1567	346055
Minhua 6	Min6	7220	5482	9206	6583	6008	6534	4954	4492	6635	13514	8121	8358	12803	7682	6668	15184	18373	6992	22573	6839	1152	185373
Yuhua 23	YH23	13445	20039	16561	24500	20186	11016	14088	9773	13392	26420	15001	23641	25328	26142	25619	28262	23944	23560	28944	21843	1866	413570
Minhua 8	Min8_1	7316	5627	10745	6508	6205	8394	5131	3569	6891	13743	7949	8990	17566	8712	7990	25680	9116	8416	22738	8453	1071	200810
Min6-A	M6_A	24972	13278	14723	39926	24598	11532	9286	8040	26141	27536	23089	24828	24368	30493	32502	29947	25849	14228	31996	25570	2394	465296
Min8-B	M8_B	22047	12771	27650	25088	19327	9218	7907	9078	10569	26690	12597	21237	20590	16947	14032	16053	20290	21705	24813	19964	2217	360790
Minhua 14	EM7_10	6945	5190	9933	21118	6183	6875	6119	4047	9875	9853	7054	6776	13978	10936	5004	12690	6424	14382	17214	13167	876	194639
Hexianqingdou	PTX	25582	22652	32874	39730	25635	22678	18064	13227	26601	28721	30089	31045	28184	35372	33881	31027	27069	27554	32336	26766	2847	561934
SunOleic95R	Sun	12855	11941	26851	31705	23223	10797	14155	12368	26087	22392	20242	27685	22786	27248	33049	30411	23570	20340	29282	23668	2490	453145
Binyangdagouyao	LSX	25365	22497	30318	39591	25616	23987	17947	13088	25439	28491	30033	31162	27020	35444	33698	31389	27074	27585	30725	24993	2803	554265
Hexiandazidou	HXD	25872	21172	33050	40043	24728	24579	18366	13668	27054	29007	30964	31624	28736	34633	34503	31805	27583	28008	33141	26707	2871	568114
ICG6340	ICG	25089	20409	30300	37621	28093	22624	16945	12569	25149	30289	25491	30083	27824	32297	30567	31365	25378	25500	34549	24373	2605	539120
Liaoningshilihong	DLX	23043	18628	25566	24466	23610	20041	16969	11469	25717	24929	25060	27028	23320	29086	28202	29008	21704	24749	31062	19782	2572	476011
ICG15232	ICG15232	6703	6051	10812	16161	7682	7915	11531	3929	6727	23825	9172	11702	9787	19652	8701	22821	8596	9595	11847	16438	1253	230900
ICG4998	ICG4998	20167	17132	25365	31447	20135	18593	13373	10793	20404	22150	21756	23638	20203	26045	24703	22685	19396	19612	23588	19067	2251	422503
ICG5662	ICG5662	22751	19459	28443	35393	22332	21049	15234	11743	23157	24941	24486	26338	23111	29418	27438	25241	21860	22237	26421	21803	2465	475320
ICG5663	ICG5663	21788	18394	27091	33911	21341	19773	14354	11407	21455	23893	23301	24854	21886	27689	26278	24287	20603	21003	16075	21342	2424	443149
ICG11515	ICG11515	5642	4334	7570	6730	12472	12568	7817	2792	5152	11397	4605	8117	11592	6922	6737	11154	4075	5159	5459	6323	951	147568
ICG11651	ICG11651	7659	4331	8928	4845	5040	7507	4755	3032	5625	11680	11322	7591	15008	6616	5737	22527	6958	6245	20534	6332	1019	173291
ICG4729	ICG4729	7965	8657	12253	7166	8783	6570	7631	7409	9906	9691	8398	11297	8418	7798	10020	10209	6321	8266	14783	7298	1196	180035
ICG14985	ICG14985	8112	16373	5746	4804	6051	6557	12450	3498	5824	21212	18400	8061	5880	7182	13762	21653	6203	5905	6395	16050	993	201111
ICG334	ICG334	8127	10203	14514	20792	11870	8548	13741	9757	19947	17311	8788	19575	11446	18552	19438	15289	16944	13336	23914	8995	1842	292929
ICG10701	ICG10701	9822	17851	13205	8071	10366	8705	13831	10859	19541	23754	21097	18128	19715	11938	17669	23822	20144	18096	21708	19890	1599	329811
PI219824	Amon	25902	21061	30173	36945	23991	21910	16911	12716	26181	26665	28480	29272	26310	33708	32823	31877	25751	26589	29387	26007	2701	535360
ISATGR5	ISATGR5	57885	46162	126125	102767	110465	55340	59412	71319	65325	72253	396490	346098	436038	318941	406666	438358	359671	357563	422935	365099	24325	4639237
ISATGR278	ISATGR278-18	285809	245189	494697	382788	235020	325290	287725	249185	326647	290718	275072	283618	349347	309741	237708	337228	250562	266319	297836	257467	30711	6018677
ISATGR1212	ISATGR1212	280278	253270	486054	388342	237641	321938	284071	242672	322312	252543	269153	265660	341799	330437	257955	328565	245329	260558	291146	253575	29919	5943217
ISATGR184	ISATGR184	373231	310645	578223	547156	307922	408544	390553	265866	389395	408795	75205	90006	144579	136000	58889	140395	56029	66941	72468	87025	24324	4932191
ICG8123	ICG8123	177712	154099	313591	206613	149840	210180	161665	148270	194345	167614	25915	41958	61101	58186	27751	46758	25026	24879	33798	23194	10229	2262724
ICG8138	ICG8138	210670	190190	385239	292739	126081	262296	230041	179129	249117	196490	22377	43146	69213	63719	20003	52717	26212	26416	32337	19022	15136	2712290
ICG8209	ICG8209	106923	101389	174656	134856	148628	100766	95635	101472	116555	126645	340240	312569	390334	336818	344797	383422	302566	312296	362672	315465	21370	4630074
ICG13160	ICG13160	105824	101082	172741	135290	148435	99394	94821	101262	115206	126821	336377	307490	385201	334037	342116	379120	298563	309738	357976	312563	20977	4585034
ICG8960	ICG8960	17927	23684	48655	33947	51754	16578	14742	27874	19577	20582	164011	178251	169030	191892	173416	183304	156383	171158	172969	144476	13518	1993728
ICG8206	ICG8206	5885	3916	6550	17594	34877	5306	3392	4553	4861	7364	21952	41156	24325	24921	25947	33676	21177	29921	26490	21833	1450	367146
PI262133	Adu	427815	269618	503095	395638	307741	415271	311989	252259	305792	419090	97840	122774	170895	149829	99213	148230	81093	89618	114857	103064	23500	4809221
PI19455	Aip	5780	3562	6314	17580	34909	5000	3178	4464	4641	7206	22944	41976	25303	25838	27213	34741	22217	30947	27688	23074	1416	375991
PI337308	Ast	309863	271938	448276	384370	292042	352984	294601	230344	285523	405357	85043	122214	163603	141109	92250	135603	75463	82621	108407	100100	21945	4403656
ICG8125	ICG8125	249811	179591	290202	247463	200415	262125	193161	154997	192102	268549	33093	56711	73138	63402	34780	64015	29081	32018	43171	35685	13209	2716719
ICG8216	ICG8216	170657	174537	285336	259383	219645	191233	166743	145938	269977	186242	18269	39225	55891	51066	20863	42360	17216	18249	28702	18921	13613	2394066
ICG11561	ICG11561	172212	165383	262700	204378	178468	187437	170820	143891	201078	201311	17092	38320	51706	44615	18536	38421	16519	17627	24428	15602	12117	2182661
ICG13232	ICG13232	125138	101594	159080	127145	110886	127551	99075	84662	116127	133006	18030	31035	38463	33072	18101	32258	14163	15172	22995	17610	6887	1432050
ICG8190	ICG8190	120418	96384	142747	118987	114587	119141	78840	87673	97743	116566	31521	50408	61279	54619	33328	55195	37952	27254	38180	32662	7475	1522959
PI338314	Apin	45787	51629	80016	42450	68593	36639	34944	81549	41188	43819	123204	115726	155971	120631	123764	140313	85561	97589	108055	99620	9397	1706445
ICG11560	ICG11560	147546	125704	201264	152121	146279	144815	128286	105660	139361	155575	11249	30754	36234	30622	12950	26930	11920	11955	23815	10616	8302	1661958
ICG8215	ICG8215	20709	29417	39151	20932	40973	16979	17310	35029	19264	21013	76230	83993	93164	77547	75574	90373	61410	69625	71386	66518	4999	1031596

## Sheet: SD13b_INDEL distribu of 52 acce
Supplementary Data Set 13b INDEL distribution of fifty-two accessions.
Genotype	Abbreviated name	Chr01	Chr02	Chr03	Chr04	Chr05	Chr06	Chr07	Chr08	Chr09	Chr10	Chr11	Chr12	Chr13	Chr14	Chr15	Chr16	Chr17	Chr18	Chr19	Chr20	Chr00	Total
Shitouqi	STQ_4	13726	10859	13294	10996	12376	10655	9098	7469	10351	12015	14754	14280	17061	14019	14118	17766	12431	18897	16427	13740	6801	271133
Fuhuasheng	FHS_2	15069	14760	15972	11525	13598	11605	12290	11077	14058	17363	22216	19938	24058	16993	19497	26099	19720	23724	24024	21121	7190	361897
Haihua 1	HH1	18179	14722	15903	19352	14193	14202	12354	11429	15205	17499	23439	20762	24155	24387	21861	26156	20297	23824	25538	21490	7617	392564
Baisha1016	BS1016	12202	13402	12835	9503	11145	10752	7904	8204	9276	15674	13470	12667	15884	13676	13298	22186	16759	16042	13828	16261	6915	271883
Luhua 11	LH11	17848	11129	15491	11539	14804	11595	11847	8432	15226	17065	21976	22087	22804	14260	20180	25163	17971	22051	24632	19930	7267	353297
Shanyou 27	SY27	13879	9673	13588	9906	11107	10458	8807	6971	9831	12069	15843	13069	19335	12953	13014	24133	12161	19895	22116	13970	6963	279741
Zhonghua 16	ZH16	14256	13363	13664	13862	14552	12629	11652	9880	10871	15924	21955	18499	17737	17491	21661	24611	18422	20390	24313	17555	6978	340265
Yuanza 9102	YZ9102	14055	13958	14933	11397	12516	12931	10046	9455	11471	16250	15194	15978	22143	16903	14635	24435	17870	21678	23220	14402	6965	320435
Minhua 6	Min6	13178	10102	13082	10302	11466	9949	8637	7823	9837	13040	14323	13154	17664	13051	13018	19121	16864	16710	21796	12487	6996	272600
Yuhua 23	YH23	13420	13125	14380	14553	13977	10408	10402	9135	10260	15628	15150	18246	21936	19342	18502	22989	17681	21169	22729	17388	6571	326991
Minhua 8	Min8_1	14789	11803	15729	11898	13305	11884	10109	8196	11178	14783	16655	15703	23284	15793	16073	27200	15109	20642	24581	15821	7688	322223
Min6-A	M6_A	13462	8568	11176	16076	13807	8836	7715	6618	12626	13231	16793	17360	19044	17886	19246	21840	16964	16709	21471	17372	4079	300879
Min8-B	M8_B	15116	10551	16359	13589	14124	9835	8361	8268	10151	15478	13881	17836	19757	14945	14453	17880	15946	21105	20819	16857	5914	301225
Minhua 14	EM7_10	8149	5983	9510	9836	7915	6788	6265	5359	8058	7868	9588	8995	13359	10431	8291	13025	8467	13628	13267	11055	2636	188473
Hexianqingdou	PTX	17847	14541	19499	18950	16851	13530	12175	11025	15015	16884	22587	23085	24224	23596	22766	24958	19481	23735	25318	20470	7529	394066
SunOleic 95R	Sun	15364	12033	18028	17059	17678	11621	11332	11189	15549	15552	20040	22939	23399	20410	25278	26467	19518	22774	25474	19921	7967	379592
Binyangdagouyao	LSX	17764	14439	18795	18932	16862	13844	12008	10958	14794	16756	22620	23301	23755	23857	22637	25203	19341	23873	24686	19905	7635	391965
Hexiandazidou	HXD	19479	15372	20895	20042	17938	14819	13292	12050	16261	18009	24250	24582	26116	24586	24349	27152	20838	25906	26864	21833	8099	422732
ICG6340	ICG	19364	15564	20969	19910	19629	15170	13218	11760	16163	18689	23217	24772	27208	25038	23841	28811	21450	26243	28701	21869	8019	429605
Liaoningshilihong	DLX	16058	12979	16998	13939	15790	12300	11616	9928	13956	15374	19894	20484	22192	20770	20554	23760	16674	22954	23504	17394	7344	354462
ICG15232	ICG15232	8999	6514	8797	8560	7717	6905	6674	4489	6084	11540	8402	9273	9766	11982	8497	15086	7119	10729	10600	10530	5385	183648
ICG4998	ICG4998	10865	8200	11268	11369	9762	7896	6216	6456	8464	9819	11508	13017	12051	13087	11835	12954	10054	12485	13070	10151	5037	215564
ICG5662	ICG5662	12329	9502	12959	13502	11228	9029	7402	7299	9906	11066	13473	14622	14374	15136	13711	15280	11681	14389	15341	11985	5574	249788
ICG5663	ICG5663	12151	9056	12196	12817	10677	8599	7055	6997	9122	10900	12802	14055	13575	14226	13119	14475	10904	13805	9051	12884	5435	233901
ICG11515	ICG11515	7927	5637	7440	6202	8255	6821	5259	3962	5390	7723	6345	7683	9338	7090	7021	9913	5148	8910	7452	6542	4719	144777
ICG11651	ICG11651	9091	5501	8055	5553	6505	6321	4719	4085	5474	7834	9202	7252	10784	6831	6512	14197	6558	9170	13080	6470	5016	158210
ICG4729	ICG4729	7845	5923	7993	5638	6926	5607	4766	5059	5798	6906	7149	8471	7836	6713	7331	8772	5696	9266	9808	6187	4552	144242
ICG14985	ICG14985	8653	8213	6367	5158	6179	5614	6202	3984	5155	9782	10820	6965	6684	6621	8152	13175	5186	8181	7014	9217	4845	152167
ICG334	ICG334	8633	7012	9649	9094	8465	6591	6850	6222	8487	9242	8228	11923	10185	10700	11344	11702	9478	11733	13661	7726	5032	191957
ICG10701	ICG10701	9553	8844	9286	6610	7723	6772	7010	6917	8446	11116	12501	11412	12844	9004	10320	14890	11073	13086	13292	11726	4943	207368
PI219824	Amon	17994	14285	18797	18504	16756	13290	11841	10567	14856	16414	21779	22093	23541	23094	22232	25521	19130	23759	24282	19975	7029	385739
ISATGR5	ISATGR5	35293	26048	71121	43779	67789	29299	29373	34779	38042	35057	202438	188841	236139	151061	216830	226138	189111	184666	225313	189967	15456	2436540
ISATGR278	ISATGR278-18	107329	89084	152735	110555	104251	103837	90062	88954	112809	101900	106881	125666	146232	129165	93313	139665	100327	113990	121436	99644	17303	2255138
ISATGR1212	ISATGR1212	101778	87740	143125	110704	101164	99323	85220	83556	106919	84395	101010	111444	137550	143205	101821	130881	95508	107811	114638	97469	15955	2161216
ISATGR184	ISATGR184	140657	116591	182388	175034	151109	127994	124481	101896	144019	142380	27548	40557	63657	54311	21599	56287	21035	27653	27653	26757	13208	1786814
ICG8123	ICG8123	108369	85403	129612	91556	105064	95356	73867	75816	106467	90090	13581	27770	36255	34721	14473	31091	13018	15960	17543	12099	9256	1187367
ICG8138	ICG8138	81059	75923	117653	93323	58256	89592	76318	68316	87777	77063	11468	25296	34941	34443	10193	29928	12706	15378	15898	9357	10411	1035299
ICG8209	ICG8209	70533	61447	106058	66514	95766	59273	53475	56014	74341	68039	189274	183362	228739	197351	202209	217849	172616	187201	210707	175086	14239	2690093
ICG13160	ICG13160	66289	56670	100055	62039	90433	55264	50249	51984	69329	64205	182682	176849	220340	188106	195265	209802	167678	181410	203285	168991	13573	2574498
ICG8960	ICG8960	14842	17029	38215	18807	38231	12127	11570	18064	16036	13898	124916	136970	140435	134104	134922	137812	121194	134951	140586	118085	10311	1533105
ICG8206	ICG8206	2865	1814	3923	6101	25020	2090	2015	2571	2695	2842	18803	31206	20653	18781	18887	25959	16980	25370	22287	18047	2067	270976
PI262133	Adu	225106	141123	244178	166464	202586	155079	140134	137469	181135	176509	42965	60828	87193	75659	44474	69997	38344	45596	51596	39679	14693	2340807
PI19455	Aip	2852	1679	4381	6192	25703	1962	1981	2642	2525	2737	24607	36161	26976	24473	24978	32273	22201	31029	29134	23681	2454	330621
PI337308	Ast	177460	143168	208089	163326	188637	155058	124857	115382	175697	169008	38017	61239	81707	66965	41101	68607	36097	40630	48694	38663	14127	2156529
ICG8125	ICG8125	78778	62420	90870	70119	88103	69052	55660	57612	76020	75427	8970	20463	25921	21232	9478	21103	8085	10085	11694	8190	5445	874727
ICG8216	ICG8216	85585	70212	99041	78705	110474	85028	63673	63705	89529	84148	6498	19617	25655	20695	6638	20957	6476	8065	9646	5958	6893	967198
ICG11561	ICG11561	88727	71036	99137	77895	97929	77695	65444	66511	91591	85862	6254	19450	25326	20761	6519	20194	6008	8321	8513	5036	6593	954802
ICG13232	ICG13232	53136	41993	60382	47645	58143	46385	38274	37933	51801	50402	5622	14285	17139	14132	5869	14483	5128	6609	7610	4996	3624	585591
ICG8190	ICG8190	62649	48230	70987	54692	69329	53826	40678	44973	55324	56701	11719	24512	29830	23925	13842	25737	16416	12730	16855	12901	4536	750392
PI338314	Apin	86385	68575	127470	70570	109931	71045	62661	79324	85754	76213	121218	127895	178390	132837	124929	148226	108868	116201	133356	108666	13681	2152195
ICG11560	ICG11560	63747	47510	68748	54233	74781	53613	45215	44265	57180	59907	3382	14272	16239	13272	4143	12858	3979	5203	7146	3259	4710	657662
ICG8215	ICG8215	22121	19551	35361	19423	38980	19206	16749	20410	21313	20219	41930	52272	58073	48467	44485	53409	38540	43901	46281	38274	4055	703020

## Sheet: SD13c_Chrom_distribu of SNP_Ind
Supplementary Data Set 13c Summary of genome-wide distribution of nonredundant SNPs and InDels.
Pseudomolecule	Number of SNPs	Number of Indels
Chr01	907344	251510
Chr02	829559	186958
Chr03	1405523	295480
Chr04	1061031	229357
Chr05	897061	259145
Chr06	958193	201217
Chr07	811805	173192
Chr08	747882	160583
Chr09	958330	225609
Chr10	953584	219617
Chr11	718431	212975
Chr12	732007	242383
Chr13	936723	280297
Chr14	806988	215848
Chr15	741804	227452
Chr16	879531	263542
Chr17	631109	199253
Chr18	667074	197675
Chr19	766736	243648
Chr20	659998	201123
Chr00	88121	32929
Total	17158834	4519793

## Sheet: SD13d_Stat of type of variants
Supplementary Data Set 13d Summary of variants detected and type of effects in resequencing panel.
S No.	Type of effects	No of variants with such effect
1	splice_region_variant&synonymous_variant	9215
2	frameshift_variant&stop_gained	1535
3	exon_loss_variant&splice_region_variant	6
4	frameshift_variant&stop_lost	219
5	splice_donor_variant&disruptive_inframe_deletion&intron_variant	1
6	splice_donor_variant&splice_region_variant&5_prime_UTR_variant&intron_variant	87
7	frameshift_variant&stop_lost&splice_region_variant	359
8	frameshift_variant&stop_lost&3_prime_UTR_truncation&exon_loss_variant&splice_region_variant	1
9	splice_donor_variant&5_prime_UTR_truncation&exon_loss_variant&splice_region_variant&intron_variant	2
10	stop_lost&disruptive_inframe_deletion	4
11	missense_variant	515623
12	5_prime_UTR_premature_start_codon_gain_variant	17030
13	splice_donor_variant&intron_variant	8033
14	splice_donor_variant&disruptive_inframe_deletion&splice_region_variant&intron_variant	124
15	3_prime_UTR_variant	308625
16	stop_gained&disruptive_inframe_deletion	107
17	splice_donor_variant&splice_region_variant&3_prime_UTR_variant&intron_variant	108
18	stop_lost	366
19	stop_gained&disruptive_inframe_insertion	155
20	start_lost&conservative_inframe_deletion	111
21	intragenic_variant	4
22	start_lost&disruptive_inframe_deletion&splice_region_variant	6
23	stop_gained&splice_donor_variant&disruptive_inframe_deletion&splice_region_variant&intron_variant	6
24	frameshift_variant&splice_acceptor_variant&splice_donor_variant&splice_region_variant&intron_variant	13
25	splice_acceptor_variant&splice_donor_variant&5_prime_UTR_truncation&exon_loss_variant&splice_region_variant&intron_variant	2
26	frameshift_variant&start_lost	670
27	splice_region_variant&intron_variant	82608
28	splice_region_variant&stop_retained_variant	499
29	start_lost&splice_donor_variant&disruptive_inframe_deletion&splice_region_variant&intron_variant	5
30	splice_acceptor_variant&splice_region_variant&intron_variant	617
31	splice_acceptor_variant&conservative_inframe_deletion&splice_region_variant&intron_variant	183
32	exon_loss_variant	6
33	stop_gained&splice_region_variant	848
34	stop_lost&disruptive_inframe_insertion&splice_region_variant	2
35	stop_lost&conservative_inframe_deletion&splice_region_variant	70
36	start_lost&disruptive_inframe_deletion	8
37	splice_acceptor_variant&disruptive_inframe_deletion&splice_region_variant&intron_variant	144
38	splice_acceptor_variant&intron_variant	8555
39	start_lost&conservative_inframe_deletion&splice_region_variant	6
40	stop_lost&conservative_inframe_deletion	54
41	start_lost&conservative_inframe_insertion	17
42	disruptive_inframe_deletion&splice_region_variant	128
43	stop_gained&conservative_inframe_insertion	184
44	5_prime_UTR_truncation&exon_loss_variant	4
45	frameshift_variant	61552
46	start_lost	1488
47	frameshift_variant&splice_acceptor_variant&splice_region_variant&intron_variant	856
48	intergenic_region	16454637
49	splice_acceptor_variant&splice_region_variant&5_prime_UTR_variant&intron_variant	82
50	splice_donor_variant&conservative_inframe_deletion&splice_region_variant&intron_variant	190
51	bidirectional_gene_fusion	96
52	5_prime_UTR_variant	133689
53	exon_loss_variant&splice_acceptor_variant&splice_region_variant&intron_variant	13
54	stop_gained&splice_acceptor_variant&disruptive_inframe_deletion&splice_region_variant&intron_variant	3
55	splice_acceptor_variant&splice_donor_variant&conservative_inframe_deletion&splice_region_variant&intron_variant	4
56	conservative_inframe_insertion&splice_region_variant	144
57	splice_acceptor_variant&splice_donor_variant&splice_region_variant&5_prime_UTR_variant&intron_variant	6
58	exon_loss_variant&splice_acceptor_variant&splice_donor_variant&splice_region_variant&intron_variant	41
59	stop_retained_variant	363
60	synonymous_variant	393953
61	splice_acceptor_variant&splice_donor_variant&disruptive_inframe_deletion&splice_region_variant&intron_variant	2
62	splice_acceptor_variant&splice_region_variant&3_prime_UTR_variant&intron_variant	106
63	stop_gained&disruptive_inframe_deletion&splice_region_variant	14
64	splice_donor_variant&3_prime_UTR_truncation&exon_loss_variant&splice_region_variant&intron_variant	1
65	disruptive_inframe_insertion	4348
66	stop_lost&disruptive_inframe_deletion&splice_region_variant	7
67	exon_loss_variant&splice_donor_variant&splice_region_variant&intron_variant	77
68	splice_acceptor_variant&splice_donor_variant&splice_region_variant&3_prime_UTR_variant&intron_variant	4
69	frameshift_variant&start_lost&splice_region_variant	50
70	stop_gained&conservative_inframe_insertion&splice_region_variant	15
71	start_lost&disruptive_inframe_insertion	39
72	intron_variant	3607961
73	disruptive_inframe_deletion	6554
74	initiator_codon_variant	168
75	stop_lost&splice_donor_variant&3_prime_UTR_truncation&exon_loss_variant&conservative_inframe_deletion&splice_region_variant&intron_variant	1
76	splice_acceptor_variant&splice_donor_variant&3_prime_UTR_truncation&exon_loss_variant&splice_region_variant&intron_variant	1
77	splice_donor_variant&splice_region_variant&intron_variant	764
78	stop_lost&splice_donor_variant&disruptive_inframe_deletion&splice_region_variant&intron_variant	1
79	splice_region_variant	5156
80	stop_gained	17426
81	splice_acceptor_variant&5_prime_UTR_variant&intron_variant	23
82	stop_gained&disruptive_inframe_insertion&splice_region_variant	15
83	frameshift_variant&stop_gained&splice_region_variant	82
84	disruptive_inframe_insertion&splice_region_variant	76
85	start_lost&splice_region_variant	180
86	splice_donor_variant&5_prime_UTR_variant&intron_variant	32
87	conservative_inframe_insertion	6454
88	conservative_inframe_deletion	6468
89	stop_lost&splice_region_variant	1142
90	start_lost&conservative_inframe_insertion&splice_region_variant	1
91	frameshift_variant&start_lost&splice_donor_variant&splice_region_variant&intron_variant	9
92	start_lost&disruptive_inframe_insertion&splice_region_variant	2
93	missense_variant&splice_region_variant	14515
94	frameshift_variant&splice_region_variant	2427
95	conservative_inframe_deletion&splice_region_variant	120
96	splice_acceptor_variant&3_prime_UTR_variant&intron_variant	30
97	frameshift_variant&stop_lost&splice_donor_variant&splice_region_variant&intron_variant	1
98	splice_acceptor_variant&splice_donor_variant&splice_region_variant&intron_variant	9
99	frameshift_variant&splice_donor_variant&splice_region_variant&intron_variant	851
100	splice_donor_variant&3_prime_UTR_variant&intron_variant	28
	Total	21678627
