# Supplementary material for: The genome of cultivated peanut provides insight into legume karyotypes, polyploid evolution and crop domestication
Source: Nat Genet. 2019 May 1;51(5):865–76. doi: 10.1038/s41588-019-0402-2 (PMC7188672; doi:10.1038/s41588-019-0402-2)
Supplement: Supplementary file 12 — QTL mapping regions of 40 traits. [file 41588_2019_402_MOESM12_ESM.xlsx]

## Sheet: QTL data of 40 traits
Supplementary Data Set 15 Collection of published QTLs in cultivated peanut.
Trait	QTL	Marker interval	Forward primer	Reverse primer	LOD	Additive	PVE(%)	Interval in LG (cM)	M1 location	M2 location	Interval on assymbled genome (bp)	Reference
Pod length	qPLA05.7	A05A1430	CTGCAAAGAGCCAAGGTTGT	GGGTTCGAACATTGGTGAAT	11.1	0.1154	16.89	A05: 81.7~83.8	A05:103939426	A05: 105211259	A05: 1271852	Luo et al. 2017
		A05A1601	AGTCCCTGTCACCAAAATCG	CCGCTCTCTTCACTCCTCAC
	qPLA5.1a	AHGS1341	GAGGCATTACCGTAGGTGGT	TACCATCAGATTTTTCCGCC	8.47	0.19	24.24	A05: 39.6~53.6	A05:9287623	A05: 35744552	A05:26457374	Chen et al. 2016
		pPGPseq9A7	TCAGCCATTCTGATTATGTAAGTTTT	TCTCAGTTTCCACGTTGAGC
	qPLA5.1b	TC2B9	GCCCATATCAAGCTCCAAAA	TAGCCAGCGAAGGACTCAAT	9.22	0.18	24.29	A05:18.5~28.8	A05:40710592	A05: 87397910	A05:46687318	Chen et al. 2016
		Ah4-26	TGGAATCTATTGCTCATCGGCTCTG	CTCACCCATCATCATCGTCACATT
	qPLA5.1c	PM45	TGAGTTGTGACGGCTTGTGT	GATGCATGTTTAGCACACTTGA	6.63	0.17	26.11	A05: 7.1~24.3	A05:47520235	A05:37938536	A05:9581699	Chen et al. 2016
		GNB533-2	GAGATGCGTCAAAGGGCTTA	TCTAAATGGGTGGACAAGCG
	qPL05.1	AhTE0601	GGGTTTGGTACCCGTTTACA	TTCATCATGTTGGCTCCACT	6.7	−2.4	28.2	LG05.1: 0~25	A05:103414571	A05: 108027358	A05:4612787	Shirasawa et al. 2012
		AHGS1413	TCTCGCTGTCACAACTCACC	TCATTGCCATCTCCTTGTGA
Pod width	qPWA05.5	A05A1344	GAGAGTCTGAGAGGGCATCG	TTATCCGTCCAAACCCAAAC	9.9	0.0541	14.03	A05:80.47~83.19	A05: 103325030	A05:104852096	A05:1527322	Luo et al. 2017
		A05A1562	TTGCCCCTATATTCCTGCTC	AAGGTGGTGTGGGATTACGA
	qPWA5.1a	AHGS1904-2	TCTTCCGAATCAAAATTGGC	TTCCTTCCTCATATCTGCCG	5.76	0.06	16.14	A05:36.9~39.02	A05:27885256	A05:35744552	A05:7859462	Chen et al. 2016
		AHGS1341	GAGGCATTACCGTAGGTGGT	TACCATCAGATTTTTCCGCC
	qPW07.1	AhTE0025	TTCTCCCTGCTCTCCGTAAA	CGAATCTTCATTTTATTAGGTGTATGG	11.4	0.6	15.2	LG07.1: 8~18	A07:814496	A07:814775	A07:279	Shirasawa et al. 2012
		pPGPSeq2E6b	TACAGCATTGCCTTCTGGTG	CCTGGGCTGGGGTATTATTT
	qPT07.1	AHGS1803a	CCACTTTCCTCCTTGTTGGA	TCTCGATCCTTCTTCCCCTT	11.9	1	21.7	LG07.1: 0~8	A07:276545	A07:814477	A07:537951	Shirasawa et al. 2012
		AhTE0025	TTCTCCCTGCTCTCCGTAAA	CGAATCTTCATTTTATTAGGTGTATGG
100-pod weight	qHPWA05.6	A05A1430	CTGCAAAGAGCCAAGGTTGT	GGGTTCGAACATTGGTGAAT	13	13.6342	21.74	A:80.47~83.80	A05: 103939426	A05: 105211259	A05: 1271852	Luo et al. 2017
		A05A1601	AGTCCCTGTCACCAAAATCG	CCGCTCTCTTCACTCCTCAC
Seed length	qSLA5.1a	AHGS1341	GAGGCATTACCGTAGGTGGT	TACCATCAGATTTTTCCGCC	7.38	0.08	20.8	A05: 24.51	A05:35744571	A05: 9287598	A05:26457120	Chen et al. 2016
		pPGPseq9A7	TCAGCCATTCTGATTATGTAAGTTTT	TCTCAGTTTCCACGTTGAGC
	qSLA5.1b	TC2B9	GCCCATATCAAGCTCCAAAA	TAGCCAGCGAAGGACTCAAT	6.7	0.07	16.97	A05: 35.41	A05:40710592	A05: 87397910	A05:46687318	Chen et al. 2016
		Ah4-26	TGGAATCTATTGCTCATCGGCTCTG	CTCACCCATCATCATCGTCACATT
	qSLA5.1c	PM45	TGAGTTGTGACGGCTTGTGT	GATGCATGTTTAGCACACTTGA	5.98	0.07	19.32	A05:42.71	A05:47520235	A05:37938555	A05:9581782	Chen et al. 2016
		GNB533-2	GAGATGCGTCAAAGGGCTTA	TCTAAATGGGTGGACAAGCG
	qSLA7.1a	AHGS1475	TACTCGCCGCTCTCTTTGAT	ACAAGATCGGTGGCAAAAAC	4.36	0.05	11.15	A07:29.41	A07:30091204	A07:26178390	A07:3913083	Chen et al. 2016
		pPGPseq3A1	ATCATTGTGCTGAGGGAAGG	CACCATTTTTCTTTTTCACCG
	qSLA10.2a	pPGPseq3E10-1	TCCCAAAAATAACAAACATGGA	ACGCTTTGAGACTCGTCGTT	4.23	0.04	12.81	A10:13.01	A10: 9109853	A10:6897516	A10:34566	Chen et al. 2016
		AHGS1314-2	TTTTCGGTGGATTTGTACTGA	TCCTTTTTAAGCTGCCTTGG
	qSLA10.2b	AHGS1939-1	TAATGAACTCGGGGAACACC	CCCATATGAGTGGCAGGTTT	4.3	0.06	15.75	A10:19.31	B10:121925724	B10:43256000	B10:78669984	Chen et al. 2016
		AHGS1314-1	TTTTCGGTGGATTTGTACTGA	TCCTTTTTAAGCTGCCTTGG
	qSLA10.2c	AHGS1314-1	TTTTCGGTGGATTTGTACTGA	TCCTTTTTAAGCTGCCTTGG	3.71	0.05	12.37	A10: 26.41	B10:121925724	B10: 15917476	B10:106008508	Chen et al. 2016
		pPGPseq4H11	ATCACCATCAGAACGATCCC	TTTGTAGCCTTCTGGCGAGT
Seed width	qSWA10.1	AHGS1939-1	TAATGAACTCGGGGAACACC	CCCATATGAGTGGCAGGTTT	3.93	0.02	12.6	A10: 22.81	B10:121925724	B10: 12141214	B10:109784770	Chen et al. 2016
		TC1G4	TGCTGTGAGAGAAATGGCAG	GCGCATTCTTCGATTAAAGG
	qSWA5.2	ARS702	ATGGCACATGAACAGCAAAA	TCCTCTTGCAAGCAAAATCC	2.65	−0.02	14.43	A: 0.0~11.5	A05:75466764	A05: 42086150	A05:33380768	Chen et al. 2016
		pPGPseq11C8	GTGATTGGTTAGCCTGATTAAAA	TGTTTGGAAAGGAAAATGGA
Seed weight	qWS08.2	AhTE0846	TTTTGATAGATTTTGAGTGGAAAA	CCATCATCCAAAGGTCAAAAA	4.9	−0.1	19.1	LG08.2: 32~35	B08: 5961912	B08:12087223	B08:3147941	Shirasawa et al. 2012
		AhTE0974	AACTTCAATTGATAATAAATGCTTTG	CACTTTTGTAACACATCAAAATCAA
10-SW		AHGS1279	GCAAGCACACACACGCAC	AATGATTGCAGAGAATGGGG	3.9	-0.32	18.4	B4:66.8~86.1	A04: 32738045	A04: 121242758	A04:88505135	Leal-Betioli et al.2015
		AHS2728	GATGCTCTCAAGGCGAAATC	TTTTGCTTTCCAACAGGACC
Constriction of pod	qCP09.2	AHGS0362	CATCTTGTTGGTCGCTGCTA	CGTTGATCTGTTAATGGCCC	8.1	−0.6	18.1	LG09.2: 49~51	A09: 105521390	A09: 40095104	A09:65426500	Shirasawa et al. 2012
		AhTE0726	ACCTTTCACATCCACAAGCC	TCCATCATCCAAAGGTCAAA
Pod mass/plant		pPGSseq17E3	TTTCCTTTCAACCCTTCGTG	AATGAGACCAGCCAAAATGC	4.55	24.62	18.3	LG4: ~5.86	A09: 73323347	A09:54749136	A09:18574400	Liang et al.2009
		EM-87	CATGCTCCTCCAATTTATTACG	CGAGACTTGAGTGCCTTGTTG
		EE-16	ATGGGACCACGAACATTTGA	GAGCACGTTCAAGCACTCATT	3.22	-10.94	13.6	LG7: ~6.18	B10: 9901398	B10: 16766670	B10:6865272	Liang et al.2009
		GA131	ATGTCCTTGCCTTGTTTCGTT	TAGTTGGCGGTATGGCTTAGA
		pPGPseq3E10	TCCCAAAAATAACAAACATGGA	ACGCTTTGAGACTCGTCGTT	3.22	-10.17	13.1	LG10	B10:16041659			Liang et al.2009
	qWMP09.2	AHGS0422	TCCTAATTGGCCCTTCTCCT	AAAGCCTAAGAAGAATCGAATCAA	7.2	5.4	28.1	LG09.2: 21~24	A09:111236838	A09: 111236614	A09:224	Shirasawa et al. 2012
		AHGS2635	TCTTGCTGATGAAATGCCTG	ATTAATATGGCGCCAAAACG
Mature pod/plant		pPGPseq3E10	TCCCAAAAATAACAAACATGGA	ACGCTTTGAGACTCGTCGTT	2.56	6.2	11.9	LG7: 12.42	B10:16041659	B10: 16766670	B10:725188	Liang et al.2009
		GA131	ATGTCCTTGCCTTGTTTCGTT	TAGTTGGCGGTATGGCTTAGA
Stem diameter		pPGPseq2G3	ATTCACAAGGGGACAGTTGC	ATTCAAGCCTGGGAAACAGA	2.76	0.03	10.4	LG2: 12.01	A08: 19019947	A08: 12183150	A08: 6837042	Liang et al.2009
		TC7A02	CGAAAACGACACTATGAAACTGC	CCTTGGCTTACACGACTTCCT
Main stem height	qHMSA5-1	Ahsnp1180	AGCTCTTCAACCCAAGCTCCCTTTGCATC[T/C]TGTAGTCTCGGGTGCATGAAATTGTGATCTCAAGGGAGCCAACAACTTGGTACAC		4.88	-5.64	15.28	A05:21.6~25.7	A05:62427283	A05:76232637	A05:13805354	Zhou et al. 2016
		Ahsnp1133	AGCTCTGCAG[C/T]GTGATGACATGTCATCATATACCCATTTTTCAAGCTAATTTCACTTGTTTTGTTAGTCTTTATGCACTTTCTTG
	qHMSA9-1	Ahsnp1103	AGCTCTCTCTTTCTGTTCTCTGAGTCTGACCGAGGTAGATGTGAAGAGCTTGAAAGGCATCAGTGTT[C/T]CGGAGATTACCTGAAAC		4.98	-3.91	10.73	A09:0~2.2	A09: 8383624	A09: 8976582	A09:592958	Zhou et al. 2016
		Ahsnp1059	AGCTCTATCTTTCTCATCATTCCATTCAGCCTCAGCCTTAGGAACAATTACACCATTAGTTCCTGTTTT[A/G]TTGGAACTTGGGGAC
		AHGS1917	CCATGGCTTTATCAGGGGTA	GCTGATAAGCTAAGGACGGATG	6.5	17.6	25.79	B04: 64.3~64.9	A04:26299223	A04:31681123	A04:5393328	Leal-Betioli et al. 2015
		AHGS2155	GCTTGCTCTTCTGCTTCGAT	TTCAGCAGAGAATGTGACAAAAA
		GA72	ACTTTGGTGGCTTTCCTTCAT	TCTCTGTGCCCTCTTTCTTCA	3.42	-2.56	12.1	LG13:0	B05:148604917			Liang et al.2009
Length of first pair of branch	qLLBA9-1	Ahsnp1103	AGCTCTCTCTTTCTGTTCTCTGAGTCTGACCGAGGTAGATGTGAAGAGCTTGAAAGGCATCAGTGTT[C/T]CGGAGATTACCTGAAAC		5.09	-3.7	10.59	A09: 0~2.4	A09: 8383624	A09: 8976582	A09:592958	Zhou et al. 2016
		Ahsnp1059	AGCTCTATCTTTCTCATCATTCCATTCAGCCTCAGCCTTAGGAACAATTACACCATTAGTTCCTGTTTT[A/G]TTGGAACTTGGGGAC
Total number of branches	qTNBB4-3	Ahsnp282	AGCTCACCA[C/T]CGCCGTTCATGCATGCTCCTCTGTTGATTTGAATTTTTTCGAACCAGATCTCTTTTTGAGCTTTGAATTTCTGAT		6.48	-3.67	11.85	B04: 64.9~68.3	B04: 20878557	B04: 109685803	B04:88807246	Zhou et al. 2016
		Ahsnp1066	AGCTCTATTTACACATGCAACTGCGATGATGACAACGACGGTAGAGCCCCAGT[C/T]GGCGTACGTCATCCCCTCCTTTGCCCTTCCT
	qTNBB6-2	Ahsnp1309	TAACCTTGAGGGGCAATGAAGAA[C/T]AGGTGGTCCTGAATGGTTTTGAAGCTCTCAAGCACCCTAATGATTCTGAAGGGTGCATGAG		5.92	-3.58	10.35	B06:62.6~65	B06: 22314614	B06:24272176	B06:1957562	Zhou et al. 2016
		Ahsnp64	TAATAGCAAACAAGCAACACAAGAACTAAAGAT[G/A]AAAAATGGAGGTGAAGAACAAGTGTAGAGACCTTCACTAATGTCATGAGAT
		TC1E01	CAGCAAAGAGTCGTCAGTCG	GAAAGTTCACTTGAGCAAATTCA	2.02	20.88	15.6	LG11: 0	B02: 114873018			Liang et al.2009
	qNB06.2	AhTE0967	AAATGCAATGGTCCCTAAAA	CAATCCATCATCCAAAGGTCA	5.1	5.2	15.6	LG06.2: 18~42	B06: 11252454	B06: 12300250	B06:1047796	Shirasawa et al. 2012
		AhTE0074	GCAATCACATTGGCTAACTCC	GGCCAGCATGCAACTAGTAA
Number of fruit branches		pPGSseq17E3	TTTCCTTTCAACCCTTCGTG	AATGAGACCAGCCAAAATGC	4.13	1.31	17.5	LG4:5.38	B09: 73323347	B09: 54749136	B09:18574400	Liang et al.2009
		EM-87	CATGCTCCTCCAATTTATTACG	CGAGACTTGAGTGCCTTGTTG
Angle of branch	qAB05.1	AHGS2534	AAGCTTGTTGCTTCCATTCC	TCTTTCCCGATTGATTTTGC	5.7	0.5	11.9	LG05.1: 90-93	A05: 36462192	A05: 41114558	A05:4652624	Shirasawa et al. 2012
		AHGS2622	GCACGTGTGTTTTTCGCTTA	TACACGTACGAAACGAGCGA
Specific leaf area	SLAPreTrt04_VIII	PM721	GAGGGAGCACAAATGAGGAA	TACGGTGCATATGCCAAAGA	7.89	1.7221	17.6	LGAhVIII: 63.7	A04:101482955	113814511	A04:101482955	Varshney et al. 2009
		GM625	CCTCACTTCTTTTTGCATGGT	TGGAAAGGAAATGATTTGGTG	5.57	-1.8143	13
Leaf length		RN0x615–	GGGCATTTAAGGGACAATGG	CCCGACCCACACATTTAACATA	2.78	0.68	12.4	LG3:12.53	A01: 5228235	A02: 5737837	A02:509602	Liang et al.2009
		pPGSseq11H1	TTTGTGTTTAAGAAGGGGTGC	GCGGTCCAACATCCTTTTT
Leaf width		pPGSseq11H1–	TTTGTGTTTAAGAAGGGGTGC	GCGGTCCAACATCCTTTTT	3.37	0.28	14.6	LG3: 15.16	A02: 5737837	4395024	B02:1342813	Liang et al.2009
		TC9F04	CCTAAACAACGACAAACACTCA	AAGCACAACACAGAACCCTAAA
		RI2A06	TTCCTAAACTGGAAGCGTGTTC	CAAGAGCTTTCTTCTGCCATTC	3.01	-0.26	13.2	LG5: 9.66	B02:119232534	A05: 87397934	B05:31834600	Liang et al.2009
		AH4-26	TGGAATCTATTGCTCATCGGCTCTG	CTCACCCATCATCATCGTCACATT
Leaf length width ratio		GA24	AACGAAATATTTTGAGAAAGGAT	AGCATTAGCAACTCTAAGCTCAT	4.63	-0.1	18.9	LG9:1.32	B07:44080591	B07: 38581806	B07:5498981	Liang et al.2009
		TC4G10	TTCGGTCATGTTTGTCCAGA	CTCGAGTGCTCACCCTTCAT
Flowering date (day)	qFD02.1	AHGS2736	AAACTCCGCAGGCTAGAACT	GGAATTACAAAACGCGAAGC	5	1.7	19.5	LG02.1: 89~90	B02: 24046274	B02: 99826408	B02:75780134	Shirasawa et al. 2012
		AHGS1251	GGATTCGGTGAAACGACACT	GATGCCCTTTCTTCATCCAA
		AHGS1279	GCAAGCACACACACGCAC	AATGATTGCAGAGAATGGGG	8.7	4.38	30.2	B04: 66.8~86.1	A04: 32738045	A04: 121242758	A04:88505009	Leal-Betioli et al.2015
		AHS2728	GATGCTCTCAAGGCGAAATC	TTTTGCTTTCCAACAGGACC
Rust Resistance		AhTE0498	ATGACTTACATGTAGCAATTG	TGAAAGGAGTCAAAGGTCATG	21.4–30.9	0.6–0.9	62.7–70.4	B03: 0.0~17.8	B03: 144443937	B03: 143756522	B03:687415	Kolekar et al. 2016
		GM2009	CAAACGCATACACCCCATAAC	TTTGGTTCTCGTTTGTGTTTT
		GM2079	GGCCAAGGAGAAGAAGAAAGA	GAAGGAGTAGTGGTGCTGCTG	14.3–56.0	0.6–2.1	19.42–64.6	B03: 34.0~40.3	A03: 142316206	A03: 137862004	A03:4454202	Kolekar et al. 2016
		AhTE0928	ATTTGGTATGAACCCCGTGA	GGTGGGTACTCCCATGAAGA
		GM2009	CAAACGCATACACCCCATAAC	TTTGGTTCTCGTTTGTGTTTT	31.3–54.5	0.5–2.1	30.0–53.7	B03: 17.8~26.8	B03: 143756522	B03: 141947105	B03:1809417	Kolekar et al. 2016
		IPAHM103	GCATTCACCACCATAGTCCA	TCCTCTGACTTTCCTCCATCA
		IPAHM103	GCATTCACCACCATAGTCCA	TCCTCTGACTTTCCTCCATCA	40.9–42.3	1.5–1.6	34.7–35.9	B03: 26.8~29.3	A03: 141846000	A03: 132644373	A03:205518	Kolekar et al. 2016
		GM2301	GTAACCACAGCTGGCATGAAC	TCTTCAAGAACCCACCAACAC
		GM2301	GTAACCACAGCTGGCATGAAC	TCTTCAAGAACCCACCAACAC	35.3	1.1	34	B03:29.3~ 31.7	B03:142469298	B03:141640015	B03:829419	Kolekar et al. 2016
		GM1536	AAAGCCCTGAAAAGAAAGCAG	TATGCATTTGCAGGTTCTGGT
		GM1989	GCTTGCCTGACTCATTCACTC	AATGTTCCTTTCCATCGAGGT	2.3	0.1	10.2	A05:65.8~80.5	A05: 93048449	A05: 6733402	A05:86315047	Kolekar et al. 2016
		AhTE0839	GCATGAGACAGGGGCACT	TGAAGTGTGGCCAAATCAAT
		Ah-280	CGTCCTCGTTATTCTCTGAA	TCTCTGAATTGAAGAAGAGTTATG	8.2	-0.46	59.3	B08:42.9	B08: 133185556	B08: 136104870	B08:2919529	Leal-Betioli et al.2015
		Ah-558	TGTGACACCATCAATCAAAGGG	CAAAACCCAAATCATCACCACC
		AHS2541	AGAGAGAACCCTCAGCCACA	CAAGCAGGTGCTGGTACTGA	7.6	-0.33	33.9	B08:33.1	A01:16607422	B08: 133185556	116578316	Leal-Betioli et al.2015
		Ah-280	CGTCCTCGTTATTCTCTGAA	TCTCTGAATTGAAGAAGAGTTATG
TSWV	qTSW_T10_B02_2	RI1F06	TGTCTCTCTTCCTTTCCTTGCT	CCTTTTGCTTCTTTGCTTCC	4.06	0.47	8.95	B02: 22.4~30.2	B02:99799188	B02: 83301951	B02:16497237	Pandey et al. (2017)
		Seq4E08	ACCATTGCACTTTGAAGCTCT	GCTTGGTTTGGGTTAGTTTGA
	qTSW_T11_A01	Ah21	CTTGGAGTGGAGGGATGAAA	CTCACTCACTCGCACCTAACC	13.01	-0.393	18.14	A01:32.3~47.7	A01: 92668756	A01:25832250	A01:66836506	Khera et al. (2016)
		GNB842	TACCCTAGCCGGCCTAAACT	CGTCGACAACCAAAAGATGA
	qTSW_T13_A01_2	Ah126	CCCTGCCACTCTCACTCACT	CGTACAAGTCAGGGGGTGAC	12.52	-0.466	19.22	A01:42.9~47.7	A01:92668654	A01:25832250	A01:66836506	Khera et al. (2016)
		GNB842	TACCCTAGCCGGCCTAAACT	CGTCGACAACCAAAAGATGA
	qTSW_T13_A01_3	Ah21	CTTGGAGTGGAGGGATGAAA	CTCACTCACTCGCACCTAACC	13.39	-0.577	14.69	A01:32.3~40.5	A01: 92668756	A01: 13068969	A01:79599787	Khera et al. (2016)
		Seq13A10-1	AACTCGCTTGTACCGGCTAA	AGGAATAATAACAATACCAACAGCA
	qF2TSWV3	seq5D5	AAAAGAAAGACCTTCCCCGA	GCAGGTAATCTGCCGTGATT	4.03736	-1.13653	11.6122	LG2: 71.2~63.3	B07:3823480	B07:3696184	B07:127296	Wang et al.(2013)
		GM2744	AACAACTCATCAATGGCGAAG	TCAAATGATGGAAGCTAAGCAA
Early leaf spot	qELS_T10_A03_2	GA27–	CATCCAAAGCCAAAGTTCACA	GCTTAGCTTGCTTTGATTAGGG		−0.23	11.5	A03:128.5~133.3		A03: 22436138	1898685	Pandey et al. (2017)
		GM2388	GTGAGGAGCATCTTGTGTGGT	GAACTTCTTGCAAGGGAACAA
	qELS_T13_A05	TC40D04	TTCCTTCCTCATATTCCTTCCA	ATACTATCTCCGCCTTCAACCA	4.93	−0.21	12.71	A05:43.1~45.4	A05:90921368	A05:5229069	A05:85692299	Pandey et al. (2017)
		GM1878	TCAGTGGTTCAGTGCATCAAG	GTCCCTTGGTCATCTTCGATT
	qELS_T10_A03_5	Seq4F07	ATGCCACTTCCGTTTGCTAC	TTGCTTTGGCCACTGAAAAT	3.57	-0.966	10.57	A03:45.6~9.7	A03:132366823			Khera et al. (2016)
		GM1073	TCCCATACTACCCCTTAGCTTTT	GAAAACAACCAAACCGAAGTT
	qELS_T11_A05	GM1890	CTCTCCGATTATAGGCCAACC	TGGCTTCTCCGTGAAAATAAC	8.37	0.235	10.98	A05:32.4~57.4	A05: 9985834	A05: 90921368	A05:80935534	Khera et al. (2016)
		TC40D04	TTCCTTCCTCATATTCCTTCCA	ATACTATCTCCGCCTTCAACCA
	qELS_T12_B03	TC3E02	TGAAAGATAGGTTTCGGTGGA	CAAACCGAAGGAGGAACTTG	11.65	-0.377	15.43	B03: 15.1~32.4	B03:2177161	B03:4499224	B03:2322172	Khera et al. (2016)
		TC29H08	ATAGAGTGCTCCACACACACCC	TAATCGGAAGACCTTTACGACG
	qELS_T13_B04	GM1445	GTTGGCAGAGTGGAAGAACTG	CGCTTTTATAATAGGCCGAGGT	6.25	0.177	13.31	B04: 24.4~59.6	B04:7461992	B04:63887079	B04:56425204	Khera et al. (2016)
		GM2033	AAGGTGAAACCAGGAAGCAAT	CCATGACACAAATCCATTGTC
Later leaf spot	qLLS_T13_A05_7	GNB464	TTTGAATTTTCACCTTCGTCA	TTGCTTCTGTGATGTCCGAG	5.26	−0.36	15.55	A05:37.6~39.8	A05:89558542	A05: 9480349	A05:80078446	Pandey et al. 2017
		GA44	TGACTTTAATTTTGAGCTTCCTATAA	TTTTCTGTCCATAATTATATCGTATTT
	qLLS_T13_A05_2	PM65	GGACGTCTGGCTGCTAGAGA	TCGGCATCAAAACAGTGAGA	4.82	−0.27	15.13	A05:11.5~13.4	A05:37302935	A05:24763211	A05:12539724	Pandey et al. 2017
		GNB703	GCAACATAAAGTAATCAACAAGGG	CCACGTTTTGACCCAATTTT
	qLLS_T13_A05_1	PM179	TGAGTTGTGACGGCTTGTGT	CTGATGCATGTTTAGCACACTT	5.03	−0.39	12.35	A05:8.4~13.4	A05:47520254	A05:24763211	A05:22757043	Pandey et al. 2017
		GNB703	GCAACATAAAGTAATCAACAAGGG	CCACGTTTTGACCCAATTTT
	qLLS_T11_A06_1	GM1489	GGAAGATGTGGTTGCAAATTC	CTCCCAGCTATCAACTTCACG	4.32	−0.19	15.12	A06:50.5~63	A06:10272463	A06: 13101809	A06:2829527	Pandey et al. 2017
		GM2337	TGTGGAAATGAAGGGACATTG	TGAGAGTGAGTGCGAGTGAGA
	qLLS_T11_B03_1	TC3E02	TGAAAGATAGGTTTCGGTGGA	CAAACCGAAGGAGGAACTTG	9.31	-0.347	15.53	B03: 15.1~32.4	B03:2177161	B03: 4499224	B03:2322172	Khera et al. 2016
		TC29H08	ATAGAGTGCTCCACACACACCC	TAATCGGAAGACCTTTACGACG
	qLLS_T11_B03_2	TC3E02	TGAAAGATAGGTTTCGGTGGA	CAAACCGAAGGAGGAACTTG	11.55	-0.322	15.2	B03: 15.1~45.9	A03: 3947719	A03:137315312	A03:133367754	Khera et al. 2016
		TC4G02	GATCCAACTGTGAATTGGGC	CACACCAGCAACAAGGAATC
	qLLS_T12_B03_1	TC3E02	TGAAAGATAGGTTTCGGTGGA	CAAACCGAAGGAGGAACTTG	9.56	-0.362	16.89	B03: 15.1~32.4	B03:2177161	B03: 4499224	B03:2322172	Khera et al. 2016
		TC29H08	ATAGAGTGCTCCACACACACCC	TAATCGGAAGACCTTTACGACG
	qLLS_T13_B03_2	TC3E02	TGAAAGATAGGTTTCGGTGGA	CAAACCGAAGGAGGAACTTG	9.1	-0.306	13.46	B03: 15.1~32.4	B03:2177161	B03: 4499224	B03:2322172	Khera et al. 2016
		TC29H08	ATAGAGTGCTCCACACACACCC	TAATCGGAAGACCTTTACGACG
	qLLS_T13_B05_1	GA72	ACTTTGGTGGCTTTCCTTCAT	TCTCTGTGCCCTCTTTCTTCA	4.85	0.271	10.59	B03: 15.1~32.4	B05: 148605262	B05:24934488	B05:123670774	Khera et al. 2016
		TC6E01	CTCCCTCGCTTCCTCTTTCT	ACGCATTAACCACACACCAA
	qLLS_T13_B03_3	TC3E02	TGAAAGATAGGTTTCGGTGGA	CAAACCGAAGGAGGAACTTG	10.4	-0.388	13.47	B03: 15.1~32.4	B03:2177161	B03: 4499224	B03:2322172	Khera et al. 2016
		TC29H08	ATAGAGTGCTCCACACACACCC	TAATCGGAAGACCTTTACGACG
	qLLSA10	Ahsnp1559	TAATC[T/C]AAGTATGCTTGAAATCTTTATTGTGCTCATTCCTAAGATTGAAACCTCTAGCCAAATGAAAAAATTTAGATCAATTAGT		6.37	0.69	10.26	A10:27.5~31.1	A10:104940624	A10:108829700	A10:3889076	Zhou et al.2016
		Ahsnp809	AGCTCGACAAT[A/G]GTGACAGCGAGGAATCTTGAACCTTGCTTCCGATGACCAGACGACCCCGACGAACACTGATGCAAACCCAATC
	qLLSB6-1	Ahsnp295	AGCTCACGGCCAGTAGGAAAGGCATG[C/A]ATCATGTGTATTTGTATGATTTGGTTGAATATGTAATTATTTTAGTTTGCCTAAGTGC		8.17	0.74	13.89	B06:31.8~40.1	B06:117042367	B06:124596986	B06:7554619	Zhou et al.2016
		AHGS1422	TAGAAATGGAAAGGATGGCG	CCACGAATAAACTGGGATGG
	qLLSB6-4	Ahsnp676	AGCTCCG[G/A]CAGCACAAAAAGCAGCGGCAACAGTGGCAGGAGCGACGAAAATGGCGGCAACAGAGCGACCAACATGATGCAAAGAG		10.79	0.89	18.47	B06:62.18~64.62	B06:22429691	B06: 20892350	B06:1537341	Zhou et al.2016
		Ahsnp231	AGCTCAAGTGGTTGAAAAATAAGTACAAGCCCTGCTAGAGGC[T/C]GAATTTATCTGGGAAGTCAAGTACCCGGCCTGGATGGCAAAT
	qLLSB6-6	AHGS1431	AGTGGAGGAGCTGTCAGAGG	TTGCGATCATTATCGTTGGA	11.25	0.91	19.12	B06:68.4~71.5	B06:21113731	B06: 12045789	B06:9067942	Zhou et al.2016
		Ahsnp163	AGCTCAAACCAATATAAAGATGGGAGTCCACTTCCCTTA[T/C]CGAAGGTTTTCATCCGAAAGTTTTGCCAAGCACCTTCTCTTACCG
	qLLSB6-7	Ahsnp1166	AGCTCTGTTGTTTCGCCGTC[A/C]TCTTCTCTAACCCTCTTCGTGGTATTATTTTCTGCTTCTACATGCTTTGGGCTTTTTTTGGTCC		6.85	1.03	14.18	B06:73.3~78	B06:11287412	B06: 6996528	B06:4290884	Zhou et al.2016
		Ahsnp996	AGCTCTAAACTTTGTTTATACAAATTTTGATAGGGAAAGTACGAAGA[A/G]CTAATGGAATATTTATATAATATGTACAATGGAGGTT
Leaf spot disease	qF2LS1	GM2744	AACAACTCATCAATGGCGAAG	TCAAATGATGGAAGCTAAGCAA	3.29558	-1.05273	10.478	AhF2:63.3~71.2	B07:3696184	B07:3823480	B07:127539	Wang et al.2013
		seq5D5	AAAAGAAAGACCTTCCCCGA	GCAGGTAATCTGCCGTGATT
	qF2LS7	TC42A02	AGAAATTGTGGAAATGAAGGGA	CACTTACAGAGCTGTTTTCGCT	4.27387	-1.50025	24.7334	Ahx: 56.5~49.7	A06:13101803	A06: 13101809	A06:187	Wang et al.2013
		GM2337	TGTGGAAATGAAGGGACATTG	TGAGAGTGAGTGCGAGTGAGA
	qF2LS8	seq2G4	TTCTTGGTTCCTTTGGCTTC	TGCTCAAGTGTCCTTATTGGTG	3.26658	1.39912	18.9725	Ahxi: 3.7~7.2	B02:51682328	B02: 32870198	B02:18812130	Wang et al.2013
		PM499	TCCCTTCTAAACACGAAATGG	ACTGAATGGAGAAAAGAGTGTGG
	qF2LS8	seq2G4	TTCTTGGTTCCTTTGGCTTC	TGCTCAAGTGTCCTTATTGGTG	3.48643	1.27624	10.6848	AhxiF2: 3.7~7.2	B02:51682328	B02: 32870198	B02:18812130	Wang et al.2013
		PM499	TCCCTTCTAAACACGAAATGG	ACTGAATGGAGAAAAGAGTGTGG
	qF2LS9	PM200	GCTATGTGGGAAAAATACTGCTT	CAGATGTGTGTGTGTGTGTGTG	2.70434	0.738271	10.2897	Ahxi: 32~34.3	B02:26145319	B02:27673912	B02:1528593	Wang et al.2013
		AC2C05	CAAGGAAGCGTGAATTGTTAG	TGTGGACTATGCTTGTCATGTT
	qF2LS11	GNB904	TGAGCTGTTATGTTTTCTCTGGG	AAATTCCAAGCCAAACACCA	3.53896	4.62887	27.3506	Ahviii: 38.5~40.9	A04: 31346671	A04: 121736289	A04:90389618	Wang et al.2013
		GNB625	TTCACGTATTGTCCAAGGCA	TGGTCTGAGGGTAGGGTGAG
	qF2LS12	GNB159	CGAATCGGAACACCGTACTT	TTTTAAATGTTTGGCCCAGG	3.10608	-2.49716	11.5883	Ahviii:51.6~54.6	A09: 42430649	A09:87949486	A09:45519055	Wang et al.2013
		GNB335	GCTGCACACGTCACCTTCTA	TGTTGCGATATGATGGAGGA
Bacterial wilt	qBW-1	SNP79	GATCATTGGCTCCTCACGTGCATGATGTTCATGTTAATGAGGCATGCATG[A/G]ATGATAGAGAGGGCTCGTAACAAGTTCTATGTAAGAAAAAAATCACAATG		3.911	-0.154	21	B02: 1~14.4	B02:9157633	B02:11680644	B02:2523011	Zhao et al.2016
		AHGS1853	TTTTAGATCCATTTGGTTTCTCTTT	GGACCAAAAATCTCTGAGCG
Resistance to Aspergillus flavus invasion		TC11H06	CCATGTGAGGTATCAGTAAAGAAAGG	CCACCAACAACATTGGATGAAT	4.3	0.209	22.7	LG1:20.35	B04:7111595	B04: 23123173	B04:16011578	Liang et al.2009
		TC4H07	CCTCCGTTGCTCTTCTGAAC	GATCAAGCACTTCAGACAATGG
		gi-716	AGTAGACCAAATTAAACCACACT	TAGATGATTGTGAATGTTTCTG	2.26	-0.144	11.2	LG2:9.31	B08:134659577	B08:129806234	B08:4853343	Liang et al.2009
		TC1E05	GAAGGATAAGCAATCGTCCA	GGATGGGATTGAACATTTGG
		pPGPseq7G2	ACTCCCGATGCACTTGAAAT	AACCTCTGTGCACTGTCCCT	2.91	0.162	10.5	LG15:25.01	B09:150662603	B09:52676625	B09:97985978	Liang et al.2009
		TC5A06	TCGGTTTGGGAGACACTCTT	TTGTAAGCAGACGCCACATC
Thrips	qF2TPS2	GM2337	TGTGGAAATGAAGGGACATTG	CAACCAGCTCCTTCTCTACCC	3.26539	-0.608446	19.4342	Ahx:49.7~56.5	A06: 13101809	A06:13101803	A06:187	Wang et al.2013
		TC42A02	AGAAATTGTGGAAATGAAGGGA	CACTTACAGAGCTGTTTTCGCT
Oleic acid	mqOA181	GNB377	TGAATACAAGCTATTTGGTGCAT	GGAGTGAGTGAAGAATTGTTGAAA	15.4396	4.09489	28.9778	A09:88-89	A09:99909984	A09:114778686	A09:14868702	Pandey et al. 2014
		FAD2A	GATTACTGATTATTGACTT	CCAACCCAAACCTTTCAGAG
Oleic acid	mqOA181	TC7G10	AATGGGGTTCACAAGAGAGAGA	CCAGCCATGCACTCATAGAATA	3.64474	1.72758	5.3	A04:53.3-56.3	A04:3817223	A04:12914227	A04:9097004	Pandey et al. 2014
		GM890	CATGGCTTCCCATTCTTCTTA	GGCACATAGTTGCAGGCATA
Oleic acid	mqOA181_2011	TC7G10	AATGGGGTTCACAAGAGAGAGA	CCAGCCATGCACTCATAGAATA	4.95187	1.95714	6.4685	A04:	A04:3817223	A04:110623045	A04:106805953	Pandey et al. 2014
		PM652	GGAAAACCCTAACCCCTTGA	TCTCTCTTCTCACCCTCCTTTC
Oleic acid	mqOA181_2010	GM2690-1	GACGCCGTGGTTTATGACTT	CAACCAGCTCCTTCTCTACCC	5.24179	-2.12507	7.8218	B08:	B08:45510626	B08:760824	B08:44749802	Pandey et al. 2014
		IPAHM606	CCTAACTCAGCCTGCGAAAC	CAGAGGTGTTTGGAGAACTAGGA
Oleic acid	mqOA181	PM652	GGAAAACCCTAACCCCTTGA	TCTCTCTTCTCACCCTCCTTTC	3.64474	1.72758	5.2756	A04:	A04:110623045	A04:117192347	A04:6569302	Pandey et al. 2014
		Seq18C05-2	GGACAGCCGGATGCTATTTA	ACATGAGTCCCTTTTCCCTT
Oleic acid	mqOA181_2010	PM652	GGAAAACCCTAACCCCTTGA	TCTCTCTTCTCACCCTCCTTTC	3.64474	1.72758	5.2756	A04:	A04:110623045	A04:117192347	A04:6569302	Pandey et al. 2014
		Seq18C05-2	GGACAGCCGGATGCTATTTA	ACATGAGTCCCTTTTCCCTT
Linoleic acid	mqLA182_2010	PM652	GGAAAACCCTAACCCCTTGA	TCTCTCTTCTCACCCTCCTTTC	4.89483	-1.55304	6.2864	A04:	A04:110623045	A04:117192347	A04:6569302	Pandey et al. 2014
		Seq18C05-2	GGACAGCCGGATGCTATTTA	ACATGAGTCCCTTTTCCCTT
Linoleic acid	mqLA182_2010	GM2788	AAGTTTCATTTCCAGGGCATT	AATCGCAGGTGTTTGTGTAGC	5.05685	1.58585	6.5866	A08:	B07:101589138	B07:127435167	B07:25846278	Pandey et al. 2014
		TC3B04	GAAGAAGAAGTCACTGCGGC	AAGCTAGTTTCTGATTAAAGCACCA
Linoleic acid	mqLA182_2010	GNB377	TGAATACAAGCTATTTGGTGCAT	GGAGTGAGTGAAGAATTGTTGAAA	15.8012	-3.19958	25.4947	A09:	A09:35549244	A09:114778686	A09:79230267	Pandey et al. 2014
		ahFAD2A	GATTACTGATTATTGACTT	CCAACCCAAACCTTTCAGAG
Linoleic acid	mqLA182_2010	GM2690-1	GACGCCGTGGTTTATGACTT	CAACCAGCTCCTTCTCTACCC	6.76991	1.87312	8.9468	B08:	B08:45510626	B08:760824	B08:44749802	Pandey et al. 2014
		IPAHM606	CCTAACTCAGCCTGCGAAAC	CAGAGGTGTTTGGAGAACTAGGA
Linoleic acid	mqLA182_2011	TC7G10	AATGGGGTTCACAAGAGAGAGA	CCAGCCATGCACTCATAGAATA	4.8205	-1.70357	6.5455	A04:	A04:3817223	A04:110623045	A04:106805953	Pandey et al. 2014
		PM652	GGAAAACCCTAACCCCTTGA	TCTCTCTTCTCACCCTCCTTTC
Linoleic acid	mqLA182_2011	GNB377	TGAATACAAGCTATTTGGTGCAT	GGAGTGAGTGAAGAATTGTTGAAA	10.1478	-3.01227	11.9791	A09:	A09:35549244	A09:114778686	A09:79230267	Pandey et al. 2014
		ahFAD2A	GATTACTGATTATTGACTT	CCAACCCAAACCTTTCAGAG
Oleic / linoleic acid ratio	mqOLR_2010	TC7G10-	AATGGGGTTCACAAGAGAGAGA	CCAGCCATGCACTCATAGAATA	4.11135	0.196416	5.6976	A04:	A04:3817223	A04:110623045	A04:106805953	Pandey et al. 2014
		PM652	GGAAAACCCTAACCCCTTGA	TCTCTCTTCTCACCCTCCTTTC
Oleic / linoleic acid ratio	mqOLR_2010	GNB377	TGAATACAAGCTATTTGGTGCAT	GGAGTGAGTGAAGAATTGTTGAAA	9.81559	0.335925	14.895	A09:	A09:35549244	A09:114778686	A09:79230267	Pandey et al. 2014
		ahFAD2A	GATTACTGATTATTGACTT	CCAACCCAAACCTTTCAGAG
Oleic / linoleic acid ratio	mqOLR_2010	GM2690-1	GACGCCGTGGTTTATGACTT	CAACCAGCTCCTTCTCTACCC	4.54174	-0.220874	7.4388	B08:	B08:45510626	B08:760824	B08:44749802	Pandey et al. 2014
		IPAHM606	CCTAACTCAGCCTGCGAAAC	CAGAGGTGTTTGGAGAACTAGGA
Oleic / linoleic acid ratio	mqOLR_2011	PM652	GGAAAACCCTAACCCCTTGA	TCTCTCTTCTCACCCTCCTTTC	3.78101	0.821769	6.3492	A04:	A04:110623045	A04: 117192347	A04:6569302	Pandey et al. 2014
		Seq18C05-2	GGACAGCCGGATGCTATTTA	ACATGAGTCCCTTTTCCCTT
Oleic / linoleic acid ratio	mqOLR_2011	GNB377	TGAATACAAGCTATTTGGTGCAT	GGAGTGAGTGAAGAATTGTTGAAA	3.86847	0.600354	6.0786	A09:	A09:35549244	A09:114778686	A09:79230267	Pandey et al. 2014
		ahFAD2A	GATTACTGATTATTGACTT	CCAACCCAAACCTTTCAGAG
Oil content	mqOC_2011	AHGS0729-2	TGGTTGTTCTAACCCTTCGG	TCACTATCCCATCCCTGCTC	3.5299	-0.571081	6.1646	A01:	B01: 9029604	B01: 2487825	B01:6541779	Pandey et al. 2014
		TC23F04	CACGTGTAATAGTTGCTCAAAAT	TATATGCATCAGACTCTCCAGC
Oil content	mqOC_2011	GA21	CAGGATGAACAGGCACAGAAT	ATGAACAATTGCGATTTGGAC	4.27181	-0.60079	6.8358	A06:	A06:22200459	A06:17705182	A06:8052369	Pandey et al. 2014
		TC4C11	TCCTGACTGGGTCCTTTGTC	CCAAAGGGGAGTACGAACAT
Oil content	mqOC_2011	GA24-1	AACGAAATATTTTGAGAAAGGAT	AGCATTAGCAACTCTAAGCTCAT	5.51252	0.688979	9.1255	B07:	B07:44080613		B07:44080613	Pandey et al. 2014
		Seq15C10	ATTCCCATGTCGTCAAGACC	GCGACGGTATTGGCTTTTAG
Oil content	mqOC_2011	GM2690-1	GACGCCGTGGTTTATGACTT	CAACCAGCTCCTTCTCTACCC	8.00104	0.857849	14.0696	B08:	B08:45510626	B08:760824	B08:44749802	Pandey et al. 2014
		IPAHM606	CCTAACTCAGCCTGCGAAAC	CAGAGGTGTTTGGAGAACTAGGA
Oil content	mqOC	GM1878	TCAGTGGTTCAGTGCATCAAG	GTCCCTTGGTCATCTTCGATT		-1.4645	25.52	A05:25.8-31.8	A05:5228929	A05:9985834	A05:4757003	Pandey et al. 2014
		GM1890	CTCTCCGATTATAGGCCAACC	TGGCTTCTCCGTGAAAATAAC
Oil content	mqOC_2011	GM2690-1	GACGCCGTGGTTTATGACTT	CAACCAGCTCCTTCTCTACCC	8.00104	0.857849	14.0696	B08:	B08:45510626	B08:760824	B08:44749802	Pandey et al. 2014
		IPAHM606	CCTAACTCAGCCTGCGAAAC	CAGAGGTGTTTGGAGAACTAGGA
Oil content	mqOC_2011	GA21	CAGGATGAACAGGCACAGAAT	ATGAACAATTGCGATTTGGAC	4.27181	-0.60079	6.8358	A06:	A06:22200459	A06:17705182	A06:8052369	Pandey et al. 2014
Arachidic Acid	T_mqAA_b04-1	PM15	CCTTTTCTAACACATTCACACATGA	GGCTCCCTTCGATGATGAC	18.4142	0.19207	36.9256	B04:	A03: 89820304	A03: 91036965	A03:1216661	Wang et al.2015
		IPAHM451	AAAGAGAGGGAGCCCGTAAG	CCTGCGGGTAGGGTATATATTG
Arachidic Acid	S_mqAA_a07-1	RN34A10	CCATTTTGGACCCCTCAAATA	GAGCAATAGTGACCTTGAATTGTTG	4.10239	-0.127061	5.5855	A07:	A07:2431516	A07:3708710	A07:1277194	Wang et al.2015
		GNB876	TTGCTAATCACATTGTTGGTTT	TACCTGGCCCAGAAAAGAAA
Arachidic Acid	S_mqAA_b07	Seq15C10	ATTCCCATGTCGTCAAGACC	GCGACGGTATTGGCTTTTAG	3.77684	-0.047455	5.2299	B07:		B07:25716004	B07:25716004	Wang et al.2015
		TC9H09	TTAGCGACAAAGGATGGTGAG	TAGGGACGAAAATAGGGACTGA
Arachidic Acid	T_mqAA_b04-4	TC4H07	CCTCCGTTGCTCTTCTGAAC	GATCAAGCACTTCAGACAATGG	0.1047	0.0126	28.32	B04:	B04:23122981	B04: 23867664	B04:744958	Wang et al.2015
		IPAHM451	AAAGAGAGGGAGCCCGTAAG	CCTGCGGGTAGGGTATATATTG
Arachidic Acid	S_mqAA_b07	Seq15C10	ATTCCCATGTCGTCAAGACC	GCGACGGTATTGGCTTTTAG	3.77684	-0.047455	5.2299	B07:		B07:25716004	B07:25716004	Wang et al.2015
		TC9H09	TTAGCGACAAAGGATGGTGAG	TAGGGACGAAAATAGGGACTGA
Arachidic Acid	S_mqAA_a07-1	RN34A10	CCATTTTGGACCCCTCAAATA	GAGCAATAGTGACCTTGAATTGTTG	4.10239	-0.127061	5.5855	A07:	A07:2431516	A07:3708710	A07:1277194	Wang et al.2015
		GNB876	TTGCTAATCACATTGTTGGTTT	TACCTGGCCCAGAAAAGAAA
Arachidic Acid	T_mqAA_b07	GA24	AACGAAATATTTTGAGAAAGGAT	AGCATTAGCAACTCTAAGCTCAT	2.55376	0.07355	5.4013	B07:	B07: 44080613		B07: 44080613	Wang et al.2015
		Seq15C10	ATTCCCATGTCGTCAAGACC	GCGACGGTATTGGCTTTTAG
Arachidic Acid	T_mqAA_b03	Seq16F01	TGCTTCCATCAGCTTTTCCT	AAATGAGGGCCTCCAAAGTT	2.63673	-0.07734	5.4763	B03:	B03: 135452005	B03:145000372	B03:9548557	Wang et al.2015
		GNB70	CTGCAGCTGCGGTAACTAGA	GGTAAGGTGCTCCTGCAAAG
Arachidic Acid	T_mqAA_b04	PM15-	CCTTTTCTAACACATTCACACATGA	GGCTCCCTTCGATGATGAC	17.4335	0.180326	29.6035	B04:	A03: 89820304	A03: 91036965	A03:1216661	Wang et al.2015
		IPAHM451	AAAGAGAGGGAGCCCGTAAG	CCTGCGGGTAGGGTATATATTG
Behenic Acid	T_mqBA_b04-2	TC4H07	CCTCCGTTGCTCTTCTGAAC	GATCAAGCACTTCAGACAATGG	0.1531	0.02	9.44	B04:	B04:23122981	B04: 23867939	B04:744958	Wang et al.2015
		IPAHM451	AAAGAGAGGGAGCCCGTAAG	CCTGCGGGTAGGGTATATATTG
Behenic Acid	T_mqBA_a09-2	GM2450	AGCAGCAGCAAGAAGATGAAC	ACGCTGCAGAGACGATTTTC	5.62733	0.130911	9.2421	A09:	A09:113300876	A09:81089438	A09:32211682	Wang et al.2015
		GM2792	ACTTCAACCTCCCATGTCCTATT	GCATCTTGGTGAAATCAAAGC
Behenic Acid	T_mqBA_b09	GM2120	TCCACTGCCACCTCTATCATC	TCCACCCACATAGACAGAAGC	3.05271	0.115724	6.3143	B09:	B09:150335087	B09:150662603	B09:327516	Wang et al.2015
		Seq7G02	ACTCCCGATGCACTTGAAAT	AACCTCTGTGCACTGTCCCT
Behenic Acid	T_mqBA_a03-1	GNB167	GGCAAATTTTTCACCTAGCG	TCAATACTTTCGTTGCATGGAT	2.979	0.115469	6.2618	A03:	A03:82906899	A03:135341352	A03:52434453	Wang et al.2015
		GM2528	TGCAAACTCAGTAGGAGCCATA	GCCAAACAGTAGAAGCTGGTG
Behenic Acid	T_mqBA_a03-3	GNB167	GGCAAATTTTTCACCTAGCG	TCAATACTTTCGTTGCATGGAT	2.5902	0.098278	5.0842	A03:	A03:82906899	A03:135341352	A03:52434453	Wang et al.2015
		GM2528	TGCAAACTCAGTAGGAGCCATA	GCCAAACAGTAGAAGCTGGTG
Behenic Acid	T_mqBA_a03-4	GNB167	GGCAAATTTTTCACCTAGCG	TCAATACTTTCGTTGCATGGAT	4.13775	0.110824	8.7242	A03:	A03:82906899	A03:135341352	A03:52434453	Wang et al.2015
		GM2528	TGCAAACTCAGTAGGAGCCATA	GCCAAACAGTAGAAGCTGGTG
Behenic Acid	T_mqBA_a05-3	GA65	TTGCATGTTAGTCCCACCACT	CCGCACTCGTTTGGAAATTA	3.39863	-0.098696	5.8877	A05:	A05:39344484	A05:89558795	A05:50214311	Wang et al.2015
		GNB464	TTTGAATTTTCACCTTCGTCA	TTGCTTCTGTGATGTCCGAG
Behenic Acid	T_mqBA_a05-1	Ah426	TGGAATCTATTGCTCATCGGCTCTG	CTCACCCATCATCATCGTCACATT	3.67073	-0.113485	6.2558	A05:	A05:87397934	A05: 24769777	A05:62634723	Wang et al.2015
		GNB703	GCAACATAAAGTAATCAACAAGGG	CCACGTTTTGACCCAATTTT
Behenic Acid	T_mqBA_a09-1	PM343	AGAAACGAGGAGCTCGACAA	GCTCATTTGATGGAATGAGAG	0.1221	0.0182	7.07	A09:	A09:77511650	A09:81089438	A09:3577788	Wang et al.2015
		GM2792	ACTTCAACCTCCCATGTCCTATT	GCATCTTGGTGAAATCAAAGC
Behenic Acid	T_mqBA_b04-2	TC4H07	CCTCCGTTGCTCTTCTGAAC	GATCAAGCACTTCAGACAATGG	0.1531	0.02	9.44	B04:	B04:23122981	B04: 23867939	B04:744958	Wang et al.2015
		IPAHM451	AAAGAGAGGGAGCCCGTAAG	CCTGCGGGTAGGGTATATATTG
Gadoleic Acid	T_mqGA_b04-2	IPAHM108-2	CTTGTCAAACTCTGTGACTTAGCA	CATGAACAATTACACCCAGTCA	0.0156	-0.0394	11.99	B04:	B04:117629588	B04:69605340	B04:102305541	Wang et al.2015
		PM35	TGTGAAACCAAATCACTTTCATTC	TGGTGAAAAGAAAGGGGAAA
Gadoleic Acid	T_mqGA_b04-3	PM15	CCTTTTCTAACACATTCACACATGA	GGCTCCCTTCGATGATGAC	0.0142	-0.08	16.84	B04:	A03:89820304	B04:40841184	48979120	Wang et al.2015
		AHGS0230	GGAAGCATCACCCTTCAAAT	GATGTTAGCATTTGATGAAAGTCA
Gadoleic Acid	T_mqGA_b04-1	PM15	CCTTTTCTAACACATTCACACATGA	GGCTCCCTTCGATGATGAC	15.1118	-0.159722	26.1362	B04:	A03:89820304	A03: 91036965	A03:1216661	Wang et al.2015
		IPAHM451	AAAGAGAGGGAGCCCGTAAG	CCTGCGGGTAGGGTATATATTG
Gadoleic Acid	T_mqGA_b04-4	TC4H07	CCTCCGTTGCTCTTCTGAAC	GATCAAGCACTTCAGACAATGG	13.69	-0.0989	13.69	B04:	B04:23122981	B04:23867939	B04:744958	Wang et al.2015
		IPAHM451	AAAGAGAGGGAGCCCGTAAG	CCTGCGGGTAGGGTATATATTG
Gadoleic Acid	T_mqGA_a09-2	GNB377	TGAATACAAGCTATTTGGTGCAT	GGAGTGAGTGAAGAATTGTTGAAA	11.2903	0.137176	16.2379	A09:	A09:35549244	A09:114779511	A09:79230267	Wang et al.2015
		FAD2A	GATTACTGATTATTGACTT	CCAACCCAAACCTTTCAGAG
Gadoleic Acid	T_mqGA_b04-2	IPAHM108-2	CTTGTCAAACTCTGTGACTTAGCA	CATGAACAATTACACCCAGTCA	0.0156	-0.0394	11.99	B04:	B04:117629588	B04:15324047	B04:102305541	Wang et al.2015
		PM35	TGTGAAACCAAATCACTTTCATTC	TGGTGAAAAGAAAGGGGAAA
Gadoleic Acid	T_mqGA_a06-1	GA21	CAGGATGAACAGGCACAGAAT	ATGAACAATTGCGATTTGGAC	6.02019	-0.093836	8.5152	A06:	A06:22200459	A06:30252828	A06:8052369	Wang et al.2015
		TC4C11	TCCTGACTGGGTCCTTTGTC	CCAAAGGGGAGTACGAACAT
Gadoleic Acid	T_mqGA_b04-4	TC4H07	CCTCCGTTGCTCTTCTGAAC	GATCAAGCACTTCAGACAATGG	0.0153	-0.0989	13.69	B04:	B04:23122981	B04: 23867939	B04:744958	Wang et al.2015
		IPAHM451	AAAGAGAGGGAGCCCGTAAG	CCTGCGGGTAGGGTATATATTG
Lignoceric Acid	T_mqLA_b04-1	PM15	CCTTTTCTAACACATTCACACATGA	GGCTCCCTTCGATGATGAC	4.84432	-0.078737	12.6134	B04:	A03:89820304	A03: 91036965	A03:1216661	Wang et al.2015
		IPAHM451	AAAGAGAGGGAGCCCGTAAG	CCTGCGGGTAGGGTATATATTG
Lignoceric Acid	T_mqLA_b07-1	GM1254	CCAAGGACTACATTTACCACTGC	TGAACTTGATGGTTTGGTTGG	4.86714	-0.075045	9.7902	B07:	A07:5606266	A07:77385035	A07:71778769	Wang et al.2015
		Ad95D7	CATTTTCACAACCTCAGTCCAA	ATTTCATACGGAGGTAGGGGAT
Lignoceric Acid	T_mqLA_a09-3	GNB377	TGAATACAAGCTATTTGGTGCAT	GGAGTGAGTGAAGAATTGTTGAAA	6.23238	0.091261	12.4911	A09:	A09:35549244	A09:114779511	A09:79230267	Wang et al.2015
		FAD2A	GATTACTGATTATTGACTT	CCAACCCAAACCTTTCAGAG
Lignoceric Acid	T_mqLA_b07-3	GM1254	CCAAGGACTACATTTACCACTGC	TGAACTTGATGGTTTGGTTGG	3.26502	-0.071941	6.4808	B07:	B07:4974480	B07:71407837	B07:66433357	Wang et al.2015
		Ad95D7	CATTTTCACAACCTCAGTCCAA	ATTTCATACGGAGGTAGGGGAT
Lignoceric Acid	T_mqLA_b07-1	GM1254	CCAAGGACTACATTTACCACTGC	TGAACTTGATGGTTTGGTTGG	4.86714	-0.075045	9.7902	B07:	B07:4974480	B07:71407837	B07:66433357	Wang et al.2015
		Ad95D7	CATTTTCACAACCTCAGTCCAA	ATTTCATACGGAGGTAGGGGAT
Lignoceric Acid	T_mqLA_b02	TC1B02	AACATGCATGCAAATGGAAA	GCCAAAGTCACTTGTTTGCTT	3.0957	-0.06603	6.5029	B02:	A02: 67916634	A02:33041483	A02:34875151	Wang et al.2015
		GNB317	GAAAAGCTTGCAAAATCGAGA	TCCTTCCATGTTGGTGAATG
Lignoceric Acid	S_eqLA240_i-1	GM1445	GTTGGCAGAGTGGAAGAACTG	CGCTTTTATAATAGGCCGAGGT	0.0617	0.0112	5.06	B04:54.3-58.3	B04: 7461992	B04:123817183	A04:116395191	Wang et al.2015
		Seq15C12-1	ACAATGCAATGACCGTTGTT	TTGTTGCATGAGAACGTGAA
Palmitic acid	S_mqPA_a09-2	IPAHM372	GCCTTTTGAAATTCCCTTCC	TATGCCTCTTCCCCTTCCTT	0.7223	0.0868	8.55	A09: 73.0-74.0	B09: 4376208	A09:114779511	110403303	Wang et al.2015
		FAD2A	GATTACTGATTATTGACTT	CCAACCCAAACCTTTCAGAG
Palmitic acid	T_mqPA_b04-2	PM15	CCTTTTCTAACACATTCACACATGA	GGCTCCCTTCGATGATGAC	5.31675	-0.462956	12.2341	B04:	A03:89820304	A03:91036965	A03:1216661	Wang et al.2015
		IPAHM451	AAAGAGAGGGAGCCCGTAAG	CCTGCGGGTAGGGTATATATTG
Palmitic acid	T_mqPA_a04-4	TC7G10	AATGGGGTTCACAAGAGAGAGA	CCAGCCATGCACTCATAGAATA	6.67206	-0.357063	10.5589	A04:	A04:3817223	A04:110623176	A04:106805953	Wang et al.2015
		PM652	GGAAAACCCTAACCCCTTGA	TCTCTCTTCTCACCCTCCTTTC
Palmitic acid	T_mqPA_a09-4	GNB377	TGAATACAAGCTATTTGGTGCAT	GGAGTGAGTGAAGAATTGTTGAAA	23.9247	-0.686748	37.3731	A09:	A09:35549244	A09:114779511	A09:79230267	Wang et al.2015
		FAD2A	GATTACTGATTATTGACTT	CCAACCCAAACCTTTCAGAG
Palmitic acid	T_mqPA_a08-2	GM2788	AAGTTTCATTTCCAGGGCATT	AATCGCAGGTGTTTGTGTAGC	5.89733	0.358121	7.1058	A08:	B07:101589138	B07:127435416	B07:25846278	Wang et al.2015
		TC3B04	GAAGAAGAAGTCACTGCGGC	AAGCTAGTTTCTGATTAAAGCACCA
Palmitic acid	T_mqPA_a04-1	TC7G10	AATGGGGTTCACAAGAGAGAGA	CCAGCCATGCACTCATAGAATA	7.02196	-0.394963	8.6626	A04:	A04:3817223	A04:110623176	A04:106805953	Wang et al.2015
		PM652	GGAAAACCCTAACCCCTTGA	TCTCTCTTCTCACCCTCCTTTC
Palmitic acid	T_mqPA_a04-3	TC7G10	AATGGGGTTCACAAGAGAGAGA	CCAGCCATGCACTCATAGAATA	4.06011	-0.339655	6.7911	A04:	A04:3817223	A04:110623176	A04:106805953	Wang et al.2015
		PM652	GGAAAACCCTAACCCCTTGA	TCTCTCTTCTCACCCTCCTTTC
Palmitic acid	T_mqPA_a04-4	TC7G10	AATGGGGTTCACAAGAGAGAGA	CCAGCCATGCACTCATAGAATA	6.67206	-0.357063	10.5589	A04:	A04:3817223-	A04:110623176	A04:106805953	Wang et al.2015
		PM652	GGAAAACCCTAACCCCTTGA	TCTCTCTTCTCACCCTCCTTTC
Palmitic acid	S_mqPA_a09-2	IPAHM372	GCCTTTTGAAATTCCCTTCC	TATGCCTCTTCCCCTTCCTT	0.7223	0.0868	8.55	A09:	B09: 4376208	A09:114779511	110403303	Wang et al.2015
		FAD2A	GATTACTGATTATTGACTT	CCAACCCAAACCTTTCAGAG
Palmitic acid	T_eqPA160_i	TC42A02	AGAAATTGTGGAAATGAAGGGA	CACTTACAGAGCTGTTTTCGCT	0.3164	0.0487	5.67	A06:53.9-64	A06:13101824	A06:10272830	A06:2828994	Wang et al.2015
		GM1489	GGAAGATGTGGTTGCAAATTC	CTCCCAGCTATCAACTTCACG
Palmitic acid	T_mqPA_a04-2	GNB65	TTTTTCTGGACCAAGCCTCT	TGAATTCGGGCTACTGATCC	0.0496	-0.3009	6.44	A04:	A04: 3508994	A04:118262847	A04:114753853	Wang et al.2015
		GM2480	AGCGCCTTCTTTTGTCTCTCT	GATGAAGAGGTGAGGGTGGA
Stearic Acid	T_mqSA_b04-2	IPAHM108-2	CTTGTCAAACTCTGTGACTTAGCA	CATGAACAATTACACCCAGTCA	0.0427	0.1879	17.8	B04:90.6-101.1	B04:117629588	B04:69605340	B04:48024248	Wang et al.2015
		PM35	TGTGAAACCAAATCACTTTCATTC	TGGTGAAAAGAAAGGGGAAA
Stearic Acid	T_mqSA_b04-3	PM15	CCTTTTCTAACACATTCACACATGA	GGCTCCCTTCGATGATGAC	0.0371	0.2728	28.93	B04:116.3-121.5	A03:89820304	B04:40840811	B04:40840811	Wang et al.2015
		AHGS0230	GGAAGCATCACCCTTCAAAT	GATGTTAGCATTTGATGAAAGTCA
Stearic Acid	T_mqSA_b04-1	PM15	CCTTTTCTAACACATTCACACATGA	GGCTCCCTTCGATGATGAC	21.7542	0.588957	40.5657	B04:	A03:89820304	A03:91036965	A03:1216661	Wang et al.2015
		IPAHM451	AAAGAGAGGGAGCCCGTAAG	CCTGCGGGTAGGGTATATATTG
Stearic Acid	S_mqSA_a07-1	RN34A10	CCATTTTGGACCCCTCAAATA	GAGCAATAGTGACCTTGAATTGTTG	4.1683	-0.278785	5.9035	A07:	A07:2431536	A07:3708710	A07:1277174	Wang et al.2015
		GNB876	TTGCTAATCACATTGTTGGTTT	TACCTGGCCCAGAAAAGAAA
Stearic Acid	S_mqSA_a07-2	RN34A10	CCATTTTGGACCCCTCAAATA	GAGCAATAGTGACCTTGAATTGTTG	3.71347	-0.263916	5.5106	A07:	A07:2431536	A07:3708710	A07:1277174	Wang et al.2015
		GNB876	TTGCTAATCACATTGTTGGTTT	TACCTGGCCCAGAAAAGAAA
Stearic Acid	S_mqSA_b07-1	Seq15C10	ATTCCCATGTCGTCAAGACC	GCGACGGTATTGGCTTTTAG	2.66017	-0.127617	5.1117	B07:		B07:25716004	B07:25716004	Wang et al.2015
		TC9H09	TTAGCGACAAAGGATGGTGAG	TAGGGACGAAAATAGGGACTGA
Stearic Acid	T_mqSA_b04-2	IPAHM108-2	CTTGTCAAACTCTGTGACTTAGCA	CATGAACAATTACACCCAGTCA	0.1879	0.0427	17.8	B04:	B04:117629588	B04:69605340	B04:48024248	Wang et al.2015
		PM35	TGTGAAACCAAATCACTTTCATTC	TGGTGAAAAGAAAGGGGAAA
Stearic Acid	T_mqSA_a09-3	RN26G09	CTTCACACAAGTGCTTCAACTG	TGACTTTCATATGCACCTCTCA	5.38723	-0.301357	6.8882	A09:	A09:19989352	A09:13021814	A09:6967538	Wang et al.2015
		GM1047	CCCCAAACTCCAATTCCTAGA	TCCAAAGGGTCAAATTTCTCA
Stearic Acid	T_mqSA_a09-5	RN26G09	CTTCACACAAGTGCTTCAACTG	TGACTTTCATATGCACCTCTCA	5.01889	-0.232705	5.7902	A09:	A09:19989352	A09:13021814	A09:6967538	Wang et al.2015
		GM1047	CCCCAAACTCCAATTCCTAGA	TCCAAAGGGTCAAATTTCTCA
Stearic Acid	T_mqSA_b04-4	TC4H07	CCTCCGTTGCTCTTCTGAAC	GATCAAGCACTTCAGACAATGG	0.3137	0.0408	27.14	B04:	B04:23122981	B04:23867939	B04:744958	Wang et al.2015
		IPAHM451	AAAGAGAGGGAGCCCGTAAG	CCTGCGGGTAGGGTATATATTG
Agarwal, G. et al. High-density genetic map using wholegenome resequencing for fine mapping and candidate gene discovery for disease resistance in peanut. Plant Biotechnol. J. https://doi.org/10.1111/pbi.12930 (2018)
Chen, W. et al. Quantitative trait locus analysis for pod-and kernel-related traits in the cultivated peanut (Arachis hypogaea L.). BMC genetics 17, 25- (2016)
Khera, P.et al. Mapping quantitative trait loci of resistance to Tomato spotted wilt virus and leaf spots in a recombinant inbred line population of peanut (Arachis hypogaea L.) from SunOleic 97R and NC94022. PloS one 11, p.e0158452 (2016)
Kolekar, R.M. et al. QTL mapping for late leaf spot and rust resistance using an improved genetic map and extensive phenotypic data on a recombinant inbred line population in peanut (Arachis hypogaea L.). Euphytica 209, 147-156 (2016)
Leal-Bertioli, S.C. et al. Identification of QTLs for rust resistance in the peanut wild species Arachis magna and the development of KASP markers for marker-assisted selection. G3: Genes, Genomes, Genetics 5, 1403-1413 (2015)
Liang, X.et al. Overview of research progress on peanut (Arachis hypogaea L.) host resistance to aflatoxin contamination and genomics at the Guangdong Academy of Agricultural Sciences. Peanut Science 36, 29-34.(2009)
Luo, H.et al. Co-localization of major quantitative trait loci for pod size and weight to a 3.7 cM interval on chromosome A05 in cultivated peanut (Arachis hypogaea L.). BMC genomics 18, 58- (2017)
Pandey, M.K.Genetic Dissection of Novel QTLs for Resistance to Leaf Spots and Tomato Spotted Wilt Virus in Peanut (Arachis hypogaea L.). Frontiers in plant science, 8, (2017)
Shirasawa, K.C. et al. In silico polymorphism analysis for the development of simple sequence repeat and transposon markers and construction of linkage map in cultivated peanut. BMC plant biology, 12, 80- (2012)
Varshney, R.K. et al. The first SSR-based genetic linkage map for cultivated groundnut (Arachis hypogaea L.). Theoretical and Applied Genetics 118, 729-739 (2009)
Wang, H. et al. Genetic Mapping and Quantitative Trait Loci Analysis for Disease Resistance Using F and F Generation-based Genetic Maps Derived from ‘Tifrunner’×‘GT-C20’in Peanut. The Plant Genome 6, (2013)
Zhao, Y. et al. QTL mapping for bacterial wilt resistance in peanut (Arachis hypogaea L.). Molecular Breeding 36, 13- (2016)
Zhou, X. et al. Quantitative Trait Locus Analysis of Late Leaf Spot Resistance and Plant-Type-Related Traits in Cultivated Peanut (Arachis hypogaea L.) under Multi-Environments. PloS one 11, e0166873 (2016)
Pandey, M.K. et al. Identification of QTLs associated with oil content and mapping FAD2 genes and their relative contribution to oil quality in peanut (Arachis hypogaea L.). BMC genetics 15, 133- (2014)
Wang, M.L. et al. Genetic mapping of QTLs controlling fatty acids provided insights into the genetic control of fatty acid synthesis pathway in peanut (Arachis hypogaea L.). PLoS One 10, e0119454 ( 2015)
