# Supplementary material for: The genome of cultivated peanut provides insight into legume karyotypes, polyploid evolution and crop domestication
Source: Nat Genet. 2019 May 1;51(5):865–76. doi: 10.1038/s41588-019-0402-2 (PMC7188672; doi:10.1038/s41588-019-0402-2)
Supplement: Supplementary file 13 — Construction of YX-map with high density of SNP markers. [file 41588_2019_402_MOESM13_ESM.xlsx]

## Sheet: SD16a_YX_map.stat
Supplementary Data Set 16a Statistics of linkag map construction for YX RIL population.
LG	nloc	nind	sum	miss	singleton	noise	miss(%)	singleton(%)	noise(%)	gap_5	gap_5(%)	maxgap	distance	aver. distance
A01	112	267	29904	499	18	113	0.0167	0.0006	0.0038	106	0.955	9.15	115.64	1.03
A02	223	267	59541	0	0	0	0	0	0	222	1	1.63	144.47	0.65
A03	237	267	63279	7	10	31	0.0001	0.0002	0.0005	236	1	2.98	115.59	0.49
A04	274	267	73158	607	50	237	0.0083	0.0007	0.0032	266	0.9744	7.83	156.27	0.57
A05	287	267	76629	3	7	23	0	0.0001	0.0003	286	1	3.71	151.56	0.53
A06	111	267	29637	7	16	48	0.0002	0.0005	0.0016	110	1	3.42	101.38	0.91
A07	191	267	50997	703	13	122	0.0138	0.0003	0.0024	188	0.9895	8.92	147.13	0.77
A08	96	267	25632	381	33	73	0.0149	0.0013	0.0028	95	1	3.93	76.04	0.79
A09	151	267	40317	1557	49	248	0.0386	0.0012	0.0062	145	0.9667	16.77	143.41	0.95
A10	303	267	80901	626	23	227	0.0077	0.0003	0.0028	301	0.9967	16.79	137.22	0.45
B01	264	267	70488	2414	46	193	0.0342	0.0007	0.0027	259	0.9848	7.29	128.07	0.49
B02	499	267	133233	5407	193	352	0.0406	0.0014	0.0026	494	0.992	6.85	189.41	0.38
B03	448	267	119616	3624	10	198	0.0303	0.0001	0.0017	442	0.9888	15.11	181.7	0.41
B04	574	267	153258	1662	82	314	0.0108	0.0005	0.002	564	0.9843	13.13	195.09	0.34
B05	767	267	204789	26	23	41	0.0001	0.0001	0.0002	766	1	3.96	200.44	0.26
B06	115	267	30705	52	34	127	0.0017	0.0011	0.0041	113	0.9912	5.43	104.85	0.91
B07	646	267	172482	462	8	41	0.0027	0	0.0002	645	1	3.68	182.93	0.28
B08	628	267	167676	7623	201	308	0.0455	0.0012	0.0018	622	0.992	8.41	167.98	0.27
B09	762	267	203454	8650	240	350	0.0425	0.0012	0.0017	757	0.9947	9.42	197.69	0.26
B10	495	267	132165	3621	37	269	0.0274	0.0003	0.002	492	0.996	8.25	153.67	0.31
	7183												2990.54	0.55

## Sheet: SD16b_SNP markers and distance
Supplementary Data Set 16b Marker and position of YX linkage map.
>Marker32	A01	0
AAAAAAAAGTCCACATATTCTTGTATAGTGTTAATAAGTTATAGTAGTCCTAGGCTTAACCCACTTTATTTAAAAATTAAAATATAAATTTCTATTTTCCXXXXXXXXXXTAAAAAGTAAAAAATATACTGTAAACCAATGAAGGAGAAGAAGGGATAGATTGTAAGCTATGAGAATCCAAATTGTGTACTCACTCCTTACTTCAATTTC
AAAAAAAAGTCCACATATTCTTGTATAGTGTTAATAAGTTATAGTAGTCCTAGGCTTAACCCACTTTATTTAAAAATTAAAATATAAATTTCTATTTTCCXXXXXXXXXXTAAAAAGTAAAAAATATACTGTAAACCAATGAAGGAGAAAAAGGGATAGATTGTAAGCTATGAGAATCCAAATTGTGTACTCACTCCTTACTTCAATTTC
*
>Marker40	A01	0.645
ATTTCTCCCTAATGATGAAGCACCTCAGTTTTACTGTTTTTTTAAGCTTTCACTTCACCATAGCCGTACCAAAACAAGTTCCCAACTTCCAACGTCCCAAXXXXXXXXXXAAAGTGATACTAAATTGGGGGAAGAAGAGACTAGAGTGATACTAAAGCTTCCTTACCAAATTGGTTAGTGGGCTTTGTAAAGCTCAGTGCGGTGGACGCG
ATTTCTCCCTAATGATGAAGCACCTCAGTTTTACTGTTTTTTTAAGCTTTCACTTCACCATAGCCGTACCAAAACAAGTTCCCAACTTCCAACGTCCCAAXXXXXXXXXXAGAGTGATACTAAATTGGGGGAAGAAGAGACTAGAGTGATACTAAAGCTTCCTTACCAAATTGGTTAGTGGGCTTTGTAAAGCTCAGTGCGGTGGACGCG
*
>Marker53	A01	2.599
AGTCATCCCTCGCATCACCAGTCGCCCCAATGATTTGGAACATTTCATCGATGTTTATCTCAACATTGGATCCAATGTCGAACTGGGGATAGTCCCAAGCXXXXXXXXXXCGTCACCTTTGATCTGGGACATCCCATGGTAACTGTATTTCATCTTTGTGACTAGGGGCTGCATGGAGGATATCAGTCGGTGGGACTGCTGCTCTGGAAT
AGTCATCCCTCGCATCACCAGTCGCCCCAATGATTTGGAACATTTCATCGATGTTTATCTCAACATTGGATCCAATGTCGAACTGGGGCTAGTCCCAAGCXXXXXXXXXXCGTCACCTTTGATCTGGGACATCCCATGGTAACTGTATTTCATCTTTGTGACTAGGGGCTGCATGGAGGATATCAGTCGGTGGGACTGCTGCTCTGGAAT
*
>Marker62	A01	5.171
GTCCGATCCCGTTTTTAGAACCTTGATTTACAGTGTAAACGAGATATACACGTCATACGTGTATAAACGAGATATAGGTCGTACACGCTTATATATAGAAXXXXXXXXXXACTCCTCCTCACCCTTCTCTACCTCATGCTTCGGAATCGTGACATGAATGGGAGGTGGTGTGAGAGGTCAGTCGTCCTGCACGTAGATTTCGTGTACGGA
GTCCGATCCCGTTTTTAGAACCTTGATTTACAGTGTAAACGAGATATACACGTCATACGTGTATAAACGAGATATAGGTCGTACACGCTTATATATAGAAXXXXXXXXXXACTCCTCCTCACCCTTCTCTACCTCATGCTTCGGAATCGTGACATGAATGGGAGGTGGTGTGAGAGGTCAGTCGTCTTGCACGTAGATTTCGTGTACGGA
*
>Marker63	A01	5.553
GATTAGACCCACGGACCTGGTTTGGATCCGGTTCGACCGTTAGATCAAATCTTGAACCGATTTTTTTAAAATTAGTGTCAAAATTCTCGTTTTGATGAGTXXXXXXXXXXAATATAGCCATTTATTGTTTAAGTTATTTTGTCAAAAAAATTTAATTAAACTGTTTACCTAAACTACACCTTATTTTGAGCAGGTAATTAGACTAGTGGA
GATTAGACCCACGGACCTGGTTTGGATCTGGTTCGACCGTTAGATCAAATCTTGAACCGATTTTTTTAAAATTAGTGTCAAAATTCTCGTTTTGATGAGTXXXXXXXXXXAATATAGCCATTTATTGTTTAAGCTATTTTGTCAAAAAAATTTAATTAAACTGTTTACCTAAACTACACCTTATTTTGAGCAGGTAATTAGACTAGTGGA
* *
>Marker89	A01	9.422
GATCGGGTTGGAAAAAGGAAAATTGCTTTGGCAATTGCAGAGTGCTTGTTTGGTAACAGAGATAACCTAATCTCTGTGGATTTGAGCTCGTTGGAAGGCTXXXXXXXXXXTCAGTGTTTATTGTATCCTCTACCGTCTATAATGGCTACAGCCACGGCTTTGTCTCGTATGAGGAAGGGATAAAAATGTTTCCAGAAGAAAGAATTCTCC
GATCGGGTTGGAAAAAGGAAAATTGCTTTGGCAATTGCAGAGTGCTTGTTTGGTAACAGAGATAACCTAATCTCTGTGGATTTGAGCTCGTTGGAAGGCTXXXXXXXXXXTCAGTGTTTATTGTATCCTCTACCGTCTATAATGGCTACAGCCATGGCTTTGTCTCGTATGAGGAAGGGATAAAAATGTTTCCAGAAGAAAGAATTCTCC
*
>Marker873	A01	15.97
AATCTACTATACGCGTGCGCGCACTGTACGCGCACGCGCCCAAACCTACTCTGCCACCCACGCTAGAGCGCACTGCATGCTCACGCGTGGATCTCCAATTXXXXXXXXXXGCTAGAGCGCACTGCATGCTCACGCGTGGATCTCCAATTCTTCTCACTGCGCGCGGACGCGCACATGCCACGTGCGCGCCGATTTAAATGCGCGACTTCC
AATCTACTATACGCGTGCGCGCACTGTACGCGCACGCGCCCAAACCTACTCTGCCACCCACGCTAGAGCGCACTGCATGCTCACGCGTGGATCTCCAATTXXXXXXXXXXGCTAGAGCGCACTGCATGCTCACGCGTGGATCTCCAATTCTTCTCACTGCGCGCGGACGCGCACATGCCGCGTGCGCGCCGATTTAAATGCGCGACTTCC
*
>Marker798	A01	21.269
CCAGCCAATAAAGGGGAAAGCGAGGGGAAGAATGCTCATCCAGGAAAAAGGGGTGGTGACCCTCTACAGCTTGCACTTTGAAAAAATAATTTTTGAAGTCXXXXXXXXXXGCAACTCGACAGTGGTGCAAAACAGATATTTCAAAATCCGAGAAAGGAAGAAAAACACCTAAGCGGGTGATCATACATTCATACATAAAGAAAAAATGAG
CCCGCCAATAAAGGGGAAAGCGAGGGGAAGAATGCTCATCCAGGAAAAAGGGGTGGTGACCCTCTACAGCTTGCACTTTGAAAAAATAATTTTTGAAGTCXXXXXXXXXXGCAACTCGACAGTGGTGCAAAACAGATATTTCAAAATCCGAGAAAGGAAGAAAAACACCCAAGCGGGTGATCATACATTCATACATAAAGAAAAAATGAG
* *
>Marker881	A01	21.837
TTACCGTCCAACACAACATTCAAGTGGGTAAAATTCTTATCCTTGACCTTTACTTTCCCACTTGAATATGGGCTACTGGAGACGGATGGTCAACTTAGAGXXXXXXXXXXATTGCCTGCCACCCGGTTGGAACACTAATGATCAACAAGAAGATGGGTGCAAAAGCAAATTTTGGGACCCCGGAATTCAATCTAGAAATCAATACTCGTG
TTACCGTCCAACACAACATTCAAGTGGGTAAAATTCTTATCCTTGACCTTTACTTTCCCACTTGAATATGGGCTACTGGAGACGGATGGTCAACTTAGAGXXXXXXXXXXATTGCCTGCCACCCGGTTGGAACACTAATGATCAACAAGAAGATGGGTGCAAAAGCAAAGTTTGGGACCCCGGAATTCAATCTAGAAATCAATACTCGTG
*
>Marker1217	A01	26.418
ACCTCCCCACACTTAAAACTTAGCACGGTCCTCCGTGCTATAGGTTAGGCGCAATGGGTGGTCGAGTCCCGAGTGTCCCTCATCTCCAATGTCATCGGTAXXXXXXXXXXGAAGGTCTTCAAAGCGTTGGGTGGCTACTTTTTGTGGTGTAGATGATGTGGTAATGTTGCGTGTTGGTGTGGGTAGTCCAATGTCCTTGGTGAATTCCGG
ACCTCCCCACACTTAAAACTTAGCACGGTCCTCCGTGCTATAGGTTAGGCGCAATGGGTGGTCGAGTCCCGAGTGTCCCTCATCTCCAATGTCATCGGTAXXXXXXXXXXGAAGGTCTTCAAAGCGTTGGGTGGCTACTTTTTGTGGTGTAGATGATGTGGTAGTGTTGCGTGTTGGTGTGGGTAGTCCAATGTCCTTGGTGAATTCCGG
*
>Marker217	A01	32.383
CTTTCTCTTTCGGGAAGCCTCAGCAGCCGAAACCACGACAACCTCAGGCGAGTTCACAGGACCCGGCGAAGCCCGAGCATCGGCCCTCACCCCCGACAAAXXXXXXXXXXAGGATTCAACGGATGCTCGCCGAACAAATGCCACAAAACGCTGGCAATGTCCTTATCCTCCCGAGATAAACCATCATAAGTAAACTTAGTCAAAACCGAC
CTTTCTCTTTCGGGAAGCCTCAGCAGCCGAAACCACGACAACCTCAGGCGAGTTCACAGGACCCGGCGAAGCCCGAGCATCGGCCCTCACCCCCGACAAAXXXXXXXXXXAGGATTCAACGGATGCTCGCCGAACAAATGCCACAAAATGCTGGCAATGTCCTTATCCTCCCGAGATAAACCATCATAAGTAAACTTAGTCAAAACCGAC
*
>Marker162	A01	41.531
TCCATCTCCTTTGTATCATATCGTGATGCACGGCATAGTGCTCTATAAAGATGTGCGAGACAAGCTGACCCCCAACTATAAGTATGGATCCGCTCGAAATXXXXXXXXXXCACTGACAGCCTCTCCATCAATGGGTAGTCCAAATATATGAGCGACATCCTCTAATGTCACTGTAACCTCACCGATCGGCAATACAAAGGTGTGAGTTTC
TCCATCTCCTTTGTATCATATCGTGATGCACGGCATAGTGCTCTATAAAGATGTGCGAGACAAGCTGACCCCCAACTATAAGTATGGATCCGCTCGAAATXXXXXXXXXXCACTGACAGCCTCTCCATCAATGGGTAGTCCAAATATATGAACGACATCCTCTAATGTCACTGTAACCTCACCGATCGGCAATACAAAGGTGTGAGTTTC
*
>Marker134	A01	46.089
CGGCGGTGGTGACGGTGGTTACAGGGGCGGGCGGCGACGGAGAGGCGGAGGAATGGGAAGCTAGCAGTGGTGACAGAAGGGCAGTGATGGGAGAGTGTGAXXXXXXXXXXCGCGTACAGCGCGCTTAAACGTGGATGAGCAAAATGGGAAAGGACGCGTGCGCGTATGGCGCGCGCCCGCGTGCATGGAGTTGGGCTAGGGGCTTAGAGT
CGGCGGTGGTGACGGTGGTTATAGGGGCGGGCGGCGACGGAGAGGCGGAGGAATGGGAAGCTAGCAGTGGTGACAGAAGGGCAGTGATGGGAGAGTGTGAXXXXXXXXXXCGCGTACAGCGCGCTTAAACGTGGATGAGCAAAATGGGAAAGGACGCGTGCGCGTATGGCGCGCGCCCGCGTGCATGGAGTTGGGCTAGGGGCTTAGAGT
*
>Marker2450	A01	50.045
GTTATCTGCCCGTGGAACTGGAACATAAAGCCTACTGGGCAACCAGATTCCTAAACCTGGATGCTAAGTTAGCTGGTGAAAAAAGATTGCTCCAGCTAAAXXXXXXXXXXACAAGAAGTTGTCATCCAGAGTCTTTGAGCTAGGACAAAAAGTTCTGCTCTTCAACTCTAGGCTTAGACTATTTCCAGGAAAACTGAAATCCCGATGGAG
GTTAGCTGCCCGTGGAACTGGAACATAAAGCCTACTGGGCAACCAGATTCCTAAACCTGGATGCTAAGTTAGCTGGTGAAAAAAGATTGCTCCAGCTAAAXXXXXXXXXXACAAGAAGTTGTCATCCAGAGTCTTTGAGCTAGGACAAAAAGTTCTGCTCTTCAACTCTAGGCTTAGACTATTTCCAGGAAAACTGAAATCCCGATGGAG
*
>Marker2422	A01	52.377
TGTGTTCCAGTTCCACTGGCAAGTGACAGGCTTTCCCATTCACAAGCTAGTATGGAGAGGTCCCTATAGGAGTCTTGAATGCTGTTCTATATGTCTACAGXXXXXXXXXXAATGGTTTTTAAATGAATTTTAGGCTTTATGAATTTTGTGATACTTTGATTGGTTGTTTTGATTACTTGTAGGTGAAGAAAAGAAAAAAACAAGAAAGCG
TGTGTTCCAGTTCCACTGGCAAGTGACAGGCTTTCCCATACACAAGCTAGTATGGAGAGGTCCCTATAGGAGTCTTGAATGCTGTTCTATATGTCTACAGXXXXXXXXXXAATGGTTTTTAAATGAATTTTAGGCTTTATGAATTTTGTGATACTTTGATTGGTTGTTTTGATTACTTGTAGGTGAAGAAAAGAAAAAAACAAGAAAGCG
*
>Marker2195	A01	56.434
TAGTACAGGTGTGACTTCCATTGTACTTCCTTATCTCCCAGCAGAAATTTTTGGACATTTTGGTCACCCTGATCAGCCAATCACATCCTGCACCATATTGXXXXXXXXXXAGCTCTGCTGCAATCACATCACAAATTTTAGAGTTGTCAGAAGTAATAATCTAATAAACTAATAATCACAGAACGATGTCGTTGGTCCGGCTGAACCCGT
TAGTACAGGTGTGACTTCCATTGTACTTCCTTATCTCCCAGCAGAAATTTCTGGACATTTTGGTCACCCTGATCAGCCAATCACATCCTGCACCATATTGXXXXXXXXXXAGCTCTGCTGCAATCACATCACAAATTTTAGAGTTGTCAGAAGTAATAATCTAATAAACTAATAATCACAGAACGATGTCGTTGGTCCGGCTGAACCCGT
*
>Marker2236	A01	58.545
TGACCCTAAGAACTTTGTTTTCCAATATTACCACCGGATACATAAATGCCACAAACACATGACTGGGTGAACCTTTTCAGATTGTGACTCAGCTTTGCTAXXXXXXXXXXTTTTGCTTTGGATCACGACTTTAACCACTCAGTCTCAAGCTTTTCACTTGGACCTGCAAGACACAAGCACATGGTTAGGGACAGCTTGATTTAGCTGCTT
TGACCCTAAGAACTTTGTTTTCCAGTATTACCACCGGATACATAAATGCCACAAACACATGACTGGGTGAACCTTTTCAGATTGTGACTCAGCTTTGCTAXXXXXXXXXXCTTTGCTTTGGATCACGACTTTAACCACTCAGTCTCAAGCATTTCACTTGGACCTGCATGACACAAGCACATGGTTAGGGACAGCTTGATTTAGCTGCTT
* * * *
>Marker1927	A01	59.6
GAGAATTTCCACCGACGCGAACACGCAGCTGGCGCACACACATGGATCACAAAAGCAATCGGCGCGGGCGCACGCATGGTGCGCACGCGCAGGAAGCTGCXXXXXXXXXXCAAAAGCAATCGGCGCGGGCGCACGCATGGTGCGCACGCGCAGGAAGCTGCATGTGACCTCATTAAAAGAAATCGTGCCTGGCGATTTCTGAGGCTCAAC
GAGAATTTCCACCGACGCGAACACGTAGCTGGCGCACACACATGGATCACAAAAGCAATCGGCGCGGGCGCACGCATGGTGCGCACGCGCAGGAAGCTGCXXXXXXXXXXCAAAAGCAATCGGCGCGGGCGCACGCATGGTGCGCACGCGCAGGAAGCTGCATGTGACCTCATTAAAAGAAATCGTGCCTGGCGATTTCTGAGGCTCAAC
*
>Marker1940	A01	59.992
AAAAAGCATGTTTTCACATCTAAGCACAACTAAGGAGACAATCACAAAATCATGCTAATTCATTGAATAAATGTGGGTAAAAGGTGTTAAAATATCCTAAXXXXXXXXXXAGGGGGCAGTTATGAAGAAGAGGAGAAAAGAGAGGGCTGCCTCTCAACAAAGCAGGTTGCCCTGTTACTGTCTAGAACGCAACCTATGCAGACGCACAGG
AAAAAGCATGTTTTCACATCTAAGCACAACTAAGGAGACAATCACAAAATCATGCTAATTCATTGAATAAATGTGGGTAAAAGGTGTTAAAATATCCTAAXXXXXXXXXXAGGGGGCTGTTATGAAGAAGAGGAGAAAAGAGAGGGCTGCCTCTCAACAAAGCAGGTTGCCCTGTTACTGTCTAGAACGCAACCTATGCAGACGCACAGG
*
>Marker1410	A01	59.992
TTATATCCCTGCTGATTTCATAATCCTAGACACTGGGAAGGAAGAGGATGAATGCATCATCCTTTAAAGACCCTTCCTAGCCACAGTAGGAGCTGTGATTXXXXXXXXXXAAGGATCTTCCTCTGCAACCATGGAGAGGAAGCAAGAAAAGCTTCTCTCAATACAGAGTTAAACAAAGCCCCCACGTCAAACTCTAAGTTTGGTGTTGGG
TTATATCCCTGCTGATTTCATAATCCTAGACACTGGGAAGGAAGAGGATGAATGCATCATCCTTTAAAGACACTTCCTAGCCACAGTAGGAGCTGTGATTXXXXXXXXXXAAGGATCTTCCTCTGCAACCATGGAGAGGAAGCAAGAAAAGCTTCTCTCAATACAGAGTTAAACAAAGCCCCCACGTCAAACTCTAAGTTTGGTGTTGGG
*
>Marker1420	A01	60.181
ACATTTTGCTAATCTTAATCCTTTCTTATTACCATTCGATTCCGTGATATGTGCGTTAAGTGATTTCAGAGATTACAGGGTGGGAATGGCTTAGAGGATGXXXXXXXXXXGATAAGGGATTTTGCCAAACGACGTACACGCGTGACCCAGGCGTACACGTAATGTGCGCCACATGCAGAAGTTGCAGAAATCGCTCTTTTGGGCTCTTTT
ACATTTTGCTAATCTTAATCCTTTCTTATTACCATTCGATTCCGTGATATGTGCGTTAAGTGATTTCAGAGATTACAGGGTGGGAATGGCTTAGAGGATGXXXXXXXXXXGATAAGGGATTTTGCCAAACGACGTACACACGTGACCCAGGCGTACACGTAATGTGCGCCACATGCAGAAGTTGCAGAAATCGCTCTTTTGGGCTCTTTT
*
>Marker1009	A01	61.443
ACTTATTTGAAAATAAGAAACATGCTCGGCAAATATGATCACTGAAACAGAATACGATAACTGACCTACAGACTCAGACTTATCCACAACAAACGGATAAXXXXXXXXXXGTCAGAGTATCTTTTGCAGGTATTTCCGCCGCGGTGTTTGGTCCTGGTCGACGTATAGCTCTTCCTCTCTGCTGACAACTTGCTCGGAAGTGTTAAAACT
ACTTATTTGAAAATAAGAAACATGCTCGGCAAATATGATCACTGAAACAGAATACGATAACTGACCTACAGACTCAGACTTATCCACAACAAACGGATAAXXXXXXXXXXGTCAGAGTATCTTTTGCAGGTATTTCCGCCGCGGTGTTTGGTCCTGGTCGACGTATAGCTCTTCTTCTCTGCTGACAACTTGCTCGGAAGTGTTAAAACT
*
>Marker1008	A01	62.008
TTTGATAGGTGGGGATTAGACATTCTCGGACCTTTCCCAAAAGTGCCAAGTCAGGTAAAGTTCCTCTTAGTATCAATAGATTACTTCTCTAAGTGGATAGXXXXXXXXXXAGCTCGGTTGAGCATCCACAAACCAACGGATAAATTGAGTCGGCTAACAGAATTATCTTGCAGAGACTAAAGAAAAAGCTTGGCGAGGCAAAAGGCGAGT
TTTGATAGGTGGGGATTAGACATTCTCGGACCTTTCCCAAAAGTGCCAAGTCAGGTAAAGTTCCTCTTAGTATCAATAGATTACTTCTCTAAGTGGATAGXXXXXXXXXXAGCTCGGTTGAGCATTCACAAACCAACGGATAAATTGAGTCGGCTAACAGAATTATCTTGCAGAGACTAAAGAAAAAGCTTGGCGAGGCAAAAGGCGAGT
*
>Marker296	A01	62.956
GAAGAGTAAGTGATTGGGTTTAGGTGATTGATGAGCGGATAATTTGTATGCTTTTTGGCATTGTTTTTAGTATGTTTTTAGTATAATCTAGTTAGTTTTTXXXXXXXXXXGCTACAGAAGCTCAATTGGCGCGCTCTCAAGGGCATTGGAAAGTAGACTTCCTGGTCTTTCCAGCAATATATGATAGTCCATACTTTGCCCAAGATTTGA
GAAGAGTAAGTGATTGGGTTTAGGTGATTGATGAGCGGATAATTTGTATGCTTTTTGGCATTGTTTTTAGTATGTTTTTAGTATAATCTAGTTAGTTTTTXXXXXXXXXXGCTACAGAAGCTCAATTGGCGCGCTCTCAAGGGCATTGGAAAGTAGACTTCCTGGGCTTTCCATCAATATATGATAGTCCATACTTTGCCCAAGATTTGA
* *
>Marker360	A01	63.143
TGTTTTGAGATTGTTCCTTTGTTGAATGGGGTCGTTCCCCTTTTAGCTGAGCACGTTCGAGCCTTAAGTTGTTTTTAACCTCATTGGCTTTTATCATTTCXXXXXXXXXXATAGTTTGTTTGGATGACCTTTTAGCTCCATTACGCTTTGTGCATTTGCTTTTTAAGTAGTGTCTTTTTCAAGACTTTGTATCTTTCAGCAAAGCATTCC
TGTTTTGAGATTGTTCCTTTGTTGAATGGGGTCGTTCCCCTTTTAGCTGAGCACGTTCGAGCCTTAAGTTGTTTTTAACCTCATTGGCTTTTATCATTTCXXXXXXXXXXATAGTTTGTTTGGATGACCTTTTAGCTCCATTACGCTTTGTGCATTTGCTTTTTAGGTAGTGTCTTTTTCAAGACTTTGTATCTTTCAGCAAAGCATTCC
*
>Marker685	A01	63.518
ATTTCAAAACAAATCATCATTATTATCAGTCCACCACCAAGGTACTCAAAATAGAAAGATAATCACAAACATAAGCAAATACAAAGCAAACACACTTAAAXXXXXXXXXXGACAAGAGAGGGAACTTCCGTCCTCAGCTTGCCATCTGAACACATTTTCAAGTTAACACGCAAGCAGGATCGCACCCAGATCTTGCCATCTCGACCATTT
ATTTCAAAACAAATCATCATTATTATCAGTCCACCACCAAGGTACTCAAAATAGAAAGATAATCACAAACATAAGCAAATACAAAGCAAACACACTTGACXXXXXXXXXXGACAAGAGAGGGAACTTCCGTCCTCAGCTTGCCATTTGAACACATTTTCAAGTTAACACGCAAGCAGGATCGCACCCAGATCTTGCCATCTCGACCATTT
* * *
>Marker448	A01	64.388
AAATTAGCATAATTTGCGAGTGTCGCGGTTTATATGTGAATGTATAGTGTACATAAACCGCGACAGGGGTCCAGCGATTTATGCGTGAATTAGCAATGTGXXXXXXXXXXAAGAAAACATAAAATAAATAGCTACGGCTCCTGTTTGTCCTTATCCTCCTCGTGAGAGTCATCCCCAAATGCACCTAGGAGATATGACCCTATAGCAGAG
AAATTAGCATAATTTGCGAGTGTCGCGGTTTATATGTGAATGTGTAGTGTACATAAACCGCGACAGGGGTCCAGCGATTTATGCGTGAATTAGCAATGTGXXXXXXXXXXAAGAAAACATAAAATAAATAGCTACGGCTCCTGTTTGTCCTTATCCTCCTCGTGAGAGTCATCCCCAAATGCACCTAGGAGATATGACCCTATAGCAGAG
*
>Marker678	A01	64.875
GAAAATTGTTGAACAAGTCCAATTAAATCCTTGTTACTAGACTAACAAGGCTTGGTTCGAATTGAAAAAAAAAAGAAGGAAAGGGTAGTGCATGTTTGGTXXXXXXXXXXTCTCTCTCTTCTCTCTAGTTTCGGTCACTTCATATGTCAAGAAGAAGATTGAAGATACAAGCTATCAGAGGTAGAAGCAGAGAAGCTATGAAGAAGCAAG
GAAAATTGTTGAACAAGTCCAATTAAATCCTTGTTACTAGACTAACAAGGCTTGGTTCGAATTGAAAAAAAAAAGAAGGAAAGGGTAGTGCATGTTTGGTXXXXXXXXXXTCTCTCTCTTCTCTCTAGTTTCGGTCACTTCATATGTCAAGAAGAAGATTGAAGATACAAGCTATCAGAGGTAGAAGCAGAGAAGTTATGAAGAAGCAAG
*
>Marker985	A01	65.325
CGTGATCACCGCGGAGAGCTTTACAAAACTCATACAATTAATCTTGAGGTAAGCCACGTTTTGCTCTTCGAATTTTTAGCTATGATTTCGAGTTTCATGAXXXXXXXXXXTGGCTTAGGTTGTGTATGTGTGAATATTGGAGCTTGATTGGTGATATTGAAAAGATTGAAAAGGGATTTGATGGTGAAAAATCTGTTCTTGAAAGTGTTG
CGTGATCACCGCGGAGAGCTTTACAAAACTCATACAATTAATCTTGAGGTAAGCCACGTTTTGCTCTTCGAATTTTCAGCTATGATTTCGAGTTTCATGAXXXXXXXXXXTGGCTTAGGTTGTGTATGTGTGAATATTGGAGCTTGATTGGTGATATTGAAAAGATTGAAAAGGGATTTGATGGTGAAAAATCTGTTCTTGAAAGTGTTG
*
>Marker990	A01	65.811
CCTTAACGAGGACTTCCGAAAGCACCTCACCACAAAGTCGGTTTGAATAATGCATGAGATCCAAACCATAGCCAAGGAATACATAAATGATGAGGAAGTCXXXXXXXXXXATAAATGATGAGGAAGTCAGTCAAGTCGTGGCTGCCAATAAACGGCAGCCCTCCTACAATCAACCCAGGCAACAAGGTAACGAAGAAAGACAGAAGGAGC
CCTTAACGAGGACTTCCGAAAGCACCTCACCACAAAGTCGGTTTGAATAATGCATGAGATCCAAACCGTAGCCAAGGAATACATAAATGATGAGGAAGTCXXXXXXXXXXATAAATGATGAGGAAGTCAGTCAAGTCGTGGCTGCCAATAAACGGCAGCCCTCCTACAATCAACCCAGGCAACAAGGTAACGAAGAAAGACAGAAGGAGC
*
>Marker1015	A01	66.491
AAAAGGAATCAAAACCGAGATTAATTCGATGGGTGCTATTGTTACAAGAATTTGATTTGGAGATCAAGGATAGGAGTGGTTCCCAAAACTTAGTGGCGGAXXXXXXXXXXCCTATTTGTGGAGATGTGGAGCGGACCAAGTAATGCGATGGTGCATACCTCAAATCGAATTCCAAACAATCTTGGATGCTTGCCATTCTTCCGAAGGAGG
AAAAGGAATCAAAACCGAGATTAATTCGATGGGTGCTATTGTTACAAGAATTTGATTTGGAGATCAAGGATAGGAGTGGTTCCCAAAACTTAGTGGCGGAXXXXXXXXXXCCTATTTGTGGAGATGTGGAGCGGACCAAGTAATGCGATGGTGCATACCTCAAATCGAATTCCAAGCAATCTTGGATGCTTGCCATTCTTCCGAAGGAGG
*
>Marker1359	A01	66.872
CTCACTTGCCAGTGGGGTTGGAGCACAGAGCATATTGGGCAATACAGCTCCTGAACTTTGATGCCAAGGCTGCAGAAGAAAAAAGGCTGCTCTAACTAAAXXXXXXXXXXTTGATGAGTTACGAGCATCTGCTTATGACAATGCCAAGCTCTATAAAGAGAAGACCAAGATGTGGCATGACAAGAAGATAGCCACAAGAGCTTTTGAGCC
CTCACTTGCCAGTGGAGTTGGAGCACAGAGCATATTGGGCAATACAGCTCCTGAACTTTGATGCCAAGGCTGCAGAAGAAAAAAGGCTGCTCTAACTAAAXXXXXXXXXXTTGATGAGTTACGAGCATCTGCTTATGACAATGCCAAGCTCTATAAAGAGAAGACCAAGATGTGGCATGACAAGAAGATAGCCACAAGAGCTTTTGAGCC
*
>Marker1560	A01	67.142
CCCTGTGGCTAACTCCATAACGAACCAAAGCAGAATTTATTGCAGAAATGACTGCCCCCATCACTGATTAGTACTCTAGGGGTGCCAAATCTGCTGAAGAXXXXXXXXXXAGATCCCTTGTTGAGGCATGGCATAACTGTGAGGCAGATTACCAGATCTCTGGCAATTGTCACAATTAAGTACAAATGCTCGGGAATCTTTATAGAGGGT
CCCTGTGGCTAACTCCATAACGAACCAAAGCAGAATTTATTGCAGAAATGACTGCCCCCATCACTGATTAGTACTCTAGGGGTGCCAAATCTGCTGAAGAXXXXXXXXXXAGATCCCTTGTTGAGGCATGGCATAACTGTGAGGCAGATTACCAGATCTCTGGCAACTGTCACAATTAAGTACAAATGCTCGGGAATCTTTATAGAGGGT
*
>Marker2421	A01	67.516
AATTTCCTGCAAGCACGCCAGAATGACCTCTTCACCTTCGAGAGATCATAATTTTGCCTAGAGAGGTCCAAATGACATGCTTCCAATAGTGTTAGAAAGCXXXXXXXXXXAATACTCTAATTCCTTCATTTATTCTTCAATGTTTCAAGCTTCTAAGAAGAGAATTAAAATTTCACAAGCCCAAGTCAAGCCACAATTAACAATCAATCA
AATTTCCTGCAAGCACGCCAGAATGACCTCTTCACCTTCGAGAGATCATAATTTTGCCTAGAGAGGTCCAAATGACATGCTTCCAATAGTGTTAGAAAGCXXXXXXXXXXAATACTCTAATTCCTTCATTTATTCTTCAATGTTTCAAGCTTCTAAGAAGAGAATTAAAATTTCACAAGCACAAGTCAAGCCACAATTAACAATCAATCA
*
>Marker2013	A01	67.966
CGTAGAGTGTTTCTCCATCTTGTTGTCTGAAAGTTTTCACCTCAGCTCTCAGCCTATTGATTCTTTGTGGAGGGTAAAATCTCGCAAGGAATTTGTTCACXXXXXXXXXXGGCATGAATTATTGGTTTTAGGATGCTACTGCCACAATTTCTTGGGTTTGGGTTGATGTAGGAGCTTAAGACTCTCCTTTTTTGCCCATCATGATTGACT
CGTAGAGTGTTTCTCCATCTTGTTGTCTGAAAGTTTTCACCTCATCTCTCAGCCTATTGATTCTTTGTGGAGGGTAAAATCTCGCAAGGAATTTGTTCACXXXXXXXXXXGGCATGAATTATTGGTTTTAGGATGCTACTGCCACAATTTCTTGGGTTTGGGTTGATGTAGGAGCTTAAGACTCTCCTTTTTTGCCCATCATGATTGACT
*
>Marker1573	A01	68.415
AATCTTCTTCTTTCTTTTTGGGTATGAAGAGCTCGAGATTACCTCACCAAATCTTACCACTTTTGGTGAAAATCTCAGCCACAACATACTTTTATTTTGTXXXXXXXXXXGGCTTCCAAATGAAAAAAGAAAGGAATTAAAATCAATTATGTTCAATTAAAAATCCACTTCCTTTTCTTTTCTGCCTTGTAACGTGTAGCTCACATTTAA
AATCTTCTTCTTTCTTTTTGGGTATGAAGAGCTCGAGATTACCTCACCAAATCTTACCACTTTTAGTGAAAATCTCAGCCACAACATACTTTTATTTTGTXXXXXXXXXXGGCTTCCAAATGAAAAAAGAAAGGAATTAAAATCAATTATGTTCAATTAAAAATCCACTTCCTTTTCTTTTCTGCCTTGTAACGTGTAGCTCACATTTAA
*
>Marker1890	A01	68.865
TTTTAAGTCTCCTTTCAAGGTTGCCCCTATATTTGTTGTTTTCTCCTGAGCATCCCCGATCTGGACTTCTTCAGTTTCACCTTCAGGTTGCGGACAAAGGXXXXXXXXXXGACTATGATGTAGTCTATGTTTAGTGTCCTTGACCGAGTTCCTTTTCCAAAGGTTGTATGCAGTGAGATGTATCCTAACGGTTGAATTGGGGTGTCTCCG
TTTTAAGTCTCCTTTCAAGGTTGCCCCTATATTTGTTGTTTTCTCCTGAGCATCCCCGATCTGGACTTCTTCAGTTTCACCTTCAGGTTGCGGACAAAGGXXXXXXXXXXGACTATGATGTAGTCTATGTTTAATGTCCTTGACCGAGTTCCTTTTCCAAAGGTTGTATGCAGTGAGATGTATCCTAACGGTTGAATTGGGGTGTCTCCG
*
>Marker1885	A01	69.314
TATATTTTCTAATATTAATCCTCTCTTATTACCATTAGATGCCTTGATATGTATGTTAAGTAATTTCAGAGATTACAGGGCAGGAATGGCTTAGAGGATGXXXXXXXXXXCGCGCGAACGCGTGGATGACGCCTCCGCGTCACTTTGCCGCAATCTGTACGGACCAGATTTCACAATCAATGATTTTTAGGCTATTTCTGACCCAGTTTT
TATATTTGCTAATATTAATCCTCTCTTATTACCATTAGATGCCTTGATATGTATGTTAAGTAATTTCAGAGATTACAGGGCAGGAATGGCTTAGAGGATGXXXXXXXXXXCGCGCGAACGCGTGGATGACGCCTCCGCGTCACTTTGCCGCAATCTGTACGGACCAGATTTCACAATCAATGATTTTTAGGCTATTTCTGACCCAGTTTT
*
>Marker2137	A01	69.502
GAGATATTTCCTGTGAGGAACATATTGATCATCCCGTGGGAGAATGGCTTTGGTGTCCCCAGCTCTGTAGGATACTCCGGCTGCTGAGATGAGATCAGAGXXXXXXXXXXGGAAAAGGTAGGTTGCCCGCGATCTGCACATGTTCCATAATATTCCGGATATGTCGCGATAAATTAAGAGACTGGTCTGTGAGGATACACCATAGTAGAA
GAGATATTTCCTGTGAGGAACATATTGATCATCCCGTGGGAGAATGGCTTTGGTGTCCCCAGCTCTGTAGGATACTCCGGCTGCTGAGATGAGATCAGAGXXXXXXXXXXGGAAAAGGTAGGTTGCCCGCGATCTGCACATGTTCCATAATATTCCGGATATGTCGCGATAAATTAAGAGACTGGTTTGTGAGGATACACCATAGTAGAA
*
>Marker2337	A01	69.502
TATTTTCATTGCAAAGTTTATTTTTGAGTTTTAAAAGCCAAATCTCATACTTCTAAGCCTCCGATCTCACCACTTATGTCTTAAATCATTATGATATGCCXXXXXXXXXXTAACTTGCGAGTGAAGCAAGGGAAAAATGAATGATCAATAAGGATCAAAGATGATTATGCGAGATGCAGAGGATGGCGGTGGAAGTGCTTGTTAAGCCAT
TATTTTCATTGCAAAGTTTATTTTTGAGTTTTAAAAGCCAAATCTCATACTTCTAAGCCTCTGATCTCACCACTTATGTCTTAAATCATTATGATATGCCXXXXXXXXXXTAACTTGCGAGTGAAGCAAGGGAAAAATGAATGATCAATAAGGATCAAAGATGATTATGCGAGATGCAGAGGATGGCGGTGGAAGTGCTTGTTAAGCCAT
*
>Marker1841	A01	69.502
GCTGTCCCTACTACTGCTCTAGCCCGAGATCGGCATCTAGCCGGGGGCTTCTCGTGTACCCAACCACCCCAAGGAATAGTACCCTCCTTGTCATCGTCATXXXXXXXXXXCCCTCCATAACACAACCAATCAGAAGTAGCATCTCCATAGGGATCTCAGAAAAGTGGGTGGTGGGCAAGACGTAGTGAGCAAATACCATCTGCCAAGTCT
GCTGTCCCTACTACTGCTCTAGCCCGAGATCGGCATCTAGCCGGGGGCTTCTCGTGTACCCAACCACCCCAAGGAATAGTACCCTCCTTGTGATCGTCATXXXXXXXXXXCCCTCCATAACACAACCAATCAGAAGTAGCATCTCCATAGGGATCTCAGAAAAGTGGGTGGTGGGCAAGACGTAGTGAGCAAATACCATCTGCCAAGTCT
*
>Marker1493	A01	69.764
TTCCGGAGCCAATCACCCATTCCGACCGATCTCCATAGGTAACACCTGAATAAACTTTGACTCTCTTTTGCTAATTAGGATAGTTTGCATGATTAGGTTTXXXXXXXXXXCCTTCTTGTGTGCAATTGTTCTCTGTCTATGATTGTTATCCTTGATTTGCCTAATTCTATATGTCCAATTATTCCTTGTATTCATGCATTTGTATGATTG
TTCCGGAGCCAATCACCCATTCCGACCGATCTCCATAGGTAACACCTGAATAAACTTTGACTCTCTTTTGCTAATTAGGATAGTTTGCATGATTAGGTTTXXXXXXXXXXCCTTCTTGTGTGCAATTGTTCTCTGTCTATGATTGTGATCCTTGATTTGCCTAATTCTATATGTCCAATTATTCCTTGTATTCATGCATTTGTATGATTG
*
>Marker2173	A01	70.026
AGAAAGTCTCCTTCAAGCCTCAAGTAACATACTGCTATGACCTCTCATTATTCCTTTATCCTTGGCTATTACTTTTTTTCAAAAGCTTTATTTGAGTGTCXXXXXXXXXXGCAGATCCTAGTACAAAGACACCACAGGCATATATTTAAAGGTTTAAGCTATTGGTGTCCAGCCTTATTTCTTTTCATTTCCTTTTGTTCTGCCACTTTT
AGAAAGTCTCCTTCAAGCCTCAAGTAACATACTGCTATGACCTCTCATTATTCCTTTATCCTTGGCTATTACTTTTTTTCAAAAGCTTTATTTGAGTGTCXXXXXXXXXXGCAGATCCTAGTACAAAGACACCACAGGCATATATTTAAAGGTTTAAGCTATTGGTGTCCAGCCTTGTTTCTTTTCATTTCCTTTTGTTCTGCCACTTTT
*
>Marker2243	A01	70.288
CCGCTGAGGCACTTAGGCAGCAGATGAATAACAATAATCATAATGGGGAAAACAGTGGAAATGGGACTCAAGGTCAGATGACGTTGGCGACCTTCCTAAAXXXXXXXXXXTAGGGGACCCGACGTATCATACAGCAAGGTGATGACCCTATCACCTGGGATACCTTTCAAGAGGAATTCTACAAGAAGTACTTTTCGACCTCCGCTAGGA
CCGCTGAGGCACTTAGGCAGCAGATGAATAACAATAATCATAATGGGGAAAATAGTGGAAATGGGACTCAAGGTCAGATGACGTTGGCGACCTTCCTAAAXXXXXXXXXXTAGGGGACCCGACGTATCATACAGCAAGGTGATGACCCTATCACCTGGGATACCTTTCAAGAGGAATTCTACAAGAAGTACTTTTCGACCTCCGCTAGGA
*
>Marker1893	A01	70.475
TAAAATTGTTAATTTTTAATTCTCCTTTATTACCAGTTGATGTCGTGATGTATTTGTTAAGTGTTTTCAGGCTTACAGGGCATCAATGGCTTAAAGGATGXXXXXXXXXXACGCGTATGCATGGATGACGCGTACGCGTGACGAGCGTCACATGCTGCAATTTACAGAAAACGCTAGGGGTAATTTTTGGGCTACTGCTGACCCAGTTTC
TAAAATTGTTAATTTTTAATTCTCCTTTATTACCAGTTGATGTCGTGATGTATTTGTTAAGTGTTTTCAGGCTTACAGGGCATCAATGGCTTAAAGGATGXXXXXXXXXXACGCGTATGCATGGATGACGCGTACGCGTGACGAGCGTCACATGCTGCAATTTACAGAAAACGCTAGGGGTAATTTTTGGGCTACTACTGACCCAGTTTC
*
>Marker1494	A01	70.475
TATAAGGCAGGAATGGCTTAGAGAATGGAGGGGAAGCTTGCAAAAATAGAAGGAACACAAGAAACCAAGGAGATGACCAGCGAACACCGACGCGGACGCAXXXXXXXXXXGCATGGCAGGGAAAACACCAAATGACACGCACGTGTGGATGACGCATACGCGTGACATGCGCGATATGAAGAATTAATAGAAATCGCTGGGGGCGATTTT
TATAAGGCAGGAATGGCTTAGAGAATGGAGGGGAAGCTTGCAAAAATAGAAGGAACACAAGAAACCAAGGAGATGACCAGCGAACACCGACGCGGACGCAXXXXXXXXXXGCATGGCAGGGAAAACACCAAATGACACGCACGTGTGGACGACGCATACGCGTGACATGCGCGATATGAAGAATTAATAGAAATCGCTGGGGGCGATTTT
*
>Marker1554	A01	70.475
ATGATAAAATCAAGAAAGCCTGGCGCTCCGTTTGTCTCTAAGAGCGCTACGTTCTTCTACATAGCACCATAGATGACCAAGAAACGCTCTTATCGTTCTTXXXXXXXXXXCGATGCGTACCTGTGGGTAACGCATACGCGTCGATGTAACATTCCTGAAGAAGCACGCGAACGCATGATTGAAGCGTAGCGTGAAAGTGGCATTTTTGAA
ATGATAAAATCAAGAAAGCCTGGCGCTCCGTTTGTCTCTAAGAGCGCTACGTTCTTCTACATAGCACCATAGATGACCAAGAAACGCTCTTATCGTTCTTXXXXXXXXXXCGATGCGTACCTGTGGGTAACGCATACGCGTCGATGTAACATTCCTGAAGAAGCACGCGAACGCATGATTGAAGCGTAGCGTAAAAGTGGCATTTTTGAA
*
>Marker1872	A01	70.475
ACATCAATATGCCATCTTCGAGACGGATTGCCAACTTCAAACCCTTCTTGGAGTGGTGGATGGTAATGAGAAGAATGTTAATTGGCATCGGAATGGAATGXXXXXXXXXXGCCATCTTCGAGACGGATTGCCAACTTCAAACCCTTCTTGGAGTGGTGGATGGTAATGAGAAGAATGTTAATTGGCATCGGAATGGAATGTTTGTCAAAA
ACATCAATATGCCATCTTCGAGACGGATTGCCAACTTCAAACCCTTATTGGAGTGGTGGATGGTAATGAGAAGAATGTTAATTGGCATCGGAATGGAATGXXXXXXXXXXGCCATCTTCGAGACGGATTGCCAACTTCAAACCCTTATTGGAGTGGTGGATGGTAATGAGAAGAATGTTAATTGGCATCGGAATGGAATGTTTGTCAAAA
* *
>Marker2294	A01	70.475
TTAAATATGCCTTCCGTTCCTACCTCAATTGTACGCCAAATATGGATTGCTATATATCGTTGGAAAGCTCTGAATGTCAGCTTTCCAACGCAACTAGAAGXXXXXXXXXXATTCTTGCTTCTAACCTCACTTTGCATCACGATTCTGCCCTGCCCTTGGCAATAGCAGGGCAGTGTGTGCTGATTGCCTATTCTCCTTTAATTTGGTCAT
TTAAATATGCCTTCCGTTCCTACCTCAATTGTACACCAAATATGGATTGCTATATATCGTTGGAAAGCTCTGAATGTCAGCTTTCCAACGCAACTAGAAGXXXXXXXXXXATTCTTGCTTCTAACCTCACTTTGCATCACGATTCTGCCCTGCCCTTGGCAATAGCAGGGCAGTGTGTGCTGATTGCCTATTCTCCTTTAATTTGGTCAT
*
>Marker1627	A01	70.475
TCACAGTCCGTTCTAGGATTCTTTTTAGCTCTCTGTTAGAGACTTCAGCTTTCCCATTTATCTGTGGATGATACGGGGTAGCCACTTTGTGGCTAATTCCXXXXXXXXXXGGTCTTAGTATCATTAGTGGGTGTAGCAATTGCTTCTACCCACTTAGATACATAGTCCACTGGCACCAGAATGTAAGTGTTTGAGTATGATGGTGGGAAT
TCACAGTCCGTTCTAGGATTCTTTTTAGCTCTCTGTTAGAGACTTCAGCTTGCCCATTTATCTGTGGATGATACGGGGTAGCCACTTTGTGGCTAATTCCXXXXXXXXXXGGTCTTAGTATCATTAGTGGGTGTAGCAATTGCTTCTACCCACTTAGATACATAGTCCACTGGCACCAGAATGTAAGTGTTTGAGTATGATGGTGGGAAT
*
>Marker2428	A01	70.663
AAATCCACTAACCAGATCCTAGCTACCTGACCACCTAGAATCCACTACGAACATGCATCTCTAACTATCCTAAATTGAACAAATTCTGAAAAATGTGAAGXXXXXXXXXXACTGGGCTGTGCGGCGATCGGGTTCCAGTCGTCGTTGGGGCTGTGGCAGAGGAAGGCGAGAGTGTTGGGGTTTGATGAGAGGGGGTGAGGTTCGGGGTGG
AAATCCACTAACCAGATCCTAGCTACCTGACCACCTAGAATCCACTACGAACATGCATCTCTAACTATCCTAAATTGAACAAATTCTGAAAAATGTGAAGXXXXXXXXXXACTGGGCTGTGCGGCGGTCGGGTTCCAGTCGTCGTTGGGGCTGTGGCAGAGGAAGGCGAGAGTGTTGGGGTTTGATGAGAGGGGGTGAGGTTCGGGGTGG
*
>Marker1643	A01	70.85
TCAAATCTCGAGCGAAGTATGGACTATTATACATTTCTAGAAATCCCAAGATGTCTACTTTTCAATGCAATTGAGAGAGTTCCAATTGGGCTTCTGTAGCXXXXXXXXXXTTTCATAAAAACTAATAAAAATATACTAAAAAGTAACTAAAATATACTAAAAACTACCTAAAAATAATGCCAGAAAGCGTATAAATTATCCACTCATCAG
TCAAATCTCGAGCGAAGTATGGACTATTATACATTTCTAGAAATCCCAAGATGTCTACTTTTCAATGCAATTGAGAGAGTTCCAATTGGGCTTCTGTAGCXXXXXXXXXXTTGCATAAAAACTAATAAAAATATACTAAAAAGTAACTAAAATATACTAAAAACTACCTAAAAATAATGCCAGAAAGCGTATAAATTATCCACTCATCAG
*
>Marker2326	A01	71.037
GGGCAACTCAGAAATTTCCTCCAGCATTTTGCCTTTAAGTGAATCACGTGCGAGTATCGGCGCATACGCGCCATGTGCGCGTGCGCGTCTATTGGCTATTXXXXXXXXXXCATTTCTTCCATCCAATATTTGCCTTATGAACCTGAAATTACTCAACAAACACATCATGGCATCAAATAAAATTAAGGTGAATTAAAATCACCAATTTAA
GGGCAACTCAGAAATTTCCTCCAGCATTTTGCCTTTAAGTGAATCACGTGCGAGTATCGGCGCATACGCGCCATGTGCGCGTGCGCGTCTATTGGCTATTXXXXXXXXXXCATTTCTTCCATCCAATATTTGCCTTATGAACCTGAAATTACTCAACAAACACATCATGGCATCGAATAAAATTAAGGTGAATTAAAATCACCAATTTAA
*
>Marker2084	A01	71.224
ATTCTTGTGTACCTGTGTATTTCTGGAGACGATGATAATAGTTGTCATTAGTGCCGACGATATTGAAGAAGCCATGCTTGTTGTCTGCGTACTTTTATATXXXXXXXXXXGTTGTCTGCGTACTTTTATATACTCCTATATACTGTCAGAGATGATGATAATGACTTAGGATACAAATAATGTCATAAACTCTATCTGAATCCAAATCAA
ATTCTTGTGTACCTGTGTATTTCTGGAGACGATGATAATAGTTGTCATTAGTGCCGACGATATTGAAGAAGCCATGCTTGTTGTCTGCGTACTTTTATATXXXXXXXXXXGTTGTCTGCGTACTTTTATATACTCCTATATACTGTCAGAGATGATGATAATGACTTAGGATACAAATAATGTCATCAACTCTATCTGAATCCAAATCAA
*
>Marker2365	A01	71.412
AAATAAACAAATAGAGGAAAAGAGTTAGAGAAGGCTTGATGCCTAACTCTTGACACAACAGCTGAAAAATTTTTATAAAACCCCACGAATTGGGTTAAAGXXXXXXXXXXTGGGCGCCACTACCAAAGACGCTATGGTGTTTTCACAGCTCTCTACAGAAGTCGGAATACACCACTGAAAGACATAGAAGAACCATGGAATCTACCCAAT
AAATAAACAAATAGAGGAAAAGAGTTAGAGAAGGCTTGATGCCTAACTCTTGACACAACAGCTGAAAAATTTTTATAAAACCCCACGAATTGGGTTAAAGXXXXXXXXXXTGGGCGCCACTACCAAAGACCCTATGGTGTTTTCACAGCTCTCTACAGAAGTCGGAATACACCACTGAAAGACATAGAAGAACCATGGAATCTACCCAAT
*
>Marker1559	A01	71.674
TTAAAGAGGTTCTCCATTTTCCATCTAAAGCTAATGAGAAGGATGACTTTTTGAAGGCGGATGAGGACATTCAAATGATAATGTTTGATTGGGACGCAATXXXXXXXXXXGGTTATAGATCAGAAGCATCACATTGGCAACCTGGCATTTCCGTGCCTGATTACACAGCTAGGTCTGAGAGCTAAGGTACTTTGGTAGGATGCGGATAAG
TTAAAGAGGTTCTCTATTTTCCATCTAAAGCTAATGAGAAGGATGACTTTTTGAAGGCGGATGAGGACATTCAAATGATAATGTTTGATTGGGACGCAATXXXXXXXXXXGGTTATAGATCAGAAGCATCACATTGGCAACCTGGCATTTCCGTGCCTGATTACACAGCTAGGTCTGAGAGCTAAGGTACTTTGGTAGGATGCGGATAAG
*
>Marker1833	A01	71.936
TCAAATCTTGGGAAAAGTATGGACTATCATATATTGCTGGAAAGCCCAGGATGTCTATTTTTCAACTCCATTGAGAGCGCGCCAATTGCGCTTCTGTAGCXXXXXXXXXXAAAAACTAATAAAAATATACTAAAAACTAACTAGATCATACTAAAAACATACTAAAAACAATGCCAAAAAGCGTACAAATTATCCGCTCATCATGAGGTG
TCAAATCTTGGGAAAAGTATGGACTATCATATATTGCTGGAAAGCCCAGGATGTCTATTTTTCAACGCCATTGAGAGCGCGCCAATTGCGCTTCTGTAGCXXXXXXXXXXAAAAACTAATAAAAATATACTAAAAACTAACTAGATCATACTAAAAACATACTAAAAACAATGCCAAAAAGCGTACAAATTATCCGCTCATCATGAGGTG
*
>Marker1740	A01	72.198
GAATAGAAAAACACGACCCAAATCCAAAGGCAGCCCAATCCTATAGAGATAAGGGCGTTTCCCTTGAAGATAAGCTGACCTCACCCAAAAGATAAGATAAXXXXXXXXXXCTTGCTAACTTAAGCATTGGAGTCCCTTGTAGGTACCACCACCCTCCAGTGACAAAGGATCAGTAGCATAGCTAGGCAAACAAGTCGGACACAACAGCTC
GAATAGAAAAACACGACCCAAATCCAAAGGCAGCCCAATCCTATAGAGATAAGGGCGTTTCCCTTGAAAATAAGCTGACCTCACCCAAAAGATAAGATAAXXXXXXXXXXCTTGCTAACTTAAGCATTGGAGTCCCTTGTAGGTACCACCACCCTCCAGTGACAAAGGATCAGTAGCATAGCTAGGCAAACAAGTCGGACACAACAGCTC
*
>Marker1741	A01	72.46
GCCAACGTCTGAACCCCGCTAATCTATAAACTTTAGCCTAAGTCCTTGATGAGCGGATATTTTATACGCTTTTTGGCATCATTTTTATATAGTTTTTAGTXXXXXXXXXXAGCTACAGAAGTCCAAATAGAGCATTTTTAATGGCTATGGAAAGCTGACTTCCAGAGCTTTCCAGCAATGATAATAGTTTATACTTTGCTTCAGATTTGA
GCCAACGTCTGAACCCCGCTAATCTATAAACTTTAGCCTAAGTCCTTGATGAGCGGATATTTTATACGCTTTTTGGCATCATTTTTATATAGTTTTTAGTXXXXXXXXXXAGCTACAGAAGTCCAAATAGAGCATTTTTAATGGCTATGGAAAGCTGGCTTCCAGAGCTTTCCAGCAATGATAATAGTTTATACTTTGCTTCAGATTTGA
*
>Marker2330	A01	72.723
ACTGTTCCAATGCAATTGTGTTGGAGCAACATCGCAGCGGTTAAGCAAACCCATGAAAAAAGGGGTAAAGGGCAGTCGAACCCCTAAAGTCGTGAACATGXXXXXXXXXXACCTGGGAGGGTGTGTCCCTCACGTCGGAGTACACCCAAACGTAGTGATCGATGAAGTCGGCTAGTAGTCGCTGAGCCGGGCTCGGGAGAATAGGACGCT
ACTGTTCCAATGCAATTGTGTTGGAGCAACATCGCAGCGGTTAAGCAAACCCATGAAAAAAGGGGTAAAGGGCAGTCGAACCCCTAAAGTCGTGAACATGXXXXXXXXXXACCTAGGAGGGTGTGTCCCTCACGTCGGAGTACACCCAAACGTAGTGATCGATGAAGTCGGCTAGTAGTCGCTGAGCCGGGCTCGGGAGAATAGGACGCT
*
>Marker1878	A01	72.985
TTAACTTGATGATTTTGATTCACCTTTGATTCCACTAGATGCCTTGATGTGTTTGTTAGTGATTTCAGATTGAAAAGGCTAGGAATGGATCAAAGGAGTGXXXXXXXXXXATCACCCCATGGACGCGTATGCGTGCTGTGCGCATACGCGTCGGTGCTGGTTTATGAATTTTTTAATGAAAACGTGACCAACGAATTCTCAATGGTTGTG
TTAACTTGATGATTTTGATTCACCTTTGATTCCACTAGATGCCTTGATGTGTTTGTTAGTGATTTCAGATTGAAAAGGCTAGGAATGGATCAAAGGAGTGXXXXXXXXXXATCACCCCATGGACGCGTATGCGTGCTGTGCGCATACGCGTCGGTGCTGGTTTATGAATTTTTTAATGAGAACGTGACCAACGAATTCTCAATGGTTGTG
*
>Marker2523	A01	73.549
CAATCACAGCTGTGATCCTTAAGGGAAACTCTGTAGCTACCCAGCGAGAAGTTCCCAGTCGGTGTTGTCTCGGCCACAGTGTACTCCGATTGGTGTCTGTXXXXXXXXXXTTTAACACGGAGTTCACACATTCACTAATGTTGGTTGTCATGTGCCCGAACCATCTACCACTATCCTCGTGTTGTGTCCACTTGTCGTATTCCATCCGGT
CAATCACAGCTGTGATCCTTAAGGGAAACTCTGTAGCTACCCAGCGAGAAGTTCCCAGTCGGTGTTGTCTCGGCCACAGTGTACTCCGATTGGTGCCTGTXXXXXXXXXXTTTAACACGGAGTTCACACATTCACTAATGTTGGTTGTCATGTGCCCGAACCATCTACCACTATCCTCGTGTTGTGTCCACTTGTCGTATTCCATCCGGT
*
>Marker1765	A01	73.998
GACTCTTTTTCGGTCGATATAACTGAATGTGGGATCATTTTCTAACTGACTTGAACAGTTAAACTAAATCTTGCATGTGGAAAGTGATCTGCATCATTTAXXXXXXXXXXAAATTGGTTGGTTAACAAAAGAGTGAGGCAGAAAACTCTGAACATACTGTATAGTACATAGTCTCATTTCTATCATGCAATCGGTTGAGTATCTGCCATT
GACTCTTTTTCGGTCGATATAACTGAATGTGGGATCATTTTCTAACTGACTTGAACAGTTAAACTAAATCTTGCATGTGGAAAGTGAGCTGCATCATTTAXXXXXXXXXXAAATTGGTTGGTTAACAAAAGAGTGAGGCAGAAAACTCTGAACATACTGTATAGTACATAGTCTCATTTCTATCATGCAATCGGTTGAGTATCTGCCATT
*
>Marker2036	A01	74.448
CACCTTCACTGGGTTTACCCCTTCTAACAAGGGAATACTATGGTCGTGGCTTTGATTAGGAAGTAAGCCAACCAGTGTTTGAAAAATTTGCCAATAAGATXXXXXXXXXXACTCGAAAACCGACGATATACGTAAGCAAAACGATAGAAGAATATATGTCTATAACTCAAAGGTTATACATGAAAACACTAGTCTTAACCTGCGAAGATA
CACCTTCACTGGGTTTACCCCTTATAACAAGGGAATACTATGGTCGTGGCTTTGATTAGGAAGTAAGCCAACCAGTGTTTGAAAAATTTGCCAATAAGATXXXXXXXXXXACTCGAAAACCGACGATATACGTAAGCAAAACGATAGAAGAATATATGTCTATAACTCAAAGGTTATACATGAAAACACTAGTCTTAACCTGCGAAGATA
*
>Marker2016	A01	74.897
AGCAGTGAGCTTCAACCTGGATGAAGCTATGAAGCACCCACCGGAAGATCACTCTGTCTTCCAATGCGACATTATTGATGAGACTGTGGCAGAAGTCCACXXXXXXXXXXGCTGAGAAGACACAAGAAAGTAATTGGGTAGAGCTTGGCAGATATAGTAGGCATCAGCCCTCAAGTCTGCAAGCACTGGATATTTTTAGAAGAGGGGGCA
AGCAGTGAGCTTCAACCTGGATGAAGCTATGAAGCACCCACCGGAAGATCACTCTGTCTTCCAATGCGACATTATTGATGAGACTATGGCAGAAGTCCACXXXXXXXXXXGCTGAGAAGACACAAGAAAGTAATTGGGTAGAGCTTGGCAGATATAGTAGGCATCAGCCCTCAAGTCTGCAAGCACTGGATATTTTTAGAAGAGGGGGCA
*
>Marker1790	A01	75.346
ACCCTTCTCAAAGATTCTTCCCTCTATTGCAAATCTTGTCCCCAATGCATTCGGTTTGGAAATATTTCTAAGAAGGACAAAATCCCCCAACAAAATATGCXXXXXXXXXXTTGTTTATTCTTTTGTGAGGAACAATATCATTTGTCGTTTTGGCTCGCCAAGAGCAATCATAAGTGACCAAGGATCCCACTTTTGCAACAAAAAAATGGA
ACCCTTCTCAAAGATTCTTCCCTCTATTGCAAATCTTGTCCCCAATGCATTCGGTTTGGAAATATTTCTAAGAAGGACAAAATCCCCCAACAAAATATGTXXXXXXXXXXTTGTTTATTCTTTTGTGAGGAACAATATCATTTGTCGTTTTGGCTCGCCAAGAGCAATCATAAGTGACCAAGGATCCCACTTTTGCAACAAAAAAATGGA
*
>Marker2524	A01	76.215
AGCTTATACCAGAGGTGCTGTGGAGTTATAACACAACACCCCAAACTACAACAAATGAAAGTCCATTCTGACTAGTCTATGGTACAGATTGTATGATACCXXXXXXXXXXAGGTATGACCAAGAACCTTAAAGGAAGGATACTTGGTACTAAGCCAAATGGAAGAAGTTTAGAAACCAACAGGACACGGGAAGCTAGCTGCTAATTAGGA
AGCTTATACCAGAGGTGCTGTGGAGTTATAACACAACACCCCAAACTACAACAAATGAAAGTCCATTCTGACTAGTCTATGGTACAGATTGTATGATACCXXXXXXXXXXAGGTATGACCAAGAACCTTAAAGGAAGGAGACTTGGTACTAAGCCAAATGGAAGAAGTTTAGAAACCAACAGGACACGGGAAGCTAGCTGCTAATTAGGA
*
>Marker2550	A01	77.555
AATTTCTCTATGGAGTGTACTCCGACTTGTCTCACATCTTGTGATCGTCGTCTGAGTTGTTTGTGAGAGGATAGGGGGTGATACCTGCAAAATATTTGGAXXXXXXXXXXCTGGGAGGTAGTTACTTAGTTAAGCGGAAGTTGCCTGTTTTAATCTGTTCCGACCTCTTTTAAGAGGTCGGATACGTGGACAAGGGTGTCGTGCTGGATT
AATTTCTCTATGGAGTGTACTCCGACTTGTCTCACATCTTGTGATCGTCGTCTGAGTTGTTTGTGAGAGGATAGGGGGTGATACCTGCAAAATATTTGGAXXXXXXXXXXCTGGGAGGTAGTTACTTAGTTAAGCGGAAGTTGTCTGTTTTAATCTGTTCCGACCTCTTTTAAGAGGTCGGATACGTGGACAAGGGTGTCGTGCTGGATT
*
>Marker2572	A01	78.692
AAACCAAAGCCTGAGCCCTCATCGTCTCCTCGGTAGCCGCAATCGCACTCTTCGCATCAGCCAACAGCCCCGCCTTCTCCTTCTTTAAAGTAGCAACCTCXXXXXXXXXXGCCACCTCGGTAGATTCAAGTTGCTCTTTCAACTTGGTCACTTCAGCTTGGGACTGGCGAAGCTTCTTGTCCAACAAGCCGACCTGAGCCATCACCGGCT
AAACCAAAGCCTGAGCCCTCATCGTCTCCTCGGTAGCCGCAATCGCACTCTTCGCATCAGCCAACAGCCCCGCCTTCTCCTTCTTTAAAGCAGCAACCTCXXXXXXXXXXGCCACCTCGGTAGATTCAAGTTGCTCTTTCAACTTGGTCACTTCAGCTTGGGACTGGCGAAGCTTCTTGTCCAACAAGCCGACCTGAGCCATCACCGGCT
*
>Marker2576	A01	79.008
CCAGGTGCTCGAGGAAATAACCAAAATAAATAACGCAAAAAGGAATGCGAATTTGAAGATAACGACGGCAATAACAAAAATCAACTGAAGCAAAGAATGAXXXXXXXXXXTTTGTCTCTCTCTTCAGCTGACAGAACAGAAGAGTGAGGTGTCGGAGGCGCAGCCCAACAACAATAACACAATGCTGAAACTTGCTTGCACGCACCCACC
CCAGGTGCTCGAGGAAATAACCAAAATAAATAACGCAAAAAGGAATGCGAATTTGAAGATAACGACGGCAATAACAAAAATCAACTGAAGCAAAGAATGAXXXXXXXXXXTTTGTCTCTCTCTTCAGCTGACAGAACAGAAGAGTGAGGTGTCGGAGGCGCAGCCCAACAGCAATAACACAATGCTGAAACTTGCTTGCACGCACCCACC
*
>Marker2592	A01	79.968
AAACTTCACGGGCTGCGGCTAGTACTCTGATGAGCGGATAATTTATACGCTTTTTGGCATTGTTTTTAGTATATTTTTAGTATGTTTTAGTTAATTTTTAXXXXXXXXXXGCTACAGAAGCCCAATTGGCGCGCTCTTAATTGCGTTGGAAATTAGACGTCCTGAGCTTTCCATCAATATATAATAGTCCATACTTTTCCCAAGAATTGA
AAACTTCGCGGGCTGCGGCTAGTACTCTGATGAGCGGATAATTTATACGCTTTTTGGCATTGTTTTTAGTATATTTTTAGTATGTTTTAGTTAATTTTTAXXXXXXXXXXGCTACAGAAGCCCAATTGGCGCGCTCTTAATTGCGTTGGAAATTAGACGTCCTGAGCTTTCCATCAATATATAATAGTCCATACTTTTCCCAAGAATTGA
*
>Marker2591	A01	80.645
TACCACCTAACCGATCTCCTATGAAAGAGGTCGGGTTCGATGTGAGCCCCTCCCCAAAGAGGTCGGGGTTCGAGATGAGCTGGCAGATAGCACTTATTCAXXXXXXXXXXCTTTACAGGTACCACCCCCCTATTCTTCAAAACATTCAACTCGAACGGTGATTCTCGATCGTGCACAAGTCGAATCGGAGACCACCTTCCATTGACACTT
TACCACCTAACCGATCTCCTATGAAAGAGGTCGGGTTCGATGTGAGCCCCTCCCCAAAGAGGTCGGGGTTCGAGATGAGCTGGCAGATAGCACTTATTCAXXXXXXXXXXCTTTACAGGTACCACCCCCCTATTCTTCAAAACATTCAACTCGAACGGTGATTCTCGATCGTACACAAGTCGAATCGGAGACCACCTTCCATTGACACTT
*
>Marker2608	A01	82.169
CATGTATATTTAAATTTTTACTTGAGATTTATCAACTTCAGTTTTTCTGTCAATGTGCATCACTCATTCTTCATTCAATTCCACCGCTGTATAGTTTTGAXXXXXXXXXXCAGCCTACTATTACAGCACCATAGCCTCCTACTTCATTACCAGCTGCACCACCTTCCGGTTTTCAGGGTCTCATGACTCAAGAGTTAGGGCTCAAGCTTA
CATGTATATTTAAATTTTTACTTGAGATTTATCAACTTCAGTTTTTCTGTCAATGTGCATCACTCATTCTTCATTCAATTCCACCGCTGTATAGTTTTGAXXXXXXXXXXCAGCCTACTATTACAGCACCATAGCCTCCTACCTCATTACCAGCTGCACCACCTTCCGGTTTTCAGGGTCTCATGACTCAAGAGTTAGGGCTCAAGCTTA
*
>Marker2663	A01	88.064
AATAACGTTTGAAACCTTCATCTGTCTTCCAGTACAAATACAAGACCTTTTTAATGTTGGGTCGAAGTCACTACGTCAGGTGGTCCCTCCTCATCCGCACXXXXXXXXXXCACTACGTCAGGTGGTCCCTCCTCATCCGCACGTCCTCTAACATATACTAAAGATGATTCGCCATACAGTGGTAGAAGATCTTTTTTATTATCTGGTTGT
AATAACGTTTGAAACCTTCATCTGTCTCCCAGTACAAATACAAGACCTTTTTAATGTTGGGTCGAAGTCACTACGTCAGGTGGTCCCTCCTCATCCGCACXXXXXXXXXXCACTACGTCAGGTGGTCCCTCCTCATCCGCACGTCCTCTAACATATACTAAAGATGATTCGCCATACAGTGGTAGAAGATCTTTTTTATTATCTGGTTGT
*
>Marker2661	A01	88.453
TGATAAAAAAATCAAACCAAACCGAACCGCAATTTAATTAAACAATTGGATCGGATGACTTTTCTCTCAAAAACCGAACCAAACCGCACAGCGAACACCCXXXXXXXXXXATAACCAACCCAATCATTCATATATTCATTATCTGAAATTCATTCAATCACTTGTGTCATCATACAATGCACACTTCAACTTACCTTTCTTACCTCTTTC
TGATAAAAAAATCAAACCAAACCGAACCGCAGTTTAATTAAACAATTGGATCGGATGACTTTTCTCTCAAAAACCGAACCAAACCGCACAGCGAACACCCXXXXXXXXXXATAACCAACCCAATCATTCATATATTCATTATCTGAAATTCATTCAATCACTTGTGTCATCATACAATGCACACTTCAACTTACCTTTCTTACCTCTTTC
*
>Marker2680	A01	89.514
ATCATTCCTTTGTCGACATTCTTCGATTGATCTTGGCTCAAGATCCTTACTTTCATGTATGATATTTAATGCCACGTTATATGCAAATATTTTATTGACAXXXXXXXXXXCAGAATTTTAGACAACTATAGGTGTCTCTACTATGTATTTTCTAACAGGAATAGTATTTACCTCTTTTCCCTTTCAAAAATTTTTGTCTTTGGAACCGAC
ATCATTCCTTTGTCGACATTCTTCGATTGATCTTGGCTCAAGATCCTTACTTTCATGTATGATATTTAATGCCACGTTATATGCAAATATTTTATTGACAXXXXXXXXXXCAGAATTTTAGACAACTATAGGTGTCTCTACTATGTATTTTCTAACAGGAATAGTATTTACCTCTTTTCCCTTTCAAAAATTTTTGTCTTTGGAACCAAC
*
>Marker2667	A01	89.776
GAAAATTATTGAGCAAGCCTAAAAGCAATGCTCCTATTTGACCCAACAATGGGTTGGTCCGAATTCGAAAGGAAGAAGAATGGAGTGGAGCATGTTTGGTXXXXXXXXXXCTCTTTCTTCTCTCTCTATGTTTCGGTCAGTTTATCTGTCAGGAAAGAAGAAGATGCAAGCTATCAGAGGAAAAAGGAAAAGAAGCTATGAAGAAGCAAG
GAAAATTATTGAGCAAGCCTAAAAGCAATGCTCCTATTTGACCCAACGATGGGTTGGTCCGAATTCGAAAGGAAGAAGAATGGAGTGGAGCATGTTTGGTXXXXXXXXXXCTCTTTCTTCTCTCTCTATGTTTCGGTCAGTTTATCTGTCAGGAAAGAAGAAGATGCAAGCTATCAGAGGAAAAAGGAAAAGAAGCTATGAAGAAGCAAG
*
>Marker2679	A01	90.462
TCTATCTCCTTAGTATCATACCATGATGCATGACATGTGTCTTGTAAAGATGCGCGAGACATGCTGTCCCCAACTGTAAGTGTGGATCCGCTGAAAATCGXXXXXXXXXXCTCACAATGGATTTGCTGCCGAAAATTGCGATGCTCTGACTCTGCAAGAATTCTTGATTGCTATCTGTTCAGCCGCTCACAACTTCTCCATTAATCGGGT
TCTATCTCCTTAGTATCATACCATGATGCATGACATGTGTCTTGTAAAGATGCGCGAGACATGCTGTCCCCAACTGTAAGTGTGGATCCGCTGAAAATCGXXXXXXXXXXCTCACAATGGATTTGCTGCCGAAAATTGCGATGCTCTGACTCTGCAAGAATTCTTGATTGCTATCTGTTCAGCCGCTCACAACTTCTCCATTAATCAGGT
*
>Marker2702	A01	91.738
AAAAATTTTATCGTTCTCAACCTTTTTTTACATACAAAATCGTCCCTAAAGTTTAACTTGGTTTTAAAATCGTCTTTTTTACTTAAATTTTAAATTTATTXXXXXXXXXXAAGGCAGTGGTTATGGTGGTCGCGACATTTGTCACGATGGAGGAGAGGAGAGAGGGGAAGGAGAAGAAGAATGGGTAGCTCGCCGGTGGTTGGGACAATG
AAAAATTTTATCGTCCTCAACCTTTTTTTACATACAAAATCGTCCCTAAAGTTTAACTTGGTTTTAAAATCGTCTTTTTTACTTAAATTTTAAATTTATTXXXXXXXXXXAAGGCAGTGGTTATGGTGGTCGCGACATTTGTCACGATGGAGGAGAGGAGAGAGGGGAAGGAGAAGAAGAATGGGTAGCTCGCCGGTGGTTGGGACAATG
*
>Marker2705	A01	92.188
CGCTTAAAAAGGGTGGCTATATCTTAATATTAGGCTCAACAAGCACGCTTAATAAACGTGGCTATAGTTTGGCAACAGGCACACTTTAAAAGTGTACCCAXXXXXXXXXXTAAAGAGTACCCCAAACAATCATTCTGAAACGCTTTAAAAGCGTGGCGTTATATACACTTTTCGGTACGCTTCTCAAGCATAGCTATAGGTTAAGACCTA
CGCTTAAAAAGGGTGGCTATATCTTAATATTAGGCTCAACAAGCACGCTTAATAAACGTGGCTATAGTTTGGCAACAGGCACACTTTAAAAGTGTACCCAXXXXXXXXXXTAAAGAGTACCCAAAACAATCATTCTGAAACGCTTTAAAAGCGTGGCGTTATATACACTTTTCGGTACGCTTCTCAAGCATAGCTATAGGTTAAGACCTA
*
>Marker2717	A01	92.865
AAACGTGAGTTGATTCTGAGTAGAGGGAGTAAGATGGCTAGTGAGGAGAGTTTTGTTGTGTTGGTTCACCACAGAGGATCCATTAAGAGGAAAACTCGTTXXXXXXXXXXGACCCCAGAGTTGTTGGCAAAGCTGGTTGATGTGGTATCCAGCTCAGGGGGTTCGAACCGGAATACCACCACTTTAGCCACACAAGCCGGTTCTAGTTCC
AAACGTGAGTTGATTCTGAGTAGAGGGAGTAAGATGGCTAGTGAGGAGAGTTTTGTTGTGTTGGTTCACCACAGAGAATCCATTAAGAGGAAAACTCGTTXXXXXXXXXXGACCCCAGAGTTGTTGGCAAAGCTGGTTGATGTGGTATCCAGCTCAGGGGGTTCGAACCGGAATACCACCACTTTAGCCACACAAGCCGGTTCTAGTTCC
*
>Marker2718	A01	93.733
TCTGTGGCTTCTTCAATTATGGATCAATGCCGTTTTTGGAAATTTTATGACGAAACCTGGAGGTAGCAGTACTGACAAGCAACACATTGAAGGTTTTAGAXXXXXXXXXXGGTCCTGTCTGGCTTGATTGTTTACTCTTTCCTAACACTAATGAAGAGAGTGAACTTGAAAATCGAAGTTGGGCGAACCTACTAGCTGTTCAAGTAATTC
TCTGTGGCTTCTTCAATTATGGCTCAATGCCGTTTTTGGAAATTTTATGACGAAACCTGGAGGTAGCAGTACTGACAAGCAACACATTGAAGGTTTTAGAXXXXXXXXXXGGTCCTGTCTGGCTTGATTGTTTACTCTTTCCTAACACTAATGAAGAGAGTGAACTTGAAAATCGAAGTTGGGCGAACCTACTAGCTGTTCAAGTAATTC
*
>Marker2719	A01	93.995
GGTATATTATCGGTGGATGTATCCAATAGAAAGGTTAGCTTGCTACTAAACGCCTTTAATATATTTATTTTGTCTCGTTACGTATATACTAAGCATTATGXXXXXXXXXXATGTTCCCAAAAATTGGAAAAGCTTCAGGGGCTGTTTCACATTTTGGACTAACCCCGATGGAAAGAGATCAGACACATCATCATGTGCTAGTCAATTGCG
GGTACATTATCGGTGGATGTATCCAATAGAAAGGTTAGCTTGCTACTAAACGCCTTTAATATATTTATTTTGTCTCGTTACGTATATACTAAGCATTATGXXXXXXXXXXATGTTCCCAAAAATTGGAAAAGCTTCAGGGGCTGTTTCACATTTTGGACTAACCCCGATGGAAAGAGATCAGACACATCATCATGTGCTAGTCAATTGCG
*
>Marker2724	A01	94.672
CTCATTTTTTCTTTATGTATGAGTGTATGATCACCCGTTTGGGTATTTTTATTCCTTTTTCAGACTTTGAGATGTCTGTTTTGCATCACTGCCGAGTTGCXXXXXXXXXXGACTTTAAAAATTATTTTTTCAAAGTGCAAGCTATAGAGGGTCACTACCCCTTTTTTCTGGATGATAATTCTTCTCCTCGCTTTCCTCTATACTGGCTGG
CTCATTTTTTCTTTATGTATGAGTGTATGATCACCCGTTTGGGTATTTTTATTCCTTTTTCAGACTTTGAGATGTCTGTTTTGCATCACTGTCGAGTTGCXXXXXXXXXXGACTTTAAAAATTATTTTTTCAAAGTGCAAGCTATAGAGGGTCACTACCCCTTTTTTCTGGATGATAATTCTTCTCCTCGCTTTCCTCTATACTGGCTGG
*
>Marker2735	A01	95.453
ATGAATGACATAACCCACTGGACAGGAAGCTTCTATGAGCTGTCCCAGTCCACATGGGAGGTGCAGGTCGTTCCAGCTACCGGGTCGAGAGTTCGGGTGTXXXXXXXXXXAGATTTGGAGCTTGTGGCTAGGCGCGTTTGACTTACTCGTCGAGTCGGAATGTACTTCTCTTTTCGGGAGCTCGTCGGTACCGTTTGTGTTCCCCACGCG
ATGAATGACATAACCCACTGGACAGGAAGCTTCTATGAGCTGTCCCAGTCCACATGGGAGGTGCAGGTCGTTCCAGCTACCGGGTCGAGAGTTCGGGTGTXXXXXXXXXXAGATTTGGAGCTTGTGGCTAGGCGCGTTTGACTTACTCGTCGAGTCGGAATGTACTTCTCTTTTCGGGAGCTCGTCGGTACCGTTCGTGTTCCCCACGCG
*
>Marker2741	A01	95.724
GCGCTTTGATCGCGTGCCTGAGTTAATACTGCAAGTCGTATTGAGATAGCCCGATAGCCCAGGTCAACATTCTTCCCGCTAAGTCGGGTTTCTGGAGTACXXXXXXXXXXCTTAATTCTGCTCCTTGCAGTGCTTTGCTCACAAAATAGATTAGTTGTTGGATCTTTCCTTCTTCTTGCACTAAGACTGCCGCCATCGCTTCATCAGTTA
GTGCTTTGATCGCGTGCCTGAGTTAATACTGCAAGTCGTATTGAGATAGCCCGATAGCCCAGGTCAACATTCTTCCCGCTAAGTCGGGTTTCTGGAGTACXXXXXXXXXXCTTAATTCTGCTCCTTGCAGTGCTTTGCTCACAAAATAGATTAGTTGTTGGATCTTTCCTTCTTCTTGCACTAAGACTGCCGCCATCGCTTCATCAGTTA
*
>Marker2738	A01	95.724
AAGGACTCCCCAATTCGACTCATCTTTAGCATGGGGAAATGCGCCATCAACTCGGCGGAGTACGGTCCTGTGTGGCGTTCTCTCCGGCGAAACTTCGTGAXXXXXXXXXXTCGGCGGAGTACGGTCCTGTGTGGCGTTCTCTCCGGCGAAACTTCGTGACGGAGATGATCACCCCGTTGAGGATAAAGCAGTGCAGCTGGATCCGGAAAT
AAGGACTCCCCAATTCGACTCATCTTTAGCATGGGGAAATGCGCCATCAACTCGGCGGAGTACGGTCCTGTGTGGCGTTCTCTCCGGCGAAACTTCGTGAXXXXXXXXXXTCGGCGGAGTACGGTCCTGTGTGGCGTTCTCTCCGGCGAAACTTCGTGACGGAGATGATCACCCCGTTGAGGATAAAGCAGTGCAGCTGGATCCGAAAAT
*
>Marker2752	A01	96.634
TAAATAAAAACTGGAATGAGTTTTCTATTGAAGATGGTCTTAGAGATGGTCTTAAAACAACTCCAATGGTATAAAAGTGGAGCCCCTCTTCTGACATACAXXXXXXXXXXACCTGTCATAAAAAGTAACTCCACCTAAACTTTTGCGTCATAAACAGTAAATATGAACTAAGACCATCTCCAGTAGGAAACTCATCTCAGTTCCTGTTTA
TAAATAAAAACTGGAATGAGTTTTCTATTGAAGATGGTCTTAAAGATGGTCTTAAAACAACTCCAATGGTATAAAAGTGGAGCCCCTCTTCTGACATACAXXXXXXXXXXACCTGTCATAAAAAGTAACTCCACCTAAACTTTTGCGTCATAAACAGTAAATATGAACTAAGACCATCTCCAGTAGGAAACTCATCTCAGTTCCTGTTTA
*
>Marker2753	A01	97.084
GTTCTCTACCGCTAGGTCGCTGGTTCTGCTGCCGCTGGATTGCTGGTTAATCCTCTTCTTTTATACAATTATATTTTTATCCCTGAGCTTCCTATGTTTAXXXXXXXXXXTTTTATATAATTAACTCCATTAAACATTATTTTATGGACTCTTTACTTGATTTCTAACTTTTATAAAATTATAATTTATCCCCAAGACTATGTTAACTTT
GTTCTCTACCGCTAGGTCGCTGGTTCTGCTGCCGCTGGGTTGCTGGTTAATCCTCTTCTTTTATACAATTATATTTTTATCCCTGAGCTTCCTATGTTTAXXXXXXXXXXTTTTATATAATTAACTCCATTAAACATTATTTTATGGACTCTTTACTTGATTTCTAACTTTTATAAAATTATAATTTATCCCCAAGACTATGTTAACTTT
*
>Marker2757	A01	97.952
TAATGCCATTATGCATGTCCGATATAACCAGCAGACCCGGCTGCGGTGTCACATGCTGACGCAGGTGGGAGAGAAAGAAAGTCCATGACTCAGCATTCTCXXXXXXXXXXACAGTACCAGGCATTGTCAACTGGACTACTAACACCCACCTTGGGAGCTCGTTGTACGACTCATCCCAGTCACCATAGATGAGGGCAACAGCCTTCTGCT
TAATGCCATTATGCATGTCCGATATAACCAGCAGACCCGGCTGCGGTGTCACATGCTGACGCAGGTGGGAGAGAAAGAAAGTCCATGACTTAGCATTCTCXXXXXXXXXXACAGTACCAGGCATTGTCAACTGGACTACTAACACCCACCTTGGGAGCTCGTTGTACGACTCATCCCAGTCACCATAGATGAGGGCAACAGCCTTCTGCT
*
>Marker2754	A01	98.214
AATTTATAATTCGATTTATTAATTTTTCGGTTGAATCAATTCGTTCAGTCCAAATTTGATAACTATAAGTTAGTGTCCCGTTTATGATGACAGTGCATGGXXXXXXXXXXCAGGAGAGCACCGCGTGGAAGTGTGGCTAGTGTCCCCTTTTTTATTTATGGCATAGAGATTAATTATATATAATTAAGTTATTATATAAAATAGATATAT
GATTTATAATTCGATTTATTAATTTTTCGGTTGAATCAATTCGTTCAGTCCAAATTTGATAACTATAAGTTAGTGTCCCGTTTATGATGACAGTGCATGGXXXXXXXXXXCAGGAGAGCACCGCGTGGAAGTGTGGCTAGTGTCCCCTTTTTTATTTATGGCATAGAGATTAATTATATATAATTAAGTTATTATATAAAATAGATATAT
*
>Marker2756	A01	98.401
AAATAATGAGCGAACTCCCGCTGCGACTTCGAATACACTGCATTAACCCAAACCTTCTTCAAGTCCTTATTTTTGAAGTGAGTCATGAAGTTGGTAGCAAXXXXXXXXXXTGCCACAGATACACAAGAAAGAATGACCAAGCCTCCTTCATCTCACCCTTAACAACGGCAAATGCAATAGGTAAGATGTTTGCATTGTCATCTTGAGCAA
AAATAATGAGCGAACTCCTGCTGCGACTTCGAATACACTGCATTAACCCAAACCTTCTTCAAGTCCTTATTTTTGAAGTGAGTCATGAAGTTGGTAGCAAXXXXXXXXXXTGCCACAGATACACAAGAAAGAATGACCAAGCCTCCTTCATCTCACCCTTAACAACGGCAAATGCAATAGGTAAGATGTTTGCATTGTCATCTTGAGCAA
*
>Marker2774	A01	100.63
AATAGGCGTTTATAACACAAAAGTGTCTCCTGAGCCCATTATCTCATCAGTAACAGGTGGGCTGTCAGAGAAGCGGTTGGGATTACTATTATTAAGAAGGXXXXXXXXXXTATAACACAAAAGTGTCTCCTGAGCCCATTATCTCATCAGTAACAGGTGGGCTGTCAGAGAAGCGGTTGGGATTACTATTATTAAGAAGGGGTTGGGGAA
AATAGGCGTTTATAACACAAAAGTGTCTCCTGAGCCCATTATCTCATCAGTAACAGGTGGGCTGTCAGAAAAGCGGTTGGGATTACTATTATTAAGAAGGXXXXXXXXXXTATAACACAAAAGTGTCTCCTGAGCCCATTATCTCATCAGTAACAGGTGGGCTGTCAGAAAAGCGGTTGGGATTACTATTATTAAGAAGGGGTTGGGGAA
* *
>Marker2780	A01	101.545
CCAACAAAGACTACATTCAAACTGTAACAAACAAAATGGATAAATGATCTCCCCGTGACTCTATTATATACGGGTGACTCACTTAGTCACAGGTATGCGAXXXXXXXXXXATATCTTTCTGCTCTTTTCTGTGCAGGTCACAGTGCATGGCGGACGAACATAGTCGCGCTCCTTCGAGCACCAATCAAGCCGAAATCCTGGCAATCAATG
CCAACAAAGACTACATTCAAACTGTAACAAACAAAATGGATAAATGATCTCCCCGTGACTCTATTATATACAGGTGACTCACTTAGTCACAGGTATGCGAXXXXXXXXXXATATCTTTCTGCTCTTTTCTGTGCAGGTCACAGTGCATGGCGGACGAACATAGTCGCGCTCCTTCGAGCACCAATCAAGCCGAAATCCTGGCAATCAATG
*
>Marker2781	A01	102.605
CTGAAAAATAAATTCACGCTAGAAGCGTGGTAGACATATCGGTTCCAAAAACAAAAATCCTCGAAAAAGAAAAGAGGTAAATACTATTCCCGTTGAAAAGXXXXXXXXXXTATCAATGAAATATTTGCATATAATGTGATATTAAATATCATGCATGAAAGTAAGGATCTTGAGCCAACAACAGTCAAAAATTGTCGACAAAGAAATGAT
CTGAAAAATAAATTCACGCTAGAAGCGTGGTAGACATATCGGTTCCAAAAACAAAAATCCTCGAAAAAGAAAAGAGGTAAATACTATTCCCGTTGAAAAGXXXXXXXXXXTATCAATGAAATATTTGCATATAATGTGATATTAAATATCATGCATGAAAGTAAGGATCTTGAGCCAACAACAGTCGAAAATTGTCGACAAAGAAATGAT
*
>Marker2782	A01	103.055
CTCCAGCTATAGAGGAGTCGGATTTCGAGGTCTTGGATTTCTTCCTCTCAGGTTTTGGAGAAGGATGAGTTGGAGGAACAGAGGCAGGGGGAGGAAGAAAXXXXXXXXXXACAATTAGTATACAGGTCAGATAAAAACTAATCGGAAGATATCACAAAAGCAGCCACAAAAAAACAAAAGCTACCTAACTCGGTTTGGACGAAACTCGGA
CTCCAGCTATAGAGGAGTCGGATTTCGAGGTCTTGGATTTCTTCCTCTCAGGTTTTGGAGAAGGATGAGTTGGAGGAACAGAGGCAGGGGGAGGAAGAAAXXXXXXXXXXACAATTAGTATACAGGTCAGATAAAAACTAATCGGAAGATATCACAAAAGCAGCCACAAAAAAACAAAAGCTACCTAACTCGGTTTGGACGAAATTCGGA
*
>Marker2783	A01	103.544
AGAGTCGCACAGTGGAAGCCCAGGATAAATTTACTCTGGCACGGGATGTGAGTGTTTTAACTTTCAAATTTTTTTTGTTAAGTTTTTTTCAACTATTTACXXXXXXXXXXCACTCGACATTGATTTTCTTATGTCGAATGATGGAAGAGGCAGAGACTGGTAGTTTCCAAACACGTTATAGAGCTGACACATACCTTGGACCATGCGGGC
AGAGTCGCACAGTGGAAGCCCAGGATAAATTTACTCTGGCACGGGATGTGAGTGTTTTAACTTTCAAATTTTCTTTGTTAAGTTTTTTTCAACTATTTACXXXXXXXXXXCACTCGACATTGATTTTCTTATGTCGAATGATGGAAGAGGCAGAGACTGGTAGTTTCCAAACACGTTATAGAGCTGACACATACCTTGGACCATGCGGGC
*
>Marker2807	A01	104.084
GGCGCCGAGGAGCTGCTCCACCAACGCCCACGTCTCTGTATGGTACCACCTTCCAAAGTCACGGAGGCACCCCCAACGGGGTTACTGTGTGCGCGTAGGAXXXXXXXXXXTCCTGGCGCCGAGGAGCTGCTCCACCAACGCCCACGTCTCTGTATGGTACCACCTTCCAAAGTCACGGAGGCACCCCCAACGGGGTTACTGTGTGCGCGT
GGCGCCGAGGAGCTGCTCCACCAACGCCCACGTCTCTGTATGGTACCACCTGCCAAAGTCACGGAGGCACCCCCAACGGGGTTACTGTGTGCGCGTAGGAXXXXXXXXXXTCCTGGCGCCGAGGAGCTGCTCCACCAACGCCCACGTCTCTGTATGGTACCACCTGCCAAAGTCACGGAGGCACCCCCAACGGGGTTACTGTGTGCGCGT
* *
>Marker2788	A01	104.835
AAGAATATCATATACATACATACATATATACATACATACATACATACATATAGATAGAGAGAAAGAGAGAGAGTACAGGGAGACAATGAGTTTAGTGTACXXXXXXXXXXATGTGATGTGACTTCTTCAGGTACGTTTTTCTCTCCCAGTCTCTTTCCTTTTAACCGGTTCGTCACCACCAGCAACATCAGCTGCCGCTGCCCAAAGCAC
AAGAATATCATATACATACATACATATATACATACATACATACATACATATAGATAGAGAGAAAGAGAGAGAGTACAGGGAGACAATGAGTTTAGTGTACXXXXXXXXXXATGTGATGTGACTTCTTCAGGTACGTTCTTCTCTCCCAGTCTCTTTCCTTTTAACCGGTTCGTCACCACCAGCAACATCAGCTGCCGCTGCCCAAAGCAC
*
>Marker2799	A01	105.231
AAGAAATAAAACCCCTTTCCCCTTTTTTAGACCAAAAAATTTCCTTATTTGCCTATGGCTGATCAACCTTCTCCAATTCCATCCGAGCTTCTCTGGATAGXXXXXXXXXXTTTCCCCTTTTTTAGACCAAAAAATTTCCTTATTTGCCTATGGCTGATCAACCTTCTCCAATTCCATCCGAGCTTCTCTGGATAGTAACTGAGTTACAAT
AAGAAATAAAACCCCTTTCCCCTTTTTTAGACCAAAAAATTTCCTTATTTGCCTATGGCTGATCAACCTTCTCTAATTCCATCCGAGCTTCTCTGGATAGXXXXXXXXXXTTTCCCCTTTTTTAGACCAAAAAATTTCCTTATTTGCCTATGGCTGATCAACCTTCTCTAATTCCATCCGAGCTTCTCTGGATAGTAACTGAGTTACAAT
* *
>Marker2822	A01	106.089
CAGAACAACAGAGTTTGGAATAGCATTTGGAAATTGAAATTACCTCATAAAATTAAAATTTTTCTATGGAAGAGTCTTCATGAAAATCTTCCGGTGTTGCXXXXXXXXXXAAGACCCTCTTCATAGCGGCGCTGTGTTGGAGCACTTGAAAAACGAAAAATCAGTGTGTTTTTGAGAAGGTAATAAATCCGGCACCAGAGATAGTGAAAA
CAGAACAACAGAGTTTGGAATAGCATTTGGAAATTGAAATTACCTCATAAAATTAAAATTTTTCTATGGAAGAGTCTTCATGAAAATCTTCCGGTGTTGCXXXXXXXXXXAAGACCCTCTTCATAGCGGCGCTGTGTTGGAGCACTTGAAAAACGAAAAATCAGTGTGTTTTTGAGAAGGTAATAAATCCGGCACCAGAGATAGTGAAAG
*
>Marker2843	A01	108.744
GCGTCGCGCCCAGCTGCTCCGTTGAAGAGACAGCGGGATGATCAGGACTTAGAGGGCGCCGTTATTGATATCAATGATGAGGATTGATGGGTTGATGGGTXXXXXXXXXXAAAAAATTGTGAATATAAGAAATTAGGTGGTATGTTAAACTAAACAGCTAAAATAGGATTAGGGTTATTAATTGATTAATTCTTTCTATTAATATTAATT
GCGTCGCGCCCAGCTGCTCCGTTGAAGAGACAGCGGGATGATCAGGACTTAGAGGGCGCCGTTATTGATACCAATGATGAGGATTGATGGGTTGATGGGTXXXXXXXXXXAAAAAATTGTGAATATAAGAAATTAGGTGGTATGTTAAACTAAACAGCTAAAATAGGATTAGGGTTATTAATTGATTAATTCTTTCTATTAATATTAATT
*
>Marker2842	A01	109.006
GTGAAATCTTCTTAGGTTAGATACGTCCAATATCGGAGGGAGGTGCCATGGAGAAATAGTCTGCTGGCTTGTAGGGTTAAAAAACATCTTCAAAACAATCXXXXXXXXXXCACTCACCTTGCGAAGGTATACCGAATACATTACCGATAAGCTCGGCGGTAATGTAAATATCCCCGGCGTCGACCCTCAGAGTGTTTGTCTCCACGTTAA
GTGAAATCTTCTTAGGTTAGATACGTCCAATATCGGAGGGAGGTGCCATGGAGAAATAGTCTGCTGGCTTGTAGGGTTAAAAAACATCTTCAAAACAATCXXXXXXXXXXCACTCACCTTGCGAAGGTATACCGAATACATTACCGATAAGCTCGGCGGTAATGTAAATATCCCCGGCGTCGACCTTCAGAGTGTTTGTCTCCACGTTAA
*
>Marker2841	A01	109.268
CAAATAATATCCAGCATCAACTCCATCCGGTATGATCTGAGTGAATTCTGAGAGAATATTTATCAGGCGATTTTGTATTAAGAACCGTTACATTGATATTXXXXXXXXXXATGCCACATCAGTTAAAGAAAACTTAAAAATTCTCAGATTTGGGTTATAATTTTATCTCACTTATTCGGTTGCATTGGGACCTTGGCGTACGAACGAGCT
CAAATAATATCCAGCATCAACTCCATCCGGTATGATCTGAGTGAATTCTGAGAGAATATTTATCAGGCGATTTTGTATTAAGAACCGTTACATTGATATTXXXXXXXXXXATGCCACATCAGTTAAAGAAAACTTAAAAATTCTCAGATTTGGGTTATAATTTTATCTCACTTGTTCGGTTGCATTGGGACCTTGGCGTACGAACGAGCT
*
>Marker2849	A01	109.719
CACGACCGCAGTGTTAAACTCTACAAAGCTCACAACTTTGTTCCCGAGATAAGCCATGTTTCTCTTCCAATTTTTCCAGCCTTGATTTCAAAAGTTGTAAXXXXXXXXXXTTGAGGGGATTTACAAGCTGAAAATCTGATATTGGAGGTGTTAGAGCCTTGAAAATCGAGGAAGAGTTGAAAATGAGGTGATCCAGGTTGAGCGGAATAT
CACGACCGCAGTGTTAAACTCTACAAAGCTCACAACTTTGTTCCCGAGATAAACCATGTTTCTCTTCCAATTTTTCCAGCCTTGATTTCAAAAGTTGTAAXXXXXXXXXXTTGAGGGGATTTACAAGCTGAAAATCTGATATTGGAGGTGTTAGAGCCTTGAAAATCGAGGAAGAGTTGAAAATGAGGTGATCCAGGTTGAGCGGAATAT
*
>Marker2851	A01	111.763
AAAATCGCGATCCACGTGTTGCATTAATTGAACTCACGTGATTGCATTCGTGCATACGCATTCCTGACTATGCGTACGCATGGCTGTACAAATTACAAACXXXXXXXXXXTGCATGCTTTTTCCTCCTCCTTCAATCCATACTTGCCTTGTAAACCTGAAACCACTTCATCAAACACATCAAGGCATCAAATAGAATTAAAGTTAATTAA
AAAATCGCGATCCACGTGTTGCATTAATTGAACTCACGTGATTGCATTCGTGCATACGCATGCCTGACTATGCGTACGCATGGCTGTACAAATTACAAACXXXXXXXXXXTGCATGCTTTTTCCTCCTCCTTCAATCCATACTTGCCTTGTAAACCTGAAACCACTTCATCAAACACATCAAGGCATCAAATAGAATTAAAGTTAATTAA
*
>Marker2860	A01	112.026
AAGATGCGTATGCATACACCTGTCCGCGTACGCATAGGTCCCTTTTTGGGCAGTATGCGTACGCATACACATGTTCGCGTACGCATACATGCCAAACAGAXXXXXXXXXXCGTTCATTAAACGGCGTAAACTTCATGGATCCAATTTTCATACAAAACAAGTTTGAAACAATTTGGGGGTCCAGAAACCAAGTTATAGCTCGCCAGAGTT
AAGATGCGTATGCATACACCTGTCCGCGTACGCATAGGTCCCTTTTTGGGCAGTATGCGTACGCATACACATGTTCGCGTACGCATACATGCCAAACAGAXXXXXXXXXXCGTTCATTAAACGGCGTAAACTTCATGGATCCAATTTTCATACGAAACAAGTTTGAAACAATTTGGGGGTCCAGAAACCAAGTTATAGCTCGCCAGAGTT
*
>Marker2863	A01	113.086
AATGATATTTCAAGGAGCTCTCTAAGGGAAAGTCTCTCCCCCGTTGCCACAGCAAGCATCTCGGCATCTTTCTTTGTTGCGGACTTCGACTTTGGTGGGGXXXXXXXXXXCAGAATGCCTCTATTCCCAATCTATTGGAAGAATTCCACGATCAAGGCGGTCAGAGGGGGTATAATTCGTGAATTTTTCTATCTGGGGAAAAAGTTTAAA
AATGATATTTCAAGGAGCTCTCTAAGGGAAAGTCTCTCCCCCGTTGCCACAGCAAGCATCTCGGCATCTTTCTTTGTTGCGGACTTCGACTTTGGTGGGGXXXXXXXXXXCAGAATGCCTTTATTCCCAATCTATTGGAAGAATTCCACGATCAAGGCGGTCAGAGGGGGTATAATTCGTGAATTTTTCTATCTGGGGAAAAAGTTTAAA
*
>Marker2870	A01	113.763
GTAGACAAATATTTTCCATTTAAGAATATTCGAGTGTGCGATATATGTTCCCATTGCACCACTTTCTCGCACTAAAATAGGATTCTACAGAAAATTAGAAXXXXXXXXXXAATAAATTGCCTGATGTATTTTCTGATATGAAAAGGATAACTAAATTATATATATCAGCTAAAAATGCTCCAATTCAAATTGATGTCCCAGTCGAACAAA
GTAGACAAATATTTTCCATTTAAGAATATTCGAGTGTGCGATATATGTTCCCATTGCACCACTTTCTCGCACTAAAATAGGATTCTACAGAAAATTAGAAXXXXXXXXXXAATAAATTGCCTGATGTATTTTCTGATATGAAAAGGATAACTAAATTATATATATCAGCTAAAAATGCTCCAATTCAAATTGATGTCCCAATCGAACAAA
*
>Marker2864	A01	114.213
GGAACCACCAAAGAATGCTTTAGGGTGTGGATGGATGGAAAGATAAGGAAAGATACGAAGGAAGTTTGGATGGTGTTATTTTTTTCTGTAATATAATGCAXXXXXXXXXXAGAGTAATTGATGTACTTATGAGTGCAAATATCAAGTCTAAGGTGAATAAGAAGACATATGAAGTTGATCTTTGATGCATGATTTACTGATCTATGAAAA
GGAACCACCAAAGAATGCTTTAGGGTGTGGATGGATGGAAAGATAAGGAAAGATACGAAGGAAGTTTGGATGGTGTTATTTTTTTCTGTAATATAATGCAXXXXXXXXXXGGAGTAATTGATGTACTTATGAGTGCAAATATCAAGTCTAAGGTGAATAAGAAGACATATGAAGTTGATCTTTGATGCATGATTTACTGATCTATGAAAA
*
>Marker2888	A01	114.663
CCTTCGCGCGATTCGCACAAATCAAGGGCACGCGTACGCGTTCCTGACGCTCAAGCGTCACTAGGAAAATTGCGCAACCCAAGCGTACGCGTACGCATCGXXXXXXXXXXAAACCTTTAAGTTTGGTGTTGTCGCTTTGCTTATGGCTTTTCCATGGGACTAAAGGGAGGCGAATCGTATTCACTGAGGAGCATAGCCGGAGGAATGAGA
CCTTCGCGCGATTCGCACAAATCAAGGGCACGCGTACGCGTTCCTGACACTCAAGCGTCACTAGGAAAATTGCGCAACCCAAGCGTACGCGTACGCATCGXXXXXXXXXXAAACCTTTAAGTTTGGTGTTGTCGCTTTGCTTATGGCTTTTCCATGGGACTAAAGGGAGGCGAATCGTATTCACTGAGGAGCATAGCCGGAGGAATGAGA
*
>Marker2907	A01	115.635
CTTGGTGCGAAGTTCTGATTATGTTCCTTTTGGTGAAATTCTCGACCATCATTTCTTTCTATAGCAGCCTTCTTTAAACATTCTTCTGCAATCCTACTCTXXXXXXXXXXAAATTCTCGACCATCATTTCTTTCTATAGCAGCCTTCTTTAAACATTCTTCTGCAATCCTACTCTTGTTTACCAGGTCTGAGAAAACTCTGATCTTCATT
CTTGGTGCGAAGTTCTGATTATGTTCCTTTTGGTGAAATTCTCGACCATCATTTCTTTCTATAGCAGCCTTCTTTAAACATTCTTCTGCAATCATACTCTXXXXXXXXXXAAATTCTCGACCATCATTTCTTTCTATAGCAGCCTTCTTTAAACATTCTTCTGCAATCATACTCTTGTTTACCAGGTCTGAGAAAACTCTGATCTTCATT
* *
>Marker3031	A02	0
GAGCTTTCATTCAAAGAGGTATGTTATAACTCTATTGCTATCTGGGTCCAAGTTCATGTCTTGCCCTTGAAAAAGTTGAACAAAAGTAATGCTGAAAAGAXXXXXXXXXXGGCAGCTATTCTTGAGTGTCATTTAAATATGAGAGGTTATATTATTATTGCTATAATTGTAGAAGGATAGGTCATGATAGGAGAAACTGCAGAGAGGAGA
GAGCTTTCATTCAAAGAGGTATGTTATAACTCTATTGCTATCTGGGTCCAAGTTCATGCCTTGCCCTTGAAAAAGTTGAACAAAAGTAATGCTGAAAAGAXXXXXXXXXXGGCAGCTATTCTTGAGTGTCATTTAAATATGAGAGGTTATATTATTATTGCTATAATTGTAGAAGGATAGGTCATGATAGGAGAAACTGCAGAGAGGAGA
*
>Marker3051	A02	0.449
ATTCAGCCCACGGGTAACCCGATCTTTTCGGTCGAGCTCGTGCACTCGACTCGACCGGTCTACGATCTGGACACCTTCGTTACTAACTGTATCACAGCTGXXXXXXXXXXAGGTGACGCTTTTCTCTCCACTTGAAGTGCTCGGAAGCTCGGCTGCTCCTTCGCCCACACCACCAGCTGAAGACAGGCGGGAACCCACCTCCCCATCTCG
ATTCAGCCCACGGGTAACCCGATCTTTTCGGTCGAGCTCGTGCACTCGACTCGACCGGTCTACGATCTGGACACCTTCGTTACTAACTGTATCACAGCTGXXXXXXXXXXAGGTGACGCTTTCCTCTCCACTTGAAGTGCTCGGAAGCTCGGCTGCTCCTTCGCCCACACCACCAGCTGAAGACAGGCGGGAACCCACCTCCCCATCTCG
*
>Marker3050	A02	0.898
CCACCGAGAAAGGGTCGACCTCATTTTGATCAAAGAGGAAGACATTTCTTCTCAACCAAATTCGCCTAAGTAATAAACCTGCAAAGTCCAATCTCTCCTCXXXXXXXXXXACCGGCTCTTAACAAATTCACAAAAATTTTTTCTGTCCCTTAACGAAAACATAATTTCATTGCCACCCCCAACAATTAATTTTGTGAGATGTTGTCTACG
CCACCGAGAAAGGGTCGACCTCATTTTGATCAAAGAGGAAGACATTTCTTCTCAACCAAATTCGCCTAAGTAATAAACCTGCAAAGTCCAATCTCTCCTCXXXXXXXXXXACCGGCTCTTAACAAATTCACAAAATTTTTTTCTGTCCCTTAACGAAAACATAATTTCATTGCCACCCCCAACAATTAATTTTGTGAGATGTTGTCTACG
*
>Marker2979	A02	1.348
TCTTTACCATTTATCTTTTAACGTTGTTTATTGTGTTAATAACTTAATATGCATATGACTTTAATGAAGTAAGGAGCTAGGTAATACTATTATTTTACTTXXXXXXXXXXCACTCCAAAGTTTGGCCACGTGTAATGGTATGATGATGTGTTGACCAGTGACATGTGGTATGCTGATATGGACGATTGTGTCACGTGTCACAATGCTATT
TCTTTACCATTTATCTTTTAACCTTGTTTATTGTGTTAATAACTTAATATGCATATGACTTTAATGAAGTAAGGAGCTAGGTAATACTATTATTTTACTTXXXXXXXXXXCACTCCAAAGTTTGGCCACGTGTAATGGTATGATGATGTGTTGACCAGTGACATGTGGTATGCTGATATGGACGATTGTGTCACGTGTCACAATGCTATT
*
>Marker3000	A02	1.797
GATCTAAAGCCACTGATTATTGGTGATGAAAGCAATGGCGAGGAAGACACCATATGTGCTGGGGGACCACAAACCCAGTCAACTAAAAGGCAAGCACGCTXXXXXXXXXXGAATTCTCCCAAGCTAGAATAAAATCCTATCAACCTGATGCCACTCAATTGAGGCAAAGTAGATCAATGCAATGGTTGACTTCCACAACAGCGTGTGCTC
GATCCAAAGCCACTGATTATTGGTGATGAAAGCAATGGCGAGGAAGACACCATATGTGCTGGGGGACCACAAACCCAGTCAACTAAAAGGCAAGCACGCTXXXXXXXXXXGAATTCTCCCAAGCTAGAATAAAATCCTATCAACCTGATGCCACTCAATTGAGGCAAAGTAGATCAATGCAATGGTTGACTTCCACAACAGCGTGTGCTC
*
>Marker3372	A02	2.247
TTCGTCCCATGGCATAACAAGCACTTCCACCATCATCCTCCGTCTCTCCATAATCATCTTTGATCCTCATTGATTATTCATTTTCTCTTGTTTCACTCGCXXXXXXXXXXGGCATATCATAATGATTTAAGACATAAATGGTGAGATCGGAGGCTTAAAAGTATGAGATTTGGCTTTTAAAACTCAAAAATCAACTTTGGGTTGAAAACA
TTCGTCCCATGGCATAACAAGCACTTCCACCATCATCCTCCGTCTCTCCATAATCATCTTTGATCCTCATTGATTATTCATTTTCTCTTGTTTCACTCGCXXXXXXXXXXGGCATATCATAATGATTTAAGACATAAATGGTGAGATTGGAGGCTTAAAAGTATGAGATTTGGCTTTTAAAACTCAAAAATCAACTTTGGGTTGAAAACA
*
>Marker3175	A02	2.696
AGCTTCTGGATTAATTTCCAATTTGTGCATAATGATGGATGGATCTATTCCGGGCATATCGGCAGGAGTCCAAGCAAATAAGTCGGCATTCTCACGTAAGXXXXXXXXXXTCTGGTTGTATGGAGTTGACCTGCACCATGTGACTCTTTTTGATGGGCTTCAAGCTTATGTTATAGCATTGCCGAGCTTCATGGAGGTCGCCGTATATGG
AGCTTCTGGATTAATTTCCAATTTGTGCATAATGATGGATGGATCTATTCCGGGCATATCGGCAGGAGTCCAAGCAAATAAGTCGGCATTCTCACGTAAGXXXXXXXXXXTCTGGTTGTATGGAGTTGACCTGCACCATGTGACTCTTTTTGATGGGATTCAAGCTTATGTTATAGCATTGCCGAGCTTCATGGAGGTCGCCGTATATGG
*
>Marker3298	A02	3.146
TGAATGGAGAGAGAGAGGGCGAGGTAGGTGGGGATCCTGTGGGGTCCACAGATCCTGAGGTGTCAAGGAATTCCATCCCTGCACCAAATAGGCATGTAAAXXXXXXXXXXAGCTTTTCTTCTCTGGGCACATTCCTGGCGTGCAGCGCCAGAATGTTGCTTGTTTCTGGCGTTCAGCGCCAGAATGATGCTCTGTTCTGGCGTTGAACGC
TGAATGGAGAGAGAGAGGGCGAGGTAGGTGGGGATCCTGTGGGGTCGACAGATCCTGAGGTGTCAAGGAATTCCATCCCTGCACCAAATAGGCATGTAAAXXXXXXXXXXAGCTTTTCTTCTCTGGGCACATTCCTGGCGTTCAGTGCCAGAATGTTGCTTGTTTCTGGCGTTCAGCGCCAGAATGATGCTCTGTTCTGGCGTTGAACGC
* * *
>Marker3101	A02	3.595
CCTATCCATTTTCGTCACCGGAAAGATGACGTGCATGATTGAACGACGTTATTTTGCTGTTTGCACTTAAATGACGTCATTTTACTCCTCCCCTCTTCTTXXXXXXXXXXCATTTTCTGCAACATGATATTGCTAATTGCCTCGGATTGTAACAAATGCTCCCTTTGCAATTTGATTACTTTTCCATTCACCACGAACTTTATTGTGAGG
CCTATCCATTTTCGTCACCGGAAAGATGACGTGCATGATTGAACGACGTTATTTTGCTGTTTGCACTTAAATGACGTCATTTTACTCCTCCCCTCTTCTTXXXXXXXXXXCATTTTCTGCAACATGATATTGCTAATTGCCTTGGATTGTAACAAATGCTCCCTTTGCAATTTGATTACTTTTCCATTCACCACGAACTTTATTGTGAGG
*
>Marker3087	A02	4.045
TGTTTTGAAAGGAATGGAACATGTTTTTAAAAGGTTAGATAGGGCACTGTGTAATGTTGACTGGAGAACTAAGTTTGAAGAGGCAAAAGTTGACGTGTTAXXXXXXXXXXAAATGAAAACCGTTAGACAGAACTGGAATTACGAGGAGAGCCTTGACAATACTCTCACAACCCTGTCTAGCAATCTCTCTAGGTGGAACAAAAAAGTCTT
TGTTTTGAAAGGAATGGAACATGTTTTTAAAAGGTTAGATAGGGCGCTGTGTAATGTTGACTGGAGAACTAAGTTTGAAGAGGCAAAAGTTGACGTGTTAXXXXXXXXXXAAATGAAAACCGTTAGACAGAACTGGAATTACGAGGAGAGCCTTGACAATACTCTCACAACCCTGTCTAGCAATCTCTCTAGGTGGAACAAAAAAGTCTT
*
>Marker3054	A02	4.494
TCCGCCGTAGTGATTAGATGACCATCACATTCCTCTAGTCAAGGATGCAGCACCTGTCAAAGTGCAACCTTATCGGTATCCACACAGTCAAAAGGCTCAAXXXXXXXXXXTTTTTTAATAGCCATTTGTGATGAATTGTTAGACATATTATTCAGAGCTTGTGTCTTCTTTAAGCTGGATTTACGCTCCGGCTATCACCAAATCTTGGTC
TCCGCCGTAGTGATTAGATGACCATCACATTCCTCTAGTCAAGGATGCAGCACCTGTCAAAGTGCAACCTTATCGGTATCCACACAGTCAAAAGGCTCAAXXXXXXXXXXTTTTTTAATAGCCATTTGTGATGAATTGTTAGACATGTTATTCAGAGCTTGTGTCTTCTTTAAGCTGGATTTACGCTCCGGCTATCACCAAATCTTGGTC
*
>Marker2953	A02	5.169
GCTTGGGGCGGAGCCAGGAGCTGGGGCATAAGAAAGTGGTAGAGGAAAAGGATGAATTTCTGGTGATGAAAGAAGAATTAAGTAAGAGCAAGAATGTTGTXXXXXXXXXXATGGAAACTTGGCTGATTGATGTTACTGCTCGGCTGAAGGAGATGGAGAAGAAGAAGAGTGATGAAATTTTGGATTCGTTTGTAGAGGGTTTTGAAAGGG
GCTTGGGGCGGAGCCAGGAGCTGGGGCATAAGAAAGTGGTAGAGGAAAAGGATGAGTTTCTGGTGATGAAAGAAGAATTAAGTAAGAGCAAGAATGTTGTXXXXXXXXXXATGGAAACTTGGCTGATTGATGTTACTGCTCGGCTGAAGGAGATGGAGAAGAAGAAGAGTGATGAAATTTTGGATTCGTTTGTAGAGGGTTTTGAAAGGG
*
>Marker3369	A02	5.618
ATCGTCTGAAGGAGAGAGTCCTTTGACTAGGTTCGCGTTTGAGAGCCTCCGTCCGACTTGTGTATGTGCAAGAATAGGGGGTGGTACCTGCAAAGACACTXXXXXXXXXXTTTGAATGGGTGTTATCTGCCAGCTAATCTTTACTCCCGACTTCTTTAGAGCAAGTCTTGGTTAGATCCGACTTCTTAAGAGAAGGTCAGTGTCGAATGA
ATCGTCTGAAGGAGAGAGTCCTTTGACTAGGTTCGCATTTGAGAGCCTCCGTCCGACTTGTGTATGTGCAAGAATAGGGGGTGGTACCTGCAAAGACACTXXXXXXXXXXTTTGAATGGGTGTTATCTGCCAGCTAATCTTTACTCCCGACTTCTTTAGAGCAAGTCTTGGTTAGATCCGACTTCTTAAGAGAAGGTCAGTGTCGAATGA
*
>Marker3482	A02	6.068
TCAAATCTCGGGCAAAGTATAAACTATCATATATTGCTGGAAAGCCCAGGATGTCTACTTTTCAATGCAATTGAGAGCGCGCCAATTGGACTTCTGTAGCXXXXXXXXXXTAATGCCAAAAAGCGTATAAATTATCCGCTCATCAGCAAGCCTTGCCAAATACTAGTTGGTATGGTGACATCCCAATGGGGGTCTTGAAGGCTGTCTTGT
TCAAATCTCGGGCAAAGTATAAACTATCATATATTGCTGGAAAGCCCAGGATGTCTACTTTTCAATTCAATTGAGAGCGCGCCAATTGGACTTCTGTAGCXXXXXXXXXXTAATGCCAAAAAGCGTATAAATTATCCGCTCATCAGCAAGCCTTGCCAAATACTAGTTGGTATGGTGACATCCCAATGGGGGTCTTGAAGGCTGTCTTGT
*
>Marker3033	A02	6.517
CTCACCATGGAACAAAGTAGGAACCTACTATGCGAGGAAGATTTGCTTCGAGATGAGGTTGAGCTATCGGCATCCATGGCATTCTCCTTTCACGAGGTCGXXXXXXXXXXGGCATTTTTGTCCAAAAAAATGGAAAGGACGAATTTAATTAGAAATGCAACATTAAAGATGATTCTAAATAAAAAATTAAATGAGAGACGGTTTCGATTC
CTCACCATGGAACAAAGTAGGAACCTACTATGCGAGGAAGATTTGCTTCGAGATGAGGTTGAGCTATCGGCATCCATGGCATTCTCCTTCCACGAGGTCGXXXXXXXXXXGGCATTTTTGTCCAAAAAAATGGAAAGGACGAATTTAATTAGAAATGCAACATTAAAGATGATTCTAAATAAAAAATTAAATGAGAGACGGTTTCGATTC
*
>Marker3300	A02	6.967
ATGAGGTCGCCAAGCAAATGACTGGGCTACTTAAAACCGAGTTCATCAAAGAACTCGAGTACTCGACATGGCTATCCCATGTCGTCCTAGTAAAAAAAGAXXXXXXXXXXCAGATCCTGATGCACCGACCTGACCAGGAGAAGACAACGTTCATAACACTAGGGGGCACCTACTGCTACAAGGTAATGCCGTTTGGACTAAAGAACGCAG
ATGAGGTCGCCAAGCAAATGACTGGGCTACTTAAAACCGAGTTCATCAAAGAACTCGAGTACTCGACATGGCTATCCCATGTCGTCCTAGTAAAAAAAGAXXXXXXXXXXCAGATCCTGATGCACCGACCTGACCAGGAGAAGACAACATTCATAACACTAGGGGGCACCTACTGCTACAAGGTAATGCCGTTTGGACTAAAGAACGCAG
*
>Marker2977	A02	7.416
TGGGTAACACAGACCCTCTAAGCATCACCCCGCCAAAGGAGAAGCTGACATTAGACAATCCCTTCTCTGAAGAGATCACCAATTTTCAAATACCAAAAAAXXXXXXXXXXGACAACACGAAAGTCTAAAAGACTACATGACCCGATTTGCCGAAGCCACTATGGAGATTCCGGACTTAGATCCCGCAGTCCACTTACATGCACTCAAGAC
TGGGTAACACAGACCCTCTAAGCATCACCCCGCCAAAGGAGAAGCTGACATTAGACAATCCCTTCTCTGAAGAGATCACCAATTTTTAAATACCAAAAAAXXXXXXXXXXGACAACACGAAAGTCTAAAAGACTACATGACCCGATTTGCCGAAGCCACTATGGAGATTCCGGACTTAGATCCCGCAGTCCACTTACATGCACTCAAGAC
*
>Marker3032	A02	7.866
AAAGATTATGTAATACTTTAAGACTAAAAAGAGAAAGGAAAGAAGAGGTACAGATACAAATAGAAGATGTAACTGAAGAAGAGGAGAATTTGGCACAATTXXXXXXXXXXAGAAAAGTAAAACGGTCCCAACAATTTCAGGTAAAGGTCAGAGAGTGCAAGATGCGCAAGGAATGAAAAAAACTGTGGAAGGCATGAAAGCTAAGGAGGC
AAAGATTATGTAATACTTTAAGACTAAAAAGAGAAAGGAAAGAAGAGGTACAAATACAAATAGAAGATGTAACTGAAGAAGAGGAGAATTTGGCACAATTXXXXXXXXXXAGAAAAGTAAAACGGTCCCAACAATTTCAGGTAAAGGTCAGAGAGTGCAAGATGCGCAAGGAATGAAAAAAACTGTGGAAGGCATGAAAGCTAAGGAGGC
*
>Marker3176	A02	8.315
ACTTGGTGAGTGTTTGGGCTGAGTATTGATGAAATCCACGTGCTATATGAGGTCTTTTGAGCGTGGAACGCCAACTAGGGGGTCCTCTCTGGGCGTTTGGXXXXXXXXXXCCAACTAGGGGGTCCTCTCTGGGCGTTTGGATGCTGGGCTCTGCTCCTTGGGCGTTGGATGCCAAAAGGGGGCAGAAAGCTGGCGTTGGATGCCAGTTTT
ACTTGGTGAGTGTTTGGGCTGAGTATTGATGAAATCCACGTGCTATATGAGGTCTTTTGAGCGTGGAACGCCAACTAGGGGGTCCTCTCTGGGCGTTTGGXXXXXXXXXXCCAACTAGGGGGTCCTCTCTGGGCGTTTGGATGCTGGGCTCTGCTCCTTGGGCGTTGGATGCCAAAAGGGGGCAGAAAGCTGGCATTGGATGCCAGTTTT
*
>Marker3492	A02	8.99
CTGTGTCGACCAAGATTCGTATGACTAGACCAGTCTCGATTCTTGCCGTAATCACCATTGGCGGTTCTTTCGAGAAGTTGTCACACCAGCAGTCTCTAAGXXXXXXXXXXAACCATGAAAAGCAATGTTATGTCTTATATCCAAAACCCTTGTGATAATCGCAGTAGAGGATCTTGTTTTTCCAAATCCGATCTTTCAGTTGCCTCAGTT
CTGTGTCGACCAAGATTCGTATGACTAGACCAGTCTCGATTCTTGCCGTAATCACCATTGGCGGTTCTTTCGAGAAGTCGTCACACCAGCAGTCTCTAAGXXXXXXXXXXAACCATGAAAAGCAATGTTATGTCTTATATCCAAAACCCTTGTGATAATCGCAGTAGAGGATCTTGTTTTTCCAAATCCGATCTTTCAGTTGCCTCAGTT
*
>Marker3486	A02	9.665
AATCATCTTCGACGATGAAACGTCCAAGTGAGTTGGTGATCCAAGGCTCCCGTCCGACTTGTGTAAGGGAGAATGGGGAGTGTACCTGCAAAGACACTCCXXXXXXXXXXCAGCTAATCTTCGTTCCCGACTTCTTTAGGGTTAGTCGTGGTAAGAACCGACTTCATAGGGAGGAGGTCGGTACAATGTGAAGCTCAACCCTTTTGGGTT
AATCATCTTCGACGATGAAACGTCCAAGTGAGTTGGTGATCCAAGGCTCCCGTCCGACTTGTGTAAGGGAGAATGGGGGGTGTACCTGCAAAGACACTCCXXXXXXXXXXCAGCTAATCTTCGTTCCCGACTTCTTTAGGGTTAGTCGTGGTAAGAACCGACTTCATAGGGAGGAGGTCGGTACAATGTGAAGCTCAACCCTTTTGGGTT
*
>Marker3308	A02	10.114
GCTTCGATATCAAACTACAACAGCCTATGACCTTGTTTTGTGACAGTCAATCAACTCAGCATATAGCTAGTAATCCTATGTTTCATGAGAGAACAAAACAXXXXXXXXXXATGATCTATACACAGCTAGCTTCTTTTTTATTTAAATAAATACTAGAAATACATTAATTTTCAGAATACACATGGATAGAAAGTTAGATGAAAATACGCA
GCTTCGATATCAAACTACAACAGCCTATGACCTTATTTTGTGACAGTCAATCAACTCAGCATATAGCTAGTAATCCTATGTTTCATGAGAGAACAAAACAXXXXXXXXXXATGATCTATACACAGCTAGCTTCTTTTTTATTTAAATAAATACTAGAAATACATTAATTTTCAGAATACACATGGATAGAAAGTTAGATGAAAATACGCA
*
>Marker4287	A02	10.564
AGTTTCAAACCTGAAAATAAAGATTAGAGGCTGCAGAGTGAAACGAATCAGGAGCACACTTTATTCATTCAAGGTCTTGGTTTTTTTTGTCACCATGTCTXXXXXXXXXXGAGAAAAAGAAAAACACGCTCTAAGGATTCTTTTTTTAAAACGAACTTCTCACAAAAAAGTTAATGTAATAGTCGAAGTGGACTTACTCAATTGTTTATT
AGTTTCAAACCTGAAAATAAAGATTAGAGGCTGCAGAGTGAAACGAATCAGGAGCACACTTTATTCATTCAAGGTCTTGGTTTTTTTTGTCACCATGTCTXXXXXXXXXXGAGAAAAAGAAAAACACGCTCTAAGGGTTCTTTTTTTAAAACGAACTTCTCACAAAAAAGTTAATGTAATAGTCGAAGTGGACTTACTCAATTGTTTATT
*
>Marker3332	A02	11.013
CGCGTTCACTGCGGAGAGCTCTACAAAACCCATACAATTAATCTTGAGGTAAGCCACGTTTTGCTCTTCAAAATTCCAGCCTTGTTTTCGAGTTTTATGAXXXXXXXXXXGTGGCTTAGGTTGTGTATATGTGAATATTGGAGCTTGATTAGTGATATTGAAAAGCTTGAAAAGAGTTTGGTGGTGAAAAATCTATTATTAGAGGTGTTG
CGCGTTCACTGCGGAGAGCTCTACAAAACCCATACAATTAATCTTGAGGTAAGCCACGTTTTGCTCTTCAAAATTCCAGCCTTGTTTTCGAGTTTTATGAXXXXXXXXXXGTGGCTTAGGTTGTGTATATGTGAATATTGGAGCTTGATTAGTGATATTGAAAAGCTTGAAAAGAGTTTGGTGGTGAAAAATCTATTATTGGAGGTGTTG
*
>Marker3309	A02	11.463
CCTTATTTTTGAAAACCCTCCCCTTATCACTCCACATTTGGTTCCTTTCCTCAAAAATTCTGGACCCACTTTCCTTGTCAAAACAATCTTCCGTAACAGTXXXXXXXXXXGGAGTTACCGTTCTACCCTTATCTTCTTCACCTTCCTTAGGTCGTGTCATAATTAGCTCAACTACCGGATCCCACATTGTTGCCATTGCCACCATTCCAC
CCTTATTTTTGAAAACCCTCCCCTTATCACTCCACATTTGGTTCCTTTCCTCAAAAATTCTGGACCCACTTTCCTTGTCAAAACAATCTTCCGTAACAGTXXXXXXXXXXGGAGTTACCGTTCTACCCTTATCTTCTTCACCTTCCTTAGGTCGTGTCATAATTAGCTCAACTGCCGGATCCCACATTGTTGCCATTGCCACCATTCCAC
*
>Marker3118	A02	11.912
GTGCTTTGATTGCATTCTGAGGTTCGAACTTTATTTGGAATTGGGACAGTTCGATGGACCATGCTAGCATCCTCCCTGCTAGGTTGGGCTTTTGCAGGACXXXXXXXXXXAATTGGGACAGTTCGATGGACCATGCTAGCATCCTCCCTGCTAGGTTGGGCTTTTGCAGGACCTGCTTGACCGCTTGGTAAGTTCGGACCATAATGGGCT
GTGCTTTGATTGCATTCTGAGGTTCGAACTTTATTTGGAATTGGGACAGTTCGATGGACCATGCTAGCATCCTCCCTGCTAGGTTGGGCTTTTGCAGGACXXXXXXXXXXAATTGGGACAGTTCGATGGACCATGCTAGCATCCTCCCTGCTAGGTTGGGCTTTTGCAGGACCTGCTTGACCGCTTGGTCAGTTCGGACCATAATGGGCT
*
>Marker3269	A02	12.474
AGTTATTGTTTAGGTTTTGTGTATATAATATTTAATGTCCTGTGAAAACTTAGGCTAGATGACCTTAGGATAAGCTGGAACACACGGAAAGGCACAATGCXXXXXXXXXXATTGTATGTATTAGGATTGATTTCAGGTGTGAGATGGATGGTATGTGAATGGTAAGGCAATGAAATAGAGGTGTAAAGAGTTTTGTAAAAAATTGGTTTT
AGTTATTGTTTAGGTTTTGTGTATATAATATTTAATGTCCTGTGAAAACTTAGGCTAGATGACCTTAGGATAAGCTGGAACACACGGAAAGGCACAATGCXXXXXXXXXXATTGTATGTATTAGGATTGATTTCAGGTGTGAGATGGATGGTATGTGAATGGTAAGGCAATGAAATAGAGGTGTAAAGAGTTTTGTAAAAAAATGGTTTT
*
>Marker3399	A02	13.036
GTCCCCATGAAGGTCTAAAATCGTATACACGGATTAAAGATCAATACAAGGATTACTGAAATGACTCATCATGCTTATCCACACAAGTCTGCAGTGAAACXXXXXXXXXXTCCATACATAGATGATGCATGTATGTTAACAAGAAACAAAACTGACTATTCATGAATATAAGAAGAGGAATATACCTCTATTTTAGAATACTAGAAACTC
GTCCCCATGAAGGTCTAAAATCGTATACACGGATTAAAGATCAATACAAGGATTACTGAAATGACTCATCATGCTTATCCACACAAGTCTGCAGTGAAACXXXXXXXXXXTCCATACATAGATGATGCATGTATGTTAACAAGAAACAAAACTGACTATTCATGAATATAAGAAGAGGAATATACCTCTATTTTAGAATACTGGAAACTC
*
>Marker3307	A02	13.598
AAAAAAGATTGCAGATGTTGTTGGATTCTGACTACCCTGCACTCGAAATGGATTTTCTGGAGTTACAAAAGCCCAATTGATGCGCTCTTAATTGCGTTGAXXXXXXXXXXTGGAGTTAAACACCCAAACTGGCATAAAAGCTGGCGTTTAACACCAAAAAAAGTATCTACACACGAAAGCTTCAATGCTCAGCCTAAGCACACACTAAGT
AAAAAAGATTGCAGATGCTGTTGGATTCTGACTACCCTGCACTCGAAATGGATTTTCTGGAGTTACAAAAGCCCAATTGATGCGCTCTTAATTGCGTTGAXXXXXXXXXXTGGAGTTAAACACCCAAACTGGCATAAAAGCTGGCGTTTAACACCAAGAAAAGTATCTACACACGAAAGCTTCAATGCTCAGCCTAAGCACACACTAAGT
* *
>Marker3393	A02	14.159
GTGTTTACACATGGTCAACTTTATGTTGCGCTCTTTCGGGTTAGCATGCATTTTGGACTGAAAATATTATCTGTTGGTTCTAACAGCATAGTTTCAGATCXXXXXXXXXXAACTAGTAAGACCCATAATTAGGAGTAAAAGTGGATTGAGTTGAGATGAGCTTCGGCTTTGATGAGTCTTTCTTATATTAAAAATAGATGATCTAAACCT
GTGTTTACACATGGTCAACTTTATGTTGCGCTCTTTCGGGTTAGCATGCATTTTGGACTGAAAATATTATCTGTTGGTTCTAACAGCATAGTTTCAGATCXXXXXXXXXXAACTAGTAAGACCCATAATTAGGAGTAAAAGTGGATTGAGTTGAGCTGAGCTTCGGCTTTGATGAGTCTTTCTTATATTAAAAATAGATGATCTAAACCT
*
>Marker3113	A02	14.721
TGTTTTCATCCCAAAGTTGATTTTTGAGTTTTCAAAGCCAAATCTCATACTTCTAAGCCTCCAATCTCACCATTTATGTCTTAAATCATTATGACATGCCXXXXXXXXXXTAACTTGCGAGTGAAGCAAGGGAAAAATGAATGATCAATGAGGATCAAAGATGAATATGTGAGATGCGGAGGATGGTGGTGGAAGTGCTTGTTATGTCAT
TGTTTTCATCCCAAAGTTGATTTTTGAGTTTTCAAAGCCAAATCTCATACTTCTAAGCCTCCAATCTCACCATTTATGTCTTAAATCATTATGACATGCCXXXXXXXXXXTAACTTGCGAGTGAAGCAAGGGAAAAATGAATGATCAATGAGGATCAAAGATGAATATGTGAGATGCGGAGGATGGTGGTGGAAGTGCTTGTTATGCCAT
*
>Marker3386	A02	15.471
TTGTTTGGGTAGTCCTTAAGAGACAGAATATAGTTAAATGGTTTAGGGATAGGTCTGTAGGAGGAATTTAGAACTCTATTTGCTTGTGCAAGGTTGTTATXXXXXXXXXXCTAATGTGCTGTGTATCACGTTAAGCTGATCTAATTACTAAACCAAAAAAACCAGTATCTTGCTGAATTTTTTTTAAGCATGATTTTTTTTATTCTTCAA
TTGTTTGGGTAGTCCTGAAGAGACAGAATATAGTTAAATGGTTTAGGGATAGGTCTGTAGGAGGAATTTAGAACTCTATTTGCTTGTGCAAGGTTGTTATXXXXXXXXXXCTAATGTGCTGTGTATCACGTTAAGCTGATCTAATTACTAAACCAAAAAAACCAGTATCTTGCTGAATTTTTTTTAAGCATGATTTTTTTTATTCTTCAA
*
>Marker3210	A02	16.033
AGGTCCAAAAGGAATCAAAAAAGCCCAATCTAAAGATTCATCTTCGCTTCCCACCGACCTCCTTGGAAGAGGTCGGATTCAACACACACTCCTTCACGAAXXXXXXXXXXAGTATCTTTACAGATACCACCCCCCATTCCTTCATACACACGAGTCAGGCGGCGGCTCCCAGACGCAAACCATGTCGGAGACCACCTCGCCCATACGTTT
AGGTCCAAAAGGAATCAAAAAAGCCCAATCTAAAGATTCATCTTCGCTTCCCACCGACCTCCTTGGAAGAGGTCGGATTCAACACACACTCCTTCACGAAXXXXXXXXXXAGTATCTTTACAGGTACCACCCCCCATTCCTTCATACACACGAGTCAGGCGGCGGCTCCCAGACGCAAACCATGTCGGAGACCACCTCGCCCATACGTTT
*
>Marker4348	A02	16.595
ATAGACTCATCGCACACAAAACAAATAAACAATCACATACACAGGCATATACACAGAGGGAGAGATATAAGGGAGTGAAGGAGTCGCGGGGAAGAATAAAXXXXXXXXXXGGAGTAGCAGGTCGCGCGGAGGAGGAAGGCATTGCTGCTTGTGCTGCCGCCTTGCCTCCATCACTGCTGGAATTTCATTGCTATCATTGTGGGTTTATCG
ATAGACTCATCGCACACAAAACAAATAAACAATCACATACACAGGCATATACACAGAGGGAGAGATATAAGGGAGTGAAGGAGTCGCGGGGAAGAAGAAAXXXXXXXXXXGGAGTAGCAGGTCGCGCGGAGGAGGAAGGCATTGCTGCTTGTGCTGCCGCCTTGCCTCCATCACTGCTGGAATTTCATTGCTATCATTGTGGGTTTATCG
*
>Marker4738	A02	17.345
TGTTAGCAGTGAAAGTGGACTCATGAGAGCTCGAAAAGATGTAGTGGGACATGATCTGTGATCACATGCGAGCCTCCAAGGTGAGATCTTGGTCGGAGATXXXXXXXXXXAGACAGGTACTTACTTTTGGCGCACATAGACTAACTGAAGGGTAGGCGAGTGGTAGTTGGCGTAGAATTTAACTACCCAAGAGAGATTAGCTTGTCACGA
TGTCAGCAGTGAAAGTGGACTCATGAGAGCTCGAAAAGATGTAGTGGGACATGATCTGTGATCACATGCGAGCCTCCAAGGTGAGATCTTGGTCGGAGATXXXXXXXXXXAGACAGGTACTTACTTTTGGCGCACATAGACTAACTGAAGGGTAGGCGAGTGGTAGTTGGCGTAGAATTTAACTACCCAAGAGAGATTAGCTTGTCACGA
*
>Marker4732	A02	17.906
GGAAAGACCAGAAATCGCCCCCAGCGTTTTCACTTTAATGAGGTCATGTGAGAGTAATGAGGCGTACGCATGGGTTACGCGTACGCATCGCTTGACATTTXXXXXXXXXXTCATCCCTTTGATCCATTTCTAGCCTTTTCAACCTGAATTCACTAACAAACACATCAAGGCATCTAGTGGAATCAAAAGTGAATTAAAATTAGCAATTAA
GGAAAGCCCAGAAATCGCCCCCAGCGTTTTCACTTTAATGAGGTCATGTGAGAGTAATGAGGCGTACGCATGGGTTACGCGTACGCATCGCTTGACATTTXXXXXXXXXXTCATCCCTTTGATCCATTTCTAGCCTTTTCAACCTGAATTCACTAACAAACACATCAAGGCATCTAGTGGAATCAAAAGTGAATTAAAATTAGCAATTAA
*
>Marker4072	A02	18.468
ACTTGTTGTGTGCTTGGGCTGAACATTGAAGCTTTCATGTGTAGAGACTTTTATTGGAGTTAAACGCCAGCTTTTGTGCCAGTTTGGGCGTTTAACTCCCXXXXXXXXXXACGCCAGCTTTTGTGCCAGTTTGGGCGTTTAACTCCCACTTCTGTGCCAGTTCCGGCGTTAAACGCTGCGAATTCTTGAGCTGATTTGGAACGCCGGTTT
ACTTGTTGTGTGCTTGGGCTGAACATTGAAGCTTTCATGTGTAGAGACTTTTATTGGAGTTAAACGCCAGCTTTTGTGCCAGTTTGGGCGTTTAACTCCCXXXXXXXXXXACGCCAGCTTTTGTGCCAGTTTGGGCGTTTAACTCCCACTTCTGTGCCAGTTCCGGCGTTAAACGCTGGGAATTCTTGAGCTGATTTGGAACGCCGGTTT
*
>Marker4853	A02	19.03
TCCGAGCTTCATATTGGAGGTCGAACTCTGACAGCTCGACTGCCCATTGTAGAATTTTACCTGCTAAATCTGTTTTCCGCAATATTCCTTTTAAGGGCTGXXXXXXXXXXCATTCTCGTCTTCTTTGACTAGTGCTGAGGCTATTGCCCGGCTTCCTACTGCGAGATATAATATGAGTGGTTTTCCTTCTCGTGGTCAAGATAGGATAGG
TCCGAGCTTCATATTGGAGGTCGAACTCTGACAGCTCGACTGCCCATTGTAGAATTTTACCTGCTAAATCTGTTTTCCGCAATATTCCTTTTAAGGGCTGXXXXXXXXXXCATTCTCGTCTTCTCTGACTAGTGCTGAGGCTATTGCCCGGCTTCCTACTGCGAGATATAATATGAGTGGTTTTCCTTCTCGTGGTCAAGATAGGATAGG
*
>Marker3470	A02	19.592
TCAAATCTTGGGTAAAGTATGGACTATCATATATTGATGGAAAGCCCAGCATGTCTACTTTCCAACGCCGTTGAGAGCGCGCCAATTGGGCTTCTGTAGCXXXXXXXXXXACTATATCATACCAAAAACATACTAAAAACAATGCCAAAAAGCATACAAATTATCCGCTCATCATGCATCTAGAGTCTTCGTGGTATAAGCTAGGATTAT
TCAAATCTTGGGTAAAGTATGGACTATCATATATTGCTGGAAAGCCCAGCATGTCTACTTTCCAACGCCGTTGAGAGCGCGCCAATTGGGCTTCTGTAGCXXXXXXXXXXACTATATCATACCAAAAACATACTAAAAACAATGCCAAAAAGCATACAAATTATCCGCTCATCATGCATCTAGAGTCTTCGTGGTATAAGCTAGGATTAT
*
>Marker4562	A02	20.154
AAACAGGCGTTCCAAGTCAGCTCAAGAATTATAGCGTAAAACGCCAGAACTGGCACAAGAACGGGAGTTAAACGCCCAAACTGGCACAAAAGCTAGTGTTXXXXXXXXXXGGGAGTTAAACGCCCAAACTGGCACAAAAGCTAGTGTTTAACTCCAAGAAAAGTCTCTACACAAAAATGCTTCAATGCTCAGCCCAAGCACACACCAAGT
AAACAGGCGTTCCAAGTCAGCTCAAGAATTATAGCGTAAAACGCCAGAACTGGCACAAGAACGGGAGTTAAACACCCAAACTGGCACAAAAGCTAGTGTTXXXXXXXXXXGGGAGTTAAACACCCAAACTGGCACAAAAGCTAGTCTTTAACTCCAAGAAAAGTCTCTACACAAAAATGCTTCAATGCTCAGCCCAAGCACACACCAAGT
* * *
>Marker4731	A02	20.828
CTCTATATCAAAAAGAAAGTGAGTCGGGCACTATATACCAGGAGGTTTCCATTTATAAATGTGATCAAAAGTGACATTCCTATATGAATGTGTCGGGTTGXXXXXXXXXXTTTACTTGTATTTGTGACTGAAATTGGTTGGATTATGGTGAATTGGATGTTGATTGAGATGTTTAGACCTGAGGTCATGATTGATTATGTGATGGATTGG
CTCTATATCAAAAAGAAAGTGAGTCGGGCACTATATACCAGGAGGTTTCCATTTATAAATGTGATCAAAAGTGACATTCCTATATGAATGTGTCGGGTTGXXXXXXXXXXTTTACTTGTATTTGTGACTGAAATTGGTTGGATTATGGTGAATTGGATGTTGATTGAGATGTTTAGACCTGAGGTCGTGATTGATTATGTGATGGATTGG
*
>Marker3442	A02	21.69
AGAGCTACCGAGAACATGGCACGCCTGCAACCTAAAAAGGTACTATAGTTAAAAGGTAATAAAAGATCTTAGGACAAAGGTGCACTCTTTTTCCTAAAAAXXXXXXXXXXTCATCACCCGATTATAAAGCTACAAGTCGGTAAGGTGAAAACCAAATTCACCGTCCGATCACGACAGAGCTACAGATCGGCAAGGTGAAACCAAAATTCA
AGAGCTACCGAGAACATGGCACGCCTGCAACCTAAAAAGGTACTATAGTTAAAAGGTAATAAAAGATCTTAGGACAAAGGTGCACTCTTTTTCCTAAAAAXXXXXXXXXXTCATCACCCGATTATAAAGCTACAGGTCGGTAAGGTGAAAACCAAATTCACCGTCCGATCACGACAGAGCTACAGATCGGCAAGGTGAAACCAAAATTCA
*
>Marker4296	A02	22.364
TTTGTGAGGAATTGCCAACGTTAGTGACAATGTTAAGTGTCACTAACGTTGGCTCAACTTCTCTTCTCCATGTTAGAGTTCACGTTAACTTAGTTAACGTXXXXXXXXXXTTGAATCAGGATGTAAATGATTTTCTACCCAAAACTAGCTTATTTCCTAAGAAAATGCAATGAAACTACCTAAAAAAAGTAAAGAAAAGGTCAGTGAAAC
TTTGTGAGGAATTGCCAACGTTAGTGACAATGTTAAGTGTCACTAACGTTGGCTCAACTTCTCTTCTCCACGTTAGAGTTCACGTTAACTTAGTTAACGTXXXXXXXXXXTTGAATCAGGATGTAAATGATTTTCTACCCAAAACTAGCTTATTTCCTAAGAAAATGCAATGAAACTACCTAAAAAAAGTAAAGAAAAGGTCAGTGAAAC
*
>Marker4163	A02	23.038
TTCCATAAACCAAGCGGAAAGGACTCATCCCAATTGGTGTCTTGTATGCTGTCCGATATGCCCAAAGTGCGTCTTGGAGCCTGGTGCTCCAGTCCTTTCTXXXXXXXXXXATTTCTAACAAAGGAAACAACGGTGTTAGCATCATCAGTATGGGTAGGAATGGCTTCCACCTATTTAAAAATATAATCTACAGCTAACAATATATAAAGG
TTCCATAAACCAAGCGGAAAGGACTCATCCCAATTGGTGTCTTGTATGCTGTCCGATATGCCCAAAGTGCGTCTTGGAGCCTGGTGCTCCAGTCCTTTCTXXXXXXXXXXATTTCTAACAAAGGAAACAACGGTGTTAGCATCATCAGTACGGGTAGGAATGGCTTCCACCTATTTAAAAATATAATCTACAGCTAACAATATATAAAGG
*
>Marker3795	A02	23.713
GCTACTTCTTCTCCTCCCCCGTTTTCGGGTCCTCCTCCCAAGAAGCAAAAGACCTTTCAGGAGCTTGCCGGTTTCAACGATAAGGAATTTGATGCTCTTGXXXXXXXXXXAGGAAATCCCCCCTTGGGGCGACTAGCTCCCGACTTGAGAAGGCTCGGTCCGAGCTTGATAAGATTAGTCAACTGAAGGCTGCCAGGATTATTGAGCTGG
GCTACTTCTTCTCCTCCCCCGTTTTCGGGTCCTCCTCCCAAGAAGCAAAAGACCTTTCAGGAGCTTGCCGGTTTCAACGATAAGGAATTTGATGCTCTTGXXXXXXXXXXAGGAAATCCCCCCTTGGGGCGACTAGCTCCCGACTTGAGAAGGCTCGGTCCGAGCTTGATAAGATTAGTCAACTGAAGGCTGCCAGGATTACTGAGCTGG
*
>Marker4649	A02	24.387
TAAAATAGCTAAATTTAATTCACTTTAATTCCATTCGATGCCTTGATATGTTTGTTAAGTGATTTCAGGATTAGGAGGCAAAGATTGGATTAAAGGAATGXXXXXXXXXXTGATATAAAATTTGCCATAGTTTTCTACTGTTTAAGGATGCATACACGTCCTTTACGCGCACGTGTCGCAGGATCAGCGTGGGTCCATTTTAGCAACTCA
TAAAATAGCTAAATTTAATTCACTTTAATTCCATTCGATGCCTTGATATGTTTGTTAAGTGATTTCAGGATTAGGAGGCAAAGATTTGATTAAAGGAATGXXXXXXXXXXTGATATAAAATTTGCCATAGTTTTCTACCGTTTAAGGATGCATACACGTCCTTTACGCGCACGTGTCGCAGGATCAGCGTGGGTCCATTTTAGCAACTCA
* *
>Marker4696	A02	25.061
CCAGAGCTGTCGTGTCCGACTTGTTGGGCTGACAATGCTGCTAATCCTTTGTCACCGGAGGGTGGTGGTACCTGCAAGGGACTCCGATGCTTAAGTTTGCXXXXXXXXXXTCTTATCTTATCTTTGAGTGAGGTCATCTTATCTTCAAGGGAACCGCCCTTATCTATATAGGCTTGGACCGCCTTAGGATTTGGGTTGTGTTCCTCTGTT
CCAGAGCTGTCGTGTCCGACTTGTTGGGCTGGCAATGCTGCTAATCCTTTGTCACCGGAGGGTGGTGGTACCTGCAAGGGACTCCGATGCTTAAGTTTGCXXXXXXXXXXTCTTATCTTATCTTTGAGTGAGGTCATCTTATCTTCAAGGGAACCGCCCTTATCTATATAGGCTTGGACCGCCTTAGGATTTGGGTTGTGTTCCTCTGTT
*
>Marker4482	A02	25.735
AAGGTGCAATATACCACGTTAACTCCCACGTTAACTTGGTTAACGTGGGAGCTAACGTAAGAGTCAAGGTTGGTCGACAACGTTAGTGACACCCAATATTXXXXXXXXXXCGTTAACTTAGTTAACGTGGAAAGCTAATGTTGATTTGTGAAAGACGAGCCAACGTTAGTGACACTCAACATTGTCACTAACGTTGGGGATGGCTAAGAA
AAGGGGCAATATACCACGTTAACTCCCACGTTAACTTGGTTAACGTGGGAGCTAACGTAAGAGTCAAGGGTGGTCGACAACGTTAGTGACACCCAACATTXXXXXXXXXXCGTTAACTTAGTTAACGTGGAAAGCTAATGTTGATTTGTGAAAGACGAGCCAACGTTAGTGACACTCAACATTGTCACTAACGTTGGGGATGGCTAAGAA
* * *
>Marker3550	A02	26.409
TTAGATGTTCTTGGGGGTCTTGGGTCCCATCATACCTCATGTCCGTTGACTTATCGAAGTACTTCGGTAGCCGGACCTTGAGAATGGAGTGGTGGAAAGGXXXXXXXXXXAGTGGTGGAAAGGGGTTGCCCCCATGATCACAGGGTGTTGTCTTCTCCTTGGTCTTTCTCTATTGTCTTCTCGGTTTTCCTCCATGGTATGTCTCGCTGG
TTAGATGTTCTTGGGGGTCTTGGGTCCCATCATACCTCATGTCCGTTGACTTATCGAAGTACTTCGGTAGCCGGACCTTGAGAATGGAGTGGTGGAAAGGXXXXXXXXXXAGTGGTGGAAAGGGGTTGCCCCCATGATCACAGGGTGTTGTCTTCTCCTTGGTCTTTCTCTGTTGTCTTCTCGGTTTTCCTCCATGGTATGTCTCGCTGG
*
>Marker4093	A02	27.084
ATCCAAACACAATGTCATTCACATAAACTTGAACTAAGAGAATATCATCATTAGATGCTCTAATAAATAAAGTAGTATCCGTGGTACCCCTTTGAAATTGXXXXXXXXXXTTGTGGGAAGCATAGGCAAGAAGCAACCTAATTGCTTCCATTCTTGCTACCGGAGAAAAAGACACATCAAAATCTATACCCTCTTCTTGATCGTAACCTT
ATCCAAACACAATGTCATTCACATAAACTTGAACTAAGAGAATATCATCATTAGATGCTCTAATAAATAAAGTAGTATCCGTGGTACCCCTTTGAAATTGXXXXXXXXXXTTGTGGGAAGCATAGGCAAGAAGCAACCTAATTGCTTCCATTCTTGCTACCGGAGCAAAAGACACATCAAAATCTATACCCTCTTCTTGATCGTAACCTT
*
>Marker4566	A02	27.758
AGGAACTCCCCCAGGTACTATGGGCATATCGGACAACCCCACATTCTACAACGGGAGAATCCCCATTCCGACTAGCTTACGGGATGGAGGCAATGATTCCXXXXXXXXXXGGAAAGCTAGCTGCAAATTGGAAAGGACCCTACAAGGTAACAGAAGTCTTAGGGACAGGCTATTACAAAATATCCGACCTAGAAGGCAATGAGCTGCCCA
AGGAACTCCCCCAGGTACTATGGGCATATCGGACAACCCCACATTCTACAACGGGAGAATCCCCATTCCGACTAGCTTACGGGATGGAGGCAATGATTTCXXXXXXXXXXGGAAAGCTAGCTGCAAATTGGAAAGGACCCTACAAGGTAACAGAAGTCTTAGGGACAGGCTATTACAAAATATCCGACCTAGAAGGCAATGAGCTGCCCA
*
>Marker3985	A02	28.432
CACGGTGGACATCAATTGTTCTAAAGCAAACATCTTCAAACTAATATGGTATAGCTCATCCTCATGATGATGTTCTCAAAAGACTTCAGTTGAGAAGAGTXXXXXXXXXXGAGAATTAAAAGTATTTTATACATTTGAATGATTTTCTAACGTAACAACTAACAAATTATATTAACCGAATTATAACGTAAGCTTGACCGAGCTATAGCT
CACGGTGGACATCAATTGTTCTAAAGCAAACATCTTCAAACTAATCTGGTATAGCTCATCCTCATGATGATGTTCTCAAAAGACTTCAGTTGAGAAGAGTXXXXXXXXXXGAGAATTAAAAGTATTTTATACATTTGAATGATTTTCTAACGTAACAACTAACAAATTATATTAACCGAATTATAACGTAAGCTTGACCGAGCTATAGCT
*
>Marker3905	A02	29.106
TCCCATAATTATTGAAGCTTTGGCTTCTTCCTCCATATCCAACACCACAAAGTCAGCCGGGAAGATGAAGTTTCCAACCTTTACCAACAAATCCTCCACTXXXXXXXXXXTGCCAATTGAAGTGCCATTCTTATTGGTTTGGATTCTTCAATCTTCATTCTTTTCATCACTGCAAAGGACATCAAATTTATGATGGCTCCAAATCACATA
TCCCATAATTATTGAAGCTTTGGCTTCTTCCTCCATATCCAACACCACAAAGTCAGCCGGGAAGATGAAGTTTCCAACCTTTACCAACAAATCCTCCACTXXXXXXXXXXTGCCAATTGAAGTGCCATTCTTATTGGTTTGGCTTCTTCAATCTTCATTCTTTTCATCACTGCAAAGGACATCAAATTTATGATGGCTCCAAATCACATA
*
>Marker4555	A02	29.78
TCAAATTGTGTATTTTAATTTCCCTTTATACCATTCGATGTCGTGATCCATGTGTTAAGTGTTCTCAGGATTCATAGGGCAGGAATGGCTTAGACGATGGXXXXXXXXXXGACGTGCACGTGTATGTGACGCGTACGCATGACATGTGCCACGTGCAAAAATCACAGAAAACGCTGGTGGCGATTTTGGGCTGAGTTTGGACCCTGTTTT
TCAAATTGTGTATTTTAATTTCCCTTTATACCATTCGATGTCGTGATCCATGTGTTAAGTGTTCTCAGGATTCATAGGGCAGGAATGGCTTAGACGATGGXXXXXXXXXXGACGTGCACGTGTATGTGACGCGTACGCGTGACATGTGCCACGTGCAAAAATCACAGAAAACGCTGGTGGCGATTTTGGGCTGAGTTTGGACCCTGTTTT
*
>Marker4312	A02	30.455
TATTTTTGAACTTGAGGAGGTCATTGAAGTTGAGGTGAAAAGAGAGAAGAAGTGAGAAAAGAAGAAGTTTGTGTTGTGTTTGGGAAGAGTCTTGGTTCGGXXXXXXXXXXCAAGGAGATTATGTTGGTTTTAGGAGCAAAGAGGATTATGATTCTCATATGAGGGTAGCTTGAGTGAGTGTGTGAACCATTTAGTGCAACGGCTATTAAT
TCTTTTTGAACTTGAGGAGGTCATTGAAGTTGAGGTGAAAAGAGAGAAGAAGTGAGAAAAGAAGAAGTTTGTGTTGTGTTTGGGAAGAGTCTTGGTTCGGXXXXXXXXXXCAAGGAGATTATGTTGGTTTTAGGAGCAAAGAGGATTATGATTCTCATATGAGGGTAGCTTGAGTGAGTGTGTGAACCATTTAGTGCAACGGCTATTAAT
*
>Marker4676	A02	31.129
CCCAACACCAAACTTAGAGTTTGATTATGGGGGCTTTGTTTGACTTTGTATTGAGAGAATATTTTCATACTTCCTCTCCATGGTTGCAGAGGAAGATCCTXXXXXXXXXXAATCACAGCTCCTACTGTGGCTAGGAAGGGTCTTCCAAGGATGATGCATTCATCCTCATCCTTCCCCGTGACTAGGATTATGAAATCAACAGGGGTGTAA
CCCAACACCAAACTTAGAGTTTGATTATGGGGGCTTTGTTTGACTTTGTATTGAGAGAATATTTTCATACTTCCTCTCCATGGTTGCAGAGGAAGATCCTXXXXXXXXXXAATCACAGCTCCTACTGTGGCTAGGAAGGGTCTTCCAAGGATGATGCATTCATCCTCATCCTTCCCCGTGACTAGGATTATGAAATCAGCAGGGGTGTAA
*
>Marker3700	A02	31.803
ATGGCATAACAAGCACTTCCACCACCATCCTCCGCATCTCACATAACCATGCTTGATCCTCATTGATCATTCATTTTTTCCTTGCTTCACTCACAAGTTAXXXXXXXXXXGGCATATCATAATGATTTAAGACATAAATGGTGAGACCGGAGGCTTAGAAGTATGAGATTTGACTTTTAAAACTCAAAAATCAACTTTGGGATGAAAATA
ATGGCATAACAAGCACTTCCACCACCATCCTCCGCATCTCACATAATCATGCTTGATCCTCATTGATCATTCATTTTTTCCTTGCTTCACTCACAAGTTAXXXXXXXXXXGGCATATCATAATGATTTAAGACATAAATGGTGAGACCGGAGGCTTAGAAGTATGAGATTTGACTTTTAAAACTCAAAAATCAACTTTGGGATGAAAATA
*
>Marker4581	A02	32.477
ACTTCAATGGGAATCATACAGTCTGCAAAATGATCTTGTTAGCTACCTTTAGGAGCCCATTACTTTGTGGGTGCTTGACAGAAGAAAAATGGTGCTTAATXXXXXXXXXXCTATCCATTTAGTGAAGTAATCAATTGCTACTAAAAGAAATTTTACCTATCCTGGCGATATTGGGAATAGTCTGAGAATGTCCATCCCCCATTTGTAAAA
ACTTCAATGGGAATCATACAGTCTGCAAAATGATCTTGTTAGCTACCTTTAGGAGCCCATTACTTTGTGGGTGCTTGACAGAGGAAAAATGGTGCTTAATXXXXXXXXXXCTATCCATTTAGTGAAGTAATCAATTGCTACTAAAAGAAATTTTACCTATCCTGGCGATATTGGGAATAGTCTGAGAATGTCCATCCCCCATTTGTAAAA
*
>Marker4271	A02	33.151
ACTTGGTGTGTGTTTGGGCTGAGCTTGATCTTTTCACGAGCTGAGACTTCTTTTGGAGTTGAACGCCAAGTTGTAACGTGTTTTTGGTGTTCAACTCTGGXXXXXXXXXXTTGGAGTTCTGTAGCTCTAGAAAATCCATTTCGAATGTAGAGAGGTTAGATTCCAACAGCATCCGCATTCCTTTGTCAGCCTTTTATCAGAGTTTTGCTT
ACTTGGTGTGTGTTTGGGCTGAGCTTGATCTTTTCACGAGCTGAGACTTCTTTTGGAGTTGAACGCCAAGTTGTAACGTGTTTTTGGTGTTCAACTCTGGXXXXXXXXXXTTGGAGTTCTGTAGCTCTAGAAAATCCATTTCGAATGTAGAGAGGTCAGATTCCAACAGCATCCGCATTCCTTTGTCAGCCTTTTATCAGAGTTTTGCTT
*
>Marker3780	A02	33.826
TCTAAGAGATGTATAATCAAGCTAGTGGTTTAATGCTTTCCAGTTACGTAGTCACACGAACCCAATAAGAACATGGATGGTTGTCAGGCACGCGGTCTTAXXXXXXXXXXACATTAAGAGGGGTAAAACAGTCTTTTAGTGCTAAAATCTACTTCTGGGACCCACTTGGTGAGTGTTTGTGCTGAGCTTGATTGAGATCCACGTGCTAGG
TCTAAGAGATGTATAATCAAGCTGGTGGTTTAATGCTTTCCAGTTACGTAGTCACACGAACCCAATAAGAACATGGATGGTTGTCAGGCACGCGGTCTTAXXXXXXXXXXACATTAAGAGGGGTAAAACAGTCTTTTAGTGCTAAAATCTACTTCTGGGACCCACTTGGTGAGTGTTTGTGCTGAGCTTGATTGAGATCCACGTGCTAGG
*
>Marker3520	A02	34.5
CCCAACACCAAACTTAGAGTTTGACTGTGGGGGCTCTGTATGACTCTGTACTGAGAGAAGCTTTTCATGCTTCCTCTCCATTGTTAAAGAAGAAGATCATXXXXXXXXXXTATCACAGCTCCTGCTGTGGCTAGGAAGGGTCTTCCAAGAATGATGCATTCATCCTCCTCCTTCCTAGTGTTTAAGATTATGAAATCAGCAGGGATGTAA
CCCAACACCAAACTTAGAGTTTGACTGTGGGGGCTCTGTATGACTCTGTACTGAGAGAAGCTTTTCATGCTTCCTCTCCATTGTTAAAGAAGAAGATCATXXXXXXXXXXTATCACAGCTCCTGCTGTGGCTAGGAAGGGTCTTCCAAGAATGATGCATTCATCCTCCTCCTTCCTAGTGTCTAAGATTATGAAATCAGCAGGGATGTAA
*
>Marker3753	A02	35.174
TGCTGTCGAGGCTCCGAGGAAGCGGGATAACGCGGTGAGCCGACCAACCAGCCTCTAGACGTCCTTGAGGCAACCCGGGCTCTTCATTTGGAGAATTGCTXXXXXXXXXXTCTTCGCGAGGATGTCGTCCACGTTTACTTCCACTGTCTTGCCTATAAGGTCGCCAAATATTTTATTCATCAACCTCTGGTATGTTGCCCCGCATTTTTC
TGCTGTCGAGGCTCCGAGGAAGCGGGATAACGCGGTGAGCCGACCAGCCAGCCTCTAGACGTCCTTGAGGCAACCCGGGCTCTTCATTTGGAGAATTGCTXXXXXXXXXXTCTTCGCGAGGATGTCGTCCACGTTTACTTCCACTGTCTTGCCTATAAGGTCGCCAAATATTTTATTCATCAACCTCTGGTATGTTGCCCCGCATTTTTC
*
>Marker4265	A02	35.848
GTTTTGGGTATTTGTCTGACTTTCTGTACTTATTTCCTTTTTCTTCCTCTTTTGTAACTCTTTGTCGTGACTGCTTTTGTGTTTTGTAGAGATGTGAAAGXXXXXXXXXXTGACTTTCTGTACTTATTTCCTTTTTCTTCCTCTTTTGTAACTCTTTGTCGTGACTGCTTTTGTGTTTTGTAGAGATGTGAAAGAATAACGACTCTATGA
GTTTTGGGTATTTGTCTGACTTTCTGTACTTATTTCCTTTTTCTTCCTCTTTTGTAACTCTTTGTCGTGACTGCTTTTGTGTTTTGTAGAGATGTCAAAGXXXXXXXXXXTGACTTTCTGTACTTATTTCCTTTTTCTTCCTCTTTTGTAACTCTTTGTCGTGACTGCTTTTGTGTTTTGTAGAGATGTCAAAGAATAACGACTCTATGA
* *
>Marker4441	A02	36.522
GGAACCGATCTAGTTTTCCTTCCCTAACTAATTTCTCTATGACATTTTTCAAGTCGATGCATTCATTGGTGGAATGTCCTCGGACTCGATGATACTCACAXXXXXXXXXXGTTGATGTACTTCTGCGCCCGTTCTTGTACTTCGTCTAGGGACGTCGGATACCTCTTTGATATTGATTGGCTAAATGGTCCTTCGCATAGATCATTTATG
GGAACCGATCTAGTTTTCCTTCCCTAACTAATTTCTCTATGACATTTTTCAAGTCGAAGCATTCATTGGTGGAATGTCCTCGGACTCGATGATACTCACAXXXXXXXXXXGTTGATGTACTTCTGCGCCCGTTCTTGTACTTCGTCTAGGGACGTCGGATACCTCTTTGATATTGATTGGCTAAATGGTCCTTCGCATAGATCATTTATG
*
>Marker4625	A02	37.197
AAAACTGGCGTTCAGCGCCATCCACCAGCCCTATTCCTGGCGTCTGGCGTCCAGCACCCACAGGGGAGCAGCTGGCGTCCAACGCCCCAAAGAGAATCCCXXXXXXXXXXCGTCCAACGCCCCAAAGAGAATCCCAAGCCAGTGTTCAACACCCCAAAGAGGTACTAGCTTGTGGGAAATAGTCAAGCTCAGCCCAAACACTCACCAAGT
AAAACTGGCGTTCAGCGCCATCCACCAGCCCTATTCCTGGCGTCTGGCGTCCAGCACCCACAGGGGAGCAGCTGGCGTCCAACGCCCCAAAGAGAGTCCCXXXXXXXXXXCGTCCAACGCCCCAAAGAGAGTCCCAAGCCAGTGTTCAACACCCCAAAGAGGTACTAGCTTGTGGGAAATAGTCAAGCTCAGCCCAAACACTCACCAAGT
* *
>Marker3659	A02	37.871
GAACGATCTCAGGCTGTAGAAGAACAAGTACAAGCACTACTAGAGGCAGGCTTCATAAGAGAAGTTAAATACCCACTATTGCTAGCAAACGTCGTCTTGGXXXXXXXXXXCATACTCAGGGTATAACTAGATCCCAATGTATCATCCGGATCAGGAAAAAACCTCGTTTCTCACACCAAAAGCAAATTATTGCTACATCGTAATGCCCTT
GAACGATCTCAGGCTGTAGAAGAACAAGTACAAGCACTACTAGAGGCAGGCTTCATAAGAGAAGTTAAATACCCACTATTGCTAGCAAACGTCGTCTTGGXXXXXXXXXXCATACTCAGGGTATAACCAGATCCCAATGTATCATCCGGATCAGGAAAAAACCTCGTTTCTCACACCAAAAGCAAATTATTGCTACATCGTAATGCCCTT
*
>Marker3701	A02	38.545
GAATTCTATAAAGTTGGTATCGAAATACTTGTCTCAATCTCCTCTATCACATTTAGCCACAAAAATCACATTTTGGGCTTTCTAGAATAAATTGTCATTTXXXXXXXXXXAGTTCCCAAGTGTGTTCCTCAACACCGCCTCGACTCCATGCCACTTTGACTAATGAAACCTCTTTTCCACGCAACCGTTTGATACTAGTATCATCAATTC
GAATTCTATAAAGTTGGTATCGAAATACTTGTCTCAATCTCCTCTATCACATTTAGCCACAAAAATCACATTTTGGGCTTTCTAGAATAAATTGTCATTTXXXXXXXXXXAGTTCCCAAGTGTGTTCCTCAACACCACCTCGACTCCATGCCACTTTGACTAATGAAACCTCTTTTCCACGCAACCGTTTGATACTAGTATCATCAATTC
*
>Marker3331	A02	39.219
AAAAATCGCCCCCAGCGAGTTCTAATAAATGCAGCACGTGACGCTCTGTCACGCGTACGCGTCGATGGATGTCTACGCAGGTCACGCATACGCGTCAGTCXXXXXXXXXXCATGCTTTAAGCCATTCATACCCTGTAAACCTGAAAACACTTGACAAATGCATCATGGCATTGAATGGTAATAAAGGATAATTAAAAATTAACAATTTAA
AAAAATCGCCCCCAGCGAGTTCTGATAAATGCAGCACGTGACGCTCTGTCACGCGTACGCGTCGATGGATGTCTACGCAGGTCACGCATACGCGTCAGTCXXXXXXXXXXCATGCTTTAAGCCATTCATACCCTGTAAACCTGAAAACACTTGACAAATGCATCATGGCATTGAATGGTAATAAAGGATAATTAAAAATTAACAATTTAA
*
>Marker4533	A02	39.893
TTAACATGGAAGGAAGGAAAGTTTGGAACGTTAGTGGTAAAAGTGAACGCCAGTAACGTTAGAGAAGGGCAAGAAGACCCACGTTAGTTGCCACGTTAGTXXXXXXXXXXAATTAACGTGGGAACTAATGTGGAAAAAAAGGGAAACTCCAACGTTAGTGGAAAAGGTGAACGCCACTAACGTTTGTGAAGCCAAGAACACCCACGTTAG
TTAACATGGAAGGAAGGAAAGTTTGGAACGTTAGTGGTAAAAGTGAACGCCAGTAACGTTAGCGAAGGGCAAGAAGACCCACGTTAGTTGCCACGTTAGTXXXXXXXXXXAATTAACGTGGGAACTAATGTGGAAAAAAAGGGAAACTCCAACGTTAGTGGAAAAGGTGAACGCCACTAACGTTTGTGAAGCCAAGAACACCCACGTTAG
*
>Marker4630	A02	40.568
GGGCATTTTGTTCTCGGGGTATGTGACGAATCTAATATTCTCCGAGTTGTGCAAGCTGTTCCCTGGTTTTGTCCAAGTACTTTTTCATAGTGGGATCTTTXXXXXXXXXXTATTATGCCTGTGCCACTTTCCGTTTTATTTGAGGAGCCATCCACATATAGATTCCATCTGTCGGGATTTCTGGTGTGTCCGTAAATTCTGCAATAAAGT
GGGCATTTTGTTCTCGGGGTATGTGACGAATCTAATATTCTCCGAGTTGTGCAAGCTGTTCCCTGGTTTTGTCCAAGTACTTTTTCATAGTGGGATCTTTXXXXXXXXXXTATTATGCCTGTGCCACTTTCCGTTTTATTTGAGGAGCCATCCACATATAGATTCCATCTGTCGGGATTTCTGGTGTGTCCGTAAATTCTGCAATGAAGT
*
>Marker3840	A02	41.242
AAAAAACGTAGGGGCAACATACCAAAGGCTGATGAACAAAATATTTTGCGACCTCATAGGCAAGACAGTGGAAGTCTATGTGGACGACATCCTCGTGAAGXXXXXXXXXXTCATGATAACCCAAAGGGAGGTAGAAGCCAACCTTGAGAAATGCCAAGCGATACTCCAAATGAAGAGTCCAGGTTGTGTCAAGGACGTCCAGAGATTGGC
AAAAAACGCAGGGGCAACATACCAAAGGCTGATGAACAAAATATTTTGCGACCTCATAGGCAAGACAGTGGAAGTCTATGTGGACGACATCCTCGTGAAGXXXXXXXXXXTCATGATAACCCAAAGGGAGGTAGAAGCCAACCTTGAGAAATGCCAAGCGATACTCCAAATGAAGAGTCCAGGTTGTGTCAAGGACGTCCAGAGATTGGC
*
>Marker3839	A02	42.104
GCCTCCTAGAAGCAGGTTTCATACGGGAACTAGACTACTCGACCTGGCTTTCGAATGTAGTTCTGGTAAAAAAGCACAGCGGCAAATGGAGAATGTGCGTXXXXXXXXXXCCTACTCCGGCTATAATCAGATACCGATGCACCGACCCGACGAGGACAAGACAGCATTTATAACGCCTGGGGGAACCTTTTGTTACTGGGTGATGCCATT
GCCTCCTAGAAGCAGGTTTCATACGGGAACTAGACTACTCGACCTGGCTTTCGAATGTAGTTCTGGTAAAAAAGCACAGCGGCAAATGGAGAATGTGCGTXXXXXXXXXXCCTACTCCGGCTATAATCAGATACCGATGCACCGACCCGACGAGGACAAGACAGCATTTATAACGCCTGGGGGAACCTTTTGTTACAGGGTGATGCCATT
*
>Marker4313	A02	42.778
GTGTTTCTTTGCCATGGTTGTTGGTTTTGATTATGGTTATCTCCCCATCTGAGGTTGGGATGGTTCTTCCAAGATGGATTGTAAGTATCACCATAGACTTXXXXXXXXXXTCTTGCTGTTGTTCCTCTTGAGTTTCTTCACCTTGCACCCAAGTAGTTAGTGGTTGGCTTATGGCACTCACTGATGCAACTTGCAAGCCATCAATTCTTT
GTGTTTCTTTGCCATGGTTGTTGGTTTTGATTATGGTTATCTCCCCATCTGAGGTTGGGATGGTTCTTCCAAGATGGATTGTAAGTATCACCATAGACTTXXXXXXXXXXTCTTGCTGTTGTTCCTCTTGAGTTTCTTCACCTTGCACCCAAGTAGTTAGTGGTTGGCTTGTGGCACTCACTGATGCAACTTGCAAGCCATCAATTCTTT
*
>Marker4352	A02	43.452
TAGACAGATCAGAGACTATATTTGCCAAGTTAGAGGTGCTCTACTCAGAATTCTTTGTCTGTTGCTAAGAAGATGATGGAAAAGGCTTGCCATTGCTAAAXXXXXXXXXXTCATGAGAAATTTGGATAATTTCTCCATGAGGGGTTATAGGTGTTGCCAAAGGTTTCCCCATGTAATTTACCTCTGCCATTGCAGGGATTTCAGGATCAT
TAGACAGATCAGAGACTATATTTGCCAAGTTAGAGGTGCTCTACTCAGAATTCTTTGTCTGTTGCTAAGAAGATGATGGAAAAGGCTTGCCATTGCTAAAXXXXXXXXXXTCATGAGAAATTTGGATAATTTCTCCATGAGGGGTTATAGGTGTTGCCAAAGGCTTCCCCATGTAATTTACCTCTGCCATTGCAGGGATTTCAGGATCAT
*
>Marker4048	A02	44.127
GGGGTTCCTGGAAGCTCTTATTTTGCACCTTCAGCCGAGTTTAGCTCAGAGGCGTGGATTGACCAGATGATGACGGATCTGTACTCTAGCTCCTTTGAGAXXXXXXXXXXCCTTTCCCTTGCTCTTGAATAGTCTTTTTTGAGGACTAGCTCTTTTTATTTATTTAATAATATAGATCGGGTCCTAGTCTATAGTGGCTCTTGTGAGCTG
GGGGTTCCTGGAAGCTCTTATTTTGCACCTTCAGCCGAGTTTAGCTCAGAGGCGTGGATTGACCAGATGATGACGGATCTGTACTCTAGCTCCTTTGAGAXXXXXXXXXXTCTTTCCCTTGCTCTTGAATAGTCTTTTTTGAGGACTAGCTCTTTTTATTTATTTAATAATATAGATCGGGTCCTAGTCTATAGTGGCTCTTGTGAGCTG
*
>Marker4560	A02	44.989
AAGTGTCCCGGGGGTTGAACTTGGTGTGAGTTCGGCAAAAAATGAATTTGAAAATGCCAAGTTCAAACCGAAGTGGGAATGTGAGGTTAAAAACAGTTTTXXXXXXXXXXCGACAAATAGGGCAGACTATGATAGGGCAGACTATGATCATACCACTCATCAGTCAATCAACAGGTGCTCAAATAGGTAAACATATACGGCGCGATTATC
AAGTGTCCAGGGGGTTGAACTTGGTGTGAGTTTGGCAAAAAATGAATTTGAAAATGCCAAGTTCAAACCGAAGTGGGAATGTGAGGTTAAAAACAGTTTTXXXXXXXXXXCGACAAATAGGGCAGACTATGATAGGGCAGACTATGATCATACCACTCATCAGTCAATCAACAGGTGCTCAAATAGGTAAACATATACGGCGCGATTATC
* *
>Marker4286	A02	45.663
AAAAAAGCCCGGCAATCACCCCCAGCAATTTCTGATACGTACAGTACGTGGCTCTGTCACGCATATGCGTCGATTGTTTGCCACACTATCCATGTGCACGXXXXXXXXXXCATCCTCTATGTCATTCCTGCCCTATAAACCTTGAAAACACTTAACACACATATCAAGGCATCGAATGATAATAAGAGAGGATTAAAATTAGCAAATTTA
AAAAAAGCCCGGCAATCACCCCCAGCAATTTCTGATACGTACAGTACGTGGCTCTGTCACGCATATGCGTCGCTTGTTTGCCACACTATCCATGTGCACGXXXXXXXXXXCATCCTCTATGTCATTCCTGCCCTATAAACCTTGAAAACACTTAACACACATATCAAGGCATCGAATGATAATAAGAGAGGATTAAAATTAGCAAATTTA
*
>Marker3426	A02	46.337
ATGAGGAGCTCTTATGGTACTAAAAATCCAGAAGTAAATGGCTGAAATTTGGAGCCTGATGAGCGGATAATTTATACGCTTTTTGGCACTGTTTTTAGTAXXXXXXXXXXGCTACCAAAGCCCAATTAGCGCGCTCTCAATTGCGTTGGAAAGTAGACATCCTGGGCTTTCCAGCAATTTATAATAGTCCATACGTTGCCCCAGATTTGA
ATGAGGAGCTCTTATGGTACTAAAAATCCAGAAGTAAATGGCTGAAATTTGGAGCCTGATGAGCGGATAATTTATACGCTTTTTGGCACTGTTTTTAGTAXXXXXXXXXXGCTACCAAAGCCCAATTAGCACGCTCTCAATTGCGTTGGAAAGTAGACATCCTGGGCTTTCCAGCAATTTATAATAGTCCATACGTTGCCCCAGATTTGA
*
>Marker3625	A02	47.011
TCTCAATATTGATATCCCCTATGATGCAGGGGATTTGGAAACTCCCTGGGTCTTTCATTTTCTGGGGGAGTTTCTTTTGTATGATGGCACTACACTCCTCXXXXXXXXXXCAAGAATCTGGAAAATTGGCTATCCTTCCCATCCTTCCTTAGCCTTTGTGGGTATGGTGCCTTTGGCACATAAGGCTTCAAGACTGGCTTTGGTGAAGAT
TCTCAATATTGATATCCCCTATGATGCAGGGGATTTGGAAACTCCCTGGGTCTTTCATTTTCTGGGGGAGTTTCTTTTGTATGATGGCACTACACTCCTTXXXXXXXXXXCAAGAATCTGGAAAATTGGCTATCCTTCCCATCCTTCCTTAGCCTTTGTGGGTATGGTGCCTTTGGCACATAAGGCTTCAAGACTGGCTTTGGTGAAGAT
*
>Marker5064	A02	47.686
CCCATGAATTTCAAATCTTTCAGCGTTCATCTCCACTCCAAATAGGAAGCCACTTTCCAGATTCTTTCCTGATCTTTTGTAGTCTGCTATGCTAAACTGGXXXXXXXXXXTTTGCCTGATAATCTTAGAGTTAAAAACCTCACATGCATTACTTGTGATGTTATCAATTTTTGGGTCATGCCTAAAGAATGCCTTGGTCCATGATGCCTT
CCCATGAATTTCAAATCTTTCAGCGTTCATCTCCACTCCAAATAGGAAGCCACTTTCCAGATTCTTTCCTGATCTTTTGTAGTCTGCTATGCTGAACTGGXXXXXXXXXXTTTGCCTGATAATCTTAGAGTTAAAAACCTCACATGCATTACTTGTGATGTTATCAATTTTTGGGTCATGCCTAAAGAATGCCTTGGTCCATGATGCCTT
*
>Marker4490	A02	48.36
CCGACCCTAACTACTTCCAATCCCCCGAAAGTCGAGGCAGAGCCTCCCACCGAAGCAATCGCTTCCGACTCACTCCCGTCTTGGGATCGGAATTAGAAAGXXXXXXXXXXTGCCACCCCATTCCACCATTCTATCCTCGAGGTCCGGTTGCCAAAGCACTTTGACAAACCAACGGGACACAAGACCCACAGGAACACCTCACAGCCTTCG
CCGACCCTAACTACTTCCAATCCCCCGAAAGTCGAGGCAGAGCCTCCCACCGAAGCAATCGCTTCCGACTCACTCCCGTCTTGGGATCGGAATTAGAAAGXXXXXXXXXXTGCCACCCCATTCCACCATTCTATCCTCGAGGTCCGGTTGCCAAAGCACTTTGACAAACCAACGGGACACAAGACCCACAGGAACATCTCACAGCCTTCG
*
>Marker5010	A02	49.034
AAGCGGCTAAATCAAGCTGTCCCTAACCATGTGCTTGTGTCATGAAGGTCCAAGTAAAAAGCTCAAGACTGAGTAGCTAAAGTCGTGATCCAAAGTAAAAXXXXXXXXXXGGACTTTAGCAAAGCTAAGTCACAATCTGAAAAGGTTCACCCAGTTATGTGTCTATGGCATTTATGTATCCGGTGGTAATACTGAAAAACAAAGTGCTTA
AAGCGGCTAAATCAAGCTGTCCCTAACCATGTGCTTGTGTCATGAAGGTCCAAGTAAAAAGCTTAAGACTGAGTAGCTAAAGTCGTGATCCAAAGTAAAAXXXXXXXXXXGGACTTTAGCAAAGCTAAGTCACAATCTGAAAAGGTTCACCCAGTTATGTGTCTATGGCATTTATGTATCCGGTGGTAATACTGAAAAACAAAGTGCTTA
*
>Marker4330	A02	49.783
ACAACGTCATCCTTGGGAGAAAGACTATCAATGACCTCGGAGTAGTGATCAGCACAAAGATGTTGATAATGAAGTTCATCGCTGTTGACGGATCCATGGGXXXXXXXXXXAAGGAACCTCTAATGGAAATGATCAGGGCTAACGGCGACCTATTTGCATGGACGCTAGCCGACATGCCGGGGATAGACCCCCAACTCATGTCATATCACT
ACAACGTCATCCTTGGGAGAAAGACTATCAATGACCTCGGAGTAGTGATCAGCACAAAGATGTTGATAATAAAGTTCATCGCTGTTGACGGATCCATGGGXXXXXXXXXXAAGGAACCTCTAATGGAAATGATCAGGGCTAACGGCGACCTATTTGCATGGACGCTAGCCGACATGCCGGGGATAGACCCCCAACTCATGTCATATCACT
*
>Marker4095	A02	50.532
AGAAGTGGATTTTAGCACTAAAAGACTGTTTTAACCTTACTAGTCATTAGTTTAGTAATTAAAGTAGAAGATCACTCCTTGTTAAGGATCTTCAGCCACTXXXXXXXXXXTTGTTCATATCTTTGGTCGAGTTGTCTGACCCGTGATGTTCTACAGACAAAGCGACCGACCTCTTCAGGTCAGAACAATCCGACCTCTTCTCAAAGAGCT
AGAAGTGGATTTTAGCACTAAAAGACTGTTTTAACCTTACTAGTCATTAGTTTAGTAATTAAAGTAGAAGATCACTCCTTGTTAAGGATCTTCATCCACTXXXXXXXXXXTTGTTCATATCTTTGGTCGAGTTGTCTGACCCGTGATGTTCTACAGACAAAGCGACCGACCTCTTCAGGTCAGAACAATCCGACCTCTTCTCAAAGAGCT
*
>Marker4647	A02	51.281
CGGCGGTGCTGGGTTGTGGCAGTGAGAGGGGGAGAAAGAGAGCGTGTGGGAAAGAGAGAGTGAGGAAGAGAGGGAGAAGGAGGATGGGGCGTGGCGAAGGXXXXXXXXXXTGTGCGCCTTGAGCGCTTACGCGTGGGTGGTGAGAGTTGGTAAGGACGCGTGCGCGTACACTGCGCATGTGTGCTAGGAGTTGGGTTGGAGGCTTAATGT
CGGCGGTGCTGGGCTGTGGCAGTGAGAGGGGGAGAAAGAGAGCGTGTGGGAAAGAGAGAGTGAGGAAGAGAGGGAGAAGGAGGATGGGGCGTGGCGAAGGXXXXXXXXXXTGTGCGCCTTGAGCGCTTACGCGTGGGTGGTGAGAGTTGGTAAGGACGCGTGCGCGTACACTGCGCATGTGTGCTAGGAGTTGGGTTGGAGGCTTAATGT
*
>Marker3890	A02	52.031
AATCTAGTAATTAAGTAAACAAAATCAAAATACATTAAATTAAAATATTCTAAAAATGTAAACTAATATCTTCTAAGTAATACTTGAACTCTTCATATCTXXXXXXXXXXGCTGTAAGCGCTGTCGTTATGGTGCAAGGCTTCCGGCAAAAAGCATCGTTCATGGAGTTTTCACCCACCGACCACTACTGCCGCATTTTTCATCGCGTTG
AATCTAGTAATTAAGTAAACAAAATCAAAATACATTAAATTAAAATATTCTAAAAATGTAAACTAATATCTTCTAAGTAATACTTGAACTCTTCATATCTXXXXXXXXXXGCTGTAAGCGCTGTCGTTATAGTGCAAGGCTTCCGGCAAAAAGCATCGTTCATGGAGTTTTCACCCACCGACCACTACTGCCGCATTTTTCATCGCGTTG
*
>Marker4228	A02	52.78
AAACCGGCGTTCAAAGTCACCATTAGAATTCCCAGCGTTAAACGCCGGAACTGGCACAAGGATGGGAGTAAAACGCCCAAACTGGCATAAAAGCTGGCGTXXXXXXXXXXGGGAGTAAAACGCCCAAACTGGCATAAAAGCTGGCGTTTAACTCCAAGAATAGTCTCTACACGAAAATGCTTCAATGCTCAGCCCAAGCACACATCAAGT
AAACCGGCGTTCAAAGTCACCATTAGAATTCCCAGCGTTAAACGCCGGAACTGGCACAAGGATGAGAGTAAAACGCCCAAACTGGCATAAAAGCTGGCGTXXXXXXXXXXGAGAGTAAAACGCCCAAACTGGCATAAAAGCTGGCGTTTAACTCCAAGAATAGTCTCTACACGAAAATGCTTCAATGCTCAGCCCAAGCACACATCAAGT
* *
>Marker4121	A02	53.529
AATCCAACTCATTTCTAATGCAATTTAAGCCAAGGATTGAAGAGGGATGAGAAATCTAGTTACCATTAGATCTAAGTTTTAATTCATGCTTTCATCTACCXXXXXXXXXXAGATCCTATTCTTGTTGTCAATTTGCTTTGCTTTTCTTTTGTACCTTCCAAGTGCTTGATGAAATGTTTGGCTGGATTTTAGTATAGATTTTGTTCCTCT
AATCCAACTCATTTCTAATGCAATTTAAGCCAAGGATTGAAGAGGGATGATAAATCTAGTTACCATTAGATCTAAGTTTTAATTCATGCTTTCATCTACCXXXXXXXXXXAGATCCTATTCTTGTTGTCAATTTGCTTTGCTTTTCTTTTGTACCTTCCAAGTGCTTGATGAAATGTTTGGCTGGATTTTAGTATAGATTTTGTTCCTCT
*
>Marker4687	A02	54.278
TGTCTGCGGTGAAGGAGGACTCATGAGTACTCGGAAAGACGTAATGGGACATAATCCGTGCCCATACGTGAGCCTCTAAGGTAAGTGCGGAAGTCGAAATXXXXXXXXXXACAGCGTCCCAGTCAAAGGTGTATGCCTGGCGCTTGATTGCGGCTTTCTGAAAGGCGTCCAATCCTTCTGGAGCAGATGGAAGATCTAAGGCTTGCTGTA
TGTCTGCGGTGAAGGAGGACTCATGAGTACTCGGAAAGACGTAATGGGACATAATCCGTGCCCATACATGAGCCTCTAAGGTAAGTGCGGAAGTCGAGATXXXXXXXXXXACAGCGTCCCAGTCAAAGGTGTATGCCTGGCGCTTGATTGCGGCTTTCTGAAAGGCGTCCAATCCTTCTGGAGCAGATGGAAGATCTAAGGCTTGCTGTA
* *
>Marker3488	A02	55.027
AATTCTTTTCAGGATCTCAAACGGTCCAATATAACGGGGATTCAGTTTCTTAAGCTTGATGGCTCTTCCCACTCCAGTGGTTGGTGTAACCACCAGAAACXXXXXXXXXXGATTTTGCCTTTTATTAGCATAGCTCTTCTGACGGCTTTGGGCTATAAGTATTCAGCTATGAATCTTCTTTATCTGCTCAGTAGTTTCAGCTATCATCAC
AATTCTTTTCAGGATCTCAAACGGTCCAATATAACGGGGATTCAGTTTCTTAAGCTTGATGGCTCTTCCCACTCCAGTGGTTGGTGTAACCACCAGAAACXXXXXXXXXXGATTTTGCCTTTTATCAGCATAGCTCTTCTGACGGCTTTGGGCTATAAGTATTCAGCTATGAATCTTCTTTATCTGCTCAGTAGTTTCAGCTATCATCAC
*
>Marker3783	A02	55.776
ATGGGCAATCGGTAGTTCCTCCCAGGAACGAGGGGGACCAAGCGGCGCCCTCACCTCGCGATGTCGTCCAGTCGAATAAAGTTGCCGATGCAGCACACGCXXXXXXXXXXTTCATAGACTCCCAATTGCTTCCGGGCACGAAAGAACATTTTCATGGTACCGACCTAGCGGGGCAGGCGCGATGGATGTATTGTACTCTCTTTCGTGGTG
ATGGGCAATCGGTAGTTCCTCCCAGGAACGAGGGGGACCAAGCGGCGCCCTCACCTCACGATGTCGTCCAGTCGAATAAAGTTGCCGATGCAGCACACGCXXXXXXXXXXTTCATAGACTCCCAATTGCTTCCGGGCACGAAAGAACATTTTCATGGTACCGACCTAGCGGGGCAGGCGCGATGGATGTATTGTACTCTCTTTCGTGGTG
*
>Marker4569	A02	56.525
CCTATATCAATTTAAGATTTAAAGGATGAAATTGAAGGTTTATGAACGTGAAATAACATCTCAGAAGGTTACAAGCTTGTTGGGAATGTGAAGAGCTTGAXXXXXXXXXXGAGCGTGCGCACAAGGTGTGCTAGCGCCACCACCAGCATGCCATTCCCAATGTGTGCGTACGCACAGGTCTTTGCGTACGTACAGCTCGCAAGGCTTCCT
CCTATATCAATTTAAGATTTAAAGGATGAAATTGAAGGTTTATGAACGTGAAATAACATCTCAGAAGGTTACAAGCTTGTTGGGAATGTGAAGAGCTTGAXXXXXXXXXXGAGCGTGCGCACAAGGTGTGCTAGCGCCACCACCAGCATGCCATTCCCAATGTGTGCGTACGCACAGGTCTTTGCGTATGTACAGCTCGCAAGGCTTCCT
*
>Marker3632	A02	57.274
TCAAATCTCAGGCAAAGTATGGACTATTATACATTTCTGGAAAGCCCAGGATGTCTACTTTCCAACGCTGTTGAGAGCGCGCCAATTGGGTTTCTGTAGCXXXXXXXXXXATACTAAAAACAATGCCAAAAAGCGTATAAATTATCCGCTCATCAACGACGTATACGTGTTGATGAACTTTAAGGCTATCCACGCGTGGACGCGTACGTG
TCAAATCTCGGGCAAAGTATGGACTATTATACATTTCTGGAAAGCCCAGGATGTCTACTTTCCAACGCTGTTGAGAGCGCGCCAATTGGGTTTCTGTAGCXXXXXXXXXXATACTAAAAACAATGCCAAAAAGCGTATAAATTATCCGCTCATCAACGACGTATACGTGTTGATGAACTTTAAGGCTATCCACGCGTGGACGCGTACGTG
*
>Marker3585	A02	58.023
GCCTTTGGCACAAGTTGATCCACGCGACCGCGTCGCTGACGCATCCGCATCATGTGGCAAAAATGCCTCCCACGCGTCCGCATCACCCACGCGAATGCGTXXXXXXXXXXATGGCTGAAAGTTGAGCTAGAATTGGGCTAGACTCGTGCTAGAAGCACAAGACTTACCACGCGAACGCGTGCCCCACGCGTCTGCGCCGTTTTCAAATTT
GCCTTTGGCACAAGTTGATCCACGCGACCGCGTCGCTGACGCATCCGCATCATGTGGCAAAAATGCCTCCCACGCGTCCGCATCACCCACGCGAATGCGTXXXXXXXXXXATGGCTGAAAGTTGAGCTAGAATTGGGCTAGACTCGTGCTAGAAGCACAAGACTTACCACGCGAACGCGTGCCCCACGCGTCCGCGCCGTTTTCAAATTT
*
>Marker4609	A02	58.773
ATTTCTAATATGCACTAAAATCCAATTTGAGTGAAATCAAGCTTTCAAGCACAACCAAGCCACCAATTCAACTCCAAAGCTCCAAGTAAATGCCAATAATXXXXXXXXXXACTAGATTTTCGAATTTTTGAAGGAAGGTCTGAGAAAGTATTCGTGATTTTCTTGCCAATTTCTTGAATGGATTTTGTAGAGCTTTTTGTGGTGATCGCG
ATTTCTAATATGCACTAAAATCCAATTTGAGTGAAATCAAGCTTTCAAGCACAACCAAGCCACCAATTCAACTCCAAAGCTCCAAGTAAATGCCAATAATXXXXXXXXXXACTAGATTTTCGAATTTTTGAAGGAAGGGCTGAGAAAGTATTCGTGATTTTCTTGCCAATTTCTTGAATGGATTTTGTAGAGCTTTTTGTGGTGATCGCG
*
>Marker3734	A02	59.71
ATAATTTTAATATAATACACCAAACATATTTTAGTACACTTCAACATTTATTGATTCTTGTACTCCTACTACACAAGAAAAAATTATTAGAAGATCATTAXXXXXXXXXXATTATTAGAAGATCATTAAGTATAGTCATTACACTTGAAATTTTATCTAAAATTAAAATCAAATTGAAGACCGTTAGTTTTTAAACGGTGCTATATTAAA
ATAATTTTAATATAATACACCAAACATATTTTAGTACACTTCAACATTTATTGATTCTTGTACTCCTACTACACAAGAAAAAATTATTAGAAGATCATTAXXXXXXXXXXATTATTAGAAGATCATTAAGTATAGTCATTACACTTGAAATTTTATCTAAAATTAAAATCAATTTGAAGACCGTTAGTTTTTAAACGGTGCTATATTAAA
*
>Marker4405	A02	60.459
CCCAACACCAAACTTAGAAGTTGAGTGTGGAGGATCTCTATACTGAGAAAATCTTTTCATGCTTCTTCTCCATGTTTACAGAAGAAGATCCTTGAGTCTTXXXXXXXXXXAATCACAGCCCTTGCTGTGGCTAGGAAGGGTCTTCCAAGGATGATGGATTCATCCTCATCCTTCCCAGTGTCTAGGATTATGAAGTTAGCAGGGACGTAA
CCCAACACGAAACTTAGAAGTTGAGTGTGGAGGATCTCTATACTGAGAAAATCTTTTCATGCTTCTTCTCCATGTTTACAGAAGAAGATCCTTGAGTCTTXXXXXXXXXXAATCACAGCCCTTGCTGTGGCTAGGAAGGGTCTTCCAAGGATGATGGATTCATCCTCATCCTTCCCAGTGTCTAGGATTATGAAGTTAGCAGGGACGTAA
*
>Marker4534	A02	61.396
CTTCTGTAATGGAAACTTGCTTCTAATGGACATAAACAAATTACAGGGTCGGCAGGTGAAAATTGGAGTAGAACTCAACTACCCAAGAAAGATTAACCTGXXXXXXXXXXGAGGGCTTAACTGTAGTTGAAGATGGCTCTGCCACTAATGCTCTTTTAGTTCCTTTTCTTGCTGTGGATTTGGGGGTAGCTTTCTCCTTGCCTTTCTTGG
CTTCTGTAATGGAAACTTGCTTCTAATGGACATAAACAAATTACAGGGTCGGCAGGTGAAAATTGGAGTAGAACTCAACTACCCAAGAAAGATTAACCTAXXXXXXXXXXGAGGGCTTAACTGTAGTTGAAGATGGCTCTGCCACTAATGCTCTTTTAGTTCCTTTTCTTGCTGTGGATTTGGGGGTAGCTTTCTCCTTGCCTTTCTTGG
*
>Marker4036	A02	62.333
AAACAATCCAACCACAACCAATCCACCACAATCCAAAAGAGTTCCAGATGCAAACACAAGTAGGAAGATGCAAACACAAACAAACAGTTATTGCAAGTAGXXXXXXXXXXGTTATACTCATCATAAACTTGATCCTAAACATGATCCATATCCATCACCCTCACTGGTGAATATTTCGGGGGCGAGCTCATCTGGGACTTTCACAGTGCC
AAATAATCCAACCACAACCAATCCACCACAATCCAAAAGAGTTCCAGATGCAAACACAAGTAGGAAGATGCAAACACAAACAAACAGTTATTGCAAGTAGXXXXXXXXXXGTTATACTCATCATAAACTTGATCCTAAACATGATCCATATCCATCACCCTCACTGGTGAATATTTCGGGGGCGAGCTCATCTGGGACTTTCACAGTGCC
*
>Marker4211	A02	63.082
TTACGGCGCCTTTAGGTGTCCTCCTCTAGATAGCGTCATTTAAAGAACAAACGGTCAGCACAACGTATAAAAAAAATAGAAAAAAAATCGGAGGAGCCTGXXXXXXXXXXCTTTAGGTGTCCTCCTCTAGATAGCGTCATTTAAAGAACAAACGGTCAGCACAACGTATAAAAAAAATAGAAAAAAAATCGGAGGAGCCTGCCGAAGATG
TTAAGGCGCCTTTAGGTGTCCTCCTCTAGATAGCGTCATTTAAAGAACAAACGGTCAGCACAACGTATAAAAAAAATAGAAAAAAAATCGGAGGAGCCTGXXXXXXXXXXCTTTAGGTGTCCTCCTCTAGATAGCGTCATTTAAAGAACAAACGGTCAGCACAACGTATAAAAAAAATAGAAAAAAAATCGGAGGAGCCTGCCGAAGATG
*
>Marker4347	A02	63.756
CGTGAAACTCTTGACGAGCTCTTACTTTCTATCTAAGTTTTTCTGGTAAGATTTCAAAGCTCACTCTCCAGTTCTCTACCCTAAGTTTCTGTGTATTTTGXXXXXXXXXXTATATGTGATGTTAGATTGAGTTTTGGTGTTTGTTGGAGTTGGTTAAGGCTTTGGATCAAGCTTGGTAGCTTCGTTTTGGTGTTTGGTATGTTTGGGAAT
CGTGAAACTCTTGACGAGCTCTTACTTTCTATCTAAGTTTTTCTGGTAAGATTTCAAATCTCACTCTCCAGTTCTCTACCCTAAGTTTCTGTGTATTTTGXXXXXXXXXXTATATGTGATGTTAGATTGAGTTTTGGTGTTTGTTGGAGTTGGTTAAGGCTTTGGATCAAGCTTGGTAGCTTCGTTTTGGTGTTTGGTATGTTTGGGAAT
*
>Marker4359	A02	64.431
AACCATACGGAGTTTATCACCTCAGCCATCCTTCACACTCTGAACTTATCAAAGTTAATGGACAACGTCTGAAGCTGTACCATGGTGAGAAGATACAGAAXXXXXXXXXXACGCGTCCGCGTCGCAAGGAGAGTTGAGAAAATAAAAAACGAACAGAGAGTTTTGCTGGAGCATGGCTGGAGGCGTGCCAATGGCACAAATTGTCCCACA
AACCATACGGAGTTTATCACCTCAGCCATCCTTCACACTCTGAACTTATCAAAGTTAATGGACAACGTCTGAAGCTGTACCATGGTGAGAAGATACAGAAXXXXXXXXXXACGCGTCCGCGTCGCAAGGAGAGTTGAGAAAATAAAAAACGAACAGAGAGTTTTGCTAGAGCATGGCTGGAGGCGTGCCAATGGCACAAATTGTCCCACA
*
>Marker4806	A02	65.293
AGAAATCGCCCCCAGCGATTTACCTTTAAGTGAGTCACGTGCGAGCATCGGCGCGTACGCACGCTTTGCGCTTAAGCGTCGATTGGCAAATCCTTCATCTXXXXXXXXXXTCATTTCTTCCATCCAATACTTGCCTTATGATCCTGAAATCACTCAACAAACACATCAAGGCATCGAATGGAATTAAAGTGAATTAAAATCACCAATTTA
AGAAATCTCCCCCAGCGATTTACCTTTAAGTGAGTCACGTGCGAGCATCGGCGCGTACGCACGCTTTGCGCTTAAGCGTCGATTGGCAAATCCTTCATCTXXXXXXXXXXTCATTTCTTCCATCCAATACTTGCCTTATGATCCTGAAATCACTCAACAAACACATCAAGGCATCGAATGGAATTAAAGTGAATTAAAATCACCAATTTA
*
>Marker4404	A02	65.967
TCCTAACCAATGATTCTCAAAGCCTTGGATCCTTGCTCTTTTGAATTTTTCTTTTTGAGCTTTCTTTTTCTTTTCTTTTTATTTATTTATTTTTTCTGCTXXXXXXXXXXGTCAATAATATTTCTCTAAATCCACTGTTCTTCAAGAGCCAATATACTCAACTTCAATATCAATTATACAGTTAATTCATACATTCAGAAAATAAAGATA
TCCTAACCAATGATTCTCAAAGCCTTGGATCATTGCTCTTTTGAATTTTTCTTTTTGAGCTTTCTTTTTCTTTTCTTTTTATTTATTTATTTTTTCTGCTXXXXXXXXXXGTCAATAATATTTCTCTAAATCCACTGTTCTTCAAGAGCCAATATACTCAACTTCAATATCAATTATACAGTTAATTCATACATTCAGAAAATAAAGATA
*
>Marker4980	A02	66.641
CATTTTGATTCCAATATACCAAAAATTGAAGTGAAAGGTATGGCTTTAAGGGAATGAAGCCTAACTATACCCAATACCGGAAACCCTCTATCATCTTCCTXXXXXXXXXXCCCCTTTTCGGCGTTGAATTTATACTATAGGAGAAAAGAAAAAATTTCAATTTGAAAAATAGGGAGAAAATGTTTCTCTTAAAAATTAATAAGAAATTAT
CATTTTGATTCCAATATACCAAAAATTGAAGTGAAAGGTATGGCTTTAAGGGAATGAAGCCTAACTATACCCAATACCGGAAACCCTCTATCATCTTCCTXXXXXXXXXXCCCCTTTTCGGCGTTGAATTTATACTATAGGAGAAAAGAAAAAATTTCAATTTGAAAAATAGGGAGAAAATGTTTCTCATAAAAATTAATAAGAAATTAT
*
>Marker4828	A02	67.315
AAAAAGAGCCCAGGTCGTGGAGGAACAAGTACAAGCCTTGTTAGAGGTAGGACTTATAAGGGAAGTCAAATACCCACTCTGGCTAGCCAACGTCGTATTAXXXXXXXXXXAATGCCTTGGTCGACGCATCTTTGGGCTACAAATACCTCTCCTTCATGGACGCTTACTCAGGCTACAACCAGATACCGATGCACAAACCCAATCAAGAAA
AAAAAGAGCCCAGGTCGTGGAGGAACAAGTACAAGCCTTGTTAGAGGTAGGACTTATAAGGGAAGTCAAATACCCACTCTGGCTAGCCAACGTCGTATTAXXXXXXXXXXAATGCCTTGGTCGACGCATCTTTGGGATACAAATACCTCTCCTTCATGGACGCTTACTCAGGCTACAACCAGATACCGATGCACAAACCCAATCAAGAAA
*
>Marker4929	A02	67.99
GAGAATTCTAACCGACACGTACGCGCACTTGGCGTGCACGCGTGGATCACAAAAGTAATCAACGCGCATGCACGCATGGCGCGCACGCGCGGGAAGCTACXXXXXXXXXXCAAAAGTAATCAACGCGCATGCACGCATGGCGCGCACGCGCGGGAAGCTACACGTGACCTCATTAAAGGAAATCATGCCTGGCGATTTCTGAGGCTCATT
GAGAATTCTAACCGACACGTACGCGCACTTGGCGTGCACGCGTGGATCACAAAAGTAATCGACGCGCATGCACGCATGGCGCGCACGCGCGGGAAGCTACXXXXXXXXXXCAAAAGTAATCGACGCGCATGCACGCATGGCGCGCACGCGCGGGAAGCTACACGTGACCTCATTAAAGGAAATCATGCCTGGCGATTTCTGAGGCTCATT
* *
>Marker3838	A02	68.664
ATGGTTCTGCTTCTATCCACTTTGTGAAATAATCCACTCTCACTATTAGATATTTTACTTGTCCCAGCGGTTGGGGGAATGGTTCTAGCAATTCCAACCCXXXXXXXXXXCTTGAGGTCGGGACGCACTTTAGTAGTGGTGTTGATATTCCCCTTTTATAGAGGATATTTTTCACCAGGGTGTAGTTTTGTGCTTCCTTCCGGATCTTTT
ATGGTTCTGCTTCTATCCACTTTGTGAAATAATCCACTCTCACTATTAGATATTTTACTTGTCCCAGCGGTTGGAGGAATGGTTCTAGCAATTCCAACCCXXXXXXXXXXCTTGAGGTCGGGACGCACTTTAGTAGTGGTGTTGATATTCCCCTTTTATAGAGGATATTTTTCACCAGGGTGTAGTTTTGTGCTTCCTTCCGGATCTTTT
*
>Marker4933	A02	69.338
TCAAATCTCGGGCAAAGTATGGACTATTATACATTGCTGGAAAGCCCAAGATGTCTACTTTCCAACGCCGTTGAGCGCGCGCCAATTGGGCTTCTGTAGCXXXXXXXXXXATACTAAAAACATACTAAAAACAATGCCAAAAAGCATATAAATTATCCGCTCATCACAAGGGTAAAAAGGATCCAAGGCTTTGAGCATTAATGGATAGAA
TCAAATCTCGGGCAAAGTATGGACTATTATACATTGCTGGAAAGCCCAAGATGTCTACTTTCCAACGCCGTTGAGCGCGCGCCAATTGGGCTTCTGTAGCXXXXXXXXXXATACTAAAAACATACTAAAAACAATGCCAAAAAGCATATAAATTATCCTCTCATCACAAGGGTAAAAAGGATCCAAGGCTTTGAGCATTAATGGATAGAA
*
>Marker5052	A02	69.9
CGACTGGAAGAGGAGAGAGGAGCTGCCTTGCATCTTACTATCGTCGTCGCCCTCATCCCGAATCGCCATCATCGCCGGTGCAGGGAGAGGAGCCGTCGTGXXXXXXXXXXTTCGCGAGGAGGGAGGACCGCGAACCGTCCAGCCGCCGCGCACAGTCGCCGCTGGTGTCGCCGGCACCATCCTCGTCAGATCCGCCACCTCCAAAGCTTC
CGACTGGAAGAGGAGAGAGGAGCTGCCTTGCATCTTACTATCGTCGTCGCCCTCATCCCGAATCGCCATCATCGCCGGTGCAGGGAGAGGAGCCGTCGTGXXXXXXXXXXTTCGCGAGGAGGGAGGACCGCGAACCGTCCAGCCGCCGCGCACAGTCGCCGCTGGTGTCGCCGGCACCATCCTCGTCAGATTCGCCACCTCCAAAGCTTC
*
>Marker4760	A02	70.462
ACTTGGTGAGTGTTTGGGCTGAGCAAAAGAGTAAGACACGTGCTAGGAAGGCTCTAGGGCGTTGAATGCTGGCTAGGGGCACCTTCTTGGGCTTTGGATGXXXXXXXXXXGTGCTAGGAAGGCTCTAGGGCGTTGAATGCTGGCTAGGGGCACCTTCTTGGGCTTTGGATGCTAGAATAAGGCAGATGGTTGACATTGAACGCCAGTTTT
ACTTGGTGAGTGTTTGGGCTGAGCAAAAGAGTAAGACACGTGCTAGGAAGGCTCTAGGGCGTTGAATGCTGGCTAGGGGCACCTTCTTGGGCTTTGGATGXXXXXXXXXXGTGCTAGGAAGGCTCTAGGGCGTTGAATGCTGGCTAGGGGCACCTTCTTGGGCTTTGGATGCTAGAATAAGGCAGATGGCTGACATTGAACGCCAGTTTT
*
>Marker4977	A02	70.836
TTCTGTATCTTCCGGCATAAAGTACACCGACTTTGTAGAACAATCAAGTAGAACATGGTTCTTAGATAACCAGTCCAATCCCAAGATAAGATCAAGACCGXXXXXXXXXXCGAATCAAATAAAGCATTTAAAGTTTGTCCAGCCATTTCACAGTTACCTCGAATAAGTGTCTCGGATCCCTCAGCTCCTACAGCTGAAGTGGTGAACACC
TTCTGTATCTTCTGGCATAAAGTACACCGACTTTGTAGAACAATCAAGTAGAACATGGTTCTTAGATAACCAGTCCAATCCCAAGATAAGATCAAGACCGXXXXXXXXXXCGAATCAAATAAAGCATTTAAAGTTTGTCCAGCCATTTCACAGTTACCTCGAATAAGTGTCTCGGATCCCTCAGCTCCTACAGCTGAAGTGGTGAACACC
*
>Marker4912	A02	71.098
AGCAGCCGGCGCAAAGGCGGCAGCCTCTGTCGCATCACCGGGAGAACGACGAAAGTTCCCCCGGCAACACACCGAACCACGAACAAGGACGCGAGAGACGXXXXXXXXXXAGAAGACTCTCCCATCCCGAGAAGACGAAATGACACAATCATCTACTCCCGAGGTAAGGAGACGTACCACACGGGATGAGATCGCGAAGGCGGGGAAGGA
AGCAGCCGGCGCAAAGGCGGCAGCCTCTGTCGCATCACCGGGAGAACGGCGAAAGTTCCCCCGGCAACACACCGAACCACGAACAAGGACGCGAGAGACGXXXXXXXXXXAGAAGACTCTCCCATCCCGAGAAGACGAAATGACACAATCATCTACTCCCGAGGTAAGGAGACGTACCACACGGGATGAGATCGCGAAGGCGGGGAAGGA
*
>Marker4911	A02	71.361
CTTGCCTCTAGCATAATGAAGGATAAGTCCTACTGAATCAAGAACTCTAAGGCTTTCCAAGAGAGAAAGAGATTTCGAAATGTTAAAGTAAAGACGCACCXXXXXXXXXXTTTTACTCAATTGCATCGAGCCTAGCTTTTTTGGGTCGGTCTTTCACTTCTTTGACTCAATTAGCCTTTCTAAGATAAGAGTCAATTCCCTTTATGATGA
CTTGCCTCTAGCATAATGAAGGATAAGTCCTACTGAATCAAGAACTCTAAGGCTTTCCAAGAGAGAAAGAGATTTCGAAATGTTAAAGTAAAGACGCACCXXXXXXXXXXTTTTACTCAATTGCATCGAGCCTAGCTTTTTTGGGTTGGTCTTTCACTTCTTTGACTCAATTAGCCTTTCTAAGATAAGAGTCAATTCCCTTTATGATGA
*
>Marker4685	A02	71.623
AGCTTATCCCAGAGATCATATGGGGATACAATACAACAATTCACTCAACCACAAAGGAGACACCTTTCCATTTAGTCTACGGTTCAGACGCAATGATACTXXXXXXXXXXGACTTCATCCAAGATCCTTCCGTACAAATGACCTTGTGCTTAGGAAAATAGAACAAGCTAGGAGACCATCATCACATGGCAAACTAGCAGCTAATTGGGA
AGCTTATCCCAGAGATCATATGGGGATACAATACAACAATTCACTCAACCACAAAGGAGACACCTTTCCATTTAGTCTACGGTTCAGACGCAATGATACCXXXXXXXXXXGACTTCATCCAAGATCCTTCCGTACAAATGACCTTGTGCTTAGGAAAATAGAACAAGCTAGGAGACCATCATCACATGGCAAACTAGCAGCTAATTGGGA
*
>Marker4031	A02	71.885
TCAAATCTCGGGCAAAGTATGAACTATTATACATTGCTGGAAAGCCCAGGATGTCTACTTTCCAACACCTTTGAGAGCGCGCCAATTGGGCTTCTGTAGCXXXXXXXXXXAAAACTAACTAAAATATACTAAAAACATACTAAAAACAATGTCAAAAAGCGTATAAATTATCCGCTCATCACGATCACATGGGTCATGCGATCGCGTGAG
TCAAATCTCGGGCAAAGTATGAACTATTATACATTGCTGGAAAGCCCAGGATGTCTACTTTCCAACACCTTTGAGAGCGCGCCAATTGGGCTTCTGTAGCXXXXXXXXXXAAAACTAACTAAAATATACTAAAAACATACTAAAAACAATGTCAAAAAGCGTATAAATTATCTGCTCATCACGATCACATGGGTCATGCGATCGCGTGAG
*
>Marker4817	A02	72.147
TTTCTGGATCATTAAAGTAGTCGGCAAAGGAGTCTATCGCTTAGAAACATTGAATGGAACAGCCTTACCAAACACATGGAACATCTCTTCGCTCAAATACXXXXXXXXXXAACATCATACCAAAATACAACCGAGACATAAACTCAGAACAAACAGTCAATACAGTTGGAGACAAAAACCAACATCACTGTTCAAAAAACACAAAATACA
TTTCCGGATCATTAAAGTAGTCGGCAAAGGAGTCTATCGCTTAGAAACATTGAATGGAACAGCCTTACCAAACACATGGAACATCTCTTCGCTCAAATACXXXXXXXXXXAACATCATACCAAAATACAACCGAGACATAAACTCAGAACAAACAGTCAATACAGTTGGAGACAAAAACCAACATCACTGTTCAAAAAACACAAAATACA
*
>Marker4717	A02	72.409
CACGGTTTTTCCTTTGACGATAGGGATGATAGCCGATGCCCCCACACTCACTCGTTAAAATGCATCATACTAGGGAGAGGTATCCACACCGTTATAAGGTXXXXXXXXXXCCAGCGCCCTCGATGGCATATCGATCCGGGCTCCGGCTCTGATACTATCTGCAATAGCCCAGACCACCCACTAGCACGATATTGTCCACTTGAGCACACA
CACGGTTTTTCCTTTGACGATAGGGATGATAGCCGATGCCCCCACACTCACTCGTTAAAATGCATCATACTAGGGAGAGGTATCCACACCGTTATAAGGTXXXXXXXXXXCCAGCGCCCTCGATGGCATATCGATCCGGGATCCGGCTCTGATACTATCTGCAATAGCCCAGACCACCCACTAGCACGATATTGTCCACTTGAGCACACA
*
>Marker4824	A02	72.671
ATTTGGTGTGTGCTGAGGCTGAGCATTGAAGCTTTCACGTGCATAGGCTTTTCTTGGAGTTAAACGCCAGCTTTGGTGCCAATTTGGGCATTTTACTCTAXXXXXXXXXXAGCTTTGGTGCCAATTTGGGCATTTTACTCTAGCTTTGGTGTCAGTTCTGGCGTTTTATGCCAGAAAAAGGGTCTCTAACCGGCATTTTGATGCCAGTTT
ATTTGGTGTGTGCTGAGGTTGAGCATTGAAGCTTTCACGTGCATAGGCTTTTCTTGGAGTTAAACGCCAGCTTTGGTGCCAATTTGGGCATTTTACTCTAXXXXXXXXXXAGCTTTGGTGCCAATTTGGGCATTTTACTCTAGCTTTGGTGTCAGTTCTGGCGTTTTATGCCAGAAAAAGGGTCTCTAACCGGCATTTTGATGCCAGTTT
*
>Marker5046	A02	72.934
CATTTTTCAGAAAAGAAAGAGAGAGGGACGGTGAGAAGAGAGGAAGAAGAGAGTGTACTATTCCCCTCCATCTTCTGGGAGCCATATCTTGAGATACGGAXXXXXXXXXXGAGGGACGGTGAGAAGAGAGGAAGAAGAGAGTGTACTATTCCCCTCCATCTTCTGGGAGCCATATCTTGAGATACGGAACTCTGATTGACGAGCCATTTA
CATTTTTCAGAAAAGAAAGAGAGAGGGACGGTGAGAAGAGAGGAAGAAGAGAGTGTACTATTCCCCTCCATCTTCTGGGAGCCATATCTTGAGCTACGGAXXXXXXXXXXGAGGGACGGTGAGAAGAGAGGAAGAAGAGAGTGTACTATTCCCCTCCATCTTCTGGGAGCCATATCTTGAGCTACGGAACTCTGATTGACGAGCCATTTA
* *
>Marker4745	A02	73.196
CTATGTGATTTGGTTTCATTATCTACTATTAGACAATTTGTATGAAGTTGATGCATTTTTTGTTATGTGATGTTTGTTATGATTGCTTTTTTATCTATATXXXXXXXXXXTGCTTCTTTATTGCTTGTTTGTTTTTCTTAACCTACAAGTCTTTTAAAGTATTTCAAGTACACTAGAACGAGTGAAGTGCATGCTTCTTTGTTCTAATTG
CTATGTGATTTGGTTTCATTATCTACTATTAGACAATTTGTATGAAGTTGATGCATTTTTTGTTATGTGATGTTTGTTATGATTGCTTTTTTTTCTATATXXXXXXXXXXTGCTTCTTTATTGCTTGTTTGTTTTTCTTAACCTACAAGTCTTTTAAAGTATTTCAAGTACACTAGAACGAGTGAAGTGCATGCTTCTTTGTTCTAATTG
*
>Marker4698	A02	73.458
TGAGTTACCCACAAGACTCATTGGGAGAATGTATGAGGTTAGACTTGGTGGATGCTGTAGTGCAAGAGACTCTTGAAGAAGAAGAACTTAAGGGGTTAACXXXXXXXXXXTCAGCCCTCAGGCAAGAACAGGAGGAAGAGTTACTTCAAGTCTTACAAAAGTATAAGGATGCCATTGGATGGACACTTGCTGACTTGAAGGGAATCAGTT
TGAGTTACCCACAAGACTCATTGGGAGAATGTATGAGGTTATACTTGGTGGATGCTGTAGTGCAAGAGACTCTTGAAGAAGAAGAACTTAAGGGGTTAACXXXXXXXXXXTCAGCCCTCAGGCAAGAACAGGAGGAAGAGTTACTTCAAGTCTTACAAAAGTATAAGGATGCCATTGGATGGACACTTGCTGACTTGAAGGGAATCAGTT
*
>Marker4770	A02	73.72
CCAAGAAAGGCAAGGAGAAAGCTACCCCCGTATCAACAGCAAGGAGAGGAACAAAAAGACCATTAGTGGCGGAGCTATCTTCAACTGCAGTAAAGCCCTCXXXXXXXXXXCAGGTTAATCTTTCTTGGGTAGTTGAGTTCTACTCCAATTTCCACCTGCCAACCCTGCAATCTGTCTATATCTATCAGAAGCAAGTCTCCATTACAGAAG
CCAAGAAAGGCAAGGATAAAGCTACCCCCGTATCAACAGCAAGGAGAGGAACAAAAAGACCATTAGTGGCGGAGCTATCTTCAACTGCAGTAAAGCCCTCXXXXXXXXXXCAGGTTAATCTTTCTTGGGTAGTTGAGTTCTACTCCAATTTCCACCTGCCAACCCTGCAATCTGTCTATATCTATCAGAAGCAAGTCTCCATTACAGAAG
*
>Marker4771	A02	73.982
AGAGGATCTGATCAACCCTTTAGGCAACAACACCTTCCAAGATATCCCAGACAAAGACCATCCTACAATGCATACCAAGCTGATAGATATGGTGGACCGCXXXXXXXXXXCAACAAATGAACCATCCTATCTACCCCAAACCTCCATGGAAAGCAAACTTGCCTCTATCACCAGTCTCACCTCTACTCTTCAAGCACTTATATTCCGCTT
AGAGGATCTGATCAACCCTTTAGGCAACAACACCTTCCAAGATATCCCAGACAAAGACCATCCTACAATGCATACCAAGCTGATAGATATGGTGGACCGCXXXXXXXXXXCAACAAATGAACCATCCTATCCACCCCAAACCTCCATGGAAAGCAAACTTGCCTCTATCACCAGTCTCACCTCTACTCTTCAAGCACTTATATTCCGCTT
*
>Marker4772	A02	74.245
CTTGCTGGTTTTGCCTTCACCATCCCAAACTCATTAAGGAGATCCAAGGTATATTTCTTTTGGTACAAAGCAATACCTTGAGAACTGCATGCTACCTCCAXXXXXXXXXXAGGAAACCGTGCTGCTGAAAAAAACCACACAGCCGCGGATTCCATTGGCGGCTCGCCTGCTTTAACACATATAACGATTGATCAAGTCAACAAACAGATC
CTTGATGGTTTTGCCTTCACCATCCCAAACTCATTAAGGAGATCCAAGGTATATTTCTTTTGGTACAAAGCAATACCTTGAGAACTGCATGCTACCTCCAXXXXXXXXXXAGGAAACCGTGCTGCTGAAAAAAACCACACAGCCGCGGATTCCATTGGCGGCTCGCCTGCTTTAACACATATAACGATTGATCAAGTCAACAAACAGATC
*
>Marker4917	A02	74.507
GAACGTGAGGTCCAGATCCCTTAGTATGCCAGCGTCCGACCTTTTTGGTGCCGAGGTGCCGCCTGTCCGAGTTTCTCATGAGGAGGTTGGGGTGGTACCTXXXXXXXXXXTTATGATGGATAATTGTTCCCTTTATCTTGGGAGTTTGTTAGGACTTATCTTATCAGAGAAAATAAAAATTCCAGTCAAGATTTCCATGGGTATTTAAAG
GAACGTGAGGTCCAGATCCCTTAGTATGCCAGCGTCCGACCTTTTTGGTGCCGAGGTGCCGCCTGTCCGAGTTTCTCATGAGGAGGTTGGGGTGGTACCTXXXXXXXXXXTTATGATGGATAACTGTTCCCTTTATCTTGGGAGTTTGTTAGGACTTATCTTATCAGAGAAAATAAAAATTCCAGTCAAGATTTCCATGGGTATTTAAAG
*
>Marker4759	A02	74.957
TCAACCGGCATGATCTTTAAAAAATTTTATTTAAAGCCATGGAAGGAATCCTCAAAAAGACCAAAGATCCTTCAACCTTGTTGAGCTTTGAAGGACATATXXXXXXXXXXGAGCTATTCGGGTGCATCTACGACGGAGCAACATCACAACTATTTAACAAACCCATCACAAAAGGGAAAACGGAAGGCGAACTCCCAAAGTAGTAAACAT
TCAACCGGCATGATCTTTAAAAAATTTTATTTAAAGCCATGGAAGGAATCCTCAAAAAGACCAAAGATCCTTCAACCTTGTTGAGCTTTGAAGGACATATXXXXXXXXXXGAGCTATTCGGGTGCATCTGCGACGGAGCAACATCACAACTATTTAACAAACCCATCACAAAAGGGAAAACGGAAGGCGAACTCCCAAAGTAGTAAACAT
*
>Marker4755	A02	75.219
GGAGCCTCATTAAAAAACCTTTTCCTAGTACTTTTGTTACTCGGTATGGTCCTTTCCAGTTGGCTGCTAGCTTCCCTTCTCCTGACTGACCTGTGGTGCGXXXXXXXXXXAAAGGGTTTTGAGATATTCAAAAGGTTTAAATTCGAACTCAAAATATAGAAAGGATAGACAAATAAATAAGTTGGGAATAAAATATGGAGAAATATGTTA
GGCGCCTCATTAAAAAACCTTTTCCTAGTACTTTTGTTACTCGGTATGGTCCTTTCCAGTTGGCTGCTAGCTTCCCTTCTCCTGACTGACCTGTGGTGCGXXXXXXXXXXAAAGGGTTTTGAGATATTCAAAAGGTTTAAATTCGAACTCAAAATATAGAAAGGATAGACAAATAAATAAGTTGGGAATAAAATATGGAGAAATATGTTA
*
>Marker4781	A02	75.481
AATCTTGGTCCGAATTCTATAAAATTGGTACCAAAATTCTCGTCTCAATCTCCTCTATCACATTTAGCCATAAAAATCACATTTTAGGCTTTCTAGAATAXXXXXXXXXXAAGTTACTCGTTTAAACCGTACTTCGCTAAAAAAGTCTTATAAATTCTCCTTAACTTACGAATCTAATCTGAAAGCAATAAATAAGCCAACTATAACACA
AATCTTGGTCCGAATTCTATAAAATTGGTACCAAAATTCTCGTCTCAATCTCCTCTATCACATTTAGCCATAAAAATCACATTTTAGGCTTTCTAGAATAXXXXXXXXXXAAGTTACTCGTTTAAACCGCACTTCGCTAAAAAAGTCTTATAAATTCTCCTTAACTTACGAATCTAATCTGAAAGCAATAAATAAGCCAACTATAACACA
*
>Marker4773	A02	75.743
ACTGCGGACTGCTGTCAGGGTCTACTCGCAAAGTGGTCATTTTTACCACCGAGCTAAACATATCAAAATAGTCATAACCAACCCGTTGGTTGTGCCCACGXXXXXXXXXXCTACAGCCGGCTGATATGTTTTTGACTTCTCGGTTGTGGTAGAGCAAGGGAAAAAGCTCTAAAAGGTGGGGACAACTTCCCATAATGCACCATTTGCGAC
ACTGCGGACTGCTGTCAGGGTCTACTCGCAAAGTGGTCATTTTTACCACCGAGCTAAACATATCAAAATAGTCATAACCAACCCGTTGGTTGTGCCCACGXXXXXXXXXXCTACAGCCGGCTGATATGTTTTTGACTTTTCGGTTGTGGTAGAGCAAGGGAAAAAGCTCTAAAAGGTGGGGACAACTTCCCATAATGCACCATTTGCGAC
*
>Marker5078	A02	76.006
AATCGTCTGAGAAAGAAAGCCTTCGAGCGGGTTCGTGTCTATGGGGTCTCCATCCGACTTGTGATTGCGAGAGAATGGGGGGTGGTACCTGTAAAGACACXXXXXXXXXXTGCCAGCTAATCTCTGCTTCCGAATTCGTTAGGGCAAGTCGTAGGGAGCACGACTTCTTAGAGGAAGGTCGGTATACTGTGAGACTCAACCTTGTGGGTT
AATCGTCTGAGAAAGAAAGCCTTCGAGCGGGTCCGTGTCTATGGGGTCTCCATCCGACTTGTGATTGCGAGAGAATGGGGGGTGGTACCTGTAAAGACACXXXXXXXXXXTGCCAGCTAATCTCTGCTTCCGAATTCGTTAGGGCAAGTCGTAGGGAGCACGACTTCTTAGAGGAAGGTCGGTATACTGTGAGACTCAACCTTGTGGGTT
*
>Marker4758	A02	76.268
ACCCGAACTTAGATATCCTAAACGAGGTCCTCATAAGCAGAATCTTCTGGTATCTCATGGAAGGGCGCTCCCATTTTTGTCTGTAGGGTGGGAGGAAGATXXXXXXXXXXTAGGCGAGCTCATGTGTCAGTTGGCTACCGCTCCTAACATTACCCAGCACAAGTTCCAGATATAGCTTTTTAGATGCATACAATGTGCATAAAAGTCTCA
ACCCGAACTTAGATATCCTAAACGAGGTCCTCATAAGCATAATCTTCTGGTATCTCATGGAAGGGCGCTCCCATTTTTGTCTGTAGGGTGGGAGGAAGATXXXXXXXXXXTAGGCGAGCTCATGTGTCAGTTGGCTACCGCTCCTAACATTACCCAGCACAAGTTCCAGATATAGCTTTTTAGATGCATACAATGTGCATAAAAGTCTCA
*
>Marker4419	A02	77.018
TCAACTTTTACTAAGACATCCTCTACAAGTCCATAAGCCTGTTTCATTGATTTGACTTCCATCTCTAGTGAGATTCTTGCAGCTTGTACCTCAAAAATTCXXXXXXXXXXGTTTCATTGATTTGACTTCCATCTCTAGTGAGATTCTTGCAGCTTGTACCTCAAAAATTCCTAGTTTCTCCATTACAGAGAGTGGCATGAGGTTTATACC
TCAACTTTTACTAAGACATCCTCTACAAGTCCATAAGCCTGTTTCATTGATTTGACTGCCATCTCTAGTGAGATTCTTGCAGCTTGTACCTCAAAAATTCXXXXXXXXXXGTTTCATTGATTTGACTGCCATCTCTAGTGAGATTCTTGCAGCTTGTACCTCAAAAATTCCTAGTTTCTCCATTACAGAGAGTGGCATGAGGTTTATACC
* *
>Marker4959	A02	77.88
CCGAAAAGGACCTTTCTCCCAATCTATCTCAAAAAGACATCCGACTTCTTTAAATGATGTACAAGAGTGAGCTAAAAAGTACATCAACATGGAAGAAAATXXXXXXXXXXAGCTCCCTACTCCACGCCTGATAAAAAACAAAAAGAGAGAAAGTCGTAACGAATATTATGAGTACCATAAGTTGGATGGGCACTCAACAAATGATTGTTA
CCGAAAAGGACCTTTCTCCCAATCTATCTCAAAAAGACATCCGACTTCTTTAAATGATGTACAAGAGTGAGCTAAAAAGTACATCAACATGGAAGAAAATXXXXXXXXXXAGCTCCCTACTCCACGCCTGATAAAAAACAAAAAGAGAGAAAGCCGTAACGAATATTATGAGTACCATAAGTTGGATGGGCACTCAACAAATGATTGTTA
*
>Marker4830	A02	78.554
AAAGCAGGTGAAGAACTCGTATTATACTTAGCTGTTGCAGAGAAGGCTGTAGCATCAGCTTTGATATGAGAAGATGAGGTCGGACAACATCCTATCTACTXXXXXXXXXXGTTGTGGACAGAATGGTTCAATGGGATATAGAGCTATCCGAGTTCGACTTAACGTACGAAACTCGGACAGCCATCAAAGCCCAAAGCCTCGCTGACTTCG
AAAGCAGGTGAAGAACTCGTATTATACTTAGCTGTTGCAGAGAAGGCTGTAGCATCAGCTTTGATATGAGAAGATGAGGTCGGACAACATCCTATCTACTXXXXXXXXXXGTTGTGGACAGAATGGTTCAATGGGCTATAGAGCTATCCGAGTTCGACTTAACGTACGAAACTCGGACAGCCATCAAAGCCCAAAGCCTCGCTGACTTCG
*
>Marker4854	A02	79.228
GATCCACAGTTACCTCAGATCAGTTGCTAGTGGGAATGATAGAGCGTTGGATAAACTCCAACCATCCTCTAGCCACAGCCTTAAGGTCTGGTCTTCTCAAXXXXXXXXXXCCAATTCTTTGGGTTTGGGTTCATACTTTGATCATGGTTTCTAGTGATCCATGTATTTGCATAGAAATCTTGAACCATTAAGATTTCGACTTGTTGAATG
GATCCACAGTTACCTCAGATCAGTTGCTAGTGGGAATGATAGAGCGTTGGATAAACTCCAACCATCCTCTAGCCACAGGCTTAAGGTCTGGTCTTCTCAAXXXXXXXXXXCCAATTCTTTGGGTTTGGGTTCATACTTTGATCATGGTTTCTAGTGATCCATGTATTTGCATAGAAATCTTGAACCATTAAGATTTCGACTTGTTGAATG
*
>Marker5053	A02	79.902
TGGATTTTGATGATCAGCTGGTTGAGCCACAATTCTATGCAGACTTTGCTGGGATCATACGGGATGACGACATTCAGCAGTAACAGAGTCCGATCCCAGGXXXXXXXXXXTCCGATCCCAGGGGGTCCATCCGAGCCTCCTGAGTACATGCCACAGCCACCAGAGCTGCCGTCCCAGATTCTTGACTACCAGCTGTCGATTGAACTTAAT
TGGATTTTGATGATCAGCTGGTTGAGCCACAATTCTATGCAGACTTTGCTGGGATCATACGGGATGACGACATTCAGCAGTAACAGAGTCCGATCCCAGGXXXXXXXXXXTCCGATCCCAGGGGGTCCATCCGAGCCTCCTGAGTACATGCCACAGCCACCAGAGCTGCCGTCCCAGATTCTTGACTACCAGCTGTCGGTTGAACTTAAT
*
>Marker4901	A02	80.577
AATTTTTGGTGAAAGGCACGGTGTTTGGTTTTGTCAACGTACCTTTGGTCTTGGTACGTACCTGCTCTGCTTGGTGGTTTTATGAGTTTATCGTGAAGAAXXXXXXXXXXTAGCTCTTCTATTTCGATTTGTCCATTTGTTTTATCTCGGAATTCTTCCAGTGTCTTTGGTTTTGCCATAGTGATAGATTCCTGGAATTTTCCAGGTCTG
AATTTTTGGTGAAAGGCACGGTGTTTGGTTTTGTCAACGTACCTTTGGTCTTGGTACGTACCTGCTCTGCTTGGTGGTTTTATGAGTTTATCGTGAAGAAXXXXXXXXXXGAGCTCTTCTATTTCGATTTGTCCATTTGTTTTATCTCGGAATTCTTCCAGTGTCTTTGGTTTTGCCATAGTGATAGATTCCTGGAATTTTCCAGGTCTG
*
>Marker5068	A02	81.251
CCAGACCGGATGGCATGCCGTCCCTTTTTTATCAAAAAATGTGGCACATTGTTGGAGAAGATACCTCTAGTTGGGTGCTGAATTTCCTGAGTGGTGAAGGXXXXXXXXXXGGCTTTTGATATCTTCCACTATATGAGAAAAAACAAAACGGGGGCAAGGAGATTCATTGGTATAAAGTTAGATATGGCAAAGGCATACGACGGAATTGAA
CCAGACCGGATGGCATGCCGTCCCTTTTTTATCAAAAAATGTGGCACATTGTTGGAGAAGATACCTCTAGTTGGGTGCTGAATTTCCTGAGTGGTGAAGGXXXXXXXXXXGGCTTTTGATATCTTCCACTATATGAGAAAAAACAAAACGGGGGCAAGGAGATTCATTGGTATAAAGTTAGATATGGCAAAGGCGTACGACGGAATTGAA
*
>Marker4975	A02	82.113
TCAAATCTCGGGAAAAGTATAGACTATTATATATTGCTGGAAAGCCCAGGATGTCTACTTTTCAACGCAGTTAAGAGCGCATCAATTGGGCTTCTTTAGCXXXXXXXXXXGCCAAAAAGCGTATAAATTATCCGCTCATCAGTGCTCTTTCAATGGATGATGTATCTCTCCTTCATCACTTAGATTTTATAACTTGGAGTAGTGTCAAGA
TCAAATCTCGGGCAAAGTATAGACTATTATATATTGCTGGAAAGCCCAGGATGTCTACTTTTCAACGCAGTTAAGAGCGCATCAATTGGGCTTCTTTAGCXXXXXXXXXXGCCAAAAAGCGTATAAATTATCCGCTCATCAGTGCTCTTTCAATGGATGATGTATCTCTCCTTCATCACTTAGATTTTATAACTTGGAGTAGTGTCAAGA
*
>Marker5076	A02	82.787
ATCTCTAACTATGAAGGTATGTCAAGTGGATAAACCAATTTGATTTCCCAGATCCTAGTCAAATTCTGAGGAAGGACTAGAGTTAGTGGAATTCAAATCAXXXXXXXXXXAAATAAACCTAAAATTATGAATAATGAAAAGTTGTGTTGAATGAATGGTTGATTCTGCTCCACTCCTAGCCTCTAATACGTGTTTTTCAGCCTTGAAACT
ATCTCTAACTATGAAGGTATGTCAAGTGGATAAACCAATTTTATTTCCCAGATCCTAGTCAAATTCTGAGGAAGGACTAGAGTTAGTGGAATTCAAATCAXXXXXXXXXXAAATAAACCTAAAATTATGAATAATGAAAAGTTGTGTTGAATGAATGGTTGATTCTGCTCCACTCCTAGCCTCTAATACGTGTTTTTCAGCCTTGAAACT
*
>Marker5125	A02	83.461
GTGATGTTGATGATCGCAAGTCAACAAATGGGTATGGCATTTACCTTGGCTCAAACTTAGTCTCATGGGCTAGCAGAAAGCAAACTGCAGTGTCCAAGAGXXXXXXXXXXGCCCAAGATCAACTGGCTGACACCCTAACCAAACCTCTCTCAGCTACAACCTTTGACAGATTCAGAAAACTGCTAAGAGTCTTCAATGCAGAGTCATCAT
GTGATGTTGATGATCGCAAGTCAACAAATGGGTATGGCATTTACCTTGGCTCAAACTTAGTCTCATGGGCTAGCAGAAAGCAAACTGCAGTGTCCAAGAGXXXXXXXXXXGCCCAAGATCAAATGGCTGACACCCTAACCAAACCTCTCTCAGCTACAACCTTTGACAGATTCAGAAAACTGCTAAGAGTCTTCAATGCAGAGTCATCAT
*
>Marker4967	A02	84.136
TAGTTTGCTTCTGTTTCGGTTGCCATTTAGGTTCACTAACCCATCTTTGTTAAACACAATATATAAGTGTCATGCATATGATTGCTTGCAGTTCTTTATCXXXXXXXXXXAAGCTGTTGTTCTAAATTTGGACCTTAATTACATAATTCAGAATTGTCATATATGAAGAAAATTGTCAAGTTGTATCCCAGTCTAGACCTGGTATGGTTG
TAGTTTGCTTCTGTTTCGGTTGCCATTTAGGTTCACTAACCCATCTTTGTTAAACACAATATATAAGTGCCATGCATATGATTGCTTGCAGTTCTTTATCXXXXXXXXXXAAGCTGTTGTTCTAAATTTGGACCTTAATTACATAATTCAGAATTGTCATATATGAAGAAAATTGTCAAGTTGTATCCCAGTCTAGACCTGGTATGGTTG
*
>Marker5063	A02	84.81
TTTTCCTATGCCACCAGGTCAGATTAAGTTTTTAGTAGTAGCTATTGATTATTTTTCTAATTGAATTGAGGCACAATCACTGACAAAAATAACATCTCAAXXXXXXXXXXTCTTCAGTTGAACATCCACAAACTAATGGATTAGCTGAAGCAGCCAACAAAGTTGTTTTACATGCCTTAAGAAAGAAATTAGATGATGCCAAAGGCTTTT
TTTTCCTATGCCACCAGGTCAGATTAAGTTTTTAGTAGTAGCTATTGATTATTTTTCTAATTGAATTGAGGCACAATCACTGACAAAAATAACATCTCAAXXXXXXXXXXTCTTCAGTTGAACATCCACAAACTAATGGATTAGCTGAAGCAGCCAACAAAGTCGTTTTACATGCCTTAAGAAAGAAATTAGATGATGCCAAAGGCTTTT
*
>Marker4915	A02	85.484
TAAGGAAGACATATGACATTTGTATCAACCCTGTATCCAGTGAAGAGTATTGGAAACCAATTGACCAACTGAAGGCAGATCCACCAAAAATTGTGAGACCXXXXXXXXXXGATCTGAATTCTAGAAGAATTGTGCCATGCTAGTCTTGGACATCAAGAAGACCAAGAGTCTGTCTCAAAAATAGTGGTGCTGAAAGGACAACAATTCATA
TAAGGAAGACATATGACATTTGTATCAACCCTGTATCCAGTGAAGAGTATTGGGAACCAATTGACCAACTGAAGGCAGATCCACCAAAAATTGTGAGACCXXXXXXXXXXGATCTGAATTCTAGAAGAATTGTGCCATGCTAGTCTTGGACATCAAGAAGACCAAGAGTCTGTCTCAAAAATAGTGGTGCTGAAAGGACAACAATTCATA
*
>Marker4987	A02	86.158
TGCCTCCACTGCCGCAGATCCATCACCGTCTCCACTGCCTTCCGGTGATGTCGTCTTCCGCCGCTGTGAGCCTCTTCTCATGCCGTTCAAGGAGTTGTGCXXXXXXXXXXGTTAATTGCAATAAGATTAAGTTTTGGTTATATGTTGCTATTAGAGTTGTTGTTGCTGTTGCAAAAGTGGTTTGGAGATGAGATTGCGGCTATTGATTGC
TGCCTCCACTGCCGCAGATCCATCACCGTCTCCACTGCCTTCCGGTGATGTCGTCTTCCGCCGCTGTGAGCCTCTTCTCATGCCGTTCAAGGAGTTGTGCXXXXXXXXXXGTTAATTGCAATAAGATTAAGTTTTGGTTATATGTTGCTATTAGAGTTGTTGTTGCTGTTGCAAAAGTGGTTTGGAGCTGAGATTGCGGCTGTTGATTGC
* *
>Marker4910	A02	86.832
AAGCGGCTAAATCAAGCCGTCCCTAACCATGTGCTTGTGGCATGCAGGTCTGATGAGCGGATAATTTATACGCTTTTTGGCATTGTTTTTTGTATGTTTTXXXXXXXXXXGCTACAGAAGCCCAATTGGCGCGCTCTCAATTGCGTTGAAAAGTAGACATCTAGAACTTTTCATAAATATATAATAGTCCATACTTTGCCCGAGATTTGA
AAGCGGCTAAATCAAGCCGTCCCTAACCATGTGCTTGTGGCATGCAGGTCTGATGAGCGGATAATTTATACGCTTTTTGGCATTGTTTTTTGTATGTTTTXXXXXXXXXXGCTACAGAAGCCCAATTGGCGCGCTCTCAATTGCGTTGAAAAGTAGACATCTAGAACTTTTCAGAAATATATAATAGTCCATACTTTGCCCGAGATTTGA
*
>Marker3997	A02	87.507
AAACCATGAAGGAACCAAAAATCAAAGAAACGTGGCTTGTGATTATATAAACACATATATAAGTAATGTGACACATACCCTTTCTATATTCTTTAATCATXXXXXXXXXXCTAATTCGGTAAAAGTGTTCGTATCTTTTTCTTCTACGTATTGGTGTCACTTTTGATCGGTAGAAGTTAACGGTGACGTAGCTCCTCTTTTTCTTAAGTT
AAACCATGAAGGAACCAAAAATCAAAGAAACGTGGCTTGTGATTATATAAACACATATATAAGTAATGTGACACATACCCTTTCTATATTCTTTAATCATXXXXXXXXXXCTAATTCGGTAAAAGTGTTCGTATCTTTTTCTTCTACGTATTGGTGTCACTTTTGATCGGTAGAAGTTAACGGTGACGTAGCTCCTCTTTTCCTTAAGTT
*
>Marker5097	A02	88.181
CTGAACCCGGAAACAATAACATTGGCTATAACTTCTTCACAGGTTTCATGGGCTGCTTGATAGGCTGTGCCTACCATTGTCATATACTGAAACATACTCAXXXXXXXXXXACCCTTCCACTTGGTTAGAGAGTTGGTCATAATAGGGCTGACCTTGAGGGACGACTTGCCAGAATCATCACTTTGCTTGGAGCAGGATTCATTTGACTCA
CTGAACCCGGAAACAATAACATTGGCTATAACTTCTTCAGAGGTTTCATGGGCTGCTTGATAGGCTGTGCCTACCATTGTCATATACTGAAACATACTCAXXXXXXXXXXACCCTTCCACTTGGTTAGAGAGTTGGTCATAATAGGGCTGACCTTGAGGGACGACTTGCCAGAATCATCACTTTGCTTGGAGCAGGATTCATTTGACTCA
*
>Marker4472	A02	88.855
AAAAGTGGCATAACTCTCTGGTAAAAGTACCAAAAGTGTGGATCGTGCAATCGACACGTGCGCGCACAGCATGCATGCGCGTGCATTGCGAACTTAAGATXXXXXXXXXXCGACACGTGCGCGCACAGCATGCATGCGCGTGCATTGCGAACTTAAGATCGTGTGCGCGTACGCGCCAGGTGCGCGCACGCGTGCACAGACTTGTGCCTT
AAAAGTGGCATAACTCTCTGGTAAAAGTACCAAAAGTGTGGATCGTGCAATCGACACGCGCGCGCACAGCATGCATGCGCGTGCATTGCGAACTTAAGATXXXXXXXXXXCGACACGCGCGCGCACAGCATGCATGCGCGTGCATTGCGAACTTAAGATCGTGTGCGCGTACGCGCCAGGTGCGCGCACGCGTGCACAGACTTGTGCCTT
* *
>Marker3945	A02	89.605
TCATTTTTATTTATTGCTGAAGCTGTTGATGCATCTGTTTGTTTTATGCCAAGAGAACGTCAACACCTTCGAGCTCCAGCACACCCTTTTTCTGGGATGGXXXXXXXXXXGAATGATCTAATGCTTCCTGAGCTTTCTGGGTCAACCCTTCATAGAAGTTTTGAAGTCTATCCCACTCACTAAACATTTCTGGGGGACACTTCCTGATTA
TCATTTTTATTTATTGCTGAAGCTGTTGATGCATCTGTTTGTTTTATGCCAAGAGAACGTCAACACCTTCGAGCTCCAGCACACCCTTTTTCTGGGATGGXXXXXXXXXXGAATGATCTAATGCTTCCTGAGCTTTCTGGGTCAACCCTTCATAGAAGTTTTGGAGTCTATCCCACTCACTAAACATTTCTGGGGGACACTTCCTGATTA
*
>Marker4457	A02	90.355
GATTTCCTCTTCCTTTTTTGTCTTTGAGTGGTCGAGCTGGGGGTATTTTTTCAGTGTGGCAAACCTCTCTGTAGACATCCACAAGGGACACCCGAAGAGAXXXXXXXXXXGTTGATGTAATTCTCTTCTCGTTCTTGCACTTTGTTCAGAGATGTGGGGTGTTTTTTTGATATAGATTGGCTAAAAGGTCCCTCTCGCAAGCCATTGATG
GATTTCCTCTTCCTTTTTTGCCTTTGAGTGGTCGAGCTGGGGGTATTTTTTCAGTGTGGCAAACCTCTCTGTAGACATCCACAAGGGACACCCGAAGAGAXXXXXXXXXXGTTGATGTAATTCTCTTCTCGTTCTTGCACTTTGTTCAGAGATGTGGGGTGTTTTTTTGATATAGATTGGCTAAAAGGTCCCTCTCGCAAGCCATTGATG
*
>Marker5165	A02	91.104
TACAATAGGTACAAGCTAGAATTCAGGTCAGCACCATGTATTTTTCTGGGCTACAGTGCAGTGCAAAAAGGCTACAAGTGCCTCACTGCACAACGTAAAAXXXXXXXXXXAACACAACTCAACCTTCGCGCAACACTATAAAGTCAAGATCTCCACAGTCTTCACCAAACTCTCTAGAGTCAAGATCCCCCTTACCTCCCTTATCTATAA
TACAATAGGTACAAGCTAGAATTCAGGTCAGCACCATGTATTTTTCTGGGCTACAGTGCAGTGCAAAAAGGCTATAAGTGCCTCACTGCACAACGTAAAAXXXXXXXXXXAACACAACTCAACCTTCGCGCAACACTATAAAGTCAAGATCTCCACAGTCTTCACCAAACTCTCTAGAGTCAAGATCCCCCTTACCTCCCTTATCTATAA
*
>Marker5157	A02	92.044
ACAGCCGCCGCTTCCCCTACAATCTCATTTGGTGTGTGTAGCTAACCACGGCCTTCGTCCATACCATGTTGCGACCCATCCCCTGCGCCATATGTTAGTCXXXXXXXXXXCTTCAATCTTGGACACGCCATGTGTGAAGCATCGTGGATTAGGAGCTGCTTCTCATGCCGGGTCAGCATGGAGATCGGGTCAGATCCAACCCTGTTGGGG
ACAGCCGCCGCTTCCCCTACAATCTCATTTGGTGTGTGTAGCTAACCACGGCCTTCGTCCATACCATGTTGCGACCCATCCCCTGCGCCATATGTTAGTCXXXXXXXXXXCCTCAATCTTGGACACGCCATGTGTGAAGCATCGTGGATTAGGAGCTGCTTCTCATGCCGGGTCAGCATGGAGATCGGGTCAGATCCAACCCTGTTGGGG
*
>Marker4250	A02	92.606
ACAACCAATACTATTATGCTTCTAAAAGCAGCAATCATTCAAGGAGGGGAGTGATGGAAGTGAATCACTTGGATGCTTTACTAGCCCAAAATAAGCTTATXXXXXXXXXXAGCAAGCAAATTTTGTAGGCAATTCCTCTAGGCAACCTTATGATCCTCATGCAAAGATCAATAATCCTGGATGGAAAAACCACCCAAACTTTGGGTGGAA
ACAACCAATACTATTATGCTTCTAAAAGCAGCAATCATTCAAGGAGGGGAGTGATGGAAGTGAATCACTTGGATGCTTTACTAGCCCAAAATAAGCTGATXXXXXXXXXXAGCAAGCAAATTTTGTAGGCAATTCCTCTAGGCAACCTTATGATCCTCATGCAAAGATCAATAATCCTGGATGGAAAAACCACCCAAACTTTGGGTGGAA
*
>Marker5098	A02	93.167
GAGACTCACACATTCTATTTTCCGGTTAGTGAGTGTGCCGTGTCGTTGGAGGATGTGGCGATGATTCTCGATCTCCCGACAAATAGAATTCCGGTTACAGXXXXXXXXXXCCGGTTAGTGAGTGTGCCGTGTCGTTGGAGGATGTGGCGATGATTCTCGATCTCCCGACAAATAGAATTCCGGTTACAGGACCAACCATGAGTAGTTTAG
GAGACTCACACATTCTATTTTCCGGTTAGTGAGTGTGCCGTGTCGTTGGAGGATGTGGCGATGATTCTCGGTCTCCCGACAAATAGAATTCCGGTTACAGXXXXXXXXXXCCGGTTAGTGAGTGTGCCGTGTCGTTGGAGGATGTGGCGATGATTCTCGGTCTCCCGACAAATAGAATTCCGGTTACAGGACCAACCATGAGTAGTTTAG
* *
>Marker3932	A02	94.107
TTCCCACCATCATACTCAAACACTTACATTCTGGTGGCAGTAGATTATGTATCTAAATGGGTAGAGGCAATTGCCACACCCACTAATGATACTAAGACAGXXXXXXXXXXCTGTGGGCATACAAAACTACATTCAAAACTCCTATAAGGACCCATCCATACTAGCTTGTGTATGGAAAAGCCTGTCACCTGCCAGTGGAACTGGAACACA
TTCCCACCATCATACTCAAACACTTACATTCTGGTGGCAGTAGATTATGTATCTAAATGGGTAGAGGCAATTGCCACACCCACTAATGATACTAAGACAGXXXXXXXXXXCTGTGGGCATACAAAACTACATTCAAAACTCCTATAAGGACCCATCCATACCAGCTTGTGTATGGAAAAGCCTGTCACCTGCCAGTGGAACTGGAACACA
*
>Marker4073	A02	94.856
AACCTTCTTCAACTGCAGTCAAGCCCTCAACAAAGAGAATTAAAAGGATTATCAAGGTTGATAAAAAGGAACGAGCCTTCCCAGCCAAGGACACTGCACGXXXXXXXXXXTCTTGGGTTGTTGAGTTCTGCTCCAACTTTCACCTGCCGACTCTGCAGTCCATCTATTTATGCCAGAAACAAGTCCCCATTACAGAAGAAGCCATACAGC
AACCTTCTTCAACTGCAGTCAAGCCCTCAACAAAGAGAATTAAAAGGATTATCAAGGTTGATGAAAAGGAACGAGCCTTCCCAGCCAAGGACACTGCACGXXXXXXXXXXTCTTGGGTTGTTGAGTTCTGCTCCAACTTTCACCTGCCGACTCTGCAGTCCATCTATTTATGCCAGAAACAAGTCCCCATTACAGAAGAAGCCATACAGC
*
>Marker3968	A02	95.606
TCTTAGTTTAACCGGCTTGCCTTTGGAGTCTCTCTTCCATTGGGCTCCTTCCACACAGATGTCCATGAGGACTTGGTCCATCCTTTGATCAAAGTTGACTXXXXXXXXXXTTGGTGAGAGCTTCCCAACCTCTTTTCCAAACCTCACTTTGGATCTCTGGATATTCACTCTTTTTGAGCATGAAGGGGACCTCGGGGTTCACCTTTTTCT
TCTTAGTTTAACCGGCTTGCCTTTGGAGTCTCTCTTCCATTGGGCTCCTTCCACACAGATGTCCATGAGGACTTGGTCCATCCTTTGATCAAAGTTGACTXXXXXXXXXXTTGGTGAGAGCTTCCCAACCTCTTTTCCAAACCTCACGTTGGATCTCTGGATATTCACTCTTTTTGAGCATGAAGGGGACCTCGGGGTTCACCTTTTTCT
*
>Marker4214	A02	96.356
AATGAGCCTCAGAAATCGCCAGGCACGATTTCCTTTAATAAGGTCACGTGCAGCTTCCCGCGTGTGCGTGCCATGCGTGCGTGCGCGCTGATTGCTTTTGXXXXXXXXXXGCAGCTTCCCGCGTGTGCGTGCCATGCGTGCGTGCGCGCTGATTGCTTTTGTGATCCCCGCGTGCGCGCCAAGTGCGCGTGCGCATCGGCTGGAATTCTC
AATGAGCCTCAGAAATCGCCAGGCACGATTTCCTTTAATAAGGTCACGTGCAGCTTCCCGCGTGTGCGTGCCATGCGTGCGTGCGCGCCGATTGCTTTTGXXXXXXXXXXGCAGCTTCCCGCGTGTGCGTGCCATGCGTGCGTGCGCGCCGATTGCTTTTGTGATCCCCGCGTGCGCGCCAAGTGCGCGTGCGCATCGGCTGGAATTCTC
* *
>Marker5172	A02	96.918
GTCGTCAACGTACATCGGTCGGTTGATCCTAGTCTTGATGTTATCTAGGTATCTTGAACAGAATGTGAGAATCTCCTCGGATAGGTAGCCCTAGGCTATCXXXXXXXXXXTTCCGATTGTGCCCTGTTACGCACGTACTGCTTGAGACGACATAGGTACCTTCGAGAATGTAACATATAAATTACTAGGTGACAGCTATCCTAATAAAAT
GTCGTCAACGTACATCGGTCAGTTGATCCTAGTCTTGATGTTATCTAGGTATCTTGAACAGAATGTGAGAATCTCCTCGGATAGGTAGCCCTAGGCTATCXXXXXXXXXXTTCCGATTGTGCCCTGTTACGCACGTACTGCTTGAGACGACATAGGTACCTTCGAGAATGTAACATATAAATTACTAGGTGACAGCTATCCTAATAAAAT
*
>Marker3917	A02	97.78
AGCTGCCTCCACAGTCACTCTATCCCGAGAACGGCCTCCGGGCGGTGGTCTCTCGTTCACCCAGCCACCCCAAGGAATGGTGACCTCCTTATCATCATCAXXXXXXXXXXCCCTCCATGATACAACTGATCAGAACTAACATATCCATCGGGATCTCAAAAAAATATGTGGTGGGCAAGATATAGGTGGCAAATATCATCTACCAGGTCT
AGCTGCCTCCACAGTCACTCTAGCCCGAGAACGGCCTCCGGGCGGTGGTCTCTCGTTCACCCAGCCACCCCAAGGAATGGTGACCTCCTTATCATCATCAXXXXXXXXXXCCCTCCATGATACAACTGATCAGAACTAACATATCCATCGGGATCTCAAAAAAATATGTGGTGGGCAAGATATAGGTGGCAAATATCATCTACCAGGTCT
*
>Marker4143	A02	98.454
AAAGTCTGAATTCTGCAACTTCTGTAGAATTTGTGATTTCTGGTTTGTGTGCACACGCACACTTGGCGAGAATTTGGTCCTGTGTGCATGCACAGCCTTGXXXXXXXXXXTGTGTGCACGCATACGTTGGGAATGGCATGTTGGTGGTGGCGCTAGCATACTTTGTGCGTGCGCTCAACCCTAAAGGTTTCGCTTTCTGTGCGTACGTAC
AAAGTCTGAATTCTGCAACTTCTGTAGAATTTGTGATTTCTGGTTTGTGTGCACACGCACACTTGGCGAGAATTTGGTCCTGTGTGCACGCACAGCCTTGXXXXXXXXXXTGTGTGCACGCATACGTTGGGAATGGCATGTTGGTGGTGGCGCTAGCATACTTTGTGCGTGCGCTCAACCCTAAAGGTTTCGCTTTCTGTGCGTACGTAC
*
>Marker3640	A02	99.128
AAATCTACTATCCAGATCCTAGCTGCCTAACCACCTAGAATCCACTACAAACATGCATCTCTACCTAGCCTATTCGGAACAGAAATTGAAAAACGAATGAXXXXXXXXXXGTTGGGGGCTTGGAGGGTGAGGCAGCGGCGGTGGGGAGCTCGCCCCCAGCATTTTGCCTTTAAGTGGGTCACGTGCACGTAGATGACGTGTGTGCGTCAC
AAATCTACTATCCAGATCCTAGCTGCCTAACCACCTAGAATCCACTACAAACATGCATCTCTACCTAGCCTATTCGGAACAGAAATTGAAAAACGAATGAXXXXXXXXXXGTTGGGGGCTTGGCGGGTGAGGCAGCGGCGGTGGGGAGCTCGCCCCCAGCATTTTGCCTTTAAGTGGGTCACGTGCACGTAGATGACGTGTGTGCGTCAC
*
>Marker3604	A02	99.803
TTACATCCCTGCTGATTTCATAATCCTAGACACTGGGAAGGATAAGGATGAATCCATCATCCTTGGCAGACCTTTCCTAGCCATAGCAAAAGCTGTGATTXXXXXXXXXXGCTACAGAAGCCCAATTGACACGCTCTTAATTGCGTTGGAAAGTAGCCATCCTGGGCTTTCCAGCAATATATAATAGTTTATACTTTTCCCAAGATTTGA
TTACATCCCTGCTGATTTCATAATCCTAGACACTGGGAAGGATAAGGATGAATCCATCATCCTTGGCAGACCTTTCCTAGCCATAGCAAAAGCTGTGATTXXXXXXXXXXGCTACAGAAGCCCAATTGACACGCTCTTAATTGCGTTGGAAAGTAGCCATACTGGGCTTTCCAGCAATATATAATAGTTTATACTTTTCCCAAGATTTGA
*
>Marker5231	A02	100.477
TCCACGCATGAGCATGGAGTGCGCGTAAGCGTGCCCTGTTTTCATCCCAAAGTTGATTTTTGAGTTTTAAAAGCCAAATTTCATACTTCTAAGCCTCCGAXXXXXXXXXXGACTGGTTATAGATTTAACCGTGAGCCGAATAGCTGGTTATAGATTTAACCGTGAGTTGGATGGCTAGATTATTGACGTGTTACGGCGGAGCCATGATTA
TCCACGCATGAGCATGGAGTGCGCGTAAGCGTGCCCTGTTTTCATCCCAAAGTTGATTTTTGAGTTTTAAAAGCCAAATTTCATACTTCTAAGCCTCCGAXXXXXXXXXXGACTGGTTATAGATTTAACCGTGAGCCGAATAGCTGGTTATAGATTTAACCGTGAGTTGGATGGCTAGATTATTGCCGTGTTACGGCGGAGCCATGATTA
*
>Marker3931	A02	101.151
TACAACCCTTGAGAGTTTGTTGGTCACATTTTCATTAAAAAATCATAAGCCAACACCGACGCGTATGCGCACAGCACGCGTACGCGTCCATGGGGTGATTXXXXXXXXXXCACTCCTTTGATCCATTTCTAGCCTTTTCAATATGAAATCACTAAAAAACACATCAAGGCATCTAGTGGAATCAAAGGTGAATCAAAATCATCAAGTTAA
TACAACCCTTGAGAGTTTGTTGGTCACATTTTCATTAAAAAATCATAAGCCAGCACCGACGCGTATGCGCACAGCACGCGTACGCGTCCATGGGGTGATTXXXXXXXXXXCACTCCTTTGATCCATTTCTAGCCTTTTCAATATGAAATCACTAAAAAACACATCAAGGCATCTAGTGGAATCAAAGGTGAATCAAAATCATCAAGTTAA
*
>Marker3992	A02	101.825
TCCAGGAGCGCCGCCAGGACAGTCGGCAGTGGCTTTCCTCGACGCAGAGTGAAGCGCGCAGTCCCGGTTATCCACCGCATCCACCACGGGAAGCGACGCGXXXXXXXXXXCCCTACCCTGCTTCTCTGACCCGGATCCACGAGCCCACTGCTGACCCGGTCCGTCCTCGTCTCCGCTTTCTACATTCTGGCTTCTCTCATCAATGTCTCT
GCCAGGAGCGCCGCCAGGACAGTCGGCAGTGGCTTTCCTCGACGCAGAGTGAAGCGCGCAGTCCCGGTTATCCACCGCATCCACCACGGGAAGCGACGCGXXXXXXXXXXCCCTACCCTGCTTCTCTGACCCGGATCCACGAGCCCACTGCTGACCCGGTCCGTCCTCGTCTCCGCTTTCTACATTCTGGCTTCTCTCATCAATGTCTCT
*
>Marker3858	A02	102.499
ACCTGAAGTGTGTGTCCAAGCCCAAGCCTAACCAACATTCTGTGTCCAAGCCCAAATCCAACACTAAAGCATATTACACAAGACATGCTTTAAGAGTAAGXXXXXXXXXXGATGATGTAGAGTGTGAGGTGGACTTAAGTTTCTTACAAGTCCTTGTCACAGGAGATGAAGATCTGGACAATGCTTTGGACTCTGGAGCAGAGTCTAATA
ACCCGAAGTGTGTGTCCAAGCCCAAGCCTAACCAACATTCTGTGTCCAAGCCCAAATCCAACACTAAAGCATATTACACAAGACATGCTTTAAGAGTAAGXXXXXXXXXXGATGATGTAGAGTGTGAGGTGGACTTAAGTTTCTTACAAGTCCTTGTCACAGGAGATGAAGATCTGGACAATGCTTTGGACTCTGGAGCAGAGTCTAATA
*
>Marker3644	A02	103.174
ACGAACTCGGATCAGTCTTGTGGTTGTATCGAACAACCCCCTAAACAGCCACTAGGGAAACCCCCTTCCGCCTAACACATGGCGTTGAAGCTATTATCTCXXXXXXXXXXGCGTGATCCGACGAGAATTTGTACCCGACGACCTCGTCCTATGACAAAACGACATCGGCGCCCTAGCCCCAGGGGAAGGGAAACTCACCCCTAACTGGGA
ACGAACTCGGATCAGTCTTGTGGTTGTATCGAACAACCCCCTAAACAGCCACTAGGGAAACCCCCTTCCGCCTAACACATGGCGTTGAAGCTATTATCTCXXXXXXXXXXGCGTGATCCGACGAGAATTTGTACCCGACGACCTCGTCCTACGACAAAACGACATCGGCGCCCTAGCCCCAGGGGAAGGGAAACTCACCCCTAACTGGGA
*
>Marker3641	A02	103.848
CATTCGTGAGTTGCCATTAAGGGTAATCTAATTCAAGGGATTTATATCTTAACAGTCACCATTATACCACAGCCTTCACCAACCTACCATACATCTGATCXXXXXXXXXXGTTCAAAGTTGCCAACCCGACATATCCTTTCGGATGTTGCCTTTCTGCTAAGTTCCTGAGATATAGCGTCTGGCTCACTGTGTGCACTCTTGGGACATAG
CATTCGTGAGTTGCCATTAAGGGTAATCTAATTCAAGGGATTTATATCTTAACAGTCACCATTGTACCACAGCCTTCACCAACCTACCATACATCTGATCXXXXXXXXXXGTTCAAAGTTGCCAACCCGACATATCCTTTCGGATGTTGCCTTTCTGCTAAGTTCCTGAGATATAGCGTCTGGCTCACTGTGTGCACTCTTGGGACATAG
*
>Marker4166	A02	104.522
TCAAATCTTGGGCAAAGTATGGACTATTATATATTGCTGGAAAGCCCAGGATGTCTACTTTCCAATGCCGTTGAGAGCGCGCTAATTGGGATTCTGTAGCXXXXXXXXXXTATACTAAAAACTAACTAAATCATACTAAAAACATACTAAAAACAATGCCAAAAAGCATACAAATTATCCGCTCATCACCCGACCTCTTCTCAAAGAGCT
TCAAATCTTGGGCAAAGTATGGACTATTATATATTGCTGGAAAGCCCAGGATGTCTACTTTCCAATGCCGTTGAGAGCGCGCTAATTGGGCTTCTGTAGCXXXXXXXXXXTATACTAAAAACTAACTAAATCATACTAAAAACATACTAAAAACAATGCCAAAAAGCATACAAATTATCCGCTCATCACCCGACCTCTTCTCAAAGAGCT
*
>Marker3867	A02	105.196
TTCCCATCCTCCTATTCAAATAGTTATATACTTGTGGCTGTAGATTATGTGTCAAAGTGGGTGGAGGCTATTGCCACCACCACAAATGACAACAAGGTCGXXXXXXXXXXGAGCAAGCAGAGATTTCCAACAGGGAGCTAAAAAGGATTCTCGAAAAAACTGTTGGAACCTCAAGGAAGGATTGGTCTAAGAAGCTAGACGATGCTCTAT
TTCCCATCCTCCTATTCAAATAGTTATATACTTGTGGCTGTAGATTATGTGTCAAAGTGGGTGGAGGCTATTGCCACCACCACAAATGACAACAAGGTCGXXXXXXXXXXGAGCAAGCAGAGATTTCCAACAGGGAGCTAAAAAGGATTCTCGAAAAAACTGTTGGAACCTCAAGGAAGGACTGGTCTAAGAAGCTAGACGATGCTCTAT
*
>Marker3914	A02	105.87
TAGGCTCAAACATTACTTGGGAGGCTCTTTGGAGGAGCAGAAACTGAGCTAAAAGCTCAACTAAAGATGGAGGAGTGTCAAGCTAGTGACAGTAAAAAAGXXXXXXXXXXTACATTCTGTTTTCTTCTATTCTAGAAATACAATTTGATGAATACATTTACCGATGATGAGTGATTGGACTAAGAACTAGCTAAAAAGCGAAGTTTGGTG
TAGGCTCAAACATTACTTGGGAGGCTCTTTGGAGGAGCAGAAACTGAGCTAAAAGCTCAACTAAAGATGGAGGAGTGTCAAGCTAGTGACAGTAAAAAAGXXXXXXXXXXTACATTCTGTTTTCTTCTATTCTAGAAATACAATTTGATGAATACATTTACCGATGATGAGTGATTGGACTAAGAACTAGCTAAAAAGCTAAGTTTGGTG
*
>Marker5142	A02	106.545
GCAATTATCAAGACATAATGAACGCGGTTAAATCCAAATATTGCACATTTCACCAAAGGATGGGCACACTACTGATGAATGTATGATCGTCAAAGATCTAXXXXXXXXXXATTAAATGTATTCATGGAGGTTTTACAGATGGAAAAGCAACAAGATCTGCCTGGAAGCGCGCGTATCAAGCTATGCTCTTGGTAGAAGGAACCTCCAATG
GCAATTATCAAGACATAATGAATGCGGTTAAATCCAAATATTGCACATTTCACCAAAGGATGGGCACACTACTGATGAATGTATGATCGTCAAAGATCTAXXXXXXXXXXATTAAATGTATTCATGGAGGTTTTACAGATGGAAAAGCAACAAGATCTGCCTGGAAGCGCGCGTATCAAGCTATGCTCTTGGTAGAAGGAACCTCCAATG
*
>Marker5225	A02	107.219
AACCCAACTCAATAAAACAAAAGAGCTTAAGCTCTTTCTTCCCTCTCTCATTATGAAACACGCCGGAATCACAAAGGGAGAGGAGGAAGAACTCAAAACCXXXXXXXXXXATTTGGTAAGAAAACCACATTTTCATTCTCAGCCTCTCTTCTCCTAATTTTGAAATTCAATGATTTGGGTATTGAGATTTTTAGGTTATTTTAATGATTA
AACCCAACTCAATAAAACAAAAGAGCTTAAGCTCTTTCTTCCCTCTCTCATTATGAAACACGCCGGAATCACAAAGGGAGAGGAGGAAGAACTCAAAACCXXXXXXXXXXATTTGGTAAGAAAACCACATTTTCATTCTCAGCCTCTCTTCTCCTAATTTTGAAATTCAATGATTTGGGTATTGAGATTTTTAGGTTATTTTGATGATTA
*
>Marker5158	A02	107.893
ATGATAGTGGCTTCTGTTGGCAGGTTTTGTATATCCAGGCATGTCTAGTTGAATCTCTCCATGTAGTTACGCAGGGTTTCCTTTCTCCTCGTCTGATTCCXXXXXXXXXXAGTTGAATCTCTCCATGTAGTTACGCAGGGTTTCCTTTCTCCTCGTCTGATTCCCAGTAAGCTCGGCGCTGTTTAGCTTTGTCCTTTTGGATGGAGAATC
ATGATAGCGGCTTCTGTTGGCAGGTTTTGTATATCCAGGCATGTCTAGTTGAATCTCTCCATGTAGTTACGCAGGGTTTCCTTTCTCCTCGTCTGATTCCXXXXXXXXXXAGTTGAATCTCTCCATGTAGTTACGCAGGGTTTCCTTTCTCCTCGTCTGATTCCCAGTAAGCTCGGCGCTGTTTAGCTTTGTCCTTTTGGATGGAGAATC
*
>Marker3942	A02	108.567
ACGTCCGCCGATCCACGCGTACGCGTACCGTGCGCTTCCGCGCACAATGCTGAAAATGTTCATCCACGCGTACGCGCACTGTGCGCTTAAGTGTGCATTGXXXXXXXXXXGTTTGCGCGTACGCAGCATGTACGCTTCCGCGCCGATTCCAGAATTTGTTGTTTTTGCGCGTACGCAGCATGTACGCGTACGCGCACCTCAAAAATCCTT
ACGTCCGCCGATCCACGTGTACGCGTACCGTGCGCTTCCGCGCACAATGCTGAAAATGTTCATCCACGCGTACGCGCACTGTGCGCTTAAGTGTGCATTGXXXXXXXXXXGTTTGCGCGTACGCAGCATGTACGCTTCCGCGCCGATTCCAGAATTTGTTGTTTTTGCGCGTACGCAGCATGTACGCGTACGCGCACCTCAAAAATCCTT
*
>Marker4460	A02	109.241
ACGTTCCCTCTAAAACCAATGGGGAACGTTTGTGCACCAACGTTACTACCAACGTTTGCCTGGTCATGCATGCGCATCATTCACGCGTACGCGTGAAAGCXXXXXXXXXXCAATTTTTCCAATGCATTCCTTTTGAAATTAACGAACACATTGGTGAGCAATGTTGGTTCTTTGCTAGTAATGTTGCGAGCAATGTTGGTGAGCCACTTT
ACGTTCCCTCTAAAACCAATGGGGAACGTTTGTGCACCAACGTTACTACCAACGTTTGCCTGGTCATGCATGCGCATCATTCACGCGTACGCGTGAAAGCXXXXXXXXXXCAATTTTTCCAATTCATTCCTTTTGAAATTAACGAACACATTGGTGAGCAATGTTGGTTCTTTGCTAGTAATGTTGCGAGCAATGTTGGTGAGCCACTTT
*
>Marker4257	A02	109.916
ACAGATTTCTGTCCCCAGATGTTGCATTTCATGATTTTAGACCGATTGTCTTGACCGAGGAGCCTCGTCACAGAGGATTATCGCAGGCACCTCCCAGGGTXXXXXXXXXXTTCTCAGCACGTTGTTGGTGAGGATGTTAGAGGTTTGGAAACAGGGATGGATCACCCCACCTATGAAGTTGCGGGTAGCTCTCAGATGTTCGGGAGTGTC
ACAGATTTCTTTCCCCAGATGTTGCATTTCATGATTTTAGACCGATTGTCTTGACCGAGGAGCCTCGTCACAGAGGATTATCGCAGGCACCTCCCAGGGTXXXXXXXXXXTTCTCAGCACGTTGTTGGTGAGGATGTTAGAGGTTTGGAAACAGGGATGGATCACCCCACCTATGAAGTTGCGGGTAGCTCTCAGATGTTCGGGAGTGTC
*
>Marker5184	A02	110.59
TAAGTTCCCTATGTTTAATCCTCTCTTATTACCATTAGATGCCTTGATATGTGTGTTAAGTGATTTCAGAGATTACAGGGCAGGAATGACTCAGAGGATGXXXXXXXXXXTGCCTCGAAGTTAGGCGACGCAAACGCGTGAATGACGTGCCCACGTCGCATCTGCGAACTTCAATCCGCACGGACGCGTGGATGACGCCTCCACGTCACT
TAAGTTCCCTATGTTTAATCCTCTCTTATTACCATTAGATGCCTTGATATGTGTGTTAAGTGATTTCAGAGATTACAGGGCAGGAATGACTCAGAGGATGXXXXXXXXXXTGCCTCGAAGTTAGGCGACGCAAACGTGTGAATGACGTGCCCACGTCGCATCTGCGAACTTCAATCCGCACGGACGCGTGGATGACGCCTCCACGTCACT
*
>Marker4518	A02	111.452
ACAGCCTCCGGGGTCCCAAACCAGGCATATGAAGTTTTCGAGCAACTTCAAACAAATTCTCAGGCTCCCGGGGTGACAAATGTCAGAGTAGATTCCAGGAXXXXXXXXXXACACTTCGGATTGAAGCGTCGAATCCTATGGAACCTTGCACACCAGCTCTGAGTACGAGCCATTTCCCTTTTACTCTTAAAGCCACAGAGAGCTCTAAGC
ACAGCCTCCGGGGTCCCAAACCAGGCATATGAAGTTTTCGAGCAACTTCAAACAAATTCTCAGGCTCCCGGGGTGACAAATGTCAGAGTAGATTCCAGGAXXXXXXXXXXACACTTCGGATTGAAGCGTCGAATCCTATGGAACCTTGCACACCAGCTCTGAGTACGAGCCATTTCCCTTTTACTCTTAAAGCCACAGAGAGATCTAAGC
*
>Marker5218	A02	112.126
GCAAATACAAAAAGTTATAAAATAAAACTAAGAAAGAGGAGGGTCCTGTTCATCAATAACCATGCGGGTTGCTTCGTCAACTCAGATGGAACAGGAATGGXXXXXXXXXXCATCATATGCTTCCTTCAACTTAGACAGCTCTTCCTTCAAATCTAGCTTCTCCCCAAAAATACAGGTATAACTCTCCTCATTCTTTTTCCTGTAAGCCTT
TCAAATACAAAAAGTTATAAAATAAAACTAAGAAAGAGGAGGGTCCTGTTCATCAATAACCATGCGGGTTGCTTCGTCAACTCAGATGGAACAGGAATGGXXXXXXXXXXCATCATATGCTTCCTTCAACTTAGACAGCTCTTCCTTCAAATCTAGCTTCTCCCCAAAAATACAGGTATAACTCTCCTCATTCTTTTTCCTGTAAGCCTT
*
>Marker3933	A02	113.063
TGAGCAAAAATATGATTCAGAGGCTGAGAAACGACTGCAGAAGCTGTTGGATTCTGACCTCCCTACACTCGAAATAGATTTTCTGGAGCTACAGAAATCCXXXXXXXXXXTGAAGTTAAACGCCCAAACTGGCATCAAAGTTGGCATTCAATGCCAGGAATAGCCTATGCACGTGAAAGCTTCAATGCTCAGCCCAAACACATACCAAGT
TGAGCAAAAATATGATTCAGAGGCTGAGAAACGACTGCAAAAGCTGTTGGATTCTGACCTCCCTACACTCGAAATAGATTTTCTGGAGCTACAGAAATCCXXXXXXXXXXTGAAGTTAAACGCCCAAACTGGCATCAAAGTTGGCATTCAATGCCAGGAATAGCCTATGCACGTGAAAGCTTCAATGCTCAGCCCAAACACATACCAAGT
*
>Marker4505	A02	113.813
TTTCGATCCTTCCAGCATAAAGTACACTGATTTCTCAGAACAGTCAAGTAAAACATGATTCTTAGACAACTAATCTAGTCGCAAGATAAGATCCAGACCAXXXXXXXXXXCAAATAAAGCATTTAAAATTCTACCGGCTACTTCACAGTTACCTTTGATCAAAGTCTTGGATCCCTCGACACCTGCTGCAGAAGTGGTGTACACTCTTCC
TTTCGATCCTTCCAGCATAAAGTACACTGATTTCTCAGAACAGTCAAGTAAAACATGATTCTTAGACAACTAATCTAGTCGCAAGATAAGATCCAGACCAXXXXXXXXXXCAAATAAAGCATTTAAAATTCTACCGGCTACTTCACAGTTATCTTTGATCAAAGTCTTGGATCCCTCGACACCTGCTGCAGAAGTGGTGTACACTCTTCC
*
>Marker3859	A02	114.562
AGAAATGTGACTTTCTAGCAAGTCTAGGGTTAGAAATCACCTCCTAACGTGCTGAGGGAGATTTGGTTAGTTGAAGGTTTTTGGATTTAAAGTTGTTCTTXXXXXXXXXXTATCTGTTAGTTAGTCTCTCACTTGTGTTAGTACACCCAAGAACTAGGAGCTATATAGTGGTTAGGCTAGCCTGGACGCTAGTTTAGCGGCTTTTTGTAT
AGAAATGTGACTTTCTAGCAAGTGTAGGGTTAGAAATCACCTCCTAACGTGCTGAGGGAGATTTGGTTAGTTGAAGGTTTTTGGATTTAAAGTTGTTCTTXXXXXXXXXXTATCTGTTAGTTAGTCTCTCACTTGTGTTAGTACACCCAAGAACTAGGAGCTATATAGTGGTTAGGCTAGCCTGGACGCTAGTTTAGCGGCTTTTTGTAT
*
>Marker4509	A02	115.311
CCTAACACCAAAATTAGAGTTTGAATGTGGGGGCTTCTCAACACCAAACTTAGAGTTTGGTTGTGGTCTCCCAACACCAAACTTAGAGTTTGATTGTGGGXXXXXXXXXXAATCACAGCTCCTGCTGTGGCTAGGAAGGGTCTTTCAAGGATGATGCATTCATCCTCATCCTTCCTAGTGTCTAAGATTATGAAATCAGCAGGGATGTAA
CCTAACACCAAAATTAGAGTTTGAATGTGGGGGCTTCTCAACACCAAACTTAGAGTTTGGTTGTGGTCTCCCAACACCAAACTTAGAGTTTGATTATGGGXXXXXXXXXXAATCACAGCTCCTGCTGTGGCTAGGAAGGGTCTTTCAAGGATGATGCATTCATCCTCATCCTTCCTAGTGTCTAAGATTATGAAATCAGCAGGGATGTAA
*
>Marker4529	A02	116.06
TGGTAGCTTGTAGAGGAAGATTTTGGGCAGTTCGGTACAGGGCAGCTCCCATATGTGCCATCTTAATGCTACTTCGAGTTATAAAATCTAAGTGATGAAGXXXXXXXXXXGTTACCTGAGAAGACCCTTCCCCATTCGTCTTGGTCGAGACGTTCTGAGCTGTAGTAGCCTTTCTCACCTTTTTGAAAGCCTTCATCGCATCATTATTCT
TGGTAGCTTGTAGAGGAAGATTTTGGGCAGTTCGGTACAGGGCAGCTCCCATATGTGCCATCTTAATGCTACTTCGAGTTATAAAATCTAAGTGATGAAGXXXXXXXXXXGTTACCTGAGAAGACCCTTCCCCATTCGTCTTGGTCGAGACGTTCTGAGCTGTAGTAGCCTTTTTCACCTTTTTGAAAGCCTTCATCGCATCATTATTCT
*
>Marker5215	A02	116.809
TATCTATTACCAGCATAGCGGTAAAGCGGGCGTAAGCAGATAGACAATACTAACAAACGGTAACAAAATATAATAAACAGGAATTGCCGACTAAACGAGGXXXXXXXXXXGCTTTAAGAGCCTCTTCAGTCATCAAAATGGCGGTTTTTCCCTGCTTCCCGGTCTCTTTGTACTTCTTCTTAAACTCGGTAGCCTCAGCTTGAGCAGTCT
TATCTATTACCAGCATAGCGGTAAAGCGGGCGTAAGCAGATAGACAATACTAACAAACGGTAACAAAATATAATAAACAGGAATTGCCGACTAAACGAGGXXXXXXXXXXGCTTTAAGAGCCTCTTCAGTCATCAAAATGGAGGTTTTTCCCTGCTTCCCGGTCTCTTTGTACTTCTTCTTAAACTCGGTAGCCTCAGCTTGAGCAGTCT
*
>Marker5197	A02	117.558
TCTCCCCTTCCAGCTCCTTCTTCAGTTTAGTCACCTCCGCTTCAAACTCCTCCTTTAGACCCTTCATCCGATCAAACTCTTGCTTAGCTTCCTCCATGAAXXXXXXXXXXCCATAAGGTGCGATCTGCTGGTCCGCAAAACCAATAGGGTCAAAATTCGGGGCGTCTAGATTAAAAGGTTCAACAGTTCGAGGTCTTTTAGGAGGAGGGA
TCTCCCCTTCCAGCTCCTTCTTCAGTTTAGTCACCTCCGCTTCAAACTCCTCCTTTAGACCCTTCATCCGATCAAACTCTTGCTTAGCTTCCTCCATGAAXXXXXXXXXXCCATAAGGTGCGATTTGCTGGTCCGCAAAACCAATAGGGTCAAAATTCGGGGCGTCTAGATTAAAAGGTTCAACAGTTCGAGGTCTTTTAGGAGGAGGGA
*
>Marker5228	A02	118.307
CTAATCTACCATGTTCCACTACTGCTTATGGTTTTGCATTACTCACAAGAAACTACTATTGTCCAACGCCACCTTTAAATCTCTTCAACCACTTGGTTCTXXXXXXXXXXTTTTGGAGAAAGCAAACATGACAAACTCCAAGACTATGCCAACACCTATAATAAGTTCTCTAAAACTACACAAGAATAACTCATAACCATGTGACAATCT
CTAATCTACCATGTTCCACTACTGCTTATGGTTTTGCATTACTCACAAGAAACTACTATTGTCCAACGCCACCTTTAAATCTCTTCAACCACTTGGTTCTXXXXXXXXXXTTTTGGAGAAAGCAAACATGACAAACTCCAAGACTATGCCAACACCTATAATAAGTTCTCTAAAACTACACAAGAATAACTCATAATCATGTGACAATCT
*
>Marker5141	A02	119.056
CATTGCAGTTTCCATGTCATCCTTCCTGCTATCATATACAATAAATGAACATTACCATACATTTTTTTAGCCAACTAAACCCCCGAACAAAAAGAGATTTXXXXXXXXXXGCTCTCCACTTACTTGCTTTAGGCTTGATGAATTCTCCCAACCTCTTGTGCTGAACTGGGGCTAGTTTTTCAGTATGATTTTCTAATTTCTTCTTGTGTA
CATTGCAGTTTCCATGTCATCCTTCCTGCTATCATATACAATAAATGAACATTACCATACATTTTTTTAGCCAACTAAACCCCCGAAAAAAAAGAGATTTXXXXXXXXXXGCTCTCCACTTACTTGCTTTAGGCTTGATGAATTCTCCCAACCTCTTGTGCTGAACTGGGGCTAGTTTTTCAGTATGATTTTCTAATTTCTTCTTGTGTA
*
>Marker5226	A02	119.805
ACCACCACAGTGGGCTCATGACCAATGCATTCCCTTGGTTAAGGATGCAGAATCTATGAAGGCTAGACCATATTGGTATCCTCATAGTCAGAAAACTCAAXXXXXXXXXXTTGGTGCTCGTGTCTTTTCTAAGTTGGATCTTCGCTCTGACTATCACCAAATCTTGTTTAAACCTGAAGACTGTTTCAAAATTGCTTTTCGGACTCATCA
ACCACCACAGTGGGCTCATGACCAATGCATTCCCTTGGTTAAGGATGCAGAATCTATGAAGGCTAGACCATATTGGTATCCTCATAGTCAGAAAACTCAAXXXXXXXXXXTTGGTGCTCGTGTATTTTCTAAGTTGGATCTTCGCTCTGACTATCACCAAATCTTGTTTAAACCTGAAGACTGTTTCAAAATTGCTTTTCGGACTCATCA
*
>Marker3962	A02	120.555
CATTCAATCTCCTGAAAAAGAAAGAAAATGAAAACCCCATTAGTAATGACAAAATGATCCTCCACATTCCTTTTTAATGCTAGTGAATGGGATTGCAATTXXXXXXXXXXCCCCTGAACACATTAAAATCCTCATTCAAGCCTCCACCAATGTATTAAATGCTTCCAATTTGAGTGATATTGGGCTTGCTGATTGATTCTCGCATGGCAG
CATTCAATCTCCTGAAAAAGAAAGAAAATGAAAACCCCATTAGTAATGACACAATGATCCTCCACATTCCTTTTTAATGCTAGTGAATGGGATTGCAATTXXXXXXXXXXCCCCTGAACACATTAAAATCCTCATTCAAGCCTCCACCAATGTATTAAATGCTTCCAATTTGAGTGATATTGGGCTTGCTGATTGATTCTCGTATGGCAG
* *
>Marker5234	A02	121.304
CCTTCATCATGTCGGGTCCTGTCAAGTTACTTGGTAGTCCTCTTTCTTGGACCTTGTTCAGGTCTCTTTCAGGGATTACCTTTGTAACTTTATATTTTTGXXXXXXXXXXACCTTCATCATGTCGGGTCCTGTCAAGTTACTTGGTAGTCCTCTTTCTTGGACCTTGTTCAGGTCTCTTTCAGGGATTACCTTTGTAACTTTATATTTTT
CCTTCATCATGTCGGGTCCTGTCAAGTTACTTGGTAGTCCTCTTTCTTGGACCTTGTTCAGGTCTCTTTTAGGGATTACCTTTGTAACTTTATATTTTTGXXXXXXXXXXACCTTCATCATGTCGGGTCCTGTCAAGTTACTTGGTAGTCCTCTTTCTTGGACCTTGTTCAGGTCTCTTTTAGGGATTACCTTTGTAACTTTATATTTTT
* *
>Marker4527	A02	122.053
TTCTTAGCCACATCTAGGGCGCTTATAGATGTGGAGCGAGGAGAGCTAGTATTGAGGATACACGATAAACAGCTAACTTTCAACGTTTCAAACCCTCACAXXXXXXXXXXGAGGAGCTAGACTCACCAGAGTCATATGAGACAAGCAACAAAACCCTCCTGAAAGAAGGAACCACAAGGAGCAAGGTAACATCAAGGGAAACAAAGAAGA
TTCTTAGCCACATCTAGGGCGCTTATAGATGTGGAGCGAGGAGAGATAGTATTGAGGATACACGATAAACAGCTAACTTTCAACGTTTCAAACCCTCACAXXXXXXXXXXGAGGAGCTAGACTCACCAGAGTCATATGAGACAAGCAACAAAACCCTCCTGAAAGAAGGAACCACAAGGAGCAAGGTAACATCAAGGGAAACAAAGAAGA
*
>Marker5247	A02	122.802
AGTTGTTATTACCATGGTATTGGTAAATACCAACTTGCATTAGACCTTCATAGATCAAGGAAGTTTGGTGAACATCCTTTTCAAGCGGCTTTCGAGAAGCXXXXXXXXXXAACAACATACAATGTGTTGACAAGCTGGAGCACTCTAAATCGACTTTTCGATGTGGTTTCGACCCCCATCTATGCATGACATTTTTAACCAAGAATGGGC
AGTTGTTATTACCATGGTATTGGTAAATACCAACTTGCATTAGACCTTCATAGATCAAGGAAGTTTGGTGAACATCCTTTTCAAGCGGCTTTCGAGAAGCXXXXXXXXXXAACAACATACAATGTGTTGACAAGCTGGAGCACTCTAAATCGACTTTTCGATGTGGTTTCGACCCCAATCTATGCATGACATTTTTAACCAAGAATGGGC
*
>Marker4506	A02	123.551
CATGGCTCACGCGGCCGCGCGGGTTGTGTTCCTGCCAGGTCACGCGTCCGCGTGACCCACGCATTCGCATCGCCTGGCGTCGGGGCAGCTATGGCAAATTXXXXXXXXXXCATCCTCTGAGCTATTCCTGCCCTATAATCTTTGAAAATACTTAACACACATATCAAGGCATCTAATGGTAATAAGAGAGGATTAAACATAAGGAACTTA
CATGGCTCACGCGGCCGCGCGGGTTGTGTTCCTGCCAGGTCACGCGTCCGCGTGACCCACGCATTCGCATCGCCTGGCGTCGGGGCAGCTATGGCAAATTXXXXXXXXXXCATCCTCTGAGCTATTCCTGCCCTATAATCTTTGAAAATACTTAACACACATATCAAGGAATCTAATGGTAATAAGAGAGGATTAAACATAGGGAACTTA
* *
>Marker5274	A02	124.3
ATTACGAGTGGTACATGAATGTGTCGAGAGGAGTCTCACCTACAATGGTTGATTGGGCTGGTCATTTCAGGAAGGAGATTTGGCTACAACATTGTGACAGXXXXXXXXXXCGAGTGCATTAATGCAGTGTTGAAGGGCACCCGGTACTTGCCAATTTCTGCCATTTTGTGCATCATGTACGAGAGATTACAGAAGTGACGAAGGGCGGAT
ATTACGAGTGGTACATGAATGTGTCGAGAGGAGTCTCACCTACAATGGTTGATTGGGCTGGTCATTTCAGGAAGGAGATTTGGCTACAACATTGTGACAGXXXXXXXXXXCAAGTGCATTAATGCAGTGTTGAAGGGCACCCGGTACTTGCCAATTTCTGCCATTTTGTGCATCATGTACGAGAGATTACAGAAGTGACGAAGGGCGGAT
*
>Marker4504	A02	125.049
CGTCGCTGAATCTTCGCTTCTGGCATGCGATCGCGTCGTCCATGCGATCGCGTGGATACCAATCTCCTTAAAGCTCCATTTTGCTTTCTCCTTTCCTTTTXXXXXXXXXXTGAGCACAAGATAAACCATAAAATAGTGGTTTATCAGTGAGGAAGAAATTTCATTCCAAGAGCACATTGAGTAGGTGGCAATTTTACCTATGAACTTCAT
CGTCGCTGAATCTTCGCTTCTGGCATGCGATCGCGTCTTCCATGCGATCGCGTGGATACCAATCTCCTTAAAGCTCCATTTTGCTTTCTCCTTTCCTTTTXXXXXXXXXXTGAGCACAAGATAAACCATAAAATAGTGGTTTATCAGTGAGGAAGAAATTTCATTCCAAGAGCACATTGAGTAGGTGGCAATTTTACCTATGAACTTCAT
*
>Marker5190	A02	125.798
CAATACCTCCAAGAACAGATTTTTCACCACCAAGCCCTTTCCAAGCTTTTCAAAATCACCAATCAAGCTCCAATATCCACACACACACAACCTAAGCCACXXXXXXXXXXCATGAAACTCGAAAATAAGGGCTGAGATTTCGAACAGCAACACGTGGCTTACCTCAAGATTGGTTGTATGGGTTTTGTAAAGCTCTCCGCGGTGAACGCG
CAATACCTCCAAGAACAGATTTTTCACCACCAAGCCCTTTCCAAGCTTTTCAAAATCACCAATCAAGCTCTAATATCCACACACACACAACCTAAGCCACXXXXXXXXXXCATGAAACTCGAAAATAAGGGCTGAGATTTCGAACAGCAACACGTGGCTTACCTCAAGATTGGTTGTATGAGTTTTGTAGAGATCTCCGCGGTGAACGCG
* * * *
>Marker4258	A02	126.548
TGCTGTGTATGTGGATTGGCACCTGTGTCATTATCGTTGTCCCCAATGATATCTACAGGCACTTGGTCAGAGTCATCGTCCCGCATTGCATTCTCTCAATXXXXXXXXXXCCAGAACTATCGACACCAACCTCCAACTTCGCATGCACCTCGTGTATTCTGACCTCCGAAAAACTCCCAACACAATGAAACAGAACCCGAATATCTTCAT
TGCTGTGTATGTGGATTGGCACCTGTGTCATTATCGTTGTCCCCAATGATATCTACAGGCACTTGGTCAGAGTCATCGTCCTGCATTGCATTCTCTCAATXXXXXXXXXXCCAGAACTATCGACACCAACCTCCAACTTCGCATGCACCTCGTGTATTCTGACCTCCGAAAAACTCCCAACACAATGAAACAGAACCCGAATATCTTCAT
*
>Marker5248	A02	127.485
TCGCAGATATCACGCAAAAGTTTCTAGCATAGATCACCACCCGAATTGCCAAAGCAAAACAGCCGATTAACTTAGGGGTGTCCGCGGATCGGATCGGATCXXXXXXXXXXGATATCACGCAAAAGTTTCTAGCATAGATCACCACCCGAATTGCCAAAGCAAAACAGCCGATTAACTTAGGGGTGTCCGCGGATCGGATCGGATCGGATA
TCGCATATATCACGCAAAAGTTTCTAGCATAGATCACCACCCGAATTGCCAAAGCAAAACAGCCGATTAACTTAGGGGTGTCCGCGGATCGGATCGGATCXXXXXXXXXXTATATCACGCAAAAGTTTCTAGCATAGATCACCACCCGAATTGCCAAAGCAAAACAGCCGATTAACTTAGGGGTGTCCGCGGATCGGATCGGATCGGATA
* *
>Marker5318	A02	128.422
AGAAATCGCCCCCGGTGAATTCTGATATGCAACACGTGACAGCCTTCCACGTGTACGCGTTGTCCACGCGTACGCGTCGTCCACGCGTGCGCGTTGATGTXXXXXXXXXXATCCTCTAAGCCATTCCTGCCTTGTAATCTCTGAAAATGCTGAACACACATATCATGGCATCGAAAGAAATAAAAGAGGATTTAAGAAATAATCAATTAA
AGAAATCGCCCCCGGTGAATTCTGATATGCAACACGTGACAGCCTTCCACGTGTACGCGTTGTCCACGCGTACGTGTCGTCCACGCGTGCGCGTTGATGTXXXXXXXXXXATCCTCTAAGCCATTCCTGCCTTGTAATCTCTGAAAATGCTGAACACACATATCATGGCATCGAAAGAAATAAAAGAGGATTTAAGAAATAGTCAATTAA
* *
>Marker5249	A02	129.171
AAAAATCGGTCTTCTAGAACTCCTAACCGACTTTCGAATTCAAACATCTTCCTTATCTTAGCCAAATAAAGATAAGATAAGATAAGATACTCACGGACGCXXXXXXXXXXAGCGATCCGGCATCCGCCTCAACCCGCAAGTTCCCGATCCATCTCTCAACCCGTACCAGAAACATCTTGTACATTGACGCCGTCTGTGGGGACCTTGCGC
AAAAATCGGTCTTCTAGAACTCCTAACCGACTTTCGAATTCAAACATCTTCCTTATCTTAGCCAAATAAAGATAAGATAAGATAAGATACTCACGGACGCXXXXXXXXXXAGCGATCCGGCATCCGCCTCAACCCGCAAGTTCCCGATCCATCTCTCAACCCGTACCAGAAACATCTTGTACATTGGCGCCGTCTGTGGGGACCTTGCGC
*
>Marker5319	A02	129.733
TAAGGCAGACATGCATCATTTGTATCTGTGTATATTGTTCGGGTGTGCATCTTGTATTTGGTTTGCCTAATTGAATAATTGTATCTATCTACTATTTTGCXXXXXXXXXXGGAGGTTGAGGTAGATTGGACTTGGTATTGCCCCAATACTTTAGATTATATACTGGATGTATAAGAATCAGCGATGTAAGTTGGTTGGGTAGCAAGCCCT
TAAGGCAGACATGCATCATTTGTATCTGTGTATATTGTTCGGGTGTGCATCTTGTATTTGGTTTGCCTAATTGAATAATTGTATCTATCTACTATTTTGCXXXXXXXXXXGGAGGTTGAGGTAGATTGGACTTGGTATTGCCCCAATACTTTAGATTATATACTGGATGTATAAGAATCAGCGTTGTAAGTTGGTTGGGTAGCAAGCCCT
*
>Marker5325	A02	130.483
AAATGCTGATTATGTGTTGGCTCGATTGTGTGCCAATTAAATTGGTGAGCGCTATCAAGTCACAAGGATAGTTGAGGATGTGCTTAATGGGGTTGGATTCXXXXXXXXXXTTTATTTGAAATCAGAAATCTGGCTAATGATGAGAATTTAAAAATGAAGTTCTTTCCTTCTTTGTTAACGAAGAATGCATTTACTTAGTTTTTAAATCTT
AAATGCTGATTATGTGTTGGCTCGATTGTGTGCCAATCAAATTGGTGAGCGCTATCAAGTCACAAGGATAGTTGAGGATGTGCTTAATGGGGTTGGATTCXXXXXXXXXXTTTATTTGAAATCAGAAATCTGGCTAATGATGAGAATTTAAAAATGAAGTTCTTTCCTTCTTTGTTAACGAAGAATGCATTTACTTAGTTTTTAAATCTT
*
>Marker5326	A02	131.232
AAGATAATGAGGAATGATATGAGCAGGCTATTTATAATTTTAGTAGGGTGTTAACCAACATAGAGACGAGGTATTCTCCTATTGAGAAATTGTGTTTGTCXXXXXXXXXXGTAAAAGATGGTTGTTGTTGTAAACGCATGAACAGTGAAATAGTAAGTAAAGAAAGCAAAGAAATAGATCTGGAGTAAAACAATGATGAGAAAACAGTTA
AAGATAATGAGGAATGACATGAGCAGGCTATTTATAATTTTAGTAGGGTGTTAACCAACATAGAGACGAGGTATTCTCCTATTGAGAAATTGTGTTTGTCXXXXXXXXXXGTAAAAGATGGTTGTTGTTGTAAACGCATGAACAGTGAAATAGTAAGTAAAGAAAGCAAAGAAATAGATCTGGAGTAAAACAATGATGAGAAAACAGTTA
*
>Marker5388	A02	132.284
TGTATCTTTCGATTGAGCTGTCAGAATGAAATTTGATTCGAAACACCCACTTACAACCTATAGCTCTTTTGCCATTAGGGAGCTTCAATGATCCGCCAAGXXXXXXXXXXAGAGTTGGCAATAGTGTCTGTGCTATTTGTTCATACTACGGGTCGAGCTATGCGTCCCGAACTGACTTCAGACAGGGTCGTCCGACCTCTTAAGGTTGGA
TGTATCTTTCGATTGAGCTGTCAGAATGAAATTTGATTCGAAACACCCACTTACAACCTATAGCTCTTTTGCCATTAGGGAGCTTCAATGATCCGCCAAGXXXXXXXXXXAGAGTTGGCAATAGTGTCTGTGCTATTTGTTCATACTACGGGTCGAGCTATGCGTCCCGAACTGACTTCAGACAGGAACGTCCGACCTCTTAAGGTTGGA
**
>Marker5352	A02	133.146
CACATGATAAGATGAAACACTTCTTCCGCGTTTTCTATTACTTGCCAGAGAAAGACCACAACATCAATCTGAGTCACTTTACTAATTGTTAAACTTATCCXXXXXXXXXXTTGATTCCTCAATTATTTTTTGCTGTATTTCCGGGTGAAGATGACCTAAGAACAACAGTCTATATGCCAAATGCCGTTTCTAGACAATTCGGGTTAGCTC
CACATGATAAGATGAAACACTTCTTCCGCGTTTTCTATTACTTGCCAGAGAAAGACCACAACATCAATCTGAGTCACTTTACTAATTGTTAAACTTATCCXXXXXXXXXXTTGATTCCTCAATTATTTTTTGCTGTATTTCCGGGTGAAGATGACCTAAGAACAGCAGTCTATATGCCAAATGCCGTTTCTAGACAATTCGGGTTAGCTC
*
>Marker5385	A02	134.198
GCACCAACTTTAAATCTACTACTCCCTATACCTTTAGAGTAGGGTTGCACCATCGAAGACAGTGGATGATGGTTTCTGGGACTAATTTACATCTGGGACAXXXXXXXXXXGGATTTTGTATGATTACAGGTAGTTGATTGATCGGCTCATACGCAAAGTCATACGCCACCACATATCTAGATACCATATTATATTGCTTCTTCGTGTTCC
GCACCAACTTTAAATCTACTACTCCCTATACCTTTAGAGTAGGGTTGCACCATCGAAGACAGTGGATGATGGTTTCCGGAACTAATTTACATCTGGGACAXXXXXXXXXXGGATTTTGTATGATTACAGGTAGTTGATTGATCGGCTCATACGCAAAGTCATACGCCACCACATATCTAGATACCATATTATATTGCTTCTTCGTGTTCC
* *
>Marker5390	A02	135.827
TTCCAAAAACCAAGAGTCATCTCAACCCTTTTTGCTACTCCCTTAAGGGGTTCACCCTTGGTATTCACGGGGTTGAACTAACCATTCTTTTTAGTGATCTXXXXXXXXXXGTTGGATGGATTCAACACACTCAGTTACTTGAGTTTGAGCTTCTCGTTCCTCGGCGATAGATGCCAGAGTTCCTAACTTGGGACAGTCCTTCATTTGGTG
TTCCAAAAACCAAGAGTCATCTCAACCCTTTTTGCTACTCCCTTAAGGGGTTCACCCTTGGTATTCACAGGGTTGAACTAACCATTCTTTTTAGTGATCTXXXXXXXXXXGTTGGATGGATTCAACACACTCAGTTACTTGAGTTTGAGCTTCTCGTTCCTCGGCGATAGATGCCAGAGTTCCTAACTTGGGACAGTCCTTCATTTGGTG
*
>Marker5415	A02	136.689
AAAGAGAAAGAGAGGCAATGGAAGGAAAGGAGGAAGAAATGCGGCGACAGACTAGTGGTACAACAAGAAGAGAGGTGGTGGTAGTCGGAATGACAAGAAAXXXXXXXXXXAAAACTTATGCTTCCGTGTCCATATCTTAAATACTTCCGCATCCATATCTTGGGTAGACACACCCACTAACCAGCGACACGCCTAAAATCTCTCACCCTT
AAAGAGAAAGAGAGGCAATGGAAGGAAAGGAGGAAGAAATGCGGCGACAGACTAGTGGTACAACAAGAAGAGAGGTGGTGGTAGTCGGAATGACAAGAAAXXXXXXXXXXAAAACTTATGCTTCCGTGTCCATATCTTAGATACTTCCGCATCCATATCTTGGGTAGACACACCCACTAACCAGCGACACGCCTAAAATCTCTCACCCTT
*
>Marker5416	A02	138.318
AGCAAATCAAACCCGATCCAAGCCCGATTGCCTCTCTCATTCAAACACTCCCATGTGCTTACACCAAGAAAAAGCAAGGAACACTTTTTTCTCTTGGTCAXXXXXXXXXXCTACCTATCCATTATGAGATACATGGGAAAGATGATCTCTGCTCCCATTGATGTGCATCTATGGTCACAAGCATGTCTTGGGGACCAAGTAGCTTCTCAA
AGCAAATCAAACCCGATCCAAGCCCGATTGCCTCTCTCATTCAAACACTCCCATGTGCTTACACCAAGAAAAAGCAAGGAACACTTTTTTCTCTTGGTCAXXXXXXXXXXCTACCTATCCATTATGAGATACATGGGAAAGATGATCTCTACTCCCATTGATGTGCATCTATGGTCACAAGCATGTCTTGGGGACCAAGTAGCTTCTCAA
*
>Marker5480	A02	139.37
TTGGAAAAGTTGGTAAAATCTTTTTATCTTGTATAAATGATGTTCTTCTTGTAAATGGTTTGAAACATAATTTACTTAGTGTAAGCCAATTGTGTGATTTXXXXXXXXXXTCCTAAAATCAAATTTGATAAGGATCTTACTTGTGATGCTTGTCAACTAGGCAAACAAGTTAAATCCTCCTTTAAACCAAAAGATGGAATTTCAACCAAA
TTGGAAAAGTTGGTAAAAGCTTTTTATCTTGTATAAATGATGTTCTTCTTGTAAATGGTTTGAAACATAATTTACTTAGTGTAAGCCAATTGTGTGATTTXXXXXXXXXXTCCTAAAATCAAATTTGATAAGGATCTTACTTGTGATGCTTGTCAACTAGGCAAACAAGTTAAATCCTCCTTTAAACCAAAAGATGGAATTTCAACCAAA
*
>Marker5439	A02	139.932
AGTGATGTGACATGAGTTGGGGGTCTATTCCTGGCATGTCGGCTGGCGTCCATGCAAATAGGTCGCCGTTAGCCCTGATCATTTCCATTAGAGGTTCATTXXXXXXXXXXCCCATAGATCCGTCATCAGCGATAAACTTCATTATCAACATCTTTATGCTGATTACTGCTCCGAGGTCGTTGATGGTCTTCCTCCCTAGGATGACGTTGT
AGTGATGTGACATGAGTTGGGGGTCTATTCCTGGCATGTCGGCTGGCGTCCATGCAAATAGGTCGCCGTTAGCCCTGATCATTTCCATTAGAGGTTCATTXXXXXXXXXXCCCATAGATCCGTCATCAGCGATGAACTTCATTATCAACATCTTTATGCTGATTACTGCTCCGAGGTCGTTGATGGTCTTCCTCCCTAGGATGACGTTGT
*
>Marker5471	A02	140.871
CTGTTGCTATAAGATAAACCAGATTGTGCTAACACGATTAAGTTCTTCACATTGGCTTCTCTAGAAAACACTATCCAGCATGTTGGATCTTCACAGATTAXXXXXXXXXXTTGCTGGATCAAAAGCCTCAGGTAAGCAGTGAAAAAGTTGTTCAATGATAAATCCATATCTAAACTCTTGAGCTACAACTTTGTCCATAAGAAACAATTT
CTGTTGCTATAAGATAAACCAGATTGTGCTAACACGATTAAGTTCTTCACATTGGCTTCTCTAGAAAACACTATCCAGCATGTTGGATCTTCACAGATTAXXXXXXXXXXTTGCTGGATCAAAAGCCTCAGGTAAGCAGTGAAAAAGTTGTTCAATGATAAACCCATATCTAAACTCTTGAGCTACAACTTTGTCCATAAGAAACAATTT
*
>Marker5510	A02	141.433
AATGTGGGGGTCCTTCCTCTCTATGCCTTCACCCAACAATGGACATGCTCTGATTATGAGTTCCCTTAAAGAGGCAGGCAGCCTTAATATGTTCTCCAGCXXXXXXXXXXTCTTTCAACGAAGGGGGCAAAGAATCCCCTGAAAATGATACCACTGATGAGCAATTTGAGATACTTAACACCGTGAGAGAGTTTGGTTGGGTGTGGGTCA
AATGTGGGGGTCCTTCCTCTCTATGCCTTCACCCAACAATGGACATGCTCTGATTATGAGTTCCCTTAAAGAGGCAGGCAGCCTTAATATGTTCTCCAGCXXXXXXXXXXTCTTTCAACGAAGGGGGCAAAGAATCCCCTGCAAATGATACCACTGATGAGCAATTTGAGATACTTAACACCGTGAGAGAGTTTGGTTGGGTGTGGGTCA
*
>Marker5501	A02	141.994
AAAAAGAAATAACAACGTTTACAAGTCCCACGTGGTCTCTGTCCAACCATGTCATCAATTTGTCTTCGAAACATATTTCAAGGACGATCGTTATTAAGTTXXXXXXXXXXCGGTCAAGGGTGCAGCCAAGAATGTGAAGTGCTTGATAAACTTTCGGTAATAGCTAGTCAACCACAAAAATGTGTGGAGTGGCTTGAGGGAAGTAGGAAT
AAAAAGAAATAACAACGTTTATAAGTCCCACGTGGTCTCTGTCCAACCATGTCATCAATTTGTCTTCGAAACATATTTCAAGGACGATCGTTATTAAGTTXXXXXXXXXXCGGTCAAGGGTGCAGCCAAGAATGTGAAGTGCTTGATAAACTTTCGGTAATAGCTAGTCAACCACAAAAATGTGTGGAGTGGCTTGAGGGAAGTAGGAAT
*
>Marker5484	A02	143.125
GAGGCTTAAGGGTAGCCCAGTGCTGGCTCAACTCTCTGGGGCTTGGCGTAAGATCTTGCAGCAGCGATTCGACGCGTACGCGGCAGGTGCGCGTACGCGTXXXXXXXXXXGCGGCAGGTGCGCGTACGCGTGCTTTTCCCTGTAGTTGTATTGACGCGCACGCACGTAATGCGCGTCAGCGTGGAGTGAATTGGGCTTGAGGCACAACGC
GAGGCTTAAGGGTAGCCCAGTGCTGGCTCAACTCTCTGGGGCTTGGCGTAAGATCTTGCAGCAGCAATTCGACGCGTACGCGGCAGGTGCGCGTACGCGTXXXXXXXXXXGCGGCAGGTGCGCGTACGCGTGCTTTTCCCTATAGTTGTATTGACGCGCACGCACGTAATGCGCGTTAGCGTGGAGTGAATTGGGCTTGAGGCACAACGC
* * *
>Marker5320	A02	143.574
CGATGGCGGGGAATTTTTCCTGCAGAGACGGGGATGGGGGACAAAATTCCCCCGAAGTAGGTGCGGGGACCCGAGCGGGGATCCCCGTCCCCGTCCCCATXXXXXXXXXXCCCAGTCACCCTCACCCTCCTCGCGAAGACGCGAACCCCCTCTTCTGCGTTCTCTCCGTCCTCTTTGCACCCAGCCAGCCACCTCCAAACACCTCCCTCG
CGATGGCGGGGAATTTTTCCTGCAGAGACGGGGATGGGGGACAAAATTCCCCCGAAGTAGGTGCGGGGACCCGAGCGGGGATCCCCGTCCCCGTCCCCATXXXXXXXXXXCCCAGTCACCCTCACCCTCCTCGCGAAGACGCGAACCCCCTCTTCTGCGTTCTCTCCGTCCTCTTTGCACCCAGCCAGCCACCTCCGAACACCTCCCTCG
*
>Marker5316	A02	144.024
AAATGGAGCCCAGAAATCGCCCCAGCGCTTTCTGCACTTTCTGCACGTGGCGCATGTCACACGTACGCGTCGATGTGCAAGTCTCCAAGTCACGCGCACAXXXXXXXXXXCCATCCTCTAAGCCATTCCTACCCTATAAGGCTTGAAAACACTAAACACACATCACGGCATCGAATGGTAATAAGAGAGGATTAAAAAATAGTGAATTAA
AAATGGAGCCCAGAAATCGCCCCAGCGCTTTCTGCACTTTCTGCACGTGGCGCATGTCACACGTACGCGTCGATGTGCAAGTCTCCAAGTCACGCGCACAXXXXXXXXXXCCATCCTCTAAGCCATTCCTACCCTATAAGGCTTGAAAACACTAAACACACATCACGGCATCGAATGGTAATAAAAGAGGATTAAAAAATAGTGAATTAA
*
>Marker5541	A02	144.473
TTTATTTCCAATATGTGGAGCTATTTCCTCCTCAAACAACGAATCTCATACATTCATACCTCACTGAAAGAGAAAACCTTAGCTACTGAAAGAGCAAACCXXXXXXXXXXTCTCCTTCTTCACTCATTCATTTCTCAAACAGCAACCGTTCTTGCATGCTTCTAATCAATCGCCAGATTCATCATTTAACACCGGAGGTTCCTGTTTTAG
TTTATTTCCAATATGTGGAGCTATTTCCTCCTCAAACAACGAATCTCATACATTCATACCTCACTGAAAGAGAAAACCTTAGCTACTGAAAGAGCAAACCXXXXXXXXXXTCTCCTTCTTCACTCGTTCATTTCTCAAACAGCAACCGTTCTTGCATGCTTCTAATCAATCGCCAGATTCATCATTTAACACCGGAGGTTCCTGTTTTAG
*
>Marker9827	A03	0
ACGTGCACCTTTCAAGTATCCTTATTGCAAGTATATTTATGAGATATCAACATCTTAAGGTTATGTCTCTGTTATAACTTAAAAGGTGAATGCATCCAAGXXXXXXXXXXATGTAATCTCCATACTTGATTTTGCTAGCTAATCCCAAAGGGTCAATTAAGAACTTCCCCCGGGGGTAGCCCTGATCCCCGGTGGCATTGGCGAATTTCT
ACGTGCACCTTTCAAGTATCCTTATTGCAAGTATATTTATGAGATATCAACATCTTAAGGTTATGTCTCTGTTATAACTTAAAAGGTGAATGCATCCAAGXXXXXXXXXXATGTAATCTCCATACTTGGTTTTGATAGCTAATCCTAAAGGGTCAATTAAGAACTTCCCCCGGGGGTAGCCCTGATCCCCGGTGGCATTGGCGAATTTCT
* * *
>Marker9716	A03	0.568
TGTGCTTTTGGGAAAGGATCGAGTATGTCGAGCCCCCATCTGTGGAATGGACATCCGACCTCAAATGTGTGCAACATCTCGGCTAGGTTATGTATTACCGXXXXXXXXXXAGCCCCCATCTGTGGAATGGACATCCGACCTCAAATGTGTGCAACATCTCGGCTAGGTTATGTATTACCGGGGCGCATCTTTGATAGTTTTCGCATCGTT
TGTGCTTTTGGGAAAGGATCGAGTATGTCGAGCCCCCATCTGTGGAATGGACATCCGACCTCAAATGTGTGCAACATCTCGGCTGGGTTATGTATTACCGXXXXXXXXXXAGCCCCCATCTGTGGAATGGACATCCGACCTCAAATGTGTGCAACATCTCGGCTGGGTTATGTATTACCGGGGCGCATCTTTGATAGTTTTCGCATCGTT
* *
>Marker7778	A03	0.756
CCCTATAGTAACCTTTTCCTAATACTTCTGTGACTCGGTATGGCACTTTCCAGTTGGCTGCTAGCTTTCCTTCTCTTGAATGACCTGCTCCGATATCATTXXXXXXXXXXTCCCCGATGGTGGAGTGTGGCGTTGTCTAGTATGCCCATAGGACTTGCGGATGTTCTTTAGTCCAGGCTCCTTTTGCGTCTTGTAGTCTCCGTTTTAATC
CCCTATAGTAACCTTTTCCTAATACTTCTGTGACTCGGTATGGCACTTTCCAGTTGGCTGCTAGCTTTCCTTCTCTTGAATGACCTGCTCCGATATCATTXXXXXXXXXXTCCCCGATGGTGGAGTGTGGCGTTGTCCAGTATGCCCATAGGACTTGCGGATGTTCTTTAGTCCAGGCTCCTTTTGCGTCTTGTAGTCTCCGTTTTAATC
*
>Marker7702	A03	1.324
CTTCCAAGTCTTCAACTATGACATGCCTTGGAGGTTGCGCACCCTCCTCAACATCAATGTCAAGCTTCTTAGAAGAGTTTTCCATGATGCTACATTCCCAXXXXXXXXXXCATGTGGTCATGGAAGTACCTTGAGTGTTCAAACATTGGTGGGCTAAAGTGTGCACCACCTTTGTCAAATTGGTCACAAACTCAAGTGTATCCCGCTTCA
CTTCCAAGTCTTCAACTATGACATGCCTTGGAGGTTGCGCACCCTCCTCAACATCAATGTCAAGCTTCTTAGAAGAGTTTTCCATGATGCTACATTCCCAXXXXXXXXXXCATGTGGTCATGGAAGTACCTTGAGTGTTCAAACATTGGTGGGATAAAGTGTGCACCACCTTTGTCAAATTGGTCACAAACTCAAGTGTATCCCGCTTCA
*
>Marker5850	A03	1.702
CGCTTCGTCGGAAGCTTGAGTCTGCAGTCGCTGCCAATAATAAGTACAAGACCCAAGTTGAAACGCTTCACGGGCGGTTGGTCGAGGCGGAGAATAAACTXXXXXXXXXXAAGCATAAGGAGGTTAAGGAACAGGGTAAGAATGCGATTTTCATGATTGAAGATGCCCTCAAAGCTCAAGTGAAGATTGTTGCTCCTGACTTCGATGTGT
CGCTTCGTCGGAAGCTTGAGTCTGCAGTCGCTGCCAATAATAAGTACAAGACCCAAGTTGAAACGCTTCACGGGCGGTTGGTCGAGGCGGAGAATAAACTXXXXXXXXXXAAGCATAAGGAGGTTAAGGAACAGGGTAAGAATGCGATTTTCATGACTGAAGATGCCCTCAAAGCTCAAGTGAAGATTGTTGCTCCTGACTTCGATGTGT
*
>Marker5721	A03	2.462
GAAAGAGAGAAGAGGTAACCCATGCAAAATCCAACATGCAAATACCTCTAGTTTTTCCTTGGTCATCATCCTTCATCAATCTGAGTGCTCCATCCTTAGCXXXXXXXXXXATGCAAAATCCAACATGCAAATACCTCTAGTTTTTCCTTGGTCATCATCCTTCATCAATCTGAGTGCTCCATCCTTAGCTTGCTCTCCAAGATGAACTTC
GAAAGAGAGAAGAGGTAACCCATGCAAAATCCAACATGCAAATACCTCTAGTTTTTCCTTGGTCATCATCCTTCATCAATCTGAGTGCTCCATCCTTGGCXXXXXXXXXXATGCAAAATCCAACATGCAAATACCTCTAGTTTTTCCTTGGTCATCATCCTTCATCAATCTGAGTGCTCCATCCTTGGCTTGCTCTCCAAGATGAACTTC
* *
>Marker5656	A03	2.84
TTCATCTTCATATCCAAGAGCAGCGCCTATGGTTTGAGGATTGAGGGTCATGTAAACACGTTTGACGTAAGAGTAAATTGAGCCATCAATCAAACGCATGXXXXXXXXXXTAGAATTCCCGGACCAGCCCCGGGTAAATAAATTTCTGAATGTGAATCAGTGGAGTCCACTTCAGAGTATCAAACATAGAAGTAAAGTTGATTCCTTTGG
TTCATCTTCATATCCAAGAGCAGCGCCTATGGTTTGAGGATTGAGGGTCATGTAAACACGTTTGACGTAAGAGTAAATTGAGCCATCAATCAAACGCATGXXXXXXXXXXTAGAATTCCCGGACTAGCCCCGGGTAAATAAATTTCTGAATGTGAATCAGTGGAGTCCACTTCAGAGTATCAAACATAGAAGTAAAGTTGATTCCTTTGG
*
>Marker5735	A03	3.217
ACCTTGCACAAAGATGCCACAGAATTTGTGAAAAAGTGTCAATCGTGTCAGATGCATGCAAATTTCCACGTGGCTCCCCCAGAAGAGCTCATTAGTATCAXXXXXXXXXXAAGTTCCTCTACAAAAATATCATCACAAGATATGGGATACCTTATTCCATTACTACGGATAATGGAACCCAATTCACCAATGCTACCTTTAGAAGCTTAG
ACCTTGCACAAAGATGCCACAGAATTTGTGAAAAAGTGTCAATCGTGTCAGATGCATGCAAATTTCCACGTGGCTCCCCCAGAAGAGCTCATTAGTATCAXXXXXXXXXXAAGTTCCTCTACAAAAATATCATCACAAGATATGGGATACCTTATTCCATTACTACGGATAATGGAACCCAATTCACCGATGCTACCTTTAGAAGCTTAG
*
>Marker5678	A03	3.785
GGATCTCCTTCACTATGCTCGTCATGGTTTCGCCAATTTACAGCAAAACCAACAACGTAACTAGAAGATCAGATCACACACCCGTCCCTACAACGATTCAXXXXXXXXXXGGCGGCGGTGTTGGAGGGGGGGAGGCGAGGGCTTGGGAAGAAATAATAGGATGGCGAAACGGGTTTTTCTGCAAGAAGAATATCATGTTGTGAGAATTTA
GGATCTCCTTCACTATGCTCGTCATGGTTTCGCCAATTTACAGCAAAACCAACAACGTAACTAGAAGATCAGATCACACACCCGTCCCTACAACGATTCAXXXXXXXXXXGGCGGCGGTGTTGGAGGAGGGGAGGCGAGGGCTTGGGAAGAAATAATAGGATGGCGAAACGGGTTTTTCTGCAAGAAGAATATCATGTTGTGAGAATTTA
*
>Marker5630	A03	4.163
CTTTAGGTCACTCCCAAAACTGTGACCATAGACCCTTTTAGGTCACCCTTTTTTTAAAAACCGTGACCATAGTCCCTTTTTGGTCACTGAAAAAAACCGTXXXXXXXXXXAAACTGTGACCATAGACCCTTTTAGGTCACCCTTTTTTTAAAAACCGTGACCATAGTCCCTTTTTGGTCACTGAAAAAAACCGTGACCATAGCTCCCTTT
CTTTAGGTCACTCCCAAAACTGTGACCATAGACCCTTTTAGGTCACCCTTTTTTTAAAAATCGTGACCATAGTCCCTTTTTGGTCACTGAAAAAAACCGTXXXXXXXXXXAAACTGTGACCATAGACCCTTTTAGGTCACCCTTTTTTTAAAAATCGTGACCATAGTCCCTTTTTGGTCACTGAAAAAAACCGTGACCATAGCTCCCTTT
* *
>Marker5612	A03	4.54
GGAACGATCCCAGCCTTAGCCCAATCCACCCACCCAATAGTCTTGTTAATCGCATTCTGAGTCAGAGTTGCACATAGCGGGTTCGCCGCCATCGCCGTCAXXXXXXXXXXCGCTGGCGCGAGAAGCGCTTCGCTGAAGACCAAGCTGTACCCTAACCCTAGCGAGGAGCTTCCGAAGAGTGAGACGAACTGGTACGCGATGCGGTTACCG
GGAACGATCCCAGCCTTAGCCCAATCCACCCACCCAATAGTCTTGTTAATCGCATTCTGAGTCAGAGTTGCACATAGCGGGTTCGCCGCCATCGCCGTCAXXXXXXXXXXCGCTGGCGCGAGAAGCGCTTCGCTGAAGACCAAGCTGTACCCTAACCCTAGCGAGGAGCTTCCGAAGAGTGAGACGAACTGGTACGCGACGCGGTTACCG
*
>Marker5602	A03	5.494
TCAGGGTCCGAGGAAGGTCATCCCGACCCCTCAAGTTTGGACGGTTCCTACCGAGTCTCCCTTCGCAACTTCTAGTGCTGCTTCCTCCCATACTTCATCTXXXXXXXXXXTTTATATCAAGCAATAGTATCCGGATGGCTAATCTCAGTGTCGCCTTGTCTCGTGTTGTTAAAAAGTCTCCTGTCCGTGCTACTAAGATTTTTCTTGGGG
TCAGGGTCCGAGGAAGGTCATCCCGACCCCTCAAGTTTGGACGGTTCCTACCGAGTCTCCCTTCGCAACTTCTAGTGCTGCTTCCTCCCATACTTCATCTXXXXXXXXXXTTTATATCAAGCAATAGTATCCGGATGGCTAATCTCAGTGTCGCCTTATCTCGTGTTGTTAAAAAGTCTCCTGTCCGTGCTACTAAGATTTTTCTTGGGG
*
>Marker5600	A03	6.644
CATTCCCCATCTCCCTATATTTAACATTCATATGAAAATTATAGTAAAAAATATCAAAAAAATAAAAAAACAAACTAAAAAATATTATTACAAACACATAXXXXXXXXXXATGGAAGCAAACACGCAGACGCAGAAGTGGAGAGGAGAAGGACGTCGTGCCTGAGGAGAGAGAACGACGCAGTAAAGCTGCTAGGGTGACGGCGCAAGAG
CATTCCTCATCTCCCTATATTTAACATTCATATGAAAATTATAGTAAAAAATATCAAAAAAATAAAAAAACAAACTAAAAAATATTATTACAAACACATAXXXXXXXXXXATGGAAGCAAACACGCAGACGCAGAAGTGGAGAGGAGAAGGACGTCGTGCCTGAGGAGAGAGAACGACGCAGTAAAGCTGCTAGGGTGACGGCGCAAGAG
*
>Marker5596	A03	9.624
CTATAGCCACCGTGCGAGCATCAAGCCAAACCACCACCACCCTGTCCTCTCTCTGCTCTGACGTCTTCTGCGCAGCGCCATAGAGCACGCAGTTGGCTGTXXXXXXXXXXCTGTTGTCAGATCTGCCGCTTCTTCGTCCTCGAACGGATTTGTTCCCTGCCATGGACGATCATCGGTATCTAGAGGTTGCGTTCCGGCATACAGGTAAGC
CTATAGCCACCGTGCGAGCATCAAGCCAAACCACCACCACCCTGTCCTCTCTCTGCTCTGACGTCTTCTGCGCAGCGCCATAGAGCACGCAGTTGGCTGTXXXXXXXXXXCTGTTGTCAGATCTGCCGCTTCTTCGTCCTCGAACGGATTTATTCCCTGCCATGGACGATCATCGGTATCTAGAGGTTGCGTTCCGGCATACAGGTAAGC
*
>Marker5562	A03	10.459
TCACTTATTTGATTTCCATTGTCACTAGAAAGATCGCATGAGAATTATGGTACGTGTTTCATTTCGAAGTGTAAATTCATCTAAACTTGACACCATGCAAXXXXXXXXXXATAAACACTAACAAATGTATTTATATAAGAATAAAACGACAATTGTATCCACAGAAAATAATTTTCATGTGCTAAGAGTAACTCCAATGGGTATATGTTG
TCACTTATTTGATTTCCATTGTCACTAGAAAGATCGCATGAGAATTATGGTACGTGTTTCATTTCGAAGTGTAAATTCATCTAAACTTGACACCATGCAAXXXXXXXXXXATAAACACTAACAAATGTATTTATATAAGAATAAAACGACAATTGTATCCACAAAAAATAATTTTCATGTGCTAAGAGTAACTCCAATGGGTATATGTTG
*
>Marker5554	A03	10.911
ATGATCTCCAAAAGAAACAATGACCCTGTTCACCTGCACTTTTGTAATAATTTTGTAAAGAACATTACATAAACTAATGGGACAAAAATCTCTTAACGAAXXXXXXXXXXCTCGGAAAAAATCTCCCATAACATTAAGGTAAATATTCTCCCTTGTAGAAAATAGTTTTTGAAAGAGAATTTGTTTCCTGCACAATCGCCTACATATCAG
ATGATCTCCAAAAGAAACAATGACCCTGTTCACCTGCACTTTTGTAATAATTTTGTAAAGAACATTACATAAACTAATGGGACGAAAATCTCTTAACGAAXXXXXXXXXXCTCGGAAAAAATCTCCCATAACATTAAGGTAAATATTCTCCCTTGTAGAAAATAGTTTTTGAAAGAGAATTTGTTTCCTGCACAATCGCCTACATATCAG
*
>Marker5586	A03	12.136
CTGCATTCTTCAATCCGAATGGCATGACCACTTAGCAATAGTTGGCTCTGGGTGTGATGAATGATGTTTTCTCCTGGTCGGGCTCATACATCGGGATTTGXXXXXXXXXXTCCGCGCCGAGCTTGCGTCTTCTTTGTTGTACAGGTCGGGACCCTGGATAGACCGAGAGTTTGTGGGACATGAGATTGGGATCAATCCCAGGCATGTCAG
CTGCATTCTTCAATCCGAATGGCATGACCACTTAGCAATAGTTGGCTCTGGGTGTGATGAATGATGTTTTCTCCTGGTCGGGCTCATACATCGGGATTTGXXXXXXXXXXTCCGCGCCGAGCTTGCGTCTTCTTTGTTGTACAGGTCGGGACCCTGGATAGACCGAGAGTTTGTGGGACATGAGCTTGGGATCAATCCCAGGCATGTCAG
*
>Marker5817	A03	13.595
AATACCTTTGTCAACTTTGACAACCTGGACTATATGGAGAAAGAGATGCAGTTGAAGGACTCCCATTTCAAACAGATGTTTCGCCAATAACTCTTAAAGAXXXXXXXXXXATTCTGAAGAAGATCTGAATTCTAAGGATCTAAATGGAAGAGTATATGCCTTACCACCAAGTCCAACCAGAATTAATATAGGGATACCCAATAACGCTAA
AATACCTTTGTCAACTTTGACAACCTGGACTATATGGAGAAAGAGATGCAGTTGAAGGACTCCCATTTCAAACAGATGTTTCGCCAATAACTCTTAAAGAXXXXXXXXXXATTCTGAAGAAGATCTGAATTCTGAGGATCTAAATGGAAGAGTATATGCCTTACCACCAAGTCCAACCAGAATTAATATAGGGATACCCAATAACGCTAA
*
>Marker5809	A03	14.624
AACCTTTAAAATTAATGCTCGGTCTTCCATTTCTACTGATTTTCTAAGGTTTTTGACTGTTTCAACTTTTTCTCGCGCAGCACCAGGCAGACTTGAACTGXXXXXXXXXXCTTTTTGGAATCAAATTTGGGTAATTTAACCACTTAATTAACCGGTTCGATTAATTGCGATTCTTACAGTATTAACATATTCCTATTTGTGCAAAACGGA
AACCTTTAAAATTAATGCTCGGTCTTCCATTTCTACTGATTTTCTAAGGTTTTTGACTGTTTCAACTTTTTCTCGCGCAGCACCAGGCAGACTTGAACTGXXXXXXXXXXCTTTTTGGAATCAAATTTGGGTAATTTAACCACTTAATTAACCAGTTCGATTAATTGCGATTCTTACAGTATTAACATATTCCTATTTGTGCAAAACGGA
*
>Marker5917	A03	16.481
ATGGCATAACAAGCACTTCCACCGCCATCCTGTGCCTCTCACATAATCATCTTTGATCCTCATTGATCATTCATTTTTCCCTTGCTTCACTCGCAAGTTAXXXXXXXXXXGGCATATCATAATGATTTAAGACATAAGTGGTGAGATCAGAGGCTTAGAAGTATGAGATTTGGCTTTTAAAACTCAAAAATCAACTTTGGGATGAAAACA
ATGGCATAACAAGCACTTCCACCGCCATCCTGTGCCTCTCACATAATCATCTTTGATCCTCATTGATCATTCATTTTTCCCTTGCTTCACTCGCAAGTTAXXXXXXXXXXGGCATATCATAATGATTTAAGACATAAGTGGTGAGATCAGAGGCTTAGAAGTATGAGATTTGGCTTTTAAAACTCAAAAATCAACTTTGAGATGAAAACA
*
>Marker5870	A03	16.744
TCCGAGGGTTGAGCTGTTTACTTGGTTTGTCTTGGTCGGAAGGATGAATACTAAGGATCGACTATGTAGATTACGGGTTATTGATCAGCATGATAGTAGGXXXXXXXXXXTAGGCTCTTTCGAAATAATACTTCAAACGTAGAGGACATTATAAATAGTTCGATTAGGTACTTTGAGAAATGGAGTTGTGGTGATCTCTTTGGTTATTGA
TCCGAGGGTTGAGCTGTTTACTTGGTTTGTCTTGGTCGGAAGGATGAATACTAAGGATCGACTATGTAGATTACGGGTTATTGATCAGCATGACAGTAGGXXXXXXXXXXTAGGCTCTTTCGAAATAATACTTCAAACGTAGAGGACATTATAAATAGTTCGATTAGGTACTTTGAGAAATGGAGTTGTGGTGATCTCTTTGGTTATTGA
*
>Marker5868	A03	17.612
CCTTCCAGGGAGGGAAAGTTAACCCCCAATTGGGAAGGACCCAACCAAATTGGTAAACTTTCTTTTTTTTTTTTATGTTCTTTCTACTTTGTTTTAAGGGXXXXXXXXXXTATCCAAATAAGTAAATAGCTACCCGAGAATCGATCACCCAGAGACTAACAAAACGGATATCTAAATAAGCAAATGGCTACCCGGGGATCGATCACCCCA
CCTTCCAGGGAGGGAAAGTTAACCCCAAATTGGGAAGGACCCAACCAAATTGGTAAACTTTCTTTTTTTTTTTTATGTTCTTTCTACTTTGTTTTAAGGGXXXXXXXXXXTATCCAAATAAGTAAATAGCTACCCGAGAATCGATCACCCCGAGACTAACAAAACGGATATCTAAATAAGCAAATGGCTACCCGGGGATCGATCACCCCA
* *
>Marker5886	A03	19.657
CTAACCTTGTGCTCCGTCTGCCAACGCGGTCCTTTTGTGACTTTCTTCATCAAGGAGTGATGAAACTTGCTGATGTGTCTCGTTAAGTTGTTTAGGTGGAXXXXXXXXXXTCTCCATGACTCCACCTTGTCCACTTGGTTTAGGCACTACAGATCCACTAGGAGCATTATACATAATGTTGGTGGGAAGTTGTGTGTTGTGTGGAGTAGG
CTAACCTTGTGCTCCGTCTGCCAACGCGGTCCTTCTGTGACTTTCTTCATCAAGGAGTGATGAAACTTGCTGATGTGTCTCGTTAAGTTGTTTAGGTGGAXXXXXXXXXXTCTCCATGACTCCACCTTGTCCACTTGGTTTAGGCACTACAGATCCACTAGGAGCATTATACATAATGTTGGTGGGAAGTTGTGTGTTGTGTGGAGTAGG
*
>Marker5909	A03	20.107
TTGATTGTGAATCTTTTATCTGAGTTTTCTTCTTGAAGTTCCACATTACCATAAGATGACACTCTGGTGACTACAAAATGTCCTGACCACCAGGACTTGAXXXXXXXXXXTTCAACTAGAGCAGTCTCTTCTCTCTCGCAACCTTGGTATCAAAGTTCAGGAATTTTATTGCCCAATATGCTCTGTGCTCCAACTCTATTGACAAGTGAT
TTGATTGTGAATCTTTTATCTGAGTTTTCTTCTTGAAGTTCCACATTACCATAAGATGACACTCTGGTGACTACAAAATGTCCTGACCACCAGGACTTGAXXXXXXXXXXTTCAACTAGAGCAGTCTCTTCTCTCTCGCAACCTTGGTATCAAAGTTCAGGAACTTTATTGCCCAATATGCTCTGTGCTCCAACTCTATTGACAAGTGAT
*
>Marker5819	A03	20.37
ATGCACTCTCAAAATTAGCCAGCACCAAACTAGGAGGCAACAATAGAAGCCTTATCCAAGAAATTCTATAGAAGCCATCAATCTCAAAAGAAGAAAAGGTXXXXXXXXXXCAACACTAAGGATATCCTAGAAGAAGTACACAGTGTCACTTGTGGCAATCACCTCGGAGCGTAAGCACTCGCCAAAAAAGTACTTCGGGCAGAATTCTAT
ATGCACTCTCAAAATTAGCCAGCACCAAACTAGGAGGCAACAATAGAAGCCTTATCCAAGAAATTCTATAGAAGCCATCAATCTCAAAAGAAGAAAAGGTXXXXXXXXXXCAACACTAAGGATATCCTAGAAGAAATACACAGTGTCACTTGTGGCAATCACCTCGGAGCGTAAGCACTCGCCAAAAAAGTACTTCGGGCAGAATTCTAT
*
>Marker5922	A03	20.82
AAAGAATACGGGAGCAACATACCAAAGACTGATGAATAAAATATTTGACGACCTTATAGGCAAAACAGTGGAGGTTTATGTAGATGACATCCTCGCGAAGXXXXXXXXXXGCAATACTCCAAATGAAGAGTTCGGGTTGCGTCAAGGACGTCCAAAGATTGGCAGGTCGACTAACCTTGTTATCCCGTTTCCTCGAAGCCTCGGAAACAA
AAAGAATACGGGAGCAACATACCAAAGACTGATGAATAAAATATTTGACGACCTTATAGGCAAAACAGTGGAGGTTTATGTAGATGACATCCTCGCGAAGXXXXXXXXXXGCAATACTCCAAATGAAGAGTTCGGGTTGCGTCAAGGACGTCCAAAGATTGGTAGGTCGACTAACCTTGTTATCCCGTTTCCTCGAATCCTCGGAAACAA
* *
>Marker5885	A03	21.27
ACTTATGAATAATATCGTACTTCTACATTAATGCTGCTATTCTTTTGTTGCAAAAATGTTAACCTTGTCGCTCACGATTGTTCGTGGTGATCCAAAACGGXXXXXXXXXXATCTTTGGTACTGATGGCATGAGGTTCAAAAGAGGGTTGCATCTTTAAATAGGGTTAGCCACCAAAATTCATAGTCTAATTCCTTCCTTGCTGTTCTTTG
TCTTATGAATAATATCGTACTTCTACATTAATGCTGCTATTCTTTTGTTGCAAAAATGTTAACCTTGTCGCTCACGATTGTTCGTGGTGATCCAAAACGGXXXXXXXXXXATCTTTGGTACTGATGGCATGAGGTTCAAAAGAGGGTTGCATCTTTAAATAGGGTTAGCCACCAAAATTCATAGTCTAATTCCTTCCTTGCTGTTCTTTG
*
>Marker5872	A03	21.72
TCTCTTCACATTCTCACCATCTACTTCTTTCTCTCTCATTATGAAAAAGAGGATAGTGCCTAGAAGGAATAGCTGAACCCCACATTCTAAAAAACCTCCAXXXXXXXXXXAGAAAACTAGAAAAGAAAAAGAGTCTGTGATAGAAGAAGAAGAAAAGTCACAATCCTCTCCACCCCATTCACCACCAAGGAAATCAACTCCGTATGCTTC
TCTCTTCACATTCTCACCATCTACTTCTTTCTCTCTCATTATGAAAAAGAGGATAGTGCCTAGAAGGAATAGCCGAACCCCACATTCTAAAAAACCTCCAXXXXXXXXXXAGAAAACTGGAAAAGAAAAAGAGTCTGTGATAGAAGAAGAAGAAAAGTCACAATCCTCTCCACCCCATTCACCACCAAGGAAATCAACTCCGTATGCTTC
* *
>Marker5948	A03	21.982
GTTTGAAGTAGGTTCAGCTCTTGGTGAAGGCTCAGTTTCACTTGTGTGAACTTCATCAAATTTCTCTTCAAGTATGGGAACTGTTCATACCCTGGGTCGAXXXXXXXXXXCCCGGAATGTTCGACAGACAAAGCGACCGACCTCTTCAGGTCAGGACAACCCGACCTCTTTCCAAAGAGCTCAGTCAAGTCCCCGTGAAAGCCCAATGAA
GTTTGAAGTAGGTTCAGCTCTTGGTGAAGGCTCAGTTTCACTTGTGTGAACTTCATCAAATTTCTCTTCAAGTATGGGAACTGTTCATACCCTGGGTCGAXXXXXXXXXXCCCGGAATGTTCGACAGACAAAGCGACCGACCTCTTCAGGTCAGGACAACCCGACCTCTTTCCAAAGAGCTCGGTCAAGTCCCCGTGAAAGCCCAATGAA
*
>Marker5964	A03	22.432
TGATTGCATGTCTGGGCTCGTACTGTAGGTCGTCTTGGGGTAGTTCGATTGTCCAAGTCATCATCCTACCCACTAGATCGGGTTTTTGCAGCACTTGGTGXXXXXXXXXXGATGGTGTCGAGATTATGATCTTGAAGTGATTGAAGGATTCCTCGCACACCGGGGTCCATTCGAACACTATCCCTTTTTTCATCAAGTTGAAGAACGGGA
TGATTGCATGTCTGGGCTCGTACTGTAGGTCGTCTTGGGGTAGTTCGATTGTCCAAGTCATCATCCTACCCACTAGATCGGGTTTTTGCAGCACTTGGTGXXXXXXXXXXGATGGTGTCGAGATTATGATCTTGAAGTGATTGAAGGCTTCCTCGCACACCGGGGTCCATTCGAACACTATCCCTTTTTTCATCAAGTTGAAGAACGGGA
*
>Marker5921	A03	23.109
GACGAGGCTAAAACAGCATTTATAACGCCATGAGGAACCTTCTGCTACAGGGTAATGCCTTTCGGCCTAAAGAATACGGGAGCAACATACCAAAGACTGAXXXXXXXXXXGCAATACTCCAAATGAAGAGTTCGGGTTGCGTCAAGGACGTCCAAAGATTGGCAGGTCGACTAACCTTGTTATCCCGTTTCCTCGAAGCCTCGGAAACAA
GACGAGGCTAAAACAGCATTTATAACGCCATGAGGTACCTTCTGCTACAGGGTAATGCCTTTCGGCCTAAAGAATACGGGAGCAACATACCAAAGACTGAXXXXXXXXXXGCAATACTCCAAATGAAGAGTTCGGGTTGCGTCAAGGACGTCCAAAGATTGGTAGGTCGACTAACCTTGTTATCCCGTTTCCTCGAATCCTCGGAAACAA
* * *
>Marker5955	A03	23.559
AAGTTGGACTCCAACTATGACTCAAGCTATAAAAGAAGGCAACGTTTGAGCCCCAAGTTGGATCGCAAACGCTACCTCAAACGTTGGGAGTAAAGAAGGTXXXXXXXXXXGCCAACGTTGGAGGCAACGTTGGTGGTCCAACGTTATCTCCAACGTGCGCGATAAATTTCAAAGTTGGAGATTGGAAAAATTTGCAAAGACGCGTACGCG
AAGTTGGACTCCAACTATGACTCAAGCTATAAAAGAAGGCAACGTTTGAGCCCCAAGTTGGATCTCAAACGCTACCTCAAACGTTGGGAGTAAAGAAGGTXXXXXXXXXXGCCAACGTTGGAGGCAACGTTGGTGGTCCAACGTTACCTCCAACGTGCGCGATAAATTTCAAAGTTGGAGATTGGAAAAATTTGCAAAGACGCGTACGCG
* *
>Marker5967	A03	24.62
ATTATGTTCTCTTGACTTATCCTCGATGTTAGAGTTGACGAAGTGTGATTAACTCATTGTAATTTCCATAGTTGTGGTTATGACAAAGATAAAATTTCTTXXXXXXXXXXGCACACTTAATTGCTAGTCCGAAGGAAGACGATCTAGAATTTAAAACTTCCGATTATTTTGTTTTGAATTGTGACAATCTTTATTTTAAACTTTGATTGT
ATTATGTTCTCTTGACTTATCCTCGATGTTAGAGTTGACGAAGTGTGATTAACTCATTGTAATTTCCATAATTGTGGTTATGACAAAGATAAAATTTCTTXXXXXXXXXXGCACACTTAATTGCTAGTCCGAAGGAAGACGATCTAGAATTTAAAACTTCCGATTATTTTGTTTTGAATTGTGACAATCTTTATTTTAAACTTTGATTGT
*
>Marker5960	A03	25.297
AGCTTGTCGAAGGTAGTTTTGAATAAGATGTCGGCAGAGCTTCCTTGGTCAATTAATGTACGGTGGAGGTTGGCATTTGCCAATATGATTGTGATGACCAXXXXXXXXXXCCGTGTATCATGTGAACGTGTCTCTCCGGTGTGCGGGGTGATCGTTCAGACCGTCCGACATCTTCATCCCTTCTTCTTTTTCTTGGTTCTTCGTCCCGAT
AGCTTGTCGAAGGTAGTTTTGAATAAGATGTCGGCAGAGCTTCCTTGGTCAATTAATGTACGGTGGAGGTTGGCATTTGCCAATATGATTGTGATGACCAXXXXXXXXXXCCGTGTATCATGTGAACGTGTCTCTCCGGTGTGCGGGGTGATCGTTCAGACCGTCCGACATCTTCATCCCGTCTTCTTTTTCTTGGTTCTTCGTCCCGAT
*
>Marker5969	A03	26.165
GCCTGGTCCAATGTATGTACAAACTCTGTAGAATGTTCGAAAACCATCGGTTTCCGCCTCTGCCATCCTTCAACATCAAAAAATAAATGTCGAGTGCGGGXXXXXXXXXXCACCCAAGAATTCTTGGACCAATCCCATACAGGTTTCCCACCATCAATGAACCGCTGAAAATCCGTTAGGCATCTGCTAACATAATGTCCATCGATGGAA
GCCTGGTCCAATGTATGTACAAACTCTGTAGAATGTTCGAAAACCATCGGTTCCCGCCTCTGCCATCCTTCAACATCAAAAAATAAATGTCGAGTGCGGGXXXXXXXXXXCACCCAAGAATTCTTGGACCAATCCCATACAGGTTTCCCACCATCAATGAACCGCTGAAAATCCGTTAGGCATCTGCTAACATAATGTCCATCGATGGAA
*
>Marker6005	A03	27.112
CCTGCAAATGTTCACTAAATCTAACATTGCCTTATCGTTATCCTTGGTTCGCTCATTGTCTATTACTATGTGCATGATATTATCAAACACATTTTTTTTCXXXXXXXXXXATATCGAAGAACCTTCGATGACAATCAAACCATGAATTCTTACCCCAATTCGTCAGCCAAAATGCCTTTGTATCCTCCATACAAATGGGACATGATATTC
CCTGCAAATGTTCACTAAATCTAACATTGCCTTATCGTTATCCTTGGTTCGCTCATTGTCTATTACTATGTGCATGATATTATCAAACACATTTTTTTTTXXXXXXXXXXATATCGAAGAACCTTCGATGACAATCAAACCATGAATTCTTACCCCAATTCGTCAGCCAAAATGCCTTTGTATCCTCCATACAAATGGGACATGATATTC
*
>Marker6007	A03	27.677
AAGGGGGTAGAGAAGAAGATGGCGTGGATAAGTTGAGAGACGATGACACAACCAAAAAGAGAGGGGTTCAGACTCTAAAGATCTTAGAGCTCAAAACCTAXXXXXXXXXXTTTTCCATGATCCATGGTTGCCTTCACTATACCCGTTTCAACCTCATCCTCCCCCTGAGCCGGAAACTGACTATTAGAGCCCAAAAATGGTATGGATGAA
AAGGGGGTAGAGAAGAAGATGGCGTGGATAAGTTGAGAGACGATGACACAACCAAAAAGAGAGGGGTTCAGACTCTAAAGATCTTAGAGCTCAAAACCTAXXXXXXXXXXTTTTCCATGATCCATGGTTGCCTTCACTATACCCGTTTCAACCTCATCCTCCCCCTGAGTCGGAAACTGACTATTAGAGCCCAAAAATGGTATGGATGAA
*
>Marker6028	A03	28.242
CTAGTCTAGCCTTGTTATGAACAACATTACCATCCTCACCTAATTTATTTTTGAAAATCCATTTTGTATCGGTTACCTTTTTACCATTTGGATTTGGTACXXXXXXXXXXGTTTCACTTACTTCTTGCTTGAGGATCTAGTGGTTATGCCTTGGGAAGGATCACCAATGATGAATTTATGAGGATAACCCTTCAAAAACTTCCATTCTCA
CTAGTCTAGCCTTGTTATGAACAACATTACCATCCTCACCTAATTTATTTTTGAAAATACATTTTGTATCGGTTACCTTTTTACCATTTGGATTTGGTACXXXXXXXXXXGTTTCACTTACTTCTTGCTTGAGGATCTAGTGGTTATGCCTTGGGAAGGATCACCAATGATGAATTTATGAGGATAACCCTTCAAAAACTTCCATTCTCA
*
>Marker6034	A03	28.429
TTAATTGGTTAATTTTAATTCACCTTTGATTCCACTAGATGCCTTGATGTGGTTGTTAAGTGAATTCAGGTTGAAAAGGCTAGAGATGGATCAAAGAAATXXXXXXXXXXAAATGTCAAGCAATGCGTACGCGTGGGTCACGCGTACGCGTCGGTGTTCACACGTGACCCACTTAAAGTGAATCCGCTAGGGGCAATTTCTGGGCTTCCT
TTAATTGGTTAATTTTAATTCACCTTTGATTCCACTAGATGTCTTGATGTGGTTGTTAAGTGAATTCAGGTTGAAAAGGCTAGAGATGGATCAAAGAAATXXXXXXXXXXAAATGTCAAGCAATGCGTACGCGTGGGTCACGCGTACGCGTCGGTGTTCACACGTGACCCACTTAAAGTGAATCCGCTAGGGGCAATTTCTGGGCTTCCT
*
>Marker6035	A03	28.804
TTCCAAATCTTTTCCTACCTCTCACCTAATCAGCTCCTCCTTTTATTGCCTTCCCTCAAATTAATTATCATAATTAGCATTCAACTCCTACGATTACGCTXXXXXXXXXXCTCAGCATTCTCTCTTTTTCCAGGGTATGTAACACAAGGATAACAGCCTTTGTTAGTAAGGAAAATATTTTCAGTTCATGGTAAAAGTTACAAGTAGACA
TTCCAAATCTTTTCCTACCTCTCACCTAATAAGCTCCTCCTTTTATTGCCTTCCCTCAAATTAATTATCATAATTAGCATTCAACTCCTACGATTACGCTXXXXXXXXXXCTCAGCATTCTCTCTTTTTCCAGGGTATGTAACACAAGGATAACAGTCTTTGTTAGTAAGGAAAATATTTTCAGTTCATGGTAAAAGTTACAAGTAGACA
* *
>Marker6038	A03	29.066
GGTCATCATACACAATTAATATTTTGTGTTATTAGTTATGGATGATGGTTATTCTTATGTGAAATTTAAATATTATAAACCTTAATATTTTGTGTTATTAXXXXXXXXXXGTAAATTTTACTATGTGAATTGTGAAATAATGGTTGGAGATTAGGTGATTTTTATATACTAAAGACCCGGTTTTCACCCGCTTTTTACTCGGTTTTCATC
GGTCATCATACACAATTAATATTTTGTGTTATTAGTTATGGATGATGGTTATTCTTATGTGAAATTTAAATATTATAAACCTTAATATTTTGTGTTATTAXXXXXXXXXXGTAAATTTTACTTTGTGAATTGTGAAATAATGGTTGGAGATTAGGTGATTTTTATATACTAAAGACCCGGTTTTCACCCGATTTTTACTCGGCTTTCATC
* * *
>Marker6030	A03	29.329
AAGGGATAAGAACTTTCCCTGAGGCAGGGTTAGCTCGTAATGCTTAAATAAGTTCTCAGATTCTCTAGAAAGACAAGATACATGAATAGAGATTAATTTAXXXXXXXXXXTGTGTTCCAATTTTGCAGATTGTTACCTCATTTCTTCATTTTTTGCAAATATATACGTCCTAAGGCGGCACTCGTCCATAGTCAGAGTCATATCAGCAAT
AAGGGATAAGAACTTTCCCTGAGGCAGGGTTAGCTCGTAATGCTTAAATAAGTTCTCAGATTCTCTGGAAAGACAAGATACATGAATAGAGATTAATTTAXXXXXXXXXXTGTGTTCCAATTTTGCAGATTGTTACCTCATTTCTTCATTTTTTGCAAATATATACGTCCTAAGGCGGCACTCGTCCATAGTCAGAGTCATATCAGCAAT
*
>Marker6029	A03	29.779
CATCACCCTGAGATGTATATGCATAAATAGTTAGGTGGTAATATCACGAGCGCCAACTTAATAACCAGAAATCTATAACGATGAAGGTGTTCTTACCAGGXXXXXXXXXXAAATAGTTAGGTGGTAATATCACGAGCGCCAACTTAATAACCAGAAATCTATAACGATGAAGGTGTTCTTACCAGGTTGCCTAGGATAGCCGGGGAGAAT
CATCACCCTGAGATGTATATGCATAAATAGTTAGGTGGTAATATCACGAGCGCCAACTTAATAACCAGAAATCTATAACAATGAAGGTGTTCTTACCAGGXXXXXXXXXXAAATAGTTAGGTGGTAATATCACGAGCGCCAACTTAATAACCAGAAATCTATAACAATGAAGGTGTTCTTACCAGGTTGCCTAGGATAGCCGGGGAGAAT
* *
>Marker6080	A03	30.154
CCCAACACCAAACTTAAAGTTTAAATGTTGGGGCTCTGATTGACTCTGTATTGAGAGAAGCTTTTCATGCTTCTTCTCCATGTGTACAGAAGGAGAACCTXXXXXXXXXXAATCACAGCTTTTGTTGTGGCTTGTAAAGGTCTGCCAAGAATGATGGATTCATCCTCATCCTTCCCAGTGTCTAGGATTATGAAATCAGTAGGGATGTAA
CCCAACACCAAACTTAAAGTTTAAATGTTGGGGCTCTGATTGACTCTGTATTGAGAGAAGCTTTTCATGCTTCTTCTCCATGTGTACAGAAGGAGAACCTXXXXXXXXXXAATCACAGCTTTTGTTGTGGCTTGGAAAGGTCTGCCAAGAATGATGGATTCATCCTCATCCTTCCCAGTGTCTAGGATTATGAAATCAGTAGGGATGTAA
*
>Marker6073	A03	31.102
TAAATTGAGGATCGAGTGCAAGTCTAAGGACCAAATTGAGTATTATCTCTATTTTAGACATGACACTCATCTACACTCGTCCGAAGCCCGTGTCTGCTGTXXXXXXXXXXCAAAATATCATTATGATATTTTGTGTGTTTTCGTGTTTTATAAGATTTTAAAATTCGTATGTTAGCATGTTTTGTGCAGTGTCCTGTGTCCATGTATCAT
TAAATTGAGGATCGAGTGCAAGTCTAAGGACCAAATTGAGTATTATCTCTATTTTAGACATGACACTCATCTACACTCGTCCGAAGCCCGTGTCTGCTGTXXXXXXXXXXCAAAATATCATTATGATATTTTGTGTGTCTTCGTGTTTTATAAGATTTTAAAATTCGTATGTTAGCATGTTTTGTGCAGTGTCCTGTGTCCATGTATCAT
*
>Marker6067	A03	33.552
GGAATTCTCCAAATCCCCGACCTCGATCGGGAAAACCAAACAACGATCTCCTTGGCAAACCACAACGGCAAGGAAAAGGTTCCTCCAACGATGAGACCAAXXXXXXXXXXCTAGAGCTTCTAACCAACAATCAAATTCAAATACCTCCCTTATCTTAACCAAATAAGATAAGATAAGATAATTACCATCACATATATAAAGGGGATCCCC
GGAATTCCCCAAATCCCCGACCTCGATCGGGAAAACCAAACAACGATCTCCTTGGCAAACCACAACGGCAAGGAAAAGGTTCCTCCAACGATGATACCAAXXXXXXXXXXCTAGAGCTTCTAACCAACAATCAAATTCAAATACCTCCCTTATCTTAACCAAATAAGATAAGATAAGATAATTACCATCACATATATAAAGGGGATCCCC
* *
>Marker6092	A03	34.229
AATTTGGGCAAACAGCTTAATTAAGCTCTTTTCGAAAAAATAGCTTAAACAATAAATGCTTATATTAAAAATAGTTTATAAATAAGTTATTTTGTATTTGXXXXXXXXXXTAGTTTTGAAAATTGCACTAGATATTAATACTACTACTTTTCATAAGTCAAAAGTTCAAAAAAGTAACTTTTGAAGCTTCCCAAATGGGTCCTAAACTCA
AATTTGGGCAAACAGCTTAATTAAGCTCTTTTCGAAAAAATAGCTTAAACAATAAATGCTTATATTAAAAATAGTTTATAAATAAGTTATTTTGTATTTGXXXXXXXXXXTAGTTTTGAAAATTGCACTAGATATTAATACTACTACTTTTCATAAGTCAAAAGTTAAAAAAAGTAACTTTTGAAGCTTCCCAAATGGGTCCTAAACTCA
*
>Marker6081	A03	34.604
AAAACTGGGTTAAAAGTAGCCCAGAAATCGCTCCCAGCGTTTTCTGCAATTGCAGCTCGTGACGCTCTATCACGCGTATGCGTCGATTGCACAAAATCCTXXXXXXXXXXCATCCTCTAAGCCATTATTGCCTTATAAACCTTGAAAACACTCAACAAACATATCACAGCATCGAATGGTAATAAGAGAGAATTAAAATTAGCAAAATTA
AAAACTGGGTTAAAAGTAGCCCAGAAATCGCTCCCAGCGTTTTCTGCAATTGCAGCTCGTGACGCTCTATCACGCGTATGCGTCGATTGCACAAAATCCTXXXXXXXXXXCATCCTCTAAGCCATTATTGCCCTATAAACCTTGAAAACACTCAACAAACATATCACAGCATCGAATGGTAATAAGAGAGAATTAAAATTAGCAAAATTA
*
>Marker6112	A03	34.979
TCCATCTCCTTGCAGTTGTATCGTGATGCACAACACAACGATCTGTATAGGTGTGCCAGACTGGCTGCCCCCCAACTGTATGCTGAAATCCGGTGGAAATXXXXXXXXXXCCATAACAGGCTCTCCATTAATCGGGAGACCAAGAATATAGCTGACATCTTCCAGCGTCACCGTCACTTCACCGACTGGAAGATAAAATGTGTGAGTCTC
TCCATCTCCTTGCAGTTGTATCGTGATGCACAACACAACGATCTGTATAGGTGTGCCAGACTGGCTGCCCCCCAACTGTATGCTGAAATCCGGTGGAAATXXXXXXXXXXCCATAACAGGCTCTCCATTAATCGGGAGACCAAGAATATAGCTGACATCTTCCAGCGTCACCGTCACTTCACCGACTGGAAGATAAAATGTGTGAGTTTC
*
>Marker6111	A03	35.355
GGCGAACCAGCCTGCCCTGCCCCGCCAAAATTCGCCAATTTGGCAGTGCGAGTTTGACGAATTTTTTTAATTTGACGGGCTCCAAATCCTAATCCAACCCXXXXXXXXXXGTTAGAAACTAGAAGTCTAGAACTACACATGGTGTATTGCATGACACAAGCGCATTTGGAAAATTGAAGTAGAAATAGAATTGTATTGTTAGTCGTTCAT
GGCGAACCAGACTGCCCTGCCCCGCCAAAATTCGCCAATTTGGCAGTGCGAGTTTGACGAATTTTTTTAATTTGACGGGCTCCAAATCCTAATCCAACCCXXXXXXXXXXGTTAGAAACTAGAAGTCTAGAACTACACATGGTGTATTGCATGACACAAGCGCATTTGGAAAATTGAAGTAGAAATAGAATTGTATTGTTAGTCGTTCAT
*
>Marker6110	A03	35.919
GATAGAGTCCATTAGGGAGACAATGGACTATTTGTACAATGTGTACAATGGACTATTGAGTTACAAAATGAACATCTCCCATGCTATCTAGAATAACTATXXXXXXXXXXTCATTCCAAAAACTTTAACACTAATGGTTATATTTCTAATACTCCATAAACCTCTATTGTATACATTGTACAAATATTCCATTAGCTCCTCGTACTTTTC
GATAGAGTCCATTAGGGAGACAATGGACTATTTGTACAATGTGTACAATGGACTATTGAGTTACAAAATGAACATCTCCCATGCTATCTAGAATAACTATXXXXXXXXXXTCATTCCAAAAACTTTAACACTAATGGTTATATCTCTAATACTCCATAAACCTCTATTGTATACATTGTACAAATATTCCATTAGCTCCTCGTACTTTTC
*
>Marker6174	A03	36.867
CTCCAGTCTTACCAGCATCATGGATAATCTTTACATCACAATCTCCTTAAGCAAGCTCATCGGAAATATCCATGAAGGGATAACATGTAGCCCATAAAGAXXXXXXXXXXGAGCAGCTTCAATTTCCTCAGCTGTAAAAGCATCAGCACTCTCCTTCAAGTCAGTCAAATCAACCACTCGAGATGACGTCTCACCCCTCTTCCTTTTAAA
CTCCAGTCTTACCAGCATCATGGATAATCTTTACATCACAATCTCCTTAAGCAAGCTCATCGGAAATAGCCATGAAGGGATAACATGTAGCCCATAAAGAXXXXXXXXXXGAGCAGCTTCAATTTCCTCAGCTGTAAAAGCATCAGCACTCTCCTTCAAGTCAGTCAAATCAACCACTCGAGATGACGTCTCACCCCTCTTCCTTTTAAA
*
>Marker6176	A03	37.129
CGGGATATCGCTTCCTGAGTTTCATGGACGCATATTCTGGTTACAACCAGATCCTGATGCACCGACCAGATGAAGAAAAAACGGCGTTCATAATGCCAAGXXXXXXXXXXGGCCGGTCGAAAAACCTAATTGGGGACCTAAAGACCGTGTTCACGTCCTTCCGACAACATAATATGAGACTTAACCCTCTCAAGTGCGCCTTTGCCATGG
CGGGATATCGCTTCCTAAGTTTCATGGACGCATATTCTGGTTACAACCAGATCCTGATGCACCGACCAGATGAAGAAAAAACGGCGTTCATAATGCCAAGXXXXXXXXXXGGCCGGTCGAAAAACCTAATTGGGGACCTAAAGACCGTGTTCACGTCCTTCCGACAACATAATATGAGACTTAACCCTCTCAAGTGCGCCTTTGCCATGG
*
>Marker6171	A03	37.579
TCTGCCAAATTGCTAATGCGAAAGTGCCCGCCTAACTAATAGACTGAGATTGCTAATGCGGGAATGTTCACCTAACTTATAGCCTGTCTCTTATCGTGATXXXXXXXXXXATGATGATAATTGTGCCTAACTGACACGGTAAAGAGACCATATTCGGGGTTCGTCCCGAGTAATGTTGGGTTGCGGATAGACAACCGATGCATGAGCTCA
TCTGCCAAATTGCTAATGCGAAAGTGCCCGCCTAACTAATAGACTGAGATTGCTAATGCGGGAATGTTCACCTAACTTATAGCCTGTCTCTTATCGTGATXXXXXXXXXXATGATGATAATTGTGCCTAACTGACACGGTAAAGAGACCATATTCGGGGTTCATCCCGAGTAATGTTGGGTTGCGGATAGACAACCGATGCATGAGCTCA
*
>Marker6184	A03	38.64
CTATGGATGATTAGAACAACTCGAGATGGAAGCTGAGCGATAACGAGAAGCAAAACGGGAATTACGAAGAGAAGTACGACGATGAAAAGAGTTAGAAAAAXXXXXXXXXXACTCGTTGCAAAGCTTTTCCGACAATCCTGACCAAAGCTTTGAGTTTCTCTGGTAGATGTCTACAGAAAAATATGCCACACCGAGAAGCTTCTAACTCCT
CTATGGATGATTAGAACAACTCGAGATGGAAGCTGAGCGATAACGAGAAGCAAAACGGGAATTACGAAGAGAAGTACGACGATGAAAAGAGCTAGAAAAAXXXXXXXXXXACTCGTTGCAAAGCTTTTCCGACAATCCTGACCAAAGCTTTGAGTTTCTCTGGTAGATGTCTACAGAAAAATATGCCACACCGAGAAGCTTCTAACTCCT
*
>Marker6180	A03	39.508
TTCCAGGTCGACCTCCTCTTTTTTCTTGGGCTCGTTTTCTTTCTCTTTCGACGAGTTAGAATGCCCAGGTCGCCAGTTCGGCTCTCGCAATCTAGCGTTTXXXXXXXXXXGTTGATGTACTTCTTAGCTCTTTCTTGTATGTCGCTCAAGGAGGTCGGGTGCCTTTTTGAGATGGACTGGAAAAAAGAGCCTTCTCTGAGTCCATTTACT
TTCCAGGTCGACCTCCTCTTTTTTCTTGGGCTCGTTTTCTTTCTCTTTCGACGAGTTAGAATGCCCAGGTCGCCAGTTCGGCTCTCGCAATCTAGCGTTTXXXXXXXXXXGTTGATGTACTTCTTAGCTATTTCTTGTATGTCGCTCAAGGAGGTCGGGTGCCTTTTTGAGATGGACTGGAAAAAAGAGCCTTCTCTGAGTCCATTTACT
*
>Marker6199	A03	40.762
ACTTACCTCCATACTGTGTAACACCTCGGCTGGTTTCATTGAAATCGGAGCGTGCTTTTGACAGTTTTCACATGCCTTGACCTTTGCTATACAATCCCTTXXXXXXXXXXTATTCTAGAAAGTCCAAAATGTGATTTTTGTGGCTAAATATGATAGAGGAGATTGAGACGAAAATTTCGGTACCAATTTTATAGAATTCGGACTAAGATT
ACTTACCTCCATACTGTGTAACACCTCGGCTGGTTTCATTGAAATCGGAGCGTGCTTTTGACAGTTGTCACATGCCTTGACCTTTGCTATACAATCCCTTXXXXXXXXXXTATTCTAGAAAGTCCAAAATGTGATTTTTGTGGCTAAATATGATAGAGGAGATTGAGACGAAAATTTCGGTACCAATTTTATAGAATTCGGACTAAGATT
*
>Marker6200	A03	41.63
TGTGTGCCAAAACGGATAATATCGTGCTAGCAGGTGGTCTGGGCTATTACAGTGATTGGCTGATCAGGGTTAGCGTGATCAGTAGAAAGTACTGTTAGGTXXXXXXXXXXACCATCAGCAATCGGAAAACATGCTTAGCTAAGCAAAAGTTAGTGAAAAAAATATTTGGAGGTTGGAAAGCATCGTATGAAGCTTTGCCCATATGGTTTA
TGTGTGCCAAAACGGATAATATCGTGCTAGCAGGTGGTCTGGGCTATTACAGTGATTGGCTGATTAGGGTTAGCGTGATCAGTAGAAAGTACTGTTAGGTXXXXXXXXXXACCATCAGCAATCGGAAAACATGCTTAGCTAAGCAAAAGTTAGTGAAAAAAATATTTGGAGGTTGGAAAGCATCGTATGAAGCTTTGCCCATATGGTTTA
*
>Marker6202	A03	42.08
TGTGTCATAAAGAGCCATCAGCAGTTATCCATTTTGAGACTATGCCTGCATATCAAGGCGATGACTTGGTAACTGATATCCGGGTATTGCATCGAGTCTTXXXXXXXXXXGATGTGTGGCACTTTTTTCTTAGTAACCTGCAACAACATGTGGTGACTCAGAATGGTGTGGGACTGATCTCTGACCGACACGAATCCATCAATGCAGCTG
TGTGTCATAAAGAGTCATCAGCAGTTATCCATTTTGAGACTATGCCTGCATATCAAGGCGATGACTTGGTAACTGATATCCGGGTATTGCATCGAGTCTTXXXXXXXXXXGATGTGTGGCACTTTTTTCTTAGTAACCTGCAACAACATGTGGTGACTCAGAATGGTGTGGGACTGATCTCTGACCGACACGAATCCATCAATGCAGCTG
*
>Marker6220	A03	42.53
AGGTTTCTGGTATTTTAATGAAGAGTTTGGCTAAGGGAGAAGGAAGAGTAGTGAATCTTGGTGGATACTGGCAACGAAATTGAGAAATTTATAAACTGATXXXXXXXXXXTCTGCTGCATGATTAGTTGTGGTTAAGAGTGTGCAGAGCCTATATCTTTGGCGCAGCAAATATTTCTGTCGCATGATTTGTTGAATGTTGAGAGTGTGTG
AGGTTTCTGGTATTTTAATGAAGAGTTTGGCTAAGGGAGAAGGAAGAGTAGTGAATCTTGGTGGATACTGGCAACGAAATTGAGAAATTTATAAACTGATXXXXXXXXXXTCTGCTGCATGATTAGTTGTGGTTAAGAGTGTGCAGAGCCTATATCTTTGGCGCAGCAAATATTTCTGTCACATGATTTGTTGAATGTTGAGAGTGTGTG
*
>Marker6225	A03	43.207
CATTAGGAAACTATCCTGAACATAGAACTATTGACATACAATATCTAGTAGTTGATTGCAAAAGTCCTTAAAATATAATTCTAGGCAGACCCTCTTTGAAXXXXXXXXXXCCGATGCCTACTAATGACCTCACAAAAGTTCTACTAACGGCCGAAGAAGGCAAATATACATACCTTGGTAATGCACTGAAAAATGAAGAACGAGAACAAC
CATTAGGAAACTATCCTGAACATAGAACTATTGACATACAATATCTAGTAGTTGATTGCAAAAGTCCTTAAAATATAATTCTAGGCAGACCCTCTTTGAAXXXXXXXXXXCCGATGCCTACTAATGACCTCACAAAAGTTCTACTAACGGACGAAGAAGGCAAATATACATACCTTGGTAATGCACTGAAAAATGAAGAACGAGAACAAC
*
>Marker6245	A03	43.469
TTTATTTTTCTAATTACAGCGTATGAGAGGCAGTAGAAAAAAGAAACACATCATGGATATGGAAGAACATGTTGGAGGGAAGAGATTTTCTTAGAAGACAXXXXXXXXXXTTGGGACGCGAACATAATTTAGGAGATATTTTCTATTAACATTGCCAAATTAATATTGAAAACACCCATAAGTTTGATCAATAGAAGGGATCATTTTGTT
TTTATTTTTCTAATTACAGCGTATGAGAGGCAGTAGAAAAAAGAAACACATCATGGATATGGAAGAACATGTTAGAGGGAAGAGATTTTCTTAGAAGACAXXXXXXXXXXTTGGGACGCGAACATAATTTAGGAGATATTTTCTATTAACATTGCCAAATTAATATTGAAAACACCCATAAGTTTGATCAATAGAAGGGATCATTTTGTT
*
>Marker6250	A03	44.221
ACTAACATGGCAGTTGATTTAAGCAAAAGCATCTGCACTTGTAGATTCTGGCAGATAATAGGTCCAACATCATATCTTAATTAACATTTTTAATGTATGGXXXXXXXXXXATATAGGGCAATATACATGCATTCTCTAAATCTAATACCGGGTGAGGAATTGTGGGGAAAATTTGAATACAACAGACCTCAAGCACCTAAAACTAGGAGA
ACTAACATGGCAGTTGATTTAAGCAAAAGCATCTGCACTTGTAGATTCTGGCAGATAATAGGTCCAACATCATATCTTAATTAACATTTTTAATGTATGGXXXXXXXXXXATATAGGGCAATATACATGCATTCTCTAAATCTAATACCGGGTGAGGAATTGTGGGAAAAATTTGAATACAACAGACCTCAAGCACCTAAAACTAGGAGA
*
>Marker6218	A03	44.67
GCTCTAAGGCATCTTTGAGGTCGAAAAAGTCTTGGGTCTTGTGACCGAAACCCTTGTGATAATCACAGTACAGGCTTTTGTTGCCTCCTGTTCTCTCTTTXXXXXXXXXXAGTGGCGTGTAGTTTGTGAACCTTCCCACTCGTTGGGGTTGTTTATGCTGCTTTGCTGGGGTTCCGTCCCTGGGAGCCTCTTTATACCTATCGACCTGAG
GCTCTAAGGCATCTTTGAGGTCGAAACAGTCTTGGGTCTTGTGACCGAAACCCTTGTGATAATCACAGTACAGGCTTTTGTTGCCTCCTGTTCTCTCTTTXXXXXXXXXXAGTGGCGTGTAGTTTGTGAACCTTCCCACTCGTTGGGGTTGTTTATGCTGCTTTGCTGGGGTTCCGTCCCTGGGAGCCTCTTTATACCTATCGACCTGAG
*
>Marker6248	A03	45.232
TTGACATTACATTACCTTGATACCTTCTTATAAACTAGCATGTGAAAATATCCAAATTTTCAATACTCCAACTATTATTTGACATGGTAAAATTTACTTAXXXXXXXXXXAATTCCACATAAGAATAGCCATCATCTATCACTAATAACACAAAATATTAATTGTGTATGATGACCGGACCACCGGACCGATTTCGGGTGACCTGAGCTA
TTGACATTACATTACCTTGATACCTTCTTATAAACTAGCATGTGAAAATATCCAAATTTTCAATACTCCAACTATTATTTGACATGGTAAAATTTACTTAXXXXXXXXXXAATTCCACATAAGAATAGCCATCATCTATCACTAATAACACAAAATATTAATTGTGTATGATGACCGGACCACCGGACCGATTTCAGGTGACCTGAGCTA
*
>Marker6247	A03	45.907
TAAGGGCAGCCCTGATAACGTTATGCCTGTCGGAGATAACAAGAATGCCTTTCTGCGGCATCATATGCTGTCGTAGGTTGGATAAGAAAAAGGACCATGAXXXXXXXXXXTTCGAGTTCCCATCTTGCGCTAACACCAGCAGCAAGGTACCTCCATACTTTCCATACAAGTGGGTACCATCGATGCTCACGTTGGGCTTGCAATGTCGAA
TAAGGGCAGCCCTGATGCCGTTATGCCTGTCGGAGATAACAAGAATGCCTTTCTGCGGCATCATATGCTGTCGTAGGTTGGATAAGAAAAAGGACCATGAXXXXXXXXXXTTCGAGTTCCCATCTTGCGCTAACACCAGCAGCAAGGTACCTCCATACTTTCCATACAAGTGGGTACCATCGATGCTCACGTTGGGCTTGCAATGTCGAA
**
>Marker6269	A03	46.772
GTTTGCCACCCCTAGTGGCTAGTAGGCATGATGGACTTCCGGATGAAGTCTAGCCATCCCCTAGCCAAAGAAAAAAGGTCACTACTCCTAAGTTGGTACGXXXXXXXXXXTCCGGAATGCATATCTCAGCAAGCACTTGGTCTAAGTGCTGATCTCTGTTCACCATCTCACTGTAGCATTCTGCCATATGATCAGGGGGTGGAAAATAAA
GTTTGCCACCCCTAGTGGCTAGTAGGCATGATGGACTTCCGGATGAAGTCTAGCCATCCCCTAGCCAAAGGAAAAAGGTCACTACTCCTAAGTTGGTACGXXXXXXXXXXTCCGGAATGCATATCTCAGCAAGCACTTGGTCTAAGTGCTGATCTCTGTTCACCATCTCACTGTAGCATTCTGCCATATGATCAGGGGGTGGAAAATAAA
*
>Marker6249	A03	47.521
TATTAAACGACGTCGTTTTCTTCTTGGCGCGTAATCTCTCTTTAAACGACAGCGTTTTCCATTCTGAGGTTAAAATTCAACAACACCAATGATCAAATCAXXXXXXXXXXAAGCTGCGCACCATTGTTTCTCCAAAAACGGTTAGTAATGCAAGCATTTTATGTTTGGGTTCAATGTTTTGTTTTGTGTCTTCTCTTAGTTGGGATTTAT
TATTAAACGACGTCGTTTTCTTCTTGGCGCGTAATCTCTCTTTAAACGACAGCGTTTTCCATTCTGAGGTTAAAATTCAACAACACCAATGATCAAATCAXXXXXXXXXXAAGCTGCGCACCATTGTTTCTCCAAAAACGGTTAGTAATGCAAGCATTCTATGTTTGGGTTCAATGTTTTGTTTTGTGTCTTCTCTTAGTTGGGATTTAT
*
>Marker6270	A03	48.083
CTCTACACGTTTTACATTACTTTTCTATAAGCTATGAGCAACTAAACCTCCTAGGTTAAGGTTAGGAGCTCTGCTAATTTCTATGGATTAATAATATCACXXXXXXXXXXGTACTGAACCACAAGCTTGATTCTACATCTCTCAGACAGCTAATCCATGACTTCGTTGGGTACTTGGAGACATTAGTGCAGCCGAGGTACGGGGCAATTA
CTCTACACGTTTTACATTACTTTTCTATAAGTTATGAGCAACTAAACCTCCTAGGTTAAGGTTAGGAGCTCTGCTAATTTCTATGGATTAATAATATCACXXXXXXXXXXGTACTGAACCACAAGCTTGATTCTACATCTCTCAGACAGCTAATCCATGACTTCGTTGGGTACTTGGAGACATTAGTGCAGCCGAGGTACGGGGCAATTA
*
>Marker6273	A03	48.945
CGAGTTGCTCTTTAGTGAATCACGTGCTCCATCGGCACGTCCGCACACATGGCGCATGCGTGCCCCTATACGTCAGGCAACTATGGCAAATTTTATATCAXXXXXXXXXXCACTTCTTCCATCCAATACTTGTCTTATGAACCTGAAATTACTCAACAAATATATCAAGGCATCAAATGGAATTAAAGTGAATTAAAATCACTAATTTTA
CGAGTTGCTCTTTAGTGAATCACGTGCTCCATCGGCACGTCCGCACACATGGCGCATGCGTGCCCCTATACGTCAGGAAACTATGGCAAATTTTATATCAXXXXXXXXXXCACTTCTTCCATCCAATACTTGTCTTATGAACCTGAAATTACTCAACAAATATATCAAGGCATCAAATGGAATTAAAGTGAATTAAAATCACTAATTTTA
*
>Marker6274	A03	49.507
AGCTACACGAAGATCCCCGCTAAAACCAGGGAGCGATGTTTTCAGAAATGGGCGGTAATTACCTTTTTCTTAGTTTCAAATTTTTAGCTAGTTTATATCTXXXXXXXXXXTTCACACGAAACTAAAAGCGTAAAGGATAAGATAACAAGGTATATGTAGATATATATAACAATAATAGTCATAGAATACTAGCCGTAGCCCATGAAGTTT
AGCTACACGAAGATCCCCGCTAAAACCAGGGAGCGATGTTTTCAGAAATGGGCGGTAATTACCTTTTTCTTAGTTTCAAATTTTTAGCTAGTTTATATCTXXXXXXXXXXTTCACACGAAACTAAAAGCGTAAAGGATAAGATAACAAGGTATATGTAGATATATATAACAATAATAGTCATAGAATACTAGCCGTAGCCCGTGAAGTTT
*
>Marker6255	A03	50.069
CTTTCCTTGCCTCTAGCTTCTCTGCAATTTTACTGATAGCTTTTTTCAACCCTCCTTTCCTACTAGACATGACCGAAAGAGAGAGGAGAGAGAACAGAAAXXXXXXXXXXCTATTAATGCAAGTTAATTTAATTTTGAAATCCATTCAATGAAAGAAAGTGGGATCCATTGAGAGCATGCAATGTTGCTTTCTTCCATTTTCAATATTTC
CTTTCCTTGCCTCTAGCTTCTCTGCAATTTTACTGATAGCTTGTTTCAACCCTCCTTTCCTACTAGACATGACCGAAAGAGAGAGGAGAGAGAACAGAAAXXXXXXXXXXCTATTAATGCAAGTTAATTTAATTTTGAAATCCATTCAATGAAAGAAAGTGGGATCCATTGAGAGCATGCAATGTTGCTTTCTTCCATTTTCAATATTTC
*
>Marker6278	A03	50.931
CATCGAACCCAGCGATGTTCCGATCCGGTGGTAGAAAGCGAGGACCGGGATACGTAAACCCAGAGCCTTCATCCCCGAAGGTCACATGCATTGGACAAGTXXXXXXXXXXGTTCACGTTCCTTCAGCAATATGCGAAGCTCTGAGAGCGTTTGGTTCTGAATTCAGCTGCTTCTTCAGTTGCAGGTCTTCTTGCGGGAGGGAAAAACATT
CACCGAACCCAGCGATGTTCCGATCCGGTGGTAGAAAGCGAGGACCGGGATACGTAAACCCAGAGCCTTCATCCCCGAAGGTCACATGCATTGGACAAGTXXXXXXXXXXGTTCACGTTCCTTCAGCAATATGCGAAGCTCTGAGAGCGTTTGGTTCTGAATTCAGCTGCTTCTTCAGTTGCAGGTCTTCTTGCGGGAGGGAAAAACATT
*
>Marker6289	A03	51.983
ATAAATTTCTGTCGTCGGATTCCTTGATTGCCAATCCTAGGCTGAGGAGATCAGTCAGGATGTTGTTCAGAGAGGGTCGTCATAGGGGTGCGCCCAAATAXXXXXXXXXXTGCTGGCTGCCCGTATGACAGTTAGTTGGGCATGGGAGGGACGCCTCCATCTGCATTTGGCGTGGGCATGCCTGTCGATCCTCTAGCACAACAGCGCCAG
ATAAGTTTCTGTCGTCGGATTCCTTGATTGCCAATCCTAGGCTGAGGAGATCAGTCAGGATGTTGTTCAGAGAGGGTCGTCATAGGGGTGCGCCCAAATAXXXXXXXXXXTGCTGGCTGCCCGTATGACAGTTAGTTGGGCATGGGAGGGACGCCTCCATCTGCATTTGGCGTGGGCATGCCTGTCGATCCTCTAGCACAACAGCGCCAG
*
>Marker6292	A03	52.845
GACGTTTGCGGTACTATTTCCAGAGTCATACCATTATAGTAAAAATAGAACAGCCCCTCCGTCAAGTTCTGGCAAAACCCGAGCTTGACGGAAGACTCATXXXXXXXXXXGAAGACGAACAAGGGACAACTCTAGAGCAATCCCTGCAATTTACCTTCCATGCAAGCAATAACCAGGCAGAATACGAGGCACAAATAGCAGGACTAAAGC
GACGTTTGCGGTACTATTTCCAGAGTCATACCATTATAGTAAAAATAGAACAGCCCCTCCGTCAAGTTCTGGCAAAACCCGAGCTTGACGGAAGACTCATXXXXXXXXXXGAAGACGAACAAGGGACAGCTCTAGAGCAATCCCTGCAATTTACCTTCCATGCAAGCAATAACCAGGCAGAATACGAGGCACAAATAGCAGGACTAAAGC
*
>Marker6291	A03	53.707
GATCTCAGATGCACCCGTTTGAGCCATCATTGTTAGAGGGTCGTCGCTTATCATATGCGGGGGCTGCTGGTGTAGGGGAGGAGGCACACGCAGGGCGTCCXXXXXXXXXXTGGTCGCGTCTGCCTGAACCATGGGGAATATGTGCTGGCATATGACATTTGAATCAAGTTGAGCATGATCTTGTGACGTCGCAGACGCCAAACAACTGTA
GATCTCAGATGCACCCGTTTGAGCCATCATTGTTAGAGGGTCGTCGCTTATCATATGCGGGGGCTGCTGATGTAGGGGAGGAGGCACACGCAGGGCGTCCXXXXXXXXXXTGGTCGCGTCTGCCTGAACCATGGGGAATATGTGCTGGCATATGACATTTGAATCAAGTTGAGCATGATCTTGTGACGTCGCAGACGCCAAACAACTGTA
*
>Marker6578	A03	54.759
TTCAGCTGCTGGACTTCTCTCAAACAAGTCAGGCTTTTCATCTCTAGGATGGCTCTACACTTATCGGGATTGACTTCGATCCCTCTTTGTGTTAGCATAAXXXXXXXXXXGCATGTCGTCGACGTATACTTCCATTAGACTCCCAAGGTGAGAGGAAAACACTTTATTCATCAACCTTTGATATGTGGCTCCCGCATTCTTCAATCCGAA
TTCAGCTGTTGGACTTCTCTCAAACAAGTCAGGCTTTTCATCTCTAGGATGGCTCTACACTTATCGGGATTGACTTCGATCCCTCTTTGTGTTAGCATAAXXXXXXXXXXGCATGTCGTCGACGTATACTTCCATTAGACTCCCAAGGTGAGAGGAAAACACTTTATTCATCAACCTTTGATATGTGGCTCCCGCATTCTTCAATCCGAA
*
>Marker6294	A03	55.433
AGTTGGGAACTAGACATCAATTCAATCAACATCTGGTGAAGAGTATAGAGGCTAATTTGAAGATGTCGAGGTGCTTCACGATGACTGTGTATGACAAAGAXXXXXXXXXXACGGCTCACTTGGCAGCCGTACGTCCACCAGGTGTATCATCTTAACTCGGTGTTCAGTGTGTACCAGATGGAATTCACCCCGCCCATCCTCGAAGATTTT
AGTTGGGAACTAGACATCAATTCAATCAACATCTGGTGAAGAGTATAGAGGCTAATTTGAAGATGTCGAGGTGCTTCACGATGACTGTGTATGACAAAGAXXXXXXXXXXACGGCTCACTTGGCAGCCGTACGTCCACCAGGTGTATCATCTTAACTCGGTGTTCAGTGTGTACCAGATGGAATTCACCCCGCCCATCCTCGAAGGTTTT
*
>Marker6580	A03	56.295
TCCGAGCTTCATATTGGAGGTCAAACTCTGACAGCTCGACTTCCCATTGTAGAATTTTGCCTGCTAAATCTGTTTTCTGCAATATTCCTTTTAGGGGTTGXXXXXXXXXXCATTCTCGTCTTCTCTGACTAGTGCTGAGGCTATTGCCCGGCTTCCTACTGCGAGATACAATATGAGTGGTTCTCCTTCTCGTGGTTGAGATAGGATAGG
TCCGAGCTTCATATTGGAGGTCAAACTCTGACAGCTCGACTGCCCATTGTAGAATTTTGCCTGCTAAATCTGTTTTCTGCAATATTCCTTTTAGGGGTTGXXXXXXXXXXCATTCTCGTCTTCTCTGACTAGTGCTGAGGCTATTGCCCGGCTTCCTACTGCGAGATACAATATGAGTGGTTCTCCTTCTCGTGGTTGAGATAGGATAGG
*
>Marker6581	A03	56.97
GGGGGGCTTTTAATTTAAGATCGTCTTCCAGTTGCTGTAGTTTTTCTTCCAATTCTCGACGTCGCCGCACCTTTCTTTGTAGATCTTTTCCGATTTCCCGXXXXXXXXXXGCAACGGCGCCAATGTTTCGAGTGTTACCTGAAACTGTAGGTCGATCTCGGACGAGATCTTTAGTGCTGGTCAGAGCCGACGTGTCCGGCAGGTGTATAG
GGGGGGCTTTTAATTTAAGATCGGCTTCCAGTTGCTGTAGTTTTTCTTCCAATTCTCGACGTCGCCGCACCTTTCTTTGTAGATCTTTTCCGATTTCCCGXXXXXXXXXXGCAACGGCGCCAATGTTTCGAGTGTTACCTGAAACTGTAGGTCGATCTCGGACGAGATCTTTAGTGCTGGTCAGAGCCGACGTGTCCGGCAGGTGTATAG
*
>Marker6607	A03	57.909
CCAAGAAAGGCAAGGAGAAAGCTACCCCCAAATCAACAGCAAGGAGAGGAACAAAAAGAGCATTAGTGGCAGAGCCATATTCAACTACAGTTAAGCCCTCXXXXXXXXXXCAGGTTAATCTTTCATGGGTAGTTGAGTTCTACTCCAATTTCCACCTGCCAACCCTGCAATCTGTATATGTCCGTCAAAAGCAAGTCCCCATTATAGAAG
CCAAGAAAGGCAAGGAGAAAGCTACCCCCAAATCAACAGCAAGGAGAGGAACAAAAAGAGCATTAGTGGCAGAGCCATATTCAACTACAGTTAAGACCTCXXXXXXXXXXCAGGTTAATCTTTCATGGGTAGTTGAGTTCTACTCCAATTTCCACCTGCCAACCCTGCAATCTGTATATGTCCGTCAAAAGCAAGTCCCCATTATAGAAG
*
>Marker6615	A03	58.771
TCTTGAAGTCCTCTAATAAGGGCAGCCACCTAATATGGACTTGATTGTTTGATTTTTCTGTCATCAGGTAACCCCCGATCAGCAACAAGATGTAACACCTXXXXXXXXXXCATCTGTAGTAGCTGGCATATGCCGTACTTGGTCCCTCAGCCACATTAGCTTGATGGACAATGACTCCTTCCTCTATGCCTCTTGCTGCTAAGCATGAGG
TCTTGAAGTCCTCTAATAAGGGCATCCACCTAATATGGACTTGATTGTTTGATTTTTCTGTCATCAGGTAACCCCCGATCAGCAACAAGATGTAACACCTXXXXXXXXXXCATCTGTAGTAGCTGGCATATGCCGTACTTGGTCCCTCAGCCACATTAGCTTGATGGACAATGACTCCTTCCTCTATGCCTCTTGCTGCTAAGCATGAGG
*
>Marker6636	A03	59.633
TCATGGAGTCATTATTTTTAGGCATCTCTGAAAAACAAAATCAACTATAGTAATGAGTTACAATCGCAAAAAGAGGAAGCAAAACTGAAAACAAGGATAAXXXXXXXXXXACCTCGTCAAGCATCTCCCATGTATAACGAGACACTATCACATTCTTTTTCCATTCTAGAGGAAAAGCAAGCTCATCATTCTCGTCAAGAAAAAAGGGGC
TCATGGAGTCATTATTTTTAGGCATCTCTGAAAAACAAAATCAACTATAGTAATGAGTTACAATCGCAAAAAGAGGAAGCAAAACTGAAAACAAGGATAAXXXXXXXXXXACCTCGTCAAGCATCTCCCATGTATAACGAGACACTATCACATTCTTTTGCCATTCTAGAGGAAAAGCAAGCTCATCATTCTCGTCAAGAAAAAAGGGGC
*
>Marker6658	A03	60.195
CCCAGGTCGACAAATGCAAAAAAGCTCCCAGGGACGGCACCCTAGCTAAGCAACCCAAGCAACCACCATGAGTAGCGAGGTTCACAAACTACACACCACTXXXXXXXXXXAAAGAAAGAACGGGAGGCAACGAAAGCCTCTACTATGATTATCACAAGGGTTTCGGTCACAAGACCCAAGACTATTTCTACCTCAAAGATGCTTTAGAGC
CCCAGGTCGACAGATGCAAAAAAGCTCCCAGGGACGGCACCCTAGCTAAGCAACCCAAGCAACCACCATGAGTAGCGAGGTTCACAAACTACACACCACTXXXXXXXXXXAAAGAAAGAACGGGAGGCAACGAAAGCCTCTACTATGATTATCACAAGGGTTTCGGTCACAAGACCCAAGACTATTTCTACCTCAAAGATGCTTTAGAGC
*
>Marker6670	A03	61.134
AAATATCTGCCACCAAATTTGCTTCTCAAAAGATGTGATTCCAATGCACTTGAAAGATTCTTTTCACAAGAATAGTAATGTCTTTAAGGAGAGTTTCACAXXXXXXXXXXTTGAAGAAAGAACCATCCACGTTAATTTTCACGAACCTTTCATTCGAAGGATACCATCGAATCAGATCACTATTAGCATTGGACTTCTTTGGAGTAATGC
AAATATCTGCCACCAAATTTGCTTCTCGAAAGATGTGATTCCAATGCACTTGAAAGATTCTTTTCACAAGAATAGTAATGTCTTTAAGGAGAGTTTCACAXXXXXXXXXXTTGAAGAAAGAACCATCCACGTTAATTTTCACGAACCTTTCATTCGAAGGATACCATCGAATCAGATCACTATTAGCATTGGACTTCTTTGGAGTAATGC
*
>Marker6635	A03	61.809
CCTGAGACGATGAGCAAAGAAAAAGAAGAAGAGAAGAAGATGTCGGACGAACTGAGCGATCACCTCGTACACCAGAAAGACACGTCCACATGATACACGGXXXXXXXXXXACCTTGGACCAAATGACCAACATCGGTACAATCCTAAAAGGAGACATAAAAGAATCACTTATACAGTTCTTATGAGATAACGCCGACCTCTTTGCGTGGA
CCTGAGACGATGAGCAAAGAAAAAGAAGAAGAGAAGAAGATGTCGGACGAACTGAGCGATCACCTCGTACACCAGAAAGACACGTCCACATGATACACGGXXXXXXXXXXACCTTGGACCAAATGACCAACATCGGTACAATCCTAAAAGGAGACATAAAAGAATCACTTATACAGTTCTTATGAGATAACGCCGACCTCTTTGTGTGGA
*
>Marker6606	A03	62.674
CTCCCAGTTTGCTGACAGCTTTCCATGGGCTTGTGGTTTTCTTGCTTCTTCTATTTTTTGAAGGACGAGTTCTCCTTCTTCAAATGTTTTGGGGACAACTXXXXXXXXXXGTATGAGCGCCTCTGCTCCATATACCAGTTTGAAAGGGGGTTTCCCTTGTAGCTGATTGAGTTGTTGTGTTGTAGTTCCATAGGATTTTTGGAATGAGCT
CTCCCAGTTTGCTGACAGCTTTCCATGGGCTTGTGGTTTTCTTGCTTCTTCTATTTTTTGAAGGACGAGTTCTCCTTCTTCAAATGTTTTGAGGACAACTXXXXXXXXXXGTATGAGCGCCTCTGCTCCATATACCAGTTTGAAAGGGGGTTTCCCTTGTAGCTGATTGAGTTGTTGTGTTGTAGTTCCATAGGATTTTTGGAATGAGCT
*
>Marker6579	A03	63.236
AAGACCCAACATATATAAACATTATTTATGAGTATTTCAGCTCATTTTGCCCTAAAGAAGGAGTGTTGGGCGCCGGATTAAGAAGAGAGAAGAGAAGAGAXXXXXXXXXXCCGGATTAAGAAGAGAGAAGAGAAGAGAGAAAATCTAACTCTCTTTGATCTTCAAACCACCATAACTTGAGTTACGGAACTCCGATTGACGAGCCGTTTA
AAGACCCAACATATATAAACATTATTTATGAGTATTTCAGCTCATTTTGCCCTAAAGAAGGAGTGTTGGGCGCCGAATTAAGAAGAGAGAAGAGAAGAGAXXXXXXXXXXCCGAATTAAGAAGAGAGAAGAGAAGAGAGAAAATCTAACTCTCTTTGATCTTCAAACCACCATAACTTGAGTTACGGAACTCCGATTGACGAGCCGTTTA
* *
>Marker6671	A03	63.799
CTTTTGTATAGTTAACTATCATGTTGAGTTTTATTTATTTTTTTATTTTTTTCCAAGTCATAAACCAAGCTATTGGTGACGAGGAGCTAGATCCCGAAGAXXXXXXXXXXACTAAAAACGATTAGAAGGTGGTTGTTAATCACGCTTTGCATTATAATAGAGATGGATACCGTACATCCCGTATAAAGGCACCCAAGAGAAGAAAAATAG
CTTTTGTATAGTTAACTATCATGTTGAGTTTTATTTATTTTTTTATTTTTTTTCAAGTCATAAACCAAGCTATTGGTGACGAGGAGCTAGATCCCGAAGAXXXXXXXXXXACTAAAAACGATTAGAAGGTGGTTGTTAATCACGCTTTGCATTATAATAGAGATGGATACCGTACATCCCGTATAAAGGCACCCAAGAGAAGAAAAATAG
*
>Marker6672	A03	64.551
AATCATGCAATTCAAAAGAATTAACAAACTCTAAAGGCAATGTCATATGCACTTGGTATTCACAAAAGTTAAGCATGAAAAATTCAAAACCAAGTGATGAXXXXXXXXXXATGGCATTTGGTAGTGATGGATAAGGAGTAAGAGAAGGGGAGAAGAAAGGAAAAGGAGAAGGAAAGAAATGAAATAAATATAAAGAAGGTGAGTGAAAGA
AATCATGCAATTCAAAAGAATTAACAAACTCTAAAGGCAATGTCATATGCACTTGGTATTCACAAAAGTTAAGCATGAAAAATTCAAAACCAAGTGATGAXXXXXXXXXXATGGCGTTTGGTAGTGATGGATAAGGAGTAAGAGAAGGGGAGAAGAAAGGAAAAGGAGAAGGAAAGAAATGAAATAAATATAAAGAAGGTGAGTGAAAGA
*
>Marker6712	A03	65.113
CGTTGATCGGATGCCTAACCCTCTTAAAGGAGCTTTGGAAGTGAATTACCACCTTCAAAAATGCGACCCAAGAACGTTAGGTATAAACACAATTGGTGCCXXXXXXXXXXAGACAAAATGCAAATAAGGTGCTGGACGAGGCAAAGGGAATTCAAATGATGTTATGCTCTCTTCTAAGAAGCAAGATCCAATCGACATTCTTATGGGTGC
CGTTGATCGGCTGCCTAACCCTCTTAAAGGAGCTTTGGAAGTGAATTACCACCTTCAAAAATGCGACCCAAGAACGTTAGGTATAAACACAATTGGTGCCXXXXXXXXXXAGACAAAATGCAAATAAGGTGCTGGACGAGGCAAAGGGAATTCAAATGATGTTATGCTCTCTTCTAAGAAGCAAGATCCAATCGACATTCTTATGGGTGC
*
>Marker6679	A03	65.488
CAGTCTTATGGTCTTATAGGACAGCATCTCAATCTTCTACCGGGGAGATACCTTTCTGGATCACTTACGGTGTGGATGCCATCGTTCCTGTCGAGATAGGXXXXXXXXXXAGGAGGTCCAAGGCAAAGGCGCATACAAGCTCGAGAGACTAGAGGGGAAAGAGATACCAAGGACTTGGAATGCGGCGAACCTTAGAAGGTTCTACTCCTA
CAGTCTTATGGTCTTATAGGACAACATCTCAATCTTCTACCGGGGAGATACCTTTCTGGATCACTTACGGTGTGGATGCCATCGTTCCTGTCGAGATAGGXXXXXXXXXXAGGAGGTCCAAGGCAAAGGCGCATACAAGCTCGAGAGACTAGAGGGGAAAGAGATACCAAGGACTTGGAATGCGGCGAACCTTAGAAGGTTCTACTCCTA
*
>Marker6678	A03	65.862
ATTCTCAACGTCTCCAAGACAAGTCAAATACCTAATTATGATCATTGACTACTATACCAAATGGGTAGAGACAGAGCCTTTGGCATGTATATCGTCTGCAXXXXXXXXXXTCTTGTGGAGGCAGGTGATCGTAAGATTCAGAGTCCCTGAGGTCGTGGTATCAGATAATGGAACACAGTTCTCTGATAAGAAGTTTGAAGAGTTCCTATT
ATTCTCAACGTCTCCAAGACAAGTCAAATACCTAATTATGATCATTGACTACTATACCAAATGGGTAGAGACAGAGCCTTTGGCATGTATATCGTCTGCAXXXXXXXXXXTCTTGTGGAGGCAGGTGATCGTAAGATTTAGAGTCCCTGAGGTCGTGGTATCAGATAATGGAACACAGTTCTCTGATAAGAAGTTTGAAGAGTTCCTATT
*
>Marker6730	A03	66.124
GAAGAGAGGAAGCAAGTCACGATAGTAAGGCAGCCGCGGCAGTAAGGGCAAGAACTATTGAACTCCTTGGCTACTCAGCCCAGACGGCGACTCAATATAAXXXXXXXXXXAAAAAATTATCTCTATGTCCCTCCACTATCATCAAAATTATTGTCTGTTAGTCAAGTAACAAAGGAACTAAATTGTGTGGTACTCATGTACTCTACCTTT
GAAGAGAGGAAGCAAGTCACGATAGTAAGGCAGCCGCGGCAGTAAGGGCAAGAACTATTGAACTCCTTGGCTACTCAGCCCAGACGGCGACTCAATATAAXXXXXXXXXXAAAAAATTATCTCTATGTCCCTCCACTGTCATCAAAATTATTGTCTGTTAGTCAAGTAACAAAGGAACTAAATTGTGTGGTACTCATGTACTCTACCTTT
*
>Marker6700	A03	66.992
AAAAAGAAGTGAGAGGTTTCGAGGCAAAATGTGGGTAATAAATTCAGTTGCACCTGCCTGAGAATGGAATCATTCGGACTACCTTGTGTCCACATACTAGXXXXXXXXXXCAGACTAGGCTGGGTTCCATGCATGAGCGATGATGACTTCAAGTACTACTCACATAAGGTACTAACTGACACAATATGCTTGGAAATTAAGAATGGCTTT
AAAAAGAAGTGAGAGGTTTCGAGGCAAAATGTGGGTAATAAATTCAGTTGCACCTACCTGAGAATGGAATCATTCGGACTACCTTGTGTCCACATACTAGXXXXXXXXXXCAGACTAGGCTGGGTTCCATGCATGAGCGATGATGACTTCAAGTACTACTCACATAAGGTACTAACTGACACAATATGCTTGGAAATTAAGAATGGCTTT
*
>Marker6741	A03	67.442
TAGATCTTGAGTTGAAGCAAGTACAATCTTCAGTGGGCTCAGATTGCAGAAAAGTGTGAGTTAGGCATGGGCGTTAGTTAGGACATTAGTGGAGTTAACGXXXXXXXXXXCATGCCTAAGTTTTGAGAGCGTTAGTGACACTTACCTTTGTCACTAACGCTCCAAACATCCCTCCTCTCCACGTTAGAGTTCACGTTAACTAGGTTAACG
TAGATCTTGAGTTGAAGCAAGTACAATCTTCAGTGGGCTCAGATTGCAGAAAAGTATGAGTTAGGCATGGGCGTTAGTTAGGACATTAGTGGAGTTAACGXXXXXXXXXXCATGCCTAAGTTTTGAGAGCGTTAGTGACACTTACCTTTGTCACTAACGCTCCAAACATCCCTCCTCTCCACGTTAGAGTTCACGTTAACTAGGTTAACG
*
>Marker6746	A03	67.892
AAGAAGCATGTTTTCAATCATAGCACAAATTCGGAAGAAAACTTAAAACCATGCAATTTACATGAATAAGTGTAATAATAGTTGATAAAATTCACTCAATXXXXXXXXXXAAGTTTTGGACCTCCAAGCATACCTTGTTGAATCTTTTTATGTAATCTCTGAGGAATTCTCTGACTTCCTGCTTGACTCTGAGTAGGCTGGATGCATGCT
AAGAAGCATGTTTTCAATCATAGCACAAATTCGGAAGGAAACTTAAAACCATGCAATTTACATGAATAAGTGTAATAATAGTTGATAAAATTCACTCAATXXXXXXXXXXAAGTTTTGGACCTCCAAGCATACCTTGTTGAATCTTTTTATGTAATCTCTGAGGAATTCTCTGACTTCCTGCTTGACTCTGAGTAGGCTGGATGCATGCT
*
>Marker6745	A03	68.341
TTAGAGGGGCGTGGCACGCCAGGTTGGGCGTGGCACGCCTAACCCATCACTCGCTATAGGGCGTGCCACTTGGTGTTGAAGGCGTGGCATGCCATCTTCAXXXXXXXXXXCATGGCACGCCAGCTGCTGGAACCAAGGCAAAGTGATGAGCATGGCACGCCTGCCTCACAGCATGGCACGCTGGTTATATTTTTCAGAGAAGAAGTTAGG
TTAGAGGGGTGTGGCACGCCAGGTTGGGCGTGGCACGCCTAACCCATCACTCGCTATAGGGCGTGCCACTTGGTGTTGAAGGCGTGGCATGCCATCTTCAXXXXXXXXXXCATGGCACGCCAGCTGCTGGAACCAAGGCAAAGTGATGAGCATGGCACGCCTGCCTCACAGCATGGCACGCTGGTTATATTTTTCAGAGAAGAAGTTAGG
*
>Marker6729	A03	68.716
TTCATGTTCAGCGTGGTGTGTGCGTGCAAAAGTGATATTTGTTTCTGGAAAACCCACGCTAAACTTGGAAATTTTCAAGTTCAGCGTGGAGAATGACAAGXXXXXXXXXXGTTTCTGGAAAACCCACGCTAAACTTGGAAATTTTCAAGTTCAGCGTGGAGAATGACAAGATAGTAGCGTAACACTGAGCCAAGAGTCTATGCTAAACTT
TTCATGTTCAGCGTGGTGTGTGCGTGCGAAAGTGATATTTGTTTCTGGAAAACCCACGCTAAACTTGGAAATTTTCAAGTTCAGCGTGGAGAATGACAAGXXXXXXXXXXGTTTCTGGAAAACCCACGCTAAACTTGGAAATTTTCAAGTTCAGCGTGGAGAATGACAAGATAGTAGCGTAACACTGAGCCAAGAGTCTATGCTAAACTT
*
>Marker6742	A03	69.09
GAGTTATCCTTCCAGCTATGGACAGACAATTTTCTTTCCATCCTTGAAGCCTAGCTTTTGTTTTATCAATAATGTAGCTATAGTGGTGTTTAGTGACTATXXXXXXXXXXAAAATTATTCAGAATTTCAATGAATGTCTTTTTTAGTCTGATTAGTGGAAGCCTCTGCAAATAAAATTAGAACATTAAAGAACATAAAATATGATATTTA
GAGTTATCCTTCCAGCTATGGACAGACAATTTTCTTTCCATCCTTGAAGCCTAGATTTTGTTTTATCAATAATGTAGCTATAGTGGTGTTTAGTGACTATXXXXXXXXXXAAAATTATTCAGAATTTCAATGAATGTCTTTTTTAGTCTGATTAGTGGAAGCCTCTGCAAATAAAATTAGAACATTAAAGAACATAAAATATGATATTTA
*
>Marker6736	A03	69.465
CCTTTGGTTGTCTCATTAGAAACCCCCATTGCCTCCTCTCAATGCGGGGCATCACCATCGGAGCGATGTGAGCCAGAAGGACTAGAAGGGGCTCCGGGTGXXXXXXXXXXTCCTTCTCTAATGCATCAATGTTGGCGGTGCTCCTTTCCTTCTTGAGGAGGGGCTTGACTTTAGGCTCTTGGTGCGCTCTATTGGCATTTGGTTTCTTTG
CCTTTGGTTGTCTCATTAGAAACCCCCATTGCCTCCGCTCAATGCGGGGCATCACCATCGGAGCGATGTGAGCCAGAAGGACTAGAAGGGGCTCCGGGTGXXXXXXXXXXTCCTTCTCTAATGCATCAATGTTGGCGGTGCTCCTTTCCTTCTTGAGGAGGGGCTTGACTTTAGGCTCTTGGTGCGCTCTATTGGCATTTGGTTTCTTTG
*
>Marker6743	A03	69.914
TACTACAGGTTAATACCATGTTCATCTTTGCACTTTCGGGGCAGGTTTTCTACCTCAAATTTAGTGTCAACCATGTAGTGCTATATATGCTTGGAAAGCTXXXXXXXXXXTCCACGTTAACTACCACGTTAACTTACTTAACGTCGTTGTTAACGTGGGTCTTTTTGCACCTTCGCAAACATTAGTGGCACTCACTTTTTCCACTAACGT
TACTACAGGTTAATACCATGTTCATCTTTGCACTTTCGGGGCAGGTTTTCTACCTCAAATTTAGTGTCAACCATGTAGTGCTATATATGCTTGGAAAGCTXXXXXXXXXXTCCACGTTAACTACCACGTTAACTTACTTAACGTCGCTGTTAACGTGGGTCTTTTTGCACCTTCGCAAACATTAGTGGCACTCACTTTTTCCACTAACGT
*
>Marker6762	A03	70.589
GCCAGATGCTCCTTACTGGCGTTTAAACGCCCGTAAGCTCTTCCTCCAGGGTGTGCTGTTTCTTCTGCTATTTTTGATTCTGTTTTTAATTTTAGTATTTXXXXXXXXXXTCATGGAGCTTCACATATGTTCAGAGCATTGTTGGGACCTCCCAACACCAAACTTAGAGTTTGAATGTGGGGGTTCAACACCAAACTTAGTGTTTGGTTG
GCCAGATGCTCCTTACTGGCGTTTAAACGCCCGTAAGCTCTTCCTCCAGAGTGTGCTGTTTCTTCTGCTATTTTTGATTCTGTTTTTAATTTTAGTATTTXXXXXXXXXXTCATGGAGCTTCACATATGTTCAGAGCATTGTTGGGACCTCCCAACACCAAACTTAGAGTTTGAATGTGGGGGTTCAACACCAAACTTAGTGTTTGGTTG
*
>Marker6765	A03	71.454
AGCCAGTAGCACAAAGAAGAAGAAAGATGTCTACAGACTGAGTGTCCGAGGTCAAAAAGCAAGTCAAGAGCCTACTTGAAGCGGGTTTCATTCAGGAAATXXXXXXXXXXATGGACGCGTACTCTGGATACAATCAGATACTAATGCACCGACCAGACGAGGAGAAAACCGCATTCGTAACACCTGAAGGCATGTACTGCTATACAGTCA
AGCCAGTAGCACAAAGAAGAAGAAAGATGTCTACAGACTGAGTGTCCAAGGTCAAAAAGCAAGTCAAGAGCCTACTTGAAGCGGGTTTCATTCAGGAAATXXXXXXXXXXATGGACGCGTACTCTGGATACAATCAGATACTAATGCACCGACCAGACGAGGAGAAAACCGCATTCGTAACACCTGAAGGCATGTACTGCTATACAGTCA
*
>Marker6777	A03	71.903
TCTTGTGGGTAGCGTAACTGCTGCCTCCGAGAATATGATGGAGCAGTTTCGCGTTGTTGCCCCTGATGCCGACCTGTCTCTTGTCAGCTTGGATAATGTGXXXXXXXXXXGTTGATGCTGTGCCTATTCAAGCTCGCCCTCCTTCTCCTGATTCTGATGCCACCAAGGAAGCTCCCGATGTTGCCGAGAAAACTTCTGTTGATTTGTAGT
TCTTGTGGGTAGCGTAACTGCTGCCTCCGAGAATCTGATGGAGCAGTTTCGCGTTGTTGCCCCTGATGCCGACCTGTCTCTTGTCAGCTTGGATAATGTGXXXXXXXXXXGTTGATGCTGTGCCTATTCAAGCTCGCCCTCCTTCTCCTGATTCTGATGCCACCAAGGAAGCTCCCGATGTTGCCGAGAAAACTTCTGTTGATTTGTAGT
*
>Marker6755	A03	72.353
TCCAGAATAGTACTCCCTAACACGGGGCACCATGTAATCGATTAGTCAGGTGTACCGAGGGTTATCTGAAACAGGAAGTCGATCTCATACGAGATCTTCTXXXXXXXXXXGTAGTGATTGATGATCTTCCCTTTGAGATAAGTTTGTTATTTTATCTTATCTTGCATGTGTGGGATCATATCTTTGGCTAACCGCCTTCTAGTAGGCGGT
TCCAGAATAGTACTCCCTAACACGGGGCACCATGTAATCGATTAGTCAGGTGTACCGAGGGTTATCTGAAACAGGAAGTCGATCTCATACGAGATCTTCTXXXXXXXXXXGTAGTGTTTGATGATCTTCCCTTTGAGATAAGTTTGTTATTTTATCTTATCTTGCATGTGTGGGATCATATCTTTGGCTAACCGCCTTCTAGTAGGCGGT
*
>Marker6757	A03	72.727
CTTCTTAGCTTCATCCCAATTCTTGGGCTTTCATAAAAATTTTTCAGTTGCTGTGTTAGGACCTAGGTGTCTGATCTTCCCTTTGTCTTTTTCTTTATCAXXXXXXXXXXTTTTTCTGGATGAGAATAATGAACCTGCATTTCCCCTTTGGTGGCAAAAAGGACCCTGTAGTTCTTAAGTATCCTTTAGAGAGTGTTGATGAGGTGGAGA
CTTCTTAGCTTCATCCCAATTCTTGGGCTTTCATAAAAAATTTTCAGTTGCTGTGTTAGGACCTAGGTGTCTGATCTTCCCTTTGTCTTTTTCTTTATCAXXXXXXXXXXTTTTTCTGGATGAGAATAATGAACCTGCATTTCCCCTTTGGTGGCAAAAAGGACCCTGTAGTTCTTAAGTATCCTTTAGAGAGTGTTGATGAGGTGGAGA
*
>Marker6761	A03	73.404
CCCAACACCAAACTTAGAGTTTGACTTTGGGTGCTTTGTTTGACTCTGTATTGAGAGAAGTTTATCGTGCCTCTTTTCCATGGTTGCAGAGGAAGATCCTXXXXXXXXXXAATCACAGCTCCTGCTATGGCTAGGAAGGGTCTTCCAAGGATGATGCATTCATCCTCATCCTTCCCAGTGTCTAAGATTATGAAATCAGCAGGGATGTAA
CCCAACACCAAACTTAGAGTTTGACTGTGGGTGCTTTGTTTGACTCTGTATTGAGAGAAGTTTATCGTGCCTCTTTTCCATGGTTGCAGAGGAAGATCCTXXXXXXXXXXAATCACAGCTCCTGCTATGGCTAGGAAGGGTCTTCCAAGGATGATGCATTCATCCTCATCCTTCCCAGTGTCTAAGATTATGAAATCAGCAGGGATGTAA
*
>Marker6842	A03	73.854
TTGGTGGATGAGACTCTGTAGTATTTATGGTGGGTGATGAGCGGATAATTTATACGCTTTTTGGCATTATTTTTAGTATGTTTTTAGTATGTTTTAGTTAXXXXXXXXXXGCTACAGAAGCCCACTTGGCGCGCTCTCAATTGCGTTGGAAAGTAGACATTCTGGGCTTTCCAGAAATATATAATAGTCCATACTTTGCCCGAGCTTTGA
TTGGTGGATGAGACTCTGTAGTATTTATGGTGGGTGATGAGCGGATAATTTATACGCTTTTTGGCATTATTTTTAGTATGTTTTTAGTATGTTTTAGTTAXXXXXXXXXXGCTACAGAAGCCCACTTGGCGCGCTCTCAATTGCGTTGGAGAGTAGACATTCTGGGCTTTCCAGAAATATATAATAGTCCATACTTTGCCCGAGCTTTGA
*
>Marker6840	A03	75.304
ATTATATACGTAAGTGACATTTGTATTTAGCACTATATGTATTTAGCAATATATAGAGAAAGTTTCTTTTACACTTTCGTAGTGCCACTTGTTGCATAATXXXXXXXXXXAAGCCCAAAATGTAATTTTTGTGGCTAAATATGATAGAGGAGATTGAGACGAGAATTTCGGTACCAATTTTATAAAAATCGGACCAAGATTGGACCGAAC
ATTATATACGTAAGTGACATTTGTATTTAGCACTATATGTATTTAGCAATATATAGAGAAAGTTTCTTTTACACTTTCGTAGTGCCACTTGTTGCATAACXXXXXXXXXXAAGCCCAAAATGTAATTTTTGTGGCTAAATATGATAGAGGAGATTGAGACGAGAATTTCGGTACCAATTTTATAAAAATCGGACCAAGATTGGACCGAAC
*
>Marker6904	A03	77.349
AAATTTTGGATAGACTGAATTTTTATCATTGGGAGTTCGTAAAATTTGATCTGGTGGAAGTTAATGAACACCATGTCAAAGAATTTTACGCAAATCTCCTXXXXXXXXXXCATATTCCTAAGGCTCGTAATGCTTATCCTCAGATAGTGAAAGATCTATTATCGAGCAAGCTATCTCTAGATGTCGTTCTAAGAAAGATTGGCACACTTG
AAATTTTGGATAGACTGAATTTTTATCATTGGGAGTTCGTAAAATTTGATCTGGTGGAAGTTAATGAACACCATGTCAAAGAATTTTACGCAAATCTCCTXXXXXXXXXXCATATTCCTAAGGCTCGTAATGCTTATCCTCAGATAGTGAAAGATCTATTATCGAGCAAGCTATCTCTAGACGTCGTTCTAAGAAAGATTGGCACACTTG
*
>Marker6966	A03	79.394
TTACATCCCTGCTGACTTTATAATCCTAGACACTGGGAAGGATGAGGATGAATCCATCATCCTTGGAAGACCCTTCCTAGCCACATCAAAGGCTGTAATTXXXXXXXXXXCTCTGTAAACATGGAGAAGAAGCATGAACAGCTTCATCCAACTCTCTCCATGCAGAGTCAAGCAAAGCCCCCACATCCAACTTCTAAGTTTGGTGTTGAG
TTACATCCCTGCTGACTTTATAATCCTAGACACTGGGAAGGATGAGGATGAATCCATCATCCTTGGAAGACCCTTCCTAGCCACATCAAAGGCTGTAATTXXXXXXXXXXCTCTGTAAACATGGAGAAGAAGCATGAACAGCTTCATCCAACTCTCTCCATGCAGAGTCAAGCAAAGCCCCCACATCCAACTTCTATGTTTGGTGTTGAG
*
>Marker6986	A03	79.656
TGTCTTCTCGCAAAAATATTGTAGAGACATCTTCTAAGATTCTTGAGGGGATGTCCGATTGGTTGGACTCCCTTGTTTTAATGTGTGTTTCTGTGGTGAAXXXXXXXXXXTCCATCTGAATTCTTGGGGCTTTATCAAGATCTTTAAGTTGCTTTGTCAAGAGTTAGGCATCAAAACCTTCTCAGACTCTTTTTCTTTATCTCTTCGTTT
TGTCTTCTCGCAAAAATATTGTAGAGACATCTTCTAAGATTCTTGAGGGGATGTCCGATTGGTTGGACTCCCTTGTTTTAATGTGTGTTTCTGTGGTGAAXXXXXXXXXXTCCATCTGAATTCTTGGGGCTTTATCAAGATCTTTAAGTTGCTTTGTCAAGAGTTAGGCATCAAAACCTTCTCAGACTCTTTTTCTTTAACTCTTCGTTT
*
>Marker6991	A03	80.716
TCAACCTTTACCAAGACATCCTCTACAAGTTCATAAGCTTGTTTCTTTGATTTGTCTGCCATTTCCAGTGAGATTCTTGTAGCTTGTACCTCAAAGATTCXXXXXXXXXXACCAAGTAATTTGGCATTCAGCTTCATGATTGGAAGACTCTGATATCACAGAATGGAAGTCTCTATTGTCAGGAGAGGCAACCATGCGTCGTGGACCAGG
TCAACCTTTACCAAGACATCCTCTACAAGTTCATAAGCTTGTTTCTTTGATTTGTCTGCCATTTCCAGTGAGATTCTTGTAGCTTGTACCTCAAAGATTCXXXXXXXXXXACCAAGTAATTTGGCATTCAGCTTCATGATTGGAAGACTCTGATCTCACAGAATGGAAGTCTCTATTGTCAGGAGAGGCAACCATGCGTCGTGGACCAGG
*
>Marker7013	A03	80.978
TCTCCAAGCCGCCGGTGAACCACCCGTCACCATTAACTTCCTTTCCGCTTTTTCTCCCCCTGCGTCTCTACTTCTCCCGTCGCGACCGTCACTCTCTTCCXXXXXXXXXXAATTTTGTTGTTAATTTTAGTTAGTTAGTTGCTTAATTCTTCTTGTTAGGATAGTTAGAATGCATGCTGTTAGGAAGATAGGATGTGGTTAGATGATCCT
TCTCCAAGCCGCCGGTGAACCACCCGTCACCATTAACTTCCTTTCCGCTTTTTCTCCCCCTGCATCTCTACTTCTCCCGTCGCGACCGTCACTCTCTTCCXXXXXXXXXXAATTTTGTTGTTAATTTTAGTTAGTTAGTTGCTTAATTCTTCTTGTTAGGATAGTTAGAATGCATGCTGTTAGGAAGATAGGATGTGGTTAGATGATCCT
*
>Marker7058	A03	81.428
TAGTCTTCATGAAGGTCGCGGAGCCGTCGATATACTTAGACGACCTAGCCGATGCGTTGTTAGCTCTGTTTGTGAGACGCTGTCGTCTAAATCCATCATCXXXXXXXXXXTAAACTAGCTAAGGTTTGAATCTAAAAAAAAAAAAAAATTGATTAGCATCCAATTCTGAAACCATCGCTCTCTGGTCTCAAAGGGGATCTTCTTGTAGCT
TAGTCTTCATGAAGGTCGCGGAGCCGTCGATATACTTAGACGACCTAGCCGATGCGTTGTTAGCTCTGTTTGTGAGACACTGTCGTCTAAATCCATCATCXXXXXXXXXXTAAACTAGCTAAGGTTTGAATCTAAAAAAAAAAAAAAATTGATTAGCATCCAATTCTGAAACCATCGCTCTCTGGTCTCAAAGGGGATCTTCTTGTAGCT
*
>Marker7829	A03	81.879
GGAACACCCCAGATGCTTCTTTCGACTTCTTTCTCAATGAGAGGTTGGCATTGTCACAAGCAACTGCCGTTTCTAAATCTATCCTGATGGAACCGATGGTXXXXXXXXXXTAGTTGTCACCCAAACCAATGACCCTATGTTTGTGGGTCTTGAGATCGGCTTCTTTGAGCCCCAGGGTGTCAAATACGTTCCTGAACATGATATTGGAGT
GGAACACCCCAGATGCTTTTTTCGACTTCTTTCTCAATGAGAGGTTGGCATTGTCACAAGCAACTGCCGTTTCTAAATCTATCCTGATGGAACCGATGGTXXXXXXXXXXTAGTTGTCACCCAAACCAATGACCCTATGTTTGTGGGTCTTGAGATCGGCTTCTTTGAGCCCCAGGGTGTCAAATACGTTCCTGAACATGATATTGGAGT
*
>Marker7781	A03	82.329
TTCAACCAATGGGGACTAGATATACTCAGTCCGTTCCTAACGGCACCGGGTAGGTAAAAATTCTCATAGTTGGAATTGATTATTTTTCAAAGTGCGTTGAXXXXXXXXXXTTGTTGATCAGAAATTTCAATCTTTTTTGCAGAATCTTAAAGTCAAAGAAAGTAATATTGTATGCACTCAAGAAAGAATTAGACGACGCTAAAGGACTCT
TTCAACCAATGGGAACTAGATATACTCAGTCCGTTCCTAACGGCACCGGGTAGGTAAAAATTCTCATAGTTGGAATTGATTATTTTTCAAAGTGCGTTGAXXXXXXXXXXTTGTTGATCAGAAATTTCAATCTTTTTTGCAGAATCTTAAAGTCAAAGAAAGTAATATTGTATGCACTCAAGAAAGAATTAGACGACGCTAAAGGACTCT
*
>Marker7775	A03	82.704
CACTCACCCCCCATGTTTCCCTCACTGCACAGCCATATCCTAACACACACACATGGTTCCTAAACCAAAGGAAAAGAAAGGAACAGAAGCAAAAATGAGAXXXXXXXXXXCGTGATGGTTTCTGATTCGCACAGCCGTGCCTTCCTTCCTCAGATCCGTCACAACCTTCACTGCCTTTCACCGCCACTGACGTCACCGAACAGCGGAGAT
CACTCACCCCCCATGTTTCCCTCACTGCACAACCATATCCTAACACACACACATGGTTCCTAAACCAAAGGAAAAGAAAGGAACAGAAGCAAAAATGAGAXXXXXXXXXXCGTGATGGTTTCTGATTCGCACAGCCGTGCCTTCCTTCCTCAGATCCGTCACAACCTTCACTGCCTTTCACCGCCACTGACGTCACCGAACAGCGGAGAT
*
>Marker7192	A03	82.891
ATACCTGGAGACAAAGGTTCTTCCTTATGGAAGCCTTGAACTTTTGGATGAAGCAACGAAGGACACTTTCACAGCAATCGGTCACAGGGCAAAGCATTACXXXXXXXXXXTGGAGACAAAGGTTCTTCCTTATGGAAGCCTTGAACTTTTGGATGAAGCAACGAAGGACACTTTCACAGCAATCGGTCACAGGGCAAAGCATTACTTAGG
ATACCTGGAGACAAAGGTTCTTCCTTATGGAAGCCTTGAACTTTTGGATGAAGCAACGAAGGACACTTTCGCAGCAATCGGTCACAGGGCAAAGCATTACXXXXXXXXXXTGGAGACAAAGGTTCTTCCTTATGGAAGCCTTGAACTTTTGGATGAAGCAACGAAGGACACTTTCGCAGCAATCGGTCACAGGGCAAAGCATTACTTAGG
* *
>Marker7891	A03	83.266
ATTTTGCTTAATATGCTTCTTGTGAAAGTATTGCTTTTTATGATCAATATTCAACCTTTAAAAGCGTTACTTTTTTTCTTAAAAATACAATAAATAAATAXXXXXXXXXXAATATATAACATAATTGCTAATAATTCACATAACAAAATAATAATTTATGTTTGTCGATAACACATATATCAATTTGCTTGCGTATTCCTTCTCCATGCT
ATTTTGCTTAATATGCTTCTTGTGAAAGTATTGCTTTTTATGATCAATATTCAACCTTTAAAAGCGTTACTTTTTTTCTTAAAAATACAATAAATAAATAXXXXXXXXXXAATATATAACATAATTGCTAATAATTCACATAACAAAATAATAATTTATGTTTGTCGATAACCAATATATCAATTTGCTTGCGTATTCCTTCTCCATGCT
**
>Marker9009	A03	83.642
AGCTGTTTTGGGTGAGGATTAGACAAGATTAAAATTCAGCTTCTATTCTTCAGTCTTTCCTGACTGCTGCTTATGGTAGAACCTGAAATTCATTCTCAAAXXXXXXXXXXGGAAGACCTAACTACCTGAATTGACTTTGTTTCCTTTGGGAAGAGATGTCAGATGAGTGCTATTGATATTCTGTGCTCCAACTAGTAGAAAAACCAGAAA
AGCTGTTTTGGGTGAGGATTAGACAAGATTAAAATTCAGCTTCTATTCTTCAGTCTTTCCTGACTGCTGCTTATGGTAGAACCTGAAATTCATTCTCAAAXXXXXXXXXXGGAAGACCTAACTACCTGAATTGACTTTGTTTCCTTTGGGAAGAGATATCAGATGAGTGCTATTGATATTCTGTGCTCCAACTAGTAGAAAAACCAGAAA
*
>Marker7942	A03	83.829
TCTTAGATATTCCGCTTATTCCTCCGGCTCGTGACTCTTACACTCAACCAATGAAGGATGTCTCATCAGGCAAGATTTCCTTTGATGTGGTCCTGGAAAAXXXXXXXXXXTAGATATTCCGCTTATTCCTCCGGCTCGTGACTCTTACACTCAACCAATGAAGGATGTCTCATCAGGCAAGATTTCCTTTGATGTGGTCCTGGAAAAGAT
TCTTAGATATTCCACTTATTCCTCCGGCTCGTGACTCTTACACTCAACCAATGAAGGATGTCTCATCAGGCAAGATTTCCTTTGATGTGGTCCTGGAAAAXXXXXXXXXXTAGATATTCCACTTATTCCTCCGGCTCGTGACTCTTACACTCAACCAATGAAGGATGTCTCATCAGGCAAGATTTCCTTTGATGTGGTCCTGGAAAAGAT
* *
>Marker8526	A03	84.016
CTTATTTTTATTATTTAAAATTCCTCAATTTGAATCCCAATTTACGTAGCTCAACTCTTTTTGGAATATCTGATTAATAAAACAGCACAATTTTCTGCAAXXXXXXXXXXAATTCACCAGCTTCTGCACCTCATCAGTTGTGTTTGAAGAAGAATGAGCTGAATGGAGCTTAATAAAGAGGGTTTTATATGTTGGGCTTAAGCCCAACTT
CTTATTTTTATTATTTAAAATTCCTCAATTTGAATCCCAATTTACGTAGCTCAACTCTTTTTGGAATATCTGATTAATAAAACAGCACAATTTTCTGCAAXXXXXXXXXXAATTCACCAGCTTCTGAACCTCATCAGTTGTGTTTGAAGAAGAATGAGCTGAATGGAGCTTAATAAAGAGGGTTTTATATGTTGGGCTTAAGCCCAACTT
*
>Marker7157	A03	84.204
CGTTAGTTACACTAACGGGGGGAAGAGAAGCAAGGAGAAACGTTATTGGTAAAGGTGAATGCCAATAACGTTTGCGAAAGACTAAGAAGCAATGTTATTGXXXXXXXXXXCACTAACGTCCTAACTAACGTCCACCCATGCCTGACTCACACTTTTCTGCAAACAAAGCTGAGCCCACTGAAGATTGTAACTGCTTCAACTCTAGATCAA
CGTTAGTTACACTAACGGGGGGAAGAGAAGCAAGGAGAAACGTTATTGGTAAAGGTGAATGCCAATAACATTTGCGAAAGACTAAGAAGCAATGTTATTGXXXXXXXXXXCACTAACGTCCTAACTAACGTCCACCTATGCCTGACTCACACTTTTCTGCAAACAAAGCTGAGCCCACTGAAGATTGTAACTGCTTCAACTCTAGATCAA
* *
>Marker7999	A03	84.391
GAAAAGTAGATTTTTGCACTACCAGACTAGTGTATCTAATTTCTGTAATTCTTAGTTATCAAATTAGTATATATAGAACAAGGATCACCCTTGTTCAGAGXXXXXXXXXXGTACTGAACCACCCACTTGATTATACATCTCTTAGATGGCTAATCCACGACTTCATTGGGAACTTGGAGACATCAGTTCAGCCGAGGTACGGGGCGATTA
GAAAAGTAGATTTTTGCACTACCAGACTAGTGTATCTAATTTCTGTAATTCTTAGTTATCAAATTAGTATATATAGAACAAGGATCACCCTTGTTCAGAGXXXXXXXXXXGTACTGAACCACCCACTTGATTATACATCTCTTGGATGGCTAATCCACGACTTCATTGGGAACTTGGAGACATCAGTTCAGCCGAGGAACGGGGCGATTA
* *
>Marker9210	A03	84.766
AAAGCGCTAATGTAAAAGTGCACTGATGAGCGGATAATTTGTACGCTTTTTGGCATTGTTTTTAGTATGTTTTTAGTATGATCTAGTCAGTTTTTAGTATXXXXXXXXXXGCTACAGAAGCCCAATTGGCGCGCTCTCAACGGCGTTCGAAAGTAGACATCCTGGGCTTTCCAGCAATATATGATAGTCCATACTTTGCCCAAGATTTGA
AAAGCGCTAATGTAAAAGTGCACTGATGAGCGGATAATTTGTACGCTTTTTGGCATTGTTTTTAGTATATTTTTAGTATGATCTAGTCAGTTTTTAGTATXXXXXXXXXXGCTACAGAAGCCCAATTGGCGCGCTCTCAACGGCGTTCGAAAGTAGACATCCTGGGCTTTCCAGCAATATATGATAGTCCATACTTTGCCCAAGATTTGA
*
>Marker8887	A03	84.953
TCTATTTCAAAAGACTATGTTCCTAAAAAAGCATCTAATTTGAACTTCGAGGTCTTCAAGAAAGGTCTTCCGAGTAGGATTGATGATGACTTGTTTGAGTXXXXXXXXXXAACATCATATATAGACAAAGGCATTATACTAACACACGCTCCTAAATCACACATGTAGTCAGAAAATATCACACCTCCAATGGTACAGTTAACCATGCAT
TCTATTTCAAAAGACTATGTTCCTAAAAAAGCATCTAATTTAAACTTCGAGGTCTTCAAGAAAGGTCTTCCGAGTAGGATTGATGATGACTTGTTTGAGTXXXXXXXXXXAACATCATATATAGACAAAGGCATTATACTAACACACGCTCCTAAATCACACATGTAGTCAGAAAATATCACACCTCCAATGGTACAGTTAACCATGCAT
*
>Marker8963	A03	85.329
AGGTCTTAGCTAGATGTGTTGACACTAACCTTGTCTTGAATTTTGAGAAATGTCACTTTATGGTAAGACAAGGTATAGTGTTAGGACATGTATCTCATGAXXXXXXXXXXCGCGCCTGCTCCAAAAAGATGTGGACTTTGAGTTTGACAGTAAATGTGTGAAAGCTTTTGAAGAGCTAATGAGAGTTCTTACCATGGCACCGATTGTGCG
AGGTCTTAGCTAGATGTGTTGACACTAACCTTGTCTTGAATTTTGAGAAATGTCACTTTATGGTAAGACAAGGTATAGTGTTAGGACATGTATCTCATGAXXXXXXXXXXCGCGCCTGCTCCAAAAGGATGTGGACTTTGAGTTTGACAGTAAATGTGTGAAAGCTTTTGAAGAGCTAATGAGAGTTCTTACCATGGCACCGATTGTGCG
*
>Marker9015	A03	85.329
GGTCACGATTTGGTTCGACCGACCGGTTCCTAACCAGTTCAGCGGTTTAATAACGGTTTTTAAAATTTGCAGTTTTGACATTTGACCAATTTGTTTTTTGXXXXXXXXXXTGTTCATACAAAGTTGTGTTTAAATAAGGAAAAACAATCCACTCAAATAGAACTTGAAAGGACTCGATCCAATTATGAGGAATACATAGAGGAAAATGAT
GGTCACGATTTGGTTCGACCGACCGGTTCCTAACCAGTTCAGCGGTTTAATAACGGTTTTTAAAATTTGCAGTTTTGACATTTGACCAATTTGTTTTTTGXXXXXXXXXXTGTTCATACAAATTTGTGTTTAAATAAGGAAAAACAATCCACTCAAATAGAACTTGAAAGGACTCGATCCAATTATGAGGAATACATAGAGGAAAATGAT
*
>Marker9069	A03	85.329
TCAAATCTTGGGCAAAGTATAGAGTATTATATATTGCTGGAAAGCCCAGGATATCTACTTTACAACGCAATTGAGAGCGCACCAATTGGTCTTCTGTAGCXXXXXXXXXXTTAATTAAAAACTACTAAAAATATAATTAAAACTAACTAAAATATACTAAAAACATACTAAAAATAGTGCCAAAAAGCATACAAATTATCCGCTCATCAG
TCAAATCTTGGGCAAAGTATAGAGTATTATATATTGATGGAAAGCCCAGGATATCTACTTTACAACGCAATTGAGAGCGCACCAATTGGTCTTCTGTAGCXXXXXXXXXXTTAATTAAAAACTACTAAAAATATAATTAAAACTAACTAAAATATACTAAAAACATACTAAAAATAGTGCCAAAAAGCATACAAATTATCCGCTCATCAG
*
>Marker9047	A03	85.516
GGATGGCTCAGAAATTGCCCCCAGCGTATTGCTTTTAAGTTGGTCACGTGCTGCTCGTCACACATACACGTGGGTTACATACACGCGTTGCCATGAATTCXXXXXXXXXXTCACTTCTTCCACCCAATCCTTGCCTTATGAATCTAAAATCACTCAACAAACATATCAAGGCATCGAATGGAATTAAAGTGAATTAAATTAGCTAATTAA
GGATGGCTCAGAAATTGCCCCCAGCGTATTGCTTTTAAGTTGGTCACGTGCTGCTCATCACACATACACGTGGGTTACATACACGCGTTGCCATGAATTCXXXXXXXXXXTCACTTCTTCCACCCAATCCTTGCCTTATGAATCTAAAATCACTCAACAAACATATCAAGGCATCGAATGGAATTAAAGTGAATTAAATTAGCTAATTAA
*
>Marker7776	A03	85.516
CTTGTGCGCTTGGGAGGGAGCCTCACTTTGAACCTTGGGTGCAGCATGTGTGGAGGAATTTTCTTTGTGAAATAATGAAAGGTAGCGGTCAGTTGAATAAXXXXXXXXXXCTTTGAGGAGACCCCCGATAAAGTGAACTTAGTTAACTGAGCGCTATTGATTTTGCTTGCTTCCATGGGCGCTCAGTTAACTCTCTTAATTCAGCGCCAT
CTTGTGCGCTTGGGAGGGAGCCTCACTTTGAACCTTGGGTGCAGCATGTGTGGAGGAATTTTCTTTGTGAAATAATGAAAGGTAGCGGTCAGTTGAATAAXXXXXXXXXXCGTTGAGGAGACCCCCGATAAAGTGAACTTAGTTAACTGAGCGCTATTGATTTTGCTTGCTTCCATGGGCGCTCAGTTAACTCTCTTAATTCAGCGCCAT
*
>Marker9002	A03	85.516
CCTTTGTTTAACCTTAACTCTGGATGATTATGTGTAAGGCTTTTCGCAGACGACAACTCTTGTGAAAGCTACCTTCAATACATTTTTGTATACGCTGTTAXXXXXXXXXXATAGGCACACGGATGTTTCTTTTTCTTATAAATTAGATGATTTTGGATATGATTTCTATGTTTTATATGTTACGCATTGCTAATACATAATAAATTATTA
CCTTTGTTTAACCTTAACTCTGGATGATTATGTGTAAGGCTTTTCGCAGACGACAACTCTTGTGAAAGCTACCTTCAATACATTTTTGTATACGCTGTTAXXXXXXXXXXATAGGCACACGGATGTTTCTTTTTCTTATAAATTAGATGATTTTGGATATGATTTCTATGTTTCATATGTTACGCATTGCTAATACATAATAAATTATTA
*
>Marker9151	A03	85.703
CCCAACACCAAACTTAGAGTTTAAATGTGGGGACTTTGTTTGACTCTGTATTGAGAGAAGCTTTTCATGCTTCTTCTCTATGTGTACAGAAGGAGAACCTXXXXXXXXXXAATCACAACTTTTGCTGTGGCTAGGAAAGGTCTGCCAAGGATGATGAATTCATCCTCATCTTTCCCAGTGTCTAGGATTATGAAATCAGCAGGGATGTAA
CCCAACACCAAACTTAGAGTTTAAATGTGGGGACTTTGTTTGACTCTGTATTGAGAGAAGCTTTTCACGCTTCTTCTCTATGTGTACAGAAGGAGAACCTXXXXXXXXXXAATCACAACTTTTGCTGTGGCTAGGAAAGGTCTGCCAAGGATGATGAATTCATCCTCATCTTTCCCAGTGTCTAGGATTATGAAATCAGCAGGGATGTAA
*
>Marker9093	A03	85.703
TACATCTTACACCATTGGGCACTGTTACCATACTAAAAACCTCCGGTTCTCATTCCATACTTTGTTGTTGTTTTTCAAATGTAGGTCGTAATCTACTTTGXXXXXXXXXXGATTGTGGATATGGTGACAGAGCAGAGTATGGTTCCTCCTTGGTTTAATTTATTTTACTTTGTTATAGTTACTCTCACATCTTTTTGTGTTTTATCTTTA
TACATCTTACACCATTGGGCACTGTTACCATACTGAAAACCTCCGGTTCTCATTCCATACTTTGTTGTTGTTTTTCAAATGTAGGTCGTAATCTACTTTGXXXXXXXXXXGATTGTGGATATGGTGACAGAGCAGAGTATGGTTCCTCCTTGGTTTAATTTATTTTACTTTGTTATAGTTACTCTCACATCTTTTTGTGTTTTATCTTTA
*
>Marker7715	A03	85.703
CCTCTTGTAATAAGACAAAATCAGACTCTTTCTTGATGTCTTCCTTCACGAATTCTTCAACCACTCCTTCGACTTCAAGGGTCTCTACTACCTTCACCTTXXXXXXXXXXCTTGTAATAAGACAAAATCAGACTCTTTCTTGATGTCTTCCTTCACGAATTCTTCAACCACTCCTTCGACTTCAAGGGTCTCTACTACCTTCACCTTTAG
CCTCTTGTAATAAGACAAAATCAGACTCTTTCTTGATGTCTTCCTTCACTAATTCTTCAACCACTCCTTCGACTTCAAGGGTCTCTACTACCTTCACCTTXXXXXXXXXXCTTGTAATAAGACAAAATCAGACTCTTTCTTGATGTCTTCCTTCACTAATTCTTCAACCACTCCTTCGACTTCAAGGGTCTCTACTACCTTCACCTTTAG
* *
>Marker9150	A03	86.078
AAATTTCGCGGGTCGCGACTAGTGGCTATTTACTTATGTTATATATATCTATCTGTTATCTATCTCTTAATCTCCTTTATGCCTTGTCCGTATATCGCTTXXXXXXXXXXGGATTTGAATATTAGGGTGTTACATTATGGTATCAGAGCAGTTCGTCCTCATGAGCCTGAGGGATGAAACTGCTTATGCTTCAATGCATACTCTGAGTTT
AAATTTCGCGGGTCGCGACTAGTGGCTATTTACTTATGTTATATATATCTATCTGTTATCTATCTCTTAATCTCCTTTATGCCTTGTCCGTATATCGCTTXXXXXXXXXXGGATTTGAATATTAGGGTGTTACATTATGGTATCAGAGCAGTTCGTCCTCATGAGCCTGAGGGATGAAACTGCTTATGCTTCAATGCATACTCTAAGTTT
*
>Marker9135	A03	86.266
ATAATTAACACCCAAAAAGAAAGGTGTTTTGAGAAAACATATTTTTTAAAAAATAAAATGTAATTTTGTTTTGAGTATACCTTGTTTTGTTTAAATCTTCXXXXXXXXXXGAAAACATATTTTTTAAAAAATAAAATGTAATTTTGTTTTGAGTATACCTTGTTTTGTTTAAATCTTCAATGCTGATGTTAATCCTGCATGCCCTCTATT
ATAATTAACACCCAAAAAGAAAGGTATTTTGAGAAAACATATTTTTTAAAAAATAAAATGTAATTTTGTTTTGAGTATACCTTGTTTTGTTTAAATCTTCXXXXXXXXXXGAAAACATATTTTTTAAAAAATAAAATGTAATTTTGTTTTGAGTATACCTTGTTTTGTTTAAATCTTCAATGCTGATGTTAATCCTGCATGCCCTCTATT
*
>Marker8733	A03	86.453
TTGATAAACCACTATTTTATGGTTTATCTTGTGCTTAATTGAGTGGATTTTATCAACTCTTTACCCACTTATTCATACTATTTGCGTGTTTTACAATTCCXXXXXXXXXXAACGACTATAACTTGAGTTACAGAGATCCAAATGATGCGGTTCCACTTGCGTTAGAAAGCTAACGTCCGGGGCTTCGATTTGATATATAATTTAATATAG
TTGATAAACCACTATTTTATGGTTTATCTTGTGCTTAATTGAGTGGATTTTATCAACTCTTTACCCACTTATTCATACTATTTGCGTGTTTTACAATTCCXXXXXXXXXXAACGACTATAACTTGAGTTACAGAGATCCAAATGATGCGGTTCCACTTGCGTTAGAAAGCTAACGTCCGGGGATTCGATTTGATATATAATTTAATATAG
*
>Marker9352	A03	86.64
ACTTGGTGTGTCTTGGGCTGAGCATTGAAGGATTTTCGTGTAGAGACTTCTCTTGGAGTTAAACGCCAGCTTTTGTGCCATTTTGGGCGTTTAACTCCCAXXXXXXXXXXATGTCTACTTTCCAACGCAGTTGAGAGCGCGCCAATTGGGCTTCTGTAGCTCCAAAAAATCCACTTCGAGTGCAGGGAGGTCAGAATCCAACAGCATCTG
ACTTGGTGTGTCTTGGGCTGAGCATTGAAGGATTTTAGTGTAGAGACTTCTCTTGGAGTTAAACGCCAGCTTTTGTGCCATTTTGGGCGTTTAACTCCCAXXXXXXXXXXATGTCTACTTTCCAACGCAGTTGAGAGCGCGCCAATTGGGCTTCTGTAGCTCCAAAAAATCCACTTCGAGTGCAGGGAGGTCAGAATCCAACAGCATCTG
*
>Marker8989	A03	86.827
GGGAGGGGTCCTCTCAGGTTTTGTCGAAGCCTTCTGTTCTGAGTTCTCCTGGACCGATGAGGATGATCCCTACTCCTTGGGTTCGTTTGGTTGATCCTTCXXXXXXXXXXCTTCATCATTTGGATTTTATCACTCGGAGTGGCATTAAATTGGCACACATGGGAGTAGCTTTATACCGGACCGCTCAAGATCTTCCTATCCATGCTACAA
GGGAGGGGTCCTCTCAGGTTTTGTCGAAGCCTTCTGTTCTGAGTTCTCCTGGACCGATGAGGATGATCCCTACTCCTTGGGTTCGTTTAGTTGATCCTTCXXXXXXXXXXCTTCATCATTTGGATTTTATCACTCGGAGTGGCATTAAATTGGCACACATGGGAGTAGCTTTATACCGGACCGCTCAAGATCTTCCTATCCATGCTACAA
*
>Marker8169	A03	87.015
GTGTCAATGGCGCCTTATCAGATGGCACAGTTGGAATTGGTGGAGTTGAAGAAGCAATTGAAAAAGTTGATAAACAAAGCTTCATTAGACCAAGTATTTTXXXXXXXXXXACCATAAAATTAAGGTGAAAGAAGTTGACATTCCTAAGACTGCGTTCTGAACTCGCTATGGTGACTATGAGTACGCGATGATGTCCTTTAGGTTAATGAA
GTGTCAATGGCGCCTTATCAGATGGCACAGTTAGAATTGGTGGAGTTGAAGAAGCAATTGAAAAAGTTGATAAACAAAGCTTCATTAGACCAAGTATTTTXXXXXXXXXXACCATAAAATTAAGGTGAAAGAAGTTGACATTCCTAAGACTGCGTTCTGAACTCGCTATGGTGACTATGAGTACGCGATGATGTCCTTTAGGTTAATGAA
*
>Marker8225	A03	87.39
TTCAACGAGCTCTAGATATTCCCCCTGCTCCAGAACGATTGGACGCATTTTAAGAAGCCTCACTCAAGCGCTAGACATACCAATTTGACTGGGACGCCGTXXXXXXXXXXGCTAGGGACACCAAAGCCATGCTTCCACGGGATGATCAGTACATCCCTAACGGGAAATATATCAGACCTCCAGCAGCCACTACCCGCCAGCCTACAGAAC
TTCAACGAGCTCTAGATATTCCCCCTGCTCCAGAATGATTGGACGCATTTTAAGAAGCCTCACTCAAGCGCTAGACATACCAATTTGACTGGGACGCCGTXXXXXXXXXXGCTAGGGACACCAAAGCCATGCTTCCACGGGATGATCAGTACATCCCTAACGGGAAATATATCAGACCTCCAGCAGCCACTACCCGCCAGCCTACAGAAC
*
>Marker7701	A03	87.652
CCCAATACCAAACTTAGAGTTTGATTGTGGGGGCTCTGTTTGACTTTGTACTGAGAGAAGCTTTTCATGCTTCCTCTCCATTGTTAAAGAAAAACACCCTXXXXXXXXXXTATCACAGCTCTTGCTGTGGCTAGGAAAGGTATTCCAAGGATGATGCATTCATCCTCCTTCTTCCTAGTGTCTAAGATTATGAAATCAGCAGGGATGTAA
CCCAATACCAAACTTAGAGTTTGATTGTGGGGGCTCTGTTTGACTTTGTACTGAGAGAAGCTTTTCATGCTTCCTCTCCATTGTTAAAGAAAAACACCCTXXXXXXXXXXTATCACAGCTCTTGCTGTGGCTAGGAAAGGTCTTCCAAGGATGATGCATTCATCCTCCTTCTTCCTAGTGTCTAAGATTATGAAATCAGCAGGGATGTAA
*
>Marker8490	A03	87.914
GTTTGTGGCACATTAAGCTGGGATCTATGCCAGGCATATCAGCGGCACTCCAGGTGAAGAGGTCGAAGTTTTCCTTTAAGAGCCTGACTAATAGCTCCTTXXXXXXXXXXCTTCTGTTCCCCTTTCATGGTAGCTATGCCCTCCGCAGTTGGAAATTTCATGCACAAGTGTGGAGTAGAGACTACTGCAGTGAGCTGGTTTAGAGTCGTC
GTTTGTGGCACATTAAGCTGGGATCTATGCCAGGCATATCAGCGGCACTCCAGGTGAAGAGGTCGAAGTTTTCCTTTAAGAGCCTGACTAATAGCTCCTTXXXXXXXXXXCTTCTGTTCCCCTTTCATGGTAGCTATGCCCTCCGCAGTTGGAAATTTCATGCACAAGTGTGGAGTAGATACTACTGCAGTGAGCTGGTTTAGAGTCGTC
*
>Marker7048	A03	88.101
CTTGTTTGATTCTTAGCATACTCGGTGCGTGTTTTATTTTATCCTTTTGGATGGAGAACCTGGTCAAAAACTTCCTTGCCAGGTCATCAAAATAGGTTATXXXXXXXXXXCTGGTCAAAAACTTCCTTGCCAGGTCATCAAAATAGGTTATTGACTTGGGAGGTAAGTTATCAAACCATTTCATGGCGGCTTTGGTCAAAGTGGTTGGGA
CTTGTTTGATTCTTAGCATACTCGGTGCGTGTTTTATTTTATCCTTTTGGATGGAGAACCTAGTCAAAAACTTCCTTGCCAGGTCATCAAAATAGGTTATXXXXXXXXXXCTAGTCAAAAACTTCCTTGCCAGGTCATCAAAATAGGTTATTGACTTGGGAGGTAAGTTATCAAACCATTTCATGGCGGCTTTGGTCAAAGTGGTTGGGA
* *
>Marker8682	A03	88.289
ATTTCCATTCCACCCGGAACACTTAGATTTCCACCTTTCAAGGTTCCCAAAGCCTCAATAATAGATCTCCAAGCACCAAATTCCTTTCCAAGCTTTTCAAXXXXXXXXXXTAAAAAACTCGAAAATCAAGGCTGGGAATTCAAAGAAGAAAACTTGGATTATCTCAAGATTGCTTGTATGAGTTTTGTAGCGCTCGACGCTACGATCGCG
ATTTCCATTCCACCCGGAACACTTAGATTTCCACCTTTCAAGGTTCCCAAAGCCTCAATAATAGATCTCCAAGCACCAAATTCCTTTCCAAACTTTTCAAXXXXXXXXXXTAAAAAACTCGAAAATCAAGGCTGGGAATTCAAAGAAGAAAACTTGGATTATCTCAAGATTGCTTGTATGAGTTTTGTAGCGCTCGACGCTACGATCGCG
*
>Marker8159	A03	88.551
ACAATACCCTAATAGGTCAGACAACCTTAAATCAGCTCGCCGCAGTAGTCTCGACTCCACATCTATGCATGAAGTTCCCAACTACAAAAGGGATTGCTACXXXXXXXXXXCTTAAAAGATAATGTCGACCTCTTCGCGTGGAAGGTCGCAGACATGCCGGGCATAGATCCCAAACTAATGTGCCACAAGCTGGCAGTATACCCAAGATCT
ACAATACCCTAATAGGTCAGACAACCTTAAATCAGCTCGCCGCAGTAGTCTCGACTCCACATCTATGCATGAAGTTCCCAACTACAAAAGGGATTGCTACXXXXXXXXXXCTTAAAAGATAATGTCGACCTCTTCGCGTGGAAGGTCGCAGACGTGCCGGGCATAGATCCCAAACTAATGTGCCACAAGCTGGCAGTATACCCAAGATCT
*
>Marker8025	A03	88.738
TCCATGAGCTCGAGTTTGAACGAATAAAGAACAAAAAGATACTGCCTGAGTTGACATTCCAGTTCAACGAAGATGAATGTCCACAAATTCGAGAGAAGATXXXXXXXXXXGAGGAACAGAGGTGGATTTCAGCCCCAATGCCATAACAAGGGTTCTCCAGCTGAAATCACCACGTTTTGTTGAGCTCGGTTATCAAGAAAGAATAAATAA
TCCATGAGCTCGAGTTTGAACGAATAAAGAACAAAAAGATACTGCCTGAGTTGACATTCCAGTTCAACGAAGATGAATGTCCACAAATTCGAGAGAAGATXXXXXXXXXXGAGGAACAAAGGTGGATTTCAGCCCCAATGCCATAACAAGGGTTCTCCAGCTGAAATCACCACGTTTTGTTGAGCTCGGTTATCAAGAAAGAATAAATAA
*
>Marker8106	A03	88.925
CGTGCCCTGATTTTCGACGTAAAAAGGGTGCACAACAAATTATTGTGCGAGCGTGGTGCTGGATTGATGCTGGACGGACAATCCCTATCACCCGACCGCGXXXXXXXXXXTGCCCCCGCGCAAGTAGCATAACCTGAGTCACGTGTCCGTGTGACCGACGCGACCGCGTCGACTGAATTAAAGCGCAATCACACGAACGCGTGCTCCACG
CGTGCCCTGATTTTCGACGTAAAAAGGGTGCACAACAAATTATTGTGCGAGCGTGGTGCTGGATTGATGCTGGACGGACAATCCCTATCACCCGACCGCGXXXXXXXXXXTGCCCTCGCGCAAGTAGCATAACCTGAGTCACGTGTCCGTGTGACCGACGCGACCGCGTCGAATGAATTAAAGCGCAATCACACGAACGCGTGCTCCACG
* *
>Marker7534	A03	89.113
TTCGTGAACAACAGAATCGCCTTAAACAGCTTGAACAAGAAGCCAACCGGCAGCGGGAGGCCGAGCGAGATTTCCGAAGAGAAACCAGAAGGCATCAAGAXXXXXXXXXXGACATGACTCCCTACGATGGTACGTCCGACCCAAGTCACCATATCAACAACTTTAGAAGCAGGATATACCTCACGGATGCCTCGGATGTAACTCACTGCA
TTCGTGAACAACAGAATCGCCTTAAACAGCTTGAACAAGAAGCCAACCGGCAGCGGGAGGCCGAGCGAGATCTCCGAAGAGAAACCAGAAGGCATCAAGAXXXXXXXXXXGACATGACTCCCTACGATGGTACGTCTGACCCAAGTCACCATATCAACAACTTTAGAAGCAGGATATACCTCACGGATGCCTCGGATGTAACTCACTGCA
* *
>Marker7193	A03	89.3
AAGCGGCTAAATCAAGCTTTCCCTAACCATGTGCTTGTGGCATGCAGGTCTAAGTAAAAATCTTGAGACTGAGTGGTTAAAGTCGTGATCCAAAGCAAAAXXXXXXXXXXGGACTTTAGCAAAGCTGAGTCACAATCTGAAAAGGTTCACCCAGTCATGTGTCTGTGGCATTTATGTATCCGGTGGTAATACTGGAAAACAAAGTGCTTA
AAGCGGCTAAATCAAGCTTTCCCTAACCATGTGCTTGTGTCATGCAGGTCTAAGTAAAAATCTTGAGACTGAGTGGTTAAAGTCGTGATCCAAAGCAAAAXXXXXXXXXXGGACTTTAGCAAAGCTGAGTCACAATCTGAAAAGGTTCACCCAGTCATGTGTCTGTGGCATTTATGTATCCGGTGGTAATACTGGAAAACAAAGTGCTTA
*
>Marker6812	A03	89.487
AAAGATGGGGGGACAAGGGCGTCTCCATCTCAACCTCTTGATCTCTTGCATCGCCATCAGTGGAAGTAGAGTCTGAGGTATCGAGTTCCTCCATAGGTGGXXXXXXXXXXGGGCGGATTGTTGTGGTGCATGTGGTGACGATGATGGTGGAGCGGAGGACGATGGAGCTTCTAAAGACGGGTCCTTATTCTGGCTCATGGGTGGCACTTG
AAAGATGGGGGGACAAGGGCGTCTCCATCTCAACCTCTTGATCTCTTGCATCGCCATCAGTGGAAGTAGAGTCTGAGGTATCGAGTTCCTCCATAGGTGGXXXXXXXXXXGGGCGGATTGTTGTGGTGCATGTGGTGACGATGATGGTGGAGCGGAGGACGATGGAGCTTCTAAAGACGGGTCCTTATTCCGGCTCATGGGTGGCACTTG
*
>Marker8548	A03	89.863
TCTTTATCCTTCTTCAGTTGGACGATCTCGGTCTTCAGAGACACTACCGCAGAACAGGCGAAAGACGCCATCAACTCAGTATCAATGGTCTGCTTTCGAGXXXXXXXXXXTTTCCCAATCTCTGCCTGGGAATGGCAAAACTTGACATTAGAAGGGGCACTTGAGATAGAATCAGCTTCGAATTTCGCACAATTGTAGCAAAGCAGAGAA
TCTTTATCCTTCTTCAGTTGGACGATCTCGGTCTTCAGAGACACTACCGCAGAACAGGCGAAAGACGCCATCAACTCAGTATCAATGGTCTGCTTTCGAGXXXXXXXXXXTTTCCCAATCTCTGCCTGGGAATGGCAAAACTTGACATTAGAAGGGGCACTTGAGATAGCATCAGCTTCGAATTTCGCACAATTGTAGCAAAGCAGAGAA
*
>Marker7385	A03	90.238
ACCGAGAAGTGGTGCGTCTCCAGGGTGATTTGGAGACTTCCCAGGATGATTATACTGAGCTCCAAGGTCACCTTGTGGGCAGCGTGACTGCGGCTTATGAXXXXXXXXXXGATGCTGTGCCTCTCCAAACTCATCCTCCTTCGCCCCATGTTGATGCAGCAACTAGGAAACCTCTAGATCCTCTTTAGTTATTCCTGATATGTTTGTGTA
ACCGAGAAGTGGTGCGTCTCCAGGGTGATTTGGAGACTTCCCGGGATGATTATACTGAGCTCCAAGGTCACCTTGTGGGCAGCGTGACTGCGGCTTATGAXXXXXXXXXXGATGCTGTGCCTCTCCAAACTCATCCTCCTTCGCCCCATGTTGATGCAGCAACTAGGAAACCTCTAGATCCTCTTTAGTTATTCCTGATATGTTTGTGTA
*
>Marker8016	A03	90.425
GCTCGACCACATCCAGACTTTCCCAAGAATACCTGGTCACTACCACATTCTTTTACCAGCACAAAGGGAAGGTAGGTTCATTGTTTTCATCCAAAAAGAAXXXXXXXXXXAGGGCTTGGGAAGGTCGGATATCTAGTTCTTGACACAACAATTGGAAGATTTTTATGAAACCCCATGAGTTCAGATGGAGCTGAGAAGGAGCTACATTGC
GCTCGACCACATCCAGACTTTCCCAAGAATACCTGGTCACTACCACATTCTTTTACCAGCACAAAGGGAAGGTAGGTTCATTGTTTTCATCCAAAAAGAAXXXXXXXXXXAGGGCTTGGGAAGGTCGGATATCTAGTTCCTGACACAACAATTGGAAGATTTTTATGAAACCCCATGAGTTCAGATGGAGCTGAGAAGGAGCTACATTGC
*
>Marker8901	A03	90.612
CCAATGGATTCTAGCTTATACCACGAAGATTCTGATTAAGGAATCCAAGAGATACACATTCAAGCCTAGTTTGCATGTAGAACGGAAGTGGTTGTCAGGCXXXXXXXXXXATAATTGCATTAATACTCGAGGTACAACAGAGCTCCACATCTTAATCTATGGTGTGTAGAAACTCCACCGTTGAAAATACATAAGAACAAGGTCTAGGCA
CCAATGGATTCTAGCTTATACCACGAAGATTCTGATTAAGGAATCCAAGAGATACACATTCAAGCCTAGTTTGCATGTAGAACGGAAGTGGTTGTCAGGCXXXXXXXXXXATAATTGCATTAATACTCGAGGTACAACAGAGCTCCACACCTTAATCTATGGTGTGTAGAAACTCCACCGTTGAAAATACATAAGAACAAGGTCTAGGCA
*
>Marker7132	A03	90.874
TTTTCTTGGCAGTTATAGATTTGTCTTGCTTCACTAGCACTTCATCAATAATCTTTTCAACCCCAACCTCATCACACAGCCTCTGTATGATGCTGGGGAAXXXXXXXXXXTGGTCACCTCTGAAGTGTTGTATGTGGGAATTAGGGACCTTCTCACAAATTCTAGCCACCCTCTATCTTGGGGGCTCAAATCCCTTATTCTCAGCTGGTT
TTTTCTTGGCAGTTATAGATTTGTCTTGCTTCACTAGCACTTCATCAATAATCTTTTCAACCCCAACCTCATCACACAGCCTCTGTATGATGCTGGGGAAXXXXXXXXXXTGGTCACCTCTGAAGTGTTGGATGTGGGAATTAGGGACCTTCTCACAAATTCTAGCCACCCTCTATCTTGGGGGCTCAAATCCCTTATTCTCAGCTGGTT
*
>Marker7820	A03	91.137
TGGTAGTAGCTTCTAACAGCGATGGCAGCAATGAGCACAGCGGCGGTGCGTAGACCGGCGACGACTCCGATCCCCAACAGTGGCAGCGGCGGACCAATTGXXXXXXXXXXTTTGCCTCTCCTTCCGTTCTTCCTCGCGGCTTTCTCTCTCTCGCCTCAGACCTGACTTGCGATGGTGGCTCGTGATGGATCGAGGCGACAGCTCAAGGCA
TGGTAGTAGCTTCTAACAGCGATGGCAGCAATGAGCACAGCGGCGGTGCGTAGACCGGCGACGACTCCGATCCCCAACAGTGGCAGCGGCGGACCAATCGXXXXXXXXXXTTTGCCTCTCCTTCCGTTCTTCCTCGCGGCTTTCTCTCTCTCGCCTCAGACCTGACTTGCGATGGTGGCTCGTGATGGATCGAGGCGACAGCTCAAGGCA
*
>Marker8077	A03	91.399
ATTTAAAATCTCCAAATCAGGCTGAAGCCCAGGAGGGACCACCTCGGCAGAAGGGGCTACAGTAGCTAAAGCTGTAGAAACCTTAGCTGGCGGCACAAGGXXXXXXXXXXCCATCATCATCATCTGGGACAGGCACAATCTTGCCATCCTCCACTATGTTGTCCATTCTGAATGAAGGGAGGTCGACGTCAGGAGCGAGAACCCAAACCT
ATTTAGAATCTCCAAATCAGGCTGAAGCCCAGGAGGGACCACCTCGGCAGAAGGGGCTACAGTAGCTAAAGCTGTAGAAACCTTAGCTGGCGGCACAAGGXXXXXXXXXXCCATCATCATCATCTGGGACAGGCACAATCTTGCCATCCTCCACTATGTTGTCCATTCTGAATGAAGGGAGGTCGACGTCAGGAGCGAGAACCCAAACCT
*
>Marker8563	A03	91.661
TGCGACCACATCATTGAGTTCTACAAAGCCTAATTCTTAATTAGATATGAAAATTACTTCTCATTTTCAGTTTCCTTCTCCCAAATTTCGAAACTCAATTXXXXXXXXXXAGCTTGAGATCGATATTGGAAGCTAGGTTCATTGTGAGGGGATGTGTTGATAAGATTGTGGTGTGGAAATGATTGAGGTGTTTCGGGTTTATCAGAGAAT
TGCGACCACATCATTGAGTTCTACAAAGCCTAATTCTTAATTAGATATGAAAATTACTTCTCATTTTCAGTTTCCTTCTCCCAAATTTCGAAACTCAATTXXXXXXXXXXAGCTTGAGATCGATATTGGAAGCTAGGTTCATTGTGAGGGGATGTGTTGATAAGCTTGTGGTGTGGAAATGATTGAGGTGTTTCGGGTTTATCAGAGAAT
*
>Marker7830	A03	91.923
CTTTTTTGTTACAAAATCCTTTTGTTTTAAAATTTTGATTTTTTGTTACAAATATTGCTTTTTCTTGTAGTGTGTGGAGTAAGATTGTGAAGATGGAAGCXXXXXXXXXXGCATGAAGGAAATTGATACTGTATTTATGAAATTGATATTGGTGTTAGATAATGATTATGTGTTTATAAGTTATATTGATTTGATAAAATATTGGGTTGA
CTTTTTTGTTACAAAATCCTTTTGTTTTAAAATTTTGATTTTTTGTTACAAATATTGCTTTTTCTTGTAGTGTGTGGAGTAAGATTGTGAAGATGGAAGCXXXXXXXXXXGCATGAAGGAAATTGATACTGTATTTATGAAATTGATATTGGTGTTAGATAATGATTATGTGTTTATAAGTTATATTGATTTGATAAAATATTGGGCTGA
*
>Marker6798	A03	92.185
AAGTCAGTTTGGTAAGCTTTAATATTGCCTCAAATCTTCTTTTTTATTAAGTTGCTTCTACCGTGAGTTGTTGATGAGGTTGTATGATTATACAGTCACCXXXXXXXXXXTCTAATATCACTCAATATCTGTCCCGCGTTAATTCTAAATTATGTCAGATATGTGGTTGTTGTCGTGATCCCTGCGGTTACTTGTGAATTTCTGCGGTTG
AAGTCAGTTTGGTAAGCTTTAATCTTGCCTCAAATCTTCTTTTTTATTAAGTTGCTTCTACCGTGAGTTGTTGATGAGGTTGTATGATTATACAGTCACCXXXXXXXXXXTCTAATATCACTCAATATCTGTCCCGCGTTAATTCTAAATTATGTCAGATATGTGGTTGTTGTCGTGATCCCTGCGGTTACTTGTGAATTTCTGCGGTTG
*
>Marker8064	A03	92.448
GCCGTTTGAGCAACAAGGCGTGGCATGCCAGTGAATAAGGAGACAATGCAAAAGCTGGGCATGCCACTTGGTATCAAAGGCGTGGCACGTCAGCTCACGAXXXXXXXXXXGGGCATGCCACTTGGTATCAAAGGCGTGGCACGTCAGCTCACGAAGTCCCACTAAGGCGTGCCACTTGAGCAACAAGGCGTGGCACGCCAGCACCTAAGG
GCCGTTTGAGCAACAAGGCGTGGCATGCCAGTGAATAAGGAGACAATGCAAAAGCTGGGCATGCCACTTGGTATCAAAGGCGTGGCACGCCAGCTCACGAXXXXXXXXXXGGGCATGCCACTTGGTATCAAAGGCGTGGCACGCCAGCTCACGAAGTCCCACTAAGGCGTGCCACTTGAGCAACAAGGCGTGGCACGCCAGCACCTAAGG
[truncated: 26,733 more rows]

## Sheet: SD16c_Marker genotype
Supplementary Data Set 16c Genotype of markers.
MarkerID	Type	aa	ab	ac	ad	ae	af	ag	ah	ai	aj	ak	al	am	an	ao	ap	aq	ar	as	at	au	av	aw	ax	ay	az	ba	bb	bc	bd	be	bf	bg	bh	bi	bj	bk	bl	bm	bn	bo	bp	bq	br	bs	bt	bu	bv
Marker32	aaxbb	aa	aa	bb	aa	bb	aa	aa	bb	aa	ab	bb	bb	aa	aa	aa	aa	bb	aa	bb	aa	bb	bb	aa	aa	bb	bb	aa	bb	bb	aa	bb	bb	bb	aa	aa	bb	aa	aa	bb	bb	aa	bb	aa	bb	aa	aa	aa	bb
Marker40	aaxbb	aa	aa	bb	aa	bb	aa	aa	bb	aa	aa	aa	bb	aa	aa	aa	aa	bb	aa	bb	aa	bb	bb	aa	aa	bb	bb	aa	bb	bb	aa	bb	bb	aa	aa	aa	bb	aa	aa	bb	bb	aa	bb	aa	bb	aa	aa	aa	bb
Marker53	aaxbb	aa	bb	bb	aa	bb	aa	aa	bb	aa	aa	aa	bb	aa	aa	aa	aa	bb	aa	bb	bb	bb	bb	aa	aa	bb	bb	aa	bb	bb	aa	aa	bb	aa	aa	aa	bb	aa	aa	bb	bb	aa	bb	aa	bb	aa	aa	aa	bb
Marker62	aaxbb	aa	bb	bb	aa	bb	aa	aa	bb	aa	aa	bb	bb	aa	aa	aa	aa	bb	aa	bb	bb	bb	bb	aa	aa	bb	bb	aa	bb	bb	aa	aa	bb	bb	aa	aa	bb	aa	aa	bb	bb	bb	bb	aa	bb	aa	aa	aa	bb
Marker63	aaxbb	aa	bb	bb	aa	bb	aa	aa	bb	aa	aa	bb	bb	aa	aa	aa	aa	bb	aa	bb	bb	bb	bb	aa	aa	bb	bb	aa	bb	bb	aa	aa	bb	bb	aa	aa	bb	aa	aa	bb	bb	bb	bb	aa	bb	aa	aa	aa	bb
Marker89	aaxbb	aa	bb	bb	aa	aa	aa	aa	bb	aa	aa	bb	bb	aa	aa	aa	aa	bb	aa	bb	aa	bb	bb	aa	aa	bb	bb	aa	bb	bb	aa	aa	bb	aa	aa	aa	bb	aa	aa	bb	bb	bb	bb	aa	bb	aa	aa	aa	aa
Marker873	aaxbb	aa	aa	aa	aa	bb	aa	aa	aa	aa	aa	aa	bb	aa	aa	aa	aa	--	--	bb	aa	bb	bb	aa	aa	bb	aa	aa	--	bb	aa	aa	--	bb	aa	aa	--	aa	aa	bb	--	bb	aa	aa	bb	--	aa	aa	bb
Marker798	aaxbb	aa	bb	aa	aa	--	aa	aa	aa	aa	aa	--	bb	aa	aa	aa	aa	aa	aa	bb	aa	bb	bb	aa	aa	--	--	--	aa	aa	--	aa	--	--	aa	aa	aa	aa	aa	bb	--	bb	aa	aa	bb	--	aa	aa	--
Marker881	aaxbb	aa	--	aa	aa	aa	aa	aa	aa	aa	aa	--	bb	aa	aa	aa	aa	aa	aa	--	aa	bb	bb	aa	aa	bb	aa	aa	aa	aa	aa	aa	aa	aa	aa	aa	aa	aa	aa	aa	aa	bb	--	aa	bb	aa	aa	aa	aa
Marker1217	aaxbb	aa	bb	aa	aa	bb	aa	bb	aa	aa	aa	aa	bb	aa	aa	aa	aa	aa	bb	aa	aa	bb	bb	aa	aa	bb	aa	bb	aa	aa	aa	aa	aa	aa	aa	aa	aa	aa	aa	aa	aa	bb	aa	aa	bb	aa	aa	aa	aa
Marker217	aaxbb	aa	bb	aa	aa	aa	bb	bb	aa	aa	aa	aa	bb	aa	aa	aa	aa	aa	bb	bb	bb	bb	bb	aa	aa	bb	aa	bb	aa	aa	aa	aa	aa	bb	aa	aa	--	aa	aa	aa	aa	bb	aa	aa	bb	aa	aa	aa	aa
Marker162	aaxbb	aa	bb	aa	aa	aa	bb	aa	aa	aa	aa	aa	bb	aa	aa	aa	aa	aa	aa	bb	bb	bb	bb	aa	aa	bb	bb	bb	aa	bb	bb	aa	aa	bb	aa	aa	bb	aa	aa	bb	aa	bb	aa	aa	bb	aa	aa	aa	bb
Marker134	aaxbb	aa	bb	aa	bb	--	bb	aa	aa	aa	--	--	bb	aa	aa	aa	aa	aa	bb	bb	--	bb	bb	aa	aa	bb	bb	bb	aa	--	aa	aa	aa	aa	aa	aa	bb	aa	aa	bb	aa	bb	aa	aa	--	bb	--	aa	--
Marker2450	aaxbb	aa	bb	aa	aa	aa	bb	bb	bb	aa	aa	aa	--	aa	aa	aa	aa	aa	bb	bb	aa	bb	bb	aa	aa	bb	bb	bb	bb	aa	bb	aa	aa	aa	aa	aa	bb	aa	aa	aa	aa	bb	aa	aa	--	bb	aa	aa	aa
Marker2422	aaxbb	aa	bb	aa	aa	aa	bb	bb	bb	aa	aa	aa	bb	aa	aa	aa	aa	aa	bb	bb	aa	bb	bb	aa	aa	bb	bb	bb	bb	bb	bb	aa	aa	aa	aa	aa	bb	aa	aa	aa	aa	bb	aa	aa	bb	bb	bb	aa	aa
Marker2195	aaxbb	aa	bb	aa	aa	aa	bb	bb	bb	aa	aa	aa	bb	aa	aa	aa	aa	aa	bb	bb	aa	bb	bb	aa	aa	bb	bb	bb	aa	aa	bb	aa	aa	aa	aa	aa	bb	aa	aa	aa	aa	bb	aa	aa	bb	bb	aa	aa	bb
Marker2236	aaxbb	aa	bb	aa	--	aa	aa	bb	bb	aa	aa	--	bb	aa	aa	aa	aa	aa	bb	bb	aa	bb	--	aa	aa	bb	bb	bb	aa	bb	bb	aa	aa	bb	aa	aa	bb	aa	aa	aa	aa	bb	aa	aa	bb	bb	bb	aa	aa
Marker1927	aaxbb	aa	bb	aa	aa	aa	aa	bb	bb	aa	aa	bb	bb	aa	aa	aa	aa	aa	bb	bb	aa	bb	aa	aa	aa	bb	bb	bb	bb	bb	bb	aa	aa	bb	aa	aa	bb	aa	aa	aa	aa	bb	aa	aa	bb	bb	bb	aa	aa
Marker1940	aaxbb	aa	bb	aa	aa	aa	aa	bb	bb	aa	aa	bb	bb	aa	aa	aa	aa	aa	bb	bb	aa	bb	aa	aa	aa	bb	bb	bb	bb	bb	bb	aa	aa	bb	aa	aa	bb	aa	aa	aa	aa	bb	aa	aa	bb	bb	bb	aa	aa
Marker1410	aaxbb	aa	bb	aa	aa	aa	aa	bb	bb	aa	aa	bb	bb	aa	aa	aa	aa	aa	bb	bb	aa	bb	aa	aa	aa	bb	bb	bb	bb	bb	bb	aa	aa	--	aa	aa	bb	aa	aa	aa	aa	bb	aa	aa	bb	bb	--	aa	aa
Marker1420	aaxbb	aa	bb	aa	aa	aa	aa	bb	bb	aa	aa	bb	bb	aa	aa	aa	aa	aa	bb	bb	aa	bb	aa	aa	aa	bb	bb	bb	bb	bb	bb	aa	aa	aa	aa	aa	bb	aa	aa	aa	aa	bb	aa	aa	bb	bb	bb	aa	aa
Marker1009	aaxbb	aa	bb	aa	aa	aa	aa	bb	bb	aa	aa	bb	bb	aa	aa	aa	aa	aa	bb	bb	aa	bb	aa	aa	aa	bb	bb	bb	bb	bb	bb	aa	aa	bb	aa	aa	bb	aa	aa	aa	aa	bb	aa	aa	bb	bb	bb	aa	aa
Marker1008	aaxbb	aa	bb	aa	aa	aa	aa	bb	bb	aa	aa	bb	bb	aa	aa	aa	aa	aa	bb	bb	aa	bb	aa	aa	aa	bb	bb	bb	bb	bb	bb	aa	aa	bb	aa	aa	bb	aa	aa	aa	aa	bb	aa	aa	bb	bb	bb	aa	aa
Marker296	aaxbb	aa	bb	aa	aa	aa	aa	bb	bb	aa	aa	bb	bb	aa	aa	aa	aa	aa	bb	bb	aa	bb	aa	aa	aa	bb	bb	bb	bb	bb	bb	aa	aa	aa	aa	aa	bb	aa	aa	aa	aa	bb	aa	aa	bb	bb	aa	aa	aa
Marker360	aaxbb	aa	bb	aa	aa	aa	aa	bb	bb	aa	aa	bb	bb	aa	aa	aa	aa	aa	bb	bb	aa	bb	aa	aa	aa	bb	bb	bb	bb	bb	bb	aa	aa	aa	aa	aa	bb	aa	aa	aa	aa	bb	aa	aa	bb	bb	aa	aa	aa
Marker685	aaxbb	aa	bb	aa	aa	aa	aa	bb	bb	aa	aa	aa	bb	aa	aa	aa	aa	aa	bb	bb	aa	bb	aa	aa	aa	bb	bb	bb	bb	bb	bb	aa	aa	aa	aa	aa	bb	aa	aa	aa	aa	bb	aa	aa	bb	bb	aa	aa	aa
Marker448	aaxbb	aa	bb	aa	aa	aa	aa	bb	bb	aa	aa	aa	bb	aa	aa	aa	aa	aa	bb	bb	aa	bb	aa	aa	aa	bb	bb	bb	bb	bb	bb	aa	aa	aa	aa	aa	bb	aa	aa	aa	aa	bb	aa	aa	bb	bb	aa	aa	aa
Marker678	aaxbb	aa	bb	aa	aa	aa	aa	bb	bb	aa	aa	aa	bb	aa	aa	aa	aa	aa	bb	bb	aa	bb	aa	aa	aa	bb	bb	bb	bb	bb	bb	aa	aa	aa	aa	aa	bb	aa	aa	aa	aa	bb	aa	aa	bb	bb	aa	aa	aa
Marker985	aaxbb	aa	bb	aa	aa	aa	aa	bb	bb	aa	aa	aa	bb	aa	aa	aa	aa	aa	bb	bb	aa	bb	aa	aa	aa	bb	bb	bb	bb	bb	bb	aa	aa	aa	aa	aa	bb	aa	aa	aa	aa	bb	aa	aa	bb	bb	aa	aa	aa
Marker990	aaxbb	aa	bb	aa	aa	aa	aa	bb	bb	aa	aa	--	bb	aa	aa	aa	aa	aa	bb	bb	aa	bb	aa	aa	aa	bb	bb	bb	bb	bb	bb	aa	aa	aa	aa	aa	bb	aa	aa	aa	aa	bb	aa	aa	bb	bb	--	aa	aa
Marker1015	aaxbb	aa	bb	aa	aa	aa	aa	bb	bb	aa	aa	aa	bb	aa	aa	aa	aa	aa	bb	bb	aa	bb	aa	aa	aa	bb	bb	bb	bb	bb	bb	aa	aa	aa	aa	aa	bb	aa	aa	aa	aa	bb	aa	aa	bb	bb	bb	aa	aa
Marker1359	aaxbb	aa	bb	aa	aa	aa	aa	bb	bb	aa	aa	aa	bb	aa	aa	aa	aa	aa	bb	bb	aa	bb	aa	aa	aa	bb	bb	bb	bb	bb	bb	aa	aa	aa	aa	aa	bb	aa	aa	aa	aa	bb	aa	aa	bb	bb	--	aa	aa
Marker1560	aaxbb	aa	bb	aa	aa	aa	aa	bb	bb	aa	aa	aa	bb	aa	aa	aa	aa	aa	bb	bb	aa	bb	aa	aa	aa	bb	bb	bb	bb	bb	bb	aa	aa	aa	aa	aa	bb	aa	aa	aa	aa	bb	aa	aa	bb	bb	bb	aa	aa
Marker2421	aaxbb	aa	bb	aa	aa	aa	aa	bb	bb	aa	aa	aa	bb	aa	aa	aa	aa	aa	bb	bb	aa	bb	aa	aa	aa	bb	bb	bb	bb	bb	bb	aa	aa	aa	aa	aa	bb	aa	aa	aa	aa	bb	aa	aa	bb	bb	bb	aa	aa
Marker2013	aaxbb	aa	bb	aa	aa	aa	aa	bb	bb	aa	aa	aa	bb	aa	aa	aa	aa	aa	bb	bb	aa	bb	aa	aa	aa	bb	bb	bb	bb	bb	bb	aa	aa	aa	aa	aa	bb	aa	aa	aa	aa	bb	aa	aa	bb	bb	bb	aa	aa
Marker1573	aaxbb	aa	bb	aa	aa	aa	aa	bb	bb	aa	aa	aa	bb	aa	aa	aa	aa	aa	bb	bb	aa	bb	aa	aa	aa	bb	bb	bb	bb	bb	bb	aa	aa	aa	aa	aa	bb	aa	aa	aa	aa	bb	aa	aa	bb	bb	bb	aa	aa
Marker1890	aaxbb	aa	bb	aa	aa	aa	aa	bb	bb	aa	aa	aa	bb	aa	aa	aa	aa	aa	bb	bb	aa	bb	aa	aa	aa	bb	bb	bb	bb	bb	bb	aa	aa	aa	aa	aa	bb	aa	aa	aa	aa	bb	aa	aa	bb	bb	bb	aa	aa
Marker1885	aaxbb	aa	bb	aa	aa	aa	aa	bb	bb	aa	aa	aa	bb	aa	aa	aa	aa	aa	bb	bb	aa	bb	aa	aa	aa	bb	bb	bb	bb	bb	bb	aa	aa	aa	aa	aa	bb	aa	aa	aa	aa	bb	aa	aa	bb	bb	bb	aa	aa
Marker2137	aaxbb	aa	bb	aa	aa	aa	aa	bb	bb	aa	aa	aa	bb	aa	aa	aa	aa	aa	bb	bb	aa	bb	aa	aa	aa	bb	bb	bb	bb	bb	bb	aa	aa	aa	aa	aa	bb	aa	aa	aa	aa	bb	aa	aa	bb	bb	bb	aa	aa
Marker2337	aaxbb	aa	bb	aa	aa	aa	aa	bb	bb	aa	aa	aa	bb	aa	aa	aa	aa	aa	bb	bb	aa	bb	aa	aa	aa	bb	bb	bb	bb	bb	bb	aa	aa	aa	aa	aa	bb	aa	aa	aa	aa	bb	aa	aa	bb	bb	bb	aa	aa
Marker1841	aaxbb	aa	bb	aa	aa	aa	aa	bb	bb	aa	aa	aa	bb	aa	aa	aa	aa	aa	bb	bb	aa	bb	aa	aa	aa	bb	bb	bb	bb	bb	bb	aa	aa	aa	aa	aa	bb	aa	aa	aa	aa	bb	aa	aa	bb	bb	bb	aa	aa
Marker1493	aaxbb	aa	bb	aa	aa	aa	aa	bb	bb	aa	aa	aa	bb	aa	aa	aa	aa	aa	bb	bb	aa	bb	aa	aa	aa	bb	bb	bb	bb	bb	bb	aa	aa	aa	aa	aa	bb	aa	aa	aa	aa	bb	aa	aa	bb	bb	bb	aa	aa
Marker2173	aaxbb	aa	bb	aa	aa	aa	aa	bb	bb	aa	aa	aa	bb	aa	aa	aa	aa	aa	bb	bb	aa	bb	aa	aa	aa	bb	bb	bb	bb	bb	bb	aa	aa	aa	aa	aa	bb	aa	aa	aa	aa	bb	aa	aa	bb	bb	bb	aa	aa
Marker2243	aaxbb	aa	bb	aa	aa	aa	aa	bb	bb	aa	aa	aa	bb	aa	aa	aa	aa	aa	bb	bb	aa	bb	aa	aa	aa	bb	bb	bb	bb	bb	bb	aa	aa	aa	aa	aa	bb	aa	aa	aa	aa	bb	aa	aa	bb	bb	bb	aa	aa
Marker1893	aaxbb	aa	bb	aa	aa	aa	aa	bb	bb	aa	aa	aa	bb	aa	aa	aa	aa	aa	bb	bb	aa	bb	aa	aa	aa	bb	bb	bb	bb	bb	bb	aa	aa	aa	aa	aa	bb	aa	aa	aa	aa	bb	aa	aa	bb	bb	bb	aa	aa
Marker1494	aaxbb	aa	bb	aa	aa	aa	aa	bb	bb	aa	aa	aa	bb	aa	aa	aa	aa	aa	bb	bb	aa	bb	aa	aa	aa	bb	bb	bb	bb	bb	bb	aa	aa	aa	aa	aa	bb	aa	aa	aa	aa	bb	aa	aa	bb	bb	bb	aa	aa
Marker1554	aaxbb	aa	bb	aa	aa	aa	aa	bb	bb	aa	aa	aa	bb	aa	aa	aa	aa	aa	bb	bb	aa	bb	aa	aa	aa	bb	bb	bb	bb	bb	bb	aa	aa	aa	aa	aa	bb	aa	aa	aa	aa	bb	aa	aa	bb	bb	bb	aa	aa
Marker1872	aaxbb	aa	bb	aa	aa	aa	aa	bb	bb	aa	aa	aa	bb	aa	aa	aa	aa	aa	bb	bb	aa	bb	aa	aa	aa	bb	bb	bb	bb	bb	bb	aa	aa	aa	aa	aa	bb	aa	aa	aa	aa	bb	aa	aa	bb	bb	bb	aa	aa
Marker2294	aaxbb	aa	bb	aa	aa	aa	aa	bb	bb	aa	aa	aa	bb	aa	aa	aa	aa	aa	bb	bb	aa	bb	aa	aa	aa	bb	bb	bb	bb	bb	bb	aa	aa	aa	aa	aa	bb	aa	aa	aa	aa	bb	aa	aa	bb	bb	bb	aa	aa
Marker1627	aaxbb	aa	bb	aa	aa	aa	aa	bb	bb	aa	aa	aa	bb	aa	aa	aa	aa	aa	bb	bb	aa	bb	aa	aa	aa	bb	bb	bb	bb	bb	bb	aa	aa	aa	aa	aa	bb	aa	aa	aa	aa	bb	aa	aa	bb	bb	bb	aa	aa
Marker2428	aaxbb	aa	bb	aa	aa	aa	aa	bb	bb	aa	aa	aa	bb	aa	aa	aa	aa	aa	bb	bb	aa	bb	aa	aa	aa	bb	bb	bb	bb	bb	bb	aa	aa	aa	aa	aa	bb	aa	aa	aa	aa	bb	aa	aa	bb	bb	bb	aa	aa
Marker1643	aaxbb	aa	bb	aa	aa	aa	aa	bb	bb	aa	aa	aa	bb	aa	aa	aa	aa	aa	bb	bb	aa	bb	aa	aa	aa	bb	bb	bb	bb	bb	bb	aa	aa	aa	aa	aa	bb	aa	aa	aa	aa	bb	aa	aa	bb	bb	bb	aa	aa
Marker2326	aaxbb	aa	bb	aa	aa	aa	aa	bb	bb	aa	aa	aa	bb	aa	aa	aa	aa	aa	bb	bb	aa	bb	aa	aa	aa	bb	bb	bb	bb	bb	bb	aa	aa	aa	aa	aa	bb	aa	aa	aa	aa	bb	aa	aa	bb	bb	bb	aa	aa
Marker2084	aaxbb	aa	bb	aa	aa	aa	aa	bb	bb	aa	aa	aa	bb	aa	aa	aa	aa	aa	bb	bb	aa	bb	aa	aa	aa	bb	bb	bb	bb	bb	bb	aa	aa	aa	aa	aa	bb	aa	aa	aa	aa	bb	aa	aa	bb	bb	bb	aa	aa
Marker2365	aaxbb	aa	bb	aa	aa	aa	aa	bb	bb	aa	aa	aa	bb	aa	aa	aa	aa	aa	bb	bb	aa	bb	aa	aa	aa	bb	bb	bb	bb	bb	bb	aa	aa	aa	aa	aa	bb	aa	aa	aa	aa	bb	aa	aa	bb	bb	bb	aa	aa
Marker1559	aaxbb	aa	bb	aa	aa	aa	aa	bb	bb	aa	aa	aa	bb	aa	aa	aa	aa	aa	bb	bb	aa	bb	aa	aa	aa	bb	bb	bb	bb	bb	bb	aa	aa	aa	aa	aa	bb	aa	aa	aa	aa	bb	aa	aa	bb	bb	bb	aa	aa
Marker1833	aaxbb	aa	bb	aa	aa	aa	aa	bb	bb	aa	aa	aa	bb	aa	aa	aa	aa	aa	bb	bb	aa	bb	aa	aa	aa	bb	bb	bb	bb	bb	bb	aa	aa	aa	aa	aa	bb	aa	aa	aa	aa	bb	aa	aa	bb	bb	bb	aa	aa
Marker1740	aaxbb	aa	bb	aa	aa	aa	aa	bb	bb	aa	aa	aa	bb	aa	aa	aa	aa	aa	bb	bb	aa	bb	aa	aa	aa	bb	bb	bb	bb	bb	bb	aa	aa	aa	aa	aa	bb	aa	aa	aa	aa	bb	aa	aa	bb	bb	bb	aa	aa
Marker1741	aaxbb	aa	bb	aa	aa	aa	aa	bb	bb	aa	aa	aa	bb	aa	aa	aa	aa	aa	bb	bb	aa	bb	aa	aa	aa	bb	bb	bb	bb	bb	bb	aa	aa	aa	aa	aa	bb	aa	aa	aa	aa	bb	aa	aa	bb	bb	bb	aa	aa
Marker2330	aaxbb	aa	bb	aa	aa	aa	aa	bb	bb	aa	aa	aa	bb	aa	aa	aa	aa	aa	bb	bb	aa	bb	aa	aa	aa	bb	bb	bb	bb	bb	bb	aa	aa	aa	aa	aa	bb	aa	aa	aa	aa	bb	aa	aa	bb	bb	bb	aa	aa
Marker1878	aaxbb	aa	bb	aa	aa	aa	aa	bb	bb	aa	aa	aa	bb	aa	aa	aa	aa	aa	bb	bb	aa	bb	aa	aa	aa	bb	bb	bb	bb	bb	bb	aa	aa	aa	aa	aa	bb	aa	aa	aa	aa	bb	aa	aa	bb	bb	bb	aa	aa
Marker2523	aaxbb	aa	bb	aa	aa	aa	aa	bb	bb	aa	aa	aa	bb	aa	aa	aa	aa	aa	bb	bb	aa	bb	aa	aa	aa	bb	bb	bb	bb	bb	bb	aa	aa	aa	aa	aa	bb	aa	aa	aa	aa	bb	aa	aa	bb	bb	aa	aa	aa
Marker1765	aaxbb	aa	bb	aa	aa	aa	aa	bb	bb	aa	aa	aa	bb	aa	aa	aa	aa	aa	bb	bb	aa	bb	aa	aa	aa	bb	bb	bb	bb	bb	bb	aa	aa	aa	aa	aa	bb	aa	aa	aa	aa	bb	aa	aa	bb	bb	aa	aa	aa
Marker2036	aaxbb	aa	bb	aa	aa	aa	aa	bb	bb	aa	aa	aa	bb	aa	aa	aa	aa	aa	bb	bb	aa	bb	aa	aa	aa	bb	bb	bb	bb	bb	bb	aa	aa	aa	aa	aa	bb	aa	aa	aa	aa	bb	aa	aa	bb	bb	aa	aa	aa
Marker2016	aaxbb	aa	bb	aa	aa	aa	aa	bb	bb	aa	aa	aa	bb	aa	aa	aa	aa	aa	bb	bb	aa	bb	aa	aa	aa	bb	bb	bb	bb	bb	bb	aa	aa	aa	aa	aa	bb	aa	aa	aa	aa	bb	aa	aa	bb	bb	aa	aa	aa
Marker1790	aaxbb	aa	bb	aa	aa	aa	aa	bb	bb	aa	aa	aa	bb	aa	aa	aa	aa	aa	bb	bb	aa	bb	aa	aa	aa	bb	bb	bb	bb	bb	bb	aa	aa	aa	aa	aa	bb	aa	aa	aa	aa	bb	aa	aa	bb	bb	aa	aa	aa
Marker2524	aaxbb	aa	bb	aa	aa	aa	aa	bb	bb	aa	aa	aa	bb	aa	aa	aa	aa	aa	bb	bb	aa	bb	aa	aa	aa	bb	bb	bb	bb	bb	bb	aa	aa	aa	aa	aa	bb	aa	aa	aa	aa	bb	aa	aa	bb	bb	aa	aa	aa
Marker2550	aaxbb	aa	bb	aa	aa	aa	aa	bb	bb	aa	aa	aa	bb	aa	aa	aa	aa	aa	bb	bb	aa	bb	aa	aa	aa	bb	bb	bb	bb	bb	bb	aa	aa	aa	aa	aa	bb	aa	aa	aa	aa	bb	aa	aa	bb	bb	aa	aa	aa
Marker2572	aaxbb	aa	bb	aa	aa	bb	aa	bb	bb	aa	aa	aa	bb	aa	aa	aa	aa	aa	bb	bb	aa	bb	aa	aa	aa	bb	bb	bb	bb	bb	bb	aa	aa	aa	aa	aa	bb	aa	aa	aa	aa	bb	aa	aa	bb	bb	--	aa	aa
Marker2576	aaxbb	aa	bb	aa	aa	bb	aa	bb	bb	aa	aa	aa	bb	aa	aa	aa	aa	aa	bb	bb	aa	bb	aa	aa	aa	bb	bb	bb	bb	bb	bb	aa	aa	aa	aa	aa	bb	aa	aa	aa	aa	bb	aa	aa	bb	bb	aa	aa	aa
Marker2592	aaxbb	aa	bb	aa	aa	bb	aa	bb	bb	aa	aa	aa	bb	aa	aa	aa	aa	aa	bb	bb	aa	bb	aa	aa	aa	bb	bb	bb	bb	bb	bb	aa	aa	aa	aa	aa	bb	aa	aa	aa	aa	bb	aa	aa	bb	bb	aa	aa	aa
Marker2591	aaxbb	aa	bb	aa	aa	bb	aa	bb	bb	aa	aa	aa	bb	aa	aa	aa	aa	aa	bb	bb	aa	bb	aa	aa	aa	bb	bb	bb	bb	bb	bb	aa	aa	aa	aa	aa	bb	aa	aa	aa	aa	bb	aa	aa	bb	bb	aa	aa	aa
Marker2608	aaxbb	aa	bb	ab	aa	bb	aa	bb	bb	bb	aa	aa	bb	aa	aa	aa	aa	aa	bb	bb	aa	bb	aa	aa	aa	bb	bb	bb	bb	bb	bb	aa	aa	aa	aa	aa	bb	aa	aa	aa	aa	bb	aa	aa	bb	bb	aa	aa	aa
Marker2663	aaxbb	aa	bb	aa	aa	bb	aa	bb	bb	--	aa	aa	--	aa	aa	aa	aa	aa	bb	aa	aa	bb	aa	aa	aa	bb	bb	--	--	aa	bb	aa	aa	aa	aa	aa	bb	bb	aa	aa	aa	--	aa	aa	aa	bb	aa	aa	aa
Marker2661	aaxbb	aa	bb	ab	aa	bb	aa	bb	bb	bb	aa	aa	aa	aa	aa	aa	aa	aa	bb	aa	aa	bb	aa	aa	aa	bb	bb	bb	bb	aa	bb	aa	aa	aa	aa	aa	bb	bb	aa	aa	aa	aa	aa	aa	aa	bb	aa	aa	aa
Marker2680	aaxbb	aa	bb	ab	aa	bb	aa	bb	bb	bb	aa	aa	aa	aa	aa	aa	aa	aa	bb	aa	aa	bb	aa	aa	aa	bb	bb	aa	aa	aa	bb	aa	aa	aa	aa	aa	bb	bb	aa	aa	aa	aa	aa	aa	aa	bb	aa	aa	aa
Marker2667	aaxbb	aa	bb	ab	aa	bb	aa	bb	bb	bb	aa	aa	aa	aa	aa	aa	aa	aa	bb	aa	aa	bb	aa	aa	aa	bb	bb	aa	aa	aa	bb	aa	aa	aa	aa	aa	bb	bb	aa	aa	aa	aa	aa	aa	aa	bb	aa	aa	aa
Marker2679	aaxbb	aa	bb	ab	aa	bb	aa	bb	bb	bb	aa	aa	aa	aa	aa	aa	aa	aa	bb	aa	aa	bb	aa	aa	aa	bb	bb	aa	aa	aa	bb	aa	aa	aa	aa	aa	bb	bb	aa	aa	aa	aa	aa	aa	aa	bb	aa	aa	aa
Marker2702	aaxbb	aa	bb	ab	aa	bb	aa	bb	bb	bb	aa	aa	aa	aa	aa	aa	aa	aa	bb	aa	aa	bb	aa	aa	aa	bb	bb	aa	aa	aa	bb	aa	aa	aa	aa	aa	bb	bb	aa	aa	aa	aa	aa	aa	aa	bb	aa	bb	aa
Marker2705	aaxbb	aa	bb	ab	aa	bb	aa	bb	bb	bb	aa	aa	aa	aa	aa	aa	aa	aa	bb	aa	aa	bb	aa	aa	aa	bb	bb	aa	aa	aa	bb	aa	aa	aa	aa	aa	bb	bb	aa	aa	aa	aa	aa	aa	aa	bb	aa	bb	aa
Marker2717	aaxbb	aa	bb	ab	aa	bb	aa	bb	bb	bb	aa	aa	aa	aa	aa	aa	aa	aa	bb	aa	aa	bb	aa	aa	aa	bb	bb	aa	aa	aa	bb	aa	aa	aa	aa	aa	bb	bb	aa	aa	aa	aa	aa	aa	aa	bb	aa	bb	aa
Marker2718	aaxbb	aa	bb	ab	aa	bb	aa	bb	bb	bb	aa	aa	aa	aa	aa	aa	aa	aa	bb	aa	aa	bb	aa	aa	aa	bb	bb	aa	aa	aa	bb	aa	aa	aa	aa	aa	bb	bb	aa	aa	aa	aa	aa	aa	aa	bb	aa	bb	aa
Marker2719	aaxbb	aa	bb	ab	aa	bb	aa	bb	bb	bb	aa	aa	aa	aa	aa	aa	aa	aa	bb	aa	aa	bb	aa	aa	aa	bb	bb	aa	aa	aa	bb	aa	aa	aa	aa	aa	bb	bb	aa	aa	aa	aa	aa	aa	aa	bb	aa	bb	aa
Marker2724	aaxbb	aa	bb	ab	aa	bb	aa	bb	bb	bb	aa	aa	aa	aa	aa	aa	aa	aa	bb	aa	aa	bb	aa	aa	aa	bb	bb	aa	aa	bb	bb	aa	aa	aa	aa	aa	bb	bb	aa	aa	aa	aa	aa	aa	aa	bb	aa	bb	aa
Marker2735	aaxbb	aa	bb	bb	bb	bb	aa	bb	bb	bb	aa	aa	aa	aa	aa	aa	aa	aa	bb	aa	aa	bb	aa	aa	aa	bb	bb	aa	aa	bb	bb	--	--	aa	aa	aa	bb	bb	aa	aa	aa	aa	aa	aa	aa	bb	aa	--	--
Marker2741	aaxbb	aa	bb	bb	bb	bb	aa	bb	bb	bb	aa	aa	aa	aa	aa	aa	aa	aa	bb	aa	aa	bb	aa	aa	aa	bb	bb	aa	aa	bb	bb	bb	bb	aa	aa	aa	bb	bb	aa	aa	aa	aa	aa	aa	aa	bb	aa	bb	bb
Marker2738	aaxbb	aa	bb	bb	bb	bb	aa	bb	bb	bb	aa	aa	aa	aa	aa	aa	aa	aa	bb	aa	aa	bb	aa	aa	aa	bb	bb	aa	aa	--	bb	bb	--	aa	aa	aa	bb	bb	aa	aa	aa	aa	aa	aa	aa	bb	aa	bb	bb
Marker2752	aaxbb	aa	bb	bb	bb	bb	aa	bb	bb	bb	aa	aa	aa	aa	aa	aa	aa	aa	bb	aa	aa	bb	aa	aa	aa	bb	bb	aa	aa	bb	bb	bb	bb	aa	aa	aa	bb	bb	aa	aa	aa	aa	aa	aa	aa	bb	aa	aa	bb
Marker2753	aaxbb	aa	bb	bb	bb	bb	aa	bb	bb	bb	aa	aa	aa	aa	aa	aa	aa	aa	bb	aa	aa	bb	aa	aa	aa	bb	bb	aa	aa	bb	bb	bb	bb	aa	aa	aa	bb	bb	aa	aa	aa	aa	aa	aa	aa	bb	aa	aa	bb
Marker2757	aaxbb	aa	bb	bb	bb	bb	aa	bb	bb	bb	aa	aa	aa	aa	aa	aa	aa	aa	bb	aa	aa	bb	aa	aa	aa	bb	bb	aa	aa	bb	bb	bb	bb	aa	aa	aa	bb	bb	aa	aa	aa	aa	aa	aa	aa	bb	aa	aa	bb
Marker2754	aaxbb	aa	bb	bb	bb	bb	aa	bb	bb	bb	aa	aa	aa	aa	aa	aa	aa	aa	bb	aa	aa	bb	aa	aa	aa	bb	bb	aa	aa	bb	bb	bb	bb	aa	aa	aa	bb	bb	aa	aa	aa	aa	aa	aa	aa	bb	aa	aa	bb
Marker2756	aaxbb	aa	bb	bb	bb	bb	aa	bb	bb	bb	aa	aa	aa	aa	aa	aa	aa	aa	bb	aa	aa	bb	aa	aa	aa	bb	bb	aa	aa	bb	bb	bb	bb	aa	aa	aa	bb	bb	aa	aa	aa	aa	aa	aa	aa	bb	aa	aa	bb
Marker2774	aaxbb	aa	--	bb	bb	bb	aa	bb	bb	bb	aa	aa	aa	aa	aa	aa	aa	aa	bb	aa	aa	bb	aa	aa	bb	bb	bb	aa	aa	bb	bb	bb	bb	aa	bb	aa	bb	bb	aa	aa	aa	aa	--	aa	aa	bb	--	aa	bb
Marker2780	aaxbb	aa	aa	bb	bb	bb	aa	bb	bb	bb	aa	aa	aa	aa	aa	aa	aa	aa	bb	aa	aa	bb	aa	aa	bb	bb	bb	aa	aa	bb	bb	bb	bb	aa	bb	aa	bb	bb	aa	aa	aa	aa	aa	aa	aa	bb	bb	aa	bb
Marker2781	aaxbb	aa	aa	bb	bb	bb	aa	bb	bb	bb	aa	aa	aa	aa	aa	aa	aa	aa	bb	aa	aa	bb	aa	aa	bb	bb	bb	aa	aa	bb	bb	bb	bb	aa	bb	aa	bb	bb	aa	aa	aa	aa	aa	aa	aa	bb	bb	aa	bb
Marker2782	aaxbb	aa	aa	bb	bb	bb	aa	bb	bb	bb	aa	aa	aa	aa	aa	aa	aa	aa	bb	aa	aa	bb	aa	aa	bb	bb	bb	aa	aa	bb	bb	bb	bb	aa	bb	aa	bb	bb	aa	aa	aa	aa	aa	aa	aa	bb	bb	aa	bb
Marker2783	aaxbb	aa	aa	bb	bb	bb	aa	bb	bb	bb	aa	aa	aa	aa	aa	aa	aa	aa	bb	aa	aa	bb	aa	bb	bb	bb	bb	aa	aa	bb	bb	bb	bb	aa	bb	aa	bb	bb	aa	aa	aa	aa	--	aa	aa	bb	bb	aa	bb
Marker2807	aaxbb	--	aa	bb	bb	bb	--	bb	bb	bb	aa	aa	aa	aa	aa	aa	aa	aa	bb	aa	aa	bb	aa	--	bb	bb	--	aa	aa	--	bb	bb	bb	aa	--	aa	--	bb	aa	aa	aa	bb	aa	aa	aa	bb	bb	aa	bb
Marker2788	aaxbb	aa	aa	bb	bb	bb	aa	bb	bb	bb	aa	aa	aa	aa	aa	aa	aa	aa	bb	aa	aa	bb	aa	bb	bb	bb	bb	bb	aa	bb	bb	bb	bb	aa	bb	aa	bb	bb	aa	aa	aa	bb	aa	aa	aa	bb	bb	aa	bb
Marker2799	aaxbb	--	aa	bb	bb	bb	--	bb	bb	bb	aa	aa	aa	aa	aa	aa	aa	aa	bb	aa	aa	bb	aa	bb	bb	bb	bb	--	aa	--	bb	bb	bb	aa	--	aa	--	bb	aa	aa	aa	bb	--	--	aa	bb	--	aa	bb
Marker2822	aaxbb	bb	aa	bb	bb	bb	aa	bb	bb	bb	aa	aa	aa	aa	aa	aa	aa	aa	bb	aa	aa	bb	aa	bb	bb	bb	bb	bb	aa	aa	bb	bb	bb	aa	bb	aa	aa	bb	aa	aa	aa	bb	aa	aa	aa	bb	aa	aa	bb
Marker2843	aaxbb	bb	aa	bb	bb	bb	bb	bb	bb	bb	aa	aa	aa	aa	aa	aa	aa	aa	bb	aa	aa	bb	aa	bb	bb	bb	aa	bb	aa	aa	bb	bb	bb	aa	aa	aa	aa	bb	aa	aa	aa	bb	aa	bb	aa	bb	aa	aa	bb
Marker2842	aaxbb	bb	aa	bb	bb	bb	bb	bb	bb	bb	aa	aa	aa	aa	aa	aa	aa	aa	bb	aa	aa	bb	aa	bb	bb	bb	aa	bb	aa	aa	bb	bb	bb	aa	aa	aa	aa	bb	aa	aa	aa	bb	aa	bb	aa	bb	aa	aa	bb
Marker2841	aaxbb	bb	aa	bb	bb	bb	bb	bb	bb	bb	aa	aa	aa	aa	aa	aa	aa	aa	bb	aa	aa	bb	aa	bb	bb	bb	aa	bb	aa	aa	bb	bb	bb	aa	aa	aa	aa	bb	aa	aa	aa	bb	aa	bb	aa	bb	aa	aa	bb
Marker2849	aaxbb	bb	aa	bb	bb	bb	bb	bb	bb	bb	aa	aa	aa	aa	aa	aa	aa	aa	bb	aa	aa	bb	aa	bb	bb	bb	aa	bb	aa	aa	bb	bb	bb	aa	aa	aa	aa	bb	aa	aa	aa	bb	aa	bb	aa	bb	aa	aa	bb
Marker2851	aaxbb	bb	aa	bb	bb	bb	bb	bb	bb	bb	aa	aa	aa	aa	aa	aa	aa	aa	bb	aa	aa	bb	aa	bb	bb	bb	aa	bb	aa	aa	bb	bb	bb	aa	aa	aa	aa	bb	aa	aa	bb	bb	aa	bb	aa	bb	aa	aa	bb
Marker2860	aaxbb	bb	aa	bb	bb	bb	bb	bb	bb	bb	aa	aa	aa	aa	aa	aa	aa	aa	bb	aa	aa	bb	aa	bb	bb	bb	aa	bb	aa	aa	bb	bb	bb	aa	aa	aa	aa	bb	aa	aa	bb	bb	aa	bb	aa	bb	aa	aa	bb
Marker2863	aaxbb	bb	aa	bb	bb	bb	bb	bb	bb	bb	aa	aa	aa	aa	aa	aa	aa	aa	bb	aa	aa	bb	aa	bb	bb	bb	aa	bb	aa	aa	bb	bb	bb	bb	aa	aa	aa	bb	aa	aa	bb	bb	aa	bb	aa	bb	aa	aa	bb
Marker2870	aaxbb	bb	aa	bb	bb	bb	bb	bb	bb	bb	aa	aa	aa	aa	aa	aa	aa	aa	bb	aa	aa	bb	aa	bb	bb	bb	aa	bb	aa	aa	bb	bb	bb	bb	aa	aa	aa	bb	aa	aa	bb	bb	aa	bb	aa	bb	aa	aa	bb
Marker2864	aaxbb	bb	aa	bb	bb	bb	bb	bb	bb	bb	aa	aa	aa	aa	aa	aa	aa	aa	bb	aa	aa	bb	aa	bb	bb	bb	aa	bb	aa	aa	bb	bb	bb	aa	aa	aa	aa	bb	aa	aa	bb	bb	aa	bb	aa	bb	aa	aa	bb
Marker2888	aaxbb	bb	aa	bb	bb	bb	bb	bb	bb	bb	aa	aa	aa	aa	aa	aa	aa	aa	bb	aa	aa	bb	aa	bb	bb	bb	aa	bb	aa	aa	bb	bb	bb	aa	aa	aa	aa	bb	aa	aa	bb	bb	aa	bb	aa	bb	aa	aa	bb
Marker2907	aaxbb	bb	aa	bb	bb	bb	bb	bb	bb	aa	aa	aa	aa	aa	aa	aa	aa	aa	bb	aa	aa	bb	aa	bb	bb	bb	aa	bb	aa	aa	bb	bb	bb	aa	aa	aa	aa	bb	aa	aa	bb	bb	aa	bb	aa	bb	aa	aa	bb
Marker3031	aaxbb	aa	aa	aa	bb	aa	aa	bb	bb	bb	ab	aa	aa	aa	bb	aa	bb	aa	bb	aa	aa	bb	aa	bb	aa	aa	aa	aa	aa	aa	aa	aa	aa	aa	aa	aa	bb	aa	aa	aa	bb	bb	aa	aa	aa	aa	aa	aa	bb
Marker3051	aaxbb	aa	aa	aa	bb	aa	aa	bb	bb	bb	ab	aa	aa	aa	bb	aa	bb	aa	bb	aa	aa	bb	aa	bb	aa	aa	aa	aa	aa	aa	aa	aa	aa	aa	aa	aa	bb	aa	aa	aa	bb	bb	aa	aa	aa	aa	aa	aa	bb
Marker3050	aaxbb	aa	aa	aa	bb	aa	aa	bb	bb	bb	ab	aa	aa	aa	bb	aa	bb	aa	bb	aa	aa	bb	aa	bb	aa	aa	aa	aa	aa	aa	aa	aa	aa	aa	aa	aa	bb	aa	aa	aa	bb	bb	aa	aa	aa	aa	aa	aa	bb
Marker2979	aaxbb	aa	aa	aa	bb	aa	aa	bb	bb	bb	ab	aa	aa	aa	bb	aa	bb	aa	bb	aa	aa	bb	aa	bb	aa	aa	aa	aa	aa	aa	aa	aa	aa	aa	aa	aa	bb	aa	aa	aa	bb	bb	aa	aa	aa	aa	aa	aa	bb
Marker3000	aaxbb	aa	aa	aa	bb	aa	aa	bb	bb	bb	ab	aa	aa	aa	bb	aa	bb	aa	bb	aa	aa	bb	aa	bb	aa	aa	aa	aa	aa	aa	aa	aa	aa	aa	aa	aa	bb	aa	aa	aa	bb	bb	aa	aa	aa	aa	aa	aa	bb
Marker3372	aaxbb	aa	aa	aa	bb	aa	aa	bb	bb	bb	ab	aa	aa	aa	bb	aa	bb	aa	bb	aa	aa	bb	aa	bb	aa	aa	aa	aa	aa	aa	aa	aa	aa	aa	aa	aa	bb	aa	aa	aa	bb	bb	aa	aa	aa	aa	aa	aa	bb
Marker3175	aaxbb	aa	aa	aa	bb	aa	aa	bb	bb	bb	ab	aa	aa	aa	bb	aa	bb	aa	bb	aa	aa	bb	aa	bb	aa	aa	aa	aa	aa	aa	aa	aa	aa	aa	aa	aa	bb	aa	aa	aa	bb	bb	aa	aa	aa	aa	aa	aa	bb
Marker3298	aaxbb	aa	aa	aa	bb	aa	aa	bb	bb	bb	ab	aa	aa	aa	bb	aa	bb	aa	bb	aa	aa	bb	aa	bb	aa	aa	aa	aa	aa	aa	aa	aa	aa	aa	aa	aa	bb	aa	aa	aa	bb	bb	aa	aa	aa	aa	aa	aa	bb
Marker3101	aaxbb	aa	aa	aa	bb	aa	aa	bb	bb	bb	ab	aa	aa	aa	bb	aa	bb	aa	bb	aa	aa	bb	aa	bb	aa	aa	aa	aa	aa	aa	aa	aa	aa	aa	aa	aa	bb	aa	aa	aa	bb	bb	aa	aa	aa	aa	aa	aa	bb
Marker3087	aaxbb	aa	aa	aa	bb	aa	aa	bb	bb	bb	ab	aa	aa	aa	bb	aa	bb	aa	bb	aa	aa	bb	aa	bb	aa	aa	aa	aa	aa	aa	aa	aa	aa	aa	aa	aa	bb	aa	aa	aa	bb	bb	aa	aa	aa	aa	aa	aa	bb
Marker3054	aaxbb	aa	aa	aa	bb	aa	aa	bb	bb	bb	ab	aa	aa	aa	bb	aa	bb	aa	bb	aa	aa	bb	aa	bb	aa	aa	aa	aa	aa	aa	aa	aa	aa	aa	aa	aa	bb	aa	aa	aa	bb	bb	aa	aa	aa	aa	aa	aa	bb
Marker2953	aaxbb	aa	aa	aa	bb	aa	aa	bb	bb	bb	ab	aa	aa	aa	bb	aa	bb	aa	bb	aa	aa	bb	aa	bb	aa	aa	aa	aa	aa	aa	aa	aa	aa	aa	aa	aa	bb	aa	aa	aa	bb	bb	aa	aa	aa	aa	aa	aa	bb
Marker3369	aaxbb	aa	aa	aa	bb	aa	aa	bb	bb	bb	ab	aa	aa	aa	bb	aa	bb	aa	bb	aa	aa	bb	aa	bb	aa	aa	aa	aa	aa	aa	aa	aa	aa	aa	aa	aa	bb	aa	aa	aa	bb	bb	aa	aa	aa	aa	aa	aa	bb
Marker3482	aaxbb	aa	aa	aa	bb	aa	aa	bb	bb	bb	ab	aa	aa	aa	bb	aa	bb	aa	bb	aa	aa	bb	aa	bb	aa	aa	aa	aa	aa	aa	aa	aa	aa	aa	aa	aa	bb	aa	aa	aa	bb	bb	aa	aa	aa	aa	aa	aa	bb
Marker3033	aaxbb	aa	aa	aa	bb	aa	aa	bb	bb	bb	ab	aa	aa	aa	bb	aa	bb	aa	bb	aa	aa	bb	aa	bb	aa	aa	aa	aa	aa	aa	aa	aa	aa	aa	aa	aa	bb	aa	aa	aa	bb	bb	aa	aa	aa	aa	aa	aa	bb
Marker3300	aaxbb	aa	aa	aa	bb	aa	aa	bb	bb	bb	ab	aa	aa	aa	bb	aa	bb	aa	bb	aa	aa	bb	aa	bb	aa	aa	aa	aa	aa	aa	aa	aa	aa	aa	aa	aa	bb	aa	aa	aa	bb	bb	aa	aa	aa	aa	aa	aa	bb
Marker2977	aaxbb	aa	aa	aa	bb	aa	aa	bb	bb	bb	ab	aa	aa	aa	bb	aa	bb	aa	bb	aa	aa	bb	aa	bb	aa	aa	aa	aa	aa	aa	aa	aa	aa	aa	aa	aa	bb	aa	aa	aa	bb	bb	aa	aa	aa	aa	aa	aa	bb
Marker3032	aaxbb	aa	aa	aa	bb	aa	aa	bb	bb	bb	ab	aa	aa	aa	bb	aa	bb	aa	bb	aa	aa	bb	aa	bb	aa	aa	aa	aa	aa	aa	aa	aa	aa	aa	aa	aa	bb	aa	aa	aa	bb	bb	aa	aa	aa	aa	aa	aa	bb
Marker3176	aaxbb	aa	aa	aa	bb	aa	aa	bb	bb	bb	ab	aa	aa	aa	bb	aa	bb	aa	bb	aa	aa	bb	aa	bb	aa	aa	aa	aa	aa	aa	aa	aa	aa	aa	aa	aa	bb	aa	aa	aa	bb	bb	aa	aa	aa	aa	aa	aa	bb
Marker3492	aaxbb	aa	aa	aa	bb	aa	aa	bb	bb	bb	ab	aa	aa	aa	bb	aa	bb	aa	bb	aa	aa	bb	aa	bb	aa	aa	aa	aa	aa	aa	aa	aa	aa	aa	aa	aa	bb	aa	aa	aa	bb	bb	aa	aa	aa	aa	aa	aa	bb
Marker3486	aaxbb	aa	aa	aa	bb	aa	aa	bb	bb	bb	ab	aa	aa	aa	bb	aa	bb	aa	bb	aa	aa	bb	aa	bb	aa	aa	aa	aa	aa	aa	aa	aa	aa	aa	aa	aa	bb	aa	aa	aa	bb	bb	aa	aa	aa	aa	aa	aa	bb
Marker3308	aaxbb	aa	aa	aa	bb	aa	aa	bb	bb	bb	ab	aa	aa	aa	bb	aa	bb	aa	bb	aa	aa	bb	aa	bb	aa	aa	aa	aa	aa	aa	aa	aa	aa	aa	aa	aa	bb	aa	aa	aa	bb	bb	aa	aa	aa	aa	aa	aa	bb
Marker4287	aaxbb	aa	aa	aa	bb	aa	aa	bb	bb	bb	ab	aa	aa	aa	bb	aa	bb	aa	bb	aa	aa	bb	aa	bb	aa	aa	aa	aa	aa	aa	aa	aa	aa	aa	aa	aa	bb	aa	aa	aa	bb	bb	aa	aa	aa	aa	aa	aa	bb
Marker3332	aaxbb	aa	aa	aa	bb	aa	aa	bb	bb	bb	ab	aa	aa	aa	bb	aa	bb	aa	bb	aa	aa	bb	aa	bb	aa	aa	aa	aa	aa	aa	aa	aa	aa	aa	aa	aa	bb	aa	aa	aa	bb	bb	aa	aa	aa	aa	aa	aa	bb
Marker3309	aaxbb	aa	aa	aa	bb	aa	aa	bb	bb	bb	ab	aa	aa	aa	bb	aa	bb	aa	bb	aa	aa	bb	aa	bb	aa	aa	aa	aa	aa	aa	aa	aa	aa	aa	aa	aa	bb	aa	aa	aa	bb	bb	aa	aa	aa	aa	aa	aa	bb
Marker3118	aaxbb	aa	aa	aa	bb	aa	aa	bb	bb	bb	ab	aa	aa	aa	bb	aa	bb	aa	bb	aa	aa	bb	aa	bb	aa	aa	aa	aa	aa	aa	aa	aa	aa	aa	aa	aa	bb	aa	aa	aa	bb	bb	aa	aa	aa	aa	aa	aa	bb
Marker3269	aaxbb	aa	aa	aa	bb	aa	aa	bb	bb	bb	ab	aa	aa	aa	bb	aa	bb	aa	bb	aa	aa	bb	aa	bb	aa	aa	aa	aa	aa	aa	aa	aa	aa	aa	aa	aa	bb	aa	aa	aa	bb	bb	aa	aa	aa	aa	aa	aa	bb
Marker3399	aaxbb	aa	aa	aa	bb	aa	aa	bb	bb	bb	ab	aa	aa	aa	bb	aa	bb	aa	bb	aa	aa	bb	aa	bb	aa	aa	aa	aa	aa	aa	aa	aa	aa	aa	aa	aa	bb	aa	aa	aa	bb	bb	aa	aa	aa	aa	aa	aa	bb
Marker3307	aaxbb	aa	aa	aa	bb	aa	aa	bb	bb	bb	ab	aa	aa	aa	bb	aa	bb	aa	bb	aa	aa	bb	aa	bb	aa	aa	aa	aa	aa	aa	aa	aa	aa	aa	aa	aa	bb	aa	aa	aa	bb	bb	aa	aa	aa	aa	aa	aa	bb
Marker3393	aaxbb	aa	aa	aa	bb	aa	aa	bb	bb	bb	ab	aa	aa	aa	bb	aa	bb	aa	bb	aa	aa	bb	aa	bb	aa	aa	aa	aa	aa	aa	aa	aa	aa	aa	aa	aa	bb	aa	aa	aa	bb	bb	aa	aa	aa	aa	aa	aa	bb
Marker3113	aaxbb	aa	aa	aa	bb	aa	aa	bb	bb	bb	ab	aa	aa	aa	bb	aa	bb	aa	bb	aa	aa	bb	aa	bb	aa	aa	aa	aa	aa	aa	aa	aa	aa	aa	aa	aa	bb	aa	aa	aa	bb	bb	aa	aa	aa	aa	aa	aa	bb
Marker3386	aaxbb	aa	aa	aa	bb	aa	aa	bb	bb	bb	ab	aa	aa	aa	bb	aa	bb	aa	bb	aa	aa	bb	aa	bb	aa	aa	aa	aa	aa	aa	aa	aa	aa	aa	aa	aa	bb	aa	aa	aa	bb	bb	aa	aa	aa	aa	aa	aa	bb
Marker3210	aaxbb	aa	aa	aa	bb	aa	aa	bb	bb	bb	ab	aa	aa	aa	bb	aa	bb	aa	bb	aa	aa	bb	aa	bb	aa	aa	aa	aa	aa	aa	aa	aa	aa	aa	aa	aa	bb	aa	aa	aa	bb	bb	aa	aa	aa	aa	aa	aa	bb
Marker4348	aaxbb	aa	aa	aa	bb	aa	aa	bb	bb	bb	ab	aa	aa	aa	bb	aa	bb	aa	bb	aa	aa	bb	aa	bb	aa	aa	aa	aa	aa	aa	aa	aa	aa	aa	aa	aa	bb	aa	aa	aa	bb	bb	aa	aa	aa	aa	aa	aa	bb
Marker4738	aaxbb	aa	aa	aa	bb	aa	aa	bb	bb	bb	ab	aa	aa	aa	bb	aa	bb	aa	bb	aa	aa	bb	aa	bb	aa	aa	aa	aa	aa	aa	aa	aa	aa	aa	aa	aa	bb	aa	aa	aa	bb	bb	aa	aa	aa	aa	aa	aa	bb
Marker4732	aaxbb	aa	aa	aa	bb	aa	aa	bb	bb	bb	ab	aa	aa	aa	bb	aa	bb	aa	bb	aa	aa	bb	aa	bb	aa	aa	aa	aa	aa	aa	aa	aa	aa	aa	aa	aa	bb	aa	aa	aa	bb	bb	aa	aa	aa	aa	aa	aa	bb
Marker4072	aaxbb	aa	aa	aa	bb	aa	aa	bb	bb	bb	ab	aa	aa	aa	bb	aa	bb	aa	bb	aa	aa	bb	aa	bb	aa	aa	aa	aa	aa	aa	aa	aa	aa	aa	aa	aa	bb	aa	aa	aa	bb	bb	aa	aa	aa	aa	aa	aa	bb
Marker4853	aaxbb	aa	aa	aa	bb	aa	aa	bb	bb	bb	ab	aa	aa	aa	bb	aa	bb	aa	bb	aa	aa	bb	aa	bb	aa	aa	aa	aa	aa	aa	aa	aa	aa	aa	aa	aa	bb	aa	aa	aa	bb	bb	aa	aa	aa	aa	aa	aa	bb
Marker3470	aaxbb	aa	aa	aa	bb	aa	aa	bb	bb	bb	ab	aa	aa	aa	bb	aa	bb	aa	bb	aa	aa	bb	aa	bb	aa	aa	aa	aa	aa	aa	aa	aa	aa	aa	aa	aa	bb	aa	aa	aa	bb	bb	aa	aa	aa	aa	aa	aa	bb
Marker4562	aaxbb	aa	aa	aa	bb	aa	aa	bb	bb	bb	ab	aa	aa	aa	bb	aa	bb	aa	bb	aa	aa	bb	aa	bb	aa	aa	aa	aa	aa	aa	aa	aa	aa	aa	aa	aa	bb	aa	aa	aa	bb	bb	aa	aa	aa	aa	aa	aa	bb
Marker4731	aaxbb	aa	aa	aa	bb	aa	aa	bb	bb	bb	ab	aa	aa	aa	bb	aa	bb	aa	bb	aa	aa	bb	aa	bb	aa	aa	aa	aa	aa	aa	aa	aa	aa	aa	aa	aa	bb	aa	aa	aa	bb	bb	aa	aa	aa	aa	aa	aa	bb
Marker3442	aaxbb	aa	aa	aa	bb	aa	aa	bb	bb	bb	ab	aa	aa	aa	bb	aa	bb	aa	bb	aa	aa	bb	aa	bb	aa	aa	aa	aa	aa	aa	aa	aa	aa	aa	aa	aa	bb	aa	aa	aa	bb	bb	aa	aa	aa	aa	aa	aa	bb
Marker4296	aaxbb	aa	aa	aa	bb	aa	aa	bb	bb	bb	ab	aa	aa	aa	bb	aa	bb	aa	bb	aa	aa	bb	aa	bb	aa	aa	aa	aa	aa	aa	aa	aa	aa	aa	aa	aa	bb	aa	aa	aa	bb	bb	aa	aa	aa	aa	aa	aa	bb
Marker4163	aaxbb	aa	aa	aa	bb	aa	aa	bb	bb	bb	ab	aa	aa	aa	bb	aa	bb	aa	bb	aa	aa	bb	aa	bb	aa	aa	aa	aa	aa	aa	aa	aa	aa	aa	aa	aa	bb	aa	aa	aa	bb	bb	aa	aa	aa	aa	aa	aa	bb
Marker3795	aaxbb	aa	aa	aa	bb	aa	aa	bb	bb	bb	ab	aa	aa	aa	bb	aa	bb	aa	bb	aa	aa	bb	aa	bb	aa	aa	aa	aa	aa	aa	aa	aa	aa	aa	aa	aa	bb	aa	aa	aa	bb	bb	aa	aa	aa	aa	aa	aa	bb
Marker4649	aaxbb	aa	aa	aa	bb	aa	aa	bb	bb	bb	ab	aa	aa	aa	bb	aa	bb	aa	bb	aa	aa	bb	aa	bb	aa	aa	aa	aa	aa	aa	aa	aa	aa	aa	aa	aa	bb	aa	aa	aa	bb	bb	aa	aa	aa	aa	aa	aa	bb
Marker4696	aaxbb	aa	aa	aa	bb	aa	aa	bb	bb	bb	ab	aa	aa	aa	bb	aa	bb	aa	bb	aa	aa	bb	aa	bb	aa	aa	aa	aa	aa	aa	aa	aa	aa	aa	aa	aa	bb	aa	aa	aa	bb	bb	aa	aa	aa	aa	aa	aa	bb
Marker4482	aaxbb	aa	aa	aa	bb	aa	aa	bb	bb	bb	ab	aa	aa	aa	bb	aa	bb	aa	bb	aa	aa	bb	aa	bb	aa	aa	aa	aa	aa	aa	aa	aa	aa	aa	aa	aa	bb	aa	aa	aa	bb	bb	aa	aa	aa	aa	aa	aa	bb
Marker3550	aaxbb	aa	aa	aa	bb	aa	aa	bb	bb	bb	ab	aa	aa	aa	bb	aa	bb	aa	bb	aa	aa	bb	aa	bb	aa	aa	aa	aa	aa	aa	aa	aa	aa	aa	aa	aa	bb	aa	aa	aa	bb	bb	aa	aa	aa	aa	aa	aa	bb
Marker4093	aaxbb	aa	aa	aa	bb	aa	aa	bb	bb	bb	ab	aa	aa	aa	bb	aa	bb	aa	bb	aa	aa	bb	aa	bb	aa	aa	aa	aa	aa	aa	aa	aa	aa	aa	aa	aa	bb	aa	aa	aa	bb	bb	aa	aa	aa	aa	aa	aa	bb
Marker4566	aaxbb	aa	aa	aa	bb	aa	aa	bb	bb	bb	ab	aa	aa	aa	bb	aa	bb	aa	bb	aa	aa	bb	aa	bb	aa	aa	aa	aa	aa	aa	aa	aa	aa	aa	aa	aa	bb	aa	aa	aa	bb	bb	aa	aa	aa	aa	aa	aa	bb
Marker3985	aaxbb	aa	aa	aa	bb	aa	aa	bb	bb	bb	ab	aa	aa	aa	bb	aa	bb	aa	bb	aa	aa	bb	aa	bb	aa	aa	aa	aa	aa	aa	aa	aa	aa	aa	aa	aa	bb	aa	aa	aa	bb	bb	aa	aa	aa	aa	aa	aa	bb
Marker3905	aaxbb	aa	aa	aa	bb	aa	aa	bb	bb	bb	ab	aa	aa	aa	bb	aa	bb	aa	bb	aa	aa	bb	aa	bb	aa	aa	aa	aa	aa	aa	aa	aa	aa	aa	aa	aa	bb	aa	aa	aa	bb	bb	aa	aa	aa	aa	aa	aa	bb
Marker4555	aaxbb	aa	aa	aa	bb	aa	aa	bb	bb	bb	ab	aa	aa	aa	bb	aa	bb	aa	bb	aa	aa	bb	aa	bb	aa	aa	aa	aa	aa	aa	aa	aa	aa	aa	aa	aa	bb	aa	aa	aa	bb	bb	aa	aa	aa	aa	aa	aa	bb
Marker4312	aaxbb	aa	aa	aa	bb	aa	aa	bb	bb	bb	ab	aa	aa	aa	bb	aa	bb	aa	bb	aa	aa	bb	aa	bb	aa	aa	aa	aa	aa	aa	aa	aa	aa	aa	aa	aa	bb	aa	aa	aa	bb	bb	aa	aa	aa	aa	aa	aa	bb
Marker4676	aaxbb	aa	aa	aa	bb	aa	aa	bb	bb	bb	ab	aa	aa	aa	bb	aa	bb	aa	bb	aa	aa	bb	aa	bb	aa	aa	aa	aa	aa	aa	aa	aa	aa	aa	aa	aa	bb	aa	aa	aa	bb	bb	aa	aa	aa	aa	aa	aa	bb
Marker3700	aaxbb	aa	aa	aa	bb	aa	aa	bb	bb	bb	ab	aa	aa	aa	bb	aa	bb	aa	bb	aa	aa	bb	aa	bb	aa	aa	aa	aa	aa	aa	aa	aa	aa	aa	aa	aa	bb	aa	aa	aa	bb	bb	aa	aa	aa	aa	aa	aa	bb
Marker4581	aaxbb	aa	aa	aa	bb	aa	aa	bb	bb	bb	ab	aa	aa	aa	bb	aa	bb	aa	bb	aa	aa	bb	aa	bb	aa	aa	aa	aa	aa	aa	aa	aa	aa	aa	aa	aa	bb	aa	aa	aa	bb	bb	aa	aa	aa	aa	aa	aa	bb
Marker4271	aaxbb	aa	aa	aa	bb	aa	aa	bb	bb	bb	ab	aa	aa	aa	bb	aa	bb	aa	bb	aa	aa	bb	aa	bb	aa	aa	aa	aa	aa	aa	aa	aa	aa	aa	aa	aa	bb	aa	aa	aa	bb	bb	aa	aa	aa	aa	aa	aa	bb
Marker3780	aaxbb	aa	aa	aa	bb	aa	aa	bb	bb	bb	ab	aa	aa	aa	bb	aa	bb	aa	bb	aa	aa	bb	aa	bb	aa	aa	aa	aa	aa	aa	aa	aa	aa	aa	aa	aa	bb	aa	aa	aa	bb	bb	aa	aa	aa	aa	aa	aa	bb
Marker3520	aaxbb	aa	aa	aa	bb	aa	aa	bb	bb	bb	ab	aa	aa	aa	bb	aa	bb	aa	bb	aa	aa	bb	aa	bb	aa	aa	aa	aa	aa	aa	aa	aa	aa	aa	aa	aa	bb	aa	aa	aa	bb	bb	aa	aa	aa	aa	aa	aa	bb
Marker3753	aaxbb	aa	aa	aa	bb	aa	aa	bb	bb	bb	ab	aa	aa	aa	bb	aa	bb	aa	bb	aa	aa	bb	aa	bb	aa	aa	aa	aa	aa	aa	aa	aa	aa	aa	aa	aa	bb	aa	aa	aa	bb	bb	aa	aa	aa	aa	aa	aa	bb
Marker4265	aaxbb	aa	aa	aa	bb	aa	aa	bb	bb	bb	ab	aa	aa	aa	bb	aa	bb	aa	bb	aa	aa	bb	aa	bb	aa	aa	aa	aa	aa	aa	aa	aa	aa	aa	aa	aa	bb	aa	aa	aa	bb	bb	aa	aa	aa	aa	aa	aa	bb
Marker4441	aaxbb	aa	aa	aa	bb	aa	aa	bb	bb	bb	ab	aa	aa	aa	bb	aa	bb	aa	bb	aa	aa	bb	aa	bb	aa	aa	aa	aa	aa	aa	aa	aa	aa	aa	aa	aa	bb	aa	aa	aa	bb	bb	aa	aa	aa	aa	aa	aa	bb
Marker4625	aaxbb	aa	aa	aa	bb	aa	aa	bb	bb	bb	ab	aa	aa	aa	bb	aa	bb	aa	bb	aa	aa	bb	aa	bb	aa	aa	aa	aa	aa	aa	aa	aa	aa	aa	aa	aa	bb	aa	aa	aa	bb	bb	aa	aa	aa	aa	aa	aa	bb
Marker3659	aaxbb	aa	aa	aa	bb	aa	aa	bb	bb	bb	ab	aa	aa	aa	bb	aa	bb	aa	bb	aa	aa	bb	aa	bb	aa	aa	aa	aa	aa	aa	aa	aa	aa	aa	aa	aa	bb	aa	aa	aa	bb	bb	aa	aa	aa	aa	aa	aa	bb
Marker3701	aaxbb	aa	aa	aa	bb	aa	aa	bb	bb	bb	ab	aa	aa	aa	bb	aa	bb	aa	bb	aa	aa	bb	aa	bb	aa	aa	aa	aa	aa	aa	aa	aa	aa	aa	aa	aa	bb	aa	aa	aa	bb	bb	aa	aa	aa	aa	aa	aa	bb
Marker3331	aaxbb	aa	aa	aa	bb	aa	aa	bb	bb	bb	ab	aa	aa	aa	bb	aa	bb	aa	bb	aa	aa	bb	aa	bb	aa	aa	aa	aa	aa	aa	aa	aa	aa	aa	aa	aa	bb	aa	aa	aa	bb	bb	aa	aa	aa	aa	aa	aa	bb
Marker4533	aaxbb	aa	aa	aa	bb	aa	aa	bb	bb	bb	ab	aa	aa	aa	bb	aa	bb	aa	bb	aa	aa	bb	aa	bb	aa	aa	aa	aa	aa	aa	aa	aa	aa	aa	aa	aa	bb	aa	aa	aa	bb	bb	aa	aa	aa	aa	aa	aa	bb
Marker4630	aaxbb	aa	aa	aa	bb	aa	aa	bb	bb	bb	ab	aa	aa	aa	bb	aa	bb	aa	bb	aa	aa	bb	aa	bb	aa	aa	aa	aa	aa	aa	aa	aa	aa	aa	aa	aa	bb	aa	aa	aa	bb	bb	aa	aa	aa	aa	aa	aa	bb
Marker3840	aaxbb	aa	aa	aa	bb	aa	aa	bb	bb	bb	ab	aa	aa	aa	bb	aa	bb	aa	bb	aa	aa	bb	aa	bb	aa	aa	aa	aa	aa	aa	aa	aa	aa	aa	aa	aa	bb	aa	aa	aa	bb	bb	aa	aa	aa	aa	aa	aa	bb
Marker3839	aaxbb	aa	aa	aa	bb	aa	aa	bb	bb	bb	ab	aa	aa	aa	bb	aa	bb	aa	bb	aa	aa	bb	aa	bb	aa	aa	aa	aa	aa	aa	aa	aa	aa	bb	aa	aa	bb	aa	aa	aa	bb	bb	aa	aa	aa	aa	aa	aa	bb
Marker4313	aaxbb	aa	aa	aa	bb	aa	aa	bb	bb	bb	ab	aa	aa	aa	bb	aa	bb	aa	bb	aa	aa	bb	aa	bb	aa	aa	aa	aa	aa	aa	aa	aa	aa	bb	aa	aa	bb	aa	aa	aa	bb	bb	aa	aa	aa	aa	aa	aa	bb
Marker4352	aaxbb	aa	aa	aa	bb	aa	aa	bb	bb	bb	ab	aa	aa	aa	bb	aa	bb	aa	bb	aa	aa	bb	aa	bb	aa	aa	aa	aa	aa	aa	aa	aa	aa	bb	aa	aa	bb	aa	aa	aa	bb	bb	aa	aa	aa	aa	aa	aa	bb
Marker4048	aaxbb	aa	aa	aa	bb	aa	aa	bb	bb	bb	ab	aa	aa	aa	bb	aa	bb	aa	bb	aa	aa	bb	aa	bb	aa	aa	aa	aa	aa	aa	aa	aa	aa	bb	aa	aa	bb	aa	aa	aa	bb	bb	aa	aa	aa	aa	aa	aa	bb
Marker4560	aaxbb	aa	aa	aa	bb	aa	aa	bb	bb	bb	ab	bb	aa	aa	bb	aa	bb	aa	bb	aa	aa	bb	aa	bb	aa	aa	aa	aa	aa	aa	aa	aa	aa	bb	aa	aa	bb	aa	aa	aa	bb	bb	aa	aa	aa	aa	aa	aa	bb
Marker4286	aaxbb	aa	aa	aa	bb	aa	aa	bb	bb	bb	ab	bb	aa	aa	bb	aa	bb	aa	bb	aa	aa	bb	aa	bb	aa	aa	aa	aa	aa	aa	aa	aa	aa	bb	aa	aa	bb	aa	aa	aa	bb	bb	aa	aa	aa	aa	aa	aa	bb
Marker3426	aaxbb	aa	aa	aa	bb	aa	aa	bb	bb	bb	ab	bb	aa	aa	bb	aa	bb	aa	bb	aa	aa	bb	aa	bb	aa	aa	aa	aa	aa	aa	aa	aa	aa	bb	aa	aa	bb	aa	aa	aa	bb	bb	aa	aa	aa	aa	aa	aa	bb
Marker3625	aaxbb	aa	aa	aa	bb	aa	aa	bb	bb	bb	ab	bb	aa	aa	bb	aa	bb	aa	bb	aa	aa	bb	aa	bb	aa	aa	aa	aa	aa	aa	aa	aa	aa	bb	aa	aa	bb	aa	aa	aa	bb	bb	aa	aa	aa	aa	aa	aa	bb
Marker5064	aaxbb	aa	aa	aa	bb	aa	aa	bb	bb	bb	ab	bb	aa	aa	bb	aa	bb	aa	bb	aa	aa	bb	aa	bb	aa	aa	aa	aa	aa	aa	aa	aa	aa	bb	aa	aa	bb	aa	aa	aa	bb	bb	aa	aa	aa	aa	aa	aa	bb
Marker4490	aaxbb	aa	aa	aa	bb	aa	aa	bb	bb	bb	ab	bb	aa	aa	bb	aa	bb	aa	bb	aa	aa	bb	aa	bb	aa	aa	aa	aa	aa	aa	aa	aa	aa	bb	aa	aa	bb	aa	aa	aa	bb	bb	aa	aa	aa	aa	aa	aa	bb
Marker5010	aaxbb	aa	aa	aa	bb	aa	aa	bb	bb	bb	ab	bb	aa	aa	bb	aa	bb	aa	bb	aa	aa	bb	aa	bb	aa	aa	aa	aa	aa	aa	aa	aa	aa	bb	aa	aa	bb	aa	aa	aa	bb	bb	aa	aa	aa	aa	aa	aa	bb
Marker4330	aaxbb	aa	aa	aa	bb	aa	aa	bb	bb	bb	ab	bb	aa	aa	bb	aa	bb	aa	bb	aa	aa	bb	aa	bb	aa	aa	aa	aa	aa	aa	aa	aa	aa	bb	aa	aa	bb	aa	aa	aa	bb	bb	aa	aa	aa	aa	aa	aa	bb
Marker4095	aaxbb	aa	aa	aa	bb	aa	aa	bb	bb	bb	ab	bb	aa	aa	bb	aa	bb	aa	bb	aa	aa	bb	aa	bb	aa	aa	aa	aa	aa	aa	aa	aa	aa	bb	aa	aa	bb	aa	aa	aa	bb	bb	aa	aa	aa	aa	aa	aa	bb
Marker4647	aaxbb	aa	aa	aa	bb	aa	aa	bb	bb	bb	ab	bb	aa	aa	bb	aa	bb	aa	bb	aa	aa	bb	aa	bb	aa	aa	aa	aa	aa	aa	aa	aa	aa	bb	aa	aa	bb	aa	aa	aa	bb	bb	aa	aa	aa	aa	aa	aa	bb
Marker3890	aaxbb	aa	aa	aa	bb	aa	aa	bb	bb	bb	ab	bb	aa	aa	bb	aa	bb	aa	bb	aa	aa	bb	aa	bb	aa	aa	aa	aa	aa	aa	aa	aa	aa	bb	aa	aa	bb	aa	aa	aa	bb	bb	aa	aa	aa	aa	aa	aa	bb
Marker4228	aaxbb	aa	aa	aa	bb	aa	aa	bb	bb	bb	ab	bb	aa	aa	bb	aa	bb	aa	bb	aa	aa	bb	aa	bb	aa	aa	aa	aa	aa	aa	aa	aa	aa	bb	aa	aa	bb	aa	aa	aa	bb	bb	aa	aa	aa	aa	aa	aa	bb
Marker4121	aaxbb	aa	aa	aa	bb	aa	aa	bb	bb	bb	ab	bb	aa	aa	bb	aa	bb	aa	bb	aa	aa	bb	aa	bb	aa	aa	aa	aa	aa	aa	aa	aa	aa	bb	aa	aa	bb	aa	aa	aa	bb	bb	aa	aa	aa	aa	aa	aa	bb
Marker4687	aaxbb	aa	aa	aa	bb	aa	aa	bb	bb	bb	ab	bb	aa	aa	bb	aa	bb	aa	bb	aa	aa	bb	aa	bb	aa	aa	aa	aa	aa	aa	aa	aa	aa	bb	aa	aa	bb	aa	aa	aa	bb	bb	aa	aa	aa	aa	aa	aa	bb
Marker3488	aaxbb	aa	aa	aa	bb	aa	aa	bb	bb	bb	ab	bb	aa	aa	bb	aa	bb	aa	bb	aa	aa	bb	aa	bb	aa	aa	aa	aa	aa	aa	aa	aa	aa	bb	aa	aa	bb	aa	aa	aa	bb	bb	aa	aa	aa	aa	aa	aa	bb
Marker3783	aaxbb	aa	aa	aa	bb	aa	aa	bb	bb	bb	ab	bb	aa	aa	bb	aa	bb	aa	bb	aa	aa	bb	aa	bb	aa	aa	aa	aa	aa	aa	aa	aa	aa	bb	aa	aa	bb	aa	aa	aa	bb	bb	aa	aa	aa	aa	aa	aa	bb
Marker4569	aaxbb	aa	aa	aa	bb	aa	aa	bb	bb	bb	ab	bb	aa	aa	bb	aa	bb	aa	bb	aa	aa	bb	aa	bb	aa	aa	aa	aa	aa	aa	aa	aa	aa	bb	aa	aa	bb	aa	aa	aa	bb	bb	aa	aa	aa	aa	aa	aa	bb
Marker3632	aaxbb	aa	aa	aa	bb	aa	aa	bb	bb	bb	ab	bb	aa	aa	bb	aa	bb	aa	bb	aa	aa	bb	aa	bb	aa	aa	aa	aa	aa	aa	aa	aa	aa	bb	aa	aa	bb	aa	aa	aa	bb	bb	aa	aa	aa	aa	aa	aa	bb
Marker3585	aaxbb	aa	aa	aa	bb	aa	aa	bb	bb	bb	ab	bb	aa	aa	bb	aa	bb	aa	bb	aa	aa	bb	aa	bb	aa	aa	aa	aa	aa	aa	aa	aa	aa	bb	aa	aa	bb	aa	aa	aa	bb	bb	aa	aa	aa	aa	aa	aa	bb
Marker4609	aaxbb	aa	aa	aa	bb	aa	aa	bb	bb	bb	ab	bb	aa	aa	bb	aa	bb	aa	bb	aa	aa	bb	aa	bb	aa	aa	aa	aa	aa	aa	aa	aa	aa	bb	aa	aa	bb	aa	aa	aa	bb	bb	aa	aa	aa	aa	aa	aa	bb
Marker3734	aaxbb	aa	aa	aa	bb	aa	aa	bb	bb	bb	ab	bb	aa	aa	bb	aa	bb	aa	bb	aa	aa	bb	aa	bb	aa	aa	aa	aa	aa	aa	aa	aa	aa	bb	aa	aa	bb	aa	aa	aa	bb	bb	aa	aa	aa	aa	aa	aa	bb
Marker4405	aaxbb	aa	aa	aa	bb	aa	aa	bb	bb	bb	ab	bb	aa	aa	bb	aa	bb	aa	bb	aa	aa	bb	aa	bb	aa	aa	aa	aa	aa	aa	aa	aa	aa	bb	aa	aa	bb	aa	aa	aa	bb	bb	aa	aa	aa	aa	aa	aa	bb
Marker4534	aaxbb	aa	aa	aa	bb	aa	aa	bb	bb	bb	ab	bb	aa	aa	bb	aa	bb	aa	bb	aa	aa	bb	aa	bb	aa	aa	aa	aa	aa	aa	aa	aa	aa	bb	aa	aa	aa	aa	aa	aa	bb	bb	aa	aa	aa	aa	aa	aa	bb
Marker4036	aaxbb	aa	aa	aa	bb	aa	aa	bb	bb	bb	ab	bb	aa	aa	bb	aa	bb	aa	bb	aa	aa	bb	aa	bb	aa	aa	aa	aa	aa	aa	aa	aa	aa	bb	aa	aa	aa	aa	aa	aa	bb	bb	aa	aa	aa	aa	aa	aa	bb
Marker4211	aaxbb	aa	aa	aa	bb	aa	aa	bb	bb	bb	ab	bb	aa	aa	bb	aa	bb	aa	bb	aa	aa	bb	aa	bb	aa	aa	aa	aa	aa	aa	aa	aa	aa	bb	aa	aa	aa	aa	aa	aa	bb	bb	aa	aa	aa	aa	aa	aa	bb
Marker4347	aaxbb	aa	aa	aa	bb	aa	aa	bb	bb	bb	ab	bb	aa	aa	bb	aa	bb	aa	bb	aa	aa	bb	aa	bb	aa	aa	aa	aa	aa	aa	aa	aa	aa	bb	aa	aa	aa	aa	aa	aa	bb	bb	aa	aa	aa	aa	aa	aa	bb
Marker4359	aaxbb	aa	aa	aa	bb	aa	aa	bb	bb	bb	ab	bb	aa	aa	bb	aa	bb	aa	bb	aa	aa	bb	aa	bb	aa	aa	aa	aa	aa	aa	aa	aa	aa	bb	aa	aa	aa	aa	aa	aa	bb	bb	aa	aa	aa	aa	aa	aa	bb
Marker4806	aaxbb	aa	aa	aa	bb	aa	aa	bb	bb	bb	ab	bb	aa	aa	bb	aa	bb	aa	bb	aa	aa	bb	aa	bb	aa	aa	aa	aa	aa	aa	aa	aa	aa	bb	aa	aa	aa	aa	aa	aa	bb	bb	aa	aa	aa	aa	aa	aa	bb
Marker4404	aaxbb	aa	aa	aa	bb	aa	aa	bb	bb	bb	ab	bb	aa	aa	bb	aa	bb	aa	bb	aa	aa	bb	aa	bb	aa	aa	aa	aa	aa	aa	aa	aa	aa	bb	aa	aa	aa	aa	aa	aa	bb	bb	aa	aa	aa	aa	aa	aa	bb
Marker4980	aaxbb	aa	aa	aa	bb	aa	aa	bb	bb	bb	ab	bb	aa	aa	bb	aa	bb	aa	bb	aa	aa	bb	aa	bb	aa	aa	aa	aa	aa	aa	aa	aa	aa	bb	aa	aa	aa	aa	aa	aa	bb	bb	aa	aa	aa	aa	aa	aa	bb
Marker4828	aaxbb	aa	aa	aa	bb	aa	aa	bb	bb	bb	ab	bb	aa	aa	bb	aa	bb	aa	bb	aa	aa	bb	aa	bb	aa	aa	aa	aa	aa	aa	aa	aa	aa	bb	aa	aa	aa	aa	aa	aa	bb	bb	aa	aa	aa	aa	aa	aa	bb
Marker4929	aaxbb	aa	aa	aa	bb	aa	aa	bb	bb	bb	ab	bb	aa	aa	bb	aa	bb	aa	bb	aa	aa	bb	aa	bb	aa	aa	aa	aa	aa	aa	aa	aa	aa	bb	aa	aa	aa	aa	aa	aa	bb	bb	aa	aa	aa	aa	aa	aa	bb
Marker3838	aaxbb	aa	aa	aa	bb	aa	aa	bb	bb	bb	ab	bb	aa	aa	bb	aa	bb	aa	bb	aa	aa	bb	aa	bb	aa	aa	aa	aa	aa	aa	aa	aa	aa	bb	aa	aa	aa	aa	aa	aa	bb	bb	aa	aa	aa	aa	aa	aa	bb
Marker4933	aaxbb	aa	aa	aa	bb	aa	aa	bb	bb	bb	ab	bb	aa	aa	bb	aa	bb	aa	bb	aa	aa	bb	aa	bb	aa	aa	aa	aa	aa	aa	aa	aa	aa	bb	aa	aa	aa	aa	aa	aa	bb	bb	aa	aa	aa	aa	aa	aa	bb
Marker5052	aaxbb	aa	aa	aa	bb	aa	aa	bb	bb	bb	ab	bb	aa	aa	bb	aa	bb	aa	bb	aa	aa	bb	aa	bb	aa	aa	aa	aa	aa	aa	aa	aa	aa	bb	aa	aa	aa	aa	aa	aa	bb	bb	aa	aa	aa	aa	aa	aa	bb
Marker4760	aaxbb	aa	aa	aa	bb	aa	aa	bb	bb	bb	ab	bb	aa	aa	bb	aa	bb	aa	bb	aa	aa	bb	aa	bb	aa	aa	aa	aa	aa	aa	aa	aa	aa	bb	aa	aa	aa	aa	aa	aa	bb	bb	aa	aa	aa	aa	aa	aa	bb
Marker4977	aaxbb	aa	aa	aa	bb	aa	aa	bb	bb	bb	ab	bb	aa	aa	bb	aa	bb	aa	bb	aa	aa	bb	aa	bb	aa	aa	aa	aa	aa	aa	aa	aa	aa	bb	aa	aa	aa	aa	aa	aa	bb	bb	aa	aa	aa	aa	aa	aa	bb
Marker4912	aaxbb	aa	aa	aa	bb	aa	aa	bb	bb	bb	ab	bb	aa	aa	bb	aa	bb	aa	bb	aa	aa	bb	aa	bb	aa	aa	aa	aa	aa	aa	aa	aa	aa	bb	aa	aa	aa	aa	aa	aa	bb	bb	aa	aa	aa	aa	aa	aa	bb
Marker4911	aaxbb	aa	aa	aa	bb	aa	aa	bb	bb	bb	ab	bb	aa	aa	bb	aa	bb	aa	bb	aa	aa	bb	aa	bb	aa	aa	aa	aa	aa	aa	aa	aa	aa	bb	aa	aa	aa	aa	aa	aa	bb	bb	aa	aa	aa	aa	aa	aa	bb
Marker4685	aaxbb	aa	aa	aa	bb	aa	aa	bb	bb	bb	ab	bb	aa	aa	bb	aa	bb	aa	bb	aa	aa	bb	aa	bb	aa	aa	aa	aa	aa	aa	aa	aa	aa	bb	aa	aa	aa	aa	aa	aa	bb	bb	aa	aa	aa	aa	aa	aa	bb
Marker4031	aaxbb	aa	aa	aa	bb	aa	aa	bb	bb	bb	ab	bb	aa	aa	bb	aa	bb	aa	bb	aa	aa	bb	aa	bb	aa	aa	aa	aa	aa	aa	aa	aa	aa	bb	aa	aa	aa	aa	aa	aa	bb	bb	aa	aa	aa	aa	aa	aa	bb
Marker4817	aaxbb	aa	aa	aa	bb	aa	aa	bb	bb	bb	ab	bb	aa	aa	bb	aa	bb	aa	bb	aa	aa	bb	aa	bb	aa	aa	aa	aa	aa	aa	aa	aa	aa	bb	aa	aa	aa	aa	aa	aa	bb	bb	aa	aa	aa	aa	aa	aa	bb
Marker4717	aaxbb	aa	aa	aa	bb	aa	aa	bb	bb	bb	ab	bb	aa	aa	bb	aa	bb	aa	bb	aa	aa	bb	aa	bb	aa	aa	aa	aa	aa	aa	aa	aa	aa	bb	aa	aa	aa	aa	aa	aa	bb	bb	aa	aa	aa	aa	aa	aa	bb
Marker4824	aaxbb	aa	aa	aa	bb	aa	aa	bb	bb	bb	ab	bb	aa	aa	bb	aa	bb	aa	bb	aa	aa	bb	aa	bb	aa	aa	aa	aa	aa	aa	aa	aa	aa	bb	aa	aa	aa	aa	aa	aa	bb	bb	aa	aa	aa	aa	aa	aa	bb
Marker5046	aaxbb	aa	aa	aa	bb	aa	aa	bb	bb	bb	ab	bb	aa	aa	bb	aa	bb	aa	bb	aa	aa	bb	aa	bb	aa	aa	aa	aa	aa	aa	aa	aa	aa	bb	aa	aa	aa	aa	aa	aa	bb	bb	aa	aa	aa	aa	aa	aa	bb
Marker4745	aaxbb	aa	aa	aa	bb	aa	aa	bb	bb	bb	ab	bb	aa	aa	bb	aa	bb	aa	bb	aa	aa	bb	aa	bb	aa	aa	aa	aa	aa	aa	aa	aa	aa	bb	aa	aa	aa	aa	aa	aa	bb	bb	aa	aa	aa	aa	aa	aa	bb
Marker4698	aaxbb	aa	aa	aa	bb	aa	aa	bb	bb	bb	ab	bb	aa	aa	bb	aa	bb	aa	bb	aa	aa	bb	aa	bb	aa	aa	aa	aa	aa	aa	aa	aa	aa	bb	aa	aa	aa	aa	aa	aa	bb	bb	aa	aa	aa	aa	aa	aa	bb
Marker4770	aaxbb	aa	aa	aa	bb	aa	aa	bb	bb	bb	ab	bb	aa	aa	bb	aa	bb	aa	bb	aa	aa	bb	aa	bb	aa	aa	aa	aa	aa	aa	aa	aa	aa	bb	aa	aa	aa	aa	aa	aa	bb	bb	aa	aa	aa	aa	aa	aa	bb
Marker4771	aaxbb	aa	aa	aa	bb	aa	aa	bb	bb	bb	ab	bb	aa	aa	bb	aa	bb	aa	bb	aa	aa	bb	aa	bb	aa	aa	aa	aa	aa	aa	aa	aa	aa	bb	aa	aa	aa	aa	aa	aa	bb	bb	aa	aa	aa	aa	aa	aa	bb
Marker4772	aaxbb	aa	aa	aa	bb	aa	aa	bb	bb	bb	ab	bb	aa	aa	bb	aa	bb	aa	bb	aa	aa	bb	aa	bb	aa	aa	aa	aa	aa	aa	aa	aa	aa	bb	aa	aa	aa	aa	aa	aa	bb	bb	aa	aa	aa	aa	aa	aa	bb
Marker4917	aaxbb	aa	aa	aa	bb	aa	aa	bb	bb	bb	ab	bb	aa	aa	bb	aa	bb	aa	bb	aa	aa	bb	aa	bb	aa	aa	aa	aa	aa	aa	aa	aa	aa	bb	aa	aa	aa	aa	aa	aa	bb	bb	aa	aa	aa	aa	aa	aa	bb
Marker4759	aaxbb	aa	aa	aa	bb	aa	aa	bb	bb	bb	ab	bb	aa	aa	bb	aa	bb	aa	bb	aa	aa	bb	aa	bb	aa	aa	aa	aa	aa	aa	aa	aa	aa	aa	aa	aa	aa	aa	aa	aa	bb	bb	aa	aa	aa	aa	aa	aa	bb
Marker4755	aaxbb	aa	aa	aa	bb	aa	aa	bb	bb	bb	ab	bb	aa	aa	bb	aa	bb	aa	bb	aa	aa	bb	aa	bb	aa	aa	aa	aa	aa	aa	aa	aa	aa	aa	aa	aa	aa	aa	aa	aa	bb	bb	aa	aa	aa	aa	aa	aa	bb
Marker4781	aaxbb	aa	aa	aa	bb	aa	aa	bb	bb	bb	ab	bb	aa	aa	bb	aa	bb	aa	bb	aa	aa	bb	aa	bb	aa	aa	aa	aa	aa	aa	aa	aa	aa	aa	aa	aa	aa	aa	aa	aa	bb	bb	aa	aa	aa	aa	aa	aa	bb
Marker4773	aaxbb	aa	aa	aa	bb	aa	aa	bb	bb	bb	ab	bb	aa	aa	bb	aa	bb	aa	bb	aa	aa	bb	aa	bb	aa	aa	aa	aa	aa	aa	aa	aa	aa	aa	aa	aa	aa	aa	aa	aa	bb	bb	aa	aa	aa	aa	aa	aa	bb
Marker5078	aaxbb	aa	aa	aa	bb	aa	aa	bb	bb	bb	ab	bb	aa	aa	bb	aa	bb	aa	bb	aa	aa	bb	aa	bb	aa	aa	aa	aa	aa	aa	aa	aa	aa	aa	aa	aa	aa	aa	aa	aa	bb	bb	aa	aa	aa	aa	aa	aa	bb
Marker4758	aaxbb	aa	aa	aa	bb	aa	aa	bb	bb	bb	ab	bb	aa	aa	bb	aa	bb	aa	bb	aa	aa	bb	aa	bb	aa	aa	aa	aa	aa	aa	aa	aa	aa	aa	aa	aa	aa	aa	aa	aa	bb	bb	aa	aa	aa	aa	aa	aa	bb
Marker4419	aaxbb	aa	aa	aa	bb	aa	aa	bb	bb	bb	ab	aa	aa	aa	bb	aa	bb	aa	bb	aa	aa	bb	aa	bb	aa	aa	aa	aa	aa	aa	aa	aa	aa	aa	aa	aa	aa	aa	aa	aa	bb	bb	aa	aa	aa	aa	aa	aa	bb
Marker4959	aaxbb	aa	aa	aa	bb	aa	aa	bb	bb	bb	ab	aa	aa	aa	bb	aa	bb	aa	bb	aa	aa	bb	aa	bb	aa	aa	aa	aa	aa	aa	aa	aa	aa	aa	aa	aa	aa	aa	aa	aa	bb	bb	aa	aa	aa	aa	aa	aa	bb
Marker4830	aaxbb	aa	aa	aa	bb	aa	aa	bb	bb	bb	ab	aa	aa	aa	bb	aa	bb	aa	bb	aa	aa	bb	aa	bb	aa	aa	aa	aa	aa	aa	aa	aa	aa	aa	aa	aa	aa	aa	aa	aa	bb	bb	aa	aa	aa	aa	aa	aa	bb
Marker4854	aaxbb	aa	aa	aa	bb	aa	aa	bb	bb	bb	ab	aa	aa	aa	bb	aa	bb	aa	bb	aa	aa	bb	aa	bb	aa	aa	aa	aa	aa	aa	aa	aa	aa	aa	aa	aa	aa	aa	aa	aa	bb	bb	aa	aa	aa	aa	aa	aa	bb
Marker5053	aaxbb	aa	aa	aa	bb	aa	aa	bb	bb	bb	ab	aa	aa	aa	bb	aa	bb	aa	bb	aa	aa	bb	aa	bb	aa	aa	aa	aa	aa	aa	aa	aa	aa	aa	aa	aa	aa	aa	aa	aa	bb	bb	aa	aa	aa	aa	aa	aa	bb
Marker4901	aaxbb	aa	aa	aa	bb	aa	aa	bb	bb	bb	ab	aa	aa	aa	bb	aa	bb	aa	bb	aa	aa	bb	aa	bb	aa	aa	aa	aa	aa	aa	aa	aa	aa	aa	aa	aa	aa	aa	aa	aa	bb	bb	aa	aa	aa	aa	aa	aa	bb
Marker5068	aaxbb	aa	aa	aa	bb	aa	aa	bb	bb	bb	ab	aa	aa	aa	bb	aa	bb	aa	bb	aa	aa	bb	aa	bb	aa	aa	aa	aa	aa	aa	aa	aa	aa	aa	aa	aa	aa	aa	aa	aa	bb	bb	aa	aa	aa	aa	aa	aa	bb
Marker4975	aaxbb	aa	aa	aa	bb	aa	aa	bb	bb	bb	ab	aa	aa	aa	bb	aa	bb	aa	bb	aa	aa	bb	aa	bb	aa	aa	aa	aa	aa	aa	aa	aa	aa	aa	aa	aa	aa	aa	aa	aa	bb	bb	aa	aa	aa	aa	aa	aa	bb
Marker5076	aaxbb	aa	aa	aa	bb	aa	aa	bb	bb	bb	ab	aa	aa	aa	bb	aa	bb	aa	bb	aa	aa	bb	aa	bb	aa	aa	aa	aa	aa	aa	aa	aa	aa	aa	aa	aa	aa	aa	aa	aa	bb	bb	aa	aa	aa	aa	aa	aa	bb
Marker5125	aaxbb	aa	aa	aa	bb	aa	aa	bb	bb	bb	ab	aa	aa	aa	bb	aa	bb	aa	bb	aa	aa	bb	aa	bb	aa	aa	aa	aa	aa	aa	aa	aa	aa	aa	aa	aa	aa	aa	aa	aa	bb	bb	aa	aa	aa	aa	aa	aa	bb
Marker4967	aaxbb	aa	aa	aa	bb	aa	aa	bb	bb	bb	ab	aa	aa	aa	bb	aa	bb	aa	bb	aa	aa	bb	aa	bb	aa	aa	aa	aa	aa	aa	aa	aa	aa	aa	aa	aa	aa	aa	aa	aa	bb	bb	aa	aa	aa	aa	aa	aa	bb
Marker5063	aaxbb	aa	aa	aa	bb	aa	aa	bb	bb	bb	ab	aa	aa	aa	bb	aa	bb	aa	bb	aa	aa	bb	aa	bb	aa	aa	aa	aa	aa	aa	aa	aa	aa	aa	aa	aa	aa	aa	aa	aa	bb	bb	aa	aa	aa	aa	aa	aa	bb
Marker4915	aaxbb	aa	aa	aa	bb	aa	aa	bb	bb	bb	ab	aa	aa	aa	bb	aa	bb	aa	bb	aa	aa	bb	aa	bb	aa	aa	aa	aa	aa	aa	aa	aa	aa	aa	aa	aa	aa	aa	aa	aa	bb	bb	aa	aa	aa	aa	aa	aa	bb
Marker4987	aaxbb	aa	aa	aa	bb	aa	aa	bb	bb	bb	ab	aa	aa	aa	bb	aa	bb	aa	bb	aa	aa	bb	aa	bb	aa	aa	aa	aa	aa	aa	aa	aa	aa	aa	aa	aa	aa	aa	aa	aa	bb	bb	aa	aa	aa	aa	aa	aa	bb
Marker4910	aaxbb	aa	aa	aa	bb	aa	aa	bb	bb	bb	ab	aa	aa	aa	bb	aa	bb	aa	bb	aa	aa	bb	aa	bb	aa	aa	aa	aa	aa	aa	aa	aa	aa	aa	aa	aa	aa	aa	aa	aa	bb	bb	aa	aa	aa	aa	aa	aa	bb
Marker3997	aaxbb	aa	aa	aa	bb	aa	aa	bb	bb	bb	ab	aa	aa	aa	bb	aa	bb	aa	bb	aa	aa	bb	aa	bb	aa	aa	aa	aa	aa	aa	aa	aa	aa	aa	aa	aa	aa	aa	aa	aa	bb	bb	aa	aa	aa	aa	aa	aa	bb
Marker5097	aaxbb	aa	aa	aa	bb	aa	aa	bb	bb	bb	ab	aa	aa	aa	bb	aa	bb	aa	bb	aa	aa	bb	aa	bb	aa	aa	aa	aa	aa	aa	aa	aa	aa	aa	aa	aa	aa	aa	aa	aa	bb	bb	aa	aa	aa	aa	aa	aa	bb
Marker4472	aaxbb	aa	aa	aa	bb	aa	aa	bb	bb	bb	ab	aa	aa	aa	bb	aa	bb	aa	bb	aa	aa	bb	aa	bb	aa	aa	aa	aa	aa	aa	aa	aa	aa	aa	aa	aa	aa	aa	aa	aa	bb	bb	aa	aa	aa	aa	aa	aa	bb
Marker3945	aaxbb	aa	aa	aa	bb	aa	aa	bb	bb	bb	ab	aa	aa	aa	bb	aa	bb	aa	bb	aa	aa	bb	aa	bb	aa	aa	aa	aa	aa	aa	aa	aa	aa	aa	aa	aa	aa	aa	aa	aa	bb	bb	aa	aa	aa	aa	aa	aa	bb
Marker4457	aaxbb	aa	aa	aa	bb	aa	aa	bb	bb	bb	ab	aa	aa	aa	bb	aa	bb	aa	bb	aa	aa	bb	aa	bb	aa	aa	aa	aa	aa	aa	aa	aa	aa	aa	aa	aa	aa	aa	aa	aa	bb	bb	aa	aa	aa	aa	aa	aa	bb
Marker5165	aaxbb	aa	aa	aa	bb	aa	aa	bb	bb	bb	ab	aa	aa	aa	bb	aa	bb	aa	bb	aa	aa	bb	aa	bb	aa	aa	aa	aa	aa	aa	aa	aa	aa	aa	aa	aa	aa	aa	aa	aa	bb	bb	aa	aa	aa	aa	aa	aa	bb
Marker5157	aaxbb	aa	aa	aa	bb	aa	aa	bb	bb	bb	ab	aa	aa	aa	bb	aa	bb	aa	bb	aa	aa	bb	aa	bb	aa	aa	aa	aa	aa	aa	aa	aa	aa	aa	aa	aa	aa	aa	aa	aa	bb	bb	aa	aa	aa	aa	aa	aa	bb
Marker4250	aaxbb	aa	aa	aa	bb	aa	aa	bb	bb	bb	ab	aa	aa	aa	bb	aa	bb	aa	bb	aa	aa	bb	aa	bb	aa	aa	aa	aa	aa	aa	aa	aa	aa	aa	aa	aa	aa	aa	aa	aa	bb	bb	aa	aa	aa	aa	aa	aa	bb
Marker5098	aaxbb	aa	aa	aa	bb	aa	aa	bb	bb	bb	ab	aa	aa	aa	bb	aa	bb	aa	bb	aa	aa	bb	aa	bb	aa	aa	aa	aa	aa	aa	aa	aa	aa	aa	aa	aa	aa	aa	aa	aa	bb	bb	aa	aa	aa	aa	aa	aa	bb
Marker3932	aaxbb	aa	aa	aa	bb	aa	aa	bb	bb	bb	ab	aa	aa	aa	bb	aa	bb	aa	bb	aa	aa	bb	aa	bb	bb	aa	aa	aa	aa	aa	aa	aa	aa	aa	aa	aa	aa	aa	aa	aa	bb	bb	aa	aa	aa	aa	aa	aa	bb
Marker4073	aaxbb	aa	aa	aa	bb	aa	aa	bb	bb	bb	ab	aa	aa	aa	bb	aa	bb	aa	bb	aa	aa	bb	aa	bb	bb	aa	aa	aa	aa	aa	aa	aa	aa	aa	aa	aa	aa	aa	aa	aa	bb	bb	aa	aa	aa	aa	aa	aa	bb
Marker3968	aaxbb	aa	aa	aa	bb	aa	aa	bb	bb	bb	ab	aa	aa	aa	bb	aa	bb	aa	bb	aa	aa	bb	aa	bb	bb	aa	aa	aa	aa	aa	aa	aa	aa	aa	aa	aa	aa	aa	aa	aa	bb	bb	aa	aa	aa	aa	aa	aa	bb
Marker4214	aaxbb	aa	aa	aa	bb	aa	aa	bb	bb	bb	ab	aa	aa	aa	bb	aa	bb	aa	bb	aa	aa	bb	aa	bb	bb	aa	aa	aa	aa	aa	aa	aa	aa	aa	aa	aa	aa	aa	aa	aa	bb	bb	aa	aa	aa	aa	aa	aa	bb
Marker5172	aaxbb	aa	aa	aa	bb	aa	aa	bb	bb	bb	ab	aa	aa	aa	bb	aa	bb	aa	bb	aa	aa	bb	aa	bb	bb	aa	aa	aa	aa	aa	aa	aa	aa	aa	aa	aa	aa	aa	aa	aa	bb	bb	aa	aa	aa	aa	aa	aa	bb
Marker3917	aaxbb	aa	aa	aa	bb	aa	aa	bb	bb	bb	ab	aa	aa	aa	bb	aa	bb	aa	bb	aa	aa	bb	aa	bb	bb	aa	aa	aa	ab	aa	aa	aa	aa	aa	aa	aa	aa	aa	aa	aa	bb	bb	aa	aa	aa	aa	aa	aa	bb
Marker4143	aaxbb	aa	aa	aa	bb	aa	aa	bb	bb	bb	ab	aa	aa	aa	bb	aa	bb	aa	bb	aa	aa	bb	aa	bb	bb	aa	aa	aa	ab	aa	aa	aa	aa	aa	aa	aa	aa	aa	aa	aa	bb	bb	aa	aa	aa	aa	aa	aa	bb
Marker3640	aaxbb	aa	aa	aa	bb	aa	aa	bb	bb	bb	ab	aa	aa	aa	bb	aa	bb	aa	bb	aa	aa	bb	aa	bb	bb	aa	aa	aa	ab	aa	aa	aa	aa	aa	aa	aa	aa	aa	aa	aa	bb	bb	aa	aa	aa	aa	aa	aa	bb
Marker3604	aaxbb	aa	aa	aa	bb	aa	aa	bb	bb	bb	ab	aa	aa	aa	bb	aa	bb	aa	bb	aa	aa	bb	aa	bb	bb	aa	aa	aa	ab	aa	aa	aa	aa	aa	aa	aa	aa	aa	aa	aa	bb	bb	aa	aa	aa	aa	aa	aa	bb
Marker5231	aaxbb	aa	aa	aa	bb	aa	aa	bb	bb	bb	ab	aa	aa	aa	bb	aa	bb	aa	bb	aa	aa	bb	aa	bb	bb	aa	aa	aa	ab	aa	aa	aa	aa	aa	aa	aa	aa	aa	aa	aa	bb	bb	aa	aa	aa	aa	aa	aa	bb
Marker3931	aaxbb	aa	aa	aa	bb	aa	aa	bb	bb	bb	ab	aa	aa	aa	bb	aa	bb	aa	bb	aa	aa	bb	aa	bb	bb	aa	aa	aa	ab	aa	aa	aa	aa	aa	aa	aa	aa	aa	aa	aa	bb	bb	aa	aa	aa	aa	aa	aa	bb
Marker3992	aaxbb	aa	aa	aa	bb	aa	aa	bb	bb	bb	ab	aa	aa	aa	bb	aa	bb	aa	bb	aa	aa	bb	aa	bb	bb	aa	aa	aa	ab	aa	aa	aa	aa	aa	aa	aa	aa	aa	aa	aa	bb	bb	aa	aa	aa	aa	aa	aa	bb
Marker3858	aaxbb	aa	aa	aa	bb	aa	aa	bb	bb	bb	ab	aa	aa	aa	bb	aa	bb	aa	bb	aa	aa	bb	aa	bb	bb	aa	aa	aa	ab	aa	aa	aa	aa	aa	aa	aa	aa	aa	aa	aa	bb	bb	aa	aa	aa	aa	aa	aa	bb
Marker3644	aaxbb	aa	aa	aa	bb	aa	aa	bb	bb	bb	ab	aa	aa	aa	bb	aa	bb	aa	bb	aa	aa	bb	aa	bb	bb	aa	aa	aa	ab	aa	aa	aa	aa	aa	aa	aa	aa	aa	aa	aa	bb	bb	aa	aa	aa	aa	aa	aa	bb
Marker3641	aaxbb	aa	aa	aa	bb	aa	aa	bb	bb	bb	ab	aa	aa	aa	bb	aa	bb	aa	bb	aa	aa	bb	aa	bb	bb	aa	aa	aa	ab	aa	aa	aa	aa	aa	aa	aa	aa	aa	aa	aa	bb	bb	aa	aa	aa	aa	aa	aa	bb
Marker4166	aaxbb	aa	aa	aa	bb	aa	aa	bb	bb	bb	ab	aa	aa	aa	bb	aa	bb	aa	bb	aa	aa	bb	aa	bb	bb	aa	aa	aa	ab	aa	aa	aa	aa	aa	aa	aa	aa	aa	aa	aa	bb	bb	aa	aa	aa	aa	aa	aa	bb
Marker3867	aaxbb	aa	aa	aa	bb	aa	aa	bb	bb	bb	ab	aa	aa	aa	bb	aa	bb	aa	bb	aa	aa	bb	aa	bb	bb	aa	aa	aa	ab	aa	aa	aa	aa	aa	aa	aa	aa	aa	aa	aa	bb	bb	aa	aa	aa	aa	aa	aa	bb
Marker3914	aaxbb	aa	aa	aa	bb	aa	aa	bb	bb	bb	ab	aa	aa	aa	bb	aa	bb	aa	bb	aa	aa	bb	aa	bb	bb	aa	aa	aa	ab	aa	aa	aa	aa	aa	aa	aa	aa	aa	aa	aa	bb	bb	aa	aa	aa	aa	aa	aa	bb
Marker5142	aaxbb	aa	aa	aa	bb	aa	aa	bb	bb	bb	ab	aa	aa	aa	bb	aa	bb	aa	bb	aa	aa	bb	aa	bb	bb	aa	aa	aa	ab	aa	aa	aa	aa	aa	aa	aa	aa	aa	aa	aa	bb	bb	aa	aa	aa	aa	aa	aa	bb
Marker5225	aaxbb	aa	aa	aa	bb	aa	aa	bb	bb	bb	ab	aa	aa	aa	bb	aa	bb	aa	bb	aa	aa	bb	aa	bb	bb	aa	aa	aa	ab	aa	aa	aa	aa	aa	aa	aa	aa	aa	aa	aa	bb	bb	aa	aa	aa	aa	aa	aa	bb
Marker5158	aaxbb	aa	aa	aa	bb	aa	aa	bb	bb	bb	ab	aa	aa	aa	bb	aa	bb	aa	bb	aa	aa	bb	aa	bb	bb	aa	aa	aa	ab	aa	aa	aa	aa	aa	aa	aa	aa	aa	aa	aa	bb	bb	aa	aa	aa	aa	aa	aa	bb
Marker3942	aaxbb	aa	aa	aa	bb	aa	aa	bb	bb	bb	ab	aa	aa	aa	bb	aa	bb	aa	bb	aa	aa	bb	aa	bb	bb	aa	aa	aa	ab	aa	aa	aa	aa	aa	aa	aa	aa	aa	aa	aa	bb	bb	aa	aa	aa	aa	aa	aa	bb
Marker4460	aaxbb	aa	aa	aa	bb	aa	aa	bb	bb	bb	ab	aa	aa	aa	bb	aa	bb	aa	bb	aa	aa	bb	aa	bb	bb	aa	aa	aa	ab	aa	aa	aa	aa	aa	aa	aa	aa	aa	aa	aa	bb	bb	aa	aa	aa	aa	aa	aa	bb
Marker4257	aaxbb	aa	aa	aa	bb	aa	aa	bb	bb	bb	ab	aa	aa	aa	bb	aa	bb	aa	bb	aa	aa	bb	aa	bb	bb	aa	aa	aa	ab	aa	aa	aa	aa	aa	aa	aa	aa	aa	aa	aa	bb	bb	aa	aa	aa	aa	aa	aa	bb
Marker5184	aaxbb	aa	aa	aa	bb	aa	aa	bb	bb	bb	ab	aa	aa	aa	bb	aa	bb	aa	bb	aa	aa	bb	aa	bb	bb	aa	aa	aa	ab	aa	aa	aa	aa	aa	aa	aa	aa	aa	aa	aa	bb	bb	aa	aa	aa	aa	aa	aa	bb
Marker4518	aaxbb	aa	aa	aa	bb	aa	aa	bb	bb	bb	ab	aa	aa	aa	bb	aa	bb	aa	bb	aa	aa	bb	aa	bb	bb	aa	aa	aa	ab	aa	aa	aa	aa	bb	aa	aa	aa	aa	aa	aa	bb	bb	aa	aa	aa	aa	aa	aa	bb
Marker5218	aaxbb	aa	aa	aa	bb	aa	aa	bb	bb	bb	ab	aa	aa	aa	bb	aa	bb	aa	bb	aa	aa	bb	aa	bb	bb	aa	aa	aa	ab	aa	aa	aa	aa	bb	aa	aa	aa	aa	aa	aa	bb	bb	aa	aa	aa	aa	aa	aa	bb
Marker3933	aaxbb	aa	aa	aa	bb	aa	aa	bb	bb	bb	ab	bb	aa	aa	bb	aa	bb	aa	bb	aa	aa	bb	aa	bb	bb	aa	aa	aa	ab	aa	aa	aa	aa	bb	aa	aa	aa	aa	aa	aa	bb	bb	aa	aa	aa	aa	aa	aa	bb
Marker4505	aaxbb	aa	aa	aa	bb	aa	aa	bb	bb	bb	ab	bb	aa	aa	bb	aa	bb	aa	bb	aa	aa	bb	aa	bb	bb	aa	aa	aa	ab	aa	aa	aa	aa	bb	aa	aa	aa	aa	aa	aa	bb	bb	aa	aa	aa	aa	aa	aa	bb
Marker3859	aaxbb	aa	aa	aa	bb	aa	aa	bb	bb	bb	ab	bb	aa	aa	bb	aa	bb	aa	bb	aa	aa	bb	aa	bb	bb	aa	aa	aa	ab	aa	aa	aa	aa	bb	aa	aa	aa	aa	aa	aa	bb	bb	aa	aa	aa	aa	aa	aa	bb
Marker4509	aaxbb	aa	aa	aa	bb	aa	aa	bb	bb	bb	ab	bb	aa	aa	bb	aa	bb	aa	bb	aa	aa	bb	aa	bb	bb	aa	aa	aa	ab	aa	aa	aa	aa	bb	aa	aa	aa	aa	aa	aa	bb	bb	aa	aa	aa	aa	aa	aa	bb
Marker4529	aaxbb	aa	aa	aa	bb	aa	aa	bb	bb	bb	ab	bb	aa	aa	bb	aa	bb	aa	bb	aa	aa	bb	aa	bb	bb	aa	aa	aa	ab	aa	aa	aa	aa	bb	aa	aa	aa	aa	aa	aa	bb	bb	aa	aa	aa	aa	aa	aa	bb
Marker5215	aaxbb	aa	aa	aa	bb	aa	aa	bb	bb	bb	ab	bb	aa	aa	bb	aa	bb	aa	bb	aa	aa	bb	aa	bb	bb	aa	aa	aa	ab	aa	aa	aa	aa	bb	aa	aa	aa	aa	aa	aa	bb	bb	aa	aa	aa	aa	aa	aa	bb
Marker5197	aaxbb	aa	aa	aa	bb	aa	aa	bb	bb	bb	ab	bb	aa	aa	bb	aa	bb	aa	bb	aa	aa	bb	aa	bb	bb	aa	aa	aa	ab	aa	aa	aa	aa	bb	aa	aa	aa	aa	aa	aa	bb	bb	aa	aa	aa	aa	aa	aa	bb
Marker5228	aaxbb	aa	aa	aa	bb	aa	aa	bb	bb	bb	ab	bb	aa	aa	bb	aa	bb	aa	bb	aa	aa	bb	aa	bb	bb	aa	aa	aa	ab	aa	aa	aa	aa	bb	aa	aa	aa	aa	aa	aa	bb	bb	aa	aa	aa	aa	aa	aa	bb
Marker5141	aaxbb	aa	aa	aa	bb	aa	aa	bb	bb	bb	ab	bb	aa	aa	bb	aa	bb	aa	bb	aa	aa	bb	aa	bb	bb	aa	aa	aa	ab	aa	aa	aa	aa	bb	aa	aa	aa	aa	aa	aa	bb	bb	aa	aa	aa	aa	aa	aa	bb
Marker5226	aaxbb	aa	aa	aa	bb	aa	aa	bb	bb	bb	ab	bb	aa	aa	bb	aa	bb	aa	bb	aa	aa	bb	aa	bb	bb	aa	aa	aa	ab	aa	aa	aa	aa	bb	aa	aa	aa	aa	aa	aa	bb	bb	aa	aa	aa	aa	aa	aa	bb
Marker3962	aaxbb	aa	aa	aa	bb	aa	aa	bb	bb	bb	ab	bb	aa	aa	bb	aa	bb	aa	bb	aa	aa	bb	aa	bb	bb	aa	aa	aa	ab	aa	aa	aa	aa	bb	aa	aa	aa	aa	aa	aa	bb	bb	aa	aa	aa	aa	aa	aa	bb
Marker5234	aaxbb	aa	aa	aa	bb	aa	aa	bb	bb	bb	ab	bb	aa	aa	bb	aa	bb	aa	bb	aa	aa	bb	aa	bb	bb	aa	aa	aa	ab	aa	aa	aa	aa	bb	aa	aa	aa	aa	aa	aa	bb	bb	aa	aa	aa	aa	aa	aa	bb
Marker4527	aaxbb	aa	aa	aa	bb	aa	aa	bb	bb	bb	ab	bb	aa	aa	bb	aa	bb	aa	bb	aa	aa	bb	aa	bb	bb	aa	aa	aa	ab	aa	aa	aa	aa	bb	aa	aa	aa	aa	aa	aa	bb	bb	aa	aa	aa	aa	aa	aa	bb
Marker5247	aaxbb	aa	aa	aa	bb	aa	aa	bb	bb	bb	ab	bb	aa	aa	bb	aa	bb	aa	bb	aa	aa	bb	aa	bb	bb	aa	aa	aa	ab	aa	aa	aa	aa	bb	aa	aa	aa	aa	aa	aa	bb	bb	aa	aa	aa	aa	aa	aa	bb
Marker4506	aaxbb	aa	aa	aa	bb	aa	aa	bb	bb	bb	ab	bb	aa	aa	bb	aa	bb	aa	bb	aa	aa	bb	aa	bb	bb	aa	aa	aa	ab	aa	aa	aa	aa	bb	aa	aa	aa	aa	aa	aa	bb	bb	aa	aa	aa	aa	aa	aa	bb
Marker5274	aaxbb	aa	aa	aa	bb	aa	aa	bb	bb	bb	ab	bb	aa	aa	bb	aa	bb	aa	bb	aa	aa	bb	aa	bb	bb	aa	aa	aa	ab	aa	aa	aa	aa	bb	aa	aa	aa	aa	aa	aa	bb	bb	aa	aa	aa	aa	aa	aa	bb
Marker4504	aaxbb	aa	aa	aa	bb	aa	aa	bb	bb	bb	ab	bb	aa	aa	bb	aa	bb	aa	bb	aa	aa	bb	aa	bb	bb	aa	aa	aa	ab	aa	aa	aa	aa	bb	aa	aa	aa	aa	aa	aa	bb	bb	aa	aa	aa	aa	aa	aa	bb
Marker5190	aaxbb	aa	aa	aa	bb	aa	aa	bb	bb	bb	ab	bb	aa	aa	bb	aa	bb	aa	bb	aa	aa	bb	aa	bb	bb	aa	aa	aa	ab	aa	aa	aa	aa	bb	aa	aa	aa	aa	aa	aa	bb	bb	aa	aa	aa	aa	aa	aa	bb
Marker4258	aaxbb	aa	aa	aa	bb	aa	aa	bb	bb	bb	ab	bb	aa	aa	bb	aa	bb	aa	bb	aa	aa	bb	aa	bb	bb	aa	aa	aa	ab	aa	aa	aa	aa	bb	aa	aa	aa	aa	aa	aa	bb	bb	aa	aa	aa	aa	aa	aa	bb
Marker5248	aaxbb	aa	aa	aa	bb	aa	aa	bb	bb	bb	ab	bb	aa	aa	bb	aa	bb	aa	bb	aa	aa	bb	aa	bb	bb	aa	aa	aa	ab	aa	aa	aa	aa	bb	aa	aa	aa	aa	aa	aa	bb	bb	aa	aa	aa	aa	aa	aa	bb
Marker5318	aaxbb	aa	aa	aa	bb	aa	aa	bb	bb	bb	ab	bb	aa	aa	bb	aa	bb	aa	bb	aa	aa	bb	aa	bb	bb	aa	aa	aa	ab	aa	aa	aa	aa	bb	aa	aa	aa	aa	aa	aa	bb	bb	aa	aa	aa	aa	aa	aa	bb
Marker5249	aaxbb	aa	aa	aa	bb	aa	aa	bb	bb	bb	ab	bb	aa	aa	bb	aa	bb	aa	bb	aa	aa	bb	aa	bb	bb	aa	aa	aa	bb	aa	aa	aa	aa	bb	aa	aa	aa	aa	aa	aa	bb	bb	aa	aa	aa	aa	aa	aa	bb
Marker5319	aaxbb	aa	aa	aa	bb	aa	aa	bb	bb	bb	ab	bb	aa	aa	bb	aa	bb	aa	bb	aa	aa	bb	aa	bb	bb	aa	aa	aa	bb	aa	aa	aa	aa	bb	aa	aa	aa	aa	aa	aa	bb	bb	aa	aa	aa	aa	aa	aa	bb
Marker5325	aaxbb	aa	aa	aa	bb	aa	aa	bb	bb	bb	ab	bb	aa	aa	bb	aa	bb	aa	bb	aa	aa	bb	aa	bb	bb	aa	aa	aa	bb	aa	aa	aa	aa	bb	aa	aa	aa	aa	aa	aa	bb	bb	aa	aa	aa	aa	aa	aa	bb
Marker5326	aaxbb	aa	aa	aa	bb	aa	aa	bb	bb	bb	ab	bb	aa	aa	bb	aa	bb	aa	bb	aa	aa	bb	aa	bb	bb	aa	aa	aa	bb	aa	aa	aa	aa	bb	aa	aa	aa	aa	aa	aa	bb	bb	aa	aa	aa	aa	aa	aa	bb
Marker5388	aaxbb	aa	aa	aa	bb	aa	aa	bb	bb	bb	ab	bb	aa	aa	bb	aa	bb	aa	bb	aa	aa	bb	aa	bb	bb	aa	aa	aa	bb	aa	aa	aa	aa	bb	aa	aa	aa	aa	aa	aa	bb	aa	aa	aa	aa	aa	aa	aa	bb
Marker5352	aaxbb	aa	aa	aa	bb	aa	aa	bb	bb	bb	ab	bb	aa	aa	bb	aa	bb	aa	bb	aa	aa	bb	aa	bb	bb	aa	aa	aa	bb	aa	aa	aa	aa	bb	aa	aa	aa	aa	aa	aa	bb	aa	aa	aa	aa	aa	aa	aa	bb
Marker5385	aaxbb	aa	aa	aa	bb	aa	aa	bb	bb	bb	ab	bb	aa	aa	bb	aa	bb	aa	bb	aa	aa	bb	aa	bb	bb	aa	aa	aa	bb	aa	aa	aa	aa	bb	aa	aa	aa	aa	aa	aa	bb	aa	aa	aa	aa	aa	aa	bb	bb
Marker5390	aaxbb	aa	aa	aa	bb	aa	aa	bb	bb	aa	ab	bb	aa	aa	bb	aa	bb	aa	bb	aa	aa	bb	aa	bb	bb	aa	aa	aa	bb	aa	aa	aa	aa	aa	aa	aa	aa	aa	aa	aa	bb	aa	aa	bb	aa	aa	aa	bb	bb
Marker5415	aaxbb	aa	aa	aa	bb	aa	aa	bb	bb	aa	ab	bb	aa	aa	bb	aa	bb	aa	bb	aa	aa	bb	aa	bb	bb	aa	aa	aa	bb	aa	aa	aa	aa	aa	aa	aa	aa	aa	aa	aa	bb	aa	aa	bb	aa	aa	aa	bb	bb
Marker5416	aaxbb	aa	aa	aa	bb	aa	aa	bb	bb	aa	ab	aa	aa	aa	bb	aa	bb	aa	bb	aa	aa	bb	aa	bb	bb	aa	aa	aa	bb	aa	aa	aa	aa	aa	aa	aa	aa	aa	aa	aa	bb	aa	aa	bb	aa	aa	aa	bb	bb
Marker5480	aaxbb	aa	aa	aa	bb	aa	aa	bb	bb	aa	ab	aa	aa	aa	bb	aa	bb	aa	bb	aa	aa	bb	aa	bb	bb	aa	aa	aa	bb	aa	aa	aa	aa	aa	aa	aa	aa	aa	aa	aa	bb	aa	aa	bb	aa	aa	aa	bb	bb
Marker5439	aaxbb	aa	aa	aa	bb	aa	aa	bb	bb	aa	ab	aa	aa	aa	bb	aa	bb	aa	bb	aa	aa	bb	aa	bb	bb	aa	aa	aa	bb	aa	aa	aa	aa	aa	aa	aa	aa	aa	aa	aa	bb	aa	aa	bb	aa	aa	aa	bb	bb
Marker5471	aaxbb	aa	bb	aa	bb	aa	aa	bb	bb	aa	ab	aa	aa	aa	bb	aa	bb	aa	bb	aa	aa	bb	aa	bb	bb	aa	aa	aa	bb	aa	aa	aa	aa	aa	aa	aa	aa	aa	aa	aa	bb	aa	aa	bb	aa	aa	aa	bb	bb
Marker5510	aaxbb	aa	bb	aa	bb	aa	aa	bb	bb	aa	ab	aa	aa	aa	bb	aa	bb	aa	bb	aa	aa	bb	aa	bb	bb	aa	aa	aa	bb	aa	aa	aa	aa	aa	aa	aa	aa	aa	aa	aa	bb	aa	aa	bb	aa	aa	aa	bb	bb
Marker5501	aaxbb	aa	bb	aa	bb	aa	aa	bb	bb	aa	ab	aa	aa	aa	bb	aa	bb	aa	bb	aa	aa	bb	aa	bb	bb	aa	aa	aa	bb	aa	aa	aa	aa	aa	aa	aa	aa	aa	aa	aa	bb	aa	aa	bb	aa	aa	aa	bb	bb
Marker5484	aaxbb	aa	bb	aa	bb	aa	aa	bb	bb	aa	ab	aa	aa	aa	bb	aa	bb	aa	bb	aa	aa	bb	aa	bb	bb	aa	aa	bb	bb	aa	aa	aa	aa	aa	aa	aa	aa	aa	aa	bb	bb	aa	aa	bb	aa	aa	aa	bb	bb
Marker5320	aaxbb	aa	bb	aa	bb	aa	aa	bb	bb	aa	ab	aa	aa	aa	bb	aa	bb	aa	bb	aa	aa	bb	aa	bb	bb	aa	aa	bb	bb	aa	aa	aa	aa	aa	aa	aa	aa	aa	aa	bb	bb	aa	aa	bb	aa	aa	aa	bb	bb
Marker5316	aaxbb	aa	bb	aa	bb	aa	aa	bb	bb	aa	ab	aa	aa	aa	bb	aa	bb	aa	bb	aa	aa	bb	aa	bb	bb	aa	aa	bb	bb	aa	aa	aa	aa	aa	aa	aa	aa	aa	aa	bb	bb	aa	aa	bb	aa	aa	aa	bb	bb
Marker5541	aaxbb	aa	bb	aa	bb	aa	aa	bb	bb	aa	ab	aa	aa	aa	bb	aa	bb	aa	bb	aa	aa	bb	aa	bb	bb	aa	aa	bb	bb	aa	aa	aa	aa	aa	aa	aa	aa	aa	aa	bb	bb	aa	aa	bb	aa	aa	aa	bb	bb
Marker9827	aaxbb	aa	aa	aa	aa	aa	aa	aa	bb	aa	aa	aa	bb	aa	aa	aa	bb	aa	bb	bb	bb	bb	bb	aa	aa	aa	bb	aa	bb	aa	bb	aa	bb	aa	aa	aa	bb	aa	aa	aa	aa	bb	aa	aa	bb	bb	aa	bb	bb
Marker9716	aaxbb	aa	aa	aa	aa	aa	aa	aa	bb	aa	aa	aa	bb	aa	aa	aa	bb	aa	bb	bb	bb	bb	bb	aa	bb	aa	bb	aa	bb	aa	bb	aa	bb	aa	aa	aa	bb	aa	aa	aa	aa	bb	aa	aa	bb	bb	aa	bb	bb
Marker7778	aaxbb	aa	aa	aa	aa	aa	aa	aa	bb	aa	aa	aa	bb	aa	aa	aa	bb	aa	bb	bb	bb	bb	bb	aa	bb	aa	bb	aa	bb	aa	bb	aa	bb	aa	aa	aa	bb	aa	aa	aa	aa	bb	aa	aa	bb	bb	aa	bb	bb
Marker7702	aaxbb	aa	aa	aa	aa	aa	aa	aa	bb	aa	aa	aa	bb	aa	aa	aa	bb	aa	bb	bb	bb	bb	bb	aa	bb	aa	bb	aa	bb	aa	bb	aa	bb	aa	aa	aa	bb	aa	aa	aa	aa	bb	aa	aa	bb	bb	aa	bb	bb
Marker5850	aaxbb	aa	aa	aa	aa	aa	aa	aa	bb	aa	aa	aa	bb	aa	aa	aa	bb	aa	bb	bb	bb	bb	bb	aa	bb	aa	bb	aa	bb	aa	bb	aa	bb	aa	aa	aa	bb	aa	aa	aa	aa	bb	aa	aa	bb	bb	aa	bb	bb
Marker5721	aaxbb	aa	aa	aa	aa	aa	aa	aa	bb	aa	aa	aa	bb	aa	aa	aa	bb	aa	bb	bb	bb	bb	bb	aa	bb	aa	bb	aa	bb	aa	bb	aa	bb	aa	aa	aa	bb	aa	aa	aa	aa	bb	aa	aa	bb	bb	aa	bb	bb
Marker5656	aaxbb	aa	bb	aa	aa	aa	aa	aa	bb	aa	aa	aa	bb	aa	aa	aa	bb	aa	bb	bb	bb	bb	bb	aa	bb	aa	bb	aa	bb	aa	bb	aa	bb	aa	aa	aa	bb	aa	aa	aa	aa	bb	aa	aa	bb	bb	aa	bb	bb
Marker5735	aaxbb	aa	bb	aa	aa	aa	aa	aa	bb	aa	aa	aa	bb	aa	aa	aa	bb	aa	bb	bb	bb	bb	bb	aa	bb	aa	bb	aa	bb	aa	bb	aa	bb	aa	aa	aa	bb	aa	aa	aa	aa	bb	aa	aa	bb	bb	aa	bb	bb
Marker5678	aaxbb	aa	bb	aa	aa	aa	aa	aa	bb	aa	aa	aa	bb	bb	aa	aa	bb	aa	bb	bb	bb	bb	bb	aa	bb	aa	bb	aa	bb	aa	bb	aa	bb	aa	aa	aa	bb	aa	aa	bb	aa	bb	aa	aa	bb	bb	aa	bb	bb
Marker5630	aaxbb	aa	bb	aa	aa	aa	aa	aa	bb	aa	aa	aa	bb	bb	aa	aa	bb	aa	bb	bb	bb	bb	bb	aa	bb	aa	bb	aa	bb	aa	bb	aa	bb	aa	aa	aa	bb	aa	aa	bb	aa	bb	aa	aa	bb	bb	aa	bb	bb
Marker5612	aaxbb	aa	bb	aa	aa	aa	aa	aa	bb	aa	aa	aa	bb	bb	aa	aa	bb	aa	bb	bb	bb	bb	bb	aa	bb	aa	bb	aa	bb	aa	bb	aa	bb	aa	aa	aa	bb	aa	aa	bb	aa	bb	aa	aa	bb	bb	aa	bb	bb
Marker5602	aaxbb	aa	bb	aa	aa	aa	aa	aa	bb	aa	aa	aa	bb	bb	aa	aa	bb	aa	bb	bb	bb	bb	bb	aa	bb	aa	bb	aa	bb	aa	bb	aa	bb	aa	aa	aa	bb	aa	aa	bb	aa	bb	aa	bb	bb	bb	aa	bb	bb
Marker5600	aaxbb	aa	bb	aa	aa	aa	aa	aa	bb	aa	aa	aa	bb	bb	aa	aa	bb	aa	bb	bb	bb	bb	bb	aa	bb	aa	bb	aa	bb	aa	bb	aa	bb	aa	aa	aa	bb	aa	aa	bb	aa	bb	aa	bb	bb	bb	aa	bb	bb
Marker5596	aaxbb	aa	bb	aa	aa	aa	aa	aa	bb	aa	aa	aa	bb	bb	aa	aa	bb	aa	aa	bb	bb	aa	bb	aa	bb	aa	bb	aa	bb	aa	bb	aa	bb	aa	aa	aa	bb	aa	aa	bb	aa	bb	bb	bb	bb	bb	aa	bb	bb
Marker5562	aaxbb	aa	bb	aa	aa	aa	aa	aa	bb	aa	ab	aa	bb	bb	aa	aa	bb	aa	aa	bb	bb	aa	bb	aa	bb	aa	bb	aa	bb	aa	bb	aa	bb	aa	aa	aa	bb	aa	aa	bb	aa	bb	bb	bb	bb	bb	aa	bb	bb
Marker5554	aaxbb	aa	bb	aa	aa	aa	aa	aa	bb	aa	ab	aa	bb	bb	aa	aa	bb	aa	aa	bb	bb	aa	bb	aa	bb	aa	bb	aa	bb	aa	bb	aa	bb	aa	aa	aa	bb	aa	aa	bb	aa	bb	bb	bb	bb	bb	aa	bb	bb
Marker5586	aaxbb	aa	bb	aa	aa	aa	aa	aa	bb	aa	ab	aa	bb	bb	aa	aa	bb	aa	aa	bb	bb	aa	bb	aa	bb	aa	bb	aa	bb	bb	bb	aa	bb	aa	aa	aa	bb	aa	aa	bb	aa	bb	bb	bb	bb	bb	aa	bb	bb
Marker5817	aaxbb	aa	bb	aa	aa	aa	aa	aa	bb	aa	ab	aa	bb	bb	aa	aa	bb	aa	aa	bb	bb	aa	bb	aa	bb	aa	bb	aa	bb	bb	bb	aa	bb	aa	bb	aa	bb	aa	aa	bb	aa	bb	bb	bb	bb	bb	aa	bb	bb
Marker5809	aaxbb	aa	bb	aa	aa	aa	aa	aa	bb	aa	ab	aa	bb	bb	aa	aa	bb	aa	aa	bb	bb	aa	bb	aa	bb	aa	bb	aa	bb	bb	bb	aa	bb	aa	bb	aa	bb	aa	aa	bb	aa	bb	bb	bb	bb	bb	aa	bb	bb
Marker5917	aaxbb	aa	bb	aa	aa	aa	aa	aa	bb	aa	ab	aa	bb	bb	aa	aa	bb	aa	aa	bb	bb	aa	bb	aa	bb	aa	aa	aa	bb	bb	bb	aa	bb	aa	bb	aa	aa	aa	aa	bb	aa	bb	bb	bb	bb	bb	aa	bb	bb
Marker5870	aaxbb	aa	bb	aa	aa	aa	aa	aa	bb	aa	ab	aa	bb	bb	aa	aa	bb	aa	aa	bb	bb	aa	bb	aa	bb	aa	aa	aa	bb	bb	bb	aa	bb	aa	bb	aa	aa	aa	aa	bb	aa	bb	bb	bb	bb	bb	aa	bb	bb
Marker5868	aaxbb	aa	bb	aa	aa	aa	aa	aa	bb	aa	ab	aa	bb	bb	aa	aa	bb	aa	aa	bb	bb	aa	bb	aa	bb	aa	aa	aa	bb	bb	bb	aa	bb	aa	bb	aa	aa	aa	aa	bb	aa	bb	bb	bb	bb	bb	ab	bb	bb
Marker5886	aaxbb	aa	bb	aa	aa	aa	aa	aa	bb	aa	ab	aa	bb	bb	aa	aa	bb	aa	aa	bb	bb	aa	bb	aa	bb	aa	aa	aa	aa	bb	bb	aa	bb	aa	bb	aa	aa	aa	aa	bb	aa	bb	bb	bb	bb	bb	ab	aa	bb
Marker5909	aaxbb	aa	bb	aa	aa	aa	aa	aa	bb	aa	ab	aa	bb	bb	aa	aa	bb	aa	aa	bb	bb	aa	bb	aa	bb	aa	aa	aa	aa	bb	bb	aa	bb	aa	bb	aa	aa	aa	aa	bb	aa	bb	bb	bb	bb	bb	ab	aa	bb
Marker5819	aaxbb	aa	bb	aa	aa	aa	aa	aa	bb	aa	ab	aa	bb	bb	aa	aa	bb	aa	aa	bb	bb	aa	bb	aa	bb	aa	aa	aa	aa	bb	bb	aa	bb	aa	bb	aa	aa	aa	aa	bb	aa	bb	bb	bb	bb	bb	ab	aa	bb
Marker5922	aaxbb	aa	bb	aa	aa	aa	aa	aa	bb	aa	ab	aa	bb	bb	aa	aa	bb	aa	aa	bb	bb	aa	bb	aa	bb	aa	aa	aa	aa	bb	bb	aa	bb	aa	bb	aa	aa	aa	aa	bb	aa	bb	aa	bb	bb	bb	ab	aa	bb
Marker5885	aaxbb	aa	bb	aa	aa	aa	aa	aa	bb	aa	ab	aa	bb	bb	aa	aa	bb	aa	aa	bb	bb	aa	bb	aa	bb	aa	aa	aa	aa	bb	bb	aa	bb	aa	bb	aa	aa	aa	aa	bb	aa	bb	bb	bb	bb	bb	ab	aa	bb
Marker5872	aaxbb	aa	bb	aa	aa	aa	aa	aa	bb	aa	ab	aa	bb	bb	aa	aa	bb	aa	aa	bb	bb	aa	bb	aa	bb	aa	aa	aa	aa	bb	bb	aa	bb	aa	bb	aa	aa	aa	aa	bb	aa	bb	bb	bb	bb	bb	ab	aa	bb
Marker5948	aaxbb	aa	bb	aa	aa	aa	aa	aa	bb	aa	ab	aa	bb	bb	aa	aa	bb	aa	aa	bb	bb	aa	bb	aa	bb	aa	aa	aa	aa	bb	bb	aa	bb	aa	bb	aa	aa	aa	aa	bb	aa	bb	bb	bb	bb	bb	ab	aa	bb
Marker5964	aaxbb	aa	bb	aa	aa	aa	aa	aa	bb	aa	ab	aa	bb	bb	aa	aa	bb	aa	aa	bb	bb	aa	bb	aa	bb	aa	aa	aa	aa	bb	bb	aa	bb	aa	bb	aa	aa	aa	aa	bb	aa	bb	bb	bb	bb	bb	ab	aa	bb
Marker5921	aaxbb	aa	bb	aa	aa	aa	aa	aa	bb	aa	ab	aa	bb	bb	aa	aa	bb	aa	aa	bb	bb	aa	bb	aa	bb	aa	aa	aa	aa	bb	bb	aa	bb	aa	bb	aa	aa	aa	aa	bb	aa	bb	aa	bb	bb	bb	ab	aa	bb
Marker5955	aaxbb	aa	bb	aa	aa	aa	aa	aa	bb	aa	ab	aa	bb	bb	aa	aa	bb	aa	aa	bb	bb	aa	bb	aa	bb	aa	aa	aa	aa	bb	bb	aa	bb	aa	bb	aa	aa	aa	aa	bb	aa	bb	aa	bb	bb	bb	ab	aa	bb
Marker5967	aaxbb	aa	bb	aa	aa	aa	aa	aa	bb	aa	ab	aa	bb	bb	aa	aa	bb	aa	aa	bb	bb	aa	bb	aa	bb	aa	aa	aa	aa	bb	bb	aa	bb	aa	bb	aa	aa	aa	aa	bb	aa	bb	aa	bb	bb	bb	ab	aa	bb
Marker5960	aaxbb	aa	bb	aa	aa	aa	aa	aa	bb	aa	ab	aa	bb	bb	aa	aa	bb	aa	aa	bb	bb	aa	bb	aa	bb	aa	aa	aa	aa	bb	bb	aa	bb	aa	bb	aa	aa	aa	aa	bb	aa	bb	aa	bb	bb	bb	ab	aa	bb
Marker5969	aaxbb	aa	bb	aa	aa	aa	aa	aa	bb	aa	ab	aa	bb	bb	aa	aa	bb	aa	aa	bb	bb	aa	bb	aa	bb	aa	aa	aa	aa	bb	bb	aa	bb	aa	bb	aa	aa	aa	aa	bb	aa	bb	aa	bb	bb	bb	ab	aa	bb
Marker6005	aaxbb	aa	bb	aa	aa	aa	aa	aa	bb	aa	ab	aa	bb	bb	aa	aa	bb	aa	aa	bb	bb	aa	bb	aa	bb	aa	aa	aa	aa	bb	bb	aa	bb	aa	bb	aa	aa	aa	aa	bb	aa	bb	aa	bb	bb	bb	ab	aa	bb
Marker6007	aaxbb	aa	bb	aa	aa	aa	aa	aa	bb	aa	ab	aa	bb	bb	aa	aa	bb	aa	aa	bb	bb	aa	bb	aa	bb	aa	aa	aa	aa	bb	bb	aa	bb	aa	bb	aa	aa	aa	aa	bb	aa	bb	aa	bb	bb	bb	ab	aa	bb
Marker6028	aaxbb	bb	bb	aa	aa	aa	aa	aa	bb	aa	ab	aa	bb	bb	bb	aa	bb	aa	aa	bb	bb	aa	bb	aa	bb	aa	aa	aa	aa	bb	bb	aa	bb	aa	bb	aa	aa	aa	aa	bb	aa	bb	aa	bb	bb	bb	ab	aa	bb
Marker6034	aaxbb	bb	bb	aa	aa	aa	aa	aa	bb	aa	ab	aa	bb	bb	bb	aa	bb	aa	aa	bb	bb	aa	bb	aa	bb	aa	aa	aa	aa	bb	bb	aa	bb	aa	bb	aa	aa	aa	aa	bb	aa	bb	aa	bb	bb	bb	ab	aa	bb
Marker6035	aaxbb	bb	bb	aa	aa	aa	aa	aa	bb	aa	ab	aa	bb	bb	bb	aa	bb	aa	aa	bb	bb	aa	bb	aa	bb	aa	aa	aa	aa	bb	bb	aa	bb	aa	bb	aa	aa	aa	aa	bb	aa	bb	aa	bb	bb	bb	ab	aa	bb
Marker6038	aaxbb	bb	bb	aa	aa	aa	aa	aa	bb	aa	ab	aa	bb	bb	bb	aa	bb	aa	aa	bb	bb	aa	bb	aa	bb	aa	aa	aa	aa	bb	bb	aa	bb	aa	bb	aa	aa	aa	aa	bb	aa	bb	aa	bb	bb	bb	ab	aa	bb
Marker6030	aaxbb	bb	bb	aa	aa	aa	aa	aa	bb	aa	ab	aa	bb	bb	bb	aa	bb	aa	aa	bb	bb	aa	bb	aa	bb	aa	aa	aa	aa	bb	bb	aa	bb	aa	bb	aa	aa	aa	aa	bb	aa	bb	aa	bb	bb	bb	ab	aa	bb
Marker6029	aaxbb	bb	bb	aa	aa	aa	aa	aa	bb	aa	ab	aa	bb	bb	bb	aa	bb	aa	aa	bb	bb	aa	bb	aa	bb	aa	aa	aa	aa	bb	bb	aa	bb	aa	bb	aa	aa	aa	aa	bb	aa	bb	aa	bb	bb	bb	bb	aa	bb
Marker6080	aaxbb	bb	bb	aa	aa	aa	aa	aa	bb	aa	ab	aa	bb	bb	bb	aa	bb	aa	aa	bb	bb	aa	bb	aa	bb	aa	aa	aa	aa	bb	bb	aa	bb	aa	bb	aa	aa	aa	aa	bb	aa	bb	aa	bb	bb	bb	bb	aa	bb
Marker6073	aaxbb	bb	bb	aa	aa	aa	aa	aa	bb	aa	ab	aa	bb	bb	bb	aa	bb	aa	aa	bb	bb	aa	bb	aa	bb	aa	aa	aa	aa	bb	bb	aa	bb	aa	bb	aa	aa	aa	aa	bb	aa	bb	aa	bb	bb	bb	bb	aa	bb
Marker6067	aaxbb	bb	bb	aa	aa	aa	aa	aa	bb	aa	ab	aa	bb	bb	bb	aa	bb	aa	aa	bb	bb	aa	aa	aa	bb	aa	aa	aa	aa	aa	bb	aa	aa	aa	bb	aa	aa	aa	aa	bb	aa	bb	aa	bb	bb	bb	ab	aa	bb
Marker6092	aaxbb	bb	bb	aa	aa	aa	aa	aa	bb	aa	ab	aa	bb	bb	bb	aa	bb	aa	aa	bb	bb	aa	aa	aa	bb	aa	aa	aa	aa	aa	bb	aa	aa	aa	bb	aa	aa	aa	aa	bb	aa	bb	aa	bb	bb	bb	bb	aa	bb
Marker6081	aaxbb	bb	bb	aa	aa	aa	aa	aa	bb	aa	ab	aa	bb	bb	bb	aa	bb	aa	aa	bb	bb	aa	aa	aa	bb	aa	aa	aa	aa	aa	bb	aa	aa	aa	bb	aa	aa	aa	aa	bb	aa	bb	aa	bb	bb	bb	bb	aa	bb
Marker6112	aaxbb	bb	bb	aa	aa	aa	aa	aa	bb	aa	ab	aa	bb	bb	bb	aa	bb	aa	aa	bb	bb	aa	aa	aa	bb	aa	aa	aa	aa	aa	bb	aa	aa	aa	bb	aa	aa	aa	aa	bb	aa	bb	aa	bb	bb	bb	bb	aa	bb
Marker6111	aaxbb	bb	bb	aa	aa	aa	aa	aa	bb	aa	ab	aa	bb	bb	bb	aa	bb	aa	aa	bb	bb	aa	aa	aa	bb	aa	aa	aa	aa	aa	bb	aa	aa	aa	bb	aa	aa	aa	aa	bb	aa	bb	aa	bb	bb	bb	bb	aa	bb
Marker6110	aaxbb	bb	bb	aa	aa	aa	aa	aa	bb	bb	ab	aa	bb	bb	bb	aa	bb	aa	aa	bb	bb	aa	aa	aa	bb	aa	aa	aa	aa	aa	bb	aa	aa	aa	bb	aa	aa	aa	aa	bb	aa	bb	aa	bb	bb	bb	bb	aa	bb
Marker6174	aaxbb	bb	bb	aa	aa	aa	aa	aa	aa	bb	ab	aa	bb	bb	bb	aa	bb	aa	aa	bb	bb	aa	aa	aa	bb	aa	aa	aa	aa	aa	bb	aa	aa	bb	bb	aa	aa	aa	aa	bb	aa	bb	aa	bb	bb	bb	bb	aa	bb
Marker6176	aaxbb	bb	bb	aa	aa	aa	aa	aa	aa	bb	ab	aa	bb	bb	bb	aa	bb	aa	aa	bb	bb	aa	aa	aa	bb	aa	aa	aa	aa	aa	bb	aa	aa	bb	bb	aa	aa	aa	aa	bb	aa	bb	aa	bb	bb	bb	bb	aa	bb
Marker6171	aaxbb	bb	bb	aa	aa	aa	aa	aa	aa	bb	ab	aa	bb	bb	bb	aa	bb	aa	aa	bb	bb	aa	aa	aa	bb	aa	aa	aa	aa	aa	bb	aa	aa	bb	bb	aa	aa	aa	aa	bb	aa	bb	aa	bb	bb	bb	bb	aa	bb
Marker6184	aaxbb	bb	bb	aa	aa	aa	aa	aa	aa	bb	ab	aa	bb	bb	bb	aa	bb	aa	aa	bb	bb	aa	aa	aa	bb	aa	aa	aa	aa	aa	bb	aa	aa	bb	bb	aa	aa	aa	aa	bb	aa	bb	aa	bb	bb	bb	bb	aa	bb
Marker6180	aaxbb	bb	bb	aa	aa	aa	aa	aa	aa	bb	ab	aa	bb	bb	bb	aa	bb	aa	aa	bb	bb	aa	aa	aa	bb	aa	aa	aa	aa	aa	bb	aa	aa	bb	bb	aa	aa	aa	aa	bb	aa	bb	aa	bb	bb	bb	bb	aa	bb
Marker6199	aaxbb	bb	bb	aa	aa	aa	bb	aa	aa	bb	ab	aa	bb	bb	bb	aa	bb	aa	aa	bb	bb	aa	aa	aa	bb	aa	aa	aa	aa	aa	bb	aa	aa	bb	bb	aa	aa	aa	aa	bb	aa	bb	aa	bb	bb	bb	bb	aa	bb
Marker6200	aaxbb	bb	bb	aa	aa	aa	bb	aa	aa	bb	ab	aa	bb	bb	bb	aa	bb	aa	aa	bb	bb	aa	aa	aa	bb	aa	aa	aa	aa	aa	bb	aa	aa	bb	bb	aa	aa	aa	aa	bb	aa	bb	aa	bb	bb	bb	bb	aa	bb
Marker6202	aaxbb	bb	bb	aa	aa	aa	bb	aa	aa	bb	ab	aa	bb	bb	bb	aa	bb	aa	aa	bb	bb	aa	aa	aa	bb	aa	aa	aa	aa	aa	bb	aa	aa	bb	bb	aa	aa	aa	aa	bb	aa	bb	aa	bb	bb	bb	bb	aa	bb
Marker6220	aaxbb	bb	bb	aa	aa	aa	bb	aa	aa	bb	ab	aa	bb	bb	bb	aa	bb	aa	aa	bb	bb	bb	aa	aa	bb	aa	aa	aa	aa	aa	bb	aa	aa	bb	bb	aa	aa	aa	aa	bb	aa	bb	aa	bb	bb	bb	bb	aa	bb
Marker6225	aaxbb	bb	bb	aa	aa	aa	bb	aa	aa	bb	ab	aa	bb	bb	bb	aa	bb	aa	aa	bb	bb	aa	aa	aa	bb	aa	aa	aa	aa	aa	bb	aa	aa	bb	bb	aa	aa	aa	aa	bb	aa	bb	aa	bb	bb	bb	bb	aa	bb
Marker6245	aaxbb	bb	bb	aa	aa	aa	bb	aa	aa	bb	ab	aa	bb	bb	bb	aa	bb	aa	aa	bb	bb	aa	aa	aa	bb	aa	aa	aa	aa	aa	bb	aa	aa	bb	bb	aa	aa	aa	aa	bb	aa	bb	aa	bb	bb	bb	bb	aa	bb
Marker6250	aaxbb	aa	bb	aa	aa	aa	bb	aa	aa	bb	ab	aa	bb	bb	bb	aa	bb	aa	aa	bb	bb	aa	aa	aa	bb	aa	aa	aa	aa	aa	bb	aa	aa	bb	bb	aa	aa	aa	aa	bb	aa	bb	aa	bb	bb	bb	bb	aa	bb
Marker6218	aaxbb	aa	bb	aa	aa	aa	bb	aa	aa	bb	ab	aa	bb	bb	bb	aa	bb	aa	aa	bb	bb	ab	aa	aa	bb	aa	aa	aa	aa	aa	bb	aa	aa	bb	bb	aa	aa	aa	aa	bb	aa	bb	aa	bb	bb	bb	bb	aa	bb
Marker6248	aaxbb	aa	bb	aa	aa	aa	bb	aa	aa	bb	ab	aa	bb	bb	bb	aa	bb	aa	aa	bb	bb	bb	aa	aa	bb	aa	aa	aa	aa	aa	bb	aa	aa	bb	bb	aa	aa	aa	aa	bb	aa	bb	aa	bb	bb	bb	bb	aa	bb
Marker6247	aaxbb	aa	bb	aa	aa	aa	bb	aa	aa	bb	ab	aa	bb	bb	bb	aa	bb	aa	aa	bb	bb	bb	aa	aa	bb	aa	aa	aa	aa	aa	bb	aa	aa	bb	bb	aa	aa	aa	aa	bb	aa	bb	aa	bb	bb	bb	bb	aa	bb
Marker6269	aaxbb	aa	bb	aa	aa	aa	bb	aa	aa	bb	ab	aa	bb	bb	bb	aa	bb	aa	aa	bb	bb	bb	bb	aa	bb	aa	aa	bb	aa	aa	bb	aa	aa	bb	bb	aa	aa	aa	aa	bb	aa	bb	aa	bb	bb	bb	bb	aa	bb
Marker6249	aaxbb	aa	bb	aa	aa	aa	bb	aa	aa	bb	ab	aa	bb	bb	bb	aa	bb	aa	aa	bb	bb	bb	bb	aa	bb	aa	aa	bb	aa	aa	bb	aa	aa	bb	bb	aa	aa	aa	aa	bb	aa	bb	aa	bb	bb	bb	bb	aa	bb
Marker6270	aaxbb	aa	bb	aa	aa	aa	bb	aa	aa	bb	ab	aa	bb	bb	bb	aa	bb	aa	aa	bb	bb	bb	bb	aa	bb	aa	aa	bb	aa	aa	bb	aa	aa	bb	bb	aa	aa	aa	aa	bb	aa	bb	aa	bb	bb	bb	bb	aa	bb
Marker6273	aaxbb	aa	bb	aa	aa	aa	bb	aa	aa	bb	ab	aa	bb	bb	bb	aa	bb	aa	aa	bb	bb	ab	bb	aa	bb	aa	aa	bb	aa	aa	bb	aa	aa	aa	bb	aa	aa	aa	aa	bb	aa	bb	aa	bb	bb	bb	bb	aa	bb
Marker6274	aaxbb	aa	bb	aa	aa	aa	bb	aa	aa	bb	ab	aa	bb	bb	bb	aa	bb	aa	aa	bb	bb	--	bb	aa	bb	aa	aa	bb	aa	aa	bb	aa	aa	aa	bb	aa	aa	aa	aa	bb	aa	bb	aa	bb	bb	bb	bb	aa	bb
Marker6255	aaxbb	aa	bb	aa	aa	aa	bb	aa	aa	bb	ab	aa	bb	bb	bb	aa	bb	aa	aa	bb	bb	ab	bb	aa	bb	aa	aa	bb	aa	aa	bb	aa	aa	aa	bb	aa	aa	aa	aa	bb	aa	bb	aa	bb	bb	bb	bb	aa	bb
Marker6278	aaxbb	aa	bb	aa	aa	aa	bb	aa	aa	bb	ab	aa	bb	bb	bb	aa	bb	aa	aa	bb	bb	bb	bb	aa	bb	aa	aa	bb	aa	aa	bb	aa	aa	aa	aa	aa	aa	aa	aa	bb	aa	bb	aa	bb	bb	bb	bb	aa	bb
Marker6289	aaxbb	aa	bb	aa	aa	aa	bb	aa	aa	bb	ab	aa	bb	bb	bb	aa	bb	aa	aa	bb	bb	ab	bb	aa	bb	aa	aa	bb	aa	aa	bb	aa	aa	aa	aa	aa	aa	aa	aa	bb	aa	bb	aa	bb	bb	bb	bb	aa	bb
Marker6292	aaxbb	aa	bb	aa	aa	aa	bb	aa	aa	bb	ab	aa	bb	bb	bb	aa	bb	aa	aa	bb	bb	ab	bb	aa	bb	aa	aa	bb	aa	aa	bb	aa	aa	aa	aa	aa	aa	aa	aa	bb	aa	bb	aa	bb	bb	aa	bb	aa	bb
Marker6291	aaxbb	aa	bb	aa	aa	aa	bb	aa	aa	bb	ab	aa	bb	bb	bb	aa	bb	aa	aa	bb	bb	ab	bb	aa	bb	aa	aa	bb	aa	aa	bb	aa	aa	aa	aa	aa	aa	aa	aa	bb	aa	bb	aa	bb	bb	aa	bb	aa	bb
Marker6578	aaxbb	aa	bb	aa	aa	aa	bb	aa	aa	bb	ab	aa	bb	bb	bb	aa	bb	aa	aa	bb	bb	ab	bb	aa	bb	aa	aa	bb	aa	aa	bb	aa	aa	aa	aa	aa	aa	aa	aa	bb	aa	bb	aa	bb	bb	aa	aa	aa	bb
Marker6294	aaxbb	aa	bb	aa	aa	aa	bb	aa	aa	bb	ab	aa	bb	bb	bb	aa	bb	aa	aa	bb	bb	ab	bb	aa	bb	aa	aa	bb	aa	aa	bb	aa	aa	aa	aa	aa	aa	aa	aa	bb	aa	bb	aa	bb	bb	aa	aa	aa	bb
Marker6580	aaxbb	aa	bb	aa	aa	aa	bb	aa	aa	bb	ab	aa	bb	bb	bb	aa	bb	aa	aa	bb	bb	ab	bb	aa	bb	aa	aa	bb	aa	aa	bb	aa	aa	aa	aa	aa	aa	aa	aa	bb	aa	bb	aa	bb	bb	aa	aa	aa	bb
Marker6581	aaxbb	aa	bb	aa	aa	aa	bb	aa	aa	bb	ab	aa	bb	bb	bb	aa	bb	aa	aa	bb	bb	ab	bb	aa	bb	aa	aa	bb	aa	aa	bb	aa	aa	aa	aa	aa	aa	aa	aa	bb	aa	bb	aa	bb	bb	aa	aa	aa	bb
Marker6607	aaxbb	aa	bb	aa	aa	aa	bb	aa	aa	bb	ab	aa	bb	bb	bb	aa	bb	aa	aa	bb	bb	ab	bb	aa	bb	aa	aa	bb	aa	aa	bb	aa	aa	aa	aa	aa	aa	aa	aa	bb	aa	bb	aa	bb	bb	aa	aa	aa	bb
Marker6615	aaxbb	aa	bb	aa	aa	aa	bb	aa	aa	bb	ab	aa	bb	bb	bb	aa	bb	aa	aa	bb	bb	ab	bb	aa	bb	aa	aa	bb	aa	aa	bb	aa	aa	aa	aa	aa	aa	aa	aa	bb	aa	bb	aa	bb	bb	aa	aa	aa	bb
Marker6636	aaxbb	aa	bb	aa	aa	aa	bb	aa	aa	bb	ab	aa	bb	bb	bb	aa	bb	aa	aa	bb	bb	ab	bb	aa	bb	aa	aa	bb	aa	aa	bb	aa	aa	aa	aa	aa	aa	aa	aa	bb	aa	bb	aa	bb	bb	aa	aa	aa	bb
Marker6658	aaxbb	aa	bb	aa	aa	aa	bb	aa	aa	bb	ab	aa	bb	bb	bb	aa	bb	aa	aa	bb	bb	ab	bb	aa	bb	aa	aa	bb	aa	aa	bb	aa	aa	aa	aa	aa	aa	aa	aa	bb	aa	bb	aa	bb	bb	aa	aa	aa	bb
Marker6670	aaxbb	aa	bb	aa	aa	aa	bb	aa	aa	bb	ab	aa	bb	bb	bb	aa	bb	aa	aa	bb	bb	ab	bb	aa	bb	aa	aa	bb	aa	aa	bb	aa	aa	aa	aa	aa	aa	aa	aa	bb	aa	bb	aa	bb	bb	aa	aa	aa	bb
Marker6635	aaxbb	aa	bb	aa	aa	aa	bb	aa	aa	bb	ab	aa	bb	bb	bb	aa	bb	aa	aa	bb	bb	ab	bb	aa	bb	aa	aa	bb	aa	bb	bb	aa	aa	aa	aa	aa	aa	aa	aa	bb	aa	bb	aa	bb	bb	aa	aa	aa	bb
Marker6606	aaxbb	aa	bb	aa	aa	aa	bb	aa	aa	bb	ab	aa	bb	bb	bb	aa	bb	aa	aa	bb	bb	ab	bb	aa	bb	aa	aa	bb	aa	bb	bb	aa	aa	aa	aa	aa	aa	aa	aa	bb	aa	bb	aa	bb	bb	aa	aa	aa	bb
Marker6579	aaxbb	aa	bb	aa	aa	aa	bb	aa	aa	bb	ab	aa	bb	bb	bb	aa	bb	aa	aa	bb	bb	ab	bb	aa	bb	aa	aa	bb	aa	bb	bb	aa	aa	aa	aa	aa	aa	aa	aa	bb	aa	bb	aa	bb	bb	aa	aa	aa	bb
Marker6671	aaxbb	aa	bb	aa	aa	aa	bb	aa	aa	bb	ab	aa	bb	bb	bb	aa	bb	aa	aa	bb	bb	ab	bb	aa	bb	aa	aa	bb	aa	bb	bb	aa	aa	aa	aa	aa	aa	aa	aa	bb	aa	bb	aa	bb	bb	aa	aa	aa	bb
Marker6672	aaxbb	aa	bb	aa	aa	aa	bb	aa	aa	bb	ab	aa	bb	bb	bb	aa	bb	aa	aa	bb	bb	ab	bb	aa	bb	aa	bb	bb	aa	bb	bb	aa	aa	aa	aa	aa	aa	aa	aa	bb	aa	bb	aa	bb	bb	aa	aa	aa	bb
Marker6712	aaxbb	aa	bb	aa	aa	aa	bb	aa	aa	bb	ab	aa	bb	bb	bb	aa	bb	aa	aa	bb	bb	ab	bb	aa	bb	aa	bb	bb	aa	bb	bb	aa	aa	aa	aa	aa	aa	aa	aa	bb	aa	bb	aa	bb	bb	aa	aa	aa	bb
Marker6679	aaxbb	aa	bb	aa	aa	aa	bb	aa	aa	bb	ab	aa	bb	bb	bb	aa	bb	aa	aa	bb	bb	ab	bb	aa	bb	aa	bb	bb	aa	bb	bb	aa	aa	aa	aa	aa	aa	aa	aa	bb	aa	bb	aa	bb	bb	aa	aa	aa	bb
Marker6678	aaxbb	aa	bb	aa	aa	aa	bb	aa	aa	bb	aa	aa	bb	bb	bb	aa	bb	aa	aa	bb	bb	ab	bb	aa	bb	aa	bb	bb	aa	bb	bb	aa	aa	aa	aa	aa	aa	aa	aa	bb	aa	bb	aa	bb	bb	aa	aa	aa	bb
Marker6730	aaxbb	aa	bb	aa	aa	aa	bb	aa	aa	bb	aa	aa	bb	bb	bb	aa	bb	aa	aa	bb	bb	ab	bb	aa	bb	aa	bb	bb	aa	bb	bb	aa	aa	aa	aa	aa	aa	aa	aa	bb	aa	bb	aa	bb	bb	aa	aa	aa	bb
Marker6700	aaxbb	aa	bb	aa	aa	aa	bb	aa	aa	bb	aa	aa	bb	bb	bb	aa	bb	aa	aa	bb	bb	ab	bb	aa	bb	aa	bb	bb	aa	bb	bb	aa	aa	aa	aa	aa	aa	aa	aa	aa	aa	bb	aa	bb	bb	aa	aa	aa	bb
Marker6741	aaxbb	aa	bb	aa	aa	aa	bb	aa	aa	bb	aa	aa	bb	bb	bb	aa	bb	aa	aa	bb	bb	ab	bb	aa	bb	aa	bb	bb	aa	bb	bb	aa	aa	aa	aa	aa	aa	aa	aa	aa	aa	bb	aa	bb	bb	aa	aa	aa	bb
Marker6746	aaxbb	aa	bb	aa	aa	aa	bb	aa	aa	bb	aa	aa	bb	bb	bb	aa	bb	aa	aa	bb	bb	ab	bb	aa	bb	aa	bb	bb	aa	bb	bb	aa	aa	aa	aa	aa	aa	aa	aa	aa	aa	bb	aa	bb	bb	aa	aa	aa	bb
Marker6745	aaxbb	aa	bb	aa	aa	aa	bb	aa	aa	bb	aa	aa	bb	bb	bb	aa	bb	aa	aa	bb	bb	ab	bb	aa	bb	aa	bb	bb	aa	bb	bb	aa	aa	aa	aa	aa	aa	aa	aa	aa	aa	bb	aa	bb	bb	aa	aa	aa	bb
Marker6729	aaxbb	aa	bb	aa	aa	aa	bb	aa	aa	bb	aa	aa	bb	bb	bb	aa	bb	aa	aa	bb	bb	ab	bb	aa	bb	aa	bb	bb	aa	bb	bb	aa	aa	aa	aa	aa	aa	aa	aa	aa	aa	bb	--	bb	bb	aa	aa	aa	bb
Marker6742	aaxbb	aa	bb	aa	aa	aa	bb	aa	aa	bb	aa	aa	bb	bb	bb	aa	bb	aa	aa	bb	bb	ab	bb	aa	bb	aa	bb	bb	aa	bb	bb	aa	aa	aa	aa	aa	aa	aa	aa	aa	aa	bb	bb	bb	bb	aa	aa	aa	bb
Marker6736	aaxbb	aa	bb	aa	aa	aa	bb	aa	aa	bb	aa	aa	bb	bb	bb	aa	bb	aa	aa	bb	bb	ab	bb	aa	bb	aa	bb	bb	aa	bb	bb	aa	aa	aa	aa	aa	aa	aa	aa	aa	aa	bb	bb	bb	bb	aa	aa	aa	bb
Marker6743	aaxbb	aa	bb	aa	aa	aa	bb	aa	aa	bb	aa	aa	bb	bb	bb	aa	bb	aa	aa	bb	bb	ab	bb	aa	bb	aa	bb	bb	aa	bb	bb	aa	aa	aa	aa	aa	aa	aa	aa	aa	aa	bb	bb	bb	bb	aa	aa	aa	bb
Marker6762	aaxbb	aa	bb	aa	aa	aa	bb	aa	aa	bb	aa	aa	bb	bb	bb	aa	bb	aa	aa	bb	bb	ab	aa	aa	bb	aa	bb	bb	aa	bb	bb	aa	aa	aa	aa	aa	aa	aa	aa	aa	aa	bb	bb	bb	bb	aa	aa	aa	bb
Marker6765	aaxbb	aa	bb	aa	aa	aa	bb	aa	aa	bb	aa	aa	bb	bb	bb	aa	bb	aa	aa	bb	bb	ab	aa	aa	bb	aa	bb	bb	aa	bb	bb	aa	aa	aa	aa	aa	aa	aa	aa	aa	aa	bb	bb	bb	bb	aa	aa	aa	bb
Marker6777	aaxbb	aa	bb	aa	aa	aa	bb	aa	aa	bb	aa	aa	bb	bb	bb	aa	bb	aa	aa	bb	bb	ab	aa	aa	bb	aa	bb	bb	aa	bb	bb	aa	aa	aa	aa	aa	aa	aa	aa	aa	aa	bb	bb	bb	bb	aa	aa	aa	bb
Marker6755	aaxbb	aa	bb	aa	aa	aa	bb	aa	aa	bb	aa	aa	bb	bb	bb	aa	bb	aa	aa	bb	bb	bb	aa	aa	bb	aa	bb	bb	aa	bb	bb	aa	aa	aa	aa	aa	aa	aa	aa	aa	aa	bb	bb	bb	bb	aa	aa	aa	bb
Marker6757	aaxbb	aa	bb	aa	aa	aa	bb	aa	aa	bb	aa	aa	bb	bb	bb	aa	bb	aa	aa	bb	bb	bb	aa	aa	bb	aa	bb	bb	aa	bb	bb	aa	aa	aa	aa	aa	aa	aa	aa	aa	aa	bb	bb	bb	bb	aa	aa	aa	bb
Marker6761	aaxbb	aa	bb	aa	aa	aa	bb	aa	aa	bb	aa	aa	bb	bb	bb	aa	bb	aa	aa	bb	bb	bb	aa	aa	bb	aa	bb	bb	aa	bb	bb	aa	aa	aa	aa	aa	aa	aa	aa	aa	aa	bb	bb	bb	bb	aa	aa	aa	bb
Marker6842	aaxbb	aa	bb	aa	aa	aa	bb	aa	aa	bb	aa	aa	bb	bb	bb	aa	bb	aa	aa	bb	bb	bb	aa	aa	bb	aa	bb	bb	aa	bb	bb	aa	aa	aa	aa	aa	aa	aa	aa	aa	aa	bb	bb	bb	bb	aa	aa	aa	bb
Marker6840	aaxbb	aa	bb	aa	aa	aa	bb	aa	aa	bb	aa	aa	bb	bb	bb	aa	bb	aa	aa	bb	bb	bb	aa	aa	bb	aa	bb	bb	aa	bb	bb	aa	aa	aa	aa	aa	aa	aa	aa	aa	aa	bb	bb	bb	bb	aa	aa	aa	bb
Marker6904	aaxbb	aa	bb	aa	bb	aa	bb	aa	aa	aa	aa	aa	bb	bb	bb	aa	bb	aa	aa	bb	bb	bb	aa	aa	aa	aa	bb	bb	aa	bb	bb	aa	aa	aa	aa	aa	aa	aa	aa	aa	aa	bb	bb	bb	bb	aa	aa	aa	bb
Marker6966	aaxbb	aa	bb	aa	bb	aa	bb	aa	aa	aa	aa	aa	bb	bb	bb	aa	bb	aa	aa	bb	bb	bb	aa	aa	aa	aa	bb	bb	bb	bb	bb	aa	aa	aa	aa	aa	aa	aa	aa	aa	aa	bb	bb	bb	bb	aa	aa	aa	bb
Marker6986	aaxbb	aa	bb	aa	bb	aa	bb	aa	aa	aa	aa	aa	bb	bb	bb	aa	bb	aa	aa	bb	bb	bb	aa	aa	aa	aa	bb	bb	bb	bb	bb	aa	aa	aa	aa	aa	aa	aa	aa	aa	aa	bb	bb	bb	bb	aa	aa	aa	bb
Marker6991	aaxbb	aa	bb	aa	bb	aa	bb	aa	aa	aa	aa	aa	bb	bb	bb	aa	bb	aa	aa	bb	bb	bb	aa	aa	aa	aa	bb	bb	bb	bb	bb	aa	aa	aa	aa	aa	aa	aa	bb	aa	aa	bb	bb	bb	bb	aa	aa	aa	bb
Marker7013	aaxbb	aa	bb	aa	bb	aa	bb	aa	aa	aa	aa	aa	bb	bb	bb	aa	bb	aa	aa	bb	bb	bb	aa	aa	aa	aa	bb	bb	bb	bb	bb	aa	aa	aa	aa	aa	aa	aa	bb	aa	aa	bb	bb	bb	bb	aa	aa	aa	bb
Marker7058	aaxbb	aa	bb	aa	bb	aa	bb	aa	aa	aa	aa	aa	bb	bb	bb	aa	bb	aa	aa	bb	bb	bb	aa	aa	aa	aa	bb	bb	bb	bb	bb	aa	aa	aa	aa	aa	aa	aa	bb	aa	aa	bb	bb	bb	bb	aa	aa	aa	bb
Marker7829	aaxbb	aa	bb	aa	bb	aa	bb	aa	aa	aa	aa	aa	bb	bb	bb	aa	bb	aa	aa	bb	bb	bb	aa	aa	aa	aa	bb	bb	bb	bb	bb	aa	aa	aa	aa	aa	aa	aa	bb	aa	aa	bb	bb	bb	bb	aa	aa	aa	bb
Marker7781	aaxbb	aa	bb	aa	bb	aa	bb	aa	aa	aa	aa	aa	bb	bb	bb	aa	bb	aa	aa	bb	bb	bb	aa	aa	aa	aa	bb	bb	bb	bb	bb	aa	aa	aa	aa	aa	aa	aa	bb	aa	aa	bb	bb	bb	bb	aa	aa	aa	bb
Marker7775	aaxbb	aa	bb	aa	bb	aa	bb	aa	aa	aa	aa	aa	bb	bb	bb	aa	bb	aa	aa	bb	bb	bb	aa	aa	aa	aa	bb	bb	bb	bb	bb	aa	aa	aa	aa	aa	aa	aa	bb	aa	aa	bb	bb	bb	bb	aa	aa	aa	bb
Marker7192	aaxbb	aa	bb	aa	bb	aa	bb	aa	aa	aa	aa	aa	bb	bb	bb	aa	bb	aa	aa	bb	bb	bb	aa	aa	aa	aa	bb	bb	bb	bb	bb	aa	aa	aa	aa	aa	aa	aa	bb	aa	aa	bb	bb	bb	bb	aa	aa	aa	bb
Marker7891	aaxbb	aa	bb	aa	bb	aa	bb	aa	aa	aa	aa	aa	bb	bb	bb	aa	bb	aa	aa	bb	bb	bb	aa	aa	aa	aa	bb	bb	bb	bb	bb	aa	aa	aa	aa	aa	aa	aa	bb	aa	aa	bb	bb	bb	bb	aa	aa	aa	bb
Marker9009	aaxbb	aa	bb	aa	bb	aa	bb	aa	aa	aa	aa	aa	bb	bb	bb	aa	bb	aa	aa	bb	bb	bb	aa	aa	aa	aa	bb	bb	bb	bb	aa	aa	aa	aa	aa	aa	aa	aa	bb	aa	aa	bb	bb	bb	bb	aa	aa	aa	bb
Marker7942	aaxbb	aa	bb	aa	bb	aa	bb	aa	aa	aa	aa	aa	bb	bb	bb	aa	bb	aa	aa	bb	bb	bb	aa	aa	aa	aa	bb	bb	bb	bb	aa	aa	aa	aa	aa	aa	aa	aa	bb	aa	aa	bb	bb	bb	bb	aa	aa	aa	bb
Marker8526	aaxbb	aa	bb	aa	bb	aa	bb	aa	aa	aa	aa	aa	bb	bb	bb	aa	bb	aa	aa	bb	bb	bb	aa	aa	aa	aa	bb	bb	bb	bb	aa	aa	aa	aa	aa	aa	aa	aa	bb	aa	aa	bb	bb	bb	bb	aa	aa	aa	bb
Marker7157	aaxbb	aa	bb	aa	bb	aa	bb	aa	aa	aa	aa	aa	bb	bb	bb	aa	bb	aa	aa	bb	bb	bb	aa	aa	aa	aa	bb	bb	bb	bb	aa	aa	aa	aa	aa	aa	aa	aa	bb	aa	aa	bb	bb	bb	bb	aa	aa	aa	bb
Marker7999	aaxbb	aa	bb	aa	bb	aa	bb	aa	aa	aa	aa	aa	bb	bb	bb	aa	bb	aa	aa	bb	bb	bb	aa	aa	aa	aa	bb	bb	bb	bb	aa	aa	aa	aa	aa	aa	aa	aa	bb	aa	aa	bb	bb	bb	bb	aa	aa	aa	bb
Marker9210	aaxbb	aa	bb	aa	bb	aa	bb	aa	aa	aa	aa	aa	bb	bb	bb	aa	bb	aa	aa	bb	bb	bb	aa	aa	aa	aa	bb	bb	bb	bb	aa	aa	aa	aa	aa	aa	aa	aa	bb	aa	aa	bb	bb	bb	bb	aa	aa	aa	bb
Marker8887	aaxbb	aa	bb	aa	bb	aa	bb	aa	aa	aa	aa	aa	bb	bb	bb	aa	bb	aa	aa	bb	bb	bb	aa	aa	aa	aa	bb	bb	bb	bb	aa	aa	aa	aa	aa	aa	aa	aa	bb	aa	aa	bb	bb	bb	bb	aa	aa	aa	bb
Marker8963	aaxbb	aa	bb	aa	bb	aa	bb	aa	aa	aa	aa	aa	bb	bb	bb	aa	bb	aa	aa	bb	bb	bb	aa	aa	aa	aa	bb	bb	bb	bb	aa	aa	aa	aa	aa	aa	aa	aa	bb	aa	aa	bb	bb	bb	bb	aa	aa	aa	bb
Marker9015	aaxbb	aa	bb	aa	bb	aa	bb	aa	aa	aa	aa	aa	bb	bb	bb	aa	bb	aa	aa	bb	bb	bb	aa	aa	aa	aa	bb	bb	bb	bb	aa	aa	aa	aa	aa	aa	aa	aa	bb	aa	aa	bb	bb	bb	bb	aa	aa	aa	bb
Marker9069	aaxbb	aa	bb	aa	bb	aa	bb	aa	aa	aa	aa	aa	bb	bb	bb	aa	bb	aa	aa	bb	bb	bb	aa	aa	aa	aa	bb	bb	bb	bb	aa	aa	aa	aa	aa	aa	aa	aa	bb	aa	aa	bb	bb	bb	bb	aa	aa	aa	bb
Marker9047	aaxbb	aa	bb	aa	bb	aa	bb	aa	aa	aa	aa	aa	bb	bb	bb	aa	bb	aa	aa	bb	bb	bb	aa	aa	aa	aa	bb	bb	bb	bb	aa	aa	aa	aa	aa	aa	aa	aa	bb	aa	aa	bb	bb	bb	bb	aa	aa	aa	bb
Marker7776	aaxbb	aa	bb	aa	bb	aa	bb	aa	aa	aa	aa	aa	bb	bb	bb	aa	bb	aa	aa	bb	bb	bb	aa	aa	aa	aa	bb	bb	bb	bb	aa	aa	aa	aa	aa	aa	aa	aa	bb	aa	aa	bb	bb	bb	bb	aa	aa	aa	bb
Marker9002	aaxbb	aa	bb	aa	bb	aa	bb	aa	aa	aa	aa	aa	bb	bb	bb	aa	bb	aa	aa	bb	bb	bb	aa	aa	aa	aa	bb	bb	bb	bb	aa	aa	aa	aa	aa	aa	aa	aa	bb	aa	aa	bb	bb	bb	bb	aa	aa	aa	bb
Marker9151	aaxbb	aa	bb	aa	bb	aa	bb	aa	aa	aa	aa	aa	bb	bb	bb	aa	bb	aa	aa	bb	bb	bb	aa	aa	aa	aa	bb	bb	bb	bb	aa	aa	aa	aa	aa	aa	aa	aa	bb	aa	aa	bb	bb	bb	bb	aa	aa	aa	bb
Marker9093	aaxbb	aa	bb	aa	bb	aa	bb	aa	aa	aa	aa	aa	bb	bb	bb	aa	bb	aa	aa	bb	bb	bb	aa	aa	aa	aa	bb	bb	bb	bb	aa	aa	aa	aa	aa	aa	aa	aa	bb	aa	aa	bb	bb	bb	bb	aa	aa	aa	bb
Marker7715	aaxbb	aa	bb	aa	bb	aa	bb	aa	aa	aa	aa	aa	bb	bb	bb	aa	bb	aa	aa	bb	bb	bb	aa	aa	aa	aa	bb	bb	bb	bb	aa	aa	aa	aa	aa	aa	aa	aa	bb	aa	aa	bb	bb	bb	bb	aa	aa	aa	bb
Marker9150	aaxbb	aa	bb	aa	bb	aa	bb	aa	aa	aa	aa	aa	bb	bb	bb	aa	bb	aa	aa	bb	bb	bb	aa	aa	aa	aa	bb	bb	bb	bb	aa	aa	aa	aa	aa	aa	aa	aa	bb	aa	aa	bb	bb	bb	bb	aa	aa	aa	bb
Marker9135	aaxbb	aa	bb	aa	bb	aa	bb	aa	aa	aa	aa	aa	bb	bb	bb	aa	bb	aa	aa	bb	bb	bb	aa	aa	aa	aa	bb	bb	bb	bb	aa	aa	aa	aa	aa	aa	aa	aa	bb	aa	aa	bb	bb	bb	bb	aa	aa	aa	bb
Marker8733	aaxbb	aa	bb	aa	bb	aa	bb	aa	aa	aa	aa	aa	bb	bb	bb	aa	bb	aa	aa	bb	bb	bb	aa	aa	aa	aa	bb	bb	bb	bb	aa	aa	aa	aa	aa	aa	aa	aa	bb	aa	aa	bb	bb	bb	bb	aa	aa	aa	bb
Marker9352	aaxbb	aa	bb	aa	bb	aa	bb	aa	aa	aa	aa	aa	bb	bb	bb	aa	bb	aa	aa	bb	bb	bb	aa	aa	aa	aa	bb	bb	bb	bb	aa	aa	aa	aa	aa	aa	aa	aa	bb	aa	aa	bb	bb	bb	bb	aa	aa	aa	bb
Marker8989	aaxbb	aa	bb	aa	bb	aa	bb	aa	aa	aa	aa	aa	bb	bb	bb	aa	bb	aa	aa	bb	bb	bb	aa	aa	aa	aa	bb	bb	bb	bb	aa	aa	aa	aa	aa	aa	aa	aa	bb	aa	aa	bb	bb	bb	bb	aa	aa	aa	bb
Marker8169	aaxbb	aa	bb	aa	bb	aa	bb	aa	aa	aa	aa	aa	bb	bb	bb	aa	bb	aa	aa	bb	bb	bb	aa	aa	aa	aa	bb	bb	bb	bb	aa	aa	aa	aa	aa	aa	aa	aa	bb	aa	aa	bb	bb	bb	bb	aa	aa	aa	bb
Marker8225	aaxbb	aa	bb	aa	bb	aa	bb	aa	aa	aa	aa	aa	bb	bb	bb	aa	bb	aa	aa	bb	bb	bb	aa	aa	aa	aa	bb	bb	bb	bb	aa	aa	aa	aa	aa	aa	aa	aa	bb	aa	aa	bb	bb	bb	bb	aa	aa	aa	bb
Marker7701	aaxbb	aa	bb	aa	bb	aa	bb	aa	aa	aa	aa	aa	bb	bb	bb	aa	bb	aa	aa	bb	bb	bb	aa	aa	aa	aa	bb	bb	bb	bb	aa	aa	aa	aa	aa	aa	aa	aa	bb	aa	aa	bb	bb	bb	bb	aa	aa	aa	bb
Marker8490	aaxbb	aa	bb	aa	bb	aa	bb	aa	aa	aa	aa	aa	bb	bb	bb	aa	bb	aa	aa	bb	bb	bb	aa	aa	aa	aa	bb	bb	bb	bb	aa	aa	aa	aa	aa	aa	aa	aa	bb	aa	aa	bb	bb	bb	bb	aa	aa	aa	bb
Marker7048	aaxbb	aa	bb	aa	bb	aa	bb	aa	aa	aa	aa	aa	bb	bb	bb	aa	bb	aa	aa	bb	bb	bb	aa	aa	aa	aa	bb	bb	bb	bb	aa	aa	aa	aa	aa	aa	aa	aa	bb	aa	aa	bb	bb	bb	bb	aa	aa	aa	bb
Marker8682	aaxbb	aa	bb	aa	bb	aa	bb	aa	aa	aa	aa	aa	bb	bb	bb	aa	bb	aa	aa	bb	bb	bb	aa	aa	aa	aa	bb	bb	bb	bb	aa	aa	aa	aa	aa	aa	aa	aa	bb	aa	aa	bb	bb	bb	bb	aa	aa	aa	bb
Marker8159	aaxbb	aa	bb	aa	bb	aa	bb	aa	aa	aa	aa	aa	bb	bb	bb	aa	bb	aa	aa	bb	bb	bb	aa	aa	aa	aa	bb	bb	bb	bb	aa	aa	aa	aa	aa	aa	aa	aa	bb	aa	aa	bb	bb	bb	bb	aa	aa	aa	bb
Marker8025	aaxbb	aa	bb	aa	bb	aa	bb	aa	aa	aa	aa	aa	bb	bb	bb	aa	bb	aa	aa	bb	bb	bb	aa	aa	aa	aa	bb	bb	bb	bb	aa	aa	aa	aa	aa	aa	aa	aa	bb	aa	aa	bb	bb	bb	bb	aa	aa	aa	bb
Marker8106	aaxbb	aa	bb	aa	bb	aa	bb	aa	aa	aa	aa	aa	bb	bb	bb	aa	bb	aa	aa	bb	bb	bb	aa	aa	aa	aa	bb	bb	bb	bb	aa	aa	aa	aa	aa	aa	aa	aa	bb	aa	aa	bb	bb	bb	bb	aa	aa	aa	bb
Marker7534	aaxbb	aa	bb	aa	bb	aa	bb	aa	aa	aa	aa	aa	bb	bb	bb	aa	bb	aa	aa	bb	bb	bb	aa	aa	aa	aa	bb	bb	bb	bb	aa	aa	aa	aa	aa	aa	aa	aa	bb	aa	aa	bb	bb	bb	bb	aa	aa	aa	bb
Marker7193	aaxbb	aa	bb	aa	bb	aa	bb	aa	aa	aa	aa	aa	bb	bb	bb	aa	bb	aa	aa	bb	bb	bb	aa	aa	aa	aa	bb	bb	bb	bb	aa	aa	aa	aa	aa	aa	aa	aa	bb	aa	aa	bb	bb	bb	bb	aa	aa	aa	bb
Marker6812	aaxbb	aa	bb	aa	bb	aa	bb	aa	aa	aa	aa	aa	bb	bb	bb	aa	bb	aa	aa	bb	bb	bb	aa	aa	aa	aa	bb	bb	bb	bb	aa	aa	aa	aa	aa	aa	aa	aa	bb	aa	aa	bb	bb	bb	bb	aa	aa	aa	bb
Marker8548	aaxbb	aa	bb	aa	bb	aa	bb	aa	aa	aa	aa	aa	bb	bb	bb	aa	bb	aa	aa	bb	bb	bb	aa	aa	aa	aa	bb	bb	bb	bb	aa	aa	aa	aa	aa	aa	aa	aa	bb	aa	aa	bb	bb	bb	bb	aa	aa	aa	bb
Marker7385	aaxbb	aa	bb	aa	bb	aa	bb	aa	aa	aa	aa	aa	bb	bb	bb	aa	bb	aa	aa	bb	bb	bb	aa	aa	aa	aa	bb	bb	bb	bb	aa	aa	aa	aa	aa	aa	aa	aa	aa	aa	aa	bb	bb	bb	bb	aa	aa	aa	bb
Marker8016	aaxbb	aa	bb	aa	bb	aa	bb	aa	aa	aa	aa	aa	bb	bb	bb	aa	bb	aa	aa	bb	bb	bb	aa	aa	aa	aa	bb	bb	bb	bb	aa	aa	aa	aa	aa	aa	aa	aa	aa	aa	aa	bb	bb	bb	bb	aa	aa	aa	bb
Marker8901	aaxbb	aa	bb	aa	bb	aa	bb	aa	aa	aa	aa	aa	bb	bb	bb	aa	bb	aa	aa	bb	bb	bb	aa	aa	aa	aa	bb	bb	bb	bb	aa	aa	aa	aa	aa	aa	aa	aa	aa	aa	aa	bb	bb	bb	bb	aa	aa	aa	bb
Marker7132	aaxbb	aa	bb	aa	bb	aa	bb	aa	aa	aa	aa	aa	bb	bb	bb	aa	bb	aa	aa	bb	bb	bb	aa	aa	aa	aa	bb	bb	bb	bb	aa	aa	aa	aa	aa	aa	aa	aa	aa	aa	aa	bb	bb	bb	bb	aa	aa	aa	bb
Marker7820	aaxbb	aa	bb	aa	bb	aa	bb	aa	aa	aa	aa	aa	bb	bb	bb	aa	bb	aa	aa	bb	bb	bb	aa	aa	aa	aa	bb	bb	bb	bb	aa	aa	aa	aa	aa	aa	aa	aa	aa	aa	aa	bb	bb	bb	bb	aa	aa	aa	bb
Marker8077	aaxbb	aa	bb	aa	bb	aa	bb	aa	aa	aa	aa	aa	bb	bb	bb	aa	bb	aa	aa	bb	bb	bb	aa	aa	aa	aa	bb	bb	bb	bb	aa	aa	aa	aa	aa	aa	aa	aa	aa	aa	aa	bb	bb	bb	bb	aa	aa	aa	bb
Marker8563	aaxbb	aa	bb	aa	bb	aa	bb	aa	aa	aa	aa	aa	bb	bb	bb	aa	bb	aa	aa	bb	bb	bb	aa	aa	aa	aa	bb	bb	bb	bb	aa	aa	aa	aa	aa	aa	aa	aa	aa	aa	aa	bb	bb	bb	bb	aa	aa	aa	bb
Marker7830	aaxbb	aa	bb	aa	bb	aa	bb	aa	aa	aa	aa	aa	bb	bb	bb	aa	bb	aa	aa	bb	bb	bb	aa	aa	aa	aa	bb	bb	bb	bb	aa	aa	aa	aa	aa	aa	aa	aa	aa	aa	aa	bb	bb	bb	bb	aa	aa	aa	bb
Marker6798	aaxbb	aa	bb	aa	bb	aa	bb	aa	aa	aa	aa	aa	bb	bb	bb	aa	bb	aa	aa	bb	bb	bb	aa	aa	aa	aa	bb	bb	bb	bb	aa	aa	aa	aa	aa	aa	aa	aa	aa	aa	aa	bb	bb	bb	bb	aa	aa	aa	bb
Marker8064	aaxbb	aa	bb	aa	bb	aa	bb	aa	aa	aa	aa	aa	bb	bb	bb	aa	bb	aa	aa	bb	bb	bb	aa	aa	aa	aa	bb	bb	bb	bb	aa	aa	aa	aa	aa	aa	aa	aa	aa	aa	aa	bb	bb	bb	bb	aa	aa	aa	bb
Marker8329	aaxbb	aa	bb	aa	bb	aa	bb	aa	aa	aa	aa	aa	bb	bb	bb	aa	bb	aa	aa	bb	bb	bb	aa	aa	aa	aa	bb	bb	bb	bb	aa	aa	aa	aa	aa	aa	aa	aa	aa	aa	aa	bb	bb	bb	bb	aa	aa	aa	bb
Marker7080	aaxbb	aa	bb	aa	bb	aa	bb	aa	aa	aa	aa	aa	bb	bb	bb	aa	bb	aa	aa	bb	bb	bb	aa	aa	aa	aa	bb	bb	bb	bb	aa	aa	aa	aa	aa	aa	aa	aa	aa	aa	aa	bb	bb	bb	bb	aa	aa	aa	bb
Marker8015	aaxbb	aa	bb	aa	bb	aa	bb	aa	aa	aa	aa	aa	bb	bb	bb	aa	bb	aa	aa	bb	bb	bb	aa	aa	aa	aa	bb	bb	bb	bb	aa	aa	aa	aa	aa	aa	aa	aa	aa	aa	aa	bb	bb	bb	bb	aa	aa	aa	bb
Marker8483	aaxbb	aa	bb	aa	bb	aa	bb	aa	aa	aa	aa	aa	bb	bb	bb	aa	bb	aa	aa	bb	bb	bb	aa	aa	aa	aa	bb	bb	bb	bb	aa	aa	aa	aa	aa	aa	aa	aa	aa	aa	aa	bb	bb	bb	bb	aa	aa	aa	bb
Marker7828	aaxbb	aa	bb	aa	bb	aa	bb	aa	aa	aa	aa	aa	bb	bb	bb	aa	bb	aa	aa	bb	bb	bb	aa	aa	aa	aa	bb	bb	bb	bb	aa	aa	aa	aa	aa	aa	aa	aa	aa	aa	aa	bb	bb	bb	bb	aa	aa	aa	bb
Marker7342	aaxbb	aa	bb	aa	bb	aa	bb	aa	aa	aa	aa	aa	bb	bb	bb	aa	bb	aa	aa	bb	bb	bb	aa	aa	aa	aa	bb	bb	bb	bb	aa	aa	aa	aa	aa	aa	aa	aa	aa	aa	aa	bb	bb	bb	bb	aa	aa	aa	bb
Marker7039	aaxbb	aa	bb	aa	bb	aa	bb	aa	aa	aa	aa	aa	bb	bb	bb	aa	bb	aa	aa	bb	bb	bb	aa	aa	aa	aa	bb	bb	bb	bb	aa	aa	aa	aa	aa	aa	aa	aa	aa	aa	aa	bb	bb	bb	bb	aa	aa	aa	bb
Marker8027	aaxbb	aa	bb	aa	bb	aa	bb	aa	aa	aa	aa	aa	bb	bb	bb	aa	bb	aa	aa	bb	bb	bb	aa	aa	aa	aa	bb	bb	bb	bb	aa	aa	aa	aa	aa	aa	aa	aa	aa	aa	aa	bb	bb	bb	bb	aa	aa	aa	bb
Marker8899	aaxbb	aa	bb	aa	bb	aa	bb	aa	aa	aa	aa	aa	bb	bb	bb	aa	bb	aa	aa	bb	bb	bb	aa	aa	aa	aa	bb	bb	bb	bb	aa	aa	aa	aa	aa	aa	aa	aa	aa	aa	aa	bb	bb	bb	bb	aa	aa	aa	bb
Marker8778	aaxbb	aa	bb	aa	bb	aa	bb	aa	aa	aa	aa	aa	bb	bb	bb	aa	bb	aa	aa	bb	bb	bb	aa	aa	aa	aa	bb	bb	bb	bb	aa	aa	aa	aa	aa	aa	aa	aa	aa	aa	aa	bb	bb	bb	bb	aa	aa	aa	bb
Marker8769	aaxbb	aa	bb	aa	bb	aa	bb	aa	aa	aa	aa	aa	bb	bb	bb	aa	bb	aa	aa	bb	bb	bb	aa	aa	aa	aa	bb	bb	bb	bb	aa	aa	aa	aa	aa	aa	aa	aa	aa	aa	aa	bb	bb	bb	bb	aa	aa	aa	bb
Marker8774	aaxbb	aa	bb	aa	bb	aa	bb	aa	aa	aa	aa	aa	bb	bb	bb	aa	bb	aa	aa	bb	bb	bb	aa	aa	aa	aa	bb	bb	bb	bb	aa	aa	aa	aa	aa	aa	aa	aa	aa	aa	aa	bb	bb	bb	bb	aa	aa	aa	bb
Marker9287	aaxbb	aa	bb	aa	bb	aa	bb	aa	aa	aa	aa	aa	bb	bb	bb	aa	bb	aa	aa	bb	bb	bb	aa	aa	aa	aa	bb	bb	bb	bb	aa	aa	aa	aa	aa	aa	aa	aa	aa	aa	aa	bb	bb	bb	bb	aa	aa	aa	bb
Marker9094	aaxbb	aa	bb	aa	bb	aa	bb	aa	aa	aa	aa	aa	bb	bb	bb	aa	bb	aa	aa	bb	bb	bb	aa	aa	aa	aa	bb	bb	bb	bb	aa	aa	aa	aa	aa	aa	aa	aa	aa	aa	aa	bb	bb	bb	bb	aa	aa	aa	bb
Marker8494	aaxbb	aa	bb	aa	bb	aa	bb	aa	aa	aa	aa	aa	bb	bb	bb	aa	bb	aa	aa	bb	bb	bb	aa	aa	aa	aa	bb	bb	bb	bb	aa	aa	aa	aa	aa	aa	aa	aa	aa	aa	aa	bb	bb	bb	bb	aa	aa	aa	bb
Marker8952	aaxbb	aa	bb	aa	bb	aa	bb	aa	aa	aa	aa	aa	bb	bb	bb	aa	bb	aa	aa	bb	bb	bb	aa	aa	aa	aa	bb	bb	bb	bb	aa	aa	aa	aa	aa	aa	aa	aa	aa	aa	aa	bb	bb	bb	bb	aa	aa	aa	bb
Marker9134	aaxbb	aa	bb	aa	bb	aa	bb	aa	aa	aa	aa	aa	bb	bb	bb	aa	bb	aa	aa	bb	bb	bb	aa	aa	aa	aa	bb	bb	bb	bb	aa	aa	aa	aa	aa	aa	aa	aa	aa	aa	aa	bb	bb	bb	bb	aa	aa	aa	bb
Marker9106	aaxbb	aa	bb	aa	bb	aa	bb	aa	aa	aa	aa	aa	bb	bb	bb	aa	bb	aa	aa	bb	bb	bb	aa	aa	aa	aa	bb	bb	bb	bb	aa	aa	aa	aa	aa	aa	aa	aa	aa	aa	aa	bb	bb	bb	bb	aa	aa	aa	bb
Marker9162	aaxbb	aa	bb	aa	bb	aa	bb	aa	aa	aa	aa	aa	bb	bb	bb	aa	bb	aa	aa	bb	bb	bb	aa	aa	aa	aa	bb	bb	bb	bb	aa	aa	aa	aa	aa	aa	aa	aa	aa	aa	aa	bb	bb	bb	bb	aa	aa	aa	bb
Marker9136	aaxbb	aa	bb	aa	bb	aa	bb	aa	aa	aa	aa	aa	bb	bb	bb	aa	bb	aa	aa	bb	bb	bb	aa	aa	aa	aa	bb	bb	bb	bb	aa	aa	aa	aa	aa	aa	aa	aa	aa	aa	aa	bb	bb	bb	bb	aa	aa	aa	bb
Marker8951	aaxbb	aa	bb	aa	bb	aa	bb	aa	aa	aa	aa	aa	bb	bb	bb	aa	bb	aa	aa	bb	bb	bb	aa	aa	aa	aa	bb	bb	bb	bb	aa	aa	aa	aa	aa	aa	aa	aa	aa	aa	aa	bb	bb	bb	bb	aa	aa	aa	bb
Marker9200	aaxbb	aa	bb	aa	bb	aa	bb	aa	aa	aa	aa	aa	bb	bb	bb	aa	bb	aa	aa	bb	bb	bb	aa	aa	aa	aa	bb	bb	bb	bb	aa	aa	aa	aa	aa	aa	aa	aa	aa	aa	aa	bb	bb	bb	bb	aa	aa	aa	bb
Marker9213	aaxbb	aa	bb	aa	bb	aa	bb	aa	aa	aa	aa	aa	bb	bb	bb	aa	bb	aa	aa	bb	bb	bb	aa	aa	aa	aa	bb	bb	bb	bb	aa	aa	aa	aa	aa	aa	aa	aa	aa	aa	aa	bb	bb	bb	bb	aa	aa	aa	bb
Marker8017	aaxbb	aa	bb	aa	bb	aa	bb	aa	aa	aa	aa	aa	bb	bb	bb	aa	bb	aa	aa	bb	bb	bb	aa	aa	aa	aa	bb	bb	bb	bb	aa	aa	aa	aa	aa	aa	aa	aa	aa	aa	aa	bb	bb	bb	bb	aa	aa	aa	bb
Marker9020	aaxbb	aa	bb	aa	bb	aa	bb	aa	aa	aa	aa	aa	bb	bb	bb	aa	bb	aa	aa	bb	bb	bb	aa	aa	aa	aa	bb	bb	bb	bb	aa	aa	aa	aa	aa	aa	aa	aa	aa	aa	aa	bb	bb	bb	bb	aa	aa	aa	bb
Marker9092	aaxbb	aa	bb	aa	bb	aa	bb	aa	aa	aa	aa	aa	bb	bb	bb	aa	bb	aa	aa	bb	bb	bb	aa	aa	aa	aa	bb	bb	bb	bb	aa	aa	aa	aa	aa	aa	aa	aa	aa	aa	aa	bb	bb	bb	bb	aa	aa	aa	bb
Marker9267	aaxbb	aa	bb	aa	bb	aa	bb	aa	aa	aa	aa	aa	bb	bb	bb	aa	bb	aa	aa	bb	bb	bb	aa	aa	aa	aa	bb	bb	bb	bb	aa	aa	aa	aa	aa	aa	aa	aa	aa	aa	aa	bb	bb	bb	bb	aa	aa	aa	bb
Marker8661	aaxbb	aa	bb	aa	bb	aa	bb	aa	aa	aa	aa	aa	bb	bb	bb	aa	bb	aa	aa	bb	bb	bb	aa	aa	aa	aa	bb	bb	bb	bb	aa	aa	aa	aa	aa	aa	aa	aa	aa	aa	aa	bb	bb	bb	bb	aa	aa	aa	bb
Marker9214	aaxbb	aa	bb	aa	bb	aa	bb	aa	aa	aa	aa	aa	bb	bb	bb	aa	bb	aa	aa	bb	bb	bb	aa	aa	aa	aa	bb	bb	bb	bb	aa	aa	aa	aa	aa	aa	aa	aa	aa	aa	aa	bb	bb	bb	bb	aa	aa	aa	bb
Marker9260	aaxbb	aa	bb	aa	bb	aa	bb	aa	aa	aa	aa	aa	bb	bb	bb	aa	bb	aa	aa	bb	bb	bb	aa	aa	aa	aa	bb	bb	bb	bb	aa	aa	aa	aa	aa	aa	aa	aa	aa	aa	aa	bb	bb	bb	bb	aa	aa	aa	bb
Marker9354	aaxbb	aa	bb	aa	bb	aa	bb	aa	aa	aa	aa	aa	bb	bb	bb	aa	bb	aa	aa	bb	bb	bb	aa	aa	aa	aa	bb	bb	bb	bb	aa	aa	aa	aa	aa	aa	aa	aa	aa	aa	aa	bb	bb	bb	bb	aa	aa	aa	bb
Marker7116	aaxbb	aa	bb	aa	bb	aa	bb	aa	aa	aa	aa	aa	bb	bb	bb	aa	bb	aa	aa	bb	bb	bb	aa	aa	aa	aa	bb	bb	bb	bb	aa	aa	aa	aa	aa	aa	aa	aa	aa	aa	aa	bb	bb	bb	bb	aa	aa	aa	bb
Marker8587	aaxbb	aa	bb	aa	bb	aa	bb	aa	aa	aa	aa	aa	bb	bb	bb	aa	bb	aa	aa	bb	bb	bb	aa	aa	aa	aa	bb	bb	bb	bb	aa	aa	aa	aa	aa	aa	aa	aa	aa	aa	aa	bb	bb	bb	bb	aa	aa	aa	bb
Marker8849	aaxbb	aa	bb	aa	bb	aa	bb	aa	aa	aa	aa	aa	bb	bb	bb	aa	bb	aa	aa	bb	bb	bb	aa	aa	aa	aa	bb	bb	bb	bb	aa	aa	aa	aa	aa	aa	aa	aa	aa	aa	aa	bb	bb	bb	bb	aa	aa	aa	bb
Marker9202	aaxbb	aa	bb	aa	bb	aa	bb	aa	aa	aa	aa	aa	bb	bb	bb	aa	bb	aa	aa	bb	bb	bb	aa	aa	aa	aa	bb	bb	bb	bb	aa	aa	aa	aa	aa	aa	aa	aa	aa	aa	aa	bb	bb	bb	bb	aa	aa	aa	bb
Marker8885	aaxbb	aa	bb	aa	bb	aa	bb	aa	aa	aa	aa	aa	bb	bb	bb	aa	bb	aa	aa	bb	bb	bb	aa	aa	aa	aa	bb	bb	bb	bb	aa	aa	aa	aa	aa	aa	aa	aa	aa	aa	aa	bb	bb	bb	bb	aa	aa	aa	bb
Marker8900	aaxbb	aa	bb	aa	bb	aa	bb	aa	aa	aa	aa	aa	bb	bb	bb	aa	bb	aa	aa	bb	bb	bb	aa	aa	aa	aa	bb	bb	bb	bb	aa	aa	aa	aa	aa	aa	aa	aa	aa	aa	aa	bb	bb	bb	bb	aa	aa	aa	bb
Marker7777	aaxbb	aa	bb	aa	bb	aa	bb	aa	aa	aa	aa	aa	bb	bb	bb	aa	bb	aa	aa	bb	bb	bb	aa	aa	aa	aa	bb	bb	bb	bb	aa	aa	aa	aa	aa	aa	aa	aa	aa	aa	aa	bb	bb	bb	bb	aa	aa	aa	bb
Marker9405	aaxbb	aa	bb	aa	bb	aa	bb	aa	aa	aa	aa	aa	bb	bb	bb	aa	bb	aa	aa	bb	bb	bb	aa	aa	aa	aa	bb	bb	bb	bb	aa	aa	aa	aa	aa	aa	aa	aa	aa	aa	aa	bb	bb	bb	bb	aa	aa	aa	bb
Marker7630	aaxbb	aa	bb	aa	bb	aa	bb	aa	aa	aa	aa	aa	bb	bb	bb	aa	bb	aa	aa	bb	bb	bb	aa	aa	aa	aa	bb	bb	bb	bb	aa	aa	aa	aa	aa	aa	aa	aa	aa	aa	aa	bb	bb	bb	bb	aa	aa	aa	bb
Marker7831	aaxbb	aa	bb	aa	bb	aa	bb	aa	aa	aa	aa	aa	bb	bb	bb	aa	bb	aa	aa	bb	bb	bb	aa	aa	aa	aa	bb	bb	bb	bb	aa	aa	aa	aa	aa	aa	aa	aa	aa	aa	aa	bb	bb	bb	bb	aa	aa	aa	bb
Marker7842	aaxbb	aa	bb	aa	bb	aa	bb	aa	aa	aa	aa	aa	bb	bb	bb	aa	bb	aa	aa	bb	bb	bb	aa	aa	aa	aa	bb	bb	bb	bb	aa	aa	aa	aa	aa	aa	aa	aa	aa	aa	aa	bb	bb	bb	bb	aa	aa	aa	bb
Marker9410	aaxbb	aa	bb	aa	bb	aa	bb	aa	aa	aa	aa	aa	bb	bb	bb	aa	bb	aa	aa	bb	bb	bb	aa	aa	aa	aa	bb	bb	bb	bb	aa	aa	aa	aa	aa	aa	aa	aa	aa	aa	aa	bb	bb	bb	bb	aa	aa	aa	bb
Marker7805	aaxbb	aa	bb	aa	bb	aa	bb	aa	aa	aa	aa	aa	bb	bb	bb	aa	bb	aa	aa	bb	bb	bb	aa	aa	aa	aa	bb	bb	bb	bb	aa	aa	aa	aa	aa	aa	aa	aa	aa	aa	aa	bb	bb	bb	bb	aa	aa	aa	bb
Marker9428	aaxbb	aa	bb	aa	bb	aa	bb	aa	aa	aa	aa	aa	bb	bb	bb	aa	bb	aa	aa	bb	bb	aa	aa	aa	aa	aa	bb	bb	bb	bb	aa	aa	aa	aa	aa	aa	aa	aa	aa	aa	aa	bb	bb	bb	bb	aa	aa	aa	bb
Marker9411	aaxbb	aa	bb	aa	bb	aa	bb	aa	aa	aa	aa	aa	bb	bb	bb	aa	bb	aa	aa	bb	bb	aa	aa	aa	aa	aa	bb	bb	bb	bb	aa	aa	aa	aa	aa	aa	aa	aa	aa	aa	aa	bb	bb	bb	bb	aa	aa	aa	bb
Marker9457	aaxbb	aa	bb	aa	bb	aa	bb	aa	aa	aa	aa	aa	bb	bb	bb	aa	bb	aa	aa	aa	bb	aa	aa	aa	aa	aa	bb	bb	bb	bb	aa	aa	aa	aa	aa	aa	aa	aa	aa	aa	aa	bb	bb	bb	bb	aa	aa	aa	bb
Marker9458	aaxbb	aa	bb	aa	bb	aa	bb	aa	aa	aa	aa	aa	bb	bb	bb	aa	bb	aa	aa	aa	bb	aa	aa	aa	aa	aa	bb	bb	bb	bb	aa	aa	aa	aa	aa	aa	aa	aa	aa	aa	aa	bb	bb	bb	bb	aa	aa	aa	bb
Marker9479	aaxbb	aa	bb	aa	bb	aa	bb	aa	aa	aa	aa	aa	bb	bb	bb	aa	bb	aa	aa	aa	bb	aa	aa	aa	aa	aa	bb	bb	bb	bb	aa	aa	aa	aa	aa	aa	aa	aa	aa	aa	aa	bb	bb	bb	bb	aa	aa	aa	bb
Marker9530	aaxbb	aa	bb	aa	bb	aa	bb	aa	aa	aa	aa	aa	bb	bb	bb	aa	bb	aa	aa	aa	bb	aa	aa	aa	aa	aa	bb	bb	bb	bb	aa	aa	aa	aa	aa	aa	aa	aa	aa	aa	aa	bb	bb	bb	bb	aa	aa	aa	bb
Marker9527	aaxbb	aa	bb	aa	bb	aa	bb	aa	aa	aa	aa	aa	bb	bb	bb	aa	bb	aa	aa	aa	bb	aa	aa	aa	aa	aa	bb	bb	bb	bb	aa	aa	aa	aa	aa	aa	aa	aa	aa	aa	aa	bb	bb	bb	bb	aa	aa	aa	bb
Marker9528	aaxbb	aa	bb	aa	bb	aa	bb	aa	aa	aa	aa	aa	bb	bb	bb	aa	bb	aa	aa	aa	bb	aa	aa	aa	aa	aa	bb	bb	bb	bb	aa	aa	aa	aa	aa	aa	aa	aa	aa	aa	aa	bb	bb	bb	bb	aa	aa	aa	bb
Marker9519	aaxbb	aa	bb	aa	bb	aa	bb	aa	aa	aa	aa	aa	bb	bb	bb	aa	bb	aa	aa	aa	bb	aa	aa	aa	aa	aa	bb	bb	bb	bb	aa	aa	aa	aa	aa	aa	aa	aa	aa	aa	aa	bb	bb	bb	bb	aa	aa	aa	bb
Marker9524	aaxbb	aa	bb	aa	bb	aa	bb	aa	aa	aa	aa	aa	bb	bb	bb	aa	bb	aa	aa	aa	bb	aa	aa	aa	aa	aa	bb	bb	bb	bb	aa	aa	aa	aa	aa	aa	aa	aa	aa	aa	aa	bb	bb	bb	bb	aa	aa	aa	bb
Marker9511	aaxbb	aa	bb	aa	bb	aa	bb	aa	aa	aa	aa	aa	bb	bb	bb	aa	bb	aa	aa	aa	bb	aa	aa	aa	aa	aa	bb	bb	bb	bb	aa	aa	aa	aa	aa	aa	aa	aa	aa	aa	aa	bb	bb	bb	bb	aa	aa	aa	bb
Marker9561	aaxbb	aa	bb	aa	bb	aa	bb	aa	aa	aa	aa	aa	bb	bb	bb	aa	bb	aa	aa	aa	bb	aa	aa	aa	aa	aa	bb	bb	bb	bb	aa	aa	aa	aa	aa	aa	aa	aa	aa	aa	aa	bb	bb	bb	bb	aa	aa	aa	bb
Marker9577	aaxbb	aa	bb	aa	bb	aa	bb	aa	aa	aa	aa	aa	bb	bb	bb	aa	bb	aa	aa	aa	bb	aa	aa	aa	aa	aa	bb	bb	bb	bb	aa	aa	aa	aa	aa	aa	aa	aa	aa	aa	aa	bb	bb	bb	bb	aa	aa	aa	bb
Marker9580	aaxbb	aa	bb	bb	bb	aa	bb	aa	aa	aa	aa	aa	bb	bb	bb	aa	bb	aa	aa	aa	bb	aa	aa	aa	aa	aa	bb	bb	bb	bb	aa	aa	aa	aa	aa	aa	aa	aa	aa	aa	aa	bb	bb	bb	bb	aa	aa	aa	bb
Marker9581	aaxbb	aa	bb	bb	bb	aa	bb	aa	aa	aa	aa	aa	bb	bb	bb	aa	bb	aa	aa	aa	bb	aa	aa	aa	aa	aa	bb	bb	bb	bb	aa	aa	aa	aa	aa	aa	aa	aa	aa	aa	aa	aa	bb	bb	bb	aa	aa	aa	bb
Marker9587	aaxbb	aa	bb	bb	bb	aa	bb	aa	aa	aa	aa	aa	bb	bb	bb	aa	bb	aa	aa	aa	bb	aa	aa	aa	aa	aa	bb	bb	bb	bb	aa	aa	aa	aa	aa	aa	aa	aa	aa	aa	aa	aa	bb	bb	bb	aa	aa	aa	bb
Marker9643	aaxbb	aa	bb	bb	bb	aa	bb	aa	aa	aa	aa	aa	bb	bb	bb	aa	bb	aa	aa	aa	bb	aa	aa	aa	aa	aa	bb	bb	bb	bb	aa	aa	aa	aa	aa	aa	aa	aa	aa	bb	aa	aa	bb	bb	bb	aa	aa	aa	bb
Marker9641	aaxbb	aa	bb	bb	bb	aa	bb	aa	aa	aa	aa	aa	bb	bb	bb	aa	bb	aa	aa	aa	bb	aa	aa	aa	aa	aa	bb	bb	bb	bb	aa	aa	aa	aa	aa	aa	aa	aa	aa	bb	aa	aa	bb	bb	bb	aa	aa	aa	bb
Marker9660	aaxbb	aa	bb	bb	bb	aa	bb	aa	aa	aa	aa	aa	bb	bb	bb	aa	bb	aa	aa	aa	bb	aa	aa	aa	aa	aa	bb	bb	bb	bb	aa	aa	aa	aa	aa	aa	aa	aa	aa	bb	aa	aa	aa	bb	bb	aa	aa	aa	bb
Marker9676	aaxbb	aa	bb	bb	bb	aa	bb	aa	aa	aa	aa	aa	bb	bb	bb	aa	bb	aa	aa	aa	bb	aa	aa	aa	aa	aa	bb	bb	bb	bb	aa	aa	aa	aa	aa	aa	aa	aa	aa	bb	aa	aa	aa	bb	bb	aa	aa	aa	bb
Marker9700	aaxbb	aa	bb	bb	bb	aa	bb	aa	aa	aa	aa	aa	bb	bb	bb	aa	bb	aa	aa	aa	bb	aa	aa	aa	aa	aa	bb	bb	bb	bb	aa	aa	aa	aa	aa	aa	aa	aa	aa	bb	aa	aa	aa	bb	bb	aa	aa	aa	bb
Marker9706	aaxbb	aa	aa	bb	bb	aa	bb	aa	aa	aa	ab	aa	bb	bb	bb	aa	aa	aa	aa	aa	bb	aa	aa	aa	aa	aa	bb	bb	bb	bb	aa	aa	aa	aa	aa	aa	aa	aa	aa	bb	bb	aa	aa	bb	bb	aa	aa	aa	bb
Marker9707	aaxbb	aa	aa	bb	bb	aa	bb	aa	aa	aa	aa	aa	bb	bb	bb	aa	aa	aa	aa	aa	bb	aa	aa	aa	aa	aa	bb	bb	bb	bb	aa	aa	aa	aa	aa	aa	aa	aa	aa	bb	bb	aa	aa	bb	bb	aa	aa	aa	bb
Marker9745	aaxbb	aa	aa	bb	bb	aa	bb	aa	aa	aa	aa	aa	bb	bb	bb	aa	aa	aa	aa	aa	bb	aa	aa	aa	aa	aa	bb	bb	bb	bb	aa	aa	aa	aa	aa	aa	aa	aa	aa	bb	bb	aa	aa	bb	bb	aa	aa	aa	bb
Marker9859	aaxbb	aa	aa	bb	bb	aa	bb	aa	aa	aa	aa	aa	bb	bb	bb	aa	aa	aa	aa	aa	bb	aa	aa	aa	aa	aa	bb	bb	bb	bb	aa	aa	aa	aa	aa	aa	aa	aa	aa	bb	bb	aa	aa	bb	bb	aa	aa	aa	bb
Marker9744	aaxbb	aa	aa	bb	bb	aa	bb	aa	aa	aa	ab	aa	bb	bb	bb	aa	aa	aa	aa	aa	bb	aa	aa	aa	aa	aa	bb	bb	bb	bb	aa	aa	aa	aa	aa	aa	aa	aa	aa	bb	bb	aa	aa	bb	bb	aa	aa	aa	bb
Marker9868	aaxbb	aa	aa	bb	bb	aa	bb	aa	aa	aa	ab	aa	bb	bb	bb	aa	aa	aa	aa	aa	bb	aa	aa	aa	aa	aa	bb	bb	bb	bb	aa	aa	aa	aa	aa	aa	aa	aa	aa	bb	bb	aa	aa	bb	bb	aa	aa	aa	bb
Marker9869	aaxbb	aa	aa	bb	bb	aa	bb	aa	aa	aa	ab	aa	bb	bb	bb	aa	aa	aa	aa	aa	bb	aa	aa	aa	aa	aa	bb	bb	bb	bb	aa	aa	bb	aa	aa	aa	aa	aa	aa	aa	bb	aa	aa	bb	bb	aa	aa	aa	bb
Marker9915	aaxbb	bb	aa	ab	aa	aa	aa	aa	bb	bb	aa	bb	aa	bb	bb	bb	bb	aa	bb	bb	bb	bb	bb	bb	bb	aa	bb	bb	aa	bb	aa	aa	aa	aa	bb	bb	bb	aa	aa	bb	aa	bb	aa	aa	aa	bb	aa	bb	bb
Marker9916	aaxbb	bb	aa	ab	aa	aa	aa	aa	bb	bb	aa	bb	aa	bb	bb	bb	bb	aa	bb	bb	bb	bb	bb	bb	bb	aa	bb	bb	aa	bb	aa	aa	aa	aa	bb	bb	bb	aa	aa	bb	aa	bb	aa	aa	aa	bb	aa	bb	bb
Marker9937	aaxbb	bb	aa	bb	aa	aa	aa	aa	bb	bb	aa	bb	aa	bb	--	bb	bb	aa	bb	aa	bb	--	bb	bb	bb	aa	bb	aa	aa	aa	aa	aa	aa	aa	bb	--	aa	aa	aa	bb	aa	bb	--	aa	aa	bb	aa	bb	bb
Marker9943	aaxbb	bb	aa	bb	aa	aa	aa	aa	bb	bb	aa	bb	aa	bb	bb	bb	aa	aa	bb	aa	bb	aa	bb	bb	aa	aa	bb	aa	aa	aa	aa	aa	aa	aa	bb	bb	aa	aa	aa	bb	aa	bb	bb	aa	aa	bb	aa	bb	bb
Marker9952	aaxbb	bb	aa	bb	aa	aa	aa	aa	bb	bb	aa	bb	aa	bb	bb	bb	bb	aa	bb	aa	bb	aa	bb	bb	aa	aa	bb	aa	ab	aa	bb	aa	aa	aa	bb	bb	aa	aa	aa	bb	aa	bb	aa	aa	aa	bb	aa	bb	bb
Marker9965	aaxbb	bb	aa	--	aa	aa	aa	--	aa	bb	--	bb	aa	bb	bb	bb	--	--	bb	bb	bb	aa	bb	bb	aa	aa	bb	--	bb	bb	--	aa	aa	aa	bb	bb	aa	aa	aa	bb	aa	bb	aa	aa	--	bb	aa	--	bb
Marker9989	aaxbb	bb	aa	bb	aa	aa	aa	aa	aa	bb	ab	bb	aa	bb	bb	aa	bb	bb	bb	bb	bb	bb	bb	bb	bb	aa	bb	bb	aa	bb	bb	aa	aa	aa	bb	aa	bb	aa	aa	bb	aa	bb	bb	aa	bb	bb	aa	aa	bb
Marker9999	aaxbb	bb	aa	ab	aa	aa	aa	aa	aa	bb	ab	bb	aa	bb	bb	aa	bb	bb	bb	bb	bb	bb	bb	bb	bb	aa	bb	bb	aa	bb	bb	aa	aa	aa	bb	aa	bb	aa	aa	bb	aa	bb	bb	aa	bb	bb	aa	aa	bb
Marker10018	aaxbb	bb	aa	ab	aa	aa	aa	bb	aa	bb	ab	bb	aa	bb	bb	aa	bb	bb	bb	bb	bb	aa	bb	bb	bb	aa	bb	bb	bb	aa	bb	aa	aa	aa	bb	aa	bb	aa	aa	bb	aa	bb	bb	aa	bb	bb	aa	aa	bb
Marker10022	aaxbb	bb	aa	aa	aa	aa	aa	--	aa	bb	ab	bb	aa	bb	aa	aa	bb	bb	bb	bb	bb	aa	bb	bb	bb	aa	bb	bb	ab	aa	bb	aa	aa	aa	bb	aa	bb	aa	aa	bb	aa	bb	bb	aa	bb	bb	aa	aa	bb
Marker10028	aaxbb	bb	aa	aa	aa	aa	aa	bb	aa	bb	ab	bb	aa	bb	aa	aa	bb	bb	bb	bb	bb	aa	bb	bb	bb	aa	bb	bb	ab	aa	bb	aa	aa	aa	bb	aa	bb	aa	aa	bb	aa	bb	bb	aa	bb	bb	aa	aa	bb
Marker10055	aaxbb	bb	aa	ab	aa	aa	aa	bb	aa	bb	ab	bb	aa	bb	aa	aa	bb	bb	bb	bb	bb	aa	bb	bb	bb	aa	bb	bb	ab	aa	bb	aa	aa	aa	bb	aa	bb	aa	aa	bb	aa	bb	bb	aa	bb	bb	aa	aa	bb
Marker10040	aaxbb	bb	aa	aa	aa	aa	aa	--	aa	bb	aa	--	aa	bb	--	aa	bb	bb	bb	bb	bb	aa	bb	bb	bb	aa	bb	bb	aa	aa	bb	aa	aa	aa	bb	aa	bb	aa	aa	bb	aa	bb	bb	aa	bb	bb	aa	aa	--
Marker10205	aaxbb	bb	aa	aa	aa	aa	aa	bb	aa	bb	ab	bb	aa	bb	bb	aa	bb	bb	bb	bb	bb	aa	bb	bb	bb	aa	bb	bb	bb	aa	bb	aa	aa	aa	bb	aa	bb	aa	aa	bb	aa	bb	bb	aa	bb	bb	aa	aa	bb
Marker12682	aaxbb	--	aa	aa	aa	aa	aa	bb	aa	bb	--	bb	aa	bb	aa	aa	bb	bb	bb	bb	bb	aa	bb	aa	bb	aa	bb	bb	bb	aa	bb	aa	aa	aa	bb	aa	bb	aa	aa	bb	aa	bb	bb	aa	bb	aa	aa	aa	--
Marker12979	aaxbb	aa	aa	aa	aa	aa	aa	bb	aa	bb	ab	bb	aa	bb	aa	aa	bb	bb	bb	bb	bb	aa	bb	aa	bb	aa	bb	bb	bb	aa	bb	aa	aa	aa	bb	aa	bb	aa	aa	bb	aa	bb	bb	aa	bb	aa	aa	aa	bb
Marker12977	aaxbb	aa	aa	aa	aa	aa	aa	bb	aa	bb	ab	bb	aa	bb	aa	aa	bb	bb	bb	bb	bb	aa	bb	aa	bb	aa	bb	bb	bb	aa	bb	aa	aa	aa	bb	aa	bb	aa	aa	bb	aa	bb	bb	aa	bb	aa	aa	aa	bb
Marker12915	aaxbb	aa	aa	aa	aa	aa	aa	bb	aa	bb	ab	ab	aa	bb	aa	aa	bb	bb	bb	bb	bb	aa	bb	aa	bb	aa	bb	bb	bb	aa	bb	aa	aa	aa	bb	aa	bb	aa	aa	bb	aa	bb	bb	aa	bb	aa	aa	aa	bb
Marker12957	aaxbb	aa	aa	aa	aa	aa	aa	bb	aa	bb	ab	aa	aa	bb	aa	aa	bb	bb	bb	bb	bb	aa	bb	aa	bb	aa	bb	bb	bb	aa	bb	aa	aa	aa	bb	aa	bb	aa	aa	bb	aa	bb	bb	aa	bb	aa	aa	aa	bb
Marker12922	aaxbb	aa	aa	aa	aa	aa	aa	bb	aa	bb	ab	aa	aa	bb	aa	aa	bb	bb	bb	bb	bb	aa	bb	aa	bb	aa	bb	bb	bb	aa	bb	aa	aa	aa	bb	aa	bb	aa	aa	bb	aa	bb	bb	aa	bb	aa	aa	aa	bb
Marker12900	aaxbb	aa	aa	aa	aa	aa	aa	bb	aa	bb	ab	ab	aa	bb	aa	aa	bb	bb	bb	bb	bb	aa	bb	aa	bb	aa	bb	bb	bb	aa	bb	aa	aa	aa	bb	aa	bb	aa	aa	bb	aa	bb	bb	aa	bb	aa	aa	aa	bb
Marker12933	aaxbb	aa	aa	aa	aa	aa	aa	bb	aa	bb	ab	ab	aa	bb	aa	aa	bb	bb	bb	bb	bb	aa	bb	aa	bb	aa	bb	bb	bb	aa	bb	aa	aa	aa	bb	aa	bb	aa	aa	bb	aa	bb	bb	aa	bb	aa	aa	aa	ab
Marker12359	aaxbb	aa	aa	aa	aa	aa	aa	bb	aa	bb	ab	ab	aa	bb	aa	aa	bb	bb	bb	bb	bb	aa	bb	aa	bb	aa	bb	bb	bb	aa	bb	aa	aa	aa	bb	aa	bb	aa	aa	bb	aa	bb	bb	aa	bb	aa	aa	aa	ab
Marker12879	aaxbb	aa	aa	aa	aa	aa	aa	bb	aa	bb	ab	ab	aa	bb	aa	aa	bb	bb	bb	bb	bb	aa	bb	aa	bb	aa	bb	bb	bb	aa	bb	aa	aa	aa	bb	aa	bb	aa	aa	bb	aa	bb	bb	aa	bb	aa	aa	aa	ab
Marker12851	aaxbb	aa	aa	aa	aa	aa	aa	bb	aa	bb	ab	ab	aa	bb	aa	aa	bb	bb	bb	bb	bb	aa	bb	aa	bb	aa	bb	bb	bb	aa	bb	aa	aa	aa	bb	aa	bb	aa	aa	bb	aa	bb	bb	aa	bb	aa	aa	aa	bb
Marker12362	aaxbb	aa	aa	aa	aa	aa	aa	bb	aa	bb	ab	ab	aa	bb	aa	aa	bb	bb	bb	bb	bb	aa	bb	aa	bb	aa	bb	bb	bb	aa	bb	aa	aa	aa	bb	aa	bb	aa	aa	bb	aa	bb	bb	aa	bb	aa	aa	aa	bb
Marker12878	aaxbb	aa	aa	aa	aa	aa	aa	bb	aa	bb	ab	--	aa	bb	aa	aa	bb	bb	bb	bb	bb	aa	bb	aa	bb	aa	bb	bb	bb	aa	bb	aa	aa	aa	bb	aa	bb	aa	aa	bb	aa	bb	bb	aa	bb	aa	aa	aa	bb
Marker12457	aaxbb	aa	aa	aa	aa	aa	aa	bb	aa	bb	bb	aa	aa	bb	aa	aa	bb	bb	bb	bb	bb	aa	bb	aa	bb	aa	bb	bb	bb	aa	bb	aa	aa	aa	bb	aa	bb	aa	aa	bb	aa	bb	bb	aa	bb	aa	aa	aa	ab
Marker11740	aaxbb	aa	aa	aa	aa	aa	aa	bb	aa	bb	--	aa	aa	bb	aa	aa	bb	bb	bb	bb	bb	aa	bb	aa	bb	aa	bb	bb	bb	aa	bb	aa	aa	aa	bb	aa	bb	aa	aa	bb	aa	bb	bb	aa	bb	aa	aa	aa	ab
Marker12831	aaxbb	aa	aa	aa	aa	aa	aa	bb	aa	bb	--	--	aa	bb	aa	aa	bb	bb	bb	bb	bb	aa	bb	aa	bb	aa	bb	bb	bb	aa	bb	aa	aa	aa	bb	aa	bb	aa	aa	bb	aa	bb	bb	aa	bb	aa	aa	aa	--
Marker12852	aaxbb	aa	aa	aa	aa	aa	aa	bb	aa	bb	ab	aa	aa	bb	aa	aa	bb	bb	bb	bb	bb	aa	bb	aa	bb	aa	bb	bb	bb	aa	bb	aa	aa	aa	bb	aa	bb	aa	aa	bb	aa	bb	bb	aa	bb	aa	aa	aa	ab
Marker12444	aaxbb	aa	aa	aa	aa	aa	aa	bb	aa	bb	ab	ab	aa	bb	aa	aa	bb	bb	bb	bb	bb	aa	bb	aa	bb	aa	bb	bb	bb	aa	bb	aa	aa	aa	bb	aa	bb	aa	aa	bb	aa	bb	bb	aa	bb	aa	aa	aa	ab
Marker12491	aaxbb	aa	aa	aa	aa	aa	aa	bb	aa	bb	ab	ab	aa	bb	aa	aa	bb	bb	bb	bb	bb	aa	bb	aa	bb	aa	bb	bb	bb	aa	bb	aa	aa	aa	bb	aa	bb	aa	aa	bb	aa	bb	bb	aa	bb	aa	aa	aa	ab
Marker11742	aaxbb	aa	aa	aa	aa	aa	aa	bb	aa	bb	ab	ab	aa	bb	aa	aa	bb	bb	bb	bb	bb	aa	bb	aa	bb	aa	bb	bb	bb	aa	bb	aa	aa	aa	bb	aa	bb	aa	aa	bb	aa	bb	bb	aa	bb	aa	aa	aa	ab
Marker12569	aaxbb	aa	aa	aa	aa	aa	aa	bb	aa	bb	ab	ab	aa	bb	aa	aa	bb	bb	bb	bb	bb	aa	bb	aa	bb	aa	bb	bb	bb	aa	bb	aa	aa	aa	bb	aa	bb	aa	aa	bb	aa	bb	bb	aa	bb	aa	aa	aa	ab
Marker12053	aaxbb	aa	aa	aa	aa	aa	aa	bb	aa	bb	ab	aa	aa	bb	aa	aa	bb	bb	bb	bb	bb	aa	bb	aa	bb	aa	bb	bb	bb	aa	bb	aa	aa	aa	bb	aa	bb	aa	aa	bb	aa	bb	bb	aa	bb	aa	aa	aa	ab
Marker12859	aaxbb	aa	aa	aa	aa	aa	aa	bb	aa	bb	ab	ab	aa	bb	aa	aa	bb	bb	bb	bb	bb	aa	bb	aa	bb	aa	bb	bb	bb	aa	bb	aa	aa	aa	bb	aa	bb	aa	aa	bb	aa	bb	bb	aa	bb	aa	aa	aa	ab
Marker12493	aaxbb	aa	aa	aa	aa	aa	aa	bb	aa	bb	bb	ab	aa	bb	aa	aa	bb	bb	bb	bb	bb	aa	bb	aa	bb	aa	bb	bb	bb	aa	bb	aa	aa	aa	bb	aa	bb	aa	aa	bb	aa	bb	bb	aa	bb	aa	aa	aa	bb
Marker12446	aaxbb	aa	aa	aa	aa	aa	aa	bb	aa	bb	bb	--	aa	bb	aa	aa	bb	bb	bb	bb	bb	aa	bb	aa	bb	aa	bb	bb	bb	aa	bb	aa	aa	aa	bb	aa	bb	aa	aa	bb	aa	bb	bb	aa	bb	aa	aa	aa	--
Marker11007	aaxbb	aa	aa	aa	aa	aa	aa	bb	aa	bb	bb	--	aa	bb	aa	aa	bb	bb	bb	bb	bb	aa	bb	aa	bb	aa	bb	bb	bb	aa	bb	aa	aa	aa	bb	aa	bb	aa	aa	bb	aa	bb	bb	aa	bb	aa	aa	aa	--
Marker11600	aaxbb	aa	aa	aa	aa	aa	aa	bb	aa	bb	bb	ab	aa	bb	aa	aa	bb	bb	bb	bb	bb	aa	bb	aa	bb	aa	bb	bb	bb	aa	bb	aa	aa	aa	bb	aa	bb	aa	aa	bb	aa	bb	bb	aa	bb	aa	aa	aa	ab
Marker11943	aaxbb	aa	aa	aa	aa	aa	aa	bb	aa	bb	bb	ab	aa	bb	aa	aa	bb	bb	bb	bb	bb	aa	bb	aa	bb	aa	bb	bb	bb	aa	bb	aa	aa	aa	bb	aa	bb	aa	aa	bb	aa	bb	bb	aa	bb	aa	aa	aa	ab
Marker11588	aaxbb	aa	aa	aa	aa	aa	aa	bb	aa	bb	bb	aa	aa	bb	aa	aa	bb	bb	bb	bb	bb	aa	bb	aa	bb	aa	bb	bb	bb	aa	bb	aa	aa	aa	bb	aa	bb	aa	aa	bb	aa	bb	bb	aa	bb	aa	aa	aa	aa
Marker11589	aaxbb	aa	aa	aa	aa	aa	aa	bb	aa	bb	bb	aa	aa	bb	aa	aa	bb	bb	bb	bb	bb	aa	bb	aa	bb	aa	bb	bb	bb	aa	bb	aa	aa	aa	bb	aa	bb	aa	aa	bb	aa	bb	bb	aa	bb	aa	aa	aa	aa
Marker11760	aaxbb	aa	aa	aa	aa	aa	aa	bb	aa	bb	bb	aa	aa	bb	aa	aa	bb	bb	bb	bb	bb	aa	bb	aa	bb	aa	bb	bb	bb	aa	bb	aa	aa	aa	bb	aa	bb	aa	aa	bb	aa	bb	bb	aa	bb	aa	aa	aa	aa
Marker12813	aaxbb	aa	aa	aa	aa	aa	aa	bb	aa	bb	bb	aa	aa	bb	aa	aa	bb	bb	bb	bb	bb	aa	bb	aa	bb	aa	bb	bb	bb	aa	bb	aa	aa	aa	bb	aa	bb	aa	aa	bb	aa	bb	bb	aa	bb	aa	aa	aa	aa
Marker11999	aaxbb	aa	aa	aa	aa	aa	aa	bb	aa	bb	bb	aa	aa	bb	aa	aa	bb	bb	aa	bb	bb	aa	bb	aa	bb	aa	bb	bb	bb	aa	bb	aa	aa	aa	bb	aa	bb	aa	aa	bb	aa	bb	bb	aa	bb	aa	aa	aa	aa
Marker11812	aaxbb	aa	aa	aa	aa	aa	aa	bb	aa	bb	aa	--	aa	bb	aa	aa	bb	bb	aa	bb	bb	aa	bb	aa	bb	aa	bb	bb	bb	aa	bb	aa	aa	aa	bb	aa	bb	aa	aa	bb	aa	bb	bb	aa	bb	aa	aa	aa	aa
Marker11768	aaxbb	aa	aa	aa	aa	aa	aa	bb	aa	bb	aa	aa	aa	bb	aa	aa	bb	bb	aa	bb	bb	aa	bb	aa	bb	aa	bb	bb	bb	aa	bb	aa	aa	aa	bb	aa	bb	aa	aa	bb	aa	bb	bb	aa	bb	aa	aa	aa	aa
Marker10947	aaxbb	aa	aa	aa	aa	aa	aa	bb	aa	bb	aa	ab	aa	bb	aa	aa	bb	bb	--	bb	bb	aa	bb	aa	bb	aa	bb	bb	bb	aa	bb	aa	aa	aa	bb	aa	bb	aa	aa	bb	aa	bb	bb	aa	bb	aa	aa	aa	aa
Marker11849	aaxbb	aa	aa	aa	aa	aa	aa	bb	aa	bb	aa	bb	aa	bb	aa	aa	bb	bb	bb	bb	bb	aa	bb	aa	bb	aa	bb	bb	bb	aa	bb	aa	aa	aa	bb	aa	bb	aa	aa	bb	aa	bb	bb	aa	bb	aa	aa	aa	aa
Marker12144	aaxbb	aa	aa	aa	aa	aa	aa	bb	aa	bb	aa	bb	aa	bb	aa	aa	bb	bb	bb	bb	bb	aa	bb	aa	bb	aa	bb	bb	bb	aa	bb	aa	aa	aa	bb	aa	bb	aa	aa	bb	aa	bb	bb	aa	bb	aa	aa	aa	aa
Marker12807	aaxbb	aa	aa	aa	aa	aa	aa	bb	aa	bb	ab	bb	aa	bb	aa	aa	bb	bb	bb	bb	bb	aa	bb	aa	bb	aa	bb	bb	bb	aa	bb	aa	aa	aa	bb	aa	bb	aa	aa	bb	aa	bb	bb	aa	bb	aa	aa	aa	aa
Marker12256	aaxbb	aa	aa	aa	aa	aa	aa	bb	aa	bb	ab	ab	aa	bb	aa	aa	bb	bb	bb	bb	bb	aa	bb	aa	bb	aa	bb	bb	bb	aa	bb	aa	aa	aa	bb	aa	bb	aa	aa	bb	aa	bb	bb	aa	bb	aa	aa	aa	aa
Marker12620	aaxbb	aa	aa	aa	aa	aa	aa	bb	aa	bb	ab	ab	aa	bb	aa	aa	bb	bb	bb	bb	bb	aa	bb	aa	bb	aa	bb	bb	bb	aa	bb	aa	aa	aa	bb	aa	bb	aa	aa	bb	aa	bb	bb	aa	bb	aa	aa	aa	aa
Marker11941	aaxbb	aa	aa	aa	aa	aa	aa	bb	aa	bb	ab	aa	aa	bb	aa	aa	bb	bb	bb	bb	bb	aa	bb	aa	bb	aa	bb	bb	bb	aa	bb	aa	aa	aa	bb	aa	bb	aa	aa	bb	aa	bb	bb	aa	bb	aa	aa	aa	aa
Marker10942	aaxbb	aa	aa	aa	aa	aa	aa	bb	aa	bb	ab	aa	aa	bb	aa	aa	bb	bb	bb	bb	bb	aa	bb	aa	bb	aa	bb	bb	bb	aa	bb	aa	aa	aa	bb	aa	bb	aa	aa	bb	aa	bb	bb	aa	bb	aa	aa	aa	aa
Marker11804	aaxbb	aa	aa	aa	aa	aa	aa	bb	aa	bb	ab	ab	aa	bb	aa	aa	bb	bb	bb	bb	bb	aa	bb	aa	bb	aa	bb	bb	bb	aa	bb	aa	aa	aa	bb	aa	bb	aa	aa	bb	aa	bb	bb	aa	bb	aa	aa	aa	aa
Marker12079	aaxbb	aa	aa	aa	aa	aa	aa	bb	aa	bb	ab	aa	aa	bb	aa	aa	bb	bb	bb	bb	bb	aa	bb	aa	bb	aa	bb	bb	bb	aa	bb	aa	aa	aa	bb	aa	bb	aa	aa	bb	aa	bb	bb	aa	bb	aa	aa	aa	ab
Marker10994	aaxbb	aa	aa	aa	aa	aa	aa	bb	aa	bb	ab	ab	aa	bb	aa	aa	bb	bb	bb	bb	bb	aa	bb	aa	bb	aa	bb	bb	bb	aa	bb	aa	aa	aa	bb	aa	bb	aa	aa	bb	aa	bb	bb	aa	bb	aa	aa	aa	ab
Marker11817	aaxbb	aa	aa	aa	aa	aa	aa	bb	aa	bb	ab	ab	aa	bb	aa	aa	bb	bb	bb	bb	bb	aa	bb	aa	bb	aa	bb	bb	bb	aa	bb	aa	aa	aa	bb	aa	bb	aa	aa	bb	aa	bb	bb	aa	bb	aa	aa	aa	ab
Marker11711	aaxbb	aa	aa	aa	aa	aa	aa	bb	aa	bb	bb	ab	aa	bb	aa	aa	bb	bb	bb	bb	bb	aa	bb	aa	bb	aa	bb	bb	bb	aa	bb	aa	aa	aa	bb	aa	bb	aa	aa	bb	aa	bb	bb	aa	bb	aa	aa	aa	ab
Marker11409	aaxbb	aa	aa	aa	aa	aa	aa	bb	aa	bb	ab	ab	aa	bb	aa	aa	bb	bb	bb	bb	bb	aa	bb	aa	bb	aa	bb	bb	bb	aa	bb	aa	aa	aa	bb	aa	bb	aa	aa	bb	aa	bb	bb	aa	bb	aa	aa	aa	ab
Marker12422	aaxbb	aa	aa	aa	aa	aa	aa	bb	aa	bb	ab	ab	aa	bb	aa	aa	bb	bb	bb	bb	bb	aa	bb	aa	bb	aa	bb	bb	bb	aa	bb	aa	aa	aa	bb	aa	bb	aa	aa	bb	aa	bb	bb	aa	bb	aa	aa	aa	bb
Marker10145	aaxbb	aa	aa	aa	aa	aa	aa	bb	aa	bb	ab	aa	aa	bb	aa	aa	bb	bb	bb	bb	bb	aa	bb	aa	bb	aa	bb	bb	bb	aa	bb	aa	aa	aa	bb	aa	bb	aa	aa	bb	aa	bb	bb	aa	bb	aa	aa	aa	bb
Marker12518	aaxbb	aa	aa	aa	aa	aa	aa	bb	aa	bb	ab	aa	aa	bb	aa	aa	bb	bb	bb	bb	bb	aa	bb	aa	bb	aa	bb	bb	bb	aa	bb	aa	aa	aa	bb	aa	bb	aa	aa	bb	aa	bb	bb	aa	bb	aa	aa	aa	bb
Marker12157	aaxbb	aa	aa	aa	aa	aa	aa	bb	aa	bb	ab	aa	aa	bb	aa	aa	bb	bb	bb	bb	bb	aa	bb	aa	bb	aa	bb	bb	bb	aa	bb	aa	aa	aa	bb	aa	bb	aa	aa	bb	aa	bb	bb	aa	bb	aa	aa	aa	bb
Marker11908	aaxbb	aa	aa	aa	aa	aa	aa	bb	aa	bb	ab	ab	aa	bb	aa	aa	bb	bb	bb	bb	bb	aa	bb	aa	bb	aa	bb	bb	bb	aa	bb	aa	aa	aa	bb	aa	bb	aa	aa	bb	aa	bb	bb	aa	bb	aa	aa	aa	bb
Marker11405	aaxbb	aa	aa	aa	aa	aa	aa	bb	aa	bb	bb	--	aa	bb	aa	aa	bb	bb	bb	bb	bb	aa	bb	aa	bb	aa	bb	bb	bb	aa	bb	aa	aa	aa	bb	aa	bb	aa	aa	bb	aa	bb	bb	aa	bb	aa	aa	aa	bb
Marker11502	aaxbb	aa	aa	aa	aa	aa	aa	bb	aa	bb	bb	aa	aa	bb	aa	aa	bb	bb	bb	bb	bb	aa	bb	aa	bb	aa	bb	bb	bb	aa	bb	aa	aa	aa	bb	aa	bb	aa	aa	bb	aa	bb	bb	aa	bb	aa	aa	aa	ab
Marker11401	aaxbb	aa	aa	aa	aa	aa	aa	bb	aa	bb	--	--	aa	bb	aa	aa	bb	bb	bb	bb	bb	aa	bb	aa	bb	aa	bb	bb	bb	aa	bb	aa	aa	aa	bb	aa	bb	aa	aa	bb	aa	bb	bb	aa	bb	aa	aa	aa	aa
Marker12290	aaxbb	aa	aa	aa	aa	aa	aa	bb	aa	bb	ab	aa	aa	bb	aa	aa	bb	bb	bb	bb	bb	aa	bb	aa	bb	aa	bb	bb	bb	aa	bb	aa	aa	aa	bb	aa	bb	aa	aa	bb	aa	bb	bb	aa	bb	aa	aa	aa	aa
Marker12406	aaxbb	aa	aa	aa	aa	aa	aa	bb	aa	bb	ab	aa	aa	bb	aa	aa	bb	bb	bb	bb	bb	aa	bb	aa	bb	aa	bb	bb	bb	aa	bb	aa	aa	aa	bb	aa	bb	aa	aa	bb	aa	bb	bb	aa	bb	aa	aa	aa	aa
Marker11845	aaxbb	aa	aa	aa	aa	aa	aa	bb	aa	bb	ab	aa	aa	bb	aa	aa	bb	bb	bb	bb	bb	aa	bb	aa	bb	aa	bb	bb	bb	aa	bb	aa	aa	aa	bb	aa	bb	aa	aa	bb	aa	bb	bb	aa	bb	aa	aa	aa	aa
Marker12413	aaxbb	aa	aa	aa	aa	aa	aa	bb	aa	bb	bb	aa	aa	bb	aa	aa	bb	bb	bb	bb	bb	aa	bb	aa	bb	aa	bb	bb	bb	aa	bb	aa	aa	aa	bb	aa	bb	aa	aa	bb	aa	bb	bb	aa	bb	aa	aa	aa	aa
Marker11917	aaxbb	aa	aa	aa	aa	aa	aa	bb	aa	bb	bb	ab	aa	bb	aa	aa	bb	bb	bb	bb	bb	aa	bb	aa	bb	aa	bb	bb	bb	aa	bb	aa	aa	aa	bb	aa	bb	aa	aa	bb	aa	bb	bb	aa	bb	aa	aa	aa	aa
Marker11092	aaxbb	aa	aa	aa	aa	aa	aa	bb	aa	bb	bb	ab	aa	bb	aa	aa	bb	bb	bb	bb	bb	aa	bb	aa	bb	aa	bb	bb	bb	aa	bb	aa	aa	aa	bb	aa	bb	aa	aa	bb	aa	bb	bb	aa	bb	aa	aa	aa	aa
Marker11045	aaxbb	aa	aa	aa	aa	aa	aa	bb	aa	bb	bb	--	aa	bb	aa	aa	bb	bb	bb	bb	bb	aa	bb	aa	bb	aa	bb	bb	bb	aa	bb	aa	aa	aa	bb	aa	bb	aa	aa	bb	aa	bb	bb	aa	bb	aa	aa	aa	aa
Marker11008	aaxbb	aa	aa	aa	aa	aa	aa	bb	aa	bb	bb	ab	aa	bb	aa	aa	bb	bb	bb	bb	bb	aa	bb	aa	bb	aa	bb	bb	bb	aa	bb	aa	aa	aa	bb	aa	bb	aa	aa	bb	aa	bb	bb	aa	bb	aa	aa	aa	aa
Marker12199	aaxbb	aa	aa	aa	aa	aa	aa	bb	aa	bb	ab	ab	aa	bb	aa	aa	bb	bb	bb	bb	bb	aa	bb	aa	bb	aa	bb	bb	bb	aa	bb	aa	aa	aa	bb	aa	bb	aa	aa	bb	aa	bb	bb	aa	bb	aa	aa	aa	ab
Marker12198	aaxbb	aa	aa	aa	aa	aa	aa	bb	aa	bb	ab	ab	aa	bb	aa	aa	bb	bb	bb	bb	bb	aa	bb	aa	bb	aa	bb	bb	bb	aa	bb	aa	aa	aa	bb	aa	bb	aa	aa	bb	aa	bb	bb	aa	bb	aa	aa	aa	ab
Marker12168	aaxbb	aa	aa	aa	aa	aa	aa	bb	aa	bb	ab	ab	aa	bb	aa	aa	bb	bb	bb	bb	bb	aa	bb	aa	bb	aa	bb	bb	bb	aa	bb	aa	aa	aa	bb	aa	bb	aa	aa	bb	aa	bb	bb	aa	bb	aa	aa	aa	ab
Marker11771	aaxbb	aa	aa	aa	aa	aa	aa	bb	aa	bb	ab	ab	aa	bb	aa	aa	bb	bb	bb	bb	bb	aa	bb	aa	bb	aa	bb	bb	bb	aa	bb	aa	aa	aa	bb	aa	bb	aa	aa	bb	aa	bb	bb	aa	bb	aa	aa	aa	ab
Marker12138	aaxbb	aa	aa	aa	aa	aa	aa	bb	aa	bb	ab	ab	aa	bb	aa	aa	bb	bb	bb	bb	bb	aa	bb	aa	bb	aa	bb	bb	bb	aa	bb	aa	aa	aa	bb	aa	bb	aa	aa	bb	aa	bb	bb	aa	bb	aa	aa	aa	ab
Marker12266	aaxbb	aa	aa	aa	aa	aa	aa	bb	aa	bb	ab	ab	aa	bb	aa	aa	bb	bb	bb	bb	bb	aa	bb	aa	bb	aa	bb	bb	bb	aa	bb	aa	aa	aa	bb	aa	bb	aa	aa	bb	aa	bb	bb	aa	bb	aa	aa	aa	ab
Marker12808	aaxbb	aa	aa	aa	aa	aa	aa	bb	aa	bb	ab	aa	aa	bb	aa	aa	bb	bb	bb	bb	bb	aa	bb	aa	bb	aa	bb	bb	bb	aa	bb	aa	aa	aa	bb	aa	bb	aa	aa	bb	aa	bb	bb	aa	bb	aa	aa	aa	ab
Marker10945	aaxbb	aa	aa	aa	aa	aa	aa	bb	aa	bb	ab	aa	aa	bb	aa	aa	bb	bb	bb	bb	bb	aa	bb	aa	bb	aa	bb	bb	bb	aa	bb	aa	aa	aa	bb	aa	bb	aa	aa	bb	aa	bb	bb	aa	bb	aa	aa	aa	ab
Marker12546	aaxbb	aa	aa	aa	aa	aa	aa	bb	aa	bb	ab	aa	aa	bb	aa	aa	bb	bb	bb	bb	bb	aa	bb	aa	bb	aa	bb	bb	bb	aa	bb	aa	aa	aa	bb	aa	bb	aa	aa	bb	aa	bb	bb	aa	bb	aa	aa	aa	ab
Marker11756	aaxbb	aa	aa	aa	aa	aa	aa	bb	aa	bb	ab	aa	aa	bb	aa	aa	bb	bb	bb	bb	bb	aa	bb	aa	bb	aa	bb	bb	bb	aa	bb	aa	aa	aa	bb	aa	bb	aa	aa	bb	aa	bb	bb	aa	bb	aa	aa	aa	ab
Marker12281	aaxbb	aa	aa	aa	aa	aa	aa	bb	aa	bb	ab	aa	aa	bb	aa	aa	bb	bb	bb	bb	bb	aa	bb	aa	bb	aa	bb	bb	bb	aa	bb	aa	aa	aa	bb	aa	bb	aa	aa	bb	aa	bb	bb	aa	bb	aa	aa	aa	ab
Marker12035	aaxbb	aa	aa	aa	aa	aa	aa	bb	aa	bb	ab	aa	aa	bb	aa	aa	bb	bb	bb	bb	bb	aa	bb	aa	bb	aa	bb	bb	bb	aa	bb	aa	aa	aa	bb	aa	bb	aa	aa	bb	aa	bb	bb	aa	bb	aa	aa	aa	ab
Marker11970	aaxbb	aa	aa	aa	aa	aa	aa	bb	aa	bb	ab	aa	aa	bb	aa	aa	bb	bb	bb	bb	bb	aa	bb	aa	bb	aa	bb	bb	bb	aa	bb	aa	aa	aa	bb	aa	bb	aa	aa	bb	aa	bb	bb	aa	bb	aa	aa	aa	bb
Marker12655	aaxbb	aa	aa	aa	aa	aa	aa	bb	aa	bb	ab	ab	aa	bb	aa	aa	bb	bb	bb	bb	bb	aa	bb	aa	bb	aa	bb	bb	bb	aa	bb	aa	aa	aa	bb	aa	bb	aa	aa	bb	aa	bb	bb	aa	bb	aa	aa	aa	bb
Marker12794	aaxbb	aa	aa	aa	aa	aa	aa	bb	aa	bb	ab	ab	aa	bb	aa	aa	bb	bb	bb	bb	bb	aa	bb	aa	bb	aa	bb	bb	bb	aa	bb	aa	aa	aa	bb	aa	bb	aa	aa	bb	aa	bb	bb	aa	bb	aa	aa	aa	bb
Marker12730	aaxbb	aa	aa	aa	aa	aa	aa	bb	aa	bb	ab	ab	aa	bb	aa	aa	bb	bb	bb	bb	bb	aa	bb	aa	bb	aa	bb	bb	bb	aa	bb	aa	aa	aa	bb	aa	bb	aa	aa	bb	aa	bb	bb	aa	bb	aa	aa	aa	bb
Marker10954	aaxbb	aa	aa	aa	aa	aa	aa	bb	aa	bb	bb	ab	aa	bb	aa	aa	bb	bb	bb	bb	bb	aa	bb	aa	bb	aa	bb	bb	bb	aa	bb	aa	aa	aa	bb	aa	bb	aa	aa	bb	aa	bb	bb	aa	bb	aa	aa	aa	ab
Marker11016	aaxbb	aa	aa	aa	aa	aa	aa	bb	aa	bb	ab	ab	aa	bb	aa	aa	bb	bb	bb	bb	bb	aa	bb	aa	bb	aa	bb	bb	bb	aa	bb	aa	aa	aa	bb	aa	bb	aa	aa	bb	aa	bb	bb	aa	bb	aa	aa	aa	ab
Marker11919	aaxbb	aa	aa	aa	aa	aa	aa	bb	aa	bb	ab	ab	aa	bb	aa	aa	bb	bb	bb	bb	bb	aa	bb	aa	bb	aa	bb	bb	bb	aa	bb	aa	aa	aa	bb	aa	bb	aa	aa	bb	aa	bb	bb	aa	bb	aa	aa	aa	ab
Marker12737	aaxbb	aa	aa	aa	aa	aa	aa	bb	aa	bb	ab	ab	aa	bb	aa	aa	bb	bb	bb	bb	bb	aa	bb	aa	bb	aa	bb	bb	bb	aa	bb	aa	aa	aa	bb	aa	bb	aa	aa	bb	aa	bb	bb	aa	bb	aa	aa	aa	bb
Marker11026	aaxbb	aa	aa	aa	aa	aa	aa	bb	aa	bb	ab	ab	aa	bb	aa	aa	bb	bb	bb	bb	bb	aa	bb	aa	bb	aa	bb	bb	bb	aa	bb	aa	aa	aa	bb	aa	bb	aa	aa	bb	aa	bb	bb	aa	bb	aa	aa	aa	bb
Marker11017	aaxbb	aa	aa	aa	aa	aa	aa	bb	aa	bb	ab	ab	aa	bb	aa	aa	bb	bb	bb	bb	bb	aa	bb	aa	bb	aa	bb	bb	bb	aa	bb	aa	aa	aa	bb	aa	bb	aa	aa	bb	aa	bb	bb	aa	bb	aa	aa	aa	bb
Marker12076	aaxbb	aa	aa	aa	aa	aa	aa	bb	aa	bb	--	aa	aa	bb	aa	aa	bb	bb	bb	bb	bb	aa	bb	aa	bb	aa	bb	bb	bb	aa	bb	aa	aa	aa	bb	aa	bb	aa	aa	bb	aa	bb	bb	aa	bb	aa	aa	aa	bb
Marker12442	aaxbb	aa	aa	aa	aa	aa	aa	bb	aa	bb	--	bb	aa	bb	aa	aa	bb	bb	bb	bb	bb	aa	bb	aa	bb	aa	bb	bb	bb	aa	bb	aa	aa	aa	bb	aa	bb	aa	aa	bb	aa	bb	bb	aa	bb	aa	aa	aa	aa
Marker12283	aaxbb	aa	aa	aa	aa	aa	aa	bb	aa	bb	ab	--	aa	bb	aa	aa	bb	bb	bb	bb	bb	aa	bb	aa	bb	aa	bb	bb	bb	aa	bb	aa	aa	aa	bb	aa	bb	aa	aa	bb	aa	bb	bb	aa	bb	aa	aa	aa	--
Marker11696	aaxbb	aa	aa	aa	aa	aa	aa	bb	aa	bb	ab	ab	aa	bb	aa	aa	bb	bb	bb	bb	bb	aa	bb	aa	bb	aa	bb	bb	bb	aa	bb	aa	aa	aa	bb	aa	bb	aa	aa	bb	aa	bb	bb	aa	bb	aa	aa	aa	ab
Marker11666	aaxbb	aa	aa	aa	aa	aa	aa	bb	aa	bb	ab	ab	aa	bb	aa	aa	bb	bb	bb	bb	bb	aa	bb	aa	bb	aa	bb	bb	bb	aa	bb	aa	aa	aa	bb	aa	bb	aa	aa	bb	aa	bb	bb	aa	bb	aa	aa	aa	ab
Marker11383	aaxbb	aa	aa	aa	aa	aa	aa	bb	aa	bb	ab	ab	aa	bb	aa	aa	bb	bb	bb	bb	bb	aa	bb	aa	bb	aa	bb	bb	bb	aa	bb	aa	aa	aa	bb	aa	bb	aa	aa	bb	aa	bb	bb	aa	bb	aa	aa	aa	ab
Marker12282	aaxbb	aa	aa	aa	aa	aa	aa	bb	aa	bb	ab	ab	aa	bb	aa	aa	bb	bb	bb	bb	bb	aa	bb	aa	bb	aa	bb	bb	bb	aa	bb	aa	aa	aa	bb	aa	bb	aa	aa	bb	aa	bb	bb	aa	bb	aa	aa	aa	ab
Marker12705	aaxbb	aa	aa	aa	aa	aa	aa	bb	aa	bb	bb	bb	aa	bb	aa	aa	bb	bb	bb	bb	bb	aa	bb	aa	bb	aa	bb	bb	bb	aa	bb	aa	aa	aa	bb	aa	bb	aa	aa	bb	aa	bb	bb	aa	bb	aa	aa	aa	bb
Marker11909	aaxbb	aa	aa	aa	aa	aa	aa	bb	aa	bb	bb	bb	aa	bb	aa	aa	bb	bb	bb	bb	bb	aa	bb	aa	bb	aa	bb	bb	bb	aa	bb	aa	aa	aa	bb	aa	bb	aa	aa	bb	aa	bb	bb	aa	bb	aa	aa	aa	bb
Marker12226	aaxbb	aa	aa	aa	aa	aa	aa	bb	aa	bb	bb	--	aa	bb	aa	aa	bb	bb	bb	bb	bb	aa	bb	aa	bb	aa	bb	bb	bb	aa	bb	aa	aa	aa	bb	aa	bb	aa	aa	bb	aa	bb	bb	aa	bb	aa	aa	aa	--
Marker11178	aaxbb	aa	aa	aa	aa	aa	aa	bb	aa	bb	bb	bb	aa	bb	aa	aa	bb	bb	bb	bb	bb	aa	bb	aa	bb	aa	bb	bb	bb	aa	bb	aa	aa	aa	bb	aa	bb	aa	aa	bb	aa	bb	bb	aa	bb	aa	aa	aa	bb
Marker11400	aaxbb	aa	aa	aa	aa	aa	aa	bb	aa	bb	ab	ab	aa	bb	aa	aa	bb	bb	bb	bb	bb	aa	bb	aa	bb	aa	bb	bb	bb	aa	bb	aa	aa	aa	bb	aa	bb	aa	aa	bb	aa	bb	bb	aa	bb	aa	aa	aa	ab
Marker10990	aaxbb	aa	aa	aa	aa	aa	aa	bb	aa	bb	bb	ab	aa	bb	aa	aa	bb	bb	bb	bb	bb	aa	bb	aa	bb	aa	bb	bb	bb	aa	bb	aa	aa	aa	bb	aa	bb	aa	aa	bb	aa	bb	bb	aa	bb	aa	aa	aa	ab
Marker10419	aaxbb	aa	aa	aa	aa	aa	aa	bb	aa	bb	bb	ab	aa	bb	aa	aa	bb	bb	bb	bb	bb	aa	aa	aa	bb	aa	bb	bb	bb	aa	bb	aa	aa	aa	bb	aa	bb	aa	aa	bb	aa	bb	bb	aa	bb	aa	aa	aa	bb
Marker10401	aaxbb	aa	aa	aa	aa	aa	aa	bb	aa	bb	ab	aa	aa	bb	aa	aa	bb	bb	bb	bb	bb	aa	aa	aa	bb	aa	bb	bb	bb	aa	bb	aa	aa	aa	bb	aa	bb	aa	aa	bb	aa	bb	bb	aa	bb	aa	aa	aa	bb
Marker10375	aaxbb	bb	aa	aa	aa	aa	aa	bb	aa	bb	--	ab	aa	bb	aa	aa	bb	bb	bb	bb	bb	aa	aa	aa	bb	aa	bb	bb	bb	aa	bb	aa	aa	aa	bb	aa	bb	aa	aa	bb	aa	bb	bb	aa	bb	aa	aa	aa	bb
Marker10265	aaxbb	bb	aa	aa	aa	aa	aa	bb	aa	bb	ab	ab	aa	bb	aa	aa	bb	bb	bb	bb	bb	aa	aa	aa	bb	aa	bb	bb	bb	aa	bb	aa	aa	aa	bb	aa	bb	aa	aa	bb	aa	bb	bb	aa	bb	aa	aa	aa	bb
Marker10299	aaxbb	bb	aa	aa	aa	aa	aa	bb	aa	bb	ab	ab	aa	bb	aa	aa	bb	bb	bb	bb	bb	aa	aa	aa	bb	aa	bb	bb	bb	aa	bb	aa	aa	aa	bb	aa	bb	aa	aa	bb	aa	bb	bb	aa	bb	aa	aa	aa	bb
Marker10332	aaxbb	bb	aa	aa	aa	aa	aa	bb	aa	bb	aa	ab	aa	bb	aa	aa	bb	bb	bb	bb	bb	aa	aa	aa	bb	aa	bb	bb	bb	aa	bb	aa	aa	aa	bb	aa	bb	aa	aa	bb	aa	bb	bb	aa	bb	aa	aa	aa	bb
Marker10314	aaxbb	bb	aa	aa	aa	aa	aa	bb	aa	bb	ab	ab	aa	bb	aa	aa	bb	bb	bb	bb	bb	aa	aa	aa	bb	aa	bb	bb	bb	aa	bb	aa	aa	aa	bb	aa	bb	aa	aa	bb	aa	bb	bb	aa	bb	aa	aa	aa	bb
Marker10305	aaxbb	bb	aa	aa	aa	aa	aa	bb	aa	bb	aa	aa	aa	bb	aa	aa	bb	bb	bb	bb	bb	aa	aa	aa	bb	aa	bb	bb	bb	aa	bb	aa	aa	aa	bb	aa	bb	aa	aa	bb	aa	bb	bb	aa	bb	aa	aa	aa	bb
Marker10330	aaxbb	bb	aa	aa	aa	aa	aa	bb	aa	bb	ab	aa	aa	bb	aa	aa	bb	bb	bb	bb	bb	aa	aa	aa	bb	aa	bb	bb	bb	aa	bb	aa	aa	aa	bb	aa	bb	aa	aa	bb	aa	bb	bb	aa	bb	aa	aa	aa	bb
Marker10165	aaxbb	bb	aa	aa	aa	aa	aa	bb	aa	bb	aa	aa	aa	bb	aa	aa	bb	bb	bb	bb	bb	aa	aa	aa	bb	aa	bb	bb	bb	aa	bb	aa	aa	aa	bb	aa	bb	aa	aa	bb	aa	bb	bb	aa	bb	aa	aa	aa	bb
Marker10164	aaxbb	bb	aa	aa	aa	aa	aa	bb	aa	bb	aa	aa	aa	bb	aa	aa	bb	bb	bb	bb	bb	aa	aa	aa	bb	aa	bb	bb	bb	aa	bb	aa	aa	aa	bb	aa	bb	aa	aa	bb	aa	bb	bb	aa	bb	aa	aa	aa	bb
Marker10113	aaxbb	bb	aa	aa	aa	aa	aa	bb	aa	bb	ab	ab	aa	bb	aa	aa	bb	bb	bb	bb	bb	aa	aa	aa	bb	aa	bb	bb	bb	aa	bb	aa	aa	aa	bb	aa	bb	aa	aa	bb	aa	bb	bb	aa	bb	aa	aa	aa	bb
Marker10099	aaxbb	bb	aa	aa	aa	aa	aa	bb	aa	bb	aa	aa	aa	bb	aa	aa	bb	bb	bb	bb	bb	aa	aa	aa	bb	aa	bb	bb	bb	aa	bb	aa	aa	aa	bb	aa	bb	aa	aa	bb	aa	bb	bb	aa	bb	aa	aa	aa	bb
Marker13673	aaxbb	bb	aa	aa	aa	aa	aa	bb	aa	bb	ab	aa	aa	bb	aa	aa	bb	bb	bb	bb	bb	aa	aa	aa	bb	aa	bb	bb	bb	aa	bb	aa	aa	aa	bb	aa	bb	aa	aa	bb	aa	bb	bb	aa	bb	aa	aa	aa	bb
Marker10231	aaxbb	bb	aa	aa	aa	aa	aa	bb	aa	bb	ab	aa	aa	bb	aa	aa	bb	bb	bb	bb	bb	aa	aa	aa	bb	aa	bb	bb	bb	aa	bb	aa	aa	aa	bb	aa	bb	aa	aa	bb	aa	bb	bb	aa	bb	aa	aa	aa	bb
Marker10230	aaxbb	bb	aa	aa	aa	aa	aa	bb	aa	bb	ab	aa	aa	bb	aa	aa	bb	bb	bb	bb	bb	aa	aa	aa	bb	aa	bb	bb	bb	aa	bb	aa	aa	aa	bb	aa	bb	aa	aa	bb	aa	bb	bb	aa	bb	aa	aa	aa	bb
Marker10279	aaxbb	bb	aa	aa	aa	aa	aa	bb	aa	bb	aa	aa	aa	bb	aa	aa	bb	bb	bb	bb	bb	aa	aa	aa	bb	aa	bb	bb	bb	aa	bb	aa	aa	aa	bb	aa	bb	aa	aa	bb	aa	bb	bb	aa	bb	aa	aa	aa	bb
Marker10169	aaxbb	bb	aa	aa	aa	aa	aa	bb	aa	bb	aa	ab	aa	bb	aa	aa	bb	bb	bb	bb	bb	aa	aa	aa	bb	aa	bb	bb	bb	aa	bb	aa	aa	aa	bb	aa	bb	aa	aa	bb	aa	bb	bb	aa	bb	aa	aa	aa	bb
Marker10232	aaxbb	bb	aa	aa	aa	aa	aa	bb	aa	bb	--	--	aa	bb	aa	aa	bb	bb	bb	bb	bb	aa	aa	aa	bb	aa	bb	bb	bb	aa	bb	aa	aa	aa	bb	aa	bb	aa	aa	bb	aa	bb	bb	aa	bb	aa	aa	aa	bb
Marker10298	aaxbb	bb	aa	aa	aa	aa	aa	bb	aa	bb	aa	ab	aa	bb	aa	aa	bb	bb	bb	bb	bb	aa	aa	aa	bb	aa	bb	bb	bb	aa	bb	aa	aa	aa	bb	aa	bb	aa	aa	bb	aa	bb	bb	aa	bb	aa	aa	aa	bb
Marker10344	aaxbb	bb	aa	aa	aa	aa	aa	bb	aa	bb	ab	ab	aa	bb	aa	aa	bb	bb	bb	bb	bb	aa	aa	aa	bb	aa	bb	bb	bb	aa	bb	aa	aa	aa	bb	aa	bb	aa	aa	bb	aa	bb	bb	aa	bb	aa	aa	aa	bb
Marker10307	aaxbb	bb	aa	aa	aa	aa	aa	bb	aa	bb	bb	aa	aa	bb	aa	aa	bb	bb	bb	bb	bb	aa	aa	aa	bb	aa	bb	bb	bb	aa	bb	aa	aa	aa	bb	aa	bb	aa	aa	bb	aa	bb	bb	aa	bb	aa	aa	aa	bb
Marker10458	aaxbb	--	aa	aa	aa	aa	aa	bb	aa	bb	bb	aa	aa	bb	aa	aa	bb	bb	bb	bb	bb	aa	aa	aa	bb	aa	bb	bb	bb	aa	bb	aa	aa	aa	bb	aa	bb	aa	aa	bb	aa	bb	bb	aa	bb	aa	aa	aa	bb
Marker10477	aaxbb	aa	aa	aa	aa	aa	aa	bb	aa	bb	bb	ab	aa	bb	aa	aa	bb	bb	bb	bb	bb	aa	aa	aa	bb	aa	bb	bb	bb	aa	bb	aa	aa	aa	bb	aa	bb	aa	aa	bb	aa	bb	bb	aa	bb	aa	aa	aa	bb
Marker10479	aaxbb	aa	aa	aa	aa	aa	aa	bb	aa	bb	ab	ab	aa	bb	aa	aa	bb	bb	bb	bb	bb	aa	aa	aa	bb	aa	bb	bb	bb	aa	bb	aa	aa	aa	bb	aa	bb	aa	aa	bb	aa	bb	bb	aa	bb	aa	aa	aa	bb
Marker10480	aaxbb	aa	aa	aa	aa	aa	aa	bb	aa	bb	bb	aa	aa	bb	aa	aa	bb	bb	bb	bb	bb	aa	aa	aa	bb	aa	bb	bb	bb	aa	bb	aa	aa	aa	bb	aa	bb	aa	aa	bb	aa	bb	bb	aa	bb	aa	aa	aa	bb
Marker10490	aaxbb	aa	aa	aa	aa	aa	aa	bb	aa	bb	bb	aa	aa	bb	aa	aa	bb	bb	bb	bb	bb	aa	aa	aa	bb	aa	bb	bb	bb	aa	bb	aa	aa	aa	bb	aa	bb	aa	aa	bb	aa	bb	bb	aa	bb	aa	aa	aa	bb
Marker10478	aaxbb	aa	aa	aa	aa	aa	aa	bb	aa	bb	bb	aa	aa	bb	aa	aa	bb	bb	bb	bb	bb	aa	aa	aa	bb	aa	bb	bb	bb	aa	bb	aa	aa	aa	bb	aa	bb	aa	aa	bb	aa	bb	bb	aa	bb	aa	aa	aa	bb
Marker10534	aaxbb	aa	aa	aa	aa	aa	aa	bb	aa	bb	bb	ab	aa	bb	aa	aa	bb	bb	bb	bb	bb	aa	aa	aa	bb	aa	bb	bb	bb	aa	bb	aa	aa	aa	bb	aa	bb	aa	aa	bb	aa	bb	bb	aa	bb	aa	aa	aa	bb
Marker10699	aaxbb	aa	aa	aa	aa	aa	aa	bb	aa	bb	ab	aa	aa	bb	aa	aa	bb	bb	bb	bb	bb	aa	bb	aa	bb	aa	bb	bb	bb	aa	bb	aa	aa	aa	bb	aa	bb	aa	aa	bb	aa	bb	bb	aa	bb	aa	aa	aa	bb
Marker10700	aaxbb	aa	aa	aa	aa	aa	aa	bb	aa	bb	ab	aa	aa	bb	aa	aa	bb	bb	bb	bb	bb	aa	bb	aa	bb	aa	bb	bb	bb	aa	bb	aa	aa	aa	bb	aa	bb	aa	aa	bb	aa	bb	bb	aa	bb	aa	aa	aa	bb
Marker10751	aaxbb	aa	aa	aa	aa	aa	aa	bb	aa	bb	ab	aa	aa	bb	aa	aa	bb	bb	bb	bb	bb	aa	bb	aa	bb	aa	bb	bb	bb	aa	bb	aa	aa	aa	bb	aa	bb	aa	aa	bb	aa	bb	bb	aa	bb	aa	aa	aa	bb
Marker10769	aaxbb	aa	aa	aa	aa	aa	aa	bb	aa	bb	ab	aa	aa	bb	aa	aa	bb	bb	bb	bb	bb	aa	bb	aa	bb	aa	bb	bb	bb	aa	bb	aa	aa	aa	bb	aa	bb	aa	aa	bb	aa	bb	bb	aa	bb	aa	aa	aa	bb
Marker11069	aaxbb	aa	aa	aa	aa	aa	aa	bb	aa	bb	--	aa	aa	bb	aa	aa	bb	bb	bb	bb	bb	aa	bb	aa	bb	aa	bb	bb	bb	aa	bb	aa	aa	aa	bb	aa	bb	aa	aa	bb	aa	bb	bb	aa	bb	aa	aa	aa	--
Marker11922	aaxbb	aa	aa	aa	aa	aa	aa	bb	aa	bb	--	--	aa	bb	aa	aa	bb	bb	bb	bb	bb	aa	bb	aa	bb	aa	bb	bb	bb	aa	bb	aa	aa	aa	bb	aa	bb	aa	aa	bb	aa	bb	bb	aa	bb	aa	aa	aa	--
Marker12692	aaxbb	aa	aa	aa	aa	aa	aa	bb	aa	bb	bb	aa	aa	bb	aa	aa	bb	bb	bb	bb	bb	aa	bb	aa	bb	aa	bb	bb	bb	aa	bb	aa	aa	aa	bb	aa	bb	aa	aa	bb	aa	bb	bb	aa	bb	aa	aa	aa	bb
Marker11478	aaxbb	aa	aa	aa	aa	aa	aa	bb	aa	bb	ab	aa	aa	bb	aa	aa	bb	bb	bb	bb	bb	aa	bb	aa	bb	aa	bb	bb	bb	aa	bb	aa	aa	aa	bb	aa	bb	aa	aa	bb	aa	bb	bb	aa	bb	aa	aa	aa	bb
Marker12795	aaxbb	aa	aa	aa	aa	aa	aa	bb	aa	bb	ab	aa	aa	bb	aa	aa	bb	bb	bb	bb	bb	aa	bb	aa	bb	aa	bb	bb	bb	aa	bb	aa	aa	aa	bb	aa	bb	aa	aa	bb	aa	bb	bb	aa	bb	aa	aa	aa	bb
Marker11610	aaxbb	aa	aa	aa	aa	aa	aa	bb	aa	bb	bb	aa	aa	bb	aa	aa	bb	bb	bb	bb	bb	aa	bb	aa	bb	aa	bb	bb	bb	aa	bb	aa	aa	aa	bb	aa	bb	aa	aa	bb	aa	bb	bb	aa	bb	aa	aa	aa	--
Marker12552	aaxbb	aa	aa	aa	aa	aa	aa	bb	aa	bb	bb	--	aa	bb	aa	aa	bb	bb	bb	bb	bb	aa	bb	aa	bb	aa	bb	bb	bb	aa	bb	aa	aa	aa	bb	aa	bb	aa	aa	bb	aa	bb	bb	aa	bb	aa	aa	aa	bb
Marker11125	aaxbb	aa	aa	aa	aa	aa	aa	bb	aa	bb	bb	aa	aa	bb	aa	aa	bb	bb	bb	bb	bb	aa	bb	aa	bb	aa	bb	bb	bb	aa	bb	aa	aa	aa	bb	aa	bb	aa	aa	bb	aa	bb	bb	aa	bb	aa	aa	aa	bb
Marker12664	aaxbb	aa	aa	aa	aa	aa	aa	bb	aa	bb	bb	ab	aa	bb	aa	aa	bb	bb	bb	bb	bb	aa	bb	aa	bb	aa	bb	bb	bb	aa	bb	aa	aa	aa	bb	aa	bb	aa	aa	bb	aa	bb	bb	aa	bb	aa	aa	aa	bb
Marker11091	aaxbb	aa	aa	aa	aa	aa	aa	bb	aa	bb	ab	--	aa	bb	aa	aa	bb	bb	bb	bb	bb	aa	bb	aa	bb	aa	bb	bb	bb	aa	bb	aa	aa	aa	bb	aa	bb	aa	aa	bb	aa	bb	bb	aa	bb	aa	aa	aa	bb
Marker12840	aaxbb	aa	aa	aa	aa	aa	aa	bb	aa	bb	ab	ab	aa	bb	aa	aa	bb	bb	bb	bb	bb	aa	bb	aa	bb	aa	bb	bb	bb	aa	bb	aa	aa	aa	bb	aa	bb	aa	aa	bb	aa	bb	bb	aa	bb	aa	aa	aa	bb
Marker12829	aaxbb	aa	aa	aa	aa	aa	aa	bb	aa	bb	ab	ab	aa	bb	aa	aa	bb	bb	bb	bb	bb	aa	bb	aa	bb	aa	bb	bb	bb	aa	bb	aa	aa	aa	bb	aa	bb	aa	aa	bb	aa	bb	bb	aa	bb	aa	aa	aa	ab
Marker11358	aaxbb	aa	aa	aa	aa	aa	aa	bb	aa	bb	ab	ab	aa	bb	aa	aa	bb	bb	bb	bb	bb	aa	bb	aa	bb	aa	bb	bb	bb	aa	bb	aa	aa	aa	bb	aa	bb	aa	aa	bb	aa	bb	bb	aa	bb	aa	aa	aa	ab
Marker12103	aaxbb	aa	aa	aa	aa	aa	aa	bb	aa	bb	ab	ab	aa	bb	aa	aa	bb	bb	bb	bb	bb	aa	bb	aa	bb	aa	bb	bb	bb	aa	bb	aa	aa	aa	bb	aa	bb	aa	aa	bb	aa	bb	bb	aa	bb	aa	aa	aa	ab
Marker12828	aaxbb	aa	aa	aa	aa	aa	aa	bb	aa	bb	ab	ab	aa	bb	aa	aa	bb	bb	bb	bb	bb	aa	bb	aa	bb	aa	bb	bb	bb	aa	bb	aa	aa	aa	bb	aa	bb	aa	aa	bb	aa	bb	bb	aa	bb	aa	aa	aa	ab
Marker10976	aaxbb	aa	aa	aa	aa	aa	aa	bb	aa	bb	ab	aa	aa	bb	aa	aa	bb	bb	bb	bb	bb	aa	bb	aa	bb	aa	bb	bb	bb	aa	bb	aa	aa	aa	bb	aa	bb	aa	aa	bb	aa	bb	bb	aa	bb	aa	aa	aa	ab
Marker11767	aaxbb	aa	aa	aa	aa	aa	aa	bb	aa	bb	ab	aa	aa	bb	aa	aa	bb	bb	bb	bb	bb	aa	bb	aa	bb	aa	bb	bb	bb	aa	bb	aa	aa	aa	bb	aa	bb	aa	aa	bb	aa	bb	bb	aa	bb	aa	aa	aa	ab
Marker12517	aaxbb	aa	aa	aa	aa	aa	aa	bb	aa	bb	ab	aa	aa	bb	aa	aa	bb	bb	bb	bb	bb	aa	bb	aa	bb	aa	bb	bb	bb	aa	bb	aa	aa	aa	bb	aa	bb	aa	aa	bb	aa	bb	bb	aa	bb	aa	aa	aa	--
Marker11090	aaxbb	aa	aa	aa	aa	aa	aa	bb	aa	bb	--	aa	aa	bb	aa	aa	bb	bb	bb	bb	bb	aa	bb	aa	bb	aa	bb	bb	bb	aa	bb	aa	aa	aa	bb	aa	bb	aa	aa	bb	aa	bb	bb	aa	bb	aa	aa	aa	--
Marker12010	aaxbb	aa	aa	aa	aa	aa	aa	bb	aa	bb	ab	aa	aa	bb	aa	aa	bb	bb	bb	bb	bb	aa	bb	aa	bb	aa	bb	bb	bb	aa	bb	aa	aa	aa	bb	aa	bb	aa	aa	bb	aa	bb	bb	aa	bb	aa	aa	aa	aa
Marker11427	aaxbb	aa	aa	aa	aa	aa	aa	bb	aa	bb	bb	aa	aa	bb	aa	aa	bb	bb	bb	bb	bb	aa	bb	aa	bb	aa	bb	bb	bb	aa	bb	aa	aa	aa	bb	aa	bb	aa	aa	bb	aa	bb	bb	aa	bb	aa	aa	aa	aa
Marker11611	aaxbb	aa	aa	aa	aa	aa	aa	bb	aa	bb	ab	aa	aa	bb	aa	aa	bb	bb	bb	bb	bb	aa	bb	aa	bb	aa	bb	bb	bb	aa	bb	aa	aa	aa	bb	aa	bb	aa	aa	bb	aa	bb	bb	aa	bb	aa	aa	aa	aa
Marker11266	aaxbb	aa	aa	aa	aa	aa	aa	bb	aa	bb	--	aa	aa	bb	aa	aa	bb	bb	bb	bb	bb	aa	bb	aa	bb	aa	bb	bb	bb	aa	bb	aa	aa	aa	bb	aa	bb	aa	aa	bb	aa	bb	bb	aa	bb	aa	aa	aa	aa
Marker11923	aaxbb	aa	aa	aa	aa	aa	aa	bb	aa	bb	ab	aa	aa	bb	aa	aa	bb	bb	bb	bb	bb	aa	bb	aa	bb	aa	bb	bb	bb	aa	bb	aa	aa	aa	bb	aa	bb	aa	aa	bb	aa	bb	bb	aa	bb	aa	aa	aa	aa
Marker11888	aaxbb	aa	aa	aa	aa	aa	aa	bb	aa	bb	bb	aa	aa	bb	aa	aa	bb	bb	bb	bb	bb	aa	bb	aa	bb	aa	bb	bb	bb	aa	bb	aa	aa	aa	bb	aa	bb	aa	aa	bb	aa	bb	bb	aa	bb	aa	aa	aa	--
Marker10935	aaxbb	aa	aa	aa	aa	aa	aa	bb	aa	bb	bb	aa	aa	bb	aa	aa	bb	bb	bb	bb	bb	aa	bb	aa	bb	aa	bb	bb	bb	aa	bb	aa	aa	aa	bb	aa	bb	aa	aa	bb	aa	bb	bb	aa	bb	aa	aa	aa	--
Marker11543	aaxbb	aa	aa	aa	aa	aa	aa	bb	aa	bb	--	aa	aa	bb	aa	aa	bb	bb	bb	bb	bb	aa	bb	aa	bb	aa	bb	bb	bb	aa	bb	aa	aa	aa	bb	aa	bb	aa	aa	bb	aa	bb	bb	aa	bb	aa	aa	aa	--
Marker11805	aaxbb	aa	aa	aa	aa	aa	aa	bb	aa	bb	bb	aa	aa	bb	aa	aa	bb	bb	bb	bb	bb	aa	bb	aa	bb	aa	bb	bb	bb	aa	bb	aa	aa	aa	bb	aa	bb	aa	aa	bb	aa	bb	bb	aa	bb	aa	aa	aa	ab
Marker12308	aaxbb	aa	aa	aa	aa	aa	aa	bb	aa	bb	ab	aa	aa	bb	aa	aa	bb	bb	bb	bb	bb	aa	bb	aa	bb	aa	bb	bb	bb	aa	bb	aa	aa	aa	bb	aa	bb	aa	aa	bb	aa	bb	bb	aa	bb	aa	aa	aa	--
Marker10936	aaxbb	aa	aa	aa	aa	aa	aa	bb	aa	bb	ab	ab	aa	bb	aa	aa	bb	bb	bb	bb	bb	aa	bb	aa	bb	aa	bb	bb	bb	aa	bb	aa	aa	aa	bb	aa	bb	aa	aa	bb	aa	bb	bb	aa	bb	aa	aa	aa	ab
Marker12064	aaxbb	aa	aa	aa	aa	aa	aa	bb	aa	bb	ab	ab	aa	bb	aa	aa	bb	bb	bb	bb	bb	aa	bb	aa	bb	aa	bb	bb	bb	aa	bb	aa	aa	aa	bb	aa	bb	aa	aa	bb	aa	bb	bb	aa	bb	aa	aa	aa	ab
Marker12169	aaxbb	aa	aa	aa	aa	aa	aa	bb	aa	bb	ab	ab	aa	bb	aa	aa	bb	bb	bb	bb	bb	aa	bb	aa	bb	aa	bb	bb	bb	aa	bb	aa	aa	aa	bb	aa	bb	aa	aa	bb	aa	bb	bb	aa	bb	aa	aa	aa	ab
Marker11775	aaxbb	aa	aa	aa	aa	aa	aa	bb	aa	bb	ab	ab	aa	bb	aa	aa	bb	bb	bb	bb	bb	aa	bb	aa	bb	aa	bb	--	bb	aa	bb	aa	aa	aa	bb	aa	bb	aa	aa	bb	aa	bb	bb	aa	bb	aa	aa	aa	--
Marker11242	aaxbb	aa	aa	aa	aa	aa	aa	bb	aa	bb	--	ab	aa	bb	aa	aa	bb	bb	bb	bb	bb	aa	bb	aa	bb	aa	bb	aa	bb	aa	bb	aa	aa	aa	bb	aa	bb	aa	aa	bb	aa	bb	bb	aa	bb	aa	aa	aa	--
Marker11141	aaxbb	aa	aa	aa	aa	aa	aa	bb	aa	bb	ab	aa	aa	bb	aa	aa	bb	bb	bb	bb	bb	aa	bb	aa	bb	aa	bb	aa	bb	aa	bb	aa	aa	aa	bb	aa	bb	aa	aa	bb	aa	bb	bb	aa	bb	aa	aa	aa	bb
Marker11166	aaxbb	aa	aa	aa	aa	aa	aa	bb	aa	bb	ab	aa	aa	bb	aa	aa	bb	bb	bb	bb	bb	aa	bb	aa	bb	aa	bb	aa	bb	aa	bb	aa	aa	aa	bb	aa	bb	aa	aa	bb	aa	bb	bb	aa	bb	aa	aa	aa	bb
Marker11456	aaxbb	aa	aa	aa	aa	aa	aa	bb	aa	bb	ab	aa	aa	bb	aa	aa	bb	bb	bb	bb	bb	aa	bb	aa	bb	aa	bb	bb	bb	aa	bb	aa	aa	aa	bb	aa	bb	aa	aa	bb	aa	bb	bb	aa	bb	aa	aa	aa	ab
Marker12403	aaxbb	aa	aa	aa	aa	aa	aa	bb	aa	bb	ab	aa	aa	bb	aa	aa	bb	bb	bb	bb	bb	aa	bb	aa	bb	aa	bb	bb	bb	aa	bb	aa	aa	aa	bb	aa	bb	aa	aa	bb	aa	bb	bb	aa	bb	aa	aa	aa	ab
Marker12423	aaxbb	aa	aa	aa	aa	aa	aa	bb	aa	bb	ab	aa	aa	bb	aa	aa	bb	bb	bb	bb	bb	aa	bb	aa	bb	aa	bb	bb	bb	aa	bb	aa	aa	aa	bb	aa	bb	aa	aa	bb	aa	bb	bb	aa	bb	aa	aa	aa	ab
Marker11525	aaxbb	aa	aa	aa	aa	aa	aa	bb	aa	bb	ab	aa	aa	bb	aa	aa	bb	bb	bb	bb	bb	aa	bb	aa	bb	aa	bb	bb	bb	aa	bb	aa	aa	aa	bb	aa	bb	aa	aa	bb	aa	bb	bb	aa	bb	aa	aa	aa	bb
Marker10767	aaxbb	aa	aa	aa	aa	aa	aa	bb	aa	bb	ab	ab	aa	bb	aa	aa	bb	bb	bb	bb	bb	aa	bb	aa	bb	aa	bb	bb	bb	aa	bb	aa	aa	aa	bb	aa	bb	aa	aa	bb	aa	bb	bb	aa	bb	aa	aa	aa	bb
Marker10839	aaxbb	aa	aa	aa	aa	aa	aa	bb	aa	bb	ab	ab	aa	bb	aa	aa	bb	bb	bb	bb	bb	aa	bb	aa	bb	aa	bb	bb	bb	aa	bb	aa	aa	aa	bb	aa	bb	aa	aa	bb	aa	bb	bb	aa	bb	aa	aa	aa	bb
Marker10933	aaxbb	bb	aa	aa	aa	aa	aa	bb	aa	bb	ab	ab	aa	bb	aa	aa	bb	bb	bb	bb	bb	aa	bb	aa	bb	aa	bb	bb	bb	aa	bb	aa	aa	aa	bb	aa	bb	aa	aa	bb	aa	bb	bb	aa	bb	aa	aa	aa	bb
Marker10756	aaxbb	aa	aa	aa	aa	aa	aa	bb	aa	bb	ab	ab	aa	bb	aa	aa	bb	bb	bb	bb	bb	aa	bb	aa	bb	aa	bb	bb	bb	aa	bb	aa	aa	aa	bb	aa	bb	aa	aa	bb	aa	bb	bb	aa	bb	aa	aa	aa	bb
Marker12219	aaxbb	aa	aa	aa	aa	aa	aa	bb	aa	bb	--	ab	aa	bb	aa	aa	bb	bb	bb	bb	bb	aa	bb	aa	bb	aa	bb	bb	bb	aa	bb	aa	aa	aa	bb	aa	bb	aa	aa	bb	aa	bb	bb	aa	bb	aa	aa	aa	bb
Marker11809	aaxbb	aa	aa	aa	aa	aa	aa	bb	aa	bb	ab	ab	aa	bb	aa	aa	bb	bb	bb	bb	bb	aa	bb	aa	bb	aa	bb	bb	bb	aa	bb	aa	aa	aa	bb	aa	bb	aa	aa	bb	aa	bb	bb	aa	bb	aa	aa	aa	ab
Marker12123	aaxbb	aa	aa	aa	aa	aa	aa	bb	aa	bb	ab	ab	aa	bb	aa	aa	bb	bb	bb	bb	bb	aa	bb	aa	bb	aa	bb	bb	bb	aa	bb	aa	aa	aa	bb	aa	bb	aa	aa	bb	aa	bb	bb	aa	bb	aa	aa	aa	ab
Marker11303	aaxbb	aa	aa	aa	aa	aa	aa	bb	aa	bb	ab	ab	aa	bb	aa	aa	bb	bb	bb	bb	bb	aa	bb	aa	bb	aa	bb	bb	bb	aa	bb	aa	aa	aa	bb	aa	bb	aa	aa	bb	aa	bb	bb	aa	bb	aa	aa	aa	ab
Marker11813	aaxbb	aa	aa	aa	aa	aa	aa	bb	aa	bb	bb	ab	aa	bb	aa	aa	bb	bb	bb	bb	bb	aa	bb	aa	bb	aa	bb	bb	bb	aa	bb	aa	aa	aa	bb	aa	bb	aa	aa	bb	aa	bb	bb	aa	bb	aa	aa	aa	ab
Marker11290	aaxbb	aa	aa	aa	aa	aa	aa	bb	aa	bb	bb	ab	aa	bb	aa	aa	bb	bb	bb	bb	bb	aa	bb	aa	bb	aa	bb	bb	bb	aa	bb	aa	aa	aa	bb	aa	bb	aa	aa	bb	aa	bb	bb	aa	bb	aa	aa	aa	bb
Marker11302	aaxbb	aa	aa	aa	aa	aa	aa	bb	aa	bb	ab	ab	aa	bb	aa	aa	bb	bb	bb	bb	bb	aa	bb	aa	bb	aa	bb	bb	bb	aa	bb	aa	aa	aa	bb	aa	bb	aa	aa	bb	aa	bb	bb	aa	bb	aa	aa	aa	ab
Marker12104	aaxbb	aa	aa	aa	aa	aa	aa	bb	aa	bb	ab	ab	aa	bb	aa	aa	bb	bb	bb	bb	bb	aa	bb	aa	bb	aa	bb	bb	bb	aa	bb	aa	aa	aa	bb	aa	bb	aa	aa	bb	aa	bb	bb	aa	bb	aa	aa	aa	ab
Marker11971	aaxbb	aa	aa	aa	aa	aa	aa	bb	aa	bb	bb	ab	aa	bb	aa	aa	bb	bb	bb	bb	bb	aa	bb	aa	bb	aa	bb	bb	bb	aa	bb	aa	aa	aa	bb	aa	bb	aa	aa	bb	aa	bb	bb	aa	bb	aa	aa	aa	ab
Marker11270	aaxbb	aa	aa	aa	aa	aa	aa	bb	aa	bb	bb	aa	aa	bb	aa	aa	bb	bb	bb	bb	bb	aa	bb	aa	bb	aa	bb	bb	bb	aa	bb	aa	aa	aa	bb	aa	bb	aa	aa	bb	aa	bb	bb	aa	bb	aa	aa	aa	aa
Marker12404	aaxbb	aa	aa	aa	aa	aa	aa	bb	aa	bb	bb	ab	aa	bb	aa	aa	bb	bb	bb	bb	bb	aa	bb	aa	bb	aa	bb	bb	bb	aa	bb	aa	aa	aa	bb	aa	bb	aa	aa	bb	aa	bb	bb	aa	bb	aa	aa	aa	aa
Marker12815	aaxbb	aa	aa	aa	aa	aa	aa	bb	aa	bb	ab	ab	aa	bb	aa	aa	bb	bb	bb	bb	bb	aa	bb	aa	bb	aa	bb	bb	bb	aa	bb	aa	aa	aa	bb	aa	bb	aa	aa	bb	aa	bb	bb	aa	bb	aa	aa	aa	aa
Marker12106	aaxbb	aa	aa	aa	aa	aa	aa	bb	aa	bb	--	ab	aa	bb	aa	aa	bb	bb	bb	bb	bb	aa	bb	aa	bb	aa	bb	bb	bb	aa	bb	aa	aa	aa	bb	aa	bb	aa	aa	bb	aa	bb	bb	aa	bb	aa	aa	aa	aa
Marker12515	aaxbb	aa	aa	aa	aa	aa	aa	bb	aa	bb	ab	ab	aa	bb	aa	aa	bb	bb	bb	bb	bb	aa	bb	aa	bb	aa	bb	bb	bb	aa	bb	aa	aa	aa	bb	aa	bb	aa	aa	bb	aa	bb	bb	aa	bb	aa	aa	aa	ab
Marker11072	aaxbb	aa	aa	aa	aa	aa	aa	bb	aa	bb	ab	--	aa	bb	aa	aa	bb	bb	bb	bb	bb	aa	bb	aa	bb	aa	bb	bb	bb	aa	bb	aa	aa	aa	bb	aa	bb	aa	aa	bb	aa	bb	bb	aa	bb	aa	aa	aa	--
Marker12439	aaxbb	aa	aa	aa	aa	aa	aa	bb	aa	bb	ab	ab	aa	bb	aa	aa	bb	bb	bb	bb	bb	aa	bb	aa	bb	aa	bb	bb	bb	aa	bb	aa	aa	aa	bb	aa	bb	aa	aa	bb	aa	bb	bb	aa	bb	aa	aa	aa	ab
Marker12372	aaxbb	aa	aa	aa	aa	aa	aa	bb	aa	bb	ab	ab	aa	bb	aa	aa	bb	bb	bb	bb	bb	aa	bb	aa	bb	aa	bb	bb	bb	aa	bb	aa	aa	aa	bb	aa	bb	aa	aa	bb	aa	bb	bb	aa	bb	aa	aa	aa	ab
Marker12386	aaxbb	aa	aa	aa	aa	aa	aa	bb	aa	bb	ab	ab	aa	bb	aa	aa	bb	bb	bb	bb	bb	aa	bb	aa	bb	aa	bb	bb	bb	aa	bb	aa	aa	aa	bb	aa	bb	aa	aa	bb	aa	bb	bb	aa	bb	aa	aa	aa	bb
Marker12354	aaxbb	aa	aa	aa	aa	aa	aa	bb	aa	bb	aa	ab	aa	bb	aa	aa	bb	bb	bb	bb	bb	aa	bb	aa	bb	aa	bb	bb	bb	aa	bb	aa	aa	aa	bb	aa	bb	aa	aa	bb	aa	bb	bb	aa	bb	aa	aa	aa	bb
Marker11744	aaxbb	aa	aa	aa	aa	aa	aa	bb	aa	bb	--	aa	aa	bb	aa	aa	bb	bb	bb	bb	bb	aa	bb	aa	bb	aa	bb	bb	bb	aa	bb	aa	aa	aa	bb	aa	bb	aa	aa	bb	aa	bb	bb	aa	bb	aa	aa	aa	ab
Marker11670	aaxbb	aa	aa	aa	aa	aa	aa	bb	aa	bb	aa	aa	aa	bb	aa	aa	bb	bb	bb	bb	bb	aa	bb	aa	bb	aa	bb	bb	bb	aa	bb	aa	aa	aa	bb	aa	bb	aa	aa	bb	aa	bb	bb	aa	bb	aa	aa	aa	bb
Marker12239	aaxbb	aa	aa	aa	aa	aa	aa	bb	aa	bb	aa	aa	aa	bb	aa	aa	bb	bb	bb	bb	bb	aa	bb	aa	bb	aa	bb	bb	bb	aa	bb	aa	aa	aa	bb	aa	bb	aa	aa	bb	aa	bb	bb	aa	bb	aa	aa	aa	--
Marker12860	aaxbb	aa	aa	aa	aa	aa	aa	bb	aa	bb	ab	ab	aa	bb	aa	aa	bb	bb	bb	bb	bb	aa	bb	aa	bb	aa	bb	bb	bb	aa	bb	aa	aa	aa	bb	aa	bb	aa	aa	bb	aa	bb	bb	aa	bb	aa	aa	aa	ab
Marker12502	aaxbb	aa	aa	aa	aa	aa	aa	bb	aa	bb	ab	ab	aa	bb	aa	aa	bb	bb	bb	bb	bb	aa	bb	aa	bb	aa	bb	bb	bb	aa	bb	aa	aa	aa	bb	aa	bb	aa	aa	bb	aa	bb	bb	aa	bb	aa	aa	aa	aa
Marker12363	aaxbb	aa	aa	aa	aa	aa	aa	bb	aa	bb	ab	ab	aa	bb	aa	aa	bb	bb	bb	bb	bb	aa	bb	aa	bb	aa	bb	bb	bb	aa	bb	aa	aa	aa	bb	aa	bb	aa	aa	bb	aa	bb	bb	aa	bb	aa	aa	aa	aa
Marker12500	aaxbb	aa	aa	aa	aa	aa	aa	bb	aa	bb	ab	--	aa	bb	aa	aa	bb	bb	bb	bb	bb	aa	bb	aa	bb	aa	bb	bb	bb	aa	bb	aa	aa	aa	bb	aa	bb	aa	aa	bb	aa	bb	bb	aa	bb	aa	aa	aa	aa
Marker12946	aaxbb	aa	aa	aa	aa	aa	aa	bb	aa	bb	--	--	aa	bb	aa	aa	bb	bb	bb	bb	bb	aa	bb	aa	bb	aa	bb	bb	bb	aa	bb	aa	aa	aa	bb	aa	bb	aa	aa	bb	aa	bb	bb	aa	bb	aa	aa	aa	aa
Marker12889	aaxbb	aa	aa	aa	aa	aa	aa	bb	aa	bb	ab	ab	aa	bb	aa	aa	bb	bb	bb	bb	bb	aa	bb	aa	bb	aa	bb	bb	bb	aa	bb	aa	aa	aa	bb	aa	bb	aa	aa	bb	aa	bb	bb	aa	bb	aa	aa	aa	ab
Marker12921	aaxbb	aa	aa	aa	aa	aa	aa	bb	aa	bb	ab	ab	aa	bb	aa	aa	bb	bb	bb	bb	bb	aa	bb	aa	bb	aa	bb	bb	bb	aa	bb	aa	aa	aa	bb	aa	bb	aa	aa	bb	aa	bb	bb	aa	bb	aa	aa	aa	bb
Marker12934	aaxbb	aa	aa	aa	aa	aa	aa	bb	aa	bb	ab	ab	aa	bb	aa	aa	bb	bb	bb	bb	bb	aa	bb	aa	bb	aa	bb	bb	bb	aa	bb	aa	aa	aa	bb	aa	bb	aa	aa	bb	aa	bb	bb	aa	bb	aa	aa	aa	bb
Marker12917	aaxbb	aa	aa	aa	aa	aa	aa	bb	aa	bb	ab	ab	aa	bb	aa	aa	bb	bb	bb	bb	bb	aa	bb	aa	bb	aa	bb	bb	bb	aa	bb	aa	aa	aa	bb	aa	bb	aa	aa	bb	aa	bb	bb	aa	bb	aa	aa	aa	bb
Marker12958	aaxbb	aa	aa	aa	aa	aa	aa	bb	aa	bb	ab	ab	aa	bb	aa	aa	bb	bb	bb	bb	bb	aa	bb	aa	bb	aa	bb	bb	bb	aa	bb	aa	aa	aa	bb	aa	bb	aa	aa	bb	aa	bb	bb	aa	bb	aa	aa	aa	ab
Marker10711	aaxbb	aa	aa	aa	aa	aa	aa	bb	aa	bb	aa	aa	aa	bb	aa	aa	bb	bb	bb	bb	bb	aa	bb	aa	bb	aa	bb	bb	bb	aa	bb	aa	aa	aa	bb	aa	bb	aa	aa	bb	aa	bb	bb	aa	bb	aa	aa	aa	aa
Marker12989	aaxbb	aa	aa	aa	aa	aa	aa	bb	aa	bb	ab	aa	aa	bb	aa	aa	bb	bb	bb	bb	bb	aa	bb	aa	bb	aa	bb	bb	bb	aa	bb	aa	aa	aa	bb	aa	bb	aa	aa	bb	aa	bb	bb	aa	bb	aa	aa	aa	ab
Marker12988	aaxbb	aa	aa	aa	aa	aa	aa	bb	aa	bb	aa	aa	aa	bb	aa	aa	bb	bb	bb	bb	bb	aa	bb	aa	bb	aa	bb	bb	bb	aa	bb	aa	aa	aa	bb	aa	bb	aa	aa	bb	aa	bb	bb	aa	bb	aa	aa	aa	aa
Marker10902	aaxbb	aa	aa	aa	aa	aa	aa	bb	aa	bb	aa	aa	aa	bb	aa	aa	bb	bb	bb	bb	bb	aa	bb	aa	bb	aa	bb	bb	bb	aa	bb	aa	aa	aa	bb	aa	bb	aa	aa	bb	aa	bb	bb	aa	bb	aa	aa	aa	--
Marker13080	aaxbb	aa	aa	aa	aa	aa	aa	bb	aa	bb	ab	aa	aa	bb	aa	aa	bb	bb	bb	bb	bb	aa	bb	aa	bb	aa	bb	bb	bb	aa	bb	aa	aa	aa	bb	aa	bb	aa	aa	bb	aa	bb	bb	aa	bb	aa	aa	aa	--
Marker10913	aaxbb	aa	aa	aa	aa	aa	aa	bb	aa	bb	ab	ab	aa	bb	aa	aa	bb	bb	bb	bb	bb	aa	bb	aa	bb	aa	bb	bb	bb	aa	bb	aa	aa	aa	bb	aa	bb	aa	aa	bb	aa	bb	bb	aa	bb	aa	aa	aa	ab
Marker13068	aaxbb	aa	aa	aa	aa	aa	aa	bb	aa	bb	ab	ab	aa	bb	aa	aa	bb	bb	bb	bb	bb	aa	bb	aa	bb	aa	bb	bb	bb	aa	bb	aa	aa	aa	bb	aa	bb	aa	aa	bb	aa	bb	bb	aa	bb	aa	aa	aa	ab
Marker10896	aaxbb	aa	aa	aa	aa	aa	aa	bb	aa	bb	aa	ab	aa	bb	aa	aa	bb	bb	bb	bb	bb	aa	bb	aa	bb	aa	bb	bb	bb	aa	bb	aa	aa	aa	bb	aa	bb	aa	aa	bb	aa	bb	bb	aa	bb	aa	aa	aa	aa
Marker10889	aaxbb	aa	aa	aa	aa	aa	aa	bb	aa	bb	--	--	aa	bb	aa	aa	bb	bb	bb	bb	bb	aa	bb	aa	bb	aa	bb	bb	bb	aa	bb	aa	aa	aa	bb	aa	bb	aa	aa	bb	aa	bb	bb	aa	bb	aa	aa	aa	aa
Marker10900	aaxbb	aa	aa	aa	aa	aa	aa	bb	aa	bb	ab	ab	aa	bb	aa	aa	bb	bb	bb	bb	bb	aa	bb	aa	bb	aa	bb	bb	bb	aa	bb	aa	aa	aa	bb	aa	bb	aa	aa	bb	aa	bb	bb	aa	bb	aa	aa	aa	aa
Marker13076	aaxbb	aa	aa	aa	aa	aa	aa	bb	aa	bb	ab	ab	aa	bb	aa	aa	bb	bb	bb	bb	bb	aa	bb	aa	bb	aa	bb	bb	bb	aa	bb	aa	aa	aa	bb	aa	bb	aa	aa	bb	aa	bb	bb	aa	bb	aa	aa	aa	aa
Marker10895	aaxbb	aa	aa	aa	aa	aa	aa	bb	aa	bb	ab	aa	aa	bb	aa	aa	bb	bb	bb	bb	bb	aa	bb	aa	bb	aa	bb	bb	bb	aa	bb	aa	aa	aa	bb	aa	bb	aa	aa	bb	aa	bb	bb	aa	bb	aa	aa	aa	aa
Marker12919	aaxbb	aa	aa	aa	aa	aa	aa	bb	aa	bb	ab	aa	aa	bb	aa	aa	bb	bb	bb	bb	bb	aa	bb	aa	bb	aa	bb	bb	bb	aa	bb	aa	aa	aa	bb	aa	bb	aa	aa	bb	aa	bb	bb	aa	bb	aa	aa	aa	--
Marker13081	aaxbb	aa	aa	aa	aa	aa	aa	bb	aa	bb	ab	aa	aa	bb	aa	aa	bb	bb	bb	bb	bb	aa	bb	aa	bb	aa	bb	bb	bb	aa	bb	aa	aa	aa	bb	aa	bb	aa	aa	bb	aa	bb	bb	aa	bb	aa	aa	aa	ab
Marker13084	aaxbb	aa	aa	aa	aa	aa	aa	bb	aa	bb	ab	aa	aa	bb	aa	aa	bb	bb	bb	bb	bb	aa	bb	aa	bb	aa	bb	bb	bb	aa	bb	aa	aa	aa	bb	aa	bb	aa	aa	bb	aa	bb	bb	aa	bb	aa	aa	aa	ab
Marker13134	aaxbb	aa	aa	aa	aa	aa	aa	bb	aa	bb	aa	aa	aa	bb	aa	aa	bb	bb	bb	bb	bb	aa	bb	aa	bb	aa	bb	bb	bb	aa	bb	aa	aa	aa	bb	aa	bb	aa	aa	bb	aa	bb	bb	aa	bb	aa	aa	aa	ab
Marker13123	aaxbb	aa	aa	aa	aa	aa	aa	bb	aa	bb	aa	aa	aa	bb	aa	aa	bb	bb	bb	bb	bb	aa	bb	aa	bb	aa	bb	bb	bb	aa	bb	aa	aa	aa	bb	aa	bb	aa	aa	bb	aa	bb	bb	aa	bb	aa	aa	aa	bb
Marker13117	aaxbb	aa	aa	aa	aa	aa	aa	bb	aa	bb	aa	ab	aa	bb	aa	aa	bb	bb	bb	bb	bb	aa	bb	aa	bb	aa	bb	bb	bb	aa	bb	aa	aa	aa	bb	aa	bb	aa	aa	bb	aa	bb	bb	aa	bb	aa	aa	aa	bb
Marker13119	aaxbb	aa	aa	aa	aa	aa	aa	bb	aa	bb	aa	aa	aa	bb	aa	aa	bb	bb	bb	bb	bb	aa	bb	aa	bb	aa	bb	bb	bb	aa	bb	aa	aa	aa	bb	aa	bb	aa	aa	bb	aa	bb	bb	aa	bb	aa	aa	aa	ab
Marker13122	aaxbb	aa	aa	aa	aa	aa	aa	bb	aa	bb	aa	aa	aa	bb	aa	aa	bb	bb	bb	bb	bb	aa	bb	aa	bb	aa	bb	bb	bb	aa	bb	aa	aa	aa	bb	aa	bb	aa	aa	bb	aa	bb	bb	aa	bb	aa	aa	aa	aa
Marker13128	aaxbb	aa	aa	aa	aa	aa	aa	bb	aa	bb	aa	aa	aa	bb	aa	aa	bb	bb	bb	bb	bb	aa	bb	aa	bb	aa	bb	bb	bb	aa	bb	aa	aa	aa	bb	aa	bb	aa	aa	bb	aa	bb	bb	aa	bb	aa	aa	aa	aa
Marker13452	aaxbb	aa	aa	aa	aa	aa	aa	bb	aa	bb	aa	aa	aa	bb	aa	aa	bb	bb	bb	bb	bb	aa	bb	aa	bb	aa	bb	bb	bb	aa	bb	aa	bb	aa	bb	aa	bb	aa	aa	bb	aa	bb	bb	aa	bb	aa	aa	aa	aa
Marker13152	aaxbb	aa	aa	aa	aa	aa	aa	bb	aa	bb	ab	ab	aa	bb	aa	aa	bb	bb	bb	bb	bb	aa	bb	aa	bb	aa	bb	bb	bb	aa	bb	aa	bb	aa	bb	aa	bb	aa	aa	bb	aa	bb	bb	aa	bb	aa	aa	aa	ab
Marker13195	aaxbb	aa	aa	aa	aa	aa	aa	bb	aa	bb	ab	ab	aa	bb	aa	aa	bb	bb	bb	bb	bb	aa	bb	aa	bb	aa	bb	bb	bb	aa	bb	aa	bb	aa	bb	aa	bb	aa	aa	bb	aa	bb	bb	aa	bb	aa	aa	aa	bb
Marker13170	aaxbb	aa	aa	aa	aa	aa	aa	bb	aa	bb	ab	ab	aa	bb	aa	aa	bb	bb	bb	bb	bb	aa	bb	aa	bb	aa	bb	bb	bb	aa	bb	aa	bb	aa	bb	aa	bb	aa	aa	bb	aa	bb	bb	aa	bb	aa	aa	aa	bb
Marker13193	aaxbb	aa	aa	aa	aa	aa	aa	bb	aa	bb	aa	aa	aa	bb	aa	aa	bb	bb	bb	bb	bb	aa	bb	aa	bb	aa	bb	bb	bb	aa	bb	aa	bb	aa	bb	aa	bb	aa	aa	bb	aa	bb	bb	aa	bb	aa	aa	aa	--
Marker13174	aaxbb	aa	aa	aa	aa	aa	aa	bb	aa	bb	aa	aa	aa	bb	aa	aa	bb	bb	bb	bb	bb	aa	bb	aa	bb	aa	bb	bb	bb	aa	bb	aa	bb	aa	bb	aa	bb	aa	aa	bb	aa	bb	bb	aa	bb	aa	aa	aa	aa
Marker13172	aaxbb	aa	aa	aa	aa	aa	aa	bb	aa	bb	aa	aa	aa	bb	aa	aa	bb	bb	bb	bb	bb	aa	bb	aa	bb	aa	bb	bb	bb	aa	bb	aa	bb	aa	bb	aa	bb	aa	aa	bb	aa	bb	bb	aa	bb	aa	aa	aa	aa
Marker13488	aaxbb	aa	aa	aa	aa	aa	aa	bb	aa	bb	aa	--	aa	bb	aa	aa	bb	bb	bb	bb	bb	aa	bb	aa	bb	aa	bb	bb	bb	aa	bb	aa	bb	aa	bb	aa	--	aa	aa	bb	aa	bb	bb	aa	bb	aa	aa	aa	aa
Marker13472	aaxbb	aa	aa	aa	aa	aa	aa	bb	aa	bb	aa	aa	aa	bb	aa	aa	bb	bb	bb	bb	bb	aa	bb	aa	bb	aa	bb	bb	bb	aa	bb	aa	bb	aa	bb	aa	aa	aa	aa	bb	aa	bb	bb	aa	bb	aa	aa	aa	ab
Marker13557	aaxbb	aa	aa	aa	aa	aa	aa	bb	aa	bb	--	aa	aa	bb	aa	aa	bb	bb	bb	bb	bb	aa	bb	aa	bb	aa	bb	bb	bb	aa	bb	aa	bb	aa	bb	aa	--	aa	aa	bb	aa	bb	bb	aa	bb	aa	aa	aa	ab
Marker13498	aaxbb	aa	aa	aa	aa	aa	aa	bb	aa	bb	aa	aa	aa	bb	aa	aa	bb	bb	bb	bb	bb	aa	bb	aa	bb	aa	bb	bb	bb	aa	bb	aa	bb	aa	bb	aa	aa	aa	aa	bb	aa	bb	bb	aa	bb	aa	aa	aa	--
Marker13539	aaxbb	aa	aa	aa	aa	aa	aa	bb	aa	bb	aa	aa	aa	bb	aa	aa	bb	bb	bb	bb	bb	aa	bb	aa	bb	aa	bb	bb	bb	aa	bb	aa	bb	aa	bb	aa	--	aa	aa	bb	aa	bb	bb	aa	bb	aa	aa	aa	--
Marker13556	aaxbb	aa	aa	aa	aa	aa	aa	bb	aa	bb	aa	bb	aa	bb	aa	aa	bb	bb	bb	bb	bb	aa	bb	aa	bb	aa	bb	bb	bb	aa	bb	aa	bb	aa	bb	aa	bb	aa	aa	bb	aa	bb	bb	aa	bb	aa	aa	aa	bb
Marker13530	aaxbb	aa	aa	aa	aa	aa	aa	bb	aa	bb	aa	bb	aa	bb	aa	aa	bb	bb	bb	bb	bb	aa	bb	aa	bb	aa	bb	bb	bb	aa	bb	aa	bb	aa	bb	aa	bb	aa	aa	bb	aa	bb	bb	aa	bb	aa	aa	aa	ab
Marker13492	aaxbb	aa	aa	aa	aa	aa	aa	bb	aa	bb	aa	bb	aa	bb	aa	aa	bb	bb	bb	bb	bb	aa	bb	aa	bb	aa	bb	bb	bb	aa	bb	aa	bb	aa	bb	aa	aa	aa	aa	bb	aa	bb	bb	aa	bb	aa	aa	aa	ab
Marker13471	aaxbb	aa	aa	aa	aa	aa	aa	bb	aa	bb	aa	bb	aa	bb	aa	aa	bb	bb	bb	bb	bb	aa	bb	aa	bb	aa	bb	bb	bb	aa	bb	aa	bb	aa	bb	aa	aa	aa	aa	bb	aa	bb	bb	aa	bb	aa	aa	aa	ab
Marker13470	aaxbb	aa	aa	aa	aa	aa	aa	bb	aa	bb	aa	bb	aa	bb	aa	aa	bb	bb	bb	bb	bb	aa	bb	aa	bb	aa	bb	bb	bb	aa	bb	aa	bb	aa	bb	aa	aa	aa	aa	bb	aa	bb	bb	aa	bb	aa	aa	aa	ab
Marker13448	aaxbb	aa	aa	aa	aa	aa	aa	bb	aa	bb	ab	bb	aa	bb	aa	aa	bb	bb	bb	bb	bb	aa	bb	aa	bb	aa	bb	bb	bb	aa	bb	aa	bb	aa	bb	aa	aa	aa	aa	bb	aa	bb	bb	aa	bb	aa	aa	aa	ab
Marker13465	aaxbb	aa	aa	aa	aa	aa	aa	bb	aa	bb	ab	aa	aa	bb	aa	aa	bb	bb	bb	bb	bb	aa	bb	aa	bb	aa	bb	bb	bb	aa	bb	aa	bb	aa	bb	aa	aa	aa	aa	bb	aa	bb	bb	aa	bb	aa	aa	aa	ab
Marker13366	aaxbb	aa	aa	aa	aa	aa	aa	bb	aa	bb	aa	bb	aa	bb	aa	aa	bb	bb	bb	bb	bb	aa	bb	aa	bb	aa	bb	bb	bb	aa	bb	aa	bb	aa	bb	aa	bb	aa	aa	bb	aa	bb	bb	aa	bb	aa	aa	aa	bb
Marker13364	aaxbb	aa	aa	aa	aa	aa	aa	bb	aa	bb	aa	bb	aa	bb	aa	aa	bb	bb	bb	bb	bb	aa	bb	aa	bb	aa	bb	bb	bb	aa	bb	aa	bb	aa	bb	aa	bb	aa	aa	bb	aa	bb	bb	aa	bb	aa	aa	aa	bb
Marker13387	aaxbb	aa	aa	aa	aa	aa	aa	bb	aa	bb	aa	bb	aa	bb	aa	aa	bb	bb	bb	bb	bb	aa	bb	aa	bb	aa	bb	bb	bb	aa	bb	aa	bb	aa	bb	aa	bb	aa	aa	bb	aa	bb	bb	aa	bb	aa	aa	aa	bb
Marker13391	aaxbb	aa	aa	aa	aa	aa	aa	bb	aa	bb	ab	bb	aa	bb	aa	aa	bb	bb	bb	bb	bb	aa	bb	aa	bb	aa	bb	bb	bb	aa	bb	aa	bb	aa	bb	aa	bb	aa	aa	bb	aa	bb	bb	aa	bb	aa	aa	aa	bb
Marker13319	aaxbb	aa	aa	aa	aa	aa	aa	bb	aa	bb	aa	bb	aa	bb	aa	aa	bb	bb	bb	bb	bb	aa	bb	aa	bb	aa	bb	bb	bb	aa	bb	aa	bb	aa	bb	aa	bb	aa	aa	bb	aa	bb	bb	aa	bb	aa	aa	aa	bb
Marker13145	aaxbb	aa	aa	aa	aa	aa	aa	bb	bb	bb	aa	bb	aa	bb	aa	aa	bb	bb	bb	bb	bb	aa	bb	bb	bb	aa	bb	bb	bb	aa	bb	aa	bb	aa	bb	aa	bb	aa	aa	bb	aa	bb	bb	aa	bb	aa	aa	aa	bb
Marker13359	aaxbb	aa	aa	aa	aa	aa	bb	bb	--	bb	--	bb	aa	bb	aa	aa	bb	bb	--	--	--	aa	bb	bb	bb	--	bb	bb	--	aa	bb	aa	bb	aa	bb	aa	bb	aa	aa	bb	aa	bb	bb	bb	--	aa	aa	aa	--
Marker13424	aaxbb	aa	aa	aa	aa	aa	bb	bb	aa	bb	bb	aa	aa	aa	aa	aa	bb	bb	aa	aa	aa	aa	aa	aa	bb	bb	bb	bb	bb	aa	bb	aa	bb	aa	bb	aa	bb	aa	aa	bb	aa	bb	bb	bb	bb	aa	aa	aa	bb
Marker13356	aaxbb	aa	aa	aa	aa	aa	aa	bb	--	bb	aa	aa	aa	aa	aa	aa	bb	--	aa	aa	aa	aa	aa	--	bb	bb	bb	bb	bb	aa	bb	aa	--	aa	aa	aa	aa	aa	aa	bb	aa	bb	bb	aa	bb	aa	aa	aa	--
Marker13298	aaxbb	aa	aa	aa	aa	aa	--	bb	bb	bb	aa	--	aa	aa	aa	aa	bb	bb	--	--	aa	aa	aa	--	bb	bb	bb	bb	--	aa	bb	aa	bb	aa	aa	aa	--	aa	aa	--	aa	bb	bb	--	--	aa	aa	aa	--
Marker13201	aaxbb	aa	aa	aa	aa	aa	--	bb	bb	bb	bb	--	aa	aa	aa	aa	bb	aa	bb	aa	--	aa	aa	bb	bb	aa	bb	bb	aa	aa	bb	aa	aa	aa	aa	aa	bb	aa	aa	aa	bb	bb	bb	aa	aa	aa	aa	aa	bb
Marker13945	aaxbb	aa	aa	bb	aa	bb	aa	aa	bb	aa	aa	aa	bb	bb	bb	bb	aa	aa	aa	aa	bb	bb	aa	aa	aa	ab	aa	aa	ab	ab	bb	bb	bb	aa	bb	aa	aa	aa	aa	aa	aa	bb	aa	bb	aa	aa	aa	aa	bb
Marker13951	aaxbb	aa	aa	bb	aa	bb	aa	aa	bb	aa	aa	aa	bb	bb	bb	bb	aa	aa	aa	aa	bb	bb	aa	aa	aa	ab	aa	aa	ab	ab	bb	bb	bb	aa	bb	aa	aa	aa	aa	aa	aa	bb	aa	bb	aa	aa	aa	aa	bb
Marker13954	aaxbb	aa	aa	bb	aa	bb	aa	aa	bb	aa	ab	aa	bb	bb	bb	bb	aa	aa	aa	aa	bb	bb	aa	aa	aa	ab	aa	aa	ab	ab	bb	bb	bb	aa	bb	aa	aa	aa	aa	aa	aa	bb	aa	bb	aa	aa	aa	aa	bb
Marker13944	aaxbb	aa	aa	bb	aa	bb	aa	aa	bb	aa	ab	aa	bb	bb	bb	bb	aa	aa	aa	aa	bb	bb	aa	aa	aa	ab	aa	aa	ab	ab	bb	bb	bb	aa	bb	aa	aa	aa	aa	aa	aa	bb	aa	bb	aa	aa	aa	aa	bb
Marker13958	aaxbb	aa	aa	bb	aa	bb	aa	aa	bb	aa	ab	aa	bb	bb	bb	bb	aa	aa	aa	aa	bb	bb	aa	aa	aa	ab	aa	aa	ab	ab	bb	bb	bb	aa	bb	aa	aa	aa	aa	aa	aa	bb	aa	bb	aa	aa	aa	aa	bb
Marker13959	aaxbb	aa	aa	bb	aa	bb	aa	aa	bb	aa	bb	aa	bb	bb	bb	bb	aa	aa	aa	aa	bb	bb	aa	aa	aa	ab	aa	aa	ab	ab	bb	bb	bb	aa	bb	aa	aa	aa	aa	aa	aa	bb	aa	bb	aa	aa	aa	aa	bb
Marker13983	aaxbb	aa	aa	bb	aa	bb	aa	aa	bb	aa	bb	aa	bb	bb	bb	bb	aa	aa	aa	aa	bb	bb	aa	aa	aa	ab	aa	aa	ab	ab	bb	bb	bb	aa	bb	aa	aa	aa	aa	aa	aa	bb	aa	bb	aa	aa	aa	aa	bb
Marker13977	aaxbb	aa	aa	bb	aa	bb	aa	aa	bb	aa	bb	aa	bb	bb	bb	bb	aa	aa	aa	aa	bb	bb	aa	aa	aa	ab	aa	aa	ab	ab	bb	bb	bb	aa	bb	aa	aa	aa	aa	aa	aa	bb	aa	bb	aa	aa	aa	aa	bb
Marker13980	aaxbb	aa	aa	bb	aa	bb	aa	aa	bb	aa	ab	aa	bb	bb	bb	bb	aa	aa	aa	aa	bb	bb	aa	aa	aa	ab	aa	aa	ab	ab	bb	bb	bb	aa	bb	aa	aa	aa	aa	aa	aa	bb	aa	bb	aa	aa	aa	aa	bb
Marker13984	aaxbb	aa	aa	bb	aa	bb	aa	aa	bb	aa	bb	aa	bb	bb	bb	bb	aa	aa	aa	aa	bb	bb	aa	aa	aa	ab	aa	aa	ab	ab	bb	bb	bb	aa	bb	aa	aa	aa	aa	aa	aa	bb	bb	bb	aa	aa	aa	aa	bb
Marker14006	aaxbb	aa	aa	bb	aa	bb	aa	aa	bb	aa	bb	aa	bb	bb	bb	bb	aa	aa	aa	aa	bb	bb	aa	aa	aa	ab	aa	aa	ab	ab	bb	bb	bb	aa	bb	aa	aa	aa	aa	aa	aa	bb	bb	bb	aa	aa	aa	aa	bb
Marker14025	aaxbb	aa	aa	bb	aa	bb	aa	aa	bb	aa	bb	aa	bb	aa	bb	bb	aa	aa	aa	aa	bb	bb	aa	aa	aa	bb	aa	aa	ab	bb	bb	bb	bb	aa	bb	aa	bb	aa	aa	aa	aa	bb	bb	bb	aa	aa	aa	aa	bb
Marker14034	aaxbb	aa	aa	bb	aa	bb	aa	aa	bb	aa	bb	aa	bb	aa	bb	bb	aa	aa	aa	aa	bb	bb	aa	aa	aa	bb	aa	aa	ab	bb	bb	bb	bb	aa	bb	aa	bb	aa	aa	aa	aa	bb	bb	bb	aa	aa	aa	aa	bb
Marker14033	aaxbb	aa	aa	bb	aa	bb	aa	aa	bb	aa	bb	aa	bb	aa	bb	bb	aa	aa	aa	aa	bb	bb	aa	aa	aa	bb	aa	aa	aa	bb	bb	bb	bb	aa	bb	aa	bb	aa	aa	aa	aa	bb	bb	bb	aa	aa	aa	aa	bb
Marker14037	aaxbb	aa	aa	bb	aa	bb	aa	aa	bb	aa	bb	aa	bb	aa	bb	bb	aa	aa	aa	aa	bb	bb	aa	aa	aa	bb	aa	aa	aa	bb	bb	bb	bb	aa	bb	aa	bb	aa	aa	aa	aa	bb	bb	bb	aa	aa	aa	aa	bb
Marker14043	aaxbb	aa	aa	bb	aa	bb	aa	aa	bb	aa	bb	aa	bb	aa	bb	bb	aa	aa	aa	aa	bb	bb	aa	aa	aa	bb	aa	aa	aa	bb	bb	bb	bb	aa	bb	aa	bb	aa	aa	aa	aa	bb	bb	bb	aa	aa	aa	aa	bb
Marker14048	aaxbb	aa	aa	bb	aa	bb	aa	aa	bb	aa	bb	aa	bb	aa	bb	bb	aa	aa	aa	aa	bb	bb	aa	aa	aa	bb	aa	aa	aa	bb	bb	bb	bb	aa	bb	aa	bb	aa	aa	aa	aa	bb	bb	bb	aa	aa	aa	aa	bb
Marker14044	aaxbb	aa	aa	bb	aa	bb	aa	aa	bb	aa	bb	aa	bb	aa	bb	bb	aa	aa	aa	bb	bb	bb	aa	aa	aa	bb	aa	aa	aa	bb	bb	bb	bb	aa	bb	aa	bb	aa	aa	aa	aa	bb	bb	bb	aa	aa	aa	aa	bb
Marker14066	aaxbb	aa	aa	bb	aa	bb	aa	aa	bb	aa	bb	aa	bb	aa	bb	bb	bb	aa	aa	bb	bb	bb	aa	aa	aa	bb	aa	aa	aa	bb	bb	bb	bb	aa	bb	aa	bb	aa	aa	aa	aa	bb	bb	bb	aa	aa	aa	aa	bb
Marker14079	aaxbb	aa	aa	bb	aa	bb	aa	aa	bb	aa	bb	aa	bb	aa	bb	bb	bb	aa	aa	bb	bb	bb	aa	aa	aa	bb	aa	aa	aa	bb	bb	bb	bb	aa	bb	aa	bb	aa	aa	aa	aa	bb	bb	bb	aa	aa	aa	aa	bb
Marker14098	aaxbb	aa	aa	bb	aa	bb	aa	aa	bb	aa	bb	aa	bb	aa	bb	bb	bb	aa	aa	bb	bb	bb	aa	aa	aa	bb	aa	aa	aa	bb	bb	bb	bb	aa	bb	aa	bb	aa	aa	aa	aa	bb	bb	bb	aa	aa	aa	aa	bb
Marker14053	aaxbb	aa	aa	bb	aa	bb	aa	aa	bb	aa	bb	aa	bb	aa	bb	bb	bb	aa	aa	bb	bb	bb	aa	aa	aa	bb	aa	aa	aa	bb	bb	bb	bb	aa	bb	aa	bb	aa	aa	aa	aa	bb	bb	bb	aa	aa	aa	aa	bb
Marker14068	aaxbb	aa	aa	bb	aa	bb	aa	aa	bb	aa	bb	aa	bb	aa	bb	bb	bb	aa	aa	bb	bb	bb	aa	aa	aa	bb	aa	aa	aa	bb	bb	bb	bb	aa	bb	aa	bb	aa	aa	aa	aa	bb	bb	bb	aa	aa	aa	aa	bb
Marker14104	aaxbb	aa	aa	ab	aa	bb	aa	aa	bb	aa	bb	aa	bb	aa	bb	bb	bb	aa	aa	bb	bb	bb	aa	aa	aa	bb	aa	aa	aa	bb	bb	bb	bb	aa	bb	aa	bb	aa	aa	aa	aa	bb	bb	bb	aa	aa	aa	aa	bb
Marker14103	aaxbb	aa	aa	ab	aa	bb	aa	aa	bb	aa	bb	aa	bb	aa	bb	bb	bb	aa	aa	bb	bb	bb	aa	aa	aa	bb	aa	aa	aa	bb	bb	bb	bb	aa	bb	aa	bb	aa	aa	bb	aa	bb	bb	bb	aa	aa	aa	aa	bb
Marker14114	aaxbb	aa	aa	ab	aa	bb	aa	aa	bb	aa	bb	aa	bb	aa	bb	bb	bb	aa	aa	bb	bb	bb	aa	aa	aa	bb	aa	aa	aa	bb	bb	bb	bb	aa	bb	aa	bb	aa	aa	bb	aa	bb	bb	bb	aa	aa	aa	aa	bb
Marker14113	aaxbb	aa	aa	ab	aa	bb	aa	aa	bb	aa	bb	aa	bb	aa	bb	bb	bb	aa	aa	bb	bb	bb	aa	aa	aa	bb	aa	aa	aa	bb	bb	bb	bb	bb	bb	aa	bb	aa	aa	bb	aa	bb	bb	bb	aa	aa	aa	aa	bb
Marker14132	aaxbb	aa	aa	ab	aa	bb	aa	aa	bb	aa	bb	aa	bb	aa	bb	bb	bb	aa	aa	bb	bb	bb	aa	aa	aa	bb	aa	aa	aa	bb	bb	bb	bb	bb	bb	aa	bb	aa	aa	bb	aa	bb	bb	bb	aa	aa	aa	aa	bb
Marker14133	aaxbb	aa	aa	ab	aa	bb	aa	aa	bb	aa	bb	aa	bb	aa	bb	bb	bb	aa	aa	bb	bb	bb	aa	aa	aa	bb	aa	aa	aa	bb	bb	bb	bb	bb	bb	aa	bb	aa	aa	bb	aa	bb	bb	bb	aa	aa	aa	aa	bb
Marker14141	aaxbb	aa	aa	ab	aa	bb	aa	aa	bb	bb	bb	aa	bb	aa	bb	bb	bb	aa	aa	bb	bb	bb	aa	aa	aa	bb	aa	aa	aa	bb	bb	bb	bb	bb	bb	aa	bb	aa	aa	bb	aa	bb	bb	bb	aa	aa	aa	aa	bb
Marker14162	aaxbb	aa	aa	ab	aa	bb	aa	aa	bb	bb	bb	aa	bb	aa	bb	bb	bb	aa	aa	bb	bb	bb	aa	aa	aa	bb	aa	aa	aa	bb	bb	bb	bb	bb	bb	aa	bb	aa	aa	bb	aa	bb	bb	bb	aa	aa	aa	aa	bb
Marker14178	aaxbb	aa	aa	ab	aa	bb	aa	aa	bb	bb	bb	aa	bb	aa	bb	bb	bb	aa	aa	bb	aa	bb	aa	aa	aa	bb	aa	aa	aa	bb	bb	bb	bb	bb	bb	aa	bb	aa	aa	bb	aa	bb	bb	bb	aa	aa	aa	aa	bb
Marker14163	aaxbb	aa	aa	ab	aa	bb	aa	aa	bb	bb	bb	aa	bb	aa	bb	bb	bb	aa	aa	bb	aa	bb	aa	aa	aa	bb	aa	aa	aa	bb	bb	bb	bb	bb	bb	aa	bb	aa	aa	bb	aa	bb	bb	bb	aa	aa	aa	aa	bb
Marker14689	aaxbb	aa	aa	ab	aa	bb	aa	aa	bb	bb	bb	aa	bb	bb	bb	bb	bb	aa	aa	bb	aa	bb	aa	aa	aa	bb	aa	aa	aa	bb	bb	bb	bb	bb	bb	aa	bb	aa	aa	bb	aa	bb	bb	bb	aa	aa	aa	aa	bb
Marker14696	aaxbb	aa	aa	ab	aa	bb	aa	aa	bb	bb	bb	aa	bb	bb	bb	aa	bb	bb	aa	bb	aa	bb	aa	aa	aa	bb	aa	aa	aa	bb	bb	bb	bb	bb	bb	aa	bb	aa	aa	bb	aa	bb	bb	bb	aa	aa	aa	aa	bb
Marker14682	aaxbb	aa	aa	ab	aa	bb	aa	aa	bb	bb	bb	aa	bb	bb	bb	aa	bb	bb	aa	bb	aa	bb	aa	aa	aa	bb	aa	aa	aa	bb	bb	bb	bb	bb	bb	aa	bb	aa	aa	bb	aa	bb	bb	bb	aa	aa	aa	aa	bb
Marker15078	aaxbb	aa	aa	ab	aa	bb	aa	aa	bb	bb	bb	aa	bb	bb	bb	aa	bb	bb	aa	bb	aa	bb	aa	aa	aa	bb	aa	aa	aa	bb	bb	bb	bb	bb	bb	aa	bb	aa	aa	bb	aa	bb	bb	bb	aa	aa	aa	aa	bb
Marker14174	aaxbb	aa	aa	ab	aa	bb	aa	aa	bb	bb	bb	aa	bb	bb	bb	aa	bb	bb	aa	bb	aa	bb	aa	aa	aa	bb	aa	aa	aa	bb	bb	bb	bb	bb	bb	aa	bb	aa	aa	bb	aa	bb	bb	bb	aa	aa	aa	aa	bb
Marker15005	aaxbb	aa	aa	ab	aa	bb	aa	aa	bb	bb	bb	aa	bb	bb	bb	aa	bb	bb	aa	bb	aa	bb	aa	aa	aa	bb	aa	aa	aa	bb	bb	bb	bb	bb	bb	aa	bb	aa	aa	bb	aa	bb	bb	bb	aa	aa	aa	aa	bb
Marker14944	aaxbb	aa	aa	ab	aa	bb	aa	aa	bb	bb	bb	aa	bb	bb	bb	aa	bb	bb	aa	bb	aa	bb	aa	aa	aa	bb	aa	aa	aa	bb	bb	bb	bb	bb	bb	aa	bb	aa	aa	bb	aa	bb	bb	bb	aa	aa	aa	aa	bb
Marker15016	aaxbb	aa	aa	ab	aa	bb	aa	aa	bb	bb	bb	aa	bb	bb	bb	aa	bb	bb	aa	bb	aa	bb	aa	aa	aa	bb	aa	aa	aa	bb	bb	bb	bb	bb	bb	aa	bb	aa	aa	bb	aa	bb	bb	bb	aa	aa	aa	aa	bb
Marker14969	aaxbb	aa	aa	ab	aa	bb	aa	aa	bb	bb	bb	aa	bb	bb	bb	aa	bb	bb	aa	bb	aa	bb	aa	aa	aa	bb	aa	aa	aa	bb	bb	bb	bb	bb	bb	aa	bb	aa	aa	bb	aa	bb	bb	bb	aa	aa	aa	aa	bb
Marker16590	aaxbb	aa	aa	ab	aa	bb	aa	aa	bb	bb	bb	aa	bb	bb	bb	aa	bb	bb	aa	bb	aa	bb	aa	aa	aa	bb	aa	aa	aa	bb	bb	bb	bb	bb	bb	aa	bb	aa	aa	bb	aa	bb	bb	bb	aa	aa	aa	aa	bb
Marker15065	aaxbb	aa	aa	ab	aa	bb	aa	aa	bb	bb	bb	aa	bb	bb	bb	aa	bb	bb	aa	bb	aa	bb	aa	aa	aa	bb	aa	aa	aa	bb	bb	bb	bb	bb	bb	aa	bb	aa	aa	bb	aa	bb	bb	bb	aa	aa	aa	aa	bb
Marker15102	aaxbb	aa	aa	ab	aa	bb	aa	aa	bb	bb	bb	aa	bb	bb	bb	aa	bb	bb	aa	bb	aa	bb	aa	aa	aa	bb	aa	aa	aa	bb	bb	bb	bb	bb	bb	aa	bb	aa	aa	bb	aa	bb	bb	bb	aa	aa	aa	aa	bb
Marker15052	aaxbb	aa	aa	ab	aa	bb	aa	aa	bb	bb	bb	aa	bb	bb	bb	aa	bb	bb	aa	bb	aa	bb	aa	aa	aa	bb	aa	aa	aa	bb	bb	bb	bb	bb	bb	aa	bb	aa	aa	bb	aa	bb	bb	bb	aa	aa	aa	aa	bb
Marker14970	aaxbb	aa	aa	ab	aa	bb	aa	aa	bb	bb	bb	aa	bb	bb	bb	aa	bb	bb	aa	bb	aa	bb	aa	aa	aa	bb	aa	aa	aa	bb	bb	bb	bb	bb	bb	aa	bb	aa	aa	bb	aa	bb	bb	bb	aa	aa	aa	aa	bb
Marker14873	aaxbb	aa	aa	ab	aa	bb	aa	aa	bb	bb	bb	aa	bb	bb	bb	aa	bb	bb	aa	bb	aa	bb	aa	aa	aa	bb	aa	aa	aa	bb	bb	bb	bb	bb	bb	aa	bb	aa	aa	bb	aa	bb	bb	bb	aa	aa	aa	aa	bb
Marker14745	aaxbb	aa	aa	ab	aa	bb	aa	aa	bb	bb	bb	aa	bb	bb	bb	aa	bb	bb	aa	bb	aa	bb	aa	aa	aa	bb	aa	aa	aa	bb	bb	bb	bb	bb	bb	aa	bb	aa	aa	bb	aa	bb	bb	bb	aa	aa	aa	aa	bb
Marker14930	aaxbb	aa	aa	ab	aa	bb	aa	aa	bb	bb	bb	aa	bb	bb	bb	aa	bb	bb	aa	bb	aa	bb	aa	aa	aa	bb	aa	aa	aa	bb	bb	bb	bb	bb	bb	aa	bb	aa	aa	bb	aa	bb	bb	bb	aa	aa	aa	aa	bb
Marker14705	aaxbb	aa	aa	ab	aa	bb	aa	aa	bb	bb	bb	aa	bb	bb	bb	aa	bb	bb	aa	bb	aa	bb	aa	aa	aa	bb	aa	aa	aa	bb	bb	bb	bb	bb	bb	aa	bb	aa	aa	bb	aa	bb	bb	bb	aa	aa	aa	aa	bb
Marker16591	aaxbb	aa	aa	ab	aa	bb	aa	aa	bb	bb	bb	aa	bb	bb	bb	aa	bb	bb	aa	bb	aa	bb	aa	aa	aa	bb	aa	aa	aa	bb	bb	bb	bb	bb	bb	aa	bb	aa	aa	bb	aa	bb	bb	bb	aa	aa	aa	aa	bb
Marker15066	aaxbb	aa	aa	ab	aa	bb	aa	aa	bb	bb	bb	aa	bb	bb	bb	aa	bb	bb	aa	bb	aa	bb	aa	aa	aa	bb	aa	aa	aa	bb	bb	bb	bb	bb	bb	aa	bb	aa	aa	bb	aa	bb	bb	bb	aa	aa	aa	aa	bb
Marker14931	aaxbb	aa	aa	ab	aa	bb	aa	aa	bb	bb	bb	aa	bb	bb	bb	aa	bb	bb	aa	bb	aa	bb	aa	aa	aa	bb	aa	aa	aa	bb	bb	bb	bb	bb	bb	aa	bb	aa	aa	bb	aa	bb	bb	bb	aa	aa	aa	aa	bb
Marker14971	aaxbb	aa	aa	ab	aa	bb	aa	aa	bb	bb	bb	aa	bb	bb	bb	aa	bb	bb	aa	bb	aa	bb	aa	aa	aa	bb	aa	aa	aa	bb	bb	bb	bb	bb	bb	aa	bb	aa	aa	bb	aa	bb	bb	bb	aa	aa	aa	aa	bb
Marker15020	aaxbb	aa	aa	ab	aa	bb	aa	aa	bb	bb	bb	aa	bb	bb	bb	aa	bb	bb	aa	bb	aa	bb	aa	aa	aa	bb	aa	aa	aa	bb	bb	bb	bb	bb	bb	aa	bb	aa	aa	bb	aa	bb	bb	bb	aa	aa	aa	aa	bb
Marker15003	aaxbb	aa	aa	ab	aa	bb	aa	aa	bb	bb	bb	bb	bb	bb	bb	aa	bb	bb	aa	bb	aa	bb	aa	aa	aa	bb	aa	aa	aa	bb	bb	bb	bb	bb	bb	aa	bb	aa	aa	bb	aa	bb	bb	bb	aa	aa	aa	aa	bb
Marker15004	aaxbb	aa	aa	ab	aa	bb	aa	aa	bb	bb	bb	bb	bb	bb	bb	aa	bb	bb	aa	bb	aa	bb	aa	aa	aa	bb	aa	aa	aa	bb	bb	bb	bb	bb	bb	aa	bb	aa	aa	bb	aa	bb	bb	bb	aa	aa	aa	aa	bb
Marker15019	aaxbb	aa	aa	ab	aa	bb	aa	aa	bb	bb	bb	bb	bb	bb	bb	aa	bb	bb	aa	bb	aa	bb	aa	aa	aa	bb	aa	aa	aa	bb	bb	bb	bb	bb	bb	aa	bb	aa	aa	bb	aa	bb	bb	bb	aa	aa	aa	aa	bb
Marker14874	aaxbb	aa	aa	ab	aa	bb	aa	aa	bb	bb	bb	bb	bb	bb	bb	aa	bb	bb	aa	bb	aa	bb	aa	aa	aa	bb	aa	aa	aa	bb	bb	bb	bb	bb	bb	aa	bb	aa	aa	bb	aa	bb	bb	bb	aa	aa	aa	aa	bb
Marker14962	aaxbb	aa	aa	aa	aa	bb	aa	aa	bb	bb	bb	bb	bb	bb	bb	aa	bb	bb	aa	bb	aa	bb	aa	aa	aa	bb	aa	aa	aa	bb	bb	bb	bb	bb	bb	aa	bb	aa	aa	bb	aa	bb	bb	bb	aa	aa	aa	aa	bb
Marker14619	aaxbb	aa	aa	aa	aa	bb	aa	aa	bb	bb	bb	bb	bb	bb	bb	aa	bb	bb	aa	bb	aa	bb	aa	aa	aa	bb	aa	aa	aa	bb	bb	bb	bb	bb	bb	aa	bb	aa	aa	bb	aa	bb	bb	bb	aa	aa	aa	aa	bb
Marker15001	aaxbb	aa	aa	aa	aa	bb	aa	aa	bb	bb	bb	bb	bb	bb	bb	aa	bb	bb	aa	bb	aa	bb	aa	aa	aa	bb	aa	aa	aa	bb	bb	bb	bb	bb	bb	aa	bb	aa	aa	bb	aa	bb	bb	bb	aa	aa	aa	aa	bb
Marker14850	aaxbb	aa	aa	aa	aa	bb	aa	aa	bb	bb	bb	bb	bb	bb	bb	aa	bb	bb	aa	bb	aa	bb	aa	aa	aa	bb	aa	aa	aa	bb	bb	bb	bb	bb	bb	aa	bb	aa	aa	bb	aa	bb	bb	bb	aa	aa	aa	aa	bb
Marker14574	aaxbb	aa	aa	aa	aa	bb	aa	aa	bb	bb	bb	bb	bb	bb	bb	aa	bb	bb	aa	bb	aa	bb	aa	aa	aa	bb	aa	aa	aa	bb	bb	bb	bb	bb	bb	aa	bb	aa	aa	bb	aa	bb	bb	bb	aa	aa	aa	aa	bb
Marker14738	aaxbb	aa	aa	aa	aa	bb	aa	aa	bb	bb	bb	bb	bb	bb	bb	aa	bb	bb	aa	bb	aa	bb	aa	aa	aa	bb	aa	aa	aa	bb	bb	bb	bb	bb	bb	aa	bb	aa	aa	bb	aa	bb	bb	bb	aa	aa	aa	aa	bb
Marker14677	aaxbb	aa	aa	aa	aa	bb	aa	aa	bb	bb	bb	bb	bb	bb	bb	aa	bb	bb	aa	bb	aa	bb	aa	aa	aa	bb	aa	aa	aa	bb	bb	bb	bb	bb	bb	aa	bb	aa	aa	bb	aa	bb	bb	bb	aa	aa	aa	aa	bb
Marker14660	aaxbb	aa	aa	aa	aa	bb	aa	aa	bb	bb	bb	bb	bb	bb	bb	aa	bb	bb	aa	bb	aa	bb	aa	aa	aa	bb	aa	aa	aa	bb	bb	bb	bb	bb	bb	aa	bb	aa	aa	bb	aa	bb	bb	bb	aa	aa	aa	aa	bb
Marker14648	aaxbb	aa	aa	aa	aa	bb	aa	aa	bb	bb	bb	bb	bb	bb	bb	aa	bb	bb	aa	bb	aa	bb	aa	aa	aa	bb	aa	aa	aa	bb	bb	bb	bb	bb	bb	aa	bb	aa	aa	bb	aa	bb	bb	bb	aa	aa	aa	aa	bb
Marker14562	aaxbb	aa	aa	aa	aa	bb	aa	aa	bb	bb	bb	bb	bb	bb	bb	aa	bb	bb	aa	bb	aa	bb	aa	aa	aa	bb	aa	aa	aa	bb	bb	bb	bb	bb	bb	aa	bb	aa	aa	bb	aa	bb	bb	bb	aa	aa	aa	aa	bb
Marker14533	aaxbb	aa	aa	aa	aa	bb	aa	aa	bb	bb	bb	bb	bb	bb	bb	bb	bb	bb	aa	bb	aa	bb	aa	aa	aa	bb	aa	aa	aa	bb	bb	bb	bb	bb	bb	aa	bb	aa	aa	bb	aa	bb	bb	bb	aa	aa	aa	aa	bb
Marker14531	aaxbb	aa	aa	aa	aa	bb	aa	aa	aa	bb	bb	bb	bb	bb	bb	bb	bb	bb	aa	aa	aa	bb	aa	aa	aa	bb	aa	aa	aa	bb	bb	bb	bb	bb	bb	aa	bb	aa	aa	bb	aa	bb	bb	bb	aa	aa	aa	aa	bb
Marker14561	aaxbb	aa	aa	aa	aa	bb	aa	aa	aa	bb	bb	bb	bb	bb	bb	bb	bb	bb	aa	aa	aa	bb	aa	aa	aa	bb	aa	aa	aa	bb	bb	bb	bb	bb	bb	aa	bb	aa	aa	bb	aa	bb	bb	bb	aa	aa	aa	aa	bb
Marker14503	aaxbb	aa	aa	aa	aa	bb	aa	aa	aa	bb	bb	bb	bb	bb	bb	bb	bb	bb	aa	aa	aa	bb	aa	aa	aa	bb	aa	aa	aa	bb	bb	bb	bb	bb	bb	aa	bb	aa	aa	bb	aa	bb	bb	bb	aa	aa	aa	aa	bb
Marker14476	aaxbb	aa	aa	aa	aa	bb	aa	aa	aa	bb	bb	bb	bb	bb	bb	bb	bb	bb	aa	aa	aa	bb	aa	aa	aa	bb	aa	aa	aa	bb	bb	bb	bb	bb	bb	aa	bb	aa	aa	bb	aa	bb	bb	bb	aa	aa	aa	aa	bb
Marker14449	aaxbb	aa	aa	aa	aa	bb	aa	aa	aa	bb	bb	bb	bb	bb	bb	bb	bb	bb	aa	aa	aa	bb	aa	aa	aa	bb	aa	aa	aa	bb	bb	bb	bb	bb	bb	aa	bb	aa	aa	bb	aa	bb	bb	bb	aa	aa	aa	aa	bb
Marker14343	aaxbb	aa	aa	aa	aa	bb	aa	aa	aa	bb	bb	bb	bb	bb	bb	bb	bb	bb	aa	aa	aa	bb	aa	aa	aa	bb	aa	aa	aa	bb	bb	bb	bb	bb	bb	aa	bb	aa	aa	bb	aa	bb	bb	bb	aa	aa	aa	aa	bb
Marker14379	aaxbb	aa	aa	aa	aa	bb	aa	aa	aa	bb	bb	bb	bb	bb	bb	bb	bb	bb	aa	aa	aa	bb	aa	aa	aa	bb	aa	aa	aa	bb	bb	bb	bb	bb	bb	aa	bb	aa	aa	bb	aa	bb	bb	bb	aa	aa	aa	aa	bb
Marker14312	aaxbb	aa	aa	aa	aa	bb	aa	aa	aa	bb	bb	bb	bb	bb	bb	bb	bb	bb	aa	aa	aa	bb	aa	aa	aa	bb	aa	aa	aa	bb	bb	bb	bb	bb	bb	aa	bb	aa	aa	bb	aa	bb	bb	bb	aa	aa	aa	aa	bb
Marker14303	aaxbb	aa	aa	aa	aa	bb	aa	aa	aa	bb	bb	bb	bb	bb	bb	bb	bb	bb	aa	aa	aa	bb	aa	aa	aa	bb	aa	aa	aa	bb	bb	bb	bb	bb	bb	aa	bb	aa	aa	bb	aa	bb	bb	bb	aa	aa	aa	aa	bb
Marker14302	aaxbb	aa	aa	aa	aa	bb	aa	aa	aa	bb	bb	bb	bb	bb	bb	bb	bb	bb	aa	aa	aa	bb	aa	aa	aa	bb	aa	aa	aa	bb	bb	bb	bb	bb	bb	aa	bb	aa	aa	bb	aa	bb	aa	bb	aa	aa	aa	aa	bb
Marker14311	aaxbb	aa	aa	aa	aa	bb	aa	aa	aa	bb	bb	bb	bb	bb	bb	bb	bb	bb	aa	aa	aa	bb	aa	aa	aa	bb	aa	aa	aa	bb	bb	bb	bb	bb	bb	aa	bb	aa	aa	bb	aa	bb	aa	bb	aa	aa	aa	aa	bb
Marker14300	aaxbb	aa	aa	aa	aa	bb	aa	aa	aa	bb	bb	bb	bb	bb	bb	bb	bb	bb	aa	aa	aa	bb	aa	aa	aa	bb	aa	aa	aa	bb	bb	bb	bb	bb	bb	aa	bb	aa	aa	bb	aa	bb	aa	bb	aa	aa	aa	aa	bb
Marker14280	aaxbb	aa	aa	aa	aa	bb	aa	aa	aa	bb	bb	bb	bb	bb	bb	bb	bb	bb	aa	aa	aa	bb	aa	aa	aa	bb	aa	aa	aa	bb	bb	bb	bb	bb	bb	aa	bb	aa	aa	bb	aa	bb	aa	bb	aa	aa	aa	aa	bb
Marker14247	aaxbb	aa	aa	aa	aa	bb	aa	aa	aa	bb	bb	bb	bb	bb	bb	bb	bb	bb	aa	aa	aa	bb	aa	aa	aa	bb	aa	aa	aa	bb	bb	bb	bb	bb	bb	aa	bb	aa	aa	bb	aa	bb	aa	bb	aa	aa	aa	aa	bb
Marker14242	aaxbb	aa	aa	aa	aa	bb	aa	aa	aa	bb	bb	bb	bb	bb	bb	bb	bb	bb	aa	aa	aa	bb	aa	aa	aa	bb	aa	aa	aa	bb	bb	bb	bb	bb	bb	aa	bb	aa	aa	bb	aa	bb	aa	bb	aa	aa	aa	aa	bb
Marker14233	aaxbb	aa	aa	aa	aa	bb	aa	aa	aa	bb	bb	bb	bb	bb	bb	bb	bb	bb	aa	aa	aa	bb	aa	aa	aa	bb	aa	aa	aa	bb	bb	bb	bb	bb	bb	aa	bb	aa	aa	bb	aa	bb	aa	bb	aa	aa	aa	aa	bb
Marker14226	aaxbb	aa	aa	aa	aa	bb	aa	aa	aa	bb	bb	bb	bb	aa	bb	bb	bb	bb	aa	aa	aa	bb	aa	aa	aa	bb	aa	aa	aa	bb	bb	bb	bb	bb	bb	aa	bb	aa	aa	bb	aa	bb	aa	bb	aa	aa	aa	aa	bb
Marker14281	aaxbb	aa	aa	aa	aa	bb	aa	aa	aa	bb	bb	bb	bb	aa	bb	bb	bb	bb	aa	aa	aa	bb	aa	aa	aa	bb	aa	aa	aa	bb	bb	bb	bb	bb	bb	aa	bb	aa	aa	bb	aa	bb	aa	bb	aa	aa	aa	aa	bb
Marker14219	aaxbb	aa	aa	aa	aa	bb	aa	aa	aa	bb	bb	bb	bb	aa	bb	bb	bb	bb	aa	aa	aa	bb	aa	aa	aa	bb	aa	aa	aa	bb	bb	bb	bb	bb	bb	aa	bb	aa	aa	bb	aa	bb	aa	bb	aa	aa	aa	aa	bb
Marker14227	aaxbb	aa	aa	aa	aa	bb	bb	aa	aa	bb	bb	bb	bb	aa	bb	bb	bb	bb	aa	aa	aa	bb	aa	aa	aa	bb	aa	aa	aa	bb	bb	bb	bb	bb	bb	aa	bb	aa	aa	bb	aa	bb	aa	bb	aa	aa	aa	aa	bb
Marker14225	aaxbb	aa	aa	aa	aa	bb	bb	aa	aa	bb	bb	bb	bb	aa	bb	bb	bb	bb	aa	aa	aa	bb	aa	aa	aa	bb	aa	aa	aa	bb	bb	bb	bb	bb	bb	aa	bb	aa	aa	bb	aa	bb	aa	bb	aa	aa	aa	aa	bb
Marker14220	aaxbb	aa	aa	aa	aa	bb	bb	aa	aa	bb	bb	bb	bb	aa	bb	bb	bb	bb	aa	aa	aa	bb	aa	aa	aa	bb	aa	aa	aa	bb	bb	bb	bb	bb	bb	aa	bb	aa	aa	bb	aa	bb	aa	bb	aa	aa	aa	aa	bb
Marker16011	aaxbb	aa	aa	aa	aa	bb	bb	aa	aa	bb	bb	bb	bb	aa	bb	bb	bb	bb	aa	aa	aa	bb	aa	aa	aa	bb	aa	aa	aa	bb	bb	bb	bb	bb	bb	aa	bb	aa	aa	bb	aa	bb	aa	bb	aa	aa	aa	aa	bb
Marker14223	aaxbb	aa	aa	aa	aa	bb	bb	aa	aa	bb	bb	bb	bb	aa	bb	bb	bb	bb	aa	aa	aa	bb	aa	aa	bb	bb	aa	aa	aa	bb	bb	bb	bb	bb	bb	aa	bb	aa	aa	bb	aa	bb	aa	bb	aa	aa	aa	aa	bb
Marker16029	aaxbb	aa	aa	aa	aa	bb	bb	aa	aa	bb	bb	bb	bb	aa	bb	bb	bb	bb	aa	aa	aa	bb	aa	aa	bb	bb	aa	aa	aa	bb	bb	bb	bb	bb	bb	aa	bb	aa	aa	bb	aa	bb	aa	bb	aa	aa	aa	aa	bb
Marker15990	aaxbb	aa	aa	aa	aa	bb	bb	aa	aa	bb	bb	bb	bb	aa	bb	bb	bb	bb	aa	aa	aa	bb	aa	aa	bb	bb	aa	aa	aa	bb	bb	bb	bb	bb	bb	aa	bb	aa	aa	bb	aa	bb	aa	bb	aa	aa	aa	aa	bb
Marker15489	aaxbb	aa	aa	aa	aa	bb	bb	aa	aa	bb	bb	bb	bb	aa	bb	bb	bb	bb	aa	aa	aa	bb	aa	aa	bb	bb	aa	aa	aa	bb	bb	bb	bb	bb	bb	aa	bb	aa	aa	bb	aa	bb	aa	bb	aa	aa	aa	aa	bb
Marker15798	aaxbb	aa	aa	aa	aa	bb	bb	aa	aa	bb	bb	bb	bb	aa	bb	aa	bb	bb	aa	aa	aa	bb	aa	aa	bb	bb	aa	aa	aa	bb	bb	bb	bb	bb	bb	aa	bb	aa	aa	bb	aa	bb	aa	bb	aa	aa	aa	aa	bb
Marker15693	aaxbb	aa	aa	aa	aa	bb	bb	aa	aa	bb	bb	bb	bb	aa	bb	aa	bb	bb	aa	aa	aa	bb	aa	aa	bb	bb	aa	aa	aa	bb	bb	bb	bb	bb	bb	aa	bb	aa	aa	bb	aa	bb	aa	bb	aa	aa	aa	aa	bb
Marker15606	aaxbb	aa	aa	aa	aa	bb	bb	aa	aa	bb	bb	bb	bb	aa	bb	aa	bb	bb	aa	aa	aa	bb	aa	aa	bb	bb	aa	aa	aa	bb	bb	bb	bb	bb	bb	aa	bb	aa	aa	bb	aa	bb	aa	bb	aa	aa	aa	aa	bb
Marker16203	aaxbb	aa	aa	aa	aa	bb	bb	aa	aa	bb	bb	bb	bb	aa	bb	aa	bb	bb	aa	aa	aa	bb	aa	aa	bb	bb	aa	aa	aa	bb	bb	bb	bb	bb	bb	aa	bb	aa	aa	bb	aa	bb	aa	bb	aa	aa	aa	aa	bb
Marker15727	aaxbb	aa	aa	aa	aa	bb	bb	aa	aa	bb	bb	bb	bb	aa	bb	aa	bb	bb	aa	aa	aa	bb	aa	aa	bb	bb	aa	aa	aa	bb	bb	bb	bb	bb	bb	aa	bb	aa	aa	bb	aa	bb	aa	bb	aa	aa	aa	aa	bb
Marker15583	aaxbb	aa	aa	aa	aa	bb	bb	aa	aa	bb	bb	bb	bb	aa	bb	aa	bb	bb	aa	aa	aa	bb	aa	aa	bb	bb	aa	aa	aa	bb	bb	bb	bb	bb	bb	aa	bb	aa	aa	bb	aa	bb	aa	bb	aa	aa	aa	aa	bb
Marker15634	aaxbb	aa	aa	aa	aa	bb	bb	aa	aa	bb	bb	bb	bb	aa	bb	aa	bb	bb	aa	aa	aa	bb	aa	aa	bb	bb	aa	aa	aa	bb	bb	bb	bb	bb	bb	aa	bb	aa	aa	bb	aa	bb	aa	bb	aa	aa	aa	aa	bb
Marker15745	aaxbb	aa	aa	aa	aa	bb	bb	aa	aa	bb	bb	bb	bb	aa	bb	aa	bb	bb	aa	aa	aa	bb	aa	aa	bb	bb	aa	aa	aa	bb	bb	bb	bb	bb	bb	aa	bb	aa	aa	bb	aa	bb	aa	bb	aa	aa	aa	aa	bb
Marker16127	aaxbb	aa	aa	aa	aa	bb	bb	aa	aa	bb	bb	bb	bb	aa	bb	aa	bb	bb	aa	aa	aa	bb	aa	aa	bb	bb	aa	aa	aa	bb	bb	bb	bb	bb	bb	aa	bb	aa	aa	bb	aa	bb	aa	bb	aa	aa	aa	aa	bb
Marker15808	aaxbb	aa	aa	aa	aa	bb	bb	aa	aa	bb	bb	bb	bb	aa	bb	aa	bb	bb	aa	aa	aa	bb	aa	aa	bb	bb	aa	aa	aa	bb	bb	bb	bb	bb	bb	aa	bb	aa	aa	bb	aa	bb	aa	bb	aa	aa	aa	aa	bb
Marker16210	aaxbb	aa	aa	aa	aa	bb	bb	aa	aa	bb	bb	bb	bb	aa	bb	aa	bb	bb	aa	aa	aa	bb	aa	aa	bb	bb	aa	aa	aa	bb	bb	bb	bb	bb	bb	aa	bb	aa	aa	bb	aa	bb	aa	bb	aa	aa	aa	aa	bb
Marker16111	aaxbb	aa	aa	aa	aa	bb	bb	aa	aa	bb	bb	bb	bb	aa	bb	aa	bb	bb	aa	aa	aa	bb	aa	aa	bb	bb	aa	aa	aa	bb	bb	bb	bb	bb	bb	aa	bb	aa	aa	bb	aa	bb	aa	bb	aa	aa	aa	aa	bb
Marker16133	aaxbb	aa	aa	aa	aa	bb	bb	aa	aa	bb	bb	bb	bb	aa	bb	aa	bb	bb	aa	aa	aa	bb	aa	aa	bb	bb	aa	aa	aa	bb	bb	bb	bb	bb	bb	aa	bb	aa	aa	bb	aa	bb	aa	bb	aa	aa	aa	aa	bb
Marker15692	aaxbb	aa	aa	aa	aa	bb	bb	aa	aa	bb	bb	bb	bb	aa	bb	aa	bb	bb	aa	aa	aa	bb	aa	aa	bb	bb	aa	aa	aa	bb	bb	bb	bb	bb	bb	aa	bb	aa	aa	bb	aa	bb	aa	bb	aa	aa	aa	aa	bb
Marker15537	aaxbb	aa	aa	aa	aa	bb	bb	aa	aa	bb	bb	bb	bb	aa	bb	aa	bb	bb	aa	aa	aa	bb	aa	aa	bb	bb	aa	aa	aa	bb	bb	bb	bb	bb	bb	aa	bb	aa	aa	bb	aa	bb	aa	bb	aa	aa	aa	aa	bb
Marker15347	aaxbb	aa	aa	aa	aa	bb	bb	aa	aa	bb	bb	bb	bb	aa	bb	aa	bb	bb	aa	aa	aa	bb	aa	aa	bb	bb	aa	aa	aa	bb	bb	bb	bb	bb	bb	aa	bb	aa	aa	bb	aa	bb	aa	bb	aa	aa	aa	aa	bb
Marker16150	aaxbb	aa	aa	aa	aa	bb	bb	aa	aa	bb	bb	bb	bb	aa	bb	aa	bb	bb	aa	aa	aa	bb	aa	aa	bb	bb	aa	aa	aa	bb	bb	bb	bb	bb	bb	aa	bb	aa	aa	bb	aa	bb	aa	bb	aa	aa	aa	aa	bb
Marker16821	aaxbb	aa	aa	aa	aa	bb	bb	aa	aa	bb	bb	bb	bb	aa	bb	aa	bb	bb	aa	aa	aa	bb	aa	aa	bb	bb	aa	aa	aa	bb	bb	bb	bb	bb	bb	aa	bb	aa	aa	bb	aa	bb	aa	bb	aa	aa	aa	aa	bb
Marker16193	aaxbb	aa	aa	aa	aa	bb	bb	aa	aa	bb	bb	bb	bb	aa	bb	aa	bb	bb	aa	aa	aa	bb	aa	aa	bb	bb	aa	aa	aa	bb	bb	bb	bb	bb	bb	aa	bb	aa	aa	bb	aa	bb	aa	bb	aa	aa	aa	aa	bb
Marker16721	aaxbb	aa	aa	aa	aa	bb	bb	aa	aa	bb	bb	bb	bb	aa	bb	aa	bb	bb	aa	aa	aa	bb	aa	aa	bb	bb	aa	aa	aa	bb	bb	bb	bb	bb	bb	aa	bb	aa	aa	bb	aa	bb	aa	bb	aa	aa	aa	aa	bb
Marker15488	aaxbb	aa	aa	aa	aa	bb	bb	aa	aa	bb	bb	bb	bb	aa	bb	aa	bb	bb	aa	aa	aa	bb	aa	aa	bb	bb	aa	aa	aa	bb	bb	bb	bb	bb	bb	aa	bb	aa	aa	bb	aa	bb	aa	bb	aa	aa	aa	aa	bb
Marker14808	aaxbb	aa	aa	aa	aa	bb	bb	aa	aa	bb	bb	bb	bb	aa	bb	aa	bb	bb	aa	aa	aa	bb	aa	aa	bb	bb	aa	aa	aa	bb	bb	bb	bb	bb	bb	aa	bb	aa	aa	bb	aa	bb	aa	bb	aa	aa	aa	aa	bb
Marker16687	aaxbb	aa	aa	aa	aa	bb	bb	aa	aa	bb	bb	bb	bb	aa	bb	aa	bb	bb	aa	aa	aa	bb	aa	aa	bb	bb	aa	aa	aa	bb	bb	bb	bb	bb	bb	aa	bb	aa	aa	bb	aa	bb	aa	bb	aa	aa	aa	aa	bb
Marker15856	aaxbb	aa	aa	aa	aa	bb	bb	aa	aa	bb	bb	bb	bb	aa	bb	aa	bb	bb	aa	aa	aa	bb	aa	aa	bb	bb	aa	aa	aa	bb	bb	bb	bb	bb	bb	aa	bb	aa	aa	bb	aa	bb	aa	bb	aa	aa	aa	aa	bb
Marker15464	aaxbb	aa	aa	aa	aa	bb	bb	aa	aa	bb	bb	bb	bb	aa	bb	aa	bb	bb	aa	aa	aa	bb	aa	aa	bb	bb	aa	aa	aa	bb	bb	bb	bb	bb	bb	aa	bb	aa	aa	bb	aa	bb	aa	bb	aa	aa	aa	aa	bb
Marker16085	aaxbb	aa	aa	aa	aa	bb	bb	aa	aa	bb	bb	bb	bb	aa	bb	aa	bb	bb	aa	aa	aa	bb	aa	aa	bb	bb	aa	aa	aa	bb	bb	bb	bb	bb	bb	aa	bb	aa	aa	bb	aa	bb	aa	bb	aa	aa	aa	aa	bb
Marker14894	aaxbb	aa	aa	aa	aa	bb	bb	aa	aa	bb	bb	bb	bb	aa	bb	aa	bb	bb	aa	aa	aa	bb	aa	aa	bb	bb	aa	aa	aa	bb	bb	bb	bb	bb	bb	aa	bb	aa	aa	bb	aa	bb	aa	bb	aa	aa	aa	aa	bb
Marker16362	aaxbb	aa	aa	aa	aa	bb	bb	aa	aa	bb	bb	bb	bb	aa	bb	aa	bb	bb	aa	aa	aa	bb	aa	aa	bb	bb	aa	aa	aa	bb	bb	bb	bb	bb	bb	aa	bb	aa	aa	bb	aa	bb	aa	bb	aa	aa	aa	aa	bb
Marker15709	aaxbb	aa	aa	aa	aa	bb	bb	aa	aa	bb	bb	bb	bb	aa	bb	aa	bb	bb	aa	aa	aa	bb	aa	aa	bb	bb	aa	aa	aa	bb	bb	bb	bb	bb	bb	aa	bb	aa	aa	bb	aa	bb	aa	bb	aa	aa	aa	aa	bb
Marker16160	aaxbb	aa	aa	aa	aa	bb	bb	aa	aa	bb	bb	bb	bb	aa	bb	aa	bb	bb	aa	aa	aa	bb	aa	aa	bb	bb	aa	aa	aa	bb	bb	bb	bb	bb	bb	aa	bb	aa	aa	bb	aa	bb	aa	bb	aa	aa	aa	aa	bb
Marker15162	aaxbb	aa	aa	aa	aa	bb	bb	aa	aa	bb	bb	bb	bb	aa	bb	aa	bb	bb	aa	aa	aa	bb	aa	aa	bb	bb	aa	aa	aa	bb	bb	bb	bb	bb	bb	aa	bb	aa	aa	bb	aa	bb	aa	bb	aa	aa	aa	aa	bb
Marker15708	aaxbb	aa	aa	aa	aa	bb	bb	aa	aa	bb	bb	bb	bb	aa	bb	aa	bb	bb	aa	aa	aa	bb	aa	aa	bb	bb	aa	aa	aa	bb	bb	bb	bb	bb	bb	aa	bb	aa	aa	bb	aa	bb	aa	bb	aa	aa	aa	aa	bb
Marker15492	aaxbb	aa	aa	aa	aa	bb	bb	aa	aa	bb	bb	bb	bb	aa	bb	aa	bb	bb	aa	aa	aa	bb	aa	aa	bb	bb	aa	aa	aa	bb	bb	bb	bb	bb	bb	aa	bb	aa	aa	bb	aa	bb	aa	bb	aa	aa	aa	aa	bb
Marker15522	aaxbb	aa	aa	aa	aa	bb	bb	aa	aa	bb	bb	bb	bb	aa	bb	aa	bb	bb	aa	aa	aa	bb	aa	aa	bb	bb	aa	aa	aa	bb	bb	bb	bb	bb	bb	aa	bb	aa	aa	bb	aa	bb	aa	bb	aa	aa	aa	aa	bb
Marker15857	aaxbb	aa	aa	aa	aa	bb	bb	aa	aa	bb	bb	bb	bb	aa	bb	aa	bb	bb	aa	aa	aa	bb	aa	aa	bb	bb	aa	aa	aa	bb	bb	bb	bb	bb	bb	aa	bb	aa	aa	bb	aa	bb	aa	bb	aa	aa	aa	aa	bb
Marker15484	aaxbb	aa	aa	aa	aa	bb	bb	aa	aa	bb	bb	bb	bb	aa	bb	aa	bb	bb	aa	aa	aa	bb	aa	aa	bb	bb	aa	aa	aa	bb	bb	bb	bb	bb	bb	aa	bb	aa	aa	bb	aa	bb	aa	bb	aa	aa	aa	aa	bb
Marker15339	aaxbb	aa	aa	aa	aa	bb	bb	aa	aa	bb	bb	bb	bb	aa	bb	aa	bb	bb	aa	aa	aa	bb	aa	aa	bb	bb	aa	aa	aa	bb	bb	bb	bb	bb	bb	aa	bb	aa	aa	bb	aa	bb	aa	bb	aa	aa	aa	aa	bb
Marker15728	aaxbb	aa	aa	aa	aa	bb	bb	aa	aa	bb	bb	bb	bb	aa	bb	aa	bb	bb	aa	aa	aa	bb	aa	aa	bb	bb	aa	aa	aa	bb	bb	bb	bb	bb	bb	aa	bb	aa	aa	bb	aa	bb	aa	bb	aa	aa	aa	aa	bb
Marker15361	aaxbb	aa	aa	aa	aa	bb	bb	aa	aa	bb	bb	bb	bb	aa	bb	aa	bb	bb	aa	aa	aa	bb	aa	aa	bb	bb	aa	aa	aa	bb	bb	bb	bb	bb	bb	aa	bb	aa	aa	bb	aa	bb	aa	bb	aa	aa	aa	aa	bb
Marker14928	aaxbb	aa	aa	aa	aa	bb	bb	aa	aa	bb	bb	bb	bb	aa	bb	aa	bb	bb	aa	aa	aa	bb	aa	aa	bb	bb	aa	aa	aa	bb	bb	bb	bb	bb	bb	aa	bb	aa	aa	bb	aa	bb	aa	bb	aa	aa	aa	aa	bb
Marker16126	aaxbb	aa	aa	aa	aa	bb	bb	aa	aa	bb	bb	bb	bb	aa	bb	aa	bb	bb	aa	aa	aa	bb	aa	aa	bb	bb	aa	aa	aa	bb	bb	bb	bb	bb	bb	aa	bb	aa	aa	bb	aa	bb	aa	bb	aa	aa	aa	aa	bb
Marker15991	aaxbb	aa	aa	aa	aa	bb	bb	aa	aa	bb	bb	bb	bb	aa	bb	aa	bb	bb	aa	aa	aa	bb	aa	aa	bb	bb	aa	aa	aa	bb	bb	bb	bb	bb	bb	aa	bb	aa	aa	bb	aa	bb	aa	bb	aa	aa	aa	aa	bb
Marker16201	aaxbb	aa	aa	aa	aa	bb	bb	aa	aa	bb	bb	bb	bb	aa	bb	aa	bb	bb	aa	aa	aa	bb	aa	aa	bb	bb	aa	aa	aa	bb	bb	bb	bb	bb	bb	aa	bb	aa	aa	bb	aa	bb	aa	bb	aa	aa	aa	aa	bb
Marker16466	aaxbb	aa	aa	aa	aa	bb	bb	aa	aa	bb	bb	bb	bb	aa	bb	aa	bb	bb	aa	aa	aa	bb	aa	aa	bb	bb	aa	aa	aa	bb	bb	bb	bb	bb	bb	aa	bb	aa	aa	bb	aa	bb	aa	bb	aa	aa	aa	aa	bb
Marker15686	aaxbb	aa	aa	aa	aa	bb	bb	aa	aa	bb	bb	bb	bb	aa	bb	aa	bb	bb	aa	aa	aa	bb	aa	aa	bb	bb	aa	aa	aa	bb	bb	bb	bb	bb	bb	aa	bb	aa	aa	bb	aa	bb	aa	bb	aa	aa	aa	aa	bb
Marker15500	aaxbb	aa	aa	aa	aa	bb	bb	aa	aa	bb	bb	bb	bb	aa	bb	aa	bb	bb	aa	aa	aa	bb	aa	aa	bb	bb	aa	aa	aa	bb	bb	bb	bb	bb	bb	aa	bb	aa	aa	bb	aa	bb	aa	bb	aa	aa	aa	aa	bb
Marker16442	aaxbb	aa	aa	aa	aa	bb	bb	aa	aa	bb	bb	bb	bb	aa	bb	aa	bb	bb	aa	aa	aa	bb	aa	aa	bb	bb	aa	aa	aa	bb	bb	bb	bb	bb	bb	aa	bb	aa	aa	bb	aa	bb	aa	bb	aa	aa	aa	aa	bb
Marker16202	aaxbb	aa	aa	aa	aa	bb	bb	aa	aa	bb	bb	bb	bb	aa	bb	aa	bb	bb	aa	aa	aa	bb	aa	aa	bb	bb	aa	aa	aa	bb	bb	bb	bb	bb	bb	aa	bb	aa	aa	bb	aa	bb	aa	bb	aa	aa	aa	aa	bb
Marker15862	aaxbb	aa	aa	aa	aa	bb	bb	aa	aa	bb	bb	bb	bb	aa	bb	aa	bb	bb	aa	aa	aa	bb	aa	aa	bb	bb	aa	aa	aa	bb	bb	bb	bb	bb	bb	aa	bb	aa	aa	bb	aa	bb	aa	bb	aa	aa	aa	aa	bb
Marker16519	aaxbb	aa	aa	aa	aa	bb	bb	aa	aa	bb	bb	bb	bb	aa	bb	aa	bb	bb	aa	aa	aa	bb	aa	aa	bb	bb	aa	aa	aa	bb	bb	bb	bb	bb	bb	aa	bb	aa	aa	bb	aa	bb	aa	bb	aa	aa	aa	aa	bb
Marker15719	aaxbb	aa	aa	aa	aa	bb	bb	aa	aa	bb	bb	bb	bb	aa	bb	aa	bb	bb	aa	aa	aa	bb	aa	aa	bb	bb	aa	aa	aa	bb	bb	bb	bb	bb	bb	aa	bb	aa	aa	bb	aa	bb	aa	bb	aa	aa	aa	aa	bb
Marker15756	aaxbb	aa	aa	aa	aa	bb	bb	aa	aa	bb	bb	bb	bb	aa	bb	aa	bb	bb	aa	aa	aa	bb	aa	aa	bb	bb	aa	aa	aa	bb	bb	bb	bb	bb	bb	aa	bb	aa	aa	bb	aa	bb	aa	bb	aa	aa	aa	aa	bb
Marker16391	aaxbb	aa	aa	aa	aa	bb	bb	aa	aa	bb	bb	bb	bb	aa	bb	aa	bb	bb	aa	aa	aa	bb	aa	aa	bb	bb	aa	aa	aa	bb	bb	bb	bb	bb	bb	aa	bb	aa	aa	bb	aa	bb	aa	bb	aa	aa	aa	aa	bb
Marker15660	aaxbb	aa	aa	aa	aa	bb	bb	aa	aa	bb	bb	bb	bb	aa	bb	aa	bb	bb	aa	aa	aa	bb	aa	aa	bb	bb	aa	aa	aa	bb	bb	bb	bb	bb	bb	aa	bb	aa	aa	bb	aa	bb	aa	bb	aa	aa	aa	aa	bb
Marker15632	aaxbb	aa	aa	aa	aa	bb	bb	aa	aa	bb	bb	bb	bb	aa	bb	aa	bb	bb	aa	aa	aa	bb	aa	aa	bb	bb	aa	aa	aa	bb	bb	bb	bb	bb	bb	aa	bb	aa	aa	bb	aa	bb	aa	bb	aa	aa	aa	aa	bb
Marker15649	aaxbb	aa	aa	aa	aa	bb	bb	aa	aa	bb	bb	bb	bb	aa	bb	aa	bb	bb	aa	aa	aa	bb	aa	aa	bb	bb	aa	aa	aa	bb	bb	bb	bb	bb	bb	aa	bb	aa	aa	bb	aa	bb	aa	bb	aa	aa	aa	aa	bb
Marker16379	aaxbb	aa	aa	aa	aa	bb	bb	aa	aa	bb	bb	bb	bb	aa	bb	aa	bb	bb	aa	aa	aa	bb	aa	aa	bb	bb	aa	aa	aa	bb	bb	bb	bb	bb	bb	aa	bb	aa	aa	bb	aa	bb	aa	bb	aa	aa	aa	aa	bb
Marker15905	aaxbb	aa	aa	aa	aa	bb	bb	aa	aa	bb	bb	bb	bb	aa	bb	aa	bb	bb	aa	aa	aa	bb	aa	aa	bb	bb	aa	aa	aa	bb	bb	bb	bb	bb	bb	aa	bb	aa	aa	bb	aa	bb	aa	bb	aa	aa	aa	aa	bb
Marker15859	aaxbb	aa	aa	aa	aa	bb	bb	aa	aa	bb	bb	bb	bb	aa	bb	aa	bb	bb	aa	aa	aa	bb	aa	aa	bb	bb	aa	aa	aa	bb	bb	bb	bb	bb	bb	aa	bb	aa	aa	bb	aa	bb	aa	bb	aa	aa	aa	aa	bb
Marker15866	aaxbb	aa	aa	aa	aa	bb	bb	aa	aa	bb	bb	bb	bb	aa	bb	aa	bb	bb	aa	aa	aa	bb	aa	aa	bb	bb	aa	aa	aa	bb	bb	bb	bb	bb	bb	aa	bb	aa	aa	bb	aa	bb	aa	bb	aa	aa	aa	aa	bb
Marker16122	aaxbb	aa	aa	aa	aa	bb	bb	aa	aa	bb	bb	bb	bb	aa	bb	aa	bb	bb	aa	aa	aa	bb	aa	aa	bb	bb	aa	aa	aa	bb	bb	bb	bb	bb	bb	aa	bb	aa	aa	bb	aa	bb	aa	bb	aa	aa	aa	aa	bb
Marker15504	aaxbb	aa	aa	aa	aa	bb	bb	aa	aa	bb	bb	bb	bb	aa	bb	aa	bb	bb	aa	aa	aa	bb	aa	aa	bb	bb	aa	aa	aa	bb	bb	bb	bb	bb	bb	aa	bb	aa	aa	bb	aa	bb	aa	bb	aa	aa	aa	aa	bb
Marker15867	aaxbb	aa	aa	aa	aa	bb	bb	aa	aa	bb	bb	bb	bb	aa	bb	aa	bb	bb	aa	aa	aa	bb	aa	aa	bb	bb	aa	aa	aa	bb	bb	bb	bb	bb	bb	aa	bb	aa	aa	bb	aa	bb	aa	bb	aa	aa	aa	aa	bb
Marker15805	aaxbb	aa	aa	aa	aa	bb	bb	aa	aa	bb	bb	bb	bb	aa	bb	aa	bb	bb	aa	aa	aa	bb	aa	aa	bb	bb	aa	aa	aa	bb	bb	bb	bb	bb	bb	aa	bb	aa	aa	bb	aa	bb	aa	bb	aa	aa	aa	aa	bb
Marker15389	aaxbb	aa	aa	aa	aa	bb	bb	aa	aa	bb	bb	bb	bb	aa	bb	aa	bb	bb	aa	aa	aa	bb	aa	aa	bb	bb	aa	aa	aa	bb	bb	bb	bb	bb	bb	aa	bb	aa	aa	bb	aa	bb	aa	bb	aa	aa	aa	aa	bb
Marker16453	aaxbb	aa	aa	aa	aa	bb	bb	aa	aa	bb	bb	bb	bb	aa	bb	aa	bb	bb	aa	aa	aa	bb	aa	aa	bb	bb	aa	aa	aa	bb	bb	bb	bb	bb	bb	aa	bb	aa	aa	bb	aa	bb	aa	bb	aa	aa	aa	aa	bb
Marker16189	aaxbb	aa	aa	aa	aa	bb	bb	aa	aa	bb	bb	bb	bb	aa	bb	aa	bb	bb	aa	aa	aa	bb	aa	aa	bb	bb	aa	aa	aa	bb	bb	bb	bb	bb	bb	aa	bb	aa	aa	bb	aa	bb	aa	bb	aa	aa	aa	aa	bb
Marker16509	aaxbb	aa	aa	aa	aa	bb	bb	aa	aa	bb	bb	bb	bb	aa	bb	aa	bb	bb	aa	aa	aa	bb	aa	aa	bb	bb	aa	aa	aa	bb	bb	bb	bb	bb	bb	aa	bb	aa	aa	bb	aa	bb	aa	bb	aa	aa	aa	aa	bb
Marker14204	aaxbb	aa	aa	aa	aa	bb	bb	aa	aa	bb	bb	bb	bb	aa	bb	aa	bb	bb	aa	aa	aa	bb	aa	aa	bb	bb	aa	aa	aa	bb	bb	bb	bb	bb	bb	aa	bb	aa	aa	bb	aa	bb	aa	bb	aa	aa	aa	aa	bb
Marker15614	aaxbb	aa	aa	aa	aa	bb	bb	aa	aa	bb	bb	bb	bb	aa	bb	aa	bb	bb	aa	aa	aa	bb	aa	aa	bb	bb	aa	aa	aa	bb	bb	bb	bb	bb	bb	aa	bb	aa	aa	bb	aa	bb	aa	bb	aa	aa	aa	aa	bb
Marker15715	aaxbb	aa	aa	aa	aa	bb	bb	aa	aa	bb	bb	aa	bb	aa	bb	aa	bb	bb	aa	aa	aa	bb	aa	aa	bb	bb	aa	aa	aa	bb	bb	bb	bb	bb	bb	aa	bb	aa	aa	bb	aa	bb	aa	bb	aa	aa	aa	aa	bb
Marker15313	aaxbb	aa	aa	aa	aa	bb	bb	aa	aa	bb	bb	aa	bb	aa	bb	aa	bb	bb	aa	aa	aa	bb	aa	aa	bb	bb	aa	aa	aa	bb	bb	bb	bb	bb	bb	aa	bb	aa	aa	bb	aa	bb	aa	bb	aa	aa	aa	aa	bb
Marker16132	aaxbb	aa	aa	aa	aa	bb	bb	aa	aa	bb	bb	aa	bb	aa	bb	aa	bb	bb	aa	aa	aa	bb	aa	aa	bb	bb	aa	aa	aa	bb	bb	bb	bb	bb	bb	aa	bb	aa	aa	bb	aa	bb	aa	bb	aa	aa	aa	aa	bb
Marker15697	aaxbb	aa	aa	aa	aa	bb	bb	aa	aa	bb	bb	aa	bb	aa	bb	aa	bb	bb	aa	aa	aa	bb	aa	aa	bb	bb	aa	aa	aa	bb	bb	bb	bb	bb	bb	aa	bb	aa	aa	bb	aa	bb	aa	bb	aa	aa	aa	aa	bb
Marker16169	aaxbb	aa	aa	aa	aa	bb	bb	aa	aa	bb	bb	aa	bb	aa	bb	aa	bb	bb	aa	aa	aa	bb	aa	aa	bb	bb	aa	aa	aa	bb	bb	bb	bb	bb	bb	aa	bb	aa	aa	bb	aa	bb	aa	bb	aa	aa	aa	aa	bb
Marker15717	aaxbb	aa	aa	aa	aa	bb	bb	aa	aa	bb	bb	aa	bb	aa	bb	aa	bb	bb	aa	aa	aa	bb	aa	aa	bb	bb	aa	aa	aa	bb	bb	bb	bb	bb	bb	aa	bb	aa	aa	bb	aa	bb	aa	bb	aa	aa	aa	aa	bb
Marker15192	aaxbb	aa	aa	aa	aa	bb	bb	aa	aa	bb	bb	aa	bb	aa	bb	aa	bb	bb	aa	aa	aa	bb	aa	aa	bb	bb	aa	aa	aa	bb	bb	bb	bb	bb	bb	aa	bb	aa	aa	bb	aa	bb	aa	bb	aa	aa	aa	aa	bb
Marker15103	aaxbb	aa	aa	aa	aa	bb	bb	aa	aa	bb	bb	aa	bb	aa	bb	aa	bb	bb	aa	aa	aa	bb	aa	aa	bb	bb	aa	aa	aa	bb	bb	bb	bb	bb	bb	aa	bb	aa	aa	bb	aa	bb	aa	bb	aa	aa	aa	aa	bb
Marker16220	aaxbb	aa	aa	aa	aa	bb	bb	aa	aa	bb	bb	aa	bb	aa	bb	aa	bb	bb	aa	aa	aa	bb	aa	aa	bb	bb	aa	aa	aa	bb	bb	bb	bb	bb	bb	aa	bb	aa	aa	bb	aa	bb	aa	bb	aa	aa	aa	aa	bb
Marker16357	aaxbb	aa	aa	aa	aa	bb	bb	aa	aa	bb	bb	aa	bb	aa	bb	aa	bb	bb	aa	aa	aa	bb	aa	aa	bb	bb	aa	aa	aa	bb	bb	bb	bb	bb	bb	aa	bb	aa	aa	bb	aa	bb	aa	bb	aa	aa	aa	aa	bb
Marker15365	aaxbb	aa	aa	aa	aa	bb	bb	aa	aa	bb	bb	aa	bb	aa	bb	aa	bb	bb	aa	aa	aa	bb	aa	aa	bb	bb	aa	aa	aa	bb	bb	bb	bb	bb	bb	aa	bb	aa	aa	bb	aa	bb	aa	bb	aa	aa	aa	aa	bb
Marker16123	aaxbb	aa	aa	aa	aa	bb	bb	aa	aa	bb	bb	aa	bb	aa	bb	aa	bb	bb	aa	aa	aa	bb	aa	aa	bb	bb	aa	aa	aa	bb	bb	bb	bb	bb	bb	aa	bb	aa	aa	bb	aa	bb	aa	bb	aa	aa	aa	aa	bb
Marker16367	aaxbb	aa	aa	aa	aa	bb	bb	aa	aa	bb	bb	aa	bb	aa	bb	aa	bb	bb	aa	aa	aa	bb	aa	aa	bb	bb	aa	aa	aa	bb	bb	bb	bb	bb	bb	aa	bb	aa	aa	bb	aa	bb	aa	bb	aa	aa	aa	aa	bb
Marker15806	aaxbb	aa	aa	aa	aa	bb	bb	aa	aa	bb	bb	aa	bb	aa	bb	aa	bb	bb	aa	aa	aa	bb	aa	aa	bb	bb	aa	aa	aa	bb	bb	bb	bb	bb	bb	aa	bb	aa	aa	bb	aa	bb	aa	bb	aa	aa	aa	aa	bb
Marker15337	aaxbb	aa	aa	aa	aa	bb	bb	aa	aa	bb	bb	aa	bb	aa	bb	aa	bb	bb	aa	aa	aa	bb	aa	aa	bb	bb	aa	aa	aa	bb	bb	bb	bb	bb	bb	aa	bb	aa	aa	bb	aa	bb	aa	bb	aa	aa	aa	aa	bb
Marker15977	aaxbb	aa	aa	aa	aa	bb	bb	aa	aa	bb	bb	aa	bb	aa	bb	aa	bb	bb	aa	aa	aa	bb	aa	aa	bb	bb	aa	aa	aa	bb	bb	bb	bb	bb	bb	aa	bb	aa	aa	bb	aa	bb	aa	bb	aa	aa	aa	aa	bb
Marker15804	aaxbb	aa	aa	aa	aa	bb	bb	aa	aa	bb	bb	aa	bb	aa	bb	aa	bb	bb	aa	aa	aa	bb	aa	aa	bb	bb	aa	aa	aa	bb	bb	bb	bb	bb	bb	aa	bb	aa	aa	bb	aa	bb	aa	bb	aa	aa	aa	aa	bb
Marker16545	aaxbb	aa	aa	aa	aa	bb	bb	aa	aa	bb	bb	aa	bb	aa	bb	aa	bb	bb	aa	aa	aa	bb	aa	aa	bb	bb	aa	aa	aa	bb	bb	bb	bb	bb	bb	aa	bb	aa	aa	bb	aa	bb	aa	bb	aa	aa	aa	aa	bb
Marker15480	aaxbb	aa	aa	aa	aa	bb	bb	aa	aa	bb	bb	aa	bb	aa	bb	aa	bb	bb	aa	aa	aa	bb	aa	aa	bb	bb	aa	aa	aa	bb	bb	bb	bb	bb	bb	aa	bb	aa	aa	bb	aa	bb	aa	bb	aa	aa	aa	aa	bb
Marker16204	aaxbb	aa	aa	aa	aa	bb	bb	aa	aa	bb	bb	aa	bb	aa	bb	aa	bb	bb	aa	aa	aa	bb	aa	aa	bb	bb	aa	aa	aa	bb	bb	bb	bb	bb	bb	aa	bb	aa	aa	bb	aa	bb	aa	bb	aa	aa	aa	aa	bb
Marker16297	aaxbb	aa	aa	aa	aa	bb	bb	aa	aa	bb	bb	aa	bb	aa	bb	aa	bb	bb	aa	aa	aa	bb	aa	aa	bb	bb	aa	aa	aa	bb	bb	bb	bb	bb	bb	aa	bb	aa	aa	bb	aa	bb	aa	bb	aa	aa	aa	aa	bb
Marker16028	aaxbb	aa	aa	aa	aa	bb	bb	aa	aa	bb	bb	aa	bb	aa	bb	aa	bb	bb	aa	aa	aa	bb	aa	aa	bb	bb	aa	aa	aa	bb	bb	bb	bb	bb	bb	aa	bb	aa	aa	bb	aa	bb	aa	bb	aa	aa	aa	aa	bb
Marker16172	aaxbb	aa	aa	aa	aa	bb	bb	aa	aa	bb	bb	aa	bb	aa	bb	aa	bb	bb	aa	aa	aa	bb	aa	aa	bb	bb	aa	aa	aa	bb	bb	bb	bb	bb	bb	aa	bb	aa	aa	bb	aa	bb	aa	bb	aa	aa	aa	aa	bb
Marker15909	aaxbb	aa	aa	aa	aa	bb	bb	aa	aa	bb	bb	aa	bb	aa	bb	aa	bb	bb	aa	aa	aa	bb	aa	aa	bb	bb	aa	aa	aa	bb	bb	bb	bb	bb	bb	aa	bb	aa	aa	bb	aa	bb	aa	bb	aa	aa	aa	aa	bb
Marker15280	aaxbb	aa	aa	aa	aa	bb	bb	aa	aa	bb	bb	aa	bb	aa	bb	aa	bb	bb	aa	aa	aa	bb	aa	aa	bb	bb	aa	aa	aa	bb	bb	bb	bb	bb	bb	aa	bb	aa	aa	bb	aa	bb	aa	bb	aa	aa	aa	aa	bb
Marker15225	aaxbb	aa	aa	aa	aa	bb	bb	aa	aa	bb	bb	aa	bb	aa	bb	aa	bb	bb	aa	aa	aa	bb	aa	aa	bb	bb	aa	aa	aa	bb	bb	bb	bb	bb	bb	aa	bb	aa	aa	bb	aa	bb	aa	bb	aa	aa	aa	aa	bb
Marker15115	aaxbb	aa	aa	aa	aa	bb	bb	aa	aa	bb	bb	aa	bb	aa	bb	aa	bb	bb	aa	aa	aa	bb	aa	aa	bb	bb	aa	aa	aa	bb	bb	bb	bb	bb	bb	aa	bb	aa	aa	bb	aa	bb	aa	bb	aa	aa	aa	aa	bb
Marker15137	aaxbb	aa	aa	aa	aa	bb	bb	aa	aa	bb	bb	aa	bb	aa	bb	aa	bb	bb	aa	aa	aa	bb	aa	aa	bb	bb	aa	aa	aa	bb	bb	bb	bb	bb	bb	aa	bb	aa	aa	bb	aa	bb	aa	bb	aa	aa	aa	aa	bb
Marker15134	aaxbb	aa	aa	aa	aa	bb	bb	aa	aa	bb	bb	aa	bb	aa	bb	aa	bb	bb	aa	aa	aa	bb	aa	aa	bb	bb	aa	aa	aa	bb	bb	bb	bb	bb	bb	aa	bb	aa	aa	bb	aa	bb	aa	bb	aa	aa	aa	aa	bb
Marker16144	aaxbb	aa	aa	aa	aa	bb	bb	aa	aa	bb	bb	aa	bb	aa	bb	aa	bb	bb	aa	aa	aa	bb	aa	aa	bb	bb	aa	aa	aa	bb	bb	bb	bb	bb	bb	aa	bb	aa	aa	bb	aa	bb	aa	bb	aa	aa	aa	aa	bb
Marker15232	aaxbb	aa	aa	aa	aa	bb	bb	aa	aa	bb	bb	aa	bb	aa	bb	aa	bb	bb	aa	aa	aa	bb	aa	aa	bb	bb	aa	aa	aa	bb	bb	bb	bb	bb	bb	aa	bb	aa	aa	bb	aa	bb	aa	bb	aa	aa	aa	aa	bb
Marker15279	aaxbb	aa	aa	aa	aa	bb	bb	aa	aa	bb	bb	aa	bb	aa	bb	aa	bb	bb	aa	aa	aa	bb	aa	aa	bb	bb	aa	aa	aa	bb	bb	bb	bb	bb	bb	aa	bb	aa	aa	bb	aa	bb	aa	bb	aa	aa	aa	aa	bb
Marker14214	aaxbb	aa	aa	aa	aa	bb	bb	aa	aa	bb	bb	aa	bb	aa	bb	aa	bb	bb	aa	aa	aa	bb	aa	aa	bb	bb	aa	aa	aa	bb	bb	bb	bb	bb	bb	aa	bb	aa	aa	bb	aa	bb	aa	bb	aa	aa	aa	aa	bb
Marker15136	aaxbb	aa	aa	aa	aa	bb	bb	aa	aa	bb	bb	aa	bb	aa	bb	aa	bb	bb	aa	aa	aa	bb	aa	aa	bb	bb	aa	aa	aa	bb	bb	bb	bb	bb	bb	aa	bb	aa	aa	bb	aa	bb	aa	bb	aa	aa	aa	aa	bb
Marker15271	aaxbb	aa	aa	aa	aa	bb	bb	aa	aa	bb	bb	aa	bb	aa	bb	aa	bb	bb	aa	aa	aa	bb	aa	aa	bb	bb	aa	aa	aa	bb	bb	bb	bb	bb	bb	aa	bb	aa	aa	bb	aa	bb	aa	bb	aa	aa	aa	aa	bb
Marker15943	aaxbb	aa	aa	aa	aa	bb	bb	aa	aa	bb	bb	aa	bb	aa	bb	aa	bb	bb	aa	aa	aa	bb	aa	aa	bb	bb	aa	aa	aa	bb	bb	bb	bb	bb	bb	aa	bb	aa	aa	bb	aa	bb	aa	bb	aa	aa	aa	aa	bb
Marker15491	aaxbb	aa	aa	aa	aa	bb	bb	aa	aa	bb	bb	aa	bb	aa	bb	aa	bb	bb	aa	aa	aa	bb	aa	aa	bb	bb	aa	aa	aa	bb	bb	bb	bb	bb	bb	aa	bb	aa	aa	bb	aa	bb	aa	bb	aa	aa	aa	aa	bb
Marker15912	aaxbb	aa	aa	aa	aa	bb	bb	aa	aa	bb	bb	aa	bb	aa	bb	aa	bb	bb	aa	aa	aa	bb	aa	aa	bb	bb	aa	aa	aa	bb	bb	bb	bb	bb	bb	aa	bb	aa	aa	bb	aa	bb	aa	bb	aa	aa	aa	aa	bb
Marker16186	aaxbb	aa	aa	aa	aa	bb	bb	aa	aa	bb	bb	aa	bb	aa	bb	aa	bb	bb	aa	aa	aa	bb	aa	aa	bb	bb	aa	aa	aa	bb	bb	bb	bb	bb	bb	aa	bb	aa	aa	bb	aa	bb	aa	bb	aa	aa	aa	aa	bb
Marker15281	aaxbb	aa	aa	aa	aa	bb	bb	aa	aa	bb	bb	aa	bb	aa	bb	aa	bb	bb	aa	aa	aa	bb	aa	aa	bb	bb	aa	aa	aa	bb	bb	bb	bb	bb	bb	aa	bb	aa	aa	bb	aa	bb	aa	bb	aa	aa	aa	aa	bb
Marker14796	aaxbb	aa	aa	aa	aa	bb	bb	aa	aa	bb	bb	aa	bb	aa	bb	aa	bb	bb	aa	aa	aa	bb	aa	aa	bb	bb	aa	aa	aa	bb	bb	bb	bb	bb	bb	aa	bb	aa	aa	bb	aa	bb	aa	bb	aa	aa	aa	aa	bb
[truncated: 6,128 more rows]
[truncated: 219 more columns]
