# Supplementary material for: The genome of cultivated peanut provides insight into legume karyotypes, polyploid evolution and crop domestication
Source: Nat Genet. 2019 May 1;51(5):865–76. doi: 10.1038/s41588-019-0402-2 (PMC7188672; doi:10.1038/s41588-019-0402-2)
Supplement: Supplementary file 14 — Testa color phenotype and candidate genes data. [file 41588_2019_402_MOESM14_ESM.xlsx]

## Sheet: SD17a_Segregation of F2
Supplementary Data Set 17a Test color segregation of F2 population from the cross of Yueyou 92 and Xinhuixiaoli.
ID of F2 plants	Main stem height (cm)	First pair of branches length (cm)	Number of branches	Num of fruiting branches	Number of pod/plant	Number of mature pods	Testa color
73	60	6	3	3	4	3	red
598	55	10	6	2	4	14	red		Genotype	Name	Testa color counts
583	50	37	5	2	4	2	red				Num. of Pink	Num. of Red
861	55	40	3	3	6	1	pind		P1	Yueyou 92	all pink
102	55	40	3	3	17	4	red		P2	Xinhuixiaoli		all red
1158	50	40	5	4	4	4	red		F1	Hybrids		all red
426	44	42	5	4	18	8	red		F2	Segregating Population	198	552
503	45	43	8	4	10	9	red
543	51	45	5	3	10	7	pind
516	50	45	4	3	11	2	pind
389	50	45	5	3	5	0	red
410	55	45	5	3	12	10	red
419	47	45	8	2	8	4	red
716	55	45	3	1	1	1	red
194	48	45	5	5	14	10	red
1052	50	45	4	2	7	5	red
198	40	45	4	4	11	6	red
308	51	45	10	3	15	12	red
520	50	45	4	5	18	9	red
561	50	46	7	5	13	8	pind
857	45	46	5	2	8	4	pind
494	75	50	5	2	7	6	pind
726	55	50	3	3	5	3	pind
190	65	50	4	4	16	5	pind
210	55	50	4	4	10	7	pind
213	65	50	2	2	3		pind
223	60	50	4	4	15		pind
462	60	50	4	4	6	3	pind
500	50	50	2	2	5	4	pind
1054	55	50	4	4	12	5	pind
186	50	50	4	4	10	8	pind
828	52	50	4	4	17	6	pind
72	51	50	5	4	12	7	pind
820	52	50	9	6	11	9	pind
859	50	50	5	3	9	7	pind
1069	55	50	4	4	26	6	pind
785	65	50	4	4	8	4	pind
368	65	50	4	4	19	0	pind
183	50	50	4	4	16	10	red
356	50	50	4	3	3	3	red
549	55	50	5	4	10	9	red
101	55	50	4	5	28	21	red
108	50	50	2	1	2	2	red
164	60	50	4	3	6	2	red
521	50	50	5	4	9	7	red
30	60	50	5	3	5	3	red
125	55	50	4	3	11	10	red
200	55	50	4	2	7		red
522	60	50	4	4	14	11	red
112	50	50	5	5	12	7	red
1053	50	50	4	4	10	9	red
719	60	50	4	4	10	4	red
552	55	50	4	4	10	1	red
1065	50	50	5	5	10	4	red
1034	65	51	3	1	4	3	red
817	58	51	4	2	4	0	red
819	52	53	6	5	23	4	red
981	50	53	6	3	5	4	red
445	46	54	5	3	3	2	red
118	60	55	4	4	21	5	pind
735	50	55	4	3	5	3	pind
972	50	55	4	3	5	1	pind
442	60	55	6	5	14	2	pind
677	65	55	4	3	6	4	pind
105	60	55	4	3	9	5	pind
344	65	55	5	3	3	3	pind
1063	55	55	4	4	9	5	pind
55	60	55	6	1	2	1	pind
1312	85	55	4	3	8	1	pind
405	55	55	5	5	17	17	red
236	65	55	5	4	12	4	red
542	65	55	5	3	4	3	red
1230	60	55	4	4	12	3	red
43	50	55	5	1	3	3	red
104	55	55	4	4	15	7	red
128	55	55	4	4	18	12	red
185	60	55	4	4	12	8	red
191	55	55	4	4	14	6	red
195	60	55	3	3	16	1	red
867	65	55	4	1	1	1	red
1213	70	55	4	2	15	2	red
1250	80	55	4	3	9	2	red
124	65	55	4	3	1	2	red
199	60	55	4	5	17	7	red
401	65	55	5	5	12	12	red
497	70	55	4	4	7	5	red
703	55	55	5	3	4	4	red
823	60	55	5	4	17	7	red
1172	35	55	3				red
481	80	56	9	4	8	6	red
1331	50	56	5	2	6		red
865	58	57	4	4	15	5	pind
65	54	57	6	1	6	5	pind
182	54	57	4	4	21	5	red
982	53	57	6	4	16	12	red
388	70	57	1	1	6	2	red
179	54	57	4	4	24	8	red
666	55	57	5	3	8	3	red
446	55	58	5	3	5	2	pind
821	59	58	4	4	11	5	red
53	55	58	8	4	11	9	red
366	65	58	4	1	1		red
184	57	59	4	4	15	5	pind
408	63	59	5	4	7	4	red
62	62	59	5	2	9	3	red
553	65	60	3	4	14	2	pind
705	75	60	4	2	8	4	pind
123	55	60	5	6	30	11	pind
223	60	60	4	2	3		pind
682	58	60	7	1	3	0	pind
707	95	60	4	1	3		pind
753	55	60	4	4	10	8	pind
348	90	60	4	4	13	6	pind
613	60	60	5	5	16	6	pind
971	65	60	6	2	4	4	pind
976	50	60	4	4	19	10	pind
1036	65	60	6	3	4	3	pind
1303	55	60	4	3	10	4	pind
745	60	60	5	2	14	2	red
136	65	60	5	3	7	3	red
793	63	60	4	4	5	4	red
110	63	60	4	10	5	5	red
189	60	60	4	4	18	9	red
596	50	60	5	2	13	6	red
752	60	60	4	4	9	6	red
815	50	60	4	4	13	6	red
907	60	60	3	3	21	8	red
1156	65	60	5	5	6	5	red
116	65	60	4	5	25	12	red
119	75	60	5	3	8		red
149	50	60	4	3	11	6	red
193	60	60	8	5	22	6	red
307	61	60	6	3	18	13	red
330	60	60	5	4	6	3	red
339	70	60	5	5	8	1	red
770	65	60	6	5	13	5	red
1057	55	60	4	4	14	9	red
1132	80	60	5	3	12	6	red
85	75	60	3	1	1	1	red
121	65	60	6	5	12	8	red
373	55	60	6	6	21	6	red
414	50	60	6	5	17	13	red
464	65	60	4	3	11		red
518	50	60	4	5	13	7	red
544	67	60	5	2	2	1	red
567	78	60	6	3	9	6	red
631	58	60	7	4	12	7	red
689	55	60	7	2	5	0	red
693	34	60	9	1	2	2	red
797	70	60	4	4	10	4	red
969	70	60	5	1	2	2	red
1004	70	60	6	4	8	4	red
1009	65	60	5	3	5	4	red
1011	70	60	5	5	5	3	red
1070	65	60	7	3	5	3	red
1078	75	60	5	3	6	1	red
1234	65	60	5	3	6	3	red
1238	65	60	6	3	5	1	red
1240	65	60	3	2	2	2	red
1242	55	60	4	4	6	2	red
511	60	60	5	3	3	3	red
584	55	61	5	4	12	4	red
673	71	61	5	4	10	3	red
63	70	62	5	5	14	10	red
876	80	62	5	3	7	3	red
81	64	62	5	2	2	2	red
683	67	62	6	3	7	7	red
809	60	62	4	4	7	7	red
977	56	63	4	4	16	3	pind
998	60	63	5	3	3	3	pind
180	65	63	5	3	15	7	red
79	80	63	4	3	9	4	red
882	60	64	9	5	10	6	pind
750	60	64	4	2	10	5	pind
74	65	64	3	2	4	2	red
765	63	64	5	12	9	3	red
591	80	64	7	3	6	1	red
806	59	64	7	5	11	3	red
1310	76	64	4	2	5		red
662	70	65	5	5	10	6	pind
106	60	65	5	5	14	7	pind
152	55	65	8	6	13	12	pind
852	60	65	6	4	17	3	pind
893	70	65	5	5	18	8	pind
163	60	65	4	4	13	9	pind
192	75	65	4	4	11	3	pind
418	70	65	5	1	8	1	pind
429	58	65	7	6	15	5	pind
435	50	65	6	4	9	5	pind
562	55	65	5	4	6	2	pind
736	65	65	4	4	14	3	pind
1096	65	65	5	5	23	11	pind
382	65	65	5	5	12	10	pind
488	68	65	4	1	1	0	pind
1038	70	65	3	1	1	1	pind
1131	65	65	8	4	17	1	pind
1141	70	65	4	3	5	2	pind
1182	80	65	5	4	7	4	pind
791	75	65	5	3	7	4	pind
271	50	65	3	3	10	6	red
359	70	65	4	4	24	8	red
449	60	65	5	3	8	6	red
505	58	65	5	2	13	3	red
659	60	65	5	4	16	8	red
1185	60	65	5	5	9	4	red
114	70	65	5	2	2	1	red
161	60	65	4	4	10	4	red
218	60	65	4	15	6	9	red
317	65	65	6	6	14	14	red
383	65	65	4	4	8	4	red
670	67	65	5	2	8	3	red
802	61	65	5	2	4	2	red
37	60	65	5	2	10	5	red
84	90	65	3	1	3		red
103	65	65	4	4	19	14	red
197	55	65	4	4	16	6	red
250	65	65	4	2	9	5	red
256	60	65	8	4	18	5	red
409	65	65	4	2	4		red
512	60	65	4	4	17	3	red
579	70	65	8	3	5	4	red
744	55	65	7	2	10	6	red
1064	50	65	5	5	14	9	red
1211	70	65	4	4	12	5	red
1323	70	65	9	6	18	8	red
979	60	65	8	8	28	16	red
71	65	65	8	4	15	10	red
120	80	65	4	5	29	9	red
129	70	65	4	1	1	0	red
374	60	65	8	6	12	9	red
407	55	65	4	3	3	7	red
440	83	65	4	2	4	4	red
508	70	65	4	5	24	9	red
669	55	65	7	3	18	11	red
685	80	65	5				red
696	70	65	6	4	4	4	red
887	70	65	5	5	13	7	red
900	65	65	5	1	1	1	red
983	60	65	6	2	12	7	red
1107	80	65	4	5	13	1	red
1121	80	65	4	5	16	3	red
1127	70	65	4	4	3	2	red
1135	50	65	2	2	2	1	red
1221	70	65	3	1	1	2	red
1319	65	65	6	3	4	3	red
1321	75	65	8	5	8	1	red
572	61	66	5	4	9	5	pind
947	65	66	5	3	6		red
422	65	66	5	3	9	2	red
564	71	66	5	3	9	5	red
698	61	67	7	4	7	4	red
32	75	67	5	5	19	6	red
370	64	67	7	5	13	9	red
423	59	67	5	4	7	2	red
181	53	68	4	4	21	5	pind
237	80	68	8	3	8	5	red
385	62	68	5	3	27	14	red
412	70	68	5	2			red
1017	77	68	5	2	5	4	red
50	60	68	5	5	26	24	red
1058	65	68	5	3	7	3	red
1139	60	68	4	1	1	1	red
864	61	69	4	4	13	2	pind
361	73	69	5	2	16	4	red
404	70	69	5	4	23	5	red
717	60	69	4	1	6	4	red
957	70	69	6	3	10	3	red
862	70	69	7	2	7	5	red
60	79	70	4	4	13	4	pind
276	65	70	5	5	13	2	pind
294	80	70	4	4	10	5	pind
655	50	70	6	3	9	1	pind
684	55	70	4	4	12	3	pind
229	80	70	5	4	9	6	pind
369	75	70	5	3	11	7	pind
653	60	70	5	4	14	8	pind
287	70	70	5	3	11	2	pind
390	75	70	6	5	14		pind
949	85	70	8	4	4	2	pind
1306	75	70	5	5	15	7	pind
274	60	70	6	4	8	5	pind
A1	70	70	5	1	6	4	pind
54	62	70	5	4	2	2	pind
98	60	70	0	2	2		pind
332	95	70	5	4	10	8	pind
515	68	70	5	3	11	5	pind
1169	70	70	9	5	5	4	pind
1227	65	70	5	4	4	4	pind
328	65	70	6	1	5	0	pind
372	62	70	8	3	40	16	red
110	75	70	7	4	16	8	red
207	70	70	5	1	1	1	red
259	75	70	4	1	2		red
629	70	70	5	4	18	5	red
651	75	70	5	3	4	3	red
718	60	70	5	3	14	11	red
1066	75	70	4	5	20	1	red
590	55	70	5	4	12	12	red
68	55	70	5	3	9	5	red
109	55	70	4	4	22	4	red
113	60	70	4	4	6	3	red
228	75	70	4	1	2		red
333	71	70	4	3	11	11	red
458	80	70	7	5	12	8	red
588	60	70	5	3	9	1	red
664	60	70	5	24	8	13	red
681	55	70	5	3	7	0	red
59	75	70	7	6	14	8	red
86	82	70	5	3	11	3	red
113	75	70	4	4	14	7	red
153	65	70	4	4	17	5	red
214	65	70	3	3	6	1	red
222	75	70	6	3	6		red
413	75	70	3	3	16	1	red
436	95	70	3	3	12	3	red
617	80	70	4	3	8	5	red
624	65	70	6	5	11	6	red
636	50	70	5	2	7	1	red
733	60	70	4	4	16	5	red
747	90	70	4	4	14	1	red
959	60	70	5	3	8	5	red
1130	75	70	4	4	17	5	red
1206	65	70	4	3	9	4	red
1225	65	70	3	3	9	4	red
57	75	70	6	3	17	4	red
208	55	70	4	3	6	3	red
43	75	70	6	4	6		red
145	60	70	5	5	44	6	red
460	70	70	5	3	4	3	red
639	65	70	7	4	9	6	red
667	65	70	7	5	15	6	red
668	62	70	5	3	10	5	red
671	60	70	4	4	8	4	red
706	65	70	5	4	8	4	red
724	60	70	6	6	12	8	red
731	70	70	4	4	27	2	red
741	50	70	4	4	13	7	red
771	60	70	5	1	1	1	red
795	65	70	4	4	16	7	red
984	65	70	3	4	15	4	red
1021	60	70	6	2	2	1	red
1030	70	70	4	1	3	1	red
1033	65	70	6	2	2	2	red
1068	75	70	5	3	8	3	red
1095	60	70	6	5	13	8	red
672	56	71	6	6	18	9	pind
322	67	71	6	4	16	10	pind
421	70	71	5	3	4	0	red
2	65	72	5	5	15	7	pind
318	80	72	5	4	26	9	pind
36	82	72	4	4	19	4	red
387	65	72	5	5	9	7	red
825	70	72	7	4	13	8	red
1097	77	72	7	6	16	0	red
1060	67	72	5	3	16	8	red
99	10	72	5	3	5	1	red
257	70	72	5	4	3	3	red
420	61	72	5	5	22	1	red
872	60	72	5	2	3	2	red
896	70	72	5	6	4	2	red
1134	65	72	3	3	8	4	red
513	80	73	5	3	11	6	red
954	64	73	8	3	12	7	red
680	85	73	5	3	6	6	red
1153	55	73	5	4	30	18	red
652	65	73	5	3	6	6	red
146	75	74	4	4	8	4	red
324	63	74	6	4	9	8	red
416	64	74	8	5	10	4	red
443	70	74	5	3	6	6	red
699	71	74	4	3	7	5	red
1093	75	75	5	3	6	3	pind
347	60	75	6	5	11	10	pind
61	65	75	5	5	12	9	pind
320	80	75	4	3	8	6	pind
375	85	75	5	2	5	4	pind
376	79	75	4	2	4		pind
661	70	75	10	5	13	5	pind
663	60	75	5	5	14	9	pind
88	80	75	5	4	4	2	pind
134	70	75	4	4	11	10	pind
187	65	75	7	5	23	13	pind
282	100	75	4	2	9	5	pind
357	65	75	5	4	8	3	pind
597	65	75	4	2	13	5	pind
734	55	75	4	4	15	7	pind
960	60	75	4	4	13	10	pind
1222	75	75	3	3	7	4	pind
675	60	75	4	4	6	4	pind
172	65	75	7	5	13	5	pind
261	63	75	4	2	8	4	pind
510	90	75	5	3		3	pind
530	60	75	4	4	7	2	pind
609	75	75	5	2	2	2	pind
678	69	75	7	3	7	3	pind
686	70	75	5	5	10	7	pind
1080	85	75	5	3	8	4	pind
1157	70	75	7	3	7	1	pind
1330	60	75	4	4	13	4	pind
143	90	75	6	4	15	4	pind
571	65	75	6	3	13	10	red
3	80	75	4	4	16	6	red
91	73	75	6	6	18	9	red
289	70	75	4	4	24	10	red
622	80	75	8	8	23	7	red
1059	65	75	5	3	10	5	red
1086	70	75	4	4	21	8	red
1090	65	75	4	4	13	5	red
4	80	75	5	2	2	1	red
246	90	75	4	3	13	2	red
249	80	75	4	4	15	5	red
325	80	75	5	3	6	6	red
377	80	75	5	4	3	2	red
541	65	75	3	3	3	3	red
565	70	75	5	3	8	5	red
606	55	75	4	4	16	9	red
980	70	75	5	4	10	5	red
995	80	75	5	5	10	5	red
66	60	75	5	4	14	6	red
273	65	75	5	5	13	9	red
519	65	75	4	4	12	2	red
550	80	75	2	2	3		red
688	85	75	7	5	13	7	red
725	65	75	4	4	18	5	red
1098	65	75	4	4	7	3	red
1307	70	75	4	4	9	3	red
137	65	75	4	3	10	4	red
205	55	75	6	4	9	3	red
227	65	75	5	5	10	10	red
312	73	75	5	2	5	2	red
360	72	75	5	4	17	2	red
367	65	75	7	3	8	2	red
469	80	75	3	2	2	1	red
525	70	75	5	5	13	8	red
559	54	75	5	4	9	3	red
586	70	75	6	1	3	2	red
700	65	75	5	4	11	4	red
739	70	75	4	4	8	2	red
759	60	75	3	1	1	0	red
975	70	75	7	6	9	5	red
1062	85	75	4	5	16	3	red
1106	80	75	5	5	17	6	red
1122	75	75	4	5	10	5	red
1164	65	75	5	2	2	2	red
1171	58	75	5	3	9	4	red
1177	65	75	5	5	8	4	red
1235	60	75	5	5	14	3	red
1249	70	75	5	4	5	2	red
1309	65	75	9	9	32	8	red
1311	65	76	6	1	2	2	pind
640	67	76	7	4	15	9	red
52	60	76	6	1	2		red
452	75	76					red
708	65	76	5	2	9	4	red
1187	67	76	6	3	8	1	red
1195	70	77	6	3	8	4	red
766	98	78	3	3	9	2	pind
1332	65	78	5	4	9		pind
158	60	78	5	4	22	4	pind
605	75	78	7	7	16	18	red
987	50	78	4	2	7	6	red
1160	87	78	7	6	20	3	red
1174	75	78	5	2	3	2	red
411	72	78	6	4	5	0	red
873	80	78	5	2	6	2	red
866	87	79	7	4	5	1	red
985	70	79	4	4	7	3	red
450	68	79	7	6	12	4	red
1002	75	79	5	2	3	1	red
47	75	80	4	4	16	3	pind
241	75	80	4	3	9	7	pind
336	70	80	4	4	20	6	pind
711	75	80	4	4	28	9	pind
151	70	80	6	3	7	5	pind
159	85	80	5	4	1	7	pind
216	70	80	1	1	4		pind
417	70	80	3	2	3	2	pind
504	55	80	5	3	3		pind
581	90	80	5	5	13	6	pind
611	70	80	4	3	12	3	pind
623	70	80	4	4	14	8	pind
730	65	80	6	5	16	12	pind
1318	75	80	5	4	7	6	pind
171	75	80	4	4	15	6	pind
432	71	80	5	4	10	6	pind
486	75	80	7	7	15	10	pind
557	80	80	8	5	9	3	pind
694	75	80	8	4	6	4	pind
922	95	80	4	2	3	1	pind
1043	65	80	3	2	10	5	pind
1209	75	80	8	8	17	1	pind
42	95	80	6	1	10	2	red
130	75	80	5	5	12	2	red
438	65	80	3	2	14	3	red
618	75	80	6	6	26	5	red
1168	80	80	4	4	25	1	red
1212	70	80	7	7	12	5	red
49	65	80	6	4	11	2	red
95	75	80	5	5	18	14	red
233	65	80	4	4	13	4	red
304	70	80	7	5	11	10	red
393	80	80	5	5	13	13	red
539	80	80	5	3	3	3	red
1162	85	80	5	4	11	6	red
1232	70	80	4	4	7	6	red
94	66	80	6	5	15	4	red
239	81	80	6	4	6	6	red
301	70	80	5	1	2	2	red
499	85	80	3	3	4	2	red
615	75	80	4	4	10	6	red
676	75	80	4	3	10	1	red
779	90	80	4	3	4	3	red
1089	75	80	6	5	7	6	red
1170	75	80	5	4	5	1	red
1207	70	80	5	1	5		red
303	65	80	5	2	9	4	red
353	90	80	5	5	9	6	red
1246	75	80	4	4	18	9	red
127	75	80	4	5	19	7	red
224	85	80	4	4	6	1	red
225	85	80	4	3	9		red
254	78	80	5	5	15	6	red
255	70	80	4	5	21	5	red
431	80	80	5	2	4	1	red
592	70	80	5	2	5	2	red
773	70	80	4	4	12	1	red
891	75	80	7	4	5	2	red
963	76	80	4	3	4	2	red
970	75	80	5	2	2	2	red
1119	75	80	4	2	6		red
1120	75	80	4	4	15	7	red
1176	70	80	5	4	16	4	red
1219	85	80	4	2	3	0	red
1301	75	80	7	7	23	13	red
1305	95	80	4	4	13	3	red
258	100	80	6	3	12	10	red
575	56	82	5	5	9	7	pind
1152	80	82	5	4	9	5	red
635	70	82	6	1	5	1	red
351	76	82	6	2	9	3	red
778	75	82	6	6	17	8	red
965	74	82	7	5	9	7	red
93	90	83	5	3	12	6	pind
933	80	83	5	3	8	3	pind
674	80	83	9	9	30	8	red
355	87	83	7	3	7	3	red
777	80	83	5	5	10	7	red
910	63	83	4	4	4	2	red
885	85	84	5	1	1		red
67	85	84	4	4	7	6	red
41	83	84	9	6	7	6	red
175	75	85	5	5	21	11	pind
156	70	85	5	3	10	9	pind
248	91	85	4	3	4	1	pind
270	80	85	4	5	16	4	pind
343	75	85	6	3	5	2	pind
157	85	85	7	6	16	7	pind
285	85	85	4	4	11	1	pind
302	85	85	5	5	12	5	pind
331	90	85	5	4	5	1	pind
402	55	85	8	8	25	9	pind
463	95	85	3	3	5	2	pind
775	85	85	5	4	10	6	pind
1045	80	85	3	2	10	1	pind
782	95	85	9	7	15	9	pind
1129	65	85	8	6	12	1	pind
226	70	85	5	5	9	3	pind
315	80	85	3	3	9	4	red
408	90	85	5	3	8	6	red
935	77	85	7	5	24	14	red
974	85	85	4	4	16	1	red
1040	75	85	9	5	15	10	red
44	95	85	5	5	17	6	red
206	65	85	8	5	11	4	red
220	85	85	6	3	4	1	red
381	70	85	5	3	10	2	red
580	80	85	4	4	17	7	red
633	80	85	5	2	14	3	red
665	70	85	5	6	34	11	red
201	80	85	2	2	9	6	red
252	70	85	6	2	11	4	red
278	85	85	6	6	15	5	red
299	70	85	4	4	17	6	red
329	65	85	4	4	5	2	red
345	80	85	4	4	21	11	red
378	70	85	6	4	29	10	red
386	95	85	5	5	22	9	red
535	80	85	5	2	8	7	red
555	80	85	5	5	13	8	red
824	90	85	4	4	16	5	red
1091	80	85	5	5	10	9	red
1094	70	85	4	4	9	1	red
1133	100	85	7	4	21	1	red
1210	80	85	4	2	5	3	red
1302	75	85	4	4	19	7	red
1329	80	85	4	4	15	9	red
78	80	85	6	6	1	1	red
80	75	85	5	5	14	10	red
97	80	85	4	4	7	5	red
169	80	85	6	1	1	1	red
174	65	85	4	4	12	9	red
212	85	85	4	1	1	1	red
257	90	85	4	1	2		red
262	80	85	5	5	6		red
298	80	85	5	4	20	7	red
391	70	85	5	3	5	4	red
398	70	85	6	4	9	5	red
472	75	85	4		1	1	red
491	75	85	5	4	3	1	red
545	75	85	5	1	2	1	red
616	80	85	6	6	30	12	red
647	75	85	4	4	7	6	red
648	80	85	9	4	4	4	red
702	100	85	5	5	10	6	red
913	65	85	5	5	11	8	red
962	75	85	5	4	11	7	red
1071	84	85	5	1	4		red
1101	95	85	5	4	11	4	red
1154	80	85	5	5	16	8	red
1161	95	85			8	6	red
1180	75	85	7	1	1	1	red
1193	70	85	7	2	5	2	red
1194	75	85	5	4	13	7	red
1203	80	85	5	5	9	2	red
1217	80	85	6	5	25	1	red
1247	60	85	6	1	8		red
1328	75	85	4	3	12	0	red
818	85	86	4	2	5	4	pind
371	65	86	7	7	28	11	pind
563	72	86	5	3	14	6	red
75	85	86	5	3	11	2	red
396	65	86	4	4	7	7	red
656	79	86	5	7	6	5	red
1226	84	86	5	2	6	3	red
630	78	87	4	3	15	8	red
100	70	87	5	4	10		red
638	57	87	5	3	13	5	red
1313	73	87	7	1	3		red
931	85	88	7	5	9	8	pind
603	75	88	9	5	10	5	red
600	85	88	8	8	15	9	red
517	80	89	5	3	15	6	red
140	85	90	5	4	12	2	pind
231	100	90	3	3			pind
608	65	90	5	4	9	7	pind
641	80	90	5	5	19	7	pind
704	70	90	6	4	21	5	pind
772	100	90	5	4	19	13	pind
132	85	90	3	4	19	4	red
117	70	90	5	5	24	10	red
155	100	90	4	4	29	17	red
1049	85	90	3	2	13	8	red
621	85	90	4	4	11	5	red
154	85	90	4	4	22	8	red
637	85	90	4	4	25	1	red
790	80	90	3	3	11	5	red
69	80	90	6	4	6	3	red
89	70	90	4	3	3	2	red
323	70	90	8	4	14	4	red
395	85	90	5	3	2	2	red
526	60	90	5	3	6	4	red
560	75	90	7	5	16	10	red
679	70	90	3	1	2	2	red
691	60	90	4	3	10	6	red
714	70	90	5	2	7	4	red
1006	75	90	6	6	26	10	red
1077	100	90	9	5	11	10	red
1113	70	90	4	4	4	2	red
1138	90	90	4	1	16	4	red
1148	70	90	5	3	4	1	red
1159	94	90	4	2	2		red
1166	75	90	5	4	9	4	red
1175	84	90	5	3	6	5	red
1179	90	90	8	3	5	3	red
1183	85	90	5		7	5	red
1205	80	90	8	7	11	1	red
1214	80	90	5	5	8	5	red
1216	85	90	7	5	10	2	red
268	101	91	4	3	6	3	red
658	85	92	5	3	19	8	pind
514	80	94	8	4	7	1	red
40	80	95	4	3	9	3	pind
657	75	95	4	4	36	11	pind
729	80	95	3	3	9		pind
166	90	95	4	2	2	1	pind
728	65	95	8	6	12	6	pind
1144	82	95	4	4	17	6	pind
1165	75	95	8	6	13	9	pind
644	73	95	5	1	6	0	red
138	95	95	4	4	10	7	red
394	100	95	4	4	13	4	red
628	75	95	4	3	3	1	red
135	90	95	4	4	16	3	red
264	55	95	4	2	6	3	red
607	80	95	5	2	3	3	red
51	65	95	6	6	25	12	red
242	80	95	4	4	24	9	red
247	80	95	4	4	17	15	red
612	75	95	4	4	14	4	red
1228	100	95	4	4	13	4	red
425	90	95	5	3	14	7	red
64	73	95	4	3	5	2	red
362	77	95	7	4	12	8	red
531	75	95	4	4	15	1	red
709	55	95	5	2	2	2	red
905	100	95	4	4	13	6	red
915	85	95	4	2	6	2	red
932	110	95	4	2	2	2	red
1208	90	95	5	5	21	7	red
1241	100	95	4	4	31	5	red
1248	68	95	5	5	1	1	red
1167	87	98	5	4	7	3	pind
48	105	98	5	4	8	3	red
266	70	99	7	4	5	4	pind
578	95	100	4	4	10	1	pind
160	90	100	4	4	24	4	pind
269	85	100	5	3	4		pind
39	100	100	5	3	9	4	pind
115	75	100	4	3	10	2	red
920	80	100	4	4	10	5	red
593	90	100	4	4	15	3	red
83	80	100	7	3	9	3	red
96	75	100	4	2	8	1	red
235	95	100	5	4	24	15	red
243	70	100	5	2	6	1	red
244	95	100	4	4	14	4	red
620	90	100	6	6	12	5	red
1326	95	100	5	2	7	2	red
46	105	100	5	5	20	7	red
230	80	100	5	5	21	7	red
392	95	100	5	5	15	7	red
1325	95	100	5	4	14	3	red
284	105	100	4	4	12	2	red
1151	75	100	4	1	1	1	red
1155	65	100	5	3	10	4	red
1215	85	100	5	2	7	1	red
358	80	102	9	7	26	2	red
930	100	102	5	5	10	2	red
341	80	102	6	2	2	1	red
918	105	102	5	3	3	2	red
660	100	105	6	2	7	6	red
727	100	105	5	2	13	3	red
627	100	105	6	6	25	2	red
924	90	110	7	3	10	3	red
1173	100	110	7				red
1191	80	110	6	5	14	9	red
319	95	115	5	2	11	3	red
493	80	700	4	4	14	6	red
316	75				1		red
455	50				3	3	red
							750

## Sheet: SD17b_Seed color of RILs 
Supplementary Data Set 17b Seed testa color of RIL_YX population in 2017.												Supplementary Data 17b Testa color Mapping in YX RIL population.
Seed testa color of RIL_YX population in 2017						Seed testa color of RIL_R population in 2017						Locus	Maker Position (cM)	Marker Sequence	Group	Genetic Position	LOD	Additive	Explanation of phenotyp (%)	Physical position (bp)
DNA ID	RIL ID	ZPS				DNA ID	RIL ID	ZPS				YX population, 2016
R1	R1	red				YX101	YX101	pink				Marker9530	106.2	AAACTCCCACCAAAGAATAAAATTTAGAAAAAGGGTAATGGAAGTGGATCCACTACTGCAGTAGGGTCACAGAAGAAAGTACAAGTAACCATATCAGTCCXXXXXXXXXXATTTGTATGTCATTTATGTACTTACTTGTCTTGTTACTTCGTGTTGTGTTAGGAGCACATTACTAACTCATCCAACCAAGTTGCATCAGCAGCAAGTTTT	chr_03	106.2	0.0964246	0.370077	56.2767	chr03: 126703315
R10	R10	red				YX102	YX102	red				Marker9527	106.843	TCGCAAGAGCTTCAACTAATGATTCATTATCTGTAAATACAACAGGTTGTTGATCTGGTAAATGAAAACTCAGCCTCTCAACAGATGGATTGCTATAGTGXXXXXXXXXXATATTTGATAGATCTTGATTGGTTACACCATTTCATATTAATGTGAGCACGATATTTTAGTAACAACAATCTATTATGTGGCACAATAGGGGTGGCAAAC	chr_03	106.843	27.2952	0.383283	60.3649	chr03: 126350027
R102	R102	pink				YX11	YX11	red				Marker9519	107.106	ACCTACAGGAGGGTCTGGATGGTGAAGCAGAAGGCTGTTGCGCTCATTTATGGTGACTGGGATGAGTCTTACAACGAGCTCCCACGGTGGGTGTTAGGAGXXXXXXXXXXGAGAATGTTGAGTCTTGGTCATTCTTTCTCTCCCACCTCCGTCAGCACGTTACACCATAGCCAGGTCTGCTCGTTATTTCTGACAGGCATAACGGCATCA	chr_03	107.106	27.2952	0.383283	60.3649	chr03: 125979445
R103	R103	red				YX115	YX115	pink				Marker9528	107.106	GTGATTTTTGTAAGTGGAGTTGCCCCTGGTTTATGCTAGTTATTTTTTGTATGCGCTTTTAGGCTGCTGTGTTTCTAGTGGTTATTTGGATGCGGTTTGAXXXXXXXXXXTCATGTGGTCCATGTATTACGCAGCCCCGGTGTTGCATATCGAGTATGCGGCGCCAGCAGGAAATGCGACTCGATGAGCGGTACGTTCCGTACTTGCAGA	chr_03	107.106	27.2952	0.383283	60.3649	chr03: 126553036
R105	R105	pink				YX116	YX116	pink				Marker9524	107.294	TGACCCATGATGGATCTTCAAGAGCTTGTTTGACATTGTTGGGCTCCATTTGTGACAAGAGAGCAAAGTTGCTAGGTTCGGTTTGCCTTTTGGTGGAGGAXXXXXXXXXXGAATCATTATCTATCACAGTACTGGGAATTAAGTTAGAATCATAAAAAGCAACATGTATGGATTCCTCTATGGTTCTATGCTCTTTGAGATAAACTCTAT	chr_03	107.294	27.2952	0.383283	60.3649
R106	R106	red				YX124	YX124	pink				Marker9511	107.746	ACATTAAAAAGCTAGCCCTGTATAAATCAGTAGACTAGAAAAGGAGAAAAGACAAGCTAACTATTAGGAAGCACAATGGATTGGTAATGATTAGCACAACXXXXXXXXXXGTTATACGATAGGATTTATCAGTTTCACTTTAATAGTATACTAAGTCAAGAGTATTGGGAGCAACATAAAGAATTTTCATGTCTCCCTCTTCCATACAAG	chr_03	107.746	0	0.383283	60.3649	chr03: 125790902
R109	R109	pink				YX125	YX125	pink				YX population, 2017
R11	R11	red				YX127	YX127	red/pink				Marker9519	107.106	ACCTACAGGAGGGTCTGGATGGTGAAGCAGAAGGCTGTTGCGCTCATTTATGGTGACTGGGATGAGTCTTACAACGAGCTCCCACGGTGGGTGTTAGGAGXXXXXXXXXXGAGAATGTTGAGTCTTGGTCATTCTTTCTCTCCCACCTCCGTCAGCACGTTACACCATAGCCAGGTCTGCTCGTTATTTCTGACAGGCATAACGGCATCA	chr_03	107.106	0.0809273	-0.398134	63.354	chr03: 125979445
R110	R110	pink				YX131	YX131	red				Marker9524	107.294	TGACCCATGATGGATCTTCAAGAGCTTGTTTGACATTGTTGGGCTCCATTTGTGACAAGAGAGCAAAGTTGCTAGGTTCGGTTTGCCTTTTGGTGGAGGAXXXXXXXXXXGAATCATTATCTATCACAGTACTGGGAATTAAGTTAGAATCATAAAAAGCAACATGTATGGATTCCTCTATGGTTCTATGCTCTTTGAGATAAACTCTAT	chr_03	107.294	53.5125	-0.402715	64.8205
R115	R115	pink				YX134	YX134	pink				Marker9511	107.746	ACATTAAAAAGCTAGCCCTGTATAAATCAGTAGACTAGAAAAGGAGAAAAGACAAGCTAACTATTAGGAAGCACAATGGATTGGTAATGATTAGCACAACXXXXXXXXXXGTTATACGATAGGATTTATCAGTTTCACTTTAATAGTATACTAAGTCAAGAGTATTGGGAGCAACATAAAGAATTTTCATGTCTCCCTCTTCCATACAAG	chr_03	107.746	58.0904	-0.411463	67.6673	chr03: 125790902
R116	R116	pink				YX140	YX140	red				Marker9561	108.199	ATGTCGACAATGGGGATGCGGTTGAATTGGAAAACAGTTTGGACGGCACCGGAGGAATGTCTGAGAATTATGCGGAAGACGAGTTTTACGCCGTTGATTCXXXXXXXXXXGAAGCGAAAAAGCGGCGAAGTAAGGATACGGCAGGAGTTCGTGTGCCACCGACAAGGGTTCCGATCCCCGAAGTTCTACTCGATGCCTAACCGACAAAAG	chr_03	108.199	58.0904	-0.411463	67.6673	chr03: 128262060
R117	R117	pink				YX142	YX142	red				Marker9577	108.461	TGCGTTGGTGGTGTTTGTTCCCTTCTTGGTCAGGTTTGAGGGGGGTCATCGCGGAATATGCTTATAAGTGTTGGCTGTCCGTCTGTGGCTGCTTTCAGGCXXXXXXXXXXTATACCTTTTCCTTGAATCGATTAAAGAAGTTTGTAGCCATGCCACCCTTCGGGTTATTTTCAACGCCGTGCGTATTTGACCTGCACATCTTTGAGTACA	chr_03	108.461	0.443095	-0.407367	66.3268	chr03: 128266395
R119	R119	pink				YX145	YX145	red/pink
R12	R12	pink				YX151	YX151	red
R123	R123	red				YX152	YX152	pink
R124	R124	pink				YX153	YX153	pink
R125	R125	pink				YX154	YX154	pink
R126	R126	red				YX166	YX166	red
R128	R128	red				YX170	YX170	pink
R129	R129	pink				YX174	YX174	pink
R13	R13	red/pink				YX176	YX176	red/pink
R131	R131	pink				YX177	YX177	red
R132	R132	pink				YX178	YX178	red
R134	R134	pink				YX182	YX182	red
R135	R135	pink				YX186	YX186	pink
R136	R136	pink				YX189	YX189	red
R137	R137	pink				YX19	YX19	red
R141	R141	red				YX191	YX191	red/pink
R142	R142	pink				YX192	YX192	pink
R143	R143	pink				YX197	YX197	pink
R145	R145	red/pink				YX198	YX198	red
R147	R147	red				YX20	YX20	red
R149	R149	pink				YX202	YX202	red
R15	R15	pink				YX208	YX208	red/pink
R150	R150	pink				YX209	YX209	pink
R151	R151	pink				YX211	YX211	red
R156	R156	red/pink				YX215	YX215	pink
R158	R158	red				YX23	YX23	pink
R16	R16	red				YX238	YX238	pink
R160	R160	pink				YX245	YX245	red
R161	R161	pink				YX251	YX251	pink
R167	R167	red				YX268	YX268	red
R169	R169	pink				YX273	YX273	pink
R171	R171	pink				YX282	YX282	red
R172	R172	red/pink				YX283	YX283	red
R173	R173	pink				YX285	YX285	red
R178	R178	red				YX295	YX295	red
R18	R18	red				YX297	YX297	red
R180	R180	pink				YX298	YX298	pink
R182	R182	pink				YX299	YX299	pink
R190	R190	red/pink				YX300	YX300	red
R191	R191	pink				YX304	YX304	pink
R192	R192	pink				YX305	YX305	pink
R193	R193	pink				YX306	YX306	pink
R194	R194	pink				YX315	YX315	red
R197	R197	pink				YX317	YX317	red
R199	R199	pink				YX32	YX32	red
R2	R2	red				YX332	YX332	red
R20	R20	red				YX335	YX335	red
R201	R201	pink				YX338	YX338	pink
R203	R203	pink				YX339	YX339	red
R204	R204	pink				YX346	YX346	pink
R206	R206	pink				YX351	YX351	red
R207	R207	pink				YX354	YX354	pink
R209	R209	red				YX357	YX357	pink
R21	R21	red				YX359	YX359	pink
R210	R210	pink				YX36	YX36	pink
R211	R211	pink				YX366	YX366	pink
R212	R212	red				YX368	YX368	red
R215	R215	pink				YX37	YX37	red/pink
R216	R216	red				YX371	YX371	pink
R219	R219	red/pink				YX372	YX372	red
R22	R22	red				YX375	YX375	pink
R220	R220	pink				YX376	YX376	pink
R221	R221	red/pink				YX38	YX38	pink
R224	R224	pink				YX386	YX386	pink
R225	R225	red				YX388	YX388	pink
R23	R23	red				YX389	YX389	pink
R230	R230	red				YX392	YX392	pink
R232	R232	pink				YX393	YX393	red
R233	R233	pink				YX400	YX400	red
R235	R235	red				YX402	YX402	red
R24	R24	red				YX403	YX403	pink
R245	R245	red				YX407	YX407	red
R25	R25	red				YX427	YX427	red
R250	R250	pink				YX428	YX428	red
R251	R251	pink				YX431	YX431	pink
R256	R256	red				YX436	YX436	red
R257	R257	pink				YX438	YX438	red
R258	R258	red				YX442	YX442	pink
R261	R261	pink				YX443	YX443	pink
R263	R263	red				YX444	YX444	pink
R27	R27	red				YX445	YX445	red
R270	R270	red				YX453	YX453	pink
R274	R274	pink				YX457	YX457	pink
R284	R284	pink				YX473	YX473	red/pink
R285	R285	pink				YX475	YX475	pink
R291	R291	pink				YX479	YX479	red
R293	R293	pink				YX487	YX487	red
R294	R294	pink				YX488	YX488	pink
R296	R296	pink				YX491	YX491	red
R3	R3	red				YX492	YX492	red
R30	R30	red				YX493	YX493	red
R300	R300	pink				YX494	YX494	pink
R307	R307	pink				YX495	YX495	pink
R31	R31	red				YX499	YX499	red
R319	R319	pink				YX502	YX502	pink
R320	R320	pink				YX505	YX505	pink
R326	R326	pink				YX506	YX506	pink
R328	R328	red/pink				YX508	YX508	pink
R329	R329	pink				YX517	YX517	red
R33	R33	red				YX52	YX52	red
R330	R330	red				YX527	YX527	red
R331	R331	red				YX528	YX528	red
R333	R333	pink				YX53	YX53	pink
R334	R334	pink				YX530	YX530	pink
R335	R335	pink				YX535	YX535	pink
R336	R336	pink				YX537	YX537	pink
R338	R338	pink				YX539	YX539	red
R339	R339	red				YX542	YX542	red
R343	R343	red				YX545	YX545	pink
R345	R345	pink				YX546	YX546	pink
R347	R347	pink				YX547	YX547	pink
R349	R349	pink				YX554	YX554	red
R35	R35	pink				YX555	YX555	pink
R361	R361	pink				YX558	YX558	red
R363	R363	red				YX559	YX559	red
R364	R364	red				YX563	YX563	pink
R371	R371	red				YX565	YX565	red
R372	R372	pink				YX566	YX566	red
R375	R375	red/pink				YX570	YX570	red
R381	R381	red				YX573	YX573	pink
R382	R382	red				YX576	YX576	red/pink
R383	R383	red				YX580	YX580	red
R384	R384	red				YX582	YX582	pink
R400	R400	red				YX591	YX591	red
R407	R407	pink				YX594	YX594	red
R42	R42	pink				YX596	YX596	red
R43	R43	red				YX598	YX598	red
R44	R44	red				YX599	YX599	red
R446	R446	pink				YX6	YX6	red
R449	R449	pink				YX601	YX601	pink
R450	R450	pink				YX604	YX604	pink
R452	R452	red				YX606	YX606	pink
R46	R46	pink				YX607	YX607	red
R461	R461	red/pink				YX609	YX609	red
R462	R462	pink				YX61	YX61	red
R463	R463	pink				YX612	YX612	pink
R464	R464	pink				YX614	YX614	pink
R465	R465	pink				YX615	YX615	red
R475	R475	pink				YX618	YX618	red
R48	R48	pink				YX619	YX619	pink
R483	R483	red				YX62	YX62	pink
R488	R488	pink				YX628	YX628	pink
R5	R5	pink				YX630	YX630	pink
R51	R51	red				YX633	YX633	red
R52	R52	red				YX634	YX634	pink
R527	R527	red				YX636	YX636	pink
R529	R529	pink				YX637	YX637	red
R53	R53	red				YX638	YX638	pink
R530	R530	red				YX639	YX639	pink
R531	R531	pink				YX643	YX643	red/pink
R552	R552	red				YX653	YX653	pink
R554	R554	red				YX654	YX654	pink
R555	R555	red				YX66	YX66	pink
R556	R556	red				YX664	YX664	pink
R558	R558	pink				YX666	YX666	red
R559	R559	red				YX669	YX669	pink
R56	R56	red				YX67	YX67	pink
R560	R560	red				YX678	YX678	pink
R563	R563	pink				YX68	YX68	red
R564	R564	red				YX682	YX682	pink
R565	R565	red				YX685	YX685	pink
R567	R567	pink				YX686	YX686	pink
R568	R568	red				YX698	YX698	pink
R57	R57	red				YX70	YX70	pink
R574	R574	pink				YX700	YX700	pink
R575	R575	red				YX703	YX703	pink
R58	R58	red				YX704	YX704	pink
R587	R587	red				YX705	YX705	pink
R589	R589	pink				YX708	YX708	red/pink
R591	R591	pink				YX711	YX711	pink
R594	R594	pink				YX717	YX717	pink
R595	R595	pink				YX718	YX718	pink
R597	R597	pink				YX722	YX722	pink
R60	R6	pink				YX724	YX724	pink
R601	R601	red				YX730	YX730	red
R621	R621	red				YX732	YX732	red
R622	R622	pink				YX734	YX734	pink
R623	R623	pink				YX741	YX741	pink
R624	R624	red				YX743	YX743	pink
R625	R625	pink				YX744	YX744	pink
R628	R628	pink				YX750	YX750	red
R630	R630	red				YX754	YX754	red/pink
R631	R631	red				YX76	YX76	red
R64	R64	pink				YX764	YX764	red
R640	R640	pink				YX768	YX768	red
R641	R641	red				YX77	YX77	pink
R642	R642	red				YX770	YX770	pink
R644	R644	pink				YX771	YX771	pink
R648	R648	red				YX784	YX784	red
R650	R650	red				YX788	YX788	red
R651	R651	red				YX790	YX790	pink
R652	R652	red				YX794	YX794	red
R656	R656	pink				YX800	YX800	red
R657	R657	pink				YX802	YX802	pink
R67	R67	red				YX823	YX823	red
R68	R68	red				YX824	YX824	pink
R701	R701	red/pink				YX827	YX827	red
R703	R703	pink				YX829	YX829	pink
R704	R704	pink				YX83	YX83	red
R705	R705	red				YX832	YX832	red/pink
R708	R708	red				YX845	YX845	pink
R709	R709	red				YX85	YX85	pink
R710	R710	pink				YX858	YX858	pink
R713	R713	pink				YX864	YX864	pink
R714	R714	red				YX866	YX866	red
R715	R715	red				YX868	YX868	pink
R716	R716	pink				YX872	YX872	pink
R718	R718	pink				YX887	YX887	pink
R725	R725	red				YX89	YX89	red
R726	R726	pink				YX892	YX892	red
R732	R732	pink				YX901	YX901	red
R733	R733	pink				YX905	YX905	pink
R736	R736	pink				YX906	YX906	red/pink
R739	R739	pink				YX907	YX907	pink
R74	R74	pink				YX909	YX909	red
R741	R741	pink				YX91	YX91	red
R742	R742	pink				YX915	YX915	pink
R743	R743	red				YX927	YX927	red
R744	R744	red				YX93	YX93	pink
R759	R759	red				YX934	YX934	pink
R76	R76	red				YX936	YX936	red
R78	R78	red				YX937	YX937	pink
R79	R79	red				YX941	YX941	red
R8	R8	red				YX944	YX944	red
R80	R80	red				YX953	YX953	pink
R83	R83	pink				YX957	YX957	pink
R84	R84	red				YX958	YX958	red/pink
R86	R86	red				YX959	YX959	pink
R99	R99	red				YX96	YX96	pink
RWP10	RWP10	pink				YX962	YX962	pink
RWP11	RWP11	red				YX963	YX963	pink
RWP13	RWP13	red/pink				YX966	YX966	pink
RWP14	RWP14	red				YX99	YX99	red
RWP3	RWP3	red				YXWP1	YXWP1	pink
RWP6	RWP6	red				YY92	YY92	pink
RWP7	RWP7	red				XHXL	XHXL	red
RWP8	RWP8	pink				RIL F10 generation
XHXL	XHXL	red
YY92	YY92	pink
RIL F13 genernation

## Sheet: SD17c_Genes in mapping region 
Supplementary Data Set 17c Genes and the annotations in the seed color trait mapping region.
#Chr	start	end	strand	mRNA	OriginalID	CDS	Protein	Ftag	KEGG	GO	FPKM-10PC	FPKM-10PE	FPKM-20PE	FPKM-20PT	FPKM-30PC	FPKM-30PE	FPKM-40PT	FPKM-50PC	FPKM-50PE	FPKM-ABA	FPKM-BR	FPKM-Cot	FPKM-DryCK	FPKM-Dry	FPKM-ETH	FPKM-F	FPKM-HorCK	FPKM-Leaf	FPKM-LTCK	FPKM-LT	FPKM-PAC	FPKM-Peg	FPKM-Rnod1	FPKM-Root	FPKM-RS	FPKM-Rtip1	FPKM-SA	FPKM-Stem	FPKM-Stip
Chr03	123262020	123264435	-	AH03G39370.1	000068F_2	ATGAAAGAGTGTAACTCCTCTGTCTTTAGTGAGCAAGGCAAACCAAACATTAGAAAGCAAGGAGTTTTAGCAGAAGTACAAAAGAAGAATCTAAACCAGCATCATCTATCCAAGATCCTTCCGAAGATCAAAGCAAGCAGCAATAGTGACTCTTTCTCACCTGATGTTATGATACTGTCCGGGTCTGAACCATCCGAGCTTCAAGACTCGTCAGATGAGGATGAAGATTCAACAATAGAGGGGAATAACCCTAACAATCTAATAATTATGTCTGACGAAACCAATTCAATCATTGAGTTGAGCGAAGACAGATCTGAAAGAGAAGAAATAGCTGACCATAGGTACAATCCACAGGTTTCCTATAGAAAGAGATTGACAAGTACTGACGTGACCGGAAGT…	MKECNSSVFSEQGKPNIRKQGVLAEVQKKNLNQHHLSKILPKIKASSNSDSFSPDVMILSGSEPSELQDSSDEDEDSTIEGNNPNNLIIMSDETNSIIELSEDRSEREEIADHRYNPQVSYRKRLTSTDVTGSRLYLGASFAAHLTPFGHGSIWQIAGPSSSEDNNAFFFHLLKSQERNTE	-	-	-	0	0	0	0	0	0	0	0	0	0	0	0	0	0	0	0	0	0	0	0	0	0	0	0	0	0	0	0	0
Chr03	123286362	123287363	+	AH03G39380.1	000068F_2	ATGATGGCATTTACGTTCTTCTCCTTCCCAGGCTTTCCATTTTATGTCACTCAACATCTCTTTCGTAGACCTGAAAAAGCTACCCGCTATATGAAGGGAGCGCTGGCTGTCCATTTCATGTCGCTCAACAGGTCTTCCCAGGCTCTCCATTCCATGTCGCTCAACGACAATATATTTTCCTGCTGCAGCGTTTCTTGGGTTCCGATGATAGCGGCGTTAAAGAGCTTCTCTTTCCCATATGATGGGAACAGTAGAATTTACTACACAGCAAATGAGATTTGTATGGTGTCAACCGATTCACAACAATGCCTTCGTAACATCACTCCTTGGAAGGAGTATTGA	MMAFTFFSFPGFPFYVTQHLFRRPEKATRYMKGALAVHFMSLNRSSQALHSMSLNDNIFSCCSVSWVPMIAALKSFSFPYDGNSRIYYTANEICMVSTDSQQCLRNITPWKEY	-	-	-	0	0	0	0	0	0	0	0	0	0	0	0	0	0	0	0	0	0	0	0	0	0	0	0	0	0	0	0	0
Chr03	123291338	123293630	+	AH03G39390.1	000068F_2	ATGGATTTTCTGATAAGTGTTCGTGACTATTCTGATGTTGAACTTGACGATGAAAAAAGGAAGGTTGTAGTTCAGAATGTAATAGATTGTAGTAAAATCATGATCAATCCTGATATTCCAGAGGCTGTATGCTTTATTACTAGATTGGATCCTTTGGAGTCATACTTCATTGATCTATCATTCTTGGTAGAAGTTTTAGTAGATGTTGAGGATGCTACTGAAAGTGCTAGATTTGTTTTGCATGATCGTTCCGCAGCGCTCTTATTCAGGAAAAGCTCTTCGGAATTTTGA	MDFLISVRDYSDVELDDEKRKVVVQNVIDCSKIMINPDIPEAVCFITRLDPLESYFIDLSFLVEVLVDVEDATESARFVLHDRSAALLFRKSSSEF	-	-	-	0	0	0	0	0	0	0	0	0	0	0	0	0	0	0	0	0	0	0	0	0	0	1.54792	0	0	0	0	0	0
Chr03	123301200	123303695	-	AH03G39400.1	000068F_2	ATGAGACTTGTGCCGCTGTCCATTGGCGCCGGATGCAGAGTCGTCCTTACACGGAGCCAGAGGAACACCGCAGAGTCCGGAATTGTTGAGGAATCTGCTAGCCGGGAAAGTATAGAATTGTCCCGACGAGGGAACCAGTCCGGAGAGAAAGTTGTTGGACAATCTATCTCCGTCAGAAACGAGAGGCCTGCCAAGCTTTCAGGAATCCGTCCTTCAAGCCTGTTACTAGAGAGATCAAGAATGCCAAGATTCTTCAACATTCCAAGATCTTGTGGGATGAATACTACCAGACAGCATATTGTGCGAAACATCCAAGAAATCATTGAACCGTTGTTGTTAAAAGTTGGTGGCAAGAGCTTACCTAAGCTACCTGATAAACCCTGGTCACATTCCACGACA…	MRLVPLSIGAGCRVVLTRSQRNTAESGIVEESASRESIELSRRGNQSGEKVVGQSISVRNERPAKLSGIRPSSLLLERSRMPRFFNIPRSCGMNTTRQHIVRNIQEIIEPLLLKVGGKSLPKLPDKPWSHSTTNSLPVEHLTAIVFMYTKVFPLMKLTAILPDCLNNSAGTEPLRRNPPDNELLLSLSIASFESRPIEAGISPLPQLLRPEGISPLNSLKSRIKFSRGLTFVNSCGISPVSMFIQRIKSRSSERDPKLEGMLLELICSDSKLANFDSDCGKGPENSLKETESFFRLLIPAKVSTGNSPESLFRDRTSEFNKEQSLSSIGIVPVRLFDEISSSTRLEHSPATFTGISPRNCFQRDRGTASSLREATEPRRKTAPATSPENLFADISRYSK…	-	-	-	0	0	0	0	0	0	0	0	0	0.01966	0.031829	0	0	0.16165	0.042834	0.026844	0.096925	0.154288	0.024773	0.185014	0.256799	0.043294	0	0	0.196451	0.015719	0.329743	0.052249	0.175857
Chr03	123301346	123304907	+	AH03G39410.1	000068F_2	ATGAACGGTGGAACAACTCATCAGGTTCAAAACCTCTCTCCCAAACCCACTCCTCCAAACATGGCTCCCCTCCAACAACCCATGCTCCTTCATCGGAATCACCTGCACCCATTCCCACGTGACTTCCATAGACCTCAGCTCCCTCCCACTCTCCACCAACCTCACACTCGTCTCCGCCACCCTCCTCACCCTCCACAGCCTCATCTCTCTCACCCTCTCCTCCACCAAACTCTCCGCCTCCCTCCTCTCTCCACTTCCAACCTGCACCGCTTCCTTAACCACACTCGACCTCTCCATAACGGCCTCAACGTCCAACTCAACCAACTCTTCAACTTCTTCGCTCCATGTTCCAACTTGCACCACCTCAACCTCTCCAACAACAAATCGTATCCACCGAAA…	MNGGTTHQVQNLSPKPTPPNMAPLQQPMLLHRNHLHPFPRDFHRPQLPPTLHQPHTRLRHPPHPPQPHLSHPLLHQTLRLPPLSTSNLHRFLNHTRPLHNGLNVQLNQLFNFFAPCSNLHHLNLSNNKSYPPKPLPSRCRLSGPDVMPWIVSSGCDPIRYLALKGNRLTGELDFLLAGTCSVWTFQQTTSLLLFLHFGSYLDISANKFSGDVAGALSGCGNLTYLNVSIFRRGSVASRRELAVPLSLWKQFLGEIPVKVAGLCSSLVELDISSNNLTGTIPIELSDCSLLNSLVLSRNKLSGEFPVETFAGMSSLKKLSVSFNEFSGPLPQSLSKLASLESLHMSSNNFSGSIPRGLCDYPGNILKELFLPNNMLSGSIPSTISNCSQLVSLDLSFNYF…	Protein BRASSINOSTEROID INSENSITIVE 1 [Source:Uniprot/SWISSPROT%3BAcc:O22476]	K13415(BRI1; protein brassinosteroid insensitive 1 [EC:2.7.10.1 2.7.11.1])	GO:0005515;GO:0004672;GO:0005524;GO:0006468	0.070649	0.07687	0.018401	0	0.020541	0	0	0.029007	0.095992	0.847667	1.03461	0.044733	0.396799	1.84312	1.18347	0.878294	1.70587	1.90502	0.955883	2.19436	2.86902	0.497257	0	0.06362	1.44835	0.088651	3.48943	0.274377	0.939818
Chr03	123318907	123321660	-	AH03G39420.1	000068F_2	ATGATGTCAACAACAACAACTTCACAAACTATGGTTAATAACCAAAGCTTATTTGGGGAGCAAGATCATCATGATAATGAGAATATGGCTACAGAAATGGGATTTCTTCCTCTTCTACCAACAAACATGATCTTCCCTACTTCTCCTTTGGGATGCAATCAACAACAACCCTGCTACTCGTTATTGAAACCCTTCTCTTCCATATTATCTCCAAATTCACTTGCATCTGATCAAGCTGATTCAACATCAAACCTAACCGCTGAAACCCTACTCGCAACTGATGCGCAACAAAAATCAGGATTGGACCTCACCTCTACAACTTTTCTTGGACCTCAGTTCCTATCTTTGAACAGATCCACTATAAGTAATCCATGGGCAACGGGAGAAGTACCTGATTGC…	MMSTTTTSQTMVNNQSLFGEQDHHDNENMATEMGFLPLLPTNMIFPTSPLGCNQQQPCYSLLKPFSSILSPNSLASDQADSTSNLTAETLLATDAQQKSGLDLTSTTFLGPQFLSLNRSTISNPWATGEVPDCFSSKRNVVDNHHHHVGVPTIKMKKIKGRRKVREPRFCFKTMSDVDVLDDGYKWRKYGQKVVKNTQHPRSYYRCTQDNCRVKKRVERLAEDPRMVITTYEGRHAHTPSNDVEDSQPPSQLTNFFW	Probable WRKY mRNAion factor 13 [Source:Uniprot/SWISSPROT%3BAcc:Q9SVB7]	-	GO:0003700;GO:0006355;GO:0043565	0.222915	0.582133	0.488281	0.161381	0.425783	0.164385	0.513224	1.74292	0.075611	1.01043	0.833163	0.189732	0.621058	2.20612	1.59307	1.57684	1.07145	2.23535	1.33687	0.907132	1.11163	2.29765	0.090916	2.08435	1.741	0.028173	1.30352	1.98626	1.66809
Chr03	123329610	123340391	-	AH03G39430.1	000068F_2	ATGCTATTCAAAGGTTACATCCTCCTGCTAAGTGACATATATATGGGTATCACGTACGGTGAACATATTAGTGAGATCAAGAGAACACATCACAAACGTCGCTTTTCTCCACATCAACTTGATAGCTTGCATTTTAATTCATTTCATGAATGGTTCAAGGATGAAAGAGGTATACCAAGTGACTTGCATTTTTCTGCAGATGCTCGTTTGGAGAGGGAAAACATAAGAAGAGAAAGAGAAGGCATGAAATTGATGGAGAGGCTACAAGGAACTGGGAAGAAGAGGGCTTCACCAGTAGGAAAAAAAAAGAGAAAGAAATTGAAAGAAATGAGTGCTTCAATGGCAAGCAAAAGACACAAACTTATGGAGAATAATGATCTTGAGAGTGCTGTCTCAAGT…	MLFKGYILLLSDIYMGITYGEHISEIKRTHHKRRFSPHQLDSLHFNSFHEWFKDERGIPSDLHFSADARLERENIRREREGMKLMERLQGTGKKRASPVGKKKRKKLKEMSASMASKRHKLMENNDLESAVSSTDLRVPKKNHVRFVEEENYADEVLSFMEQLLNDEDLSQTPSISNSINSEQDEELARTPSIMPLNIDDWRCYDKEEKNKLLKIVRKLLECFVEEVFYPIRCEEFKRTQANRINRAKQKMPHTGESKSIATLMDEQVLMMESNLQEQRFFFKIHKRRKDGRPLNEKSAKAVELNEEKLNNGELSNEESNNGVVWEGDVYSQVLGSDRSGYVRGLGLGSTPSLLWGNKSSYDKFASDAFANEVAQKLQQELKVLKEKHEKEMKLMKENQ…	-	-	-	0	0	0	0	0	0	0	0	0	0	0	0	0	0	0	0	0	0	0	0	0	0	0	0	0	0	0	0	0
Chr03	123338088	123386565	+	AH03G39440.1	000068F_2	ATGAATTTAATGGTATCCCCTGTGACCAAAGGGGTTCTTGCCAGAACCAAAAGGGATGGTGCACTATTACCATCACCTTTTAAAACTGAAACTAAGGCCATAGAATGTACGAAAATTACTAAGTTGGGATGTGATGACACGGATCTTATTGATGAGGATAATCGTGTAGAATTTACTGGAAATCAAGATTTGGATGCTTCCGCTCACCAGATTGCTAAGCAAGGAGTTGTCTATGGTCAAAAAATTATAAAACTGGCAGCCTTAACAACATGCAAGAAAATCAGATGA	MNLMVSPVTKGVLARTKRDGALLPSPFKTETKAIECTKITKLGCDDTDLIDEDNRVEFTGNQDLDASAHQIAKQGVVYGQKIIKLAALTTCKKIR	-	-	-	0	0	0	0	0	0	0	0	0	0	0	0	0	0	0	0	0	0	0	0	0	0	0	0	0	0	0	0	0
Chr03	123386529	123447203	-	AH03G39450.1	000068F_2	ATGTCTCTAAGCTACGCTCAAGTGAAACGTGAGTTTCTTCATGGCGTGGCTCTTCTTCGCTCAGGGGAGACTCCTTACGCCTCTCACTTCACTTCAATCGTAACTACATTGCGTTGTCTTCTATTAGATCTAAGCTTCGAGTATTGCTCCACCATTGCAAATTTGTATTTCATTGCTAACCAGAACCAAGTGACAGATTTAGAACAGAAATTGCAAGTGGCTACTGATAAATTATCAGCCAAAAGAAAGAGCAAGAAAAAATCAGAAGCAACAACTTCTCAAGCATCATCTTCTTCTTCTGAGGCACATATTCAAACAACTATTGTCCATGCTTCTTCTGCCATGAATTTCAAGTCTATTTTGGGAGTATCTGGTTTGTGGACTGAAGTGGTCTTAGAT…	MSLSYAQVKREFLHGVALLRSGETPYASHFTSIVTTLRCLLLDLSFEYCSTIANLYFIANQNQVTDLEQKLQVATDKLSAKRKSKKKSEATTSQASSSSSEAHIQTTIVHASSAMNFKSILGVSGLWTEVVLDNRKLASGGNDNRVCICKLHQLSSSPLYCVTPLIFMHWYTITCLESTLNSAGPETSSNSRTPCRHRVYVAQPPPASSFNGQLPSLKSLCVRVAWSLPPTKPEQPWVLLLIGIVGSWLTEFGFVLSPGISKLAIGVKHIMDVVKDSLEFCYNRIPKFSWQIPFLWFISFANHLIFLHVVKAA	-	-	-	0	0	0	0	0	0	0	0	0	0	0	0	0	0	0	0	0	0	0	0	0	0	0	0	0	0	0	0	0
Chr03	123455336	123456509	+	AH03G39460.1	000068F_2	ATGATTGATAGGGATTCAGATTTTACCATAGACATATATCATGGTCGCAAGTTCAATGTAATGGTTTTAGAGGCGCTATCAGCTTTGGGATCTAACTTGAATGTCATTGTTAATTTCATTGAGAGATGTATATGGAAGTGTCCGAAGAATCCCAAAGAGATGAATGGATCTCACAAAGATGATTTTACGCTGACTTCTTTTGTTTCGAAAGCAGGATACCATGCTTTGATTGAAGTTTTTGGTGAAAAGGAATATCTTATTGGAACACCTGATGAACTCAAGTCAATTCTTTCAGAATCTTTCTCGACTTGA	MIDRDSDFTIDIYHGRKFNVMVLEALSALGSNLNVIVNFIERCIWKCPKNPKEMNGSHKDDFTLTSFVSKAGYHALIEVFGEKEYLIGTPDELKSILSESFST	2-hydroxyacyl-CoA lyase [Source:Uniprot/SWISSPROT%3BAcc:Q9LF46]	K12261(HACL1; 2-hydroxyacyl-CoA lyase 1 [EC:4.1.-.-])	-	0	0	0	0	0	0	0	0	0	0	0	0	0	0	0	0	0	0	0	0	0	0	0	0	0	0	0	0	0
Chr03	123460874	123480141	+	AH03G39470.1	000068F_2	ATGAAAATGCGAAGGAAGAAAAAGAATAGCAGAGACAGAGAGAGAGAGAGAGAGAGCAAGAAGCCAAGAACGCACGCACCTCTTTTCTTGTTCTCAGTTACTCTTCTCTATCATCATCGTCGTCGTCAACCCTCTCTATCGGAGCGTGCACACACGCGCACTCACACGATACCTCTCACTCTGAGCAGAATGGGTATGCCTATGGGCAGTGATGATCCTGCTATACTTAAGTTACATAAGTGGGAACCTTCCGATATTCCACTTGCGCTCTCGGAATTTCGTGAGGCTTTTCTTTCTCCCACAAGAGAGATACTGCTTTTGCATTCTTATGAAAAAGAAGCTCTTTTGCTTCCGCTGATAAAAGGAGAATTACATTCTAGTGCTCCGGAAAGCTGCCAT…	MKMRRKKKNSRDRERERESKKPRTHAPLFLFSVTLLYHHRRRQPSLSERAHTRTHTIPLTLSRMGMPMGSDDPAILKLHKWEPSDIPLALSEFREAFLSPTREILLLHSYEKEALLLPLIKGELHSSAPESCHDNDNHSPGSSTLSSQAFTRPSISDMVNDLPCTSGSEINIDTDPAQLKCPRSKSYPFISDVSSLAWARCGDSYDQHSDASFREFLFVSGRRGVSIHAFPKLNKTRGIAQAAVEGNFSQGRWVEWGPVATLAQNIEVGESSSLSDEGQTINGIVGDSGVELPRGPAAKRYLESFFTKIDTTVLDGSIWSKFPKNTEFPCSAEVVSFNIFDGGDVSNQSSLSLCGDASNSDCFSSVFGIEVNGFYECPRVFSSASYCLVGLFFMLPHDL…	unknown protein%3B Has 46 Blast hits to 40 proteins in 10 species: Archae - 0%3B Bacteria - 0%3B Metazoa - 0%3B Fungi - 0%3B Plants - 44%3B Viruses - 0%3B Other Eukaryotes - 2 (source: NCBI BLink). [Source:TAIR%3BAcc:AT4G39420]	-	-	0.42326	0.858061	0.733269	0.792441	1.4934	1.12783	1.59314	1.72066	3.03397	0.771188	0.710372	0.860697	2.26756	0.72402	0.774445	0.841634	0.98859	1.18867	2.73835	1.47582	2.2088	0.75143	1.24991	1.66597	1.91136	1.55834	2.25624	1.18044	0.491352
Chr03	123503836	123505682	-	AH03G39480.1	000068F_2	ATGGCTCTACCCAAGTTCCTCATGTGGCCATTTTTTTTGATATGGTTGTTTCTGGTTCATTGCCAACTACATCATGTGGAAGGGGAACCAGAACCAGAGGCAGTACCAGGTCTCGGTATCAATTGGGGTTTACTTGCAACTCACCCCATAAATCCTCCCATTGTAGTGAATATGTTGAAGGACAACGGCATAAAAAAGGCCAAGATCTTCGACACGGATCCTTGGGTTGTGAGTGCTTTCACTGGCTCAAACATTGAACTCATGGTTGGAATTCCCAATGACCAACTCAGGAAACTAGCTAGAGATGCCAATTATGCTCAAGACTGGGTTAAAAATAATGTCACAAAATTCGTTTATAACGGAGGGGTCAACATCAGTTACAATGGTTCATTCGTGAAT…	MALPKFLMWPFFLIWLFLVHCQLHHVEGEPEPEAVPGLGINWGLLATHPINPPIVVNMLKDNGIKKAKIFDTDPWVVSAFTGSNIELMVGIPNDQLRKLARDANYAQDWVKNNVTKFVYNGGVNISYNGSFVNITFPAMQNVQNAIDKAGYGDKIKVTTALNADVYESKTDKPSDGEFRPDVYHAIKEIVQFLDEHNSPFLVNIYPFLSLYQNEGFPIDFAFFDGVANPVTDNDKEYHNVFDANFDTLVWSLRKIDHSNVNIVIGEIGWPTDGNKHGTPSNAKRFYQGFLKKMASKTGTPLRPGPMDAYLFSLLDEDDKSIAPGNFERHWGIFRYDGKPKFEVDFSGNGENKMPVEAKGVVYQERKWCVIKPFDKSLNMSSLPGALSYACALGDCTSLG…	O-Glycosyl hydrolases family 17 protein [Source:TAIR%3BAcc:AT5G64790]	-	GO:0004553;GO:0005975	0	0	0	0	0	0	0	0	0	0	0	0	0	0	0	0.607046	0	0	0	0	0	0	0	0	0	0	0	0	0
Chr03	123509291	123522141	+	AH03G39490.1	000068F_2	ATGAGGAAGAAAGTGGACGAACGAATCAGAAATCTCATAGAGAATGGCGTCAAAACAAGGCACAGGTCCATGTTCGTCATCATCGGCGACAAGTCACGTGACCAGATTGTGAATCTTCACTACATGCTTAGTAAGGCCCAAATCAAATCCAGGCCAACTGTTTTATGGTGTTACAAGGACAAACTTGAACTCAGCAGTCATAGGAAGAAACGTGCTAAGCAGGTTAAGAAATTGATGCATAAGGGGCTTTTGGATCCTGAGAAAGTTGATCCTTTTTCGTTGTTTTTAGAGAGTACGGGTTTAACTTATTGTTTATACAAGGATTCCGAAAGAATTCTCGGGAATACTTTCGGAATGTGTATACTCCAGGATTTTGAGGCATTGACACCTAATCTCCTA…	MRKKVDERIRNLIENGVKTRHRSMFVIIGDKSRDQIVNLHYMLSKAQIKSRPTVLWCYKDKLELSSHRKKRAKQVKKLMHKGLLDPEKVDPFSLFLESTGLTYCLYKDSERILGNTFGMCILQDFEALTPNLLARTIETVEGGGLIVLLLRSLSSLTSLYTMVMDVHDRFRTESHSEATGRFNERFLLSFASCKACVVMDDELNVLPISSHIRSISPVTVKEDSEGLSEAEQDLKNLKEQLNEDFPVGPLIKKCCTLDQGKAVITFLDAVLDKTLRSTVALLAARGRGKSAALGLSIAGAVAVGYSNIFVTAPSPENLKTLFEFICKGFEALEYKEHIDFDVVQSANPEFKKATTVRINIYKHHRQTIQYILPHEHQKLSQVELLVIDEAAAIPLPLVK…	UPF0202 protein At1g10490 [Source:Uniprot/SWISSPROT%3BAcc:Q9XIK4]	K14521(NAT10, KRE33; N-acetyltransferase 10 [EC:2.3.1.-])	GO:0008080	3.63768	4.43454	3.71143	3.25458	7.51107	2.03371	6.99509	8.20848	3.67112	3.47008	3.99056	2.32235	9.49822	6.20311	5.17509	6.36698	4.56998	9.48496	6.61149	6.27535	4.39764	4.01092	3.92404	7.28892	6.27673	7.64569	7.45842	8.14117	4.75697
Chr03	123534886	123535390	+	AH03G39500.1	000068F_2	ATGTTGTGCATAGGTCGCACAACTGAGCTTCTTGGAGTAGAAGAAAGGAAAGAAACTGAAAAGGGGCAAATTAAGGAGGCGGATTCTGACCAAGGAAAAATGATTGCTCGGGTTCACGAGCTTGAAAATGAGGTTATGGAGATGTTTGTAGCGGATTTTGACCGTTGCGTGAGTCAAGTGGTTGTCTTTTTCCCTGAATTTGAAGTTACTAATCTTGACGTTACCAAGATTATTATAGGCAGTAAACTTGTTGATGATGAAGCTGGTGAGATTGAAGATGAAAATGTGGCAGTAGCCGATAAGGAAGGCTGGGTTTAG	MLCIGRTTELLGVEERKETEKGQIKEADSDQGKMIARVHELENEVMEMFVADFDRCVSQVVVFFPEFEVTNLDVTKIIIGSKLVDDEAGEIEDENVAVADKEGWV	-	-	-	0	0	0	0	0	0	0	0	0	0	0	0	0	0	0	0	0	0	0	0	0	0	0	0	0	0	0	0	0
Chr03	123560700	123567134	-	AH03G39510.1	000068F_2	ATGCGGACGATAAAGCTCAACAGCACCACCACTGAACTTCGATCGATTCATCAATGGCACTATCTTCTCGCCTCTTCTCCAAATCCAATAAGCTGGTCTATGCCAGTCAAGTATTTCTGCAAAAGGAGCATGCTATTCCTGTTCGTCACTTTGCCAAAGGGTCTGCCCCTCCTTCCCTCAAGGGAGATGATGCTAAAGAGCATTTTTGTGGAGTTGAAGAACAAGTTTGAGACAGCCATGGGAGTATTAAAGAAGGAAAAGATTACCATTGATCCAGATGATCCAGCTGCTGTTTCTCAGTACGCAAATGTCATGAAAACTGTTAGGCAAAAGGATGGTCTTACGGATGATCTTGGCGCTGAGGCTATGATGATGGAAGCATTGGACAAAGTTGAAAAG…	MRTIKLNSTTTELRSIHQWHYLLASSPNPISWSMPVKYFCKRSMLFLFVTLPKGLPLLPSREMMLKSIFVELKNKFETAMGVLKKEKITIDPDDPAAVSQYANVMKTVRQKDGLTDDLGAEAMMMEALDKVEKELKKPLLRDDKKGMDLLLAEFDKINQKLGIRKEDLPKLEDQLELKMAKAQLEELKKEALEAMETQSKREEFKGEEKADVKSLDSGDREVLMSVKVHAPRFLTPVHTRIGFLPNKPKFFGTSFLRRHATSRSLLPHPLHASPAVVSAVTAEQPPEPPVRMLAVVGHGAVSPLKSALWQEVMLHTAERLKWVDEGYELLVFSDECIQSDQQKALRLQSELLKADILVIVAVTGKESIEWIKIHSRTIQNVICFDSTTDLKNKLGGYEV…	violaxanthin de-epoxidase-related [Source:TAIR%3BAcc:AT2G21860]	-	GO:0016851;GO:0009555	23.568	24.4955	21.5579	23.4854	17.8828	6.95666	16.4991	18.6297	4.53508	22.9172	21.0272	45.1421	23.8095	26.72	28.8577	39.8692	35.0027	28.7843	13.4507	23.507	20.4579	29.5264	20.4336	37.0986	34.8799	50.078	21.9947	23.3958	22.64
Chr03	123572918	123575508	-	AH03G39520.1	000068F_2	ATGGCGTTCTCTGCAACTACCACGCCCTCTCCCCAATTTTCGACTTCTCTCTATTCCTCAAAGTCATACTCAATCTCAAACTTCACTCTCTTTCTGATTTCCACAGTCAAATCTGAATCGAACAAGGCCGCTTTCAATTCGATCAGTTTCAGCCCCAGTTTTTGCTTGCTTGATTGGCCATCCTTAATTGATTCCTACATTGCTCATCATAATATCGGGGGGAGCAAGATCACAACAAGACCGGTGACAGGCAGGGAGGAGGCCGTTGGGCAACGTGGAGTGGCAAGGTTCAACGGCCGCGCTAACGATGGCCGGTGTTGCGGTAGCATGGTGGAGGGCGACATGAGGGAAGACGCGCCCGCTGAGGTGCGATTGAGGAGGCCAACGCAAGGGGGAGGC…	MAFSATTTPSPQFSTSLYSSKSYSISNFTLFLISTVKSESNKAAFNSISFSPSFCLLDWPSLIDSYIAHHNIGGSKITTRPVTGREEAVGQRGVARFNGRANDGRCCGSMVEGDMREDAPAEVRLRRPTQGGGLVQWKVATKGGRGDVGDERKEEEERH	-	-	-	0	0	0	0	0	0	0	0	0	0	0	0	0	0	0	0	0	0	0	0.091086	0	0	0	0	0	0	0	0	0
Chr03	123586534	123587832	+	AH03G39530.1	000068F_2	ATGATACAAAGAAAAAAAATGGCTAACATGAGCATTGGGGAGGTACCAACGATGAGCAACTATCAGGAGCAGGCTGGTCAGAAGAGAAAGCATCCATCTTCTGAAGAACACCCTGTTCAAGTTTATTCTGAGGTGCATGTGAAGAAAGAACCACTTGAGGTTTTTGGTCATAACAATGGAAAAACTGAGGAACCAATAGTAATTGACATTTCAGATGATGACGAAACTAAGATTCATCTTATGCTCAAATTGAAGAATCTCAACTCAGAACTGAAGTATGCGGATTCTGGAGAAGTTTGTAGTTATATCCAATCAAGAATTGCTCTAGCCTGCAATAGACAACTCTAG	MIQRKKMANMSIGEVPTMSNYQEQAGQKRKHPSSEEHPVQVYSEVHVKKEPLEVFGHNNGKTEEPIVIDISDDDETKIHLMLKLKNLNSELKYADSGEVCSYIQSRIALACNRQL	-	K12592(C1D, LRP1; exosome complex protein LRP1)	-	0	0.341823	0	0	0	0.183732	0.138003	0	0	0.402209	0.258077	0	0	0	0.081792	0	0.911509	0	0	0.146397	0	0	0	0	0	0.297281	0.338419	0	0.192363
Chr03	123700717	123709679	-	AH03G39540.1	000068F_2	ATGGCTGTGGGATACAGCGGTGTTAATAGCATTAACTCCATTCCTATTGGATACTTTGACTCCAACAACAGGCTATTCAGAAATCCCCCAAAGACCAACATTGAAGGTTACCATGCTTGGTTAGGTAGGGTTGAAACTGAGAAGATGACCTTGTGGAAAGAGATAGGGATATATGACCTAATTCAGCTTAGTAAAAACTCTTACACTGTTAATTCAGGACTAATGGGTGATGCATTGTATTTCTGGGATGAGACTTCTCATACTTTTCACACCCCATACGGTATGATTACTCCTACTCTTCTGGATGTAGCTGAGTTGAGTATGCCATTGGTATCTCTTCCACCACCTATCAGAGCTTCATTCTTAATAACAAAGTCTTCTGGTAGGCTTGTAGGAAAA…	MAVGYSGVNSINSIPIGYFDSNNRLFRNPPKTNIEGYHAWLGRVETEKMTLWKEIGIYDLIQLSKNSYTVNSGLMGDALYFWDETSHTFHTPYGMITPTLLDVAELSMPLVSLPPPIRASFLITKSSGRLVGKKKFNFNYSSRRVKRRLEPIEVSTSSNSDDKDDISNTSTDNLDRQVISQHNKGKNENTSSSDKSVSKFSSEDDVDAFSPSGQLASQVIVAPTISLIVPSTENLMAVTSNKPTPIANANKTPNVVKDLLAGLESINEAYECSMDTQKAVVESCSTIQSYLLTEQLHTTPPTTKIINNSILLPLAQQLNVILSKPVLTLATDPHFKAQLFDILQTFSITPHPKTIDPLLAHLQKVYEDLYIKFSDSQAAISSYQESTEALSKLKQDTSS…	-	-	-	0	0	0	0	0	0	0	0	0	0	0	0	0	0	0	0	0	0	0	0	0	0	0	0	0	0	0	0	0
Chr03	123738273	123744184	+	AH03G39550.1	000068F_2	ATGCGTGCCATTGTCATCTCTTCGGAGATAATTTCTCATCTTAAGCGACTACCACACCGCTTCAATGCAACCCTCTCCTTCTCGTCAGAGATTTCACCCCTGGTGGCGTTCGGGGACGACAGAGAATCCACGTACTCTGACGAAATCGAAGAGGAAGCCGTACATGACGCCGATGAAGGTGTTGATAGAGAGGGAAAGGAGAGAGAAGCGCGTAAGGCACAGCCATGTAGGGTTCTGGAGGAACCACTGGATAACGGGTTGCTGGTTCCAGAACTCGTTGAGGTGGCTCACCGAGTATATCTAGCTCAAAATTCACTCGTATCTGGTCTGAGTCAACTCGCCCGACTCATTCCCCCTTCTAGGAGCGCAATGCATGTTTGGAGAAGGGGAGGGGCTCCA…	MRAIVISSEIISHLKRLPHRFNATLSFSSEISPLVAFGDDRESTYSDEIEEEAVHDADEGVDREGKEREARKAQPCRVLEEPLDNGLLVPELVEVAHRVYLAQNSLVSGLSQLARLIPPSRSAMHVWRRGGAPHVVNFPKCFHLYDVLRFSVPRIPAIVELCIQAGVDLAKYPTKRRTKPVYCIEGRIVDFESVAEDIENKIKLSSENIKALFNASPVLARHVENFPNLVMNNSNLDWLSEEERNKVRDLSSHTLEAWFEMISGAKKMMEKYSVHTCGYCPEVQVGPKGHQLRMCKASKHQSRNGLNVWQEATIDDLVGPNYVWHVHDLNGSPLNNNLKRYYGKAPAVVELCVHGGAHVPNQYKSMMRLDVVSPDRDENTAKIKAYQKLGLKLIELKAA…	APO protein 3%2C mitochondrial [Source:Uniprot/SWISSPROT%3BAcc:Q9FH50]	-	GO:0003723	2.03919	3.14477	3.73377	3.3959	2.32913	1.4283	3.23346	2.89617	1.08106	5.00932	3.7024	4.99901	15.8845	2.43889	4.73217	3.59303	1.92984	2.62454	4.77233	3.49198	5.13495	2.25513	2.7696	2.58985	3.18131	2.5099	3.76756	1.83456	2.57951
Chr03	123753243	123756138	+	AH03G39560.1	000068F_2	ATGGGTGCAAGAGACACCCTCAAAATGTTGGGCTTGGGCCTCACAAAGGAGAGAAAAACCCAACAATTCGAACATGTACTGAACCAAGGAGTGGTTCTAGGAGCGCAATGCATGTTTGGAGAAGGGGAGGGGCTCCACATGTGGTCCTCTTCCCAAAATGCTTTCATCTTTATGACCGTGTTGAGGTTCAGTGTCCCTCGCATCCCTACCATTGTTGAACTCTGTATGCAGGCCGGTGTAGATCTTGCAAAGTATCCCACAAAAAGGAGAACGAAACCCGTATACTGTATTGAGGGGAGAATTGTTGATTTCGAATCAGTTGCGGAAGATATTGAAAATAAAATAAAACTTTCTTCTGAAAATATCAAATCTCTTCTCAATGCATCTCCTGTGCTGGCA…	MGARDTLKMLGLGLTKERKTQQFEHVLNQGVVLGAQCMFGEGEGLHMWSSSQNAFIFMTVLRFSVPRIPTIVELCMQAGVDLAKYPTKRRTKPVYCIEGRIVDFESVAEDIENKIKLSSENIKSLLNASPVLARHVENFPNLVMNNSNLDWLSEEERNKVRDLSSHTLEAWFEMISGAKNVQGFKASATIDDFVGLNSVWHVDDLNGSPLNNNLKRYYGKAPAVVELCVHGGAHVPNQYKSMMRLDVVSPDRNETATMKWANQQARHEKVAITEEFFMEIVTGKHNDDIALALFSSDLERGLKFVDDKEDILAKEQVKPLNDLDKVREWIESRGLKRAAVTNAPRPNAKLMISLLGLSDFFHAVIIGGECEHAKPMHACTGPTHWKLAAFIKNPNHFVA…	APO protein 3%2C mitochondrial [Source:Uniprot/SWISSPROT%3BAcc:Q9FH50]	-	GO:0003723	0	0	0.105399	0	0	0	0.091192	0	0	0.180471	0.316446	0	0.369946	0.227778	0.191385	0	0.084386	0	0	0.11517	0.34819	0.047936	0	0.170949	0.329213	0	0.129552	0	0
Chr03	123756430	123765499	-	AH03G39570.1	000068F_2	ATGGCTAACAATACTAATAACTTCAAAAGCTTATTCCACAACTTCACTTCCAAAAGACAATACAATAAGACCTTAGTACCATTCACCAATTTTTACTTCATCACCTTCTCCATCGTCCTCTGCTCCCTCTTCTACCTCTTCGGCCTCTGGACCCACCACCGTCCCTACTCCGCCGCCACCACCCTCTCCGCCGCCACATGTTTCCAGCCTTCCACCAACACCACCACCACCACCAGTACCCCATCAACCCTACAAATCCAGCTTCCCACCCTCCACTTCGAGGCCAGACACAAACTCCAAGACCCACCTGCCACAGCGGCGCGTGAGTACCACGCACCACCATGCGACCCGAAACTCTACGAGTACACCCCATGTGAGGACTTGAAAAGATCCCTGAAA…	MANNTNNFKSLFHNFTSKRQYNKTLVPFTNFYFITFSIVLCSLFYLFGLWTHHRPYSAATTLSAATCFQPSTNTTTTTSTPSTLQIQLPTLHFEARHKLQDPPATAAREYHAPPCDPKLYEYTPCEDLKRSLKFPRQRLVYRERHCPAPKEILRCRIPAPFGYRLPLRWPESRDSAWYANVPHKELTVEKKMQNWVHFDGDRFRFPGGGTMFPRGANAYIDEIAKLIKLRDGSIRTAIDTVSFAPRDTHEAQVQFALERGVPALIGVIASKRLPYPSRAFDIAHCSRCLIPWGQFDGIYLTEVDRVLRPGGYWILSGPPINYAKHWRGWERTRQSLKDEQESIEEVAKSLCWKKFVERGDLAIWQKPTNHVHCKMQRKIFKNGKPFCQAQDPDAAWYTK…	Probable methyltransferase PMT15 [Source:Uniprot/SWISSPROT%3BAcc:Q9ZPH9]	-	GO:0008168	0.147163	0.201442	0.268747	0.278257	0.14853	0	0.26428	0.641524	0.038053	0.143457	0.38195	2.81072	0.8277	0.96206	1.78432	1.59488	0.438284	1.50933	1.19734	0.747087	0.370397	1.32852	0.414745	2.99524	3.9461	2.17443	0.947277	0.795741	1.75751
Chr03	123774213	123776871	+	AH03G39580.1	000068F_2	ATGATAAAAAACCAGCCAACTGTTCTTAGGTCGGGACCCAAAACTCCAAATCACTTCAGCAACATCCCTAAATTCACTCAGCTGATTTTTAAACCCATCCAAGGCCGCGCCAGAGTACCAGGAGCATTGGGGCAACTTCTCCTCTGCCTCCATCGAACGCCGCCCCGCCGTCAACCACGTGCGAAAACAGTCGACCGTCGGGGACCGTTCCAGAATGCCGCGACGCTCTCATCCCCCCGTAGCTTCCCCAATCTTGGCCGCGGCGACGTCGTTCCACCCAGGCACGAGAAACAAGTAGGTTCTCCTACTCATGGAGGGCGCGCCGCTGCTGTTTCCATTAAAGCATTTGGGCCTGTTTCTTGTGAACACACACCAGGATTGTATTGCAGAAAAGCCAAT…	MIKNQPTVLRSGPKTPNHFSNIPKFTQLIFKPIQGRARVPGALGQLLLCLHRTPPRRQPRAKTVDRRGPFQNAATLSSPRSFPNLGRGDVVPPRHEKQVGSPTHGGRAAAVSIKAFGPVSCEHTPGLYCRKANQDGKKSTTIFTVIDVSFHIIIFKLLELRCSLSYIHDIMSTLTKNNFIEKLAEIDEIGFLRLVPNWSSTLIGVYTPFVYDYI	-	-	-	0.138489	0.604493	0	0.487811	0.062452	0.436224	0.082444	0	0.454235	0	0.045473	0	0.467043	0.52919	0	0.296369	0.366136	0.627293	0	0.096149	0	0.179907	0.585607	0.873131	0.301974	2.04006	0.240598	0	0.561679
Chr03	123775765	123781640	-	AH03G39590.1	000068F_2	ATGATTAGTTGTCACAACAATGAAAATGGGATCCCATCTGAGAGGGTTAGAGAAGGCAGTCTACCTGCTGACATGGACGTTGATCTATCATCAATTTATATGAGAATTTTTCAAGTTGCTGTCGAGAAACGAACTCTTGGTACAATTGAACCAAAAGTACAATCAAAGAGGGTCGCAGTGCAAGGCTTCCGGAAGAGAGCATCGTCCATGGAGTTTTCAACCCCGATAGACGGATTGATTAGCACATTAATCAATTCAACCCAAGGCGATGAAGAATTGAGTGTGGGTAAAGTAGTTATTCAAGAGCAAGAGAGGTCTAAGGTCGACGAAATTACCGATGTCATTGTAACTAGAAAGGATGAGTTGGACTCGAGACATGAGTTGCTGGATCATAGTGGG…	MISCHNNENGIPSERVREGSLPADMDVDLSSIYMRIFQVAVEKRTLGTIEPKVQSKRVAVQGFRKRASSMEFSTPIDGLISTLINSTQGDEELSVGKVVIQEQERSKVDEITDVIVTRKDELDSRHELLDHSGVSEEKILVIGMSFGSLPHKNFMQTIQRKLGSNANFNKTRKESNIPVYQSIHCTREGYRESRVNAATRANRITATRCRARMFYYPSLSNAAAPPSFLSFFHHIVRILGLINQKKHLSNKLVHVFTCNVVGIFQHVSNLSVTNSLSMKAFFDPAWKNKPAASKNATTK	-	-	-	0	0	0	0	0	0	0	0	0	0	0	0	0	0.080099	0	0	0	0	0	0	0	0	0.051036	0	0	0	0	0	0
Chr03	123787026	123791136	+	AH03G39600.1	000068F_2	ATGATCATAACACCCCGCATTAACAAGAACCGACGGAATAACTTGTGGATTCATGCCACTAATTTCTTCTATATCTCTAATAACTCTATCAACAACATCCCACATGTTTTCTCTCACGAGCATAGAGGCCATCATCATTTCCTTATACAACGTCATAGCCTTTTAACTGAGTATGCTACACAATCAGCTTTGATTCCTGACCGACGCATGCAAACAAATGTAGCTTCAGCCTCCACTTTCTTTCGGCGATGGTGGGGGATGGCCGGCTGGAGTTCAAGGCCGACGACGACAGCTCCAAGCAGACCTTCAAGAGGCGATGACGGCAACCCCGCTGGCTATCATCTGAAAGGCAGAGAAGAATCACAAGTTCAGAACACAACTTCGGAGACAATGGCATCC…	MIITPRINKNRRNNLWIHATNFFYISNNSINNIPHVFSHEHRGHHHFLIQRHSLLTEYATQSALIPDRRMQTNVASASTFFRRWWGMAGWSSRPTTTAPSRPSRGDDGNPAGYHLKGREESQVQNTTSETMASFEDEVDIDMGLADDIAFSSDGEGKEEQGSDNNKNNDLFSVQTSTDDKEREKESEKLSDEKTKKPQMTKYERAKILGTRALQISMDAPVMVPLNGETDPLEIAIKELREGVLPFTIRRQFPDGSYKEWNVSDMIDPYA	DNA-directed RNA polymerases II%2C IV and V subunit 6A [Source:Uniprot/SWISSPROT%3BAcc:Q9FJ98]	-	GO:0003677;GO:0003899;GO:0006351	0	0	0	0	0	0	0	0	0	0	0	0	0	0	0	0.231014	0	0	0	0	0	0.061642	0.762052	0	0	0	0	0	0.046267
Chr03	123794894	123797930	+	AH03G39610.1	000068F_2	ATGGTGCTTCAAAATAACAAGGGTGAGAGAATCCACGTTCCATTCCAAGGACAATTGCTAATAGAAAATGGAGGGATACCAAGACATACCCTAGCCAGTGGTTACTCATGTTCTCACACAGGACACGTGTTAATCACGTGGAAAATTCTTTTTTTTCCACTTGAAGCTTTCCATTTCAAGACCATTCCTGACTTGGTCACTGCGCAGAAGATCGATGAGAACGATATTGTTGATCTCATTGCCGAGGTTGTTGAAAAGGCCGATCCTAGGGACTTAGTCACCAGCAAGGGAATGGAAACAAAACGTTTGGTTCTAGAACTAGAAAATTTAGAGAACAATCGTATTCACTGCATTTTGTTCGGTAAAATAGTTGACCAAATCTTACCACATCTTCAACAT…	MVLQNNKGERIHVPFQGQLLIENGGIPRHTLASGYSCSHTGHVLITWKILFFPLEAFHFKTIPDLVTAQKIDENDIVDLIAEVVEKADPRDLVTSKGMETKRLVLELENLENNRIHCILFGKIVDQILPHLQHERVEPLIVVFQLFKAHRWNSQTSIQSNFNVSKLHINPELKEVILFRDRLLSGVPSNSVRINAFSDIDELTVESAIIKSIDEVLTSIEKGTVWIVGTIVSINAGKEDWFYKSCRKCLKKTETPIGNRYEYTKCDHTHGCAALRYKVEIMVHDGTGSINLLLWDRKTYQLYGKQAEKVKEEEVTSGDEYRATLDNMMDKRINVKAGNINYYDQLFTVMKICDDHKIIEKNIPVIDTTNLANNVEDNGCSNSLNFSKNVVNLNTDNDNQ…	Nucleic acid-binding%2C OB-fold-like protein [Source:TAIR%3BAcc:AT1G52950]	K07466(RFA1, RPA1, rpa; replication factor A1)	-	0	0	0	0	0	0	0	0	0	0	0	0	0	0	0	0	0	0	0	0	0	0	0	0	0	0	0	0	0
Chr03	123841216	123843350	-	AH03G39620.1	000068F_2	ATGGACATTTCCCACAAGAAGAGAACCTTGCTTAAGGTCATACTCCTTGGTGATAGTGGGGTTGGGAAGACTTCTTTGATGAACCAGTATCCATTTGGCACTTGCATTTTCAGTATTCATAGTATAGTATTACCGTGGAACCTTAATTTTGAATTTAGGTACGTTTATAGAAAATTCAGCCAGCATTATAAAGCCACAATTGGTGCTGATTTTGTCACAAAGGAGCTACAAGTAGATGATAAACTCGTCACTTTACAGATTTGGGATACAGCAGGACAAGAAAGGTTCAATAGTTTAGGTGCTGCATTTTATAGAGGTGCAGATTGTTGTGTTTTGGTGTATGATGTAAATGCACACAAGACATTTGACACACTAAACAATTGGCATGATGAGTTCATT…	MDISHKKRTLLKVILLGDSGVGKTSLMNQYPFGTCIFSIHSIVLPWNLNFEFRYVYRKFSQHYKATIGADFVTKELQVDDKLVTLQIWDTAGQERFNSLGAAFYRGADCCVLVYDVNAHKTFDTLNNWHDEFIKQADLNDHEAFPFVLLGNKVDVDGGNSRKVTEKKAREWCASRGNLPYFETSAKEGYNVEEAFLNVAKIASENEHTQDIYFPGISETVSEAEQRGGCAC	Ras-related protein RABG3a [Source:Uniprot/SWISSPROT%3BAcc:Q948K8]	-	GO:0005525;GO:0007264	0.073296	0.063843	0	0.048061	0.071502	0	0	0	0	6.96423	5.29765	0.36871	5.65626	4.16691	5.0771	1.64545	5.2677	0.780844	2.53614	2.89246	5.28147	1.95203	0	0.788286	3.52522	0.788183	3.23618	0.4782	0.248671
Chr03	123894406	123896258	+	AH03G39630.1	000068F_2	ATGACATGTCTTCAAGAGGTTAGTCATTTCGTAGTTGAGGTGAAAAGTCAAAACCCATATCATTGGGTGCATGTTGATGTTAAGACCCCTTTGAAGTTGGTAAAAGATGGGTCGGGTGTTGGTGTCGAGTTCATCCCTTGTACTAGCGAGGAGAGGATATGTGAGAGGAGGGAGGACTGGGATGGTTCTGGAGTGGTAAAGGAGGGTGGTGAAGATGCCGCGCATTCCACCGTCCGACCTGCTGAATCTTTGAAGAGGAAGAGAGATGAATTAGAGAAATCTTTGGAGGTCCTATCTGAGGAGGATAAGGACGCTAATGTGGGTGATAGGTTGGTGTTTGAGAGGCAGAGAAAACTCCATGGGTTTATCGAAGGGGTGAATCCACAGTTTCTCTGGAGT…	MTCLQEVSHFVVEVKSQNPYHWVHVDVKTPLKLVKDGSGVGVEFIPCTSEERICERREDWDGSGVVKEGGEDAAHSTVRPAESLKRKRDELEKSLEVLSEEDKDANVGDRLVFERQRKLHGFIEGVNPQFLWSDQFPISELVDKVSHYPGDMRLTCRTGAEQQVVADKVIGLEQSLKEKEDVIIYVTAKIKRGEEKIAKLQDQICLLQGEIKENDKTKGEMASHIHELEEEELDMFAAGFDRAVSQVVLFSREFDVGRLDVTKIVVNGELVKDEDGEEHDEIVLPASLFEEEFE	-	-	-	0	0	0	0	0	0	0	0	0	0	0	0	0	0	0	0	0	0	0	0	0	0	0	0	0	0	0	0	0
Chr03	123903926	123906658	+	AH03G39640.1	000068F_2	ATGGATTACTATTATGTGAACCCAATAAACCCCAATTACGGTGCTCATCATGATGATGACTACTCTGCCATGATGAGCATGTCTGATTTCATGATATCCGATTTTCTTATGGCTGATGATGATGCATATGGGTATGGTGTTGATGATCATCATCATCATAATAATCAAGAGAGTGGATCACAATCGCAAAGTACTAATGGATCGTCGGAGATGGCAACCTTCAGCGATGTCACTACTACCAATAATAATGGTGAAGCCTCTAGCATCAACAATAACATAAAATGCAAAAATGGGAGTAAGAGAAGTAAGAAAGAAGTGAATTCAAGAGTGGCGTTTAGAACGAAATCGGAGCTTGATGTTATGGATGATGGATACAGATGGAGGAAGTACGGAAAAAAG…	MDYYYVNPINPNYGAHHDDDYSAMMSMSDFMISDFLMADDDAYGYGVDDHHHHNNQESGSQSQSTNGSSEMATFSDVTTTNNNGEASSINNNIKCKNGSKRSKKEVNSRVAFRTKSELDVMDDGYRWRKYGKKAVKNTPNLRNYYKCSSEGCGVKKRVERDRDDSSYVITTYEGIHNHASPFTY	Probable WRKY mRNAion factor 51 [Source:Uniprot/SWISSPROT%3BAcc:Q93WU9]	-	GO:0003700;GO:0006355;GO:0043565	5.46614	0.214895	1.4288	1.02595	12.8409	0	1.38353	8.86137	0	7.92249	4.10654	22.4547	2.51587	0.72528	0.880886	4.16194	16.0268	7.36516	18.8145	7.3211	3.29112	6.00687	9.35271	11.3059	12.2137	2.31503	3.9494	15.2291	15.1747
Chr03	123915523	123920483	+	AH03G39650.1	000068F_2	ATGGGGGTCTTGGAGGGAACCATGTTTTGGAGGGAACGTGAGAACACGGAGCAGAATAGTGGGGTGCTCTGTGGACAGGTCAGAGTGCTAGTTGTTGGTGACTCAGGTGTTGGAAAGACTTCTCTAGTTCACCTGATTGTTAAAGGTATTCCTGTTGCTCGCCCTGCACCGTCAATAGGTTGTACAGTTTCTGTGAAGCACACTACTTATGGTAATGCTGGCAGCTCTTCAAGTAGCCTTAAAGGTGATTCTGAGAGAGATTTCTTCATTGAACTATGGGATGTCTCAGGGCATGAACGGTACAAAGATTGCCGATCTCTGTTTTATTCTCAGATAAATGGTGTAGTTTTTGTCCATGATCTTTCACAAAGAAGAACAAAGACTAGCTTGCAGAAGTGG…	MGVLEGTMFWRERENTEQNSGVLCGQVRVLVVGDSGVGKTSLVHLIVKGIPVARPAPSIGCTVSVKHTTYGNAGSSSSSLKGDSERDFFIELWDVSGHERYKDCRSLFYSQINGVVFVHDLSQRRTKTSLQKWAAEIAATGTFSAPLGSGGPGGLPVPYIVIGNKADIAAKEGKRVSSGNLVDVARQWVEKQGLLPSSEELPLTETFPGGGGLIAAAKEARYDKEAVMKFFLMLIRRRYFSDEMPAPRPWSIPSAPRATQRIDDDDDQWSIPSAQRLPQRIDDNFIEDDQSYSTSVSSDPYKYDTLPPLPAQRNLTPPPTLYPQQPVSVTENYSFPRFSLSGSSEINAAMRTKRSDINRPFLSGKEELLDQIFKNQRITTCKMRRPRSLNGNRKPATYI…	Uncharacterized GTP-binding protein At5g64813 [Source:Uniprot/SWISSPROT%3BAcc:Q9C5J9]	K07933	GO:0005525;GO:0007264	2.06555	2.26998	1.93395	1.9015	4.7581	2.00674	2.85148	4.80356	3.86822	4.29328	4.02814	2.82494	5.05082	5.52706	4.56362	8.37429	4.10718	5.42923	3.22773	4.11899	7.38636	4.29738	5.83489	5.51009	6.2134	5.45286	6.97947	12.5284	4.62967
Chr03	123928224	123931139	+	AH03G39660.1	000068F_2	ATGGATACTCGTAAAGAGAAAAATGCGGCATGGATATCAGTGCCGCAATTTGGGGACTGGGATCAGAAGGGGCAAGTTCCCGATTACTCATTAGATTTCTCAAAGATCAGAGAAACAAGGAAGCAGAACAAGACTAACATTTCAAGGGCAAGTCTTGGTAACGAAGACGAGTTCATTAACCCAAACACCACCGCTGCCACTTTAGAAAACACTACTGGCCATAGCCACAACGAGCATCAGCACCCTCACTACCATCAAAACAGTTCTCACTCTCCAACTACAAGGAGAAGCTTCCTTAGCTACTTCAACTGTTGTGTGAAGGCTTAG	MDTRKEKNAAWISVPQFGDWDQKGQVPDYSLDFSKIRETRKQNKTNISRASLGNEDEFINPNTTAATLENTTGHSHNEHQHPHYHQNSSHSPTTRRSFLSYFNCCVKA	FUNCTIONS IN: molecular_function unknown%3B INVOLVED IN: biological_process unknown%3B LOCATED IN: plasma membrane%3B EXPRESSED IN: 22 plant structures%3B EXPRESSED DURING: 13 growth stages%3B CONTAINS InterPro DOMAIN/s: RPM1-interacting protein 4%2C defence re /.../ (InterPro:IPR008700)%3B BEST Arabidopsis thaliana protein match is: unknown protein (TAIR:AT5G64850.1)%3B Has 30201 Blast hits to 1…	-	-	2.46113	5.26438	4.86549	6.33836	9.89069	1.60836	22.2531	27.4173	1.06778	16.0827	13.6722	17.1864	19.5114	9.86109	13.02	48.6509	17.587	9.03592	22.2798	13.4516	15.5948	24.3528	3.06648	15.6672	10.8644	10.2334	14.4388	15.2803	14.7629
Chr03	123955346	123957164	-	AH03G39670.1	000068F_2	ATGGCGCCGAAGCAGAGAACAGCGAGGAAGGTGAGCCAGAACCCCGAACTGATTAGGGGAATCGGAAAGTACTCGAGGTCCAAGATGTACCACAAGAGGGGACTCTGGGCCATCAAGGCCAAAAAAGGCGGCGTTTTACCTCGCCACGATCCCAAACCTAAGCCTCAAGCACCTTCTCAGAAGCCTGCCAAATTTTATCTTGCTGATGACGTCAAAAAACCCTTTGTCAACAAGCACAAGCCCAAACCTACCAAGCTCAGGGCTAGCATTACTCCTAGAACAGTGCTGATTCTTCTAGCCGGCAGATTTAAGGGAAAGAGGGTAGTGTTCCTGAAGCAGCTTCCTTCGGGCTTGCTTCTTGTTACTGGCCCTTTCAAAATCAATGGAGTGCCTTTGAGA…	MAPKQRTARKVSQNPELIRGIGKYSRSKMYHKRGLWAIKAKKGGVLPRHDPKPKPQAPSQKPAKFYLADDVKKPFVNKHKPKPTKLRASITPRTVLILLAGRFKGKRVVFLKQLPSGLLLVTGPFKINGVPLRRVNQSYVIGTSTKVDVSGVNVDKFDDKYFAKEAKKKKKKEEGEFFESEKEEKKVLPQEKKDNQKMVDSALLKAIESVPDLKAYIGARFSLKQGMKPHELVF	60S ribosomal protein L6-2 [Source:Uniprot/SWISSPROT%3BAcc:Q9C9C6]	K02934(RP-L6e, RPL6; large subunit ribosomal protein L6e)	GO:0003735;GO:0005622;GO:0005840;GO:0006412	0	0	0	0	0	0	0	0	0	0	0	0	0	0.556968	0	0	0	0	0	0	0	0.349367	0	0	0	0.830429	0.326566	0.594375	0
Chr03	123970991	123973684	-	AH03G39680.1	000068F_2	ATGATGCGAATCCAACATGGACAATTACTACGATCTAAGTTCAATTTCCTTCACAAAATCAATGCCAACCATGCTTTTAACATTCCCACTTTGTCACCTCATAATTTTCTTCACTCACTTGATCCATTTATAACTCCTCCATTACGTAAACAACGGGAAATTGGTCATGAATTGGCCAGTTTGTTGCAGTTGTCATGGCCAAACAATCCTATTCCTTATTACTATAAGAAAATCCATGCTCATGTTGTGGTTTTGGGCTTTCAACATGATCTTTTCCTTGTTAACACTCTGCTTCGTGCATACTCAAAATTGAAATTTATAAATGATGCACAGAAGCTATTCGATATTATGCCTCAGAAAAACCTTGTTACTTGGTCTTCTATGGTTTCCATGTACACT…	MMRIQHGQLLRSKFNFLHKINANHAFNIPTLSPHNFLHSLDPFITPPLRKQREIGHELASLLQLSWPNNPIPYYYKKIHAHVVVLGFQHDLFLVNTLLRAYSKLKFINDAQKLFDIMPQKNLVTWSSMVSMYTQHGYSVEALLLFCRFRRSSCEEPNEYILASVVRACTHLGSLAQALQVHGFVFKSGFIQDVYVGTSLIDFYAKHCYIEEARILFDCLEVKTMVTWNAIIAGYSKLGRSEVSLKLFNQMRECDLCPDRYVLSSVLGACSMLEFLKGGRQIHGYVLRKGIEMDVTMVNALIDFYLKCHKVKTGWKLFDCLIDKNIVSWTTMIAGCMQDSFHQDAMNLFAEMAKMDYKPDAFGCTSILTSCGSVQALEKGRQVHAYISYNAMINGYSRQD…	Pentatricopeptide repeat-containing protein At4g39530 [Source:Uniprot/SWISSPROT%3BAcc:Q9SVA5]	-	-	0.14106	0.294196	0.128964	0.167387	0.063301	0.104487	0.333706	0.115364	0.105682	0.035262	0.172051	0.167672	0.023494	0.21484	0.149641	0.156229	0.103848	0.39199	0.179113	0.151654	0.085908	0.247072	0.042278	0.199033	0.200695	0.334824	0.086014	0.29196	0.151408
Chr03	124015700	124016932	-	AH03G39690.1	000068F_2	ATGGTCAAACACCTGCAGATATCAATCTTGTTAATAGTGCGGGGTGATGTGACCGTTGATCAATATTTGCAGAGGACCCGGGAGGTGAGCCATAGGATGGCCGAGGCGGGGAAGGAAGATATAGAAAAGCTAATGAAAGAAAAGTGTAAGACGGAAAAAGAGCTTTGTGCTGCTATGGAAAAGCTAGATGTTATAGAGAAAAAGTTGAAAGAGATGAAAGAAAGATTGAGTTCGCTAGAGGAAAAAGAAAAAAGGTTAACTAAAGAGAATGCTAAATTTCAAGCGAGGATTGTGCAGTTGGCTCTTGAGAAGAAAAATGCCGAGAATAGTAAGGTGAATCATGGGCTTAAAATGTTCTCTGTTGGATTTGACAGGGCTACGGAGCAAGCTAAGTTTATT…	MVKHLQISILLIVRGDVTVDQYLQRTREVSHRMAEAGKEDIEKLMKEKCKTEKELCAAMEKLDVIEKKLKEMKERLSSLEEKEKRLTKENAKFQARIVQLALEKKNAENSKVNHGLKMFSVGFDRATEQAKFIAPTVDFVTIDLCKIVLNGGLVNDDVDHEGGHKNMTTP	-	-	-	0.811273	2.75081	3.0004	2.5031	0.496939	0.370531	1.4284	1.03143	0.220802	0.114051	0.107365	0	0.133516	0.275496	0.402021	0.843649	0.102822	1.1257	0.107154	0.202812	0	0.593831	0.391618	0.10374	0	0.324132	0.3597	0.087745	1.05679
Chr03	124023913	124024489	-	AH03G39700.1	000068F_2	ATGAGATGGTTCTTTAGGATATCAAAAATCCGTGCTTCAATCCCAAAACCATTGGTTAAGAAGTGGAGAGGTAATATTTTGGAGTTTAACATGTATGTGATGTCTAACTTTATAGTGAAGACCATTGTTCTTCCGATATCTCATCCCAGTTTTTCTCTAGAGGCATTTTCTTTTAAACCTATTATGGAGTTGTTTCGAGCTGACAAGATCGATGATTCAATATTTATAGATATCATTGGTGAAGTGGTTGGAAAAGAGGATCCAAGAGAGTTGATTACTAGCAAAGGCAAATAG	MRWFFRISKIRASIPKPLVKKWRGNILEFNMYVMSNFIVKTIVLPISHPSFSLEAFSFKPIMELFRADKIDDSIFIDIIGEVVGKEDPRELITSKGK	-	-	-	0	0	0	0	0	0	0	0	0	0	0	0	0	0	0	0	0	0	0	0	0	0	0	0	0	0	0	0	0
Chr03	124037466	124044132	+	AH03G39710.1	000068F_2	ATGAAAACCATCACCAACGCCGCAAGCAGTGGCACCCGTCCGACGCACTCAAAGCCGTCGTCCATCCGTCCATCTAGCTTCCCTCGTGCTCCAACTCTCCAACCCTGTTTGCTCTCACCGATCGCAGCTTCTTCCTCGAGCTCGGCGTCCGACGTCTTCGTCTGCTCAGCCGCGCATCCGGCCCAAACCATTGAATCCCTCTTTCTTTGCGGATTGAATTTCTGCCCTCTTGCTTCTCTGCTCTTTTTCCACCCCCAATCCATTCTGCTAACCGCATCACAGAGCACTAGTTGCGGAACTCTGCCTCGCTGCGCGGAGGAGCACGACCTTGAACTTCCGCCGCCGCCTCCGTCATCTTCTGAACAATATGTTTGTTCGGTCTCCGCCCTTGGAAGTTGG…	MKTITNAASSGTRPTHSKPSSIRPSSFPRAPTLQPCLLSPIAASSSSSASDVFVCSAAHPAQTIESLFLCGLNFCPLASLLFFHPQSILLTASQSTSCGTLPRCAEEHDLELPPPPPSSSEQYVCSVSALGSWLGTRESSVWSSSGLRRRRAQLLSVIVCLDCSQIEVIMDAKAAKALQLSALLQPEKIRSKPSGASSLSISREPHKKFFRVSVSVKLQPVRTSTIRRRYCPFLFLNVHAPVASTLESGTCHALLDEELILKSRSQEIDPYLNGRCIYLVGMMGSGKTTVGKIMAQVLGYSFCDSDALVEEEVGNSVADIFKHYGEAFFRDKETEVLHKLSLMRRFVISTGGGAVIRPINWKHMHKGVSVWLDVPLEALAQRIAAVGTNSRPLLHYEAG…	Shikimate kinase 1%2C chloroplastic [Source:Uniprot/SWISSPROT%3BAcc:Q9SJ05]	K00891(E2.7.1.71, aroK, aroL; shikimate kinase [EC:2.7.1.71])	-	37.0011	10.6518	15.0611	13.4465	53.9386	3.44635	18.1064	62.28	4.99135	2.79014	2.17455	5.14834	6.48064	5.30715	3.831	13.3831	5.87249	13.1593	5.16025	4.36758	6.32987	17.7669	32.4652	34.516	10.9266	13.853	6.76021	16.7799	19.567
Chr03	124048034	124053618	-	AH03G39720.1	000068F_2	ATGATGTCTTCGTTCTCCTCATGTACACATTTAGTTAACCCTAAACCTCCGCAAGAAGAAGAGAAGCTAATCCCGTCCCTCCATCTCTCATTCGAACTGCTTAACACGCGTGCCATGTTGGCATTACAGAGTGCTTTCCCAGACGTGGAGGCCCGCAAAGCGTTGCCCAATGAAAGCGTTGCGGTGTTTTGCAGTTCAGATTTGATATCATTCTTGAAGGTCAACTTTCCATGCAGTGTGTTTTACTTTATATATATATCCGTAGAAAGCAACAACAATGTCATTGTTAGCCGAAGCTGTCGGTGCTCAGAAAAAATCAAAAGCATCAAAAACACAAGAACAAGAATAAGAGAAGCAAGACGGGCTAATCCCCTCTCTTCCCAACGATGTCGCATTGGA…	MMSSFSSCTHLVNPKPPQEEEKLIPSLHLSFELLNTRAMLALQSAFPDVEARKALPNESVAVFCSSDLISFLKVNFPCSVFYFIYISVESNNNVIVSRSCRCSEKIKSIKNTRTRIREARRANPLSSQRCRIGLLSTLSETIRSLLSSPLFYEAHTTLYSKQTMLYFSVNYPDSNHVQWFMVNPDDPDPVLRLPLSPSPTFRPSTMCPLLNHDIYIIGGYSGDALSADGPSMRIPRDKGRVTALHEKVYVVGEPSQKSGILGEILDPVTAWIGEILYQYVENPWPMLVGHELNRVERTWVRKIVKGSLFLVPLGIKPIMVKTAADDLFLLWKRHKSMKLLELNENFDDICCLRVHIKMTEDGQLHATACDKVFRKRLLENSNSLACFQSNTPLPLCDNF…	F-box/kelch-repeat protein SKIP6 [Source:Uniprot/SWISSPROT%3BAcc:Q9SJ04]	-	-	0.086979	0.15021	0.153268	0.303482	0.245715	0	0.383452	0.399723	0	0.859442	0.534872	0.416411	0.133746	1.33843	1.02169	0.460556	1.17344	0.44545	0.383252	1.08189	1.27191	0.851772	0.209133	0.526727	1.15254	0.138901	1.23655	1.3916	1.79584
Chr03	124058438	124062580	+	AH03G39730.1	000068F_2	ATGCCGGTGACATGCATGGCTTGCACACCACTCACAAAACCACACCTTGCTCACTCTTATCACCATAGTTTCCATTATAGCCATGGCAGAAGCTTCAGGGCTTCCTCTGCTGCTCCTGGTGTAGACCTCAACACTCTCCAGTCTGCCATTACCAAGAAAGACAGTAATGCTGTTAAAGAGGCACTTGATCAGCTCAGTGAAGTTGGTTGGGCCAAGAAATGGAGTTCTCAGCCATACGTTTCACGCCGCACGACATCACTCCAAGAGCTGACAACTCTAGGAATTAAGAATGCCGAGAACCTTGCAATCCCAAGTGTCAGGAATGATGCAGCTTTTCTTTTTACTGTGGTGGGAACAACTGGATTCTTAGGTCTTCTTGCTGGCCAGCTTCCCGGGGAT…	MPVTCMACTPLTKPHLAHSYHHSFHYSHGRSFRASSAAPGVDLNTLQSAITKKDSNAVKEALDQLSEVGWAKKWSSQPYVSRRTTSLQELTTLGIKNAENLAIPSVRNDAAFLFTVVGTTGFLGLLAGQLPGDWGFFVPYLIGSISLVVLAIGSISPGLLQAAISSFSTFFPDYQERIARHEAAHFLIAYLLGVPILGYSLDIGKEHVNLIDERLEKLIYSGQLDAKELDRLAVVSMAGLAAEGLEYDKVVGQSADLFSLQRFINRSKPQLSKDQQQNLTRWAVLFAASLLKNNKVSHEALMASMSNKASVLECIQTIESSA	unknown protein%3B LOCATED IN: chloroplast%3B EXPRESSED IN: 22 plant structures%3B EXPRESSED DURING: 13 growth stages%3B BEST Arabidopsis thaliana protein match is: unknown protein (TAIR:AT1G56180.1)%3B Has 224 Blast hits to 222 proteins in 59 species: Archae /.../Bacteria - 65%3B Metazoa - 0%3B Fungi - 0%3B Plants - 134%3B Viruses - 0%3B Other Eukaryotes - 25 (source: NCBI BLink). [Source:TAIR%3…	-	-	4.41596	9.19615	3.48283	7.16438	9.10445	6.22313	16.2634	14.1042	4.54852	22.4031	26.0731	10.5646	24.4863	19.7216	23.3821	5.27653	19.1257	5.62108	12.6253	16.6234	23.6897	5.91061	2.16873	0.981652	3.80287	0.381131	19.9755	5.24098	6.49509
Chr03	124060522	124062554	-	AH03G39740.1	000068F_2	ATGGCATCCGCAACGCGTGTGGCGCACTGCGCACTCCGCCCGGTCCGAGTATCAGCGGTACAGCCCAAGGAACAACCCGGCCCGGCACAGATATCCATTCCCAAACCCAAACTGACCGAGGCTGAAGGCACCAACATCGTTTTGCAGCCGCGCTTGTGCACTCTCAGATCCTATGGTTCCGATCCAATCGGCGTCATAAAGAAGGACGGAATAGACGGCAATAATGACGTGTCCCCTTTCTTTGCCACCCTCTCGGAGTACATCGAAAGCACCAAGAAAAGCCAGGATTTCGAAATCATCTCCGGTCGCCTCGCCATGATGGTGTTTGCGGCAACGGTTACGATGGAGATGGTAACGGGGAACTCGGTGTTCAGGAAGATGGACGTTGAGGGAATAACG…	MASATRVAHCALRPVRVSAVQPKEQPGPAQISIPKPKLTEAEGTNIVLQPRLCTLRSYGSDPIGVIKKDGIDGNNDVSPFFATLSEYIESTKKSQDFEIISGRLAMMVFAATVTMEMVTGNSVFRKMDVEGITEAGGVCLGAVTCAALFAWFSSARNRVGKIFTVSCNSFIDSVIDQIVDGLFYETEPRDWFDEL	Stress enhanced protein 2%2C chloroplastic [Source:Uniprot/SWISSPROT%3BAcc:Q9SJ02]	-	-	25.1641	28.4794	22.9255	35.6656	47.3125	23.9905	90.3845	67.8808	16.0381	11.6299	8.89858	44.9869	115.122	10.8265	14.9549	18.9975	12.6728	6.57449	25.661	8.01698	35.1433	24.7699	14.3241	5.67909	21.1901	1.96092	15.1984	25.0244	30.4017
Chr03	124088939	124091069	+	AH03G39750.1	000068F_2	ATGTTGGATTTTGGAGAGGAGCTGAGCTTAGAGAGTTCTAGGATCCCATGCCTCATTTGGATTCAGCTCATTGTTTTCTTCCTTCTCCTTGCTCTCTTCTTTCTCCTTTCTTTTGATGATTCTTCCACCGCTTCTCCTTCTTCTGCATCTGCTGCCACCAGTCTTCTTCGTCAAAAATCACTAGTCAACGGCAACAACCACCACCACCATGTTTCTACCTCCACCGCTCTCACCAACCGTCTTCAGCATACACGGGGGGCAGAGAACTTAAGTATAAAAGGTGAGATAGAAACAAGCTCAAGCACAAGGACAGTGAGAGAAGAGATTGCAGAAAGAGAGGGTTCACCATTGTATTTCCTTCACCCTTGTCATTATTTCAAATTAGCTAGAGTAGCATTT…	MLDFGEELSLESSRIPCLIWIQLIVFFLLLALFFLLSFDDSSTASPSSASAATSLLRQKSLVNGNNHHHHVSTSTALTNRLQHTRGAENLSIKGEIETSSSTRTVREEIAEREGSPLYFLHPCHYFKLARVAFLKCLGLDSTESDSPPIRRPRKRKES	unknown protein%3B Has 30201 Blast hits to 17322 proteins in 780 species: Archae - 12%3B Bacteria - 1396%3B Metazoa - 17338%3B Fungi - 3422%3B Plants - 5037%3B Viruses - 0%3B Other Eukaryotes - 2996 (source: NCBI BLink). [Source:TAIR%3BAcc:AT5G64880]	-	-	41.102	16.6924	1.42979	3.32999	46.0333	3.7288	6.55217	35.7275	8.36012	5.41587	5.46373	7.06664	2.04728	5.54769	6.47867	9.65603	5.86392	10.0968	8.87658	5.89736	6.404	32.9177	66.7708	16.9613	19.1653	10.2028	5.76722	27.7266	23.7301
Chr03	124091759	124100949	-	AH03G39760.1	000068F_2	ATGGGTGAAGAGGGCCTGCGTCTTGGTGGGTTTTCAGCTGGTCTGGCAGTGATACTGAATGATGAGGACAAGAAAGATAATTCATCGAAGACTCGGCTTCTTTCTTGTTGTGATGATTTGGGTCATGAATCTGTGGAGCGAACCCTTGAATATGTGTTTGGTCTTCCCAACAGATCACTCAATCCAGTGACTGATCCAATTGACAGCAACTTTATCCGCTCCATCATTAGGAATGAGTTCTCTAGGTTTAATGCGAAATCCAGGGATTCATGTGGTGAAAGAGATGGGATTTTTATTGCTGGAGGTGGATCTGGGATTGTTGGCCTGGAAAGTTCCAGCATATGTGGTGATATTACAATCATTAAACTGCCTTTGCTTGTAGAAAGCTTGGCGAATTTC…	MGEEGLRLGGFSAGLAVILNDEDKKDNSSKTRLLSCCDDLGHESVERTLEYVFGLPNRSLNPVTDPIDSNFIRSIIRNEFSRFNAKSRDSCGERDGIFIAGGGSGIVGLESSSICGDITIIKLPLLVESLANFSSARANVCVWKGKWMYEVILETSGIQQLGWATISCPFTDHKGVGDADDSYAYDGKRVSKWNKDAETYGQSWVVGDVIGCCVDLERDEILFFRNGNPLGVAFRGIRKMGPGFGYYPAISLSQGERCELNFGGRPFKFPIEGYCPLQAPPCKTYFVSRLLECWSRLLDMHSVERSEYSLVQKLRRVKRFLSLEEFFHPVSHAIAREFFYELDADAGNKEYMVWGPVLSFLFDVFRLPAPHDYSSLDKVVDVLLQFQGSHLLFENIIDA…	E3 ubiquitin-protein ligase RKP [Source:Uniprot/SWISSPROT%3BAcc:Q9SIZ8]	K12169	GO:0005515;GO:0000151;GO:0006511;GO:0016567;GO:0034450	6.51347	2.2788	2.07518	2.34686	7.03847	0.927301	4.77527	5.89273	2.26835	2.71169	2.2844	3.04182	4.77248	2.37029	2.47397	4.01497	2.4384	4.0163	6.17699	3.12563	4.65305	4.95619	5.00933	4.07248	4.20146	2.93146	4.15991	7.14007	4.65283
Chr03	124124148	124129834	+	AH03G39770.1	000068F_2	ATGAAGAAAGGAACGAAGAGAAAGGCTACTCAGAACCAACCAAAATCTTCTCAAGAGAACAAGAAGCCACGAGCTAAGCGTGCCAAGCCTCAGTCCGAACCCGAGTACTTTGAAGATAAGCGCAACTTGGAAGACTTGTGGATAGAAACATTTCCCGTTGGAACAGAGAATGCATTTGAAGAGGGTGGTGTTTTATATGAGAAAAAGGTTTATCTCTTTGGTTGTACTGAGCCTCAACTGGTCATGTTTAAAGGTGAAAGCAAAGTTGTCTGCATACCTGTTGTTGTAGCTGTTGTATCACCTTTTCCACCATCTGATAAAATTGGGATTAACTCAGTTCAGAGGGAGGCTGAAGAAATAATTCCCATGAAACAAATGAAAATGGACTGGGTTCCATAT…	MKKGTKRKATQNQPKSSQENKKPRAKRAKPQSEPEYFEDKRNLEDLWIETFPVGTENAFEEGGVLYEKKVYLFGCTEPQLVMFKGESKVVCIPVVVAVVSPFPPSDKIGINSVQREAEEIIPMKQMKMDWVPYIPLENRDSQVDRLKSQIFILRCTQRRSALKHLKLDRLKKFEYCLPYFYQPFKEDELEQSTEVQIIYPAEPKPVFCEFDWELDELEEFTDRLIQEEELSEDQKDAFKEFVREKVREARRANREAREARRKAIEEMSEETKAAFEQMRFYKFYPVPSPDAPDVSNVKSPFINRYYGKAHEVL	unknown protein%3B FUNCTIONS IN: molecular_function unknown%3B INVOLVED IN: biological_process unknown%3B LOCATED IN: nucleolus%3B EXPRESSED IN: 25 plant structures%3B EXPRESSED DURING: 15 growth stages%3B BEST Arabidopsis thaliana protein match is: unknown pro /.../TAIR:AT5G64910.1)%3B Has 33260 Blast hits to 16857 proteins in 1270 species: Archae - 88%3B Bacteria - 3040%3B Metazoa - 11915%3B Fu…	-	-	107.815	67.3076	49.1106	39.545	87.8135	6.96718	24.045	21.7834	1.52443	3.60855	4.02644	12.682	3.68683	10.5684	7.52099	21.1933	8.22776	29.7618	10.0371	8.62621	3.98824	82.161	104.771	17.5667	12.8222	56.0091	7.31824	52.9284	60.2957
Chr03	124211379	124235650	+	AH03G39780.1	000068F_2	ATGAAAGGTTCACCCTTGATCCTTACTCTTTCTTTCTTTCTTCAAATTCTACCTTCATTCACTCACCGATCCATGGCTCTCTCTACTTTGCCCCTACCTGAGCTCAAGTTTCTTGCACCGCAAATTACTCCCAAGCGTCGAGTTACTCTCTCTAGATTCTCTTCTTGCTCTTCCGTTTCGAGGACCTCACGATACAATGTTGCTCTTCGCATGCGAATTCGCGCTGTCATCGAAGAAGGTGCTTTGGCGGGAAGAGAGGCCAGTGATGCGAAGTGGAGTGGGAATGGAGCTGCTTCAAGCGTTGGTAGCGACTACGGTAGTAGCAATGGGTACTACATGAACGGCGGCGTCGGCGTGGTGGAGAATGGGAATGGAGCTGCCAGTGAAAGGTTGGTCAAG…	MKGSPLILTLSFFLQILPSFTHRSMALSTLPLPELKFLAPQITPKRRVTLSRFSSCSSVSRTSRYNVALRMRIRAVIEEGALAGREASDAKWSGNGAASSVGSDYGSSNGYYMNGGVGVVENGNGAASERLVKYVNGNGAVAAEAEVTVVLEDSGEMESKRKEDGRKKRLEEIGKEDAWFKQTGNEPVEVAVAPGGRWSRFKTYSTIQRTLEIWGFVFTFIFKAWLNNQKFTYKGGMTEEKKTLRRKDLAKWLKESILRLGPTFIKIGQQFSTRVDILPQEYVDQLSELQDQVPPFPSETAIAIVEEELGAPIKSIFDQFDYEPIAAASLGQVHRARLKGQEVVVKVQRPGLKDLFDIDLKNLRVIAEYLQKVDPKSDGAKRDWVAIYDECASVLYQEI…	ABC2 homolog 13 [Source:TAIR%3BAcc:AT5G64940]	-	-	0.466374	1.45059	1.39867	0.64406	0.369701	0.76666	0.532146	0.424519	0.606565	16.3834	16.7289	1.46244	14.3886	8.51758	10.6624	1.38024	10.1885	2.96609	6.6949	23.6379	18.0832	2.22359	0.241473	0.56049	1.36595	1.11905	20.0019	1.46822	2.80006
Chr03	124222153	124232363	-	AH03G39790.1	000068F_2	ATGGGAGTGATGAAGAAACTTCAAATGGAGTTTGAATCTGTGGTTGGTATGAAGAGAATGGTGGAGGAGTCAGACTTGGACAAGTTGGAGTATTCGGACATGGTCATCAAGAAATTCATAAGGACCCATCCAGTTGCACCATTAATATTACCACACCAATCTATGAAAGATTGCATGAGATTTCTTCGTACCAAAGAAATCCAGATGAGCCAGAGAAGCTGTCAGGGAAGAGACATTGATGTTAGAGGGAGAGATTTCCAACTAATACCATTTGGATTTGGCAGAAGAGGATGTCCCGGATCCCAGTTAGGTCTAACATTACCAAATAACTTGTTGCCAAGTGAATTGGACATGACTGAGGTGTTTAGCCTCTCGATCTGTAGAGCCAATCATCTATTT…	MGVMKKLQMEFESVVGMKRMVEESDLDKLEYSDMVIKKFIRTHPVAPLILPHQSMKDCMRFLRTKEIQMSQRSCQGRDIDVRGRDFQLIPFGFGRRGCPGSQLGLTLPNNLLPSELDMTEVFSLSICRANHLFAIPTYRPKIVLMFSIAIFLVSLTCLWLWGCSKKGKRLPPGPRGLPILGSLHKLGANPHRVLHKLAQKHGPIMYLRLGFVPTIVVSSSQAAELFLKTHDHVFASRPPIEAAKYISWEQRNMVFAEYGPYWRNMRKMCTLELLSHTKINSFKSMRQEEVDLFIKLMREAASDGVAVDLSAKVAALSADMSCRMILGKKYMDQDLDEKGFKAVMQEILYLAATPNIGDFIPYIGALDLQGLIKRMKKVHKISDDFLDKVIHEHMLSENK…	Flavonoid 3'-monooxygenase [Source:Uniprot/SWISSPROT%3BAcc:Q9SD85]	-	GO:0005506;GO:0016705;GO:0020037;GO:0055114	5.4668	0.055275	0.181917	0.207965	18.7736	0.025379	0.853884	65.1788	0.116897	0.396487	0.117109	2.70459	0.07194	0.239776	0.169256	3.03536	0.236275	1.39368	0.477603	0.209763	0.441119	4.51443	1.01699	4.49272	1.01774	0.034797	0.259237	1.47534	0.802422
Chr03	124234610	124238328	-	AH03G39800.1	000068F_2	ATGGCTGGTGCACTTGTTGGTGGAGCTTTTCTTTCTGGCTTCATTAACGTTGTCTTTGACCGGTTCCTTACAACTGATGCTGTCAACTTGGTCTTGGGCAAGAAACTTGGCCCTGACTTGGTTCAAAGGCTGAAGACTGCTCTGTTGGGTGCTGAAGCTCTTGTTGCCGACGCTGAGTTGAAGCAGTTCGGTAATCCATCTGTGAGGAAGTGGCTCGATAGTCTCCGGGATGCTGTTTACTGTGCTGAGGACTTGCTCGACACTGTCCTCACCAAATCCCCCACTCAAAAGGAGGTACGTCCTTTCCTCAACACCATTAACTTTTTCATCAACCGAGATAGGGAGATGGTAGATAATATGGAAAGGGTGGTTAGAAGAATAGAGGATCTTGGAAAACAA…	MAGALVGGAFLSGFINVVFDRFLTTDAVNLVLGKKLGPDLVQRLKTALLGAEALVADAELKQFGNPSVRKWLDSLRDAVYCAEDLLDTVLTKSPTQKEVRPFLNTINFFINRDREMVDNMERVVRRIEDLGKQKDNLGLEKIPTGSSSWRIPSSSLVRGKVYGREDDKKALIKMLNDNSEHNLSVIAIVGIGGVGKTTLAQSVYNNEEEFMKGFDLKAWVCISENFDIAETTKNVLKEISPHTQCLDHFNSLHHALKEKLLNKKFFIVLDDVWSDDGDRWINFLTPFQYGKKGSIVLLTTRGKNVALAVQNCHPYFLRGLSEDYCWSVFADNASFPQSNGNAALEGIGREIVKMCGGMPLAAETLGRLLRTKHDVEEWNKILMSDIWEFSVEKNNGIQQ…	Putative disease resistance RPP13-like protein 1 [Source:Uniprot/SWISSPROT%3BAcc:Q9LRR4]	-	GO:0043531	0.080031	0.020171	0.021313	0	0.110845	0.328927	0.063863	0.221207	0.262376	0.068947	0.053355	0.140951	0.140177	0.136919	0.114326	0.069623	0.072827	0.261365	0.097617	0.032352	0.239311	0.114569	0	0.193947	0.50149	0.13033	0.505093	0.183863	0.062902
Chr03	124242653	124244987	-	AH03G39810.1	000068F_2	ATGATTTGTATAGCAATATTTCTAGTCTCTCTTGCTTGTCTCTGGCTATGGGGATTCACCAACAAGAACAAGAAATTACCTCCTGGTCCAAGAGGGTTACCAATTTTGGGTAGCCTTCATAAGTTGGGAGATAATCCACATCTTGATCTTCACAAACTATCACAAAAACATGGACCAATCATGTACCTGCGCCTAGGTTTGGTGCCAACCATTGTTGTCTCTTCTCCACAAGCTGCTGAACTCTTTCTTAAAACCCATGACCTTGTTTTTGCAAGTAGACCACCCCATGAAGCTGCAAAGTACATTTCATGGGAGCAGAGGAACATGAGTTTTGGTGAATATGGTCCTTATTGGCGCAACATGCGAAAGATGTGCACCTTGGAACTACTAAGCCAAACA…	MICIAIFLVSLACLWLWGFTNKNKKLPPGPRGLPILGSLHKLGDNPHLDLHKLSQKHGPIMYLRLGLVPTIVVSSPQAAELFLKTHDLVFASRPPHEAAKYISWEQRNMSFGEYGPYWRNMRKMCTLELLSQTKINSFRRMRQEEVESLINVLREAANDGVAVDVSAKVSTASADMSCRMVFGKKYDDKDLDEKGFKSVIQEGMQLAATPNIGDYIPYIGKLDLQGLTRRMKAVGKKFDEFFEKVIDDHLQSSENREDKVKDFVDVMLGFLGTEESEYRLERPNIKAILLDMLAGSVDTSATAIEWALSELIKHPRVMKKLQMEFESVVGMKRMVEESDLDKLEYLDMVIKETMRIHPVAPLLIPHQSMEDCMVGDFFIPKKSRVIINAWAIMRDPSAW…	Cytochrome P450 71B34 [Source:Uniprot/SWISSPROT%3BAcc:Q9LIP6]	-	GO:0005506;GO:0016705;GO:0020037;GO:0055114	0.752108	0.305192	0.08616	0.193822	2.78751	2.39927	0.232417	6.64549	2.39193	2.75107	2.17606	12.4804	1.50181	2.18699	3.22304	1.80378	8.01994	3.28907	3.53724	4.46933	4.63713	6.5514	0.751656	8.84769	16.3862	0.839818	3.17964	5.59174	1.67141
Chr03	124245676	124252337	+	AH03G39820.1	000068F_2	ATGTCTGTTCTTTCTTCTTCATTTGCCAAATACAGGACAAGTACAAACCATCCAAGCTTGACTATACCACCCGTTCGGATCTTATGCGGCCCGGTTCCGACCCGGAGGAAGAATAACACCGACCAATCGGAAGAGAGACGAGAGCTGGTTCGTTTACTGACCGGGAAAATAACCGCCGAGAGAGAGCCTCTCCTGAAGACACTGAACAAGCACGTGAAGCACCTGAGAACCGAGCATTGCTTCTTGCTCTTCGAAGAGCTTGGTAAACAAGATAGCTGGCTACAATGCATTGAGGTTTTCAGGTGGATGCAGAAACAACGGTGGTATATTGCTGACAATGGAGTTTACTCGAAGCTCATATCAGTGATGGGAAAGAAAGGCCAAACCAGGATGGCTATG…	MSVLSSSFAKYRTSTNHPSLTIPPVRILCGPVPTRRKNNTDQSEERRELVRLLTGKITAEREPLLKTLNKHVKHLRTEHCFLLFEELGKQDSWLQCIEVFRWMQKQRWYIADNGVYSKLISVMGKKGQTRMAMWLFSEMRNSGCRPDTSVYNALITAHLHSRDKEKALAKALGYFDKMKGMERCKPNIVTYNILLRAFAQARNSDQVNSLFRDLDETVISPDIYTFNGVMDAFGKNGMIREIESVLARMKSHKCKPDLITFNLLIDAYGKKQEFDKMEQVFKSLLRSKQKPTLPTFNSMILNYGKARLKEKAENVFRKMTDMGYKPSFVTHESLIYMYGYCDCISKARDLFEGLIELKAQIKPSTLNAMLDVYCINGLPLEADSLLERAISLQVFPDAS…	Alanine--glyoxylate aminotransferase 2 homolog 1%2C mitochondrial [Source:Uniprot/SWISSPROT%3BAcc:Q940M2]	K00827(AGXT2; alanine-glyoxylate transaminase / (R)-3-amino-2-methylpropionate-pyruvate transaminase [EC:2.6.1.44 2.6.1.40])	GO:0008483;GO:0030170	4.83911	17.8732	16.5124	21.8266	6.3851	14.0387	23.942	8.28366	9.95259	8.48974	9.01605	13.8834	9.76394	11.457	13.9405	8.78541	10.2745	11.0586	8.09717	11.4061	9.73822	10.743	6.7101	16.997	16.6733	15.0969	9.44156	6.56651	5.77184
Chr03	124252378	124257039	-	AH03G39830.1	000068F_2	ATGACGCGGAGATTAAGTTTGACAATCAGTCAGAATATGCTTCTCATGGAATACCAGGAACATCTAAACAATATGACCAAGAAGCTAACAGACTTGCTGATAAGATACAGAGACGCCTTGCACAAAATCGAGAGGCTGCTCGTAAGAGTCGTTTGCGCAAAAAGGTTTGAAAGGTTCTACATTGAAAAACATCAACTAGAATCATGTCGTGTGAAGCTAATGCAGTTAGAGCAAGAGGTTGATCATGCAAAACAACAGATGGAGTATGGACGTTGGCTAGAAGAGCGGAATAGACATACCTTGGCACTTAGAAATGCTTTAAGTTCTCATATGGGTGACGTAGAACTCGGAGAACTTGTAGATGGCACAATGAACCACTATTTTAAGCTCTTTGGCATG…	MTRRLSLTISQNMLLMEYQEHLNNMTKKLTDLLIRYRDALHKIERLLVRVVCAKRFERFYIEKHQLESCRVKLMQLEQEVDHAKQQMEYGRWLEERNRHTLALRNALSSHMGDVELGELVDGTMNHYFKLFGMKSAAAKADAFYVMSGMWKSSAERFFFWIGGFRPSEILKILVPRIETMTEQQRSDISNLGKSCQQAEDALSQGMDKLQQMVSESVAAGQLEEQTNTPNMSTAMERLAALVSFVNQETLLQMSRILTKRQAARWLLALGEYFQRLQALSSFWANRPPKPAECLIP	Transcription factor TGA4 [Source:Uniprot/SWISSPROT%3BAcc:Q39162]	K14431(TGA; transcription factor TGA)	GO:0006351;GO:0043565	0.274987	0.047068	0.549813	1.31642	1.72451	0.074397	1.73723	4.94637	0.065485	0.220528	0.225995	9.19813	1.05511	0.260167	0.051275	1.66661	0.217413	1.16057	1.09328	0.043113	1.17521	0.717305	3.86585	4.67875	2.52989	0.932385	0.621728	2.58867	0.372779
Chr03	124307264	124312260	-	AH03G39840.1	000068F_2	ATGCTCTATCGGGCAGTTCGGGCAGCGTCCCAGATAAGGGGAAAGATTGGGTACGGGCTGCCCGAAGAGGCAGAACGTTTCTTTTGTGTAAATTCCGATTCGGTTCTGTGTGCCTATGCGAAACGTCGCACATTTCAAAAAGGAGTCGACGCCGTTTGTTCAGTTAATCGCCGACGGGCATATGTTTTAGAAGACTTTTCTTCTTCAAGAACAAGGCTACTACCAAGAAAGACACTGTCAAGTGCCAACAACAGCAACAGCAACACAACCATTGTTACTCCACAAGAACCCAAGCAGTCTCTACCTCCTAAAAGCGATTCCCTGGGTTTCAGGAACAAATCCGGTGCACTTTTGGTGGGTGATTTTAAGGGTTCAGAGGTTGAAAAATTCATAGTGTCT…	MLYRAVRAASQIRGKIGYGLPEEAERFFCVNSDSVLCAYAKRRTFQKGVDAVCSVNRRRAYVLEDFSSSRTRLLPRKTLSSANNSNSNTTIVTPQEPKQSLPPKSDSLGFRNKSGALLVGDFKGSEVEKFIVSDFNSCEVRIIGCMRTHFIHKLKNCRSMPIIKDGNGVRGLRHTACATKGSKKIFVNEEILKALSSKFGSAYDQDFNAVAFL	Tubulin-folding cofactor C [Source:Uniprot/SWISSPROT%3BAcc:Q9SMR2]	-	-	0	0.032031	0	0.019928	0	0	0	0	0	0	0	0	0	0	0	0	0	0	0	0	0	0	0	0	0	0	0	0	0
Chr03	124311540	124316041	+	AH03G39850.1	000068F_2	ATGGAAGCTAAGAACAGCTCAGTGACGGTTACGCTCAATTATGGCGCGTTGACGTGCGCCGCGGAAGTGCTCGCAACTATGCTAGCTTCTGCTCTCGTCAAAGCCACGCTTTTGTCTCCGGATCTATATGGGCTGCTATTAACCAAAGAAGACGGTAAAGCCCAAAACCAGGACAAACAATTTGATGCCGAGGGAGAAGATGGTAATGATGATGAAGGAGACGACGATGATGATGGAGATGGTGGATTTGGAGAGGGCGAAGAGGACTTGTCCTCTGAAGATGGTGGCGGCTATGGCAACAACTCCAACAAGAAGAGCAACTCAAAGAAAGCTCCCGAGGGACTTGGAGTCCTGAGGCTCCTTATCTTTATTGACAGTGACTTTGTGAGGATTTAG	MEAKNSSVTVTLNYGALTCAAEVLATMLASALVKATLLSPDLYGLLLTKEDGKAQNQDKQFDAEGEDGNDDEGDDDDDGDGGFGEGEEDLSSEDGGGYGNNSNKKSNSKKAPEGLGVLRLLIFIDSDFVRI	-	-	-	100.914	49.2352	39.9176	33.4772	68.8252	7.827	37.6905	86.3774	8.92177	23.6098	20.9844	64.2652	29.2653	55.581	23.776	73.0487	58.4908	61.7987	76.5823	39.8241	36.592	60.1597	62.9256	70.4328	71.8475	33.2484	43.6633	50.6951	50.2756
Chr03	124321893	124323652	-	AH03G39860.1	000068F_2	ATGGATGACTTGGCTTTTTCTTCCGGTCTCCAACACATGTCAGCTGAAGAGAAGAAAGAGCTTCTTGTAGTTGCACGAAACATTATTGAATTGCTATCTAGCATAATAAATTTCGAGGCAGAGTCCAAAACCTTGAAGAAAGATTTAACTCTCAGTTTACTGGACAAGTGCAAGCACTCACTCTCTATCATTAAGGAAATTGCGGAAAGCACTACAGATGATGAAGAGACACTTTTTGAAGCTTTGTATCTTAATGATGAGCTGCAGCAGATAGTTTTCAAGTACGAAGAGTTGGAGGCTGCTCAACGGCCTGTGGCACAAGAGCTTCCAAATGCTGACACTGCAAAGCATGATGCGGAAGCTGTTCAAAATCCTATTGAACTTCCTAAAATATTTGAA…	MDDLAFSSGLQHMSAEEKKELLVVARNIIELLSSIINFEAESKTLKKDLTLSLLDKCKHSLSIIKEIAESTTDDEETLFEALYLNDELQQIVFKYEELEAAQRPVAQELPNADTAKHDAEAVQNPIELPKIFEEDESEEFEAAQELERKLPKKSNGVEANATNGDGHHVETTILDEAHEKGNAESKVLSQTLAFFNGSLISAANLFHGLFLAPRYLTSFNTGIGPDPFTSTAATAAVGFRAVTPLPLPMPMALVFNIKKSNLVMS	ENTH/VHS/GAT family protein [Source:TAIR%3BAcc:AT1G06210]	-	GO:0005622;GO:0006886	0	0	0	0	0	0	0	0	0	0	0	0	0	0	0	0	0	0	0	0	0	0	0	0	0	0	0	0	0
Chr03	124324761	124328850	+	AH03G39870.1	000068F_2	ATGTGGACTGATTGCACTGCATGCTTTGAGAGTTGTGGAACGATGGCAACTGAATGTGGAAGTTGCATGGGAGGTGCTGGCGAAGCAGGGCTGCCATTACTATTCATAATGGCTTTGATTTTTCTCGGACTCTTTACTCTAATTGGGATATTTTACAGTGTATTATTTAACGAACTGTCAATTATTGATACATTGCGGTTGCTAAGAATAGCCAATACTCTCAATGCAGATTCCTTTCTTCTTGCCTCCATTTTACATGGTGATGTAAATTTGGCAGCGACAGAGTATGTCGTTGAGGATATCGACGGAGAGGTGTCACGGTCTGACTGGTCTCCTCCAACTCTCCCACCGGAACATGTTCAACAGCTGAAATCACTGGGCCTTTTATGA	MWTDCTACFESCGTMATECGSCMGGAGEAGLPLLFIMALIFLGLFTLIGIFYSVLFNELSIIDTLRLLRIANTLNADSFLLASILHGDVNLAATEYVVEDIDGEVSRSDWSPPTLPPEHVQQLKSLGLL	RING/FYVE/PHD zinc finger superfamily protein [Source:TAIR%3BAcc:AT2G22120]	-	-	0.848384	1.67941	2.32697	1.5467	1.22783	0.887389	1.96215	1.75619	0.516452	1.10313	1.0194	1.11973	2.01165	1.12234	0.545468	1.21555	1.04298	1.07273	0.697892	0.899259	1.20013	1.56957	1.0658	1.51619	2.05118	2.17062	1.05924	1.11732	1.33274
Chr03	124342575	124348113	-	AH03G39880.1	000068F_2	ATGACCAATGGTTCGGATGCCTTACAGAGAGTTTGGCAGGTGAAGAAGAATGTAATGGCTTGGGCCATACAGTTGAAAAAGGTTGGTAAATCGGGCAACCTCTCTTCTCTTTCTAAGTTGGATTCATCCTCTTCTCAGTTGGCCAAAATCGTCCTTCCTCTTCCTTCTCCATCTTTGAATACAGAACCTCTACCTTGGACTATTCTGTCTGTGCCCCCTTACCGACTTGGTTCTATAAGCATGGATGATGTCTCCTTCAAAAGGCACTTGGAGGTACTGGCCCAAGGGGGTATTCATATGGCAGGGGTGTCTTCTACCCTTTTGAAGCAATTGAAGAAAACACTGTTTGGTACTATCCAGAAAAAGTTGATCGATCTTCATGCTGAGGTTTCTTTTCTT…	MTNGSDALQRVWQVKKNVMAWAIQLKKVGKSGNLSSLSKLDSSSSQLAKIVLPLPSPSLNTEPLPWTILSVPPYRLGSISMDDVSFKRHLEVLAQGGIHMAGVSSTLLKQLKKTLFGTIQKKLIDLHAEVSFLQEAKAPFHQRVLYPFNLYTDFDATIVPTLPPVIFSNSEKKLSEAATPNCDLGSNSENHLRTLFFSSFSLDANTEAPETLIISPSPMAP	-	-	-	613.217	388.777	349.375	347.98	211.729	104.526	74.8589	39.1005	18.9542	5.72954	6.66293	90.8485	0.899947	3.17292	6.15795	43.5189	2.4565	79.9394	0.897991	5.28155	2.315	187.781	378.359	15.9292	13.234	168.836	1.46966	66.0175	163.135
Chr03	124400429	124404809	-	AH03G39890.1	000068F_2	ATGTTTATGCTGCCGCCGTCCGTGCTGTCGGCGCCGTCCGTGGCCTGGCCCTCTCTTGTAACTCGGCGTCCTGCTTTCCCATCATCCGTCCGACCTCCGTGGCTTCTCTGTTTTGTTGGCTTGAAGCAAATTTCTGCCGTATCGCCGCTCGCCGTCGTCTCCCTGGTCGCCGTCCGTGCCTCCATCAAAGTCCCCCACAAGCTTGAAGAGAGGAACCCTTCATCATTGAACCTTATAAAAAGAAATGAGCAATTATATAGCTTAGAAAACCCTCCCAGTGGTGTATCTTTACCTTTTATTCTGGAAACATCAAACAAGGAATTAAATAGTATTTGA	MFMLPPSVLSAPSVAWPSLVTRRPAFPSSVRPPWLLCFVGLKQISAVSPLAVVSLVAVRASIKVPHKLEERNPSSLNLIKRNEQLYSLENPPSGVSLPFILETSNKELNSI	-	K04683(TFDP1; transcription factor Dp-1)	-	0	0	0	0	0	0	0	0	0	0	0	0	0	0	0	0	0	0	0	0	0	0	0	0	0	0	0	0	0
Chr03	124407585	124408692	+	AH03G39900.1	000068F_2	AACACCCCTTCTACCAATCCATCTGTCACAGTCAATGCTCTAGAAACACAGAATAACAACATAGAAGAGGCTATTAGAGACACTAGAAGAAAACATATAAGGTCTACTAAGAGACCCCCTCCAACTGGACAAACATTTATCCATAATGCGGATCGGAATCAACCTCCATCAGTATTCATTTTGTTTGATAGAGGAGAATTCTTAGATGATGAATCTGGTGTAGTGGTAGTCACTAGTCAGCATCATGGTGCAATAGCAACAACTAAAGGTATGGCTGTTGATCTTGATGAGGATGCTGCTAGGGAGCAAGAGATGGATTGGGAAGAGACTTTGGAGGCTATAGATACTGAAGAATCAGCTTCAGATTCACCTAATATAAGTTTTTTGTATTCACTCACT…	NTPSTNPSVTVNALETQNNNIEEAIRDTRRKHIRSTKRPPPTGQTFIHNADRNQPPSVFILFDRGEFLDDESGVVVVTSQHHGAIATTKGMAVDLDEDAAREQEMDWEETLEAIDTEESASDSPNISFLYSLTSSNYWHEINLSCTKDLT	-	-	-	0	0	0	0	0	0	0	0	0	0	0	0	0	0	0	0	0	0	0	0	0	0	0	0	0	0	0	0	0
Chr03	124411410	124412317	-	AH03G39910.1	000068F_2	AAAATACCGCCACCGTCAGTAGTGGTGGCTTGGCCACAATCGAAGAAGCACGACAGAACCAACCTCTGCAAGGATCGCCGTCGTAACTCAGCGCTGCCTCCACATAAAACTGATGATTCTGGAATAGCTTTTCAAGGGACACCCGAATTGCCGCCGCCTGCTAAATCCAACTCCGTGTTTGCAATGATGGTGGACACCTCAACACTTGGGCGCTTCCACCACCAAAGACTCGAATTCAAGCACTGTCTCCCCGCAATCATAACTTCCCACAGAACCTTCTTCACCGTCCTCTGGATCGCCGCCTTCGCCTCCGTCTTCATCTGGCAGAGGAACATTGTCGTCAGAGGCTTTTTCCTCTTCAGTTGGACCCTCCCGCTGCACCCGATTCCTAAGCTGAGG…	KIPPPSVVVAWPQSKKHDRTNLCKDRRRNSALPPHKTDDSGIAFQGTPELPPPAKSNSVFAMMVDTSTLGRFHHQRLEFKHCLPAIITSHRTFFTVLWIAAFASVFIWQRNIVVRGFFLFSWTLPLHPIPKLRPVAFNLTDFGGVGDGVTLNIGAFERAVFAIFKLWNKGGGQLNVPPGRWLTAPFNLTSHMTLFVVQDAVILGLDVSC	Pectin lyase-like superfamily protein [Source:TAIR%3BAcc:AT1G19170]	-	-	0	0	0	0	0	0	0	0	0	0	0	0	0	0	0	0	0	0	0	0	0	0	0	0	0	0	0	0	0
Chr03	124416959	124427319	-	AH03G39920.1	000068F_2	ATGAATCGAAATATAGCTGCTACACCAAAACTGGTGGATAAATCAGGAATACGGAAACAAAAACAGCAATTGGACCAGAGAATGCGATTGCATTATAAGGGCGCAATTGAACAGATCGAGCAACAACAAAAGTCCACAGACCACCTAATTGACACCAACGGTAACAACAAAGAGTGTGCTAAACTATTAGCAGGAGTAGAGACTGCAGCGCCACAATGGACGTCAGGTGTCCAGCGGCGCGGCGAAAGGTGCTGCATGGAGAGCCGCACGCGTCGCCGCAATCAGGATTGGATGCGGAGGGGAATGGAGAAGAACGGTGACATGGTGGCGCTGGGAGATGTTGCCTGGATAGCAGCGCAGGGACCGGCGCCGCTCAGGGATCAGTTACGGTATATGAAG…	MNRNIAATPKLVDKSGIRKQKQQLDQRMRLHYKGAIEQIEQQQKSTDHLIDTNGNNKECAKLLAGVETAAPQWTSGVQRRGERCCMESRTRRRNQDWMRRGMEKNGDMVALGDVAWIAAQGPAPLRDQLRYMKYRHFAELSCPQGSEEERGGEIKQEARWKAEYYRQRVRETMEEASLATTMEERSSATTKRGCGTAKRGCGMWDAVAMAVGCGGDGGGYETAKRGCSIVGGYATVGLRGGYGVSCESVRVETEDEAEIEIEARSRSGEVARSSNAAKSSGENAAVRSSCAEAETLSLAPNSDGDDNEIRTTTTSKENEEHRRPATEREGVTETMSKRGAAARSGMRSSGEDRTTRSSGISEVLYQLYAKAIVLLAYMLIELVLLIQYLKSDKRSSTTI…	RING/U-box superfamily protein [Source:TAIR%3BAcc:AT5G45290]	K16282	GO:0005515;GO:0008270	0.071754	0.046657	0	0	0.104544	0.166123	0.039764	0.065948	0	0	0	1.02333	0	0.208747	0.103381	0.055297	0.065114	0.688897	0.054315	0.043376	0	0.057712	0	0.310313	0.962525	0.057364	0.211249	0.24055	0.120326
Chr03	124424939	124427717	+	AH03G39930.1	000068F_2	ATGATCATCATCATTTGCCAGAAAAGATGGTTGAGGTATATTTTTATTGTACTATCAATCTTACTATATCTTGATGCAAGCTGTTCAGCAATTATAAGGTTAATTCTTCTATGCTTTGACATGGAGCTATCATACATGGAGGAGTTGCAGGTAAAACCTGATGAAGATACGATTAAACGAGTGGCAAATGCCTTTAGAAAACTTGGCCAAGAAGAGAAGAGTAAATTGGTTACAAAACGATATGGGCTCAAGTGGAAATATATTCACTTTATTGGTGAACGGGTTAAAGTTAGAACAGAAGCTTGGGAAGAAGAAGCGCCACCATGTCACCGTTCTTCTCCATTCCCCTCCGCATCCAATCCTGATTGCGGCGACGCGTGCGGCTCTCCATGCAGCACC…	MIIIICQKRWLRYIFIVLSILLYLDASCSAIIRLILLCFDMELSYMEELQVKPDEDTIKRVANAFRKLGQEEKSKLVTKRYGLKWKYIHFIGERVKVRTEAWEEEAPPCHRSSPFPSASNPDCGDACGSPCSTFRRAAGHLTSIVANCQTCELMQQQKKHPPISYLEGCNFLTAAVSTPANSLAHSLLLLWGPEAQGDFTRWCQLGGLWTFVALHGAFALIGFMLRQFELARSVQLRPYNAIAFSGPIAVFVSVFLIYPLGQSGWFFAPSFGVAAIFRFILFFQGFHNWTLNPFHMMGVAGRMTSDRHSAVGLALQWHRFGKPFAVLLSQRVLRGGGDTVASREVVLTSNLEACRITTQWWGGAAVEPSEDNGVRHCYGSGKEEEECL	Pentatricopeptide repeat-containing protein At4g18975%2C chloroplastic [Source:Uniprot/SWISSPROT%3BAcc:Q2V3H0]	K02706(psbD; photosystem II P680 reaction center D2 protein)	GO:0009772;GO:0019684;GO:0045156	0	0	0	0	0	0	0	0	0	0	0	0	0	0	0	0	0	0	0	0.0411	0	0	0	0	0	0	0	0	0.032369
Chr03	124428951	124445402	-	AH03G39940.1	000068F_2	ATGACGAAACCCAAAATAAAGCTTGCAATGATTTTGGACAATGTGATATCAAAAGATGCACAGGTCGCAAGTTATCAAGACTGGGAGTTACGAATTAGTAATGGATTTGGAGGCATTGTTTTAAGTCCTGTTGGAAAGCAATGTGTCTCAAGAGAAGATTCCTCTTTAATAAAGCTGAAAGGATTGGCTGTTGTGGATTGCTCTTGGGCACGCTTAGATGATGTGCCTTTTGTGAGGCTGCGCTGCACTGCTCCACGCCTCCTGCCATGGCTTGTAGCAGCAAATCCAGTAAATTATGGTCGGCCATGTCAGCTATCATGTGTAGAGGCCTTATCTGCTGCTTTAATAATATGTGGGGAAGATGAATCGGCAGAACTATTGCTTGACAAGTTCAAATGG…	MTKPKIKLAMILDNVISKDAQVASYQDWELRISNGFGGIVLSPVGKQCVSREDSSLIKLKGLAVVDCSWARLDDVPFVRLRCTAPRLLPWLVAANPVNYGRPCQLSCVEALSAALIICGEDESAELLLDKFKWGHAFLSLNRELLKAYSKCQNSVDIIAVQNAWLSQESQIPRAPADTEVESEDKGSSDSEDGLPPLEKNMNHLNLEWEKINELRAKGRRVYLPLQVRESLVDLVIMSSKYPILANRPIDKWKVTELKEELKRRKLTTKGLKDDLIKRLDEALRVEREAAEASEKDEANGFNSDLSVLKDSQTEPVVAEVVDTIINDETVEMAEKGTSSLTKPVETVGAENISEVVDNDANKSDKLDNVAVPFDINSTAPAVNEEVEHMDSSVDINSTN…	ENTH/VHS family protein [Source:TAIR%3BAcc:AT5G65180]	K12875(ACIN1, ACINUS; apoptotic chromatin condensation inducer in the nucleus)	-	7.32313	13.875	12.575	11.7888	8.16825	5.35015	7.80449	7.66245	7.25441	8.31358	7.52039	3.48997	11.8821	6.88491	6.70721	6.99662	6.38063	8.51172	11.8388	11.8247	13.0533	6.79776	8.02081	5.4405	6.41943	7.70281	12.692	9.22974	7.9185
Chr03	124448181	124454877	+	AH03G39950.1	000068F_2	ATGCTAATACCTTCACATCTATCATCACGAAAGAAATTATCAACTGCATCTAAACCAGATCCTGCCCCTGCTCCTGGCTCTACAGGCAAACCACCAGAGTCTAGTGGCTCTCCATCAAAGTTTCTCATTGGAACTGTTGCTTTAGGTGCTGCTTTTCTAGCAGCTTACCAAACTGGTTATTTAGATAAATATCTTAAAAAAGAGCAGCTTGGTGCTCATGAGGAAGCTCAGATCAAGGATACCAATGGAGACTCACAAAATGTACAACCTTCAGTGGACCAGTTCATTTCACCTCATAGGGAGACATCTAACAATGAAAATCTTGTGTCAGAGCATGCAGAGCAGAAGGTTGATAATCATTTTCCACAGTTGGAAAATGTGAAAGAAGATAAAGGTGAT…	MLIPSHLSSRKKLSTASKPDPAPAPGSTGKPPESSGSPSKFLIGTVALGAAFLAAYQTGYLDKYLKKEQLGAHEEAQIKDTNGDSQNVQPSVDQFISPHRETSNNENLVSEHAEQKVDNHFPQLENVKEDKGDKPIQEQDKSDITVDVTAPTKENLWPEHPQGNLTSDDQSKASVVQSEGSFGIRSTDTVTAPRLEQGIQHTSTSTQISTALDENGMTNMQPKQQEVEERREALNGATKGSQGGYISEDGKLILDFIQAIHAAEKRQADLDSHVFNEEKKVLKEKYEKKLKEAAARELMLAEEAALLDKEVETEMKLNKAQELSKAELNAAIAKEKAAQIERMAEANININALCMAFYARSEEARQSHAAQHFALGALALEDALSKGLPIQTEIASLQS…	FUNCTIONS IN: molecular_function unknown%3B INVOLVED IN: biological_process unknown%3B LOCATED IN: mitochondrion%3B EXPRESSED IN: 26 plant structures%3B EXPRESSED DURING: 14 growth stages%3B CONTAINS InterPro DOMAIN/s: Mitochondrial inner membrane protein Mit /.../ (InterPro:IPR019133)%3B Has 30201 Blast hits to 17322 proteins in 780 species: Archae - 12%3B Bacteria - 1396%3B Metazoa - 17338%3B F…	K17785	-	5.60942	3.94631	3.86037	3.07214	6.41898	1.65575	4.20931	6.5092	2.09091	3.13273	3.3877	3.01975	4.04879	4.64052	4.02399	6.09231	4.02512	5.61986	2.85866	5.58952	3.42563	5.69292	3.79032	5.68812	6.16843	9.92919	5.6031	4.77494	3.0905
Chr03	124464398	124467343	+	AH03G39960.1	000068F_2	ATGTCTGAGAATGTTGGTTCAGGGACAGGGTCTTTGCTTCCTAGTATTCCTAGACCTACACCTGCTGTTTCTAGGTGGAAAAATGCAACTGAAAATAAAAGTAATATAGGATGGAAATATGGGAATGATGTTCAAGACAATGGTAAAAAATTGAAGTGTAATTTTTGCTCAAAGAATATAAGTGGAGGGATTTATAGATTCAAGCATCATCTTCCCGGTATTAAAGAGGATTCAGAGCCTTGTGCTTCAGTACCTGAAGAAGTTAAGGCTGTAATGTTGAAAGTCTGTATGGAGGCTAAAGAAGCATCGTTAAAAAAGAGAAGATTCGGTGATAATGAGGATTATCCTGAACAAACAGAAAAGGAGAAGGACAATTCTCAACAAAAGGGGAAAGATATT…	MSENVGSGTGSLLPSIPRPTPAVSRWKNATENKSNIGWKYGNDVQDNGKKLKCNFCSKNISGGIYRFKHHLPGIKEDSEPCASVPEEVKAVMLKVCMEAKEASLKKRRFGDNEDYPEQTEKEKDNSQQKGKDIRNFFSEMVGRYEIGYKPPSYHELRETQLKKAVTNVDEMLTEFKAEWKRTGCSIMRSICNFLVNSPKGKILLYSLDTSDISKTTDKAVKMLEDAVEFVGEENVVQIVTDNAANYKAAGGKMMETRKSLYWTPYAAHCINLILADFEKKLKGRKITTFIYSRSMLISMLRNFTKGKDLVRPGATRFATAYLTLTCLHDNKGLLMTMFTSDNWKTTKVALTPEGIRVQNMALDSRLWKNIVICLKATAPLITILRLVDSDEKPAMGFIF…	hAT transposon superfamily [Source:TAIR%3BAcc:AT3G22220]	-	-	0	0	0	0	0	0	0	0	0	0	0	0	0	0	0	0	0	0	0	0	0	0	0	0	0	0	0	0	0
Chr03	124470212	124479707	+	AH03G39970.1	000068F_2	ATGAATCTGTCAAGTGGTAAGAGTCTTGCTGTTGGTACTTGTCGGTGGATGCGGATGATGTCCATTCACGGCAGCACCAAAAACAACCGCTACTCTCTTTCTTTTACTCACGGTTCCATGAATAAAGAAAATCAAAGCAAAACGTTCTCTTTTCAGCTGCTGGGGGCTTTGAATGAGGTTCTGATCAAGCTGGCGACCACAGTGACTTGGAGGGTTCCTGCCAGCAATGGCAGTTCCCATGGTTCAAATGATATGGAACGAAATGGTGACGGAAGGGTTCAAGATTCAGAGCCCCCAACTCCACATTCTGTTCTAAAGATGGGATTGAGGGATCGAACCAGCAGCATGGAGGATCCAGATGGAACATTAGCAAGCGTTGCCCAGTGCATTGAACAACTG…	MNLSSGKSLAVGTCRWMRMMSIHGSTKNNRYSLSFTHGSMNKENQSKTFSFQLLGALNEVLIKLATTVTWRVPASNGSSHGSNDMERNGDGRVQDSEPPTPHSVLKMGLRDRTSSMEDPDGTLASVAQCIEQLRQSSSSAHEKEYSLRQLLELIEMRENAFSAVGSHSQAVPVLVSLLRSGSLNVKIQAATVLGTLCKENELRVKVLLGGCIPPLLGLLKSSSTEGQIAAAKTIYAVSQDGVKDHVGSKIFSTEGVVPVLWQQLQKGLKSANVVESLLTGALKNLASNTEGFWGATMQAGGVDILVKLLATGQPGTLANVCFLLASVMMEDASACSKVLSADVTKQLLKLLGPGNDDSVRAEAAGALKSLSSQCKEARREIANANGIPALINATIAPSK…	binding [Source:TAIR%3BAcc:AT2G22125]	-	GO:0005515	1.4232	0.86721	1.15665	0.848671	3.18953	0.559613	2.10063	2.56907	1.4361	3.47217	3.09243	0.406925	1.85943	3.79479	3.11531	4.67093	4.29815	3.20836	2.30862	6.97588	9.29159	4.37811	3.25577	5.20247	7.54175	8.82728	11.096	7.90986	3.50225
Chr03	124493193	124497032	-	AH03G39980.1	000068F_2	ATGGCACACTCACTTTCTTCCGTTGCAACGGGTCCCAAACTGGGGTTTTCTTACACTTGTCCATCTTGTATTTGGAAACCGAAGCCTAACCCCAAGGTTACTTGTTCAGCACATAAGAGTAATCCATTGGCTGGTATCGGAATTGGGATTGTAGCATCTTCGGTGGTGGCCTTAACGCCCTTCAATGCTGACGCCACCAGAATCGAATACTACGCCACCACGGCTGAGCCCTTGTGCGAGTACAACTACGTTAAGTCCGGCCTCGGTTACTGTGACATTCTCGAGGGCTTCGGCGATGAGGCCCCCCTCGGCGAGCTCATCAATGTTCACTATACCGCAAGGTTCGGGGATGAGAGAGTGTTTGATAGCAGCTACAAACGTGGCAGACCTCTCACCATG…	MAHSLSSVATGPKLGFSYTCPSCIWKPKPNPKVTCSAHKSNPLAGIGIGIVASSVVALTPFNADATRIEYYATTAEPLCEYNYVKSGLGYCDILEGFGDEAPLGELINVHYTARFGDERVFDSSYKRGRPLTMRIGVGKASQLFFLSFSESGKRKLKIPPMLAYGPEPAGCFSGDCNIPGNATLLYDINFVGIYSESVDQIVWQNLLRDSSYLKLLFLVGAVGPN	Photosynthetic NDH subunit of lumenal location 4%2C chloroplastic [Source:Uniprot/SWISSPROT%3BAcc:Q9SCY3]	K01802	GO:0006457	2.60499	4.96967	1.80967	1.49799	1.63852	0.562545	1.24106	1.33052	0.35964	8.07831	10.0258	2.94812	0.413781	6.68279	11.042	3.60463	5.6483	3.54072	7.55476	6.97651	5.37092	11.0631	3.04683	3.42582	3.2061	9.39529	5.39764	1.55079	4.2937
Chr03	124493193	124495803	+	AH03G39990.1	000068F_2	ATGTCCTGTCTTAAAGATCTCAAACAAAATAAACAACTTCTTCATAGAGCAGAGAGCAGCAACCATTATTACAAGAGAGAAATGGGAGTTTCTGGAACTCTGGAGTACTTGTCTGATCTAGTGAGCAGTAGCCAGCACCACCACAAGAAGAAGAAGAAGCAGTTGCAGACAGTGGAGCTTAAGGTGAGAATGGACTGTGATGGATGTGAGCTCAAGGTCAAGAAAGCCCTCTCTTCAATGAGTGGGGTAAAGTCAGTGGAGATAAACCGTAAACAGCAGAAGGTGACAGTAACAGGGTATGTGGAATCAAGCAAGGTGCTGAAGAAGGCTAAGTCAACAGGGAAGAGAGCTGAGATTTGGCCTTATGTGCCTTACAACTTGGTGGCTCAGCCATATGCT…	MSCLKDLKQNKQLLHRAESSNHYYKREMGVSGTLEYLSDLVSSSQHHHKKKKKQLQTVELKVRMDCDGCELKVKKALSSMSGVKSVEINRKQQKVTVTGYVESSKVLKKAKSTGKRAEIWPYVPYNLVAQPYAAHAYDKKAPPGHVRRLETTAATATVATYEDPYINIFSDDNPNACSIM	Heavy metal transport/detoxification superfamily protein [Source:TAIR%3BAcc:AT4G39700]	-	GO:0030001;GO:0046872	6.85041	11.8816	8.11934	7.93093	3.79741	2.52011	5.25996	2.76622	1.76879	2.01626	2.06761	1.13645	0	3.20925	2.93477	11.6247	3.79223	3.59513	1.0153	1.96896	1.35557	37.702	12.5426	11.7691	2.79459	23.3996	1.45025	5.07597	12.0811
Chr03	124512998	124516479	-	AH03G40000.1	000068F_2	ATGCCAACTTTATTGGTTATATGGTGTATATTGGTTGGTGTTCTGGGGAATTTGCAGAAAGGTGAGGGTCGAATTAGACATTACAGATGGGATGTGAAGTACGAGTATAAGTCCCCTGATTGCTTCAAGAAGCTGGTGATCACCATTAATGGGAGATCTCCAGGACCCACCATCCAGGCAGAGGAGGGTGACACTGTGGTTGTTGAAGTTAACAACTCTCTCGTCACTGAAAACCTTGCCATCCATTGGCATGGGATTAGACAGATTGGAAGTCCTTGGTTTGACGGAACAGAAGGTGTAACTCAATGTCCAGTACTTCCCGGAGACACATTCAAGTATCAGTTTGTTGTGGACCAGGCTGGAACATATCTATACCATGCTCACTATGGAATGCAAAGG…	MPTLLVIWCILVGVLGNLQKGEGRIRHYRWDVKYEYKSPDCFKKLVITINGRSPGPTIQAEEGDTVVVEVNNSLVTENLAIHWHGIRQIGSPWFDGTEGVTQCPVLPGDTFKYQFVVDQAGTYLYHAHYGMQREAGLYGLIRVSPRQPEPFAYDYDRSIILDDWFHKSTYEQAAGLSSIPFQWVGEPQSLLINGKGRFNCSLSSPVTGICNATNPECAPYSQTVVPGKTYRLRIGSLTTLSALSFQIQGHKMRVVEADGHYVEPFEVENLFIYSGETYSVLVKADQDPKRNYWITSNVVSRNRTTPPGLAIFNYYPNHPMRSPPTPPPTPPAWDDVKPRLAQSLAIKARQGFIQKPPTTSDRVIPPSDPYLVALKDNLKDAFDQTPPPEGYDSVNYDIF…	Cupredoxin superfamily protein [Source:TAIR%3BAcc:AT4G39830]	-	GO:0005507;GO:0016491;GO:0055114	14.7115	0.923876	0.854697	1.12835	18.5181	0	1.93019	12.5124	0	0.103917	0	10.2762	0.065656	0.077869	0.207651	3.35708	0.525708	3.96217	13.4666	0.552332	0.35249	33.5634	40.114	76.5613	30.603	25.1094	0.184864	38.616	24.0604
Chr03	124568084	124569736	+	AH03G40010.1	000068F_2	ATGAGACCGTTGTCGCCGAGGCTCCGCCACCGCCCAACTACCGTCGCCGAAGCTGTGATGCTGTCTCTGCGCCAGCAGGGAGAAGCAGCCTTTGAGTGTACCATAACTTTGATTTCTTCTGAACTTTTTGACTGTTTTTCTGTTATGAGTAATTTAGATTATTTTGTTGTACAATGTCATAAAAGCTGTCCACTGTCTCTTTTTTCAGATGCAAAATTTTATAAGAGTATTTTGGGAGTAGCGTTGAAGGAGAAAAATCTGGTGTGGCTATGGTTAGGAAATGCTTTGTCATGTTTTGAAACATGGCTAGAACTAAAAATGCCAATTAACGTAAAAGAGATATGGTGCTTTGTCTTTTATGCTATAATTTGGTGTTTGGACATGAATCTCACTTTCTTT…	MRPLSPRLRHRPTTVAEAVMLSLRQQGEAAFECTITLISSELFDCFSVMSNLDYFVVQCHKSCPLSLFSDAKFYKSILGVALKEKNLVWLWLGNALSCFETWLELKMPINVKEIWCFVFYAIIWCLDMNLTFFVWNFSFCNVIIGFIYFFGGKYIGLDFLRDKLLQYAVYGSL	-	-	-	0	0	0	0	0	0	0	0	0	0	0	0	0	0	0	0	0	0	0	0	0	0	0	0	0	0	0	0	0
Chr03	124590101	124592219	+	AH03G40020.1	000068F_2	ATGAAGTTATTACGATTTTATGGAAGAGAGAATGAAAAAGAAAAGTCAGATAGATTAATGATCACAGCAGAAAGGAGCCATGTGTCATCGAAAGAGAGAGAGAACAAGAACAGTCGAATCGCTGATCAACGGCAGAAAATTTCTCAAGAAATCGGTATTTTTCCTGAGGAGAAAATTTTGTTTTTCTTCAAATCGCTAGTTATGGACTTAGGAGTAAGGTGCGTGGGTGGAGAGGCAGGAGCAGTGAGGAATGGAGGATATGACGGAAAAGGAAATAATGTGGTTGACTTCGCTTTTTCAATCTGGGTTCCTGTGATCCGCTTGGCAGCTGGACAGCCTAATTTCCAAACTCCCACACCCATTTCTCTCTCTGGAATTCATACTATTCATCAAAGCCAC…	MKLLRFYGRENEKEKSDRLMITAERSHVSSKERENKNSRIADQRQKISQEIGIFPEEKILFFFKSLVMDLGVRCVGGEAGAVRNGGYDGKGNNVVDFAFSIWVPVIRLAAGQPNFQTPTPISLSGIHTIHQSHTTYTFNAGTLQLRQAISRKLAHENGICYTPD	Bifunctional aspartate aminotransferase and glutamate/aspartate-prephenate aminotransferase [Source:Uniprot/SWISSPROT%3BAcc:Q9SIE1]	K15849(PAT, AAT; bifunctional aspartate aminotransferase and glutamate/aspartate-prephenate aminotransferase [EC:2.6.1.1 2.6.1.78 2.6.1.79])	-	0	0	0.389205	0.2905	0	0	0	0	0	0	0	0	0	0	0	0	0	0.080105	0	0	0	0.266861	0	0.065918	0	0	0	0	0
Chr03	124597912	124599561	+	AH03G40030.1	000068F_2	ATGACTGGTTGGCGGCTTGGATATATTGCCGGTCCAAAGCATTTTGTTGCAGCATGTGCAAAGCTCCAAAGCCTGCTGACTTCGTCACCCAATAGCATATCTCAGAAAGCTGGAGTTGCGGCCTTAGGACTAGGCCATGCCGGTGGGGAAATTGTGGCTGAAATGGTGAAAACCTTTAGGAAGCGACGAGATTTCTTGGTGAAAAGCTTCAGTGAAATAGAGGGTATTAAAATATCAGAACCACAGGGAACATTCTATCTGTTCGCTGATTTCAGCTCCTTCTATGGAAAAGAAGCGGAAGGATTTGGTAGAATTGAGGATTCAGAGTCCCTGTGTCGATATCTGCTGGATAAGGGCCTGGTAGCATTGGTGCCTGGGAGTGCATTTGGAGATGATAGT…	MTGWRLGYIAGPKHFVAACAKLQSLLTSSPNSISQKAGVAALGLGHAGGEIVAEMVKTFRKRRDFLVKSFSEIEGIKISEPQGTFYLFADFSSFYGKEAEGFGRIEDSESLCRYLLDKGLVALVPGSAFGDDSCVRISYAESLPILNSAVDRIKKALAPLKSAAELL	Bifunctional aspartate aminotransferase and glutamate/aspartate-prephenate aminotransferase [Source:Uniprot/SWISSPROT%3BAcc:Q9SIE1]	K15849(PAT, AAT; bifunctional aspartate aminotransferase and glutamate/aspartate-prephenate aminotransferase [EC:2.6.1.1 2.6.1.78 2.6.1.79])	GO:0009058;GO:0030170	0	0.183834	0.208236	0.099906	0	0.083957	0	0.065948	0	0	0.751717	0	0.22753	0.762609	0.953351	0.057751	1.02894	0.188953	0.313917	0.907717	0.395541	0	0	0.314427	0	0.55532	0.898144	0	0
Chr03	124622063	124625863	+	AH03G40040.1	000068F_2	ATGGAGAAGAAGCAGAGTAGTGCAGCGGCCATGGGGGTTGATGACTCCTTGAACCCACGAGTCGACGCCGTGAAGCCTTCAAGGACTGTGGCCATAAGCGACCAAGCAAACGCACTGGTTCAAGCTGGCGTCCCCGTTATTCGCCTGGCCGCCGGGGAGCCCGATTTCGACACTCCCGCTCCCATTGCTGAGGCTGGGATTAATGCAATTCGTGAAGGCCATACAAGGTACACCCCGAATGCCGGAACATTACAATTACGCCAGGCTATTTCTCATAAGCTCAAAGAGGAGAACGGGATCACTTACGCCCCTGATCATATTGTGCTTAGTAATGGAGCCAAGCAGAGTCTTGCCCAGGCCGTTCTTGCAGTTTGCTCCCCGGGAGACGAGGTCATTATT…	MEKKQSSAAAMGVDDSLNPRVDAVKPSRTVAISDQANALVQAGVPVIRLAAGEPDFDTPAPIAEAGINAIREGHTRYTPNAGTLQLRQAISHKLKEENGITYAPDHIVLSNGAKQSLAQAVLAVCSPGDEVIIPAPYWVSYPEMARLADAVPVILPTSIDNHFLLDPKLLQSKITQRSRLLILCSPSNPTGSVYPKKLLQDIAHIVANHPRLLILSDEIYEHIIYAPATHTSFASLPGMWDRTLTVNGFSKAFAMTGWRLGYIAGPKHFVAACGKIQSQFTTGPNSIAQKAGVAALGLGYAGGEIVANMVKAFRERRDFLVKSFREMEGLKISEPQGAFYLFIDLSYYYGREAEGFGRIDDSESLCRYLLDKGQVALVPGSAFGDDTCVRISYAESLTI…	Bifunctional aspartate aminotransferase and glutamate/aspartate-prephenate aminotransferase [Source:Uniprot/SWISSPROT%3BAcc:Q9SIE1]	K15849(PAT, AAT; bifunctional aspartate aminotransferase and glutamate/aspartate-prephenate aminotransferase [EC:2.6.1.1 2.6.1.78 2.6.1.79])	GO:0009058;GO:0030170	0.862777	8.3186	7.84697	6.61005	2.47509	0.368062	4.39554	3.66647	0.972072	0.024259	0.113459	18.9482	53.5729	0.105938	0.030416	8.1891	0.13245	0.719508	3.35361	0.20516	0.592766	0.308364	2.17852	1.36903	1.3285	4.14801	0.230859	1.06753	0.881655
Chr03	124626806	124628505	+	AH03G40050.1	000068F_2	ATGGATTCATTCAATGTTGAAAATGCACCCGAGATTGTGTTCTTTGATTTGGAAACCAACGTGCCCAAGAAGGGTGGAGAACGGTTCTGGGTGTTGGAGTTTGGAGCCATTGTTGTGAGCCCCCACAAGCTCACGGAGGTTGAGAGCTACAGCACCTTGATCAAACCCGAAGACCTATCCGTGGTGCCAGTGAGGTCCAGCAGAAGCCACGGAATAACTCGCGCTGCTGTGGAGAAAGCTCCCTCCTTTGAGGACGTTGCAGACAGGATATTCAGCATTCTTGATGGCAGGGTCTGGGCTGGTCACAACATCCAGAGATTCGACTGTGTTCGTATCAAAGAATCCTTTGATCAAATTAACAGGCCTGCGCCTATCCCAATTGGAATCATCGATTCTTTG…	MDSFNVENAPEIVFFDLETNVPKKGGERFWVLEFGAIVVSPHKLTEVESYSTLIKPEDLSVVPVRSSRSHGITRAAVEKAPSFEDVADRIFSILDGRVWAGHNIQRFDCVRIKESFDQINRPAPIPIGIIDSLGVLTDKFGRRAGNMKMATLASYFGLGQQKHRSLDDVRMNLEVLKHCATVLFLESSLPSTLHSNWNGCSSSTIMTRSRSYGKSPSREDTSRKSPPSSLLGYQRTVPYARGSLGKMAESVKGLVSKAQGQPTINQILKHSHSLLR	Protein NEN4 [Source:Uniprot/SWISSPROT%3BAcc:F4JJ23]	-	-	0.243318	0.245655	0.12876	0.239708	0.246681	0	0	0.157532	0	0.663977	0.744163	0.14242	0.183041	0.468353	0.555298	3.84798	0.373449	0.496348	1.26949	0.721304	0.901666	0.896882	0	1.93116	0.382629	1.4865	0.70513	1.14212	0.481994
Chr03	124628124	124629032	-	AH03G40060.1	000068F_2	ATGAAATGGATCACTCATGAAGCAGCAGCACAGGGCAATGAGCAACACACCACTTTAATTATGATGGTAGATTTTGTGATCATTGACACCTCAGGAATTGCTTCTCTAGAGAACTTCATAAGAGTCTGGTTTCAAGTGGGAAACAGCCATTGCCAATCCAAGGTGGCAAGTGATCAAGAGAATTGGAGGGTCTTCTTGACTGTTGCAGAAGCTATTGACTGCAAACTGGATTGCTAA	MKWITHEAAAQGNEQHTTLIMMVDFVIIDTSGIASLENFIRVWFQVGNSHCQSKVASDQENWRVFLTVAEAIDCKLDC	-	K17469	-	0	0.197051	0	0.123318	0	0	0	0	0	0	0	0	0	0	0	0	0	0	0	0	0	0	0	0.042261	0	0	0	0	0
Chr03	124644643	124646649	-	AH03G40070.1	000068F_2	ATGTATTTCCAGAAGTGGGAAATATTGTGGGGGCATCGAGGGAATGGTGCAGATAAAGCTGGTTCCTCCATTAAGGAAGAGAGTAGGCTCTATGGCATAGGATGGGACAAGAGGAGCGGAGACGAGGTCCCCCTAGGCCCCTACTCAGCTCTTAAGAAGATGGAAGTTGGTTCAGAAAGGGAAAGATTATGGAGGAGCAAGAGAGAGACGAGCCCTGAGCGTGTAAAAACGTGGAGGTTGAAGGGTCCCGGTCCCGGTCCCAGTCCTCGTTGTTCAGGTAGCAGGAAGGTTCAAGTTGTTTACTACCTCTCCCGAAACGGGCTCTTAGAGCATCCACACTTGATGGAACTTACCCTTCTGCCCTCGCAACTACCTCTTCGCTTGAAGCACGTGTTTGAT…	MYFQKWEILWGHRGNGADKAGSSIKEESRLYGIGWDKRSGDEVPLGPYSALKKMEVGSERERLWRSKRETSPERVKTWRLKGPGPGPSPRCSGSRKVQVVYYLSRNGLLEHPHLMELTLLPSQLPLRLKHVFDRLMALRGTAMPLQYSWSSKRKYKSGYVWHDLAPKDILHPSQGGEEEYVLKGSQLLQPSTERQGYAYDDVDDDEEEQGDKTSSTTTPHSRCSRGVSTEELLHINTSTVSEALGAAPVPGAATLAEKLNHQGNERRVLEDEGATPSRHSVLLQLIACGSSALESNVGTTKKRETVGKLQCEDKEYFSGSLLESMKAQAQAQAPSPLEPQLTRSNSYDEQRRSSRLRMEENEGGEGGGLIHKCIPRKKSSSK	Protein UPSTREAM OF FLC [Source:Uniprot/SWISSPROT%3BAcc:Q9LX14]	-	-	1.03589	1.65741	0.345329	0.212134	1.22894	0.434606	0	0.791691	0	0	0	0	0	0.126232	0	1.07785	0.162011	1.45901	0	0	0	2.14946	0	0.057977	0.339879	0.047849	0.07242	1.75825	2.4072
Chr03	124648209	124651122	+	AH03G40080.1	000068F_2	ATGAACAACCGATTCTTGTTCTTGAGCCTTGTGGTTGCTCTCTCTCACTATGTTGCTGTTGCTGAAGAATCTGGAAACAGTAGTTCCTCTTTGACGCTTAGAGCTGTGAACCTTGGAAATTGGCTCCTTATTGAAGGATGGATGAAACCTTCTCTCTTTGATGGGATTCCCAATAAAGATCTTTTAGATGGAACTCAAGTGCAGTTCATGTCAACCAAGCTGCAGACATATCTCAGTGCAGAACATGGAGGAGGAAGCATTGTAGTTGCCAACCGTACCACCGCCAGGGGGTGGGAGACTTTCAGGTTGTGGAGAGTGAATGAAACATTCTTCAACTTTAGAGTGGCCAACAAGCAATTTATGGGATTGGAGAGTGAAGGTGAAGGAGGAAACAATGTA…	MNNRFLFLSLVVALSHYVAVAEESGNSSSSLTLRAVNLGNWLLIEGWMKPSLFDGIPNKDLLDGTQVQFMSTKLQTYLSAEHGGGSIVVANRTTARGWETFRLWRVNETFFNFRVANKQFMGLESEGEGGNNVVANSDSASSSMEIFQIVRNDGDPNRVRIRAPNGLFLQAISETKVSADYEGSSWEDSDPSVFKMIILTESTIRGEYQITNGYGPEKAPQIMRDHWNTYITEDDFKFMSENGVNAVRVPVGWWIAQDPTPPKPFVGGSSKILDKAFTWAQ	-	-	GO:0007015;GO:0051015	0.909172	2.36234	3.98487	10.5209	10.7569	0.612532	19.5407	8.61107	0.131803	17.0395	10.6465	4.52005	2.26104	7.1747	6.80926	3.21069	9.08351	6.43856	6.0463	12.5919	29.5376	6.88058	1.77959	17.866	7.50025	14.2736	19.5191	5.48083	3.21655
Chr03	124661459	124665093	-	AH03G40090.1	000068F_2	ATGTTTATCGAGAGTTTTAAGGTTGAGAGCCCTAACGTGAAGTACACAGAGACTGAGATTCAGTCCGTGTACAACTATGAAACCACTGAACTTGTTCACGAGAACAAGAATGGCACTTATCAATGGGTTGTCAAGCCCAAAACCGTCAAATATGAATTTAAAACTAACACCCATGTCCCTAAACTAGGGGTAATGCTTGTGGGGTGGGGTGGAAACAACGGTTCAACCCTCACTGGTGGTGTTATTGCTAACAGAGAGGGTATCTCATGGGCAACAAAGGACAAGATTCAACAAGCCAATTATTTTGGGTCCTTGACCCAGGCATCAGCCATCAGAGTGGGGTCTTATCAAGGGGAGGAAATCTATGCCCCTTTCAAGAGCCTCCTTCCAATGGTAAAC…	MFIESFKVESPNVKYTETEIQSVYNYETTELVHENKNGTYQWVVKPKTVKYEFKTNTHVPKLGVMLVGWGGNNGSTLTGGVIANREGISWATKDKIQQANYFGSLTQASAIRVGSYQGEEIYAPFKSLLPMVNPDEIVFGGWDISNMNLADAMGRAKVFDIDLQKQLRPYMESMVPLPGIYDPDFIAANQEERANNVIKGTKKEQVQQIIKDIKAFKEANKVEKVVVLWTANTERYSNVVVGLNDTMENLLSALDRNESEISPSTLYALACILENVPFINGSPQNTFVPGLIDLSINRNSLIGGDDFKSGQTKMKSVLVDFLVGAGIKPTSIVSYNHLGNNDGMNLSAPQTFRSKEISKSNVVDDMVNSNGILYEPGEHPDHVVVIKYVPYVGDSKRAM…	Probable inositol 3-phosphate synthase isozyme 3 [Source:Uniprot/SWISSPROT%3BAcc:Q9LX12]	K01858(INO1, ISYNA1; myo-inositol-1-phosphate synthase [EC:5.5.1.4])	GO:0004512;GO:0006021;GO:0008654	11.5918	32.4314	0.484056	1.24496	4.26362	7.92583	0.353094	3.7453	0.232956	169.897	289.031	217.218	1175.55	108.622	387.895	121.441	91.5335	66.917	151.707	151.932	543.529	174.071	0.444042	4.87382	201.954	300.625	485.641	39.4693	127.568
Chr03	124726033	124728249	+	AH03G40100.1	000068F_2	ATGACCCTGTGGAAAGAGATTGAAATATACGATCTAATTCAACTTAGTAAAAGCTCTTACATTGTCAATTCAGGATTAATGGGAGGTGCTTTGTATTTCTGGGATAAGACTTCTCACACTTTTCACACCCCATATGGTATGATTACACCTGCTCTTCTGGATATAGCTACTATAACTAGACTACTTCCTTTGGGAGAGAAAATTTTAACTACCACCAAATCGACCACAAGAGTTAAGTATGCCATTGATGTCTCTTCCACCATTTATCCGAGCTTCATTCTCAATAACAGAACTCAAGATGAAGCACCTGTTTTTTATAATGAGCACATAGCCTTTCTTCTCTATTGGTTGAGCGGTGTTGTTTTCTGTGCTCAGAATATTCAAGTTAAAGTCACTTAT…	MTLWKEIEIYDLIQLSKSSYIVNSGLMGGALYFWDKTSHTFHTPYGMITPALLDIATITRLLPLGEKILTTTKSTTRVKYAIDVSSTIYPSFILNNRTQDEAPVFYNEHIAFLLYWLSGVVFCAQNIQVKVTYLPLAIILVEGKKLCLAKLFLIRLYLTLDWITDLIREKKRITNVDVSTSSNSDNKDDTSNASDGNLDGPVVSHKNEKENESNTFSDKAVSKSSSEDNDVTVAPIIFLIVSNTENLTAATSDHPIPNANADKWSKIQMPITSIHAQTPNVMDDLLADLGSLNEAYACSMDTQKAIVASCSTIQSHLPTEQLHTIPHNQD	Aminotransferase-like%2C plant mobile domain family protein [Source:TAIR%3BAcc:AT1G51538]	-	-	0	0	0	0	0	0	0	0	0	0	0	0	0	0	0	0	0	0	0	0	0	0	0	0	0	0	0	0	0
Chr03	124774224	124783901	+	AH03G40110.1	000068F_2	ATGACCATTGCTCTTCTCCAAATCGGAACTTGCGTCCGATCTTCGGCCCCATCCTTATTCATGGCCGCTACTTTTCTAAACCACCCTTGGGGGCTTCAAGGTTCCTGCTGCATTCCCTCTTCTAGAAAGTTCGCGTCTTCCTCTCTCCGATTTCCCTCCTCCTCTCTTTCATGGCACGGCCACAAGGTTCGCGGATCATCATCCTTTTCTGACGACCCCGCCGCATTCATCTCTGATGCTATTATCAGTTCTCACCGTCACGAATCACCTAGTGAGAGTGAGAGTACTTTGATATTGATTCGTCATGGTGAATCCTTGTGGAACGAAAAGAACTTGTTCACTGGGTGCTGTGATGTGCCTTTAACAAGGAAAGGTGTGGAGGAAGCTATTGAAGCTGGT…	MTIALLQIGTCVRSSAPSLFMAATFLNHPWGLQGSCCIPSSRKFASSSLRFPSSSLSWHGHKVRGSSSFSDDPAAFISDAIISSHRHESPSESESTLILIRHGESLWNEKNLFTGCCDVPLTRKGVEEAIEAGKRISYIPIDIIFTSVLIRAKMTAMLSMTQHHQKKVPIIIHNESEQATAWTRIYSEKTTKQSIPVITAWQLNERMYGELQGLNKQETAERYGKEKVHEWRRSFDIPPPKGESLEMCSERAVAYFKDFVRIEPQLKSGRHVMVAAHGNSLRSIIMYLEKLTSQEVMNLELSTGVPLLYIYKEGKFISRGSPVGTTEVGVYAYTQGLADYRQQFDEIGQIAFSRWIVRPSSCSCLLIDLLFEENNKQVLKGNNTFKYGTQLFMASSGKS…	DNAse I-like superfamily protein [Source:TAIR%3BAcc:AT5G65090]	-	GO:0046856	0	0.55635	0.162721	0.131181	0.009922	0.083432	0.146176	0	0	0.068595	0.036373	0.048408	0.120358	0.052242	0	0.420264	0.140659	0.235657	0.060471	0.069396	0.146258	0.268224	0.2109	0.297963	0.173388	0.694177	0.170004	0.262162	0.215168
Chr03	124852752	124863380	+	AH03G40120.1	000068F_2	ATGGGTACTGCAAACTCCAAACCCCAAAAGAACGAAGCTTTGACCCTCTGCAGGGATCGCAACCGATTCATCAAGGTCGCCGTTGATTCCAGGTATGCTCTCGCCGCCGCACACGTTTCTTACATTCAATCTCTTCGAAACGTTGGCATTGCTCTCCGGAGGTACTCTGAAGCTGAGGTCTTGGTGGAGTCCTCTCTCTCAATTTCAGATAAAACCCCATCTCAATGTAGCTACCTTTCTCCATCATCACCACCGTCACATCTTGCTGAGGTAGAGGTTGATGCTTCTGACTCACCATTGCCAGAATTTCATAGTCCCCTTTCCCCTCCTGTGACTACACTCAGTTACATGAGGTCAGGGGGGAATGCTTCTGTCACTGTTAGGGTCAATGCTTGTGGG…	MGTANSKPQKNEALTLCRDRNRFIKVAVDSRYALAAAHVSYIQSLRNVGIALRRYSEAEVLVESSLSISDKTPSQCSYLSPSSPPSHLAEVEVDASDSPLPEFHSPLSPPVTTLSYMRSGGNASVTVRVNACGGDSFLDDESNVFTMPPPPPPLPESGESWDFFDPVEDNESFRFVGHATSECFHEEEGGSTVFGAARDQWLGVGSDRNGAMKLNSDEKHSRNFGGVTKENEYGSSYGHCSDHSVVSRGVGGSKQVADVGVKQLESTSNGGVMKENVVGNGGVGRSSSKTEKNIDGKDLCAEREDPSEFITHRAKDFLSSIKDIEHRFARASESGREVLRLLEANKIMVGYSEAKGKSSAAALITSVQPACCGRKTTPIFQEPAQKIISWRRTASSRSS…	Protein of unknown function (DUF630 and DUF632) [Source:TAIR%3BAcc:AT4G39790]	-	-	2.44307	4.24772	4.59222	4.44508	3.84343	0.713668	4.2775	2.6222	0.37657	0.631875	0.687388	1.89754	1.13037	1.52688	0.984339	2.43117	1.20747	3.21365	1.34726	1.37959	0.928527	3.79128	2.48371	1.41737	1.87471	2.84839	1.42685	3.14384	2.4258
Chr03	124854774	124860948	-	AH03G40130.1	000068F_2	ATGTTATACAGTTTAGGCTTGTCATACATTTCAGTTTTGGTTTTTATATTATTCTATTGGGAGGTAAGGTTAGTTGGGTGTTTGTTTGTTTTACAAATGAAGGTTGCAGGTGATCTTCTAAAACAATACAGAGCAAAGTTCAAAGGCGGGGCTTTTACAGCGACATGGAACTACCTGAAAGAATCCATGAATACATATCTGTCACAGCCAAATCCGGTTACAGCTCGGTGGGAAGGCGAGGACCATTTGAGAAATCCGAAGTTTCAGTTAGATGCTTTTAGATACCGAACATCCATATTACTTCAGAGTGTTGCTGTACGACTCCAAAAGCATTCTAAAACTCTTGGGGACTTTGGTGCATGGAATAGGTGCTTGAATCACCTTTTGACACTTGCAGAG…	MLYSLGLSYISVLVFILFYWEVRLVGCLFVLQMKVAGDLLKQYRAKFKGGAFTATWNYLKESMNTYLSQPNPVTARWEGEDHLRNPKFQLDAFRYRTSILLQSVAVRLQKHSKTLGDFGAWNRCLNHLLTLAESHIESVILAKFIDAVQSCPDPSSQAALKLVCDLYALDRIRDDIGTYRNVDYVAPNKAKAINKLTDYLSFQVRNIAKELVDAFDLPPHVTRAPIAMQSEAYTQYTQIVGFE	Acyl-coenzyme A oxidase 2%2C peroxisomal [Source:Uniprot/SWISSPROT%3BAcc:O65201]	K00232(E1.3.3.6, ACOX1, ACOX3; acyl-CoA oxidase [EC:1.3.3.6])	GO:0003997;GO:0005777;GO:0006635;GO:0055114	26.0264	24.239	31.1479	25.7328	25.0845	1.70654	18.1532	10.1227	1.40264	1.74339	1.97163	31.5629	10.751	2.61462	1.95	10.3511	2.63248	12.8066	10.8386	2.58386	2.22874	11.7202	26.1518	4.63884	6.4773	13.6182	2.32807	17.5231	6.31462
Chr03	124899713	124900923	-	AH03G40140.1	000068F_2	ATGGTGCTATCGTCCATGACGAGTGAAGGGGATTTTTCATACACAAGACCTGGAGGGGGATCTTCATGCGCTGTGCTAGGAGGATGTGATCGAGATGAAATTGCGCCAAAGTGCTTCTGCGGCGTATATGTCATTCTTTACAAGTCAAGAACAGAAACTAACCTTAATAGAATATTTTTCGGGTGTCCATTCTTCAAGGTTAAAGAATGGTACTGTCGTAAATTTGATGGTGGATTTGCACTTGTTGGGGACATGACAACTGTTTGCTTGGGTCTGAATTTAGAGACAGCAGCTCGGGGTTTGGGTTGTCCTATTCTTGGCAGTTGGGATGGAGGTCTGAATGGAGTTTGGACTGGAACAGATGGTATTGTTGCTGCAACTACTTGA	MVLSSMTSEGDFSYTRPGGGSSCAVLGGCDRDEIAPKCFCGVYVILYKSRTETNLNRIFFGCPFFKVKEWYCRKFDGGFALVGDMTTVCLGLNLETAARGLGCPILGSWDGGLNGVWTGTDGIVAATT	-	-	-	0	0	0	0	0	0	0	0	0	0	0	0	0	0	0	0	0	0	0	0	0	0	0	0	0	0	0	0	0
Chr03	124907514	124910602	+	AH03G40150.1	000068F_2	ATGAAAGCACTTTACCCTTTTTTCCAAAGTGTTTCTTCATTGCCACCAGCTTCCTCTCCTCTTCCAAACCTCTTCTCACCCTCTTCCTCCATAGGCCTCAACAAACTCACCCCAACACAAATCATCCAAATCCAAGCGCAGTTCCAACTTCGCCAACTTCAACAGCAACAAGTTATGTCTTCCACATGTGTCCAACACAGCAACCAAAAGCACCTTTCCCCAAAGGGGGTCCCCATGAAGCACGTGGCCACCACCCCAACCAAAGCCACAAAGCTTTACCGCGGTGTTAGGCAAAGACACTGGGGGAAGTGGGTGGCGGAAATCAGACTCCCCAAGAACCGAACCCGCCTCTGGCTGGGAACCTTCGACACCGCAGAGGAAGCAGCTCTGGCATACGAT…	MKALYPFFQSVSSLPPASSPLPNLFSPSSSIGLNKLTPTQIIQIQAQFQLRQLQQQQVMSSTCVQHSNQKHLSPKGVPMKHVATTPTKATKLYRGVRQRHWGKWVAEIRLPKNRTRLWLGTFDTAEEAALAYDNAAYKLRGEFARLNFPHLKHHGTRVFGEFGDYKPLPSSVDAKLQAICDKLALSQKQEPCPSLVKVEQDQVLYPELEDFKVESDESCAGSSSPESAATTLFDFSDCCKWEEPGERNKGDDDKVLGDTGVVDGKGAVFTKEQDGGIGEPPTTTEVKP	Ethylene-responsive mRNAion factor ERF060 [Source:Uniprot/SWISSPROT%3BAcc:O65665]	K09286	GO:0003700;GO:0006355	4.82792	7.62339	17.0523	23.7363	9.83069	3.46664	34.5126	12.2083	0.553103	12.7534	9.64647	5.86235	19.1635	4.22187	3.7648	14.4072	9.12656	19.9584	28.5317	18.0959	5.02294	10.4185	23.7733	8.59723	5.61232	9.24352	4.03587	36.1677	13.4621
Chr03	125015321	125019957	-	AH03G40160.1	000068F_2	ATGCAAGGCAAGAGACAAAACAAAGGAGGCTCGATCCCTACTTCAAAGAAGCATGGACCCGTTGATGTCATAACGAGAACTAAAATACAAAAGCTTAAAAAGACCCGACCTGCAACATCAAAGATTCTTGACATAGAAATTTGTCACCAAAGTCATTATACCTCCATACCATCAATACAAAAATTTGTCGACCATATTCCCTCTCTAAGAACTGGAGATTTGCATTTTGAGAATTTCGACTTTGACATGAAAATGTCTTGTCCGAAGCTCGACGGGTCTATTCCTCCGAAAAAATTGTGGCAACGTCTCTTGACACCTGGGACAAAAATAACTAACAAATCGGCCCAGGCAGCGTCGACCAAAGAAGAAGAAATCATAGAAAAACCTACGTCATTTGTG…	MQGKRQNKGGSIPTSKKHGPVDVITRTKIQKLKKTRPATSKILDIEICHQSHYTSIPSIQKFVDHIPSLRTGDLHFENFDFDMKMSCPKLDGSIPPKKLWQRLLTPGTKITNKSAQAASTKEEEIIEKPTSFVAINDPQVIDNINVILDCLNYSIEDINNNILMDRMIDALAFLMKYLSSDIRFFPFYQNTCANQELNKTLEALVDCDT	-	-	-	0	0	0	0	0	0	0	0	0	0	0	0	0	0	0	0	0	0	0	0	0	0	0	0	0	0	0	0	0
Chr03	125060159	125065538	-	AH03G40170.1	000068F_2	ATGCTCCGAAACAAAACAAAACTCACTAAAGAGGCCCCCAATATCCCTGTGCGCTGTAATTTCAACCACCGCAAGGTGCAGTGCCGTCAAATGCTGTCCACTATCCCCATCTCCCTTGCATTGCTAGCTACGTCGCCCGACCACTACTGGAGCGACATCTCCCTCGCAATTCACAGCACCACTATCCGACCACTTGTTATTGACAAGGATGCACTCGTTAAGGCCCTTGATGACAGAATTGTAGCTCAGACAACTCTTGATTTCGTTCAACACCGCAACGTTACTTTAATCCCTCATCTTGGAGCTAGCATTAAAGAGGCTCAAGATAGGGCTGTGCTTGGTGCCTTGGAGGGCGAGCTGTCCTCAACTGCTGTGAATGCTCCGATGATACCCCCTATG…	MLRNKTKLTKEAPNIPVRCNFNHRKVQCRQMLSTIPISLALLATSPDHYWSDISLAIHSTTIRPLVIDKDALVKALDDRIVAQTTLDFVQHRNVTLIPHLGASIKEAQDRAVLGALEGELSSTAVNAPMIPPMSRWFNRSGLRSIQGEASKVFPTKVVRAACPAVFCGGVMDEYSWWWRS	D-3-phosphoglycerate dehydrogenase 2%2C chloroplastic [Source:Uniprot/SWISSPROT%3BAcc:O04130]	K00058(serA, PHGDH; D-3-phosphoglycerate dehydrogenase [EC:1.1.1.95])	-	2.82115	3.24265	5.2017	2.64369	0.585823	0.1417	0.059291	0	0	0	0	0.472242	0.2052	0.049701	0.112962	0.15385	0	0.445022	0.092553	0	0	0.571178	2.38305	0.848757	0.718959	2.64111	0	1.98478	2.50716
Chr03	125065628	125068182	+	AH03G40180.1	000068F_2	ATGCTCACTATGACGCAACAGAATGTGGTTGTGCCCGCCGAGGAGACTAAAAGGGCGCAAAAGCCACCGGCTATACCGGGAGCCTACATTCCCATTCCCAGGAGGACTGTCTTGAAGACCCTTGAAATCAATGCTTGGCTTGACTCCATGAGAGCATCTTCTCCCACTCATCTCAAATCCACTCCTTCTCTCGCTCAAGACCACTCCTCTTCTTGGATTGTGAGAACTTATAATACTACTTACTACTCACCACTCCATCTATTAATTAATTAA	MLTMTQQNVVVPAEETKRAQKPPAIPGAYIPIPRRTVLKTLEINAWLDSMRASSPTHLKSTPSLAQDHSSSWIVRTYNTTYYSPLHLLIN	Probable trehalose-phosphate phosphatase J [Source:Uniprot/SWISSPROT%3BAcc:Q5HZ05]	K01087(otsB; trehalose 6-phosphate phosphatase [EC:3.1.3.12])	-	4.59236	2.29889	6.43222	6.66621	4.63067	0.043668	7.01884	1.08411	0	2.62869	1.39877	7.8292	10.4745	2.33146	5.23383	4.99929	1.89421	7.51799	4.9614	2.27543	3.01001	14.3359	31.8372	5.72838	2.48201	12.0764	2.60433	53.1749	25.7429
Chr03	125081652	125082443	-	AH03G40190.1	000068F_2	ATGGAAAGGCAGGAGGACCACCAAGGTCGAGATGACGCGGATGATCGCGCCATCTCGACCCTAGTGTTACCGCCGCCTCCTGGGCAAGGGCAACGCCAACAGGACACCTACATCGTCCAATTCCCAAAGGACCAAGTCTACCACGTGCCGCCGCGCGAGAATGCCCTCATCGCAGAGAAATACCGCAACCCAACAAAACCAAAGAAAAGAGAATGCAATTGCGGTTGCCTCTCTCCCCGTGTGTTGATCACCACCGCCATAATAATCATCTCCATCCTCGCCATTGTTGGCATTACCCTTGCCACCTTGTTCTTAATCTACAAACCAACCAAACCCAAATTCGAGGTCACCCATATTTCGGTGAAGACCGTGCGCGGTGGCAAGAATTCGCCACCACCG…	MERQEDHQGRDDADDRAISTLVLPPPPGQGQRQQDTYIVQFPKDQVYHVPPRENALIAEKYRNPTKPKKRECNCGCLSPRVLITTAIIIISILAIVGITLATLFLIYKPTKPKFEVTHISVKTVRGGKNSPPPPPHYEITLTAHNRNKKLGLQYANNADISMTTFENTKVARGTWALEKSKNVTLDLDMKLWVKMTTVRMKTGPLESKIACKIMVSNLGNSTKILSQDCGTQIKIG	Late embryogenesis abundant (LEA) hydroxyproline-rich glycoprotein family [Source:TAIR%3BAcc:AT2G27080]	-	-	0	0	0	0	0	0	0	0	0	0	0	0	0	0	0	1.46409	0	0	0	0	0	0	0	0	0	0	0	0	0
Chr03	125085225	125089228	+	AH03G40200.1	000068F_2	ATGATCCCAACCATTGCGTATAAGAGGGTGAGGAATCCAACAAGGTGGTTCCTCTGGAGGCCTCTCAAAATATGGAATTTGGCTGTTCCGGTTTGTCGGCATGAGCGCCAACAAGCTGGTAGTTACATGATTTCAATAGTTATTCATTTGTCAGCAATTGTAGATGAAGATGATATTTTTCAAAGACGCAAATGCCAAACGGCTGTTTTCTCGGGTCGGCTGCACCGCTGCTATGGAGAGGAAAGCGCCCACGTGAGGAGAACTTTGCTGCAACTCGGTTCGTCGGTGAGGGCTCCTTGGTTGCGTTCCTGGTCGGCGGCGTCGCGCCCTGTGACTCGGTTGCAGAGACGGCCGGATGTTCAGCAGAGAGAGGCCGCCATCCTTGATGCCAGCGATGAA…	MIPTIAYKRVRNPTRWFLWRPLKIWNLAVPVCRHERQQAGSYMISIVIHLSAIVDEDDIFQRRKCQTAVFSGRLHRCYGEESAHVRRTLLQLGSSVRAPWLRSWSAASRPVTRLQRRPDVQQREAAILDASDEEYCVQG	-	-	-	0	0	0	0	0	0	0	0	0	0	0	0	0	0	0	0	0	0	0	0	0	0	0	0	0	0	0	0	0
Chr03	125097218	125101788	+	AH03G40210.1	000068F_2	ATGGCTGCAGGGAGTGGTGTTGCAGCCGTCAGTGAAGAAGGAGCAGCTGACAGCAAGTTGACGATATCGATACAGAGAACGAAGAGCTCTGAGATCCTGCCGTCGGTGGTATTACAGAGTGATTACGACAACACTCCTTCCAGCAGCTTCGAGTCATCTTCAACTGGTGCCCATGTGAAGAGAAAGAAACTCATGCTTTTGAAATTAATCCTTCTCAGAGATGGTGATGCGAAGCGCGACGGCGACGCGCACAAAGTCTGTGGCAGCGACAATCCAACCCCCACTGTTCTGAATCGGACAGCTTTGCCCAGGAAAGGCCAAGTCATGCAGTATAGCGAGTTAAAGACTTTGGACCTTTTTGGAAACATTGATGTGGGGCTTAATGCATTGCAATATAGG…	MAAGSGVAAVSEEGAADSKLTISIQRTKSSEILPSVVLQSDYDNTPSSSFESSSTGAHVKRKKLMLLKLILLRDGDAKRDGDAHKVCGSDNPTPTVLNRTALPRKGQVMQYSELKTLDLFGNIDVGLNALQYRRMDFDEFCAATLSVHQLEVVDQWERHARCAYEHFKKGENSSIIIEELALIRIYNSDALAWDLINLMCQSGVVELHDVATLVGGIASQQVIKAFILTHLI	CDPK-related kinase 5 [Source:Uniprot/SWISSPROT%3BAcc:Q9SCS2]	-	-	0	0	0	0	0	0	0	0	0	0	0	0	0	0	0	0	0	0	0	0	0	0	0	0	0	0	0	0	0
Chr03	125105276	125109684	-	AH03G40220.1	000068F_2	ATGGTTGTCAAAGATGTTGGTAGAAATGACCTTGCTGCTTTAATTGATAGTTCACAGGAAGTGGCTAAGAAGTCCTTGGAAAAAGCTGCAGAGTGTGTGAGATGCCTTGAGGAAGATATGGCAAAGGCTAGTGCCACAACAAACAAACTCTCAAACATACAGCAACAAGCTAAAGAATATGCAGCTTTGATCATGGAAGAACTAGACCCTGAAGAGATAGGATTTATCATTATTATCAAGGATTCGGTCATGGTAGCAGCCTCATTTATTGGGGCACTAGTTTATGCAATAGCTGCTGTTTTTGTAACTTTTTTGACGTGTCCTTCTCTTGTGGTTTTTCTGCTGATATATAATTCAAATTCAGCTTTTATCTCAGTTAAAGTAAGTAATCAAACAAGT…	MVVKDVGRNDLAALIDSSQEVAKKSLEKAAECVRCLEEDMAKASATTNKLSNIQQQAKEYAALIMEELDPEEIGFIIIIKDSVMVAASFIGALVYAIAAVFVTFLTCPSLVVFLLIYNSNSAFISVKVSNQTSSPGSVHIDNLDKPFYSVSSELPSLVNKLLTLLYIVKLSWPKTLCKTDNFQADDDVDDDVLYQDFSEFIRFYDFVFFMCRENRQKNISVSKAFLLGMNKGMNTDTIVKAKSFLNGDEDQYEKDLFEKNLKVLQNIF	Respiratory burst oxidase homolog protein D [Source:Uniprot/SWISSPROT%3BAcc:Q9FIJ0]	K13447(RBOH; respiratory burst oxidase [EC:1.6.3.- 1.11.1.-])	-	0	0	0	0	0	0	0	0	0	0	0	0	0	0	0	0	0	0	0	0	0	0	0	0	0	0	0	0	0
Chr03	125113103	125119625	+	AH03G40230.1	000068F_2	ATGGTAATATTTCCATCAAGTTGGCCTGTGACTCGGAATCGCGCCAGAGAAGGTGATGTGAAGCGCGACGACGATGCACATGAAGAAAAGACCAAGTCATGTAGTGGCTCAGTCCATCCCCAAATGACTTCAAGCTTAAATATGTACAACAGATCAGGATATACAATAGTGCTGCTTTGGTTGGGGATCTTATCAATTAGATGTGCCAATTTGGTGCGGCATAGCTTCATGATGTGGCTGCTTTGGTTGGTGGAATTGCATCCCAAGAAGTCATCAAGATTCCATAATACGAATTCCATGTCCTTAGCGTTTAGTGTTCTTGAGGATCTTATTGAGCTTTTAGGGAGCAAAAATGATGCTTCGATCGATGATTGGAGAATACATGTAGATTGGAAAGAA…	MVIFPSSWPVTRNRAREGDVKRDDDAHEEKTKSCSGSVHPQMTSSLNMYNRSGYTIVLLWLGILSIRCANLVRHSFMMWLLWLVELHPKKSSRFHNTNSMSLAFSVLEDLIELLGSKNDASIDDWRIHVDWKECGRNIRESRRAKVNDIVMFCGSIMEVIATTSFLVTISIECKLQT	-	-	-	0	0	0	0	0	0	0	0	0	0	0	0	0	0	0	0	0	0	0	0	0	0	0	0	0	0	0	0	0
Chr03	125120689	125122471	+	AH03G40240.1	000068F_2	ATGTGCGGATCTTACACTTATCACATAAGCATGGCTTCCTCAACAGCGTTCTTCTCTCTCCTCTTTCTACTGTCTCTCTCGTTCGCCGCAACCATCAGATCCGATTCTGATGCGGAGTGCGTGTTTACGGTGTACGTTAGGACGGGATCGGTGTTGAAAGGGGGAACGGATTCCAAGATCGGATTGAAGCTATACGACAAGTACGGTTACTACATCTACATCAACAACCTCCAGGCCTGGGGAGGCTTAATGGGCAAGAACTACAACTACTTCGAACGCGGCAACCTCGACATCTTCAGCGGCAGGGGACCGTGTCTCGAATCACCTGTATGCGCCGTTAATGTCACCTCCGACGGCGCCGGTTCTCATCACGGATGGTACTGCAACTACGTCGAGGTC…	MCGSYTYHISMASSTAFFSLLFLLSLSFAATIRSDSDAECVFTVYVRTGSVLKGGTDSKIGLKLYDKYGYYIYINNLQAWGGLMGKNYNYFERGNLDIFSGRGPCLESPVCAVNVTSDGAGSHHGWYCNYVEVTTTGPHVSCNQEQFEVEQWLAVDTVPYQLWAARNKCRYSLDQARPRPNHGGASLSMQHSTVLRVFVMLPNNNEMKNDLFAGYVVITDHIAAQEDKP	Lipase/lipooxygenase%2C PLAT/LH2 family protein [Source:TAIR%3BAcc:AT2G22170]	-	GO:0005515	127.453	102.35	128.909	94.1353	40.6185	22.0314	19.987	14.7808	10.5192	15.7113	10.7121	7.06441	1.63831	44.9147	14.1423	98.3336	25.6204	60.0811	2.48964	13.9582	13.5276	123.01	34.3022	112.692	81.0715	212.206	9.3719	132.285	160.635
Chr03	125122366	125124409	-	AH03G40250.1	000068F_2	ATGGGAGATATATTGCCGCATAAATATGGTTGCTGCTTAGTATTCTGGAGACGCGGAACAACCTCCGAGACTTCTGCTCCCATTGCCAAAATCAATGACAAGAATTTTGTGAAGGAACCGAACCCAAAATACATGAAAAGGCATGGAGGTGGCTCCAAAGATGCATCTTCGGTGCCAACAACTACGTCCAAAGCCCAAGATTATTCATCACGTTCTAACTCCTCCAAGCCTCATCAATACAAGCCAACTCTTGCTGTGACCGAAAATAAAGTACGAGGCACATCAAGAGTTTCACCTGCTGAGGGCTATGTCACTCAAGGAAGGAGGGTGCCCCAAGAAGCCGTTGGCATATCCGGCGAGCTCGAAAGAATGATCATGGATCACCACAAGTCAAATGGA…	MGDILPHKYGCCLVFWRRGTTSETSAPIAKINDKNFVKEPNPKYMKRHGGGSKDASSVPTTTSKAQDYSSRSNSSKPHQYKPTLAVTENKVRGTSRVSPAEGYVTQGRRVPQEAVGISGELERMIMDHHKSNGSSTLVRASSSNVMLAGDLGNLRQQSTNSSNSAVGKHIRQENPDPVAYNGKNTNPTELNVARIEKKDSASFCRALSIRMDPEQLKIMGNEDYKNGRFEEALALYDAAIALDPNKASYRSNRSAALTARGRLLEAVFECREAIQIEPHYHRAHHRLGNLYTRLGETDKALYHYKHAGPEANPEEIARAKNLQLQLNKCTEARRLGDWNNLIKETNNAISCGADSAPQIFALQAEAFLKLRRHQDADEAMSKGPKFKVEDCTKFFGAIS…	tetratricopeptide repeat (TPR)-containing protein [Source:TAIR%3BAcc:AT5G65160]	-	GO:0005515	0	0.033714	0	0	0.129317	0	0	0.093606	0	0	0	0	0	0	0	0	0	0	0.058232	0	0	0.148861	0	0.019737	0	0.026846	0	0.058397	0.086134
Chr03	125129190	125131909	-	AH03G40260.1	000068F_2	ATGCCCGTTTCAAGGTTGGTGCTGTTTCCCTCGAGGCGCCACGCTCTCACTGCTCTTCTTCCCAGGTTTGTTCCATCTGTGAGCTATACCAAGTCGACGCCACACTGGAAAGCGAAGTCCAATGGCCGTTCTGTATACCCTAGTGGACCGCCATCCCAGCCTTCTAGTTCCTTCGCTACTTATGCTCTTTCAGCTGCTCTTCTAGGATTTGCTGGCTTTGCTGCTTTCTTTCATTACAACGATGAGAGGAGAGCTGTTCCCAAAGGTCATCAACAGGATGATAGCCGCAGCAGAAATATTATCAACGGACCCATAATTGGAGGTCCCTTTTCGCTTATTAATACAGACAAACAAACAGTTACAGAACGTAATTTTCTTGGGAATTGGGTTCTTCTCTAC…	MPVSRLVLFPSRRHALTALLPRFVPSVSYTKSTPHWKAKSNGRSVYPSGPPSQPSSSFATYALSAALLGFAGFAAFFHYNDERRAVPKGHQQDDSRSRNIINGPIIGGPFSLINTDKQTVTERNFLGNWVLLYFGYTSSPDIGPEQVLIMAKTIDILESKEHLKILPVFVTIDPQRDTPSQLHAYLKEFDSRIIGLTGPVTAIRQMAQEYRVYFKKVEDDGGDYLVDCSHSMYLLNPNMEVVRCFGVEYNAKELSEAISKELKRKPLTV	Protein SCO1 homolog 2%2C mitochondrial [Source:Uniprot/SWISSPROT%3BAcc:Q8LAL0]	K07152	-	2.84841	4.69347	4.04929	3.24826	3.0204	1.85662	2.72408	3.19363	1.70525	3.58205	4.05171	3.82173	4.46619	8.53337	8.09584	4.75171	5.66622	10.8908	2.01406	5.78996	1.99843	5.95779	2.28775	7.4084	6.05206	7.64989	3.79471	2.88977	3.81377
Chr03	125140946	125151596	-	AH03G40270.1	000068F_2	ATGTACATTCTCTCAGGCCAAGACGACGAAGCCCTAACATCTTATGGGTACATTGTGACGAGGTGGAAAAGCGCCAGTTCCAGCTTCGAAGAAGGCTGTAGGTTTCTCCTCTTTTTGTTTTTCTGCAGTCAGATTCATGATTATGACTCTAAGATAAGAAGCATCCTAAGCAGTTCGGGATCAGAGGAGCAGAGGAAGTGGCCTAAGATAGTACAAATCAAGAGGAAGAAGAGGATCCTCAAGCAAAGGTTGAAGGCTCCACCAGCTTTGAACCAGTTCACCAAGACCCTTGACAAGAACTTAGGTGCTAAGTGTTCAAAAGAGCTCTTTGCCTCAGAATGCAATATACTGTGGCTTACTCTCCTTCCTCCTAGCATTAGATACCTAGCAACAGTTGAT…	MYILSGQDDEALTSYGYIVTRWKSASSSFEEGCRFLLFLFFCSQIHDYDSKIRSILSSSGSEEQRKWPKIVQIKRKKRILKQRLKAPPALNQFTKTLDKNLGAKCSKELFASECNILWLTLLPPSIRYLATVDCRAELYFVSAGEAISNHADGIVEDNKKLTSDHYGILPNTFLPCLSSNAIDVDKRRLSSPETPTSRKRSLSKLSFKWRERSSDTILFSPKALKLKPIAGLSIPFCAIEKQSPVRGKNYFSARIHCCLDLVGRDKKKEFAPTNAAFYPLGAYIFLSQQKIEHIARFIQIPSINIPGDVPSILIIPLYPATIFQTVPTREQSHKFNFFKALPFAPQDSKKLKKVRKEHYRINALILSCLLMSFQALPSLASGCATRQRPKVGSTKTVII…	Protein of unknown function (DUF1336) [Source:TAIR%3BAcc:AT1G59650]	-	-	0	0	0	0	0	0	0	0	0	0	0	0	0	0	0	0	0	0	0	0	0	0	0	0	0	0	0	0	0
Chr03	125241374	125245737	+	AH03G40280.1	000068F_2	ATGTTTAGAGAATACTGTCATGTCATCTTTTCTTCAAAAGAAGCAAATGTTGCTGGACTTGATGATATACACTTAGATATGGAAGGTGTTAAGGAGGTTGATATTCAAGATCATTCTGTTGATAGTGATGAAAATGTAGTGCTGTCGGATGATATTGGCTCACTTATTCGGTCTGATGTTGATGAAACTCAGGATTTGCTCTCACACCTTTTAGATGACTCAAGGAAAGTTAATGTGCCTAATGTTGTTCCCAAAGATGCAGTATTTTTAAAGGTGAAGAGGAATCTTGAGGCTGATTTTGATAAGGAACTTGAGGATATTGTTGCTCATTGCTCTAAAATAATCAAGATTGAAGATAGTTAA	MFREYCHVIFSSKEANVAGLDDIHLDMEGVKEVDIQDHSVDSDENVVLSDDIGSLIRSDVDETQDLLSHLLDDSRKVNVPNVVPKDAVFLKVKRNLEADFDKELEDIVAHCSKIIKIEDS	-	-	-	0	1.72427	1.74563	2.02472	0	0	1.16744	0	0	0	0	0	0	0	0	0.185743	0	0	0	0	0	0	0	0	0	0	0	0	0
Chr03	125249396	125251517	+	AH03G40290.1	000068F_2	ATGTTGACCTGTGACTATCCACTTCCTCCGGATTGGTACAACGATCGGGTGGAAGACCATTTACGAGTTACTGGCTTCTATCATGCATCTCAAATTGGTGTCGTACAAAATCAGAAAGCACTCGTGAATGCTCTAATAGAACGGTGGCACCCTAAAACACATACGTTTCACCTTCCAATTGGTGAGTGTGCCGTAAGTCTTGAAGACGTGGCTCTAATTCTTGGTCTCCCGACGGATGGTCTTCCAGTTACTGGGAAGACAATGAGTAGCTTCTCAGCGTTGGAGGCAGAATGTTTGCATCAATTTGGAGTGGCACCGAGTAAGTCAGAGTGTAGAGGATGTTGTATAAAACTGACTTGGCTGCGGGACCTAAAAGAAAACATTCAGTTGACTGATGAA…	MLTCDYPLPPDWYNDRVEDHLRVTGFYHASQIGVVQNQKALVNALIERWHPKTHTFHLPIGECAVSLEDVALILGLPTDGLPVTGKTMSSFSALEAECLHQFGVAPSKSECRGCCIKLTWLRDLKENIQLTDELMPYYVADRDDLVWGKIWDRGLCRASRYNCKEIDGLITLLLAWAWIRLPYLSPIPREPHSFPLANRWRNWERGDRRYRYLNLAHFRKAFDELQEGQWHATDRYRRQFGFIQEVPQQEQSLDKAHGEVLTSPKNLNWATTPTHSSWVMHWTNRYHYVLSELPMPPQHPLETYMYWYRSKYGDHLNLSNLVGQESDDDNQDMDEGNQDMDDGGEGMDEDSQDGDNDNEELEPQPVPPPKQPQFSGQYVPQTQFSPSVPMPQQYWGMSQ…	Serine/threonine-protein phosphatase 7 long form homolog [Source:Uniprot/SWISSPROT%3BAcc:Q9LNG5]	-	-	0	0	0	0	0	0	0	0	0	0	0	0	0	0	0	0	0	0	0	0	0	0	0	0	0	0	0	0	0
Chr03	125257226	125260967	-	AH03G40300.1	000068F_2	ATGGCTTCTTCTTCAGTAGTGTTGTTTTCTCTGTTGTTATTGTTGTTGTTGGGTCTTTTTAGTTCTCACTCTTGTGCCGCTAGGCTCGGTGGTTCAAGACAGAAGCTTGAAGTCAATAGGCATTTGAATCGCTTGAATAAGCCTCCTGTTAAGACCATTCAGAGCCCAGATGGGGATTTCATAGATTGTGTGCATATCTCTAAGCAACCAGCTTTTGATCATCCTTTCCTTAAAGATCACAAAATTCAGATGAGGCCTAGTTTCCACCCTGAAGGGCTATTTGATGAGAACAAGGTTTCTGAAAAACCCAAAGAGAAGATTAATCAGCTGTGGCATGTGAATGGTAAATGCCCCGAAGACACAATACCAATTCGGAGAACAAAGGAAGAGGATGTCCTT…	MASSSVVLFSLLLLLLLGLFSSHSCAARLGGSRQKLEVNRHLNRLNKPPVKTIQSPDGDFIDCVHISKQPAFDHPFLKDHKIQMRPSFHPEGLFDENKVSEKPKEKINQLWHVNGKCPEDTIPIRRTKEEDVLRASSVKRYGRKKHRSIPKPRSAQPDLINQSGHQHAIAYVEGDKYYGAKATINVWEPKIQQANEFSLSQLWILGGSFGQDLNSIEAGWQVSPDLYGDNNTRLFTYWTSDAYQATGCYNLLCSGFIQVNSEISMGASISPVSAYRNSQYDISILIWKDPKEGHWWMQFGNDYVLGYWPSFLFSYLADSASMIEWGGEVVNSEPDGQHTSTQMGSGHFPEEGFGKASYFKNIQVVDSSNNLKAPKGLGTFTEQSNCYDVQTGSNGDWGH…	Protein of Unknown Function (DUF239) [Source:TAIR%3BAcc:AT3G13510]	-	-	12.5799	27.7333	21.0247	19.8693	8.02709	13.6821	19.7067	12.1976	10.423	19.77	17.7044	6.32253	3.79939	33.0609	20.3368	18.2983	27.9109	30.7493	9.27967	31.1086	32.025	21.0256	20.0165	19.1627	25.1653	30.7414	34.6164	18.1433	36.088
Chr03	125285506	125288873	-	AH03G40310.1	000068F_2	ATGGCCGGTTCTCTCGGTTTACTTCCATCTGTAAGTCTCCTACAATTCTTCCAGACAAGAAGGCAAGTCCTCGTGTTTGAATTTGGGGTTCATCTCATCCTTCTAAATCTTTGGAGGATATTTGATTTAGAGGATAATTTTTTTCGCCCATACACGACATCTTACCACCTTGGTGCATCAGTTCTTCATCGTATATATTTCACTGATCTTGAACATGAACGCAATCACATTTTTACTGACAAAGAGGGTTCTTATTACTTTTGGCTTATGTGCACTTCTCCTACCCCTCTTCTTGGTTTGATTATTATGGATAGGAACTTCTCTTATGGGACTTTGATCTATCCCATGATCTATCGTCCAGATAAAGTAAATTATACTGCTTGCTTGGATGCTTTTGAT…	MAGSLGLLPSVSLLQFFQTRRQVLVFEFGVHLILLNLWRIFDLEDNFFRPYTTSYHLGASVLHRIYFTDLEHERNHIFTDKEGSYYFWLMCTSPTPLLGLIIMDRNFSYGTLIYPMIYRPDKVNYTACLDAFDVDGRITREYVDYLVPMKKHIRQYEGTSDVKSFVPVLIKDSYFITDNLSPSTINICSLLILIFVFSLYFGFCVFDGCIFRTDLDAKCYKHPPCSKRKSDDSVITAEVVKRGKASINVTPSLISTSSEISSFSATKAKGSSSSSQSPDKHAVSLIGTVVKHRSHRLLDKMKIILSVPSDPVNIELLRGGQWDSPNSSVIGDIPDMGVAQDSPKTVANSKNSICIMPDVTCQRNLAKSDLAPIQMLFMLFFDPLLKHRTLLISQRNSQL…	-	-	-	0	0	0	0	0	0	0	0	0	0	0	0	0	0	0	0	0	0	0	0	0	0	0	0	0	0	0	0	0
Chr03	125299341	125300863	-	AH03G40320.1	000068F_2	ATGCCAAACGGCAAGATCATTATCGCCGAAGATCCTCTCACTAGAACATTCATATCAAGTGAGTTATGCTCTTCGGGCCGAAGGGACAGGAATTTTCATGAACATTTTTCTAAGTATGAAGCAGCTACTTACGTGAATAAGGTTTGGCATAAAGTTAAGGAGGGTGGTGATTTTGTGAGTAGATTGAAGTTTGTTGGTGTTATTAAGACTATCCGCATATTCGCAGAAGGACTAATTGATTTCTTTTTGGCAAGCTTGGATGTTCAATGGAATGGATATGATATAAGTTTACTTTGGCAGTGGTGGTGTTATCAGACTCACACTTTTCTTACTTCTTGGGATGAGTTTTTGTCCACTTTAGAAGATGTTGTGGTTCTTCAATTGCCGGTGTCTGACTAT…	MPNGKIIIAEDPLTRTFISSELCSSGRRDRNFHEHFSKYEAATYVNKVWHKVKEGGDFVSRLKFVGVIKTIRIFAEGLIDFFLASLDVQWNGYDISLLWQWWCYQTHTFLTSWDEFLSTLEDVVVLQLPVSDYGSYSSLLRL	-	-	-	0.370048	0.383484	0	0	0	0	0	0.036002	0	0.126904	0.549055	12.5676	0	1.74718	2.08586	0.700944	0.549717	1.28921	0.136442	0.279923	0.36404	3.16701	0.386344	0.582614	1.13068	1.45656	0.95508	1.03437	12.9823
Chr03	125362174	125364917	-	AH03G40330.1	000068F_2	ATGCTCCAGCTGACTAGGTGTATTTATAGTTTCCGGAGGCAGCAGAACATGCCTCTGCATGACAGGATCATACCCTATATGGAGAGGGCCGGTTTGTACCACCTGGCGAGGCTCAACGCCAGGTGCGCTTTCATTGAGAGGTGGCGTCCTGAGACGTATACCTTTCATATGCCCTTTGGAGAGTGCACTATCACGCTGCAGGATGTAGCATACCAGTTGGGCTTGCTCGTGGATGGTTTACCTTTTCAGGAACTGTTTGGCGGGCTTCCACCACAGAATAAGGTAAAGCAGTATACAATCCACTTCACCTGGTTTCATGAGAGGTTCACGGTGCTGCCAAATGATGCTACGGAGGAGACCTTATTCGGTGACAAGAGTGGAAACCGGGTTCATATATGG…	MLQLTRCIYSFRRQQNMPLHDRIIPYMERAGLYHLARLNARCAFIERWRPETYTFHMPFGECTITLQDVAYQLGLLVDGLPFQELFGGLPPQNKVKQYTIHFTWFHERFTVLPNDATEETLFGDKSGNRVHIWWLSFVARLDDMVSYSWGSAALAWLYRCMCRHDIVRFGTQGLTPKPPHSLVKMHYARERYPHPYKACFVPLPNRCGTLQSTPLREPNALAGTSIWALALIPSHDIVRFGTQGLTDLPFTIGMIAEAPTLTRQNAHASFPSPTDVGPYMTNLAATCSYCTARIQHIFLPISFQPYASLDVMAVVHLEILTEEHNRVLSQLGGVQYELELTSNIDWLRAKDGRGGDRWFRSYNQKVDAVLSIPRVLDPRPSTNFLRLWCRVAHRLLSPD…	Aminotransferase-like%2C plant mobile domain family protein [Source:TAIR%3BAcc:AT2G04865]	-	-	0	0	0	0	0	0	0	0	0	0	0	0	0	0	0	0	0	0	0	0	0	0	0	0	0	0	0	0	0
Chr03	125387403	125392667	+	AH03G40340.1	000068F_2	ATGGAAGTGGCCAAGTTTCTAGCCTTGCCAACAATTTTGGCACTCTTTGTCCTTTGTCTTCATTTCATCTCAAAACTTGTGAAACTGAGAAAGGATCCAAGCGTGAATCTTCCTCCTGGAAACTTAGGATGGCCTATTGTTGGAGAAACCTTCGAGTTCATGCTCGCGGCTCGGGGTGGAACCGTGGTAAGGTTCATAAAAGATAGAATGGAGAAACATGATTGCAGGGTGTTCAAAACTTCATTTCTTGGAGATCCTATGGCAGTGTTCTGCGGCCCGGCCGGGAACAAGTTCCTGTTCAGCAATGAGAATAAGATTGTGCAAGTGTGGTGGCCAAGCTCCATAAGGAAGCTGTTAAGAACATCTCTTATTAGTAAGGTTGGTGAAGAAGCAAAGATG…	MEVAKFLALPTILALFVLCLHFISKLVKLRKDPSVNLPPGNLGWPIVGETFEFMLAARGGTVVRFIKDRMEKHDCRVFKTSFLGDPMAVFCGPAGNKFLFSNENKIVQVWWPSSIRKLLRTSLISKVGEEAKMTRRLLLSFLSAEVLRNYLPKMDIIAQNHIKTHWQGKEQVIIYSTVQLYTYSLACCLFLSIEDPIHVSEFSSKLDDFLKGLLGFPINLPGTKFRRSMKAADEITTEVKMMILKRKLELQEKNVSPTQDLLSHLLVTPDSNGRFMTETEISDNMLLLLFAGHDTSRSALSSIMKYLGAMPQVYEQVLKEQVEISRQKEAGELLQWEDIQKMKYSWNVASEVMRLLPPVAGTYRVAIKDFNYAGYTIPKGWKLRWLPGSTHMDPAYFPN…	cytochrome P450%2C family 716%2C subfamily A%2C polypeptide 1 [Source:TAIR%3BAcc:AT5G36110]	-	GO:0005506;GO:0016705;GO:0020037;GO:0055114	5.85351	6.99828	6.56411	6.3309	1.47655	0	0.970761	0.854262	0	1.46386	1.38325	5.54515	1.02799	1.4754	2.05134	2.0991	0.985676	3.04423	6.03998	0.774281	3.34321	0.99562	0.114925	2.24069	2.3212	2.12814	3.79385	2.57186	0.894824
Chr03	125417996	125422124	+	AH03G40350.1	000068F_2	ATGGAGGTGGCCAAGCTTCTAGGCTTGCCAGCACTTTTGTTTCTCTTGGTCCTTTGTTTTCAGCTGATAAGAAAGTTTGTGAAACTGGGAAAGAAGCCAAATCTTCATCTTCCCCCTGGAAGCTTAGGATGGCCGATAGTCGGAGAAACCTTTGAGTTTATGCGCGAATCTAAGAAGGGAAACATGTCAAGGTTCACACTAGAGAGAATGGAGAAATATGACTCCAGAGTGTTCAAGACTTCATTTCTTGGAGATCCAATGGCTGTGTTTTGCGGCATGGCCGGGAACAAGTTCTTGTTCAGCAATGAGAACAAACAAGTCCAATTATGGTGGCCCTCTTCAATAAGGAAGCTGTTAAGGACATCTCTGGTTACTAAGATTGGTGAAGATGCAAAGTTG…	MEVAKLLGLPALLFLLVLCFQLIRKFVKLGKKPNLHLPPGSLGWPIVGETFEFMRESKKGNMSRFTLERMEKYDSRVFKTSFLGDPMAVFCGMAGNKFLFSNENKQVQLWWPSSIRKLLRTSLVTKIGEDAKLTRKLLLSFLSAEALRNFVPKMDSIARSHLNTHWKGKEQVIVYSTTQLYTYSLACCLFLSIEDPAHVSKFSSKFEGLVKGMLGFPVNLPGTKFHQAVKAADEIRKEIKMLVRQRKVDLEEKASASPSQDLLSHLLVTPDASGRFMPQEEIIDIMLQLLFAGHDTSRSALSSIMKYLGEMPQVYEQVLEVFVLETEQLDISRGKGTGELLQWDDVQKMKYSWNVASEVMRLSPPVAGAYREATGDFTFAGYTIPKGWKLNWTTFSTHM…	cytochrome P450%2C family 716%2C subfamily A%2C polypeptide 1 [Source:TAIR%3BAcc:AT5G36110]	-	GO:0005506;GO:0016705;GO:0020037;GO:0055114	2.15762	13.6441	24.4607	42.5652	2.79067	0.575869	29.4504	3.63967	0.916853	0.33011	0.253955	1.6761	4.31273	0.620587	0.341058	1.86663	0.640565	1.49532	0.792165	0.704285	0.753543	0.860423	4.70239	5.63207	3.41505	3.45736	0.620846	1.5155	0.566838
Chr03	125419278	125429914	-	AH03G40360.1	000068F_2	ATGGAGGATTCAACGAGAGAGGAAAACCAGGCAATGAAACAAAGGAATGATAATAGTAGGTTACCAACAAATCCTGAGGAAGTGGAAAACCTACTATTACGCCGTGATTCAGCTGCGAATCCATTGATTGTATTCAGTTATGATGAACTAAAGATAATAACTGCAAATTTTAGGCCGGATCGTGTGTTGGGGGGTGGCGGATTTGGAAGTGTATATAAAGGGTTCATCTCTGAGGAGTTAAGGCAGGGTCTTCCTACTCTTCCTGTGGCTGTTAAGGTTCATGATGGTGATAACAGTCATCAAGGCCACAGAGAATGGTTGTTTCTCATATATATTTCAGAAATATTGCTTCCATTGCCATGGTCCATAAGAATGAAGATTGCATTTGGAGCTGCAAAG…	MEDSTREENQAMKQRNDNSRLPTNPEEVENLLLRRDSAANPLIVFSYDELKIITANFRPDRVLGGGGFGSVYKGFISEELRQGLPTLPVAVKVHDGDNSHQGHREWLFLIYISEILLPLPWSIRMKIAFGAAKGLAFLHEAEKPVIYRDFKTSNILLDLDYNAKLSDFGLAKDGPVGDESHVSTRIMGTYGYAAPEYIMTGHLTPRSDVYSFGVVLLELLTGRKSLDKLRPAREQNLADWALPLLKEKKKLLNIIDPRLEGDYPIKGVHKAAMLAYHCLNRNPKARPLMRDIVDSLEPLQAHNEIPIQKTLTIISEASSEVGSEASSAKSEGEGEQEDEEEEKYEEYEVELEQPYGIKFAKGRDGGTYIDAIAPGGAADRAGVFTVGDKVIATSAVFGT…	Probable receptor-like protein kinase At5g56460 [Source:Uniprot/SWISSPROT%3BAcc:Q9FM85]	-	GO:0005515;GO:0004672;GO:0005524;GO:0006468	1.06506	3.94738	6.41118	10.9461	1.05459	1.76548	6.71024	2.08277	0.968639	85.9391	80.21	5.31844	36.3621	42.7074	78.9133	3.11605	52.5859	6.68022	18.1148	46.0042	42.748	6.55402	1.65459	1.66325	2.17396	1.69765	34.3189	2.33122	5.81756
Chr03	125485724	125486822	+	AH03G40370.1	000068F_2	ATGTTACGCTATTCATATAGTAAATCAAGGATGCTTACATGCTTTAGTACTCCAATTCATCCTCCACTTCATTATAGATATGGCAAGGCCCGAATCCAGGAGGGAATGGACAATATAATTATGGTTTTGCTGATTCGGTTGCTGATGATTGACAGAGTACTGCACAATAAGATCACAACCCAGGAAAACGATGACATGAGATTAGGGAAGGAGAGGCAGATGATTTTGAAGAGAGTGAAGAGTCTAAAAACATAA	MLRYSYSKSRMLTCFSTPIHPPLHYRYGKARIQEGMDNIIMVLLIRLLMIDRVLHNKITTQENDDMRLGKERQMILKRVKSLKT	-	-	-	0	0	0	0	0	0	0	0	0	0	0	0	0	0	0	0	0	0	0	0	0	0	1.64138	0	0	0	0	0	0
Chr03	125534237	125534524	+	AH03G40380.1	000068F_2	ATGAATGATTTTTTGGAGGCACAATATGAGAAAGTTACGTTGAGAATCACTACCATAGCCAATGCTGTAAAAGAGGGTAATTATTGTTCTAGCAAGCTACATGACGTGGCTCATAGGCAAGTTGAATTAGTTGAGAGACAAGCTTTTGTGGCTGAAAGGCAAGTTTCGGTTGCCGAAAAACAAGTCTCATTAATTGAAAGACAACTATTATGCAACAAAGTAGGTATCGCCTTTACAGCAAATAAGATGTCTGAGATATGTTGA	MNDFLEAQYEKVTLRITTIANAVKEGNYCSSKLHDVAHRQVELVERQAFVAERQVSVAEKQVSLIERQLLCNKVGIAFTANKMSEIC	-	-	-	0	0	0	0	0	0	0	0	0	0	0	0	0	0	0	0	0	0	0	0	0	0	0	0	0	0	0	0	0
Chr03	125581772	125586465	+	AH03G40390.1	000068F_2	ATGATATTAGAAGTGATTCACATAAGGTGCCAAAAGAAGAAACCAAAGGAAGGGGTTACCACAAGTCCAGCTGGACGAGGACATCCATTCGGATTTTGGGAGCGCCTTACTTCTTCTATCTTTGTTGTTCTGCATCCGAAGAACCGAGGGAAGATCTCAGTGGTTTTTTATTTTGGAAGCATGGCCACCGTTGCTAATCCCGCGGATCGTATCCTTTTATCTGCTTTTGTGTCTTGTGTTCCTTCACTTTCTTGTTACACAGAAGCAACTGATTTGCTGCAGAAGTTATCGTTAGATACCCAGCCAAAGGCCTTGGAAATCCCAGAGCCTACCAAGAAGGCCACTGGCAATCAATATGGACCAGTTGATTCGGGGAATGCTGCAAACGGCCAGATCCCT…	MILEVIHIRCQKKKPKEGVTTSPAGRGHPFGFWERLTSSIFVVLHPKNRGKISVVFYFGSMATVANPADRILLSAFVSCVPSLSCYTEATDLLQKLSLDTQPKALEIPEPTKKATGNQYGPVDSGNAANGQIPSYDRSVTPVLQDFMDPTLCYLPNGYPSTAYYYGGYDGTGNEWDDYSRYVNTEGVDMTSVSSSYHSSGVYGDNGSLLYHHGYGYAPYSPYSPAGSPVPTMGNDGQLYGPQHYQYPPYFQPLTPTSGPFTPTATVPAQGDVPTSVAADQKPLPVPVEAANGNSNSAANGGSTKGRVPTSGYQDPRFGFDGVRSPIPWLDAPLFSDGQARPVSSTTVTSSVSGGNNHASRNQTFRPNSQFMGLHHPRPMPAIGATHGFINRMYPNPNKL…	evolutionarily conserved C-terminal region 2 [Source:TAIR%3BAcc:AT3G13460]	-	GO:0003723	54.0916	54.9471	37.3874	45.406	72.7474	23.3074	56.0603	84.9822	49.989	26.3744	24.7366	18.7822	153.786	34.1315	35.1836	36.5995	32.4148	68.4433	95.8406	45.8859	56.0791	33.9831	53.7073	53.8289	57.9804	62.2453	51.1887	59.2005	52.8273
Chr03	125668468	125670884	+	AH03G40400.1	000068F_2	ATGAATAGAAACGGTTTCGACAAAATCGAAGAAAGCTATATGATTGCGTTCATGATTGCTATCATGAGTACGATTGATACTTTAGTAACGACCATATCGCAAGTTGACTCGCCAAAACGTACTAGGAAGAAAGATAGCTCGAAAAGTACTGGGCCAAGTAGCAAAGTGTATGTCACCACGGTAATAATCAATCAGCGTATTAGGTCAGACTTGATCATGTACAATATGTTGATCAATGGCCTTTTGAAGTTTGTGAATGAGATGAGTGAGATAGGTTTAAAGCCTAATAGGATTTTGTTCACAACACTAATAGATAAATGTTGTAAGGTTAGGGACGTGGAATCTATATTGGAGATCAAGAAGAGAAAGATTGAAAGGGGATTGAACTTGATAAAGAAG…	MNRNGFDKIEESYMIAFMIAIMSTIDTLVTTISQVDSPKRTRKKDSSKSTGPSSKVYVTTVIINQRIRSDLIMYNMLINGLLKFVNEMSEIGLKPNRILFTTLIDKCCKVRDVESILEIKKRKIERGLNLIKKHMELRLPPTKASNQRSRYNILLKIVVTCPSL	Putative pentatricopeptide repeat-containing protein At1g09680 [Source:Uniprot/SWISSPROT%3BAcc:O04491]	-	-	0	0	0	0	0	0	0	0	0	0	0	0	0	0	0	0	0	0	0	0	0	0	1.45087	0	0	0	0	0	0
Chr03	125680298	125684278	-	AH03G40410.1	000068F_2	ATGGACTCCACTGACCCTTCTCTTCCCCAAGCTTCTCCCTCTATCCCTGTCTCTGACTCTCTTTCTCTTTCTCCGCCTCCACCCTCTTCTTCTTCTTCCCTCGAAAGATCCGCTATCGACCGCAAGCTCCAAAACGGCGTTAATGGGCCTGCTATGGGCTCAGATGACGACGAAGGCTTTCTCAGCGGCGAAGACGCCGAGGACTTCGACACGGAGCCCACCAGGCCCATTCTGGTCTATCCCGATGGCAGAACCCCGAAATTGGAAGATGAACTCGCTGATGCCGATGAACCTTCTTCGCAATTTTCAACCCCCGACGGCGAGAGACCTATTGCCAAGGTAACGCTCGACGATGACGAGCACGCTCATGCTCATGATGATGATGATAAAGATAACGAT…	MDSTDPSLPQASPSIPVSDSLSLSPPPPSSSSSLERSAIDRKLQNGVNGPAMGSDDDEGFLSGEDAEDFDTEPTRPILVYPDGRTPKLEDELADADEPSSQFSTPDGERPIAKVTLDDDEHAHAHDDDDKDNDNGVVSDEGSGGGGGGEKLGEVKEGGSGDVVMESPGGDVGVEEVQELKGKEKQGERVVLATEEEEKNDESLIDAQKGDDSLVVESEHDGKSKPFAGENGGDGNVEIASGGDALVDSVQVNLLRSNVAVVGDNVEQVEESEIKGLEPPAPVSLDNGFDPIQQGGENVVDKVAGGDDAESAQNVDTAVLNGEHSEVATRNLEAVQDGIDAGACAIEGDIGDREIDVSVSDEKGEEGIFFGGSDDASKKELEDLEQQAGAGEISNDERID…	Translocase of chloroplast 159%2C chloroplastic [Source:Uniprot/SWISSPROT%3BAcc:O81283]	-	GO:0005525	2.22986	2.56243	2.279	1.35214	3.87429	1.86176	4.40809	6.07619	3.81644	8.09119	11.6122	8.62291	10.7327	11.7598	13.3028	4.76289	11.141	12.2719	16.4554	17.0942	13.9855	2.79831	3.80818	4.74195	6.14835	6.39094	18.371	5.55605	2.63491
Chr03	125687509	125691857	-	AH03G40420.1	000068F_2	ATGACCTCTGCTAATGACATCACTGATAATGAAGCTGATGGGAAGCAACAGTCTGAATCAGAGATGCAGTCTTCCTCTGCAAATGGAACTTCTGATCCAGACACGGGTTCCCAGAATATTCAGTTTGAAAAACCTGCACAGCTTGGAGATGTTCTGGCTATGGCACCACCTGGTTACCCATATCCAGATCCTTACTATAGAAGCATCTTTGCTCCCTATGATACACAAGCTTATGCCCAACTGCCTTATGGTGGACAACCGATGGTCCATTTTCAGTTAATGGGAATTCAGCAAGCTGGTGTTCCTCTGCCAAGTGATGCTTTTGAGGAGCCTGTGTTTGTAAATGCGAAACAATATCATGGTATATTAAGACGAAGGCAATCCCGTGCCAAAGCTGAA…	MTSANDITDNEADGKQQSESEMQSSSANGTSDPDTGSQNIQFEKPAQLGDVLAMAPPGYPYPDPYYRSIFAPYDTQAYAQLPYGGQPMVHFQLMGIQQAGVPLPSDAFEEPVFVNAKQYHGILRRRQSRAKAESERKAIRNRKPYLHESRHLHALKRARGCGGRFLNAKENENGHNDAASTDKSQCNINPNSDKSDITSSDRTV	Nuclear mRNAion factor Y subunit A-7 [Source:Uniprot/SWISSPROT%3BAcc:Q84JP1]	-	GO:0003700;GO:0006355	7.29915	12.2576	10.9385	8.97387	5.61336	12.2955	6.90057	9.32763	7.32634	45.5541	38.8423	10.5157	52.2034	35.2922	38.2752	10.9768	42.3723	14.2776	9.15907	40.5628	54.9014	18.3588	8.45532	5.22736	9.78477	8.96619	43.3169	12.0782	17.1617
Chr03	125700885	125703349	+	AH03G40430.1	000068F_2	ATGTTGTTTTTATCCAACTTACAGAGTGATAGAATTCATGCAATCATTTGCAAGCCTAGGCTAAAATTGTTTAGTAACAGGATAAAAGACCATGTTGTTTATAGAATGCAAAACTTTGTTGTCAAGCTTAACAATGGGAAGGTTAAGATAACTCCTCACAAGTACAAGCTTAACTTTTATACAAAGACTGCAGTGGCAGTCCTACCCATTGAGACTTTTACTTTTAACCCATTTGATTTTTGTCCATTTCATGAACTTGAGAAAAATGGTTCAATCGACGGAAAACTATTATTTGGAGAGGTTGTTGGAAAGGACAAGATCAAGGGGCTGATTACACGCATTGGTGATGAAACCAAGTGTTTTACACTTCAATTGGAAGATCTAGAATGTTACCTCAAT…	MLFLSNLQSDRIHAIICKPRLKLFSNRIKDHVVYRMQNFVVKLNNGKVKITPHKYKLNFYTKTAVAVLPIETFTFNPFDFCPFHELEKNGSIDGKLLFGEVVGKDKIKGLITRIGDETKCFTLQLEDLECYLNPNLPEVIDFKKRLTTDFVPCSQRKSQLKTQPQYSVINEINAGIVPVHTIEEVLNMTEYKLQAIVTNESGCLNLLVWNKEAEQLVGKAAEKLNITYKNINVVEEVYSITKLLGDESLMPSYGMANSSCDAYCSQMLANIPIAKKEEDSNGHATVSLSNNFAIKSNDDSSYQTPAKRTSLDAAADSME	-	K07466(RFA1, RPA1, rpa; replication factor A1)	-	0	0	0	0	0	0	0	0	0	0	0	0	0	0	0	0	0	0	0	0	0	0	0	0	0	0	0	0	0
Chr03	125734319	125738714	+	AH03G40440.1	000068F_2	ATGTTGAAGCGCAGACTGTATTTGAGCATAACTATAAATACCATAATCTACACGACAACGGTATTAAACCAACTACCTTCCGTTGCTTTCTTCTACTACATTTACTCCAACCAACTTGCCTCAATCCCTAACCCAATTCCTTCAATTCAAAACCCTAGTACTTTCATGGCTTCTTCTATTTCTTCTTCTATCAATATCTCTTCATATTCCTCCACACCACCACTTTTCCACCCAAGTGCTTCTGCCTCCCAACGCTTCAAATTGTTCAAGGGATTACGCCGTACAAATGGATATGCATTAGATTTCGTGTTTCTCCGACTCTCCTCTAAATTCCCCTCTACTCACTCTGCTATTTCTAGAATTGAAGCTGCAGGGGGGGAACTGCATTCTAATCGGCTA…	MLKRRLYLSITINTIIYTTTVLNQLPSVAFFYYIYSNQLASIPNPIPSIQNPSTFMASSISSSINISSYSSTPPLFHPSASASQRFKLFKGLRRTNGYALDFVFLRLSSKFPSTHSAISRIEAAGGELHSNRLGSDAATKVESVARINRFSDEDDEFDLDTPTQGFASIPEAIQDIRNGKMVVVVDDEDRENEGDLIMAAELVTPEAMAFIVKHGTGIVCISMKEEDLERLELPLMDAKHGTTTGVSARDRATTVLALSSSDSKPTDFNRPGHIFPLKYREGGVLKRAGHTEASVDLAMLAGLNPIAVLCEIVDEDGSMARLPKLRQFAERTNLKIESIADLIRYRRKRDKLVEHAGAAGDIGDGQDVLVRVHSECLTGDIFGSARCDCGSQLAIAMQQ…	Bifunctional riboflavin biosynthesis protein RIBA 1%2C chloroplastic [Source:Uniprot/SWISSPROT%3BAcc:P47924]	K14652(ribBA; 3,4-dihydroxy 2-butanone 4-phosphate synthase / GTP cyclohydrolase II [EC:4.1.99.12 3.5.4.25])	GO:0008686;GO:0009231;GO:0003935	1.34707	1.6191	1.50041	1.60052	1.84368	0.699024	2.00001	2.22418	0.530826	6.3502	7.04754	3.57029	4.76905	7.00585	7.54418	3.459	7.67142	5.5414	4.54663	6.88915	3.69262	3.70537	0.694791	2.61748	2.70893	1.88771	6.00365	2.75239	2.28926
Chr03	125747547	125749567	-	AH03G40450.1	000068F_2	ATGTCAAGAAGAGGGTCATGGATAACCTTAAGAAGTGTTGTTGATGCAGTACGTTCAAGAAGATTTCAATCAAGCTACGATGGACTACAGAGAAGCAATGCAATTGTGTCACCGGCAAGGGTTCAAAGCAGTTATTGGATGAGTCCTGCCCTACAATTCTTTAGCACCAACACTAACAGCAAAACAAGCACTAATCTTTCAAATGGATCAACGGATGTCAAGGTTGAACCACGGGTCCCTTCTATATTCCTCTCCTTCCCCCACTGGCTAAGATGGTTATTGGGCTCAGTACTTGGTCTCTTGCTACCTTTCTGGAAAATTTACTGGGGAAAACTAGAGAGAATAGAAGGGGAGGCAGAGATTGTGGCGGAGGAGGTTGAAGCGGTGGCAAGTGTAGTG…	MSRRGSWITLRSVVDAVRSRRFQSSYDGLQRSNAIVSPARVQSSYWMSPALQFFSTNTNSKTSTNLSNGSTDVKVEPRVPSIFLSFPHWLRWLLGSVLGLLLPFWKIYWGKLERIEGEAEIVAEEVEAVASVVEKVATVAEKVSEDVAEMLPEDANLKKVAVFVEHASEQIAHDAQLAQQFIHKVEKVKNDLDDLESFVEPVIDKIVKKEAEKN	unknown protein%3B FUNCTIONS IN: molecular_function unknown%3B INVOLVED IN: biological_process unknown%3B LOCATED IN: mitochondrion%3B EXPRESSED IN: 7 plant structures%3B EXPRESSED DURING: 4 anthesis%2C C globular stage%2C petal differentiation and expansion stag /.../ 106 Blast hits to 103 proteins in 21 species: Archae - 0%3B Bacteria - 5%3B Metazoa - 0%3B Fungi - 4%3B Plants - 87%3B Viruses - …	-	-	1.69256	0.266955	1.12299	1.04892	3.84082	0	2.60343	5.41054	0	3.66496	2.76921	8.42467	1.69976	2.30899	2.03407	10.7465	2.50755	1.37691	2.21727	1.53307	1.36685	1.64663	0.68087	1.72464	1.04107	0.141299	2.12204	4.28746	1.4023
Chr03	125750241	125751473	+	AH03G40460.1	000068F_2	ATGGGCCGGAAGCTTTTTTCAAGGCAGGATGCCTGCAGTGACCAGTGTTACAATGAAGACCCTTCTTGTTTGGGAAGATCGGATTGCAACGACTGCATCAAATGCTCGTCCACCCTGAATCCTCCACCACCACACAGCAACCGTCACATCCCCACCTTCTTGATCATCATAGTTCCCGTCGTATGCGCCGCCCTCTTTGCCCTCTTCTGCTACGTCATCTACGCCAAGTTCTACTCCCCCAGGAGCAGGTCAAGGACCACGTTCTTCTCGTTATCGTTTCCGTTACGGCTACAACAAGGACAGGAACGGAACGGCGACGACTTTCTGGATGACGGAGAAGGCGCCACTACGGTGGACCACCCTATCTGGTACATCCGTACAGCGGGTCTGAACAAAACC…	MGRKLFSRQDACSDQCYNEDPSCLGRSDCNDCIKCSSTLNPPPPHSNRHIPTFLIIIVPVVCAALFALFCYVIYAKFYSPRSRSRTTFFSLSFPLRLQQGQERNGDDFLDDGEGATTVDHPIWYIRTAGLNKTIIEAITVLKYKKGEGLVEGTECSVCLSDFEEDDTLRLLPKCNHAFHLPCIDTWLASHTNCPMCRAPIVTNPRASRLPSMDHPATLVVDSTPLQIRGDAATTEENSGSETVERNGSEEQVEADVEAATRNVQPRRSVSLDSSSAAKISAALVAATTTVASVQESKENSKRITASAKGSSSSSSSSSSAPSSMKRSRSFSGKHVLSWYGRNHNQNQKKTNPPVRSF	RING/U-box superfamily protein [Source:TAIR%3BAcc:AT4G33565]	-	GO:0005515;GO:0008270	5.83293	7.58251	10.965	13.318	12.9673	0.492733	17.1112	19.2639	0.203861	4.87906	3.3856	17.6269	3.17521	1.21153	1.34434	8.26574	7.53899	8.36419	44.8619	4.985	8.44013	12.9212	15.5445	10.4486	15.9211	6.33231	4.6705	16.6311	13.8122
Chr03	125751889	125764624	+	AH03G40470.1	000068F_2	ATGAGCCGTGAACCAAAAGAGTGGGAAAGAAAAGTAATGTTCAAAGTTGTGTTGAGAGTTGAAAGAATGACGATGGAGAAGCCGTGGCTGCATTCGGCATCATCAGTGGATGTTTCTTGGAAGAGAAGGCAGCGCTTCTCGAGTTCAAGTCTACTTATTTCAATGCTTCTGTTCTGCCTTCCTGGGTGGAAGATGATCCAAATTGCTGTGGATAGGAGCGTGTCACCTGTGATTCCACCTCGGATGCATCATCCATCTCGATCTTCATTGGGTACAAACAGATATGCAGACCATAACATAAATAGCCTCAACTGGTCCTTGTTCCAAACCTTCAAGGAACCCAGAACACTTGATTTGTCCAATAATTGTATTCATGGCTTCATTTGGAATGGAGATTAC…	MSREPKEWERKVMFKVVLRVERMTMEKPWLHSASSVDVSWKRRQRFSSSSLLISMLLFCLPGWKMIQIAVDRSVSPVIPPRMHHPSRSSLGTNRYADHNINSLNWSLFQTFKEPRTLDLSNNCIHGFIWNGDYRTNSRLNKLEKLDLSNNFFINLSIMEPLSILTSLRNLNLAGNNISGTFPTFLNLKSSVFGSLLVMKSNIDQILFLQDFMSLTALETLDLSHNSVNISIMESLSALTSLKNLFLAENKLVGPLPTKELSLLRNLELLDLGNNALSSPLTTHGKLKMLNLGSNGFDKGVLKTPSLVFQLSNLCTYLIIKISKVSTNLSQLKQLVQWSYPCINRRDVKLANLDLTSDNFSGEIYLTTSNKGNPNLSWIKSNRGNTTPPPLIPPVPLNGI…	unknown protein%3B FUNCTIONS IN: molecular_function unknown%3B INVOLVED IN: biological_process unknown%3B LOCATED IN: endomembrane system%3B EXPRESSED IN: 6 plant structures%3B EXPRESSED DURING: 4 anthesis%2C C globular stage%2C petal differentiation and expansio /.../e%3B BEST Arabidopsis thaliana protein match is: unknown protein (TAIR:AT4G33590.1)%3B Has 131 Blast hits to 131 proteins in 40 sp…	-	GO:0016491;GO:0055114;GO:0016757;GO:0005515	5.52248	2.40936	4.1385	5.59345	2.77433	1.80943	1.30746	0.707433	1.78373	0.172746	0.145485	1.83807	0.808345	0.446113	0.433791	1.62362	0.391509	1.94003	7.03195	0.261609	0.273552	1.55672	2.90283	1.64214	4.98801	0.542579	0.653728	3.63049	5.65661
Chr03	125773418	125775916	-	AH03G40480.1	000068F_2	ATGGTGTGCCAAGCAGCAAGCCAGACAAGATTTCGGGCATTGAAACATGAGAATGGCCTTGAAGGTGAATCAACAATTGTTGTTAGAGTTATAGCTTGCTTCCAACCGCTGCACTTTTGTCAGGCTGAGTACTTCCGTCATTTGCTTAAGCCCGTCACAGAAGCAGCAAGTCACTGGAGATCTAATCCGATATCTGGTGTACATAGCATTTCCGGATGTTTGCCTCGCCCACAGCATGTGGCTTGGCGATATCCATATTTGAATTGCTTTGGCATGCTGGAAGACCCCAGCATACTTGGTATTCCAGCATGTTTAAATTCTACCACTCGCATCTTTCCTGCTGTCAATGCATTTCAAGGACCTGCAGCTCCTGCTATCCCGGGTCCAAAGACTGAGCCA…	MVCQAASQTRFRALKHENGLEGESTIVVRVIACFQPLHFCQAEYFRHLLKPVTEAASHWRSNPISGVHSISGCLPRPQHVAWRYPYLNCFGMLEDPSILGIPACLNSTTRIFPAVNAFQGPAAPAIPGPKTEPTDELKHFLRHPIAKTGFKEVHTGGSLQNANPESLQRKFLIFDRSGNKTRMFYGPGLPHVQGPIISAREFPLACDINEKGWTSSMRQNGLADCSLPKKSDNDHVGHEESEMHEDTEEINALLYSDDDDSDYNDCDDDEVTSTDHSPLVTKRTYGMQEQFQHTTEGVASYDWPNKRPKLVDCGCNRSPQPVDSSSSLRPNENHECISDAESHNSFGAEKVGKSMAGDFQLKKDQIRELLRVLENLIPGAKGKQPLFVIDQTIEYLKSL…	Transcription factor bHLH143 [Source:Uniprot/SWISSPROT%3BAcc:Q9FY69]	-	-	2.27728	4.07852	5.07085	3.45384	1.08252	1.43571	2.77308	1.38801	1.85383	1.6028	1.78308	0.918248	2.93654	2.36146	2.1477	3.29777	1.73297	4.11734	4.70445	2.41731	3.84423	2.3222	5.61395	4.65075	7.75359	3.54651	4.54005	2.27335	3.34376
Chr03	125784282	125784943	-	AH03G40490.1	000068F_2	ATGGGCACTAAGACAAGCTTGTTTTTATTAGCTATGTTGATTGCTTTGTCACTTTCTAGTGTTGGAATGGTTCAAGGCAGCAGCAGAAAACTTCTGGCACCAACATTTCCTGATTTTGGCAGCTATGATTTTCCTCCATTTCCACCGGTGACTGACTGGCCTGAGTACAGGTTGCCGTTTACAGTTCCACAAATACCCTCTAATATTCCATCAGCCGCATCATTCTTCTCCCCACCTGCCCAAACTACCACTATGTTTCAAAATTATGGAAAAAAAAATGTGGCTGCTGGGATTCGAGCCCAGGTCTCCACGGCCACAACGTGGAATTCTTACCACTAA	MGTKTSLFLLAMLIALSLSSVGMVQGSSRKLLAPTFPDFGSYDFPPFPPVTDWPEYRLPFTVPQIPSNIPSAASFFSPPAQTTTMFQNYGKKNVAAGIRAQVSTATTWNSYH	-	-	-	2.69482	1.85993	4.8286	3.37646	30.4709	0	1.61175	2.04544	0	139.25	97.949	0.816043	10.2012	199.491	59.0421	144.364	120.477	56.1575	5.05379	86.0912	128.563	9.45914	0.230159	1.37534	4.89953	0.398241	90.4255	4.77834	62.8215
Chr03	125805188	125805485	-	AH03G40500.1	000068F_2	ATGGTGGTGATCAACAATGGCTTCCATGAGATGCATGATGATGTTGGCATTCTTCATTGCTATTTACTTATCAATGATGGAGATTGGCATGGCAGCTCGCCAGCTTCAGGAGACAACGGCACCACCAATAATGAACCCATCATACCCATTCCCATTCCCATTCCCGTTTCTCAGCCGCCACTCCCCAACTTTCCCGACATACCCTTCTTTATGCCACCACCACCTTGGGCTTCAACTTCTTCAACCTCCGCACCCTGA	MVVINNGFHEMHDDVGILHCYLLINDGDWHGSSPASGDNGTTNNEPIIPIPIPIPVSQPPLPNFPDIPFFMPPPPWASTSSTSAP	-	-	-	0	0	0	0	0	0	0	0	0	22.5283	9.89942	0	25.8486	49.479	16.4691	20.3548	21.5673	15.1577	7.20225	17.0005	27.6352	0	1.32289	0.340487	0.392873	0	30.6547	1.7502	9.58441
Chr03	125807972	125813833	-	AH03G40510.1	000068F_2	ATGGACGGCGGAGGAGGCAACAGAGCGGAAGCCGAGCGCTGGCTCTACACGGCCAACAAGCTCCTGAGCGCACGTGACTTGCATGGGGCTCAGTCCTTCGCGATCCGGGCGCGTGAATCCGACCCAACGTTCGATGCGTCTGAGCTCCTCTTGACGGTTATTGACACGCTTCTCGCCGGTGAGACGCGGATCAACGACCAGCACCGCGACTGGTACGGGATCCTTCAGATCCTCCGTTACTCCACCAACATCGACCACATCGCAGCTCAGTACCATCGCCTCGCCCTACTCCTCGACCCGCACCGCAACCCCTTCGCCTTCGCCGCACACGCCTTCTCCCTCATCCACGATGCCTGGTCGGTCCTCTCCAACCCCGCCAAGAAGGCCATGTACGACGCA…	MDGGGGNRAEAERWLYTANKLLSARDLHGAQSFAIRARESDPTFDASELLLTVIDTLLAGETRINDQHRDWYGILQILRYSTNIDHIAAQYHRLALLLDPHRNPFAFAAHAFSLIHDAWSVLSNPAKKAMYDADLRLLTSTPPPAPAATQQQPHHHQHHQHNPLTQAQPQSTPRRNPRSKDAASGASDPNVQNRTAAESARQTRTAVAAASNDAAATESSFWTSCPYCYVLYEYPRVYEECTLRCQSCRRGFQAVVIRSPPLNGKDSSFCSWGFFPLGFSQDSKDINGFSSNWNPFSPLFPCPLKGSNRRKASWTYYDDEAAAAFVELSDPSEDDSDDGDWRTGSKKARKKTRVSPRDPGSSARKAGRPRKVIPGSAQHQNVGGGAVDGGGGGGGAAGA…	Chaperone DnaJ-domain superfamily protein [Source:TAIR%3BAcc:AT5G64360]	-	GO:0004089;GO:0008270	11.7804	11.501	10.7142	9.7583	11.0287	7.49825	12.6672	13.186	7.76797	7.9244	8.23911	9.1847	12.7931	15.0461	11.4334	20.163	10.0364	16.3496	11.3907	8.96974	11.9965	12.3794	7.49262	11.7868	13.222	13.6057	13.3939	11.9851	17.5041
Chr03	125844981	125847748	-	AH03G40520.1	000068F_2	ATGTCGAGTAGTTCTTCAGAGAAGAGGGTGATGGTGTTAGCCATGGATCAAACAGAGAATAGCCAGTATGCACTGGAGTGGTCTCTTGACCATTTCTTCACCCCATTTGGCTCAGATGCTCCTTTCGATCTTGTTATTGTCTATGCAAAACCCTTTCCTTCCGTTCCTATTGGTACCGTGGCAGGACCTACTCCTGTGGCCATAGGGCCTGAAATTTTCCCTGCCGTAGATTTGGAGCTCAAATTGGTCGCTGATCAAGTTACAGAAAAAGCTAAGCAAATTTGCACTAGTAAATCGGTTCACGGAGCTTTGGTGGAAATTGTTGAGGGTGATGCTAGGAATGTGTTGTGTGATGCTGTTGATAGGCACCGTGCATCCCTGTTGGTTTTAGGTAGTCGT…	MSSSSSEKRVMVLAMDQTENSQYALEWSLDHFFTPFGSDAPFDLVIVYAKPFPSVPIGTVAGPTPVAIGPEIFPAVDLELKLVADQVTEKAKQICTSKSVHGALVEIVEGDARNVLCDAVDRHRASLLVLGSRGYGAIKRVVLGSVSDHCTHHAHCSVMIVKKPKSKK	Adenine nucleotide alpha hydrolases-like superfamily protein [Source:TAIR%3BAcc:AT2G47710]	-	GO:0006950	0	0	0	0	0	0	0	0	0	0.113202	0	0	0	0	0	0	0.116751	0	0.130692	0	0	0	1182.81	3.3674	0	0.042956	0	0	0
Chr03	125850310	125854817	+	AH03G40530.1	000068F_2	ATGACAAGGAAGAAGATAGAGATAAAGAAGATCGACAACATAAGTTCAAGGCAAGTTACCTTCTCAAAGAGGAGGAAAGGGCTCTTCAAGAAGGCTCAGGAGCTTAACACTCTCTGTGATGCTGAAATTGCTCTCATTGTCTTCTCCACAACCAGCAAGCTTTTTCAATATGCTACTTCAAGTATGCAACAATTAATAGAAAGACGTAATCAGCACTCACCAATTCAAAAATCGGATCCTCCATCCGCTGTGCTGCAGGTTGAGAGTGGTGCTGCCTCCAACTATGATATGCTGCGCAAGAAAGAAGAACAAAAGGCTCGTGAACTCAGGCAGTTAAATGGTGAAGATCTTCAAGGATTGACACTAAACGAACTCAACAAATTAGAAGAGCAACTTATA…	MTRKKIEIKKIDNISSRQVTFSKRRKGLFKKAQELNTLCDAEIALIVFSTTSKLFQYATSSMQQLIERRNQHSPIQKSDPPSAVLQVESGAASNYDMLRKKEEQKARELRQLNGEDLQGLTLNELNKLEEQLIKGLSNASKVKDELFTQEIYTLKRKGAVLTEENHKLKQISSSFANEQRSSFKSIVCNSSYLPEEDHGRDTNLKLG	MADS-box protein AGL24 [Source:Uniprot/SWISSPROT%3BAcc:O82794]	-	GO:0003677;GO:0046983;GO:0003700;GO:0005634;GO:0006355;GO:0000165;GO:0000977;GO:0045944	0.884009	0.302375	0.480654	0	0.436195	0	0.447742	0.670661	0	7.13069	4.9149	0	3.83345	5.64411	4.79114	0.274587	6.33644	2.32574	0.368958	4.47183	3.3786	0.996736	21.3052	0.105913	0	0.398344	3.23605	2.07459	5.81425
Chr03	125876180	125881389	+	AH03G40540.1	000068F_2	ATGGATGAAGAGTACGATGTAATTGTCCTTGGCACTGGACTCAAGGAATGCATCCTCAGTGGCCTTCTCTCAGTTGATGGCCTCAAAGTACTGCATATGGATAGAAATGACTACTATGGAGGGGCATCTACATCGCTTAATCTCACACAGCTATGGAAGCGATTTAGGGGAGAGGACAAGCCACCTGAGAACCTAGGTTCCAGCAGGGAATTCAATGTTGATATGATACCTAAGTTTATGATGGCCAATGAAGTTTTGGTTCGCGTTCTCATCCACACGGATGTTACAAAGTATTTACACTTCAAAGCTGTAGATGGAAGTTTTGTGTATAATAAGGGAAAGATTTACAAAGTTCCAGCCACGGATGTTGAAGCATTGAAATCACCATTAATGGGACTG…	MDEEYDVIVLGTGLKECILSGLLSVDGLKVLHMDRNDYYGGASTSLNLTQLWKRFRGEDKPPENLGSSREFNVDMIPKFMMANEVLVRVLIHTDVTKYLHFKAVDGSFVYNKGKIYKVPATDVEALKSPLMGLFEKRRARKFFIYVQDYDSNDPKSHEGLDLNQVTARQLISKYGLEDDTIDFIGHALALHLDDSYLDEPAKGFVERVKLYAESLARFQGGSPYIYPLYGLGELPQAFARLSAVYGGTYMLNKPECKVEFGDDGKAVGVTSEGETAKCKKVVCDPSYLPDKVHKVGKVARAICIMSHPIPDTNNCHSAQVILPQKQLGRKSDMYLFCCSYAHNVAPKGKFIAFVTTEAETDQPEVELKPGIDLLGPVDEIFYDIYDRYHPINDHEADSC…	Guanosine nucleotide diphosphate dissociation inhibitor At5g09550 [Source:Uniprot/SWISSPROT%3BAcc:Q9LXC0]	K17255	GO:0005093;GO:0015031;GO:0005092;GO:0007264	2.53796	0.367327	0.075391	0.101185	1.85269	0	0.641334	1.05109	0	0.19657	0.167082	0.072709	0.577018	0.081337	0.117767	6.07979	0.185679	1.51428	0.101817	0.141328	0.248012	1.26016	6.75754	1.38797	0.114419	0.283002	0.198982	12.302	4.16915
Chr03	125879237	125887466	-	AH03G40550.1	000068F_2	ATGTCGCAGCCTCTGTTTCCGTTCTTGCAGCCTCCAGCATCAGCGTCAGCGACCACCCCTCCTTCTCTCCTTTCCTGTCTCGCCCTTGCCGACCAGAGGAACTTCGTACCATCCCCTGCTTTGCCGCCGCCAGCAGCCCCCTCCTCTCTTCACCACCGCCAGCCTCACCTACCAAAAAGTGAGTCCAAATACATGAGGCTTCTGTGCTTGGGAAAGAGGGGTAGTGACTGGGTGAAGAGGGTGGTGGTGAAATTTGAGATTAGAAAGGGAAAGATGGGTGGTGGCAGGGTGAAGAGGGTTAGGGTTAGAAAGGTAATTGGCGCAACCACCACGTGTCGCTTCATCAGCTCATTGGCTGCTCAAGAATCAAGCAATCCCGCTTCCAATACCATCCCATCC…	MSQPLFPFLQPPASASATTPPSLLSCLALADQRNFVPSPALPPPAAPSSLHHRQPHLPKSESKYMRLLCLGKRGSDWVKRVVVKFEIRKGKMGGGRVKRVRVRKVIGATTTCRFISSLAAQESSNPASNTIPSPIQHENHLLLVSNGFPSFSRSRKMSRNGDVEQENAPTAESSTRTRRRGDPFLIACKGFSLVTSLAAILCIVANALSAVLSFKHGSDFFDGIFRCYAVLIACFVVLAETEWSFIMRFSKVLEYWAGRGMLQILYVFTLLVAVMTRAFPDYFGERRDLVLFQSIASYLLLACGLIYVVSGALCIGFLKRARQKQEISREQAAKDLEELERRKEELEQLLLAERV	FUNCTIONS IN: molecular_function unknown%3B INVOLVED IN: biological_process unknown%3B LOCATED IN: plasma membrane%2C vacuole%3B EXPRESSED IN: cultured cell%3B CONTAINS InterPro DOMAIN/s: Golgi apparatus membrane protein TVP15 (InterPro:IPR013714)%3B Has 59 Bla /.../s to 59 proteins in 18 species: Archae - 0%3B Bacteria - 0%3B Metazoa - 0%3B Fungi - 0%3B Plants - 50%3B Viruses - 0%3B Other Eukary…	-	-	2.99966	3.45234	4.2919	4.09368	2.26903	1.28615	2.50379	1.56559	0.920214	2.44876	2.28509	4.27425	6.87149	2.35889	2.91801	4.1586	2.40772	1.87578	2.72439	1.99709	2.65919	2.37211	1.67058	1.0625	1.76436	1.23907	2.50724	1.92697	3.02954
Chr03	125882627	125883984	+	AH03G40560.1	000068F_2	ATGGAGGACATAGAGAAGGTGAAGGCCGAGGCAGTGCAGCTGATGGGAGTGTTCCAAGTTATTCCTAAGCTGGTTGTTTTTGATCTTGATCACACTCTCTGGCCTTTCTACTGTGAGTGCCGCTCCAAGAGTGACACACCTTATCTGTTTCCTCAAGTTAAGGGCATCATGCATGCACTCAAACACAAACGGGTTGACCTTGCAATTGCATCTAAATCACCAACCCCCGACATAGCCAGAACTTATCTTAACAAACTCAACATCACTTCCATGTTTGTTGCCCAGGAAATATTTTACAACTGGGGAAACAAAACAGATCATTTACAGAATATTCATTCCAAGACTGGTGTCCCGTATAACTCTATGCTCTTCTTTGATGATGATGACAACAACATCCAA…	MEDIEKVKAEAVQLMGVFQVIPKLVVFDLDHTLWPFYCECRSKSDTPYLFPQVKGIMHALKHKRVDLAIASKSPTPDIARTYLNKLNITSMFVAQEIFYNWGNKTDHLQNIHSKTGVPYNSMLFFDDDDNNIQGVSGLGVTSILVTNGVNLGAFKQGLTRFSQNWNAPKNKNKRGAVVQVPLCAVPTPGDVHESKYR	Haloacid dehalogenase-like hydrolase (HAD) superfamily protein [Source:TAIR%3BAcc:AT2G14110]	K17619	GO:0016791	0	2.66017	0.964811	0.606393	0	0.776507	0	0	0.554537	14.9845	17.3253	13.0203	1.64482	9.82785	14.6485	0.181619	8.31306	2.34299	2.43223	8.39481	15.2835	1.42655	0	0.697723	1.33446	0.191726	10.0129	1.36139	0
Chr03	125889182	125889689	+	AH03G40570.1	000068F_2	ATGAAGCATGCCAATCTGAAGCGACGCAAGGCAGCAAGCAAGCCAATCAAAGAGGACAACTTGCTACTGTGGGGAACGGCCTGTGCTTGTGACATCGTCAACGGTGAAAAATTATGGACAGAGGTTCTGGGGTTGCTGGGAGAAGAATGCGACTATTTTGTATGGGCAGAACCAGAAAAAGATTCCTCACAAGTTTCAAGGTTAAGAATGAAAGTTAGAAATTTGAAGGACAAATTGGATATGGTTGAGTTCAGGTTCATGGTTGCAGTGGGAAATGATGTTGGTGGTGATGATGAGTTTTAG	MKHANLKRRKAASKPIKEDNLLLWGTACACDIVNGEKLWTEVLGLLGEECDYFVWAEPEKDSSQVSRLRMKVRNLKDKLDMVEFRFMVAVGNDVGGDDEF	-	-	-	0	0	0	0	0	0	0	0	0	0	0	0	0	0	0	0	0	0	0	0	0	0	0	0	0	0	0	0	0
Chr03	125906120	125908785	+	AH03G40580.1	000068F_2	ATGAAAACAGAAGCAGCAGCAGATATGGACGACACCAAACGCAAAGAAGAAGAACAAGTGATGAGCAATGAAGATGATTCGAAGGGTTCAATCTGTGGCTACGACTCACTTCACCGGCTTCTCAAGGATAATCTCAAACCCCATCTCTTCCACGAAGTGAGCCGTTTGCTTACTGGTCTTAATTGTGGAAAACCACTTGAAACAATTGTTCTCCCTGAATTAGCTTCCACTCTCTCTGCTGAGCATGGTTTTGACCTCCAGGCTTTCTGCTTTCAAGCTGACAAAGAACTATTAAGAGAACCTCGTGTAGTGAGGGTTGGTTTGATTCAGAACTCCATTGCCCTTCCAACAACTGCTCATTTTGCAGACCAGAAGAAGGCTATCTTTGATAAACTAAGG…	MKTEAAADMDDTKRKEEEQVMSNEDDSKGSICGYDSLHRLLKDNLKPHLFHEVSRLLTGLNCGKPLETIVLPELASTLSAEHGFDLQAFCFQADKELLREPRVVRVGLIQNSIALPTTAHFADQKKAIFDKLRPIIEAAGSSGVNILCLQEAWMMPFAFCTREKRWCEFAEPVDGESTEFLQCFALKYNMVIISPILERDINHGEVIWNTAVVIGNHGNVIGKHRKNHIPRVGDFNESTYYMEGNTGHPVFETAFGKIAINICYGRHHPLNWLAFGLNGAEIVFNPSATVGELSEPMWPIEARNAAIANSYFVASINRVGTETFPNAFTSGDGKPAHADFGHFYGSSHVSAPDSSCTPSLSRNRDGLLITDMDLNLCRQVKDRWGFRMTARYDMYADTL…	Beta-ureidopropionase [Source:Uniprot/SWISSPROT%3BAcc:Q8H183]	K01431(UPB1, pydC; beta-ureidopropionase [EC:3.5.1.6])	GO:0006807;GO:0016810	8.70218	20.2017	25.555	28.3108	8.35866	5.66502	15.7657	10.2605	4.90379	7.36239	8.67275	29.6002	27.8101	12.4192	10.2637	15.9784	8.71251	9.99229	3.57376	7.42775	11.1413	12.3838	10.1221	16.5471	31.0355	17.7776	9.05146	7.78572	8.22624
Chr03	125925918	125928038	-	AH03G40590.1	000068F_2	ATGGTGTCACAAACAGTTGAGCTCCTCAAGAATGAGATTCCTCTGGAGCAGGAGTCAGTGGTATTAACCGAAGCCACTGTCAATGGTCTTGTTCTTGTGGACATCATAAATGGATTCTGTACTGTTGGTTCTGGAAATCTGGCTCCAAGAGAAGCCAACAGACAGATATCAGGGATGATCAATGAATCAGAAAGGCTAGTAAGATTGTTCTGTGAGAAGAAATTGCCAATCATGGCTTTCCTGGATTCTCACCACCCTAACAAGTCAGAGGACCCTTATCCTCCTCACTGTATTGTTGGAACTGACGAATCAAATCTTGTTCCAGCTTTAAGATGGTTAGAGAATGAAAGCAACGTTACAATCAGACGAAAGGATTGTTTCGACGGATACTTGGGGTCG…	MVSQTVELLKNEIPLEQESVVLTEATVNGLVLVDIINGFCTVGSGNLAPREANRQISGMINESERLVRLFCEKKLPIMAFLDSHHPNKSEDPYPPHCIVGTDESNLVPALRWLENESNVTIRRKDCFDGYLGSIEEDGSNVFVDWVKKNKINTLVVLGVCTDICMLDFVCSTMSAKNRGFLEPLESVVVYSRGCATFDIPLEEFMHHVGLYMAKERGARVANQLLFGVAEKI	Nicotinamidase 1 [Source:Uniprot/SWISSPROT%3BAcc:Q8S8F9]	-	GO:0003824;GO:0008152	8.29679	17.3224	20.6576	22.4661	18.1252	2.75556	44.5085	38.9802	3.08827	4.19513	3.85679	19.0002	10.0619	2.53003	4.33927	4.61874	4.11914	3.67536	3.23144	2.61206	4.43558	2.70924	5.64845	3.32602	8.58443	3.23681	3.13467	4.32336	3.80301
Chr03	125943617	125950948	+	AH03G40600.1	000068F_2	ATGCAGTCAGCATCAACAACCTTGTACCAACTTCCCAGTCTCCGGGGAAAGTTTCAAACTTTACTATCAAAAGCTCAACTTTTTCCAGTGAGGAGCTGTTTTTGCAGACCAAGAACAAGGCCTTCAGTTTCTGGGTCTGGGATGAGATCAGTAATTGCCTTAAGTGGTTCTTCTTCTTCTTCGTATGCAGTTGATGATGGGTTTGTTACACTGATCGAATATGTGGGCAAAAGAGGAATAAATGTGGAAGATGGTTTGGTGGTGTTGCTCGATCACATACAATATGCTTGCAAGAGAATTGCAACTCTTGTGGCTTCTCCTTTCAATTCCAGCCTTGGCAAGCAAGAGGGTATTGGTGCTGCTTCTGGTTCAGATAGGGATGCTCCTAAGCCTCTTGAT…	MQSASTTLYQLPSLRGKFQTLLSKAQLFPVRSCFCRPRTRPSVSGSGMRSVIALSGSSSSSYAVDDGFVTLIEYVGKRGINVEDGLVVLLDHIQYACKRIATLVASPFNSSLGKQEGIGAASGSDRDAPKPLDIVSNEIILSSLQKSGKVAVMASEENDAPIWISDDGPYVVVTDPLDGSRNIDASIPTGTIFGIYKRLEELDDLPTEEKAMLNSLQSGSRLVAAGYVLYSSATILCTTFGSGTQTFTLDHSTGDFILTNPSIEIPRRGQIYSVNDARYFDWPEGLRRYIDTIRQGKGKYPKKYSARYICSLVADLHRTLMYGGVAMNPRDHLRLVYEANPLSFIVEQAGGRGSDGKNRILSLQPVKLHQRLPLFLGSLEDMEELESYDDVQQRVNPGY…	Inositol monophosphatase family protein [Source:TAIR%3BAcc:AT5G64380]	K03841(FBP, fbp; fructose-1,6-bisphosphatase I [EC:3.1.3.11])	GO:0005975;GO:0016791;GO:0006001;GO:0042132	5.98779	9.96236	8.72281	7.77753	5.20776	2.82369	6.50369	5.38468	3.54819	6.8359	8.56982	5.24531	12.2658	8.49135	7.47907	6.10467	9.27021	9.37233	6.71237	8.59189	10.3885	5.48006	5.75782	4.6393	6.15022	8.88054	11.7732	7.15181	5.9044
Chr03	125951093	125952361	-	AH03G40610.1	000068F_2	ATGAATGTAGAAGAAGAGGTTCAACGCCTCAGAGAAGAGATCAAGAGGCTCGGTCAGGTCCAAACAGATGGTTCTTACAAGGTTACATTTGGAACACTATTTAACGATGATCAATGCGCAAATATATTTGAAGCACTTGTGGGAACGCTAAGGGCAGCCAAAAAACGGAAAGTGGTATCGTATGACGGAGAGTTACTCCTGCAAGGAGTCCATGATAATGTGGTGATCACTCTTAATCCTACCCCTTAA	MNVEEEVQRLREEIKRLGQVQTDGSYKVTFGTLFNDDQCANIFEALVGTLRAAKKRKVVSYDGELLLQGVHDNVVITLNPTP	Costars family protein At4g33640 [Source:Uniprot/SWISSPROT%3BAcc:Q8LBN7]	-	-	0	0	0	0	0	0	0	0	0	0	0	0	0	0	0	1.43359	0	0	0.139895	0	0	0	0	0	0	0	0	0	0
Chr03	125952718	125960123	+	AH03G40620.1	000068F_2	ATGGCCGAAGACCATCACGGTGTTCCCTTTTCTCCTCCGTCGTCGTCCTCCTCGTCATCACCGGCTCCGCTTGGCTCGTCGGTAATATCGCTGGTGAACAGGCTGCAGGATATTTTCTCGCGCGTTGGGATACAGAACACCATCGAGCTGCCGCAGGTGGCGGTGGTAGGGAGCCAAAGCAGCGGTAAGTCGAGCGTTCTAGAGGCGTTGGTCGGACGCGACTTCCTTCCCCGCGGCAACGACATCTGCACCCGGCGGCCCCTCGTTCTTCAGCTTGTCCAGACCAAACGCCATCCCGACGGCACCGAAGAGGAGTTTGGAGAGTTTCTCCACCTTCCTGGCAGGAGGTTCCATGATTTCTCACAGATTCGCAGGGAGATTCAGGCTGAAACCGATAAA…	MAEDHHGVPFSPPSSSSSSSPAPLGSSVISLVNRLQDIFSRVGIQNTIELPQVAVVGSQSSGKSSVLEALVGRDFLPRGNDICTRRPLVLQLVQTKRHPDGTEEEFGEFLHLPGRRFHDFSQIRREIQAETDKEAGDNKGVSDKQIRLKIFSPNVLDITLVDLPGITKVPVGDQPSDIEARIRTMIMSYIKVPSCLILAVTPANLDLANSDALQMAGIADPDGNRTIGVITKLDIMDRGTDARNLLLGKVVPLRLGYVGVVNRCQEDILLNRSIKDALVAEEKFFRSRPVYSGLADSCGIPQLAKKLNQILAQHIKTVLPGLRARISTSLVALAKEHASYGDLTESKACAGQGALLLNILSKYCDAFSSMVDGKNEEMSTSELSGGARIHYIFQSIFVN…	Dynamin-related protein 3A [Source:Uniprot/SWISSPROT%3BAcc:Q8S944]	K17065(DNM1L; dynamin 1-like protein [EC:3.6.5.5])	GO:0003924;GO:0005525	4.12424	3.00688	3.27394	3.64358	5.15135	1.20443	7.26815	5.75387	1.62848	1.74755	1.44991	5.85383	4.3621	2.67466	1.8306	5.07975	2.23885	4.24293	4.55314	2.12301	2.69168	2.74739	7.13346	5.35676	6.2644	3.16059	3.27233	4.92609	3.77543
Chr03	125952928	125953267	-	AH03G40630.1	000068F_2	ATGGAACCTCCTGCCAGGAAGGTGGAGAAACTCTCCAAACTCCTCTTCGGTGCCGTCGGGATGGCGTTTGGTCTGGACAAGCTGAAGAACGAGGGGCCGCCGGGTGCAGATGTCGTTGCCGCGGGGAAGGAAAACGCTCGACTTACCGCTGCTTTGGCTCCCTACCACCGCCACCTGCGGCAGCTCGATGGTGTTCTCCTGTTCACCAGCGATATTACCGACGAGCCAAGCGGAGCCGGTGATGACGAGGAGGACGACGACGGAGGAGAAAAGGGAACACCGTGA	MEPPARKVEKLSKLLFGAVGMAFGLDKLKNEGPPGADVVAAGKENARLTAALAPYHRHLRQLDGVLLFTSDITDEPSGAGDDEEDDDGGEKGTP	-	-	-	0	0	0	0	0	0	0	0	0	0	0	0	0	0	0	0	0	0	0	0	0	0	0	0	0	0	0	0	0
Chr03	125967863	125970289	-	AH03G40640.1	000068F_2	ATGTGCGCAGAGGATTCGGAGTACGTGAGGAAGAAGCACGGAGGGTATTTTGGGGTTTTCGTAAGAATGCTGGCGGAGGCAGGGGAGACATGGGACGTTTACAGGGTGGCCATGGGTGAATTTCCAGACGAGCATGAGTTGCCTCTCTACCATGGCTTCGTTATCACTGGCAGCTGTAACGATGCCTATGCTAATGACACGTGGATCCATGACCTCATCAATTTGCTCCACAAACTCAACTCCATGAACAAGAAGATCCTCGGCGTTTGCTTCGGCCACCAGGTAAGAGAGCTGCCAGCTAAGGCAGAGGTGATTGCTTGGTCAGAGAAAACTGGAATTGAAATGTTTAGGTATGGAGATCATATTATGGGAATCCAAGGTCACCCTGAATACTCTAAA…	MCAEDSEYVRKKHGGYFGVFVRMLAEAGETWDVYRVAMGEFPDEHELPLYHGFVITGSCNDAYANDTWIHDLINLLHKLNSMNKKILGVCFGHQVRELPAKAEVIAWSEKTGIEMFRYGDHIMGIQGHPEYSKDILLHLIDRLLNKDYIMDDLAVEVREKIALWEPDKEAWKRVCVSFLKGRL	Class I glutamine amidotransferase-like superfamily protein [Source:TAIR%3BAcc:AT2G23970]	-	-	2.30919	4.96593	8.32268	7.5762	0.583533	0.898855	10.295	0.447301	0.731657	1.33219	0.784222	6.88427	1.88304	0.626058	2.35609	5.07062	1.63344	1.64776	2.12536	1.02269	1.5534	0.888077	3.69691	4.83659	11.1657	1.93663	1.35457	3.69663	1.95124
Chr03	125984460	125992153	-	AH03G40650.1	000068F_2	ATGTTGCAGCTTTCTATTCAACGAGTGAAGAAGTTGAACATTTTGAGGCCGCAGATCTTTGCTTTGGGAAGTTCATATATGTCAACGGTTGCTCAGCCATCTGCCAGTAAGCGCAATCCGCAGAGGGTTCCAAATCTTATTGGAGGCAGTTTTGTTGACTCCAAATCATCATCTTTCATTGATGTCATAAACCCAGCAACCCAAGAAGTTGTTTCAAAACTTCCTTTGACTACAAATGAAGAGTTTAAAGCTGCTGTATCTGCAGCAAAAAAAGCATTTCCATCATGGCGTAACACTCCTATTACAACACGCCAGCGTGTGATGCTGAAACTTCAGGAGCTTATTCGTAGAGATATGGATAAACTTGCACTGAGTGTGACCACTGAACAAGGAAAGACG…	MLQLSIQRVKKLNILRPQIFALGSSYMSTVAQPSASKRNPQRVPNLIGGSFVDSKSSSFIDVINPATQEVVSKLPLTTNEEFKAAVSAAKKAFPSWRNTPITTRQRVMLKLQELIRRDMDKLALSVTTEQGKTLKDAQGDVFRGLEVVEHACGMATLQMGEYVSNVAHGIDTYSIREPLGVCAGICPFNFPAMIPLWMFPIAVTCGNTYVLKPSEKDPGASIMLAELALEAGLPEGVLNIVHGTHDIVNAICDDDDIKAISFVGSNVAGMHIYSRAAAKGKRVQSNMGAKNHAIVLPDANVDATLNALVAAGFGAAGQRETKLVERAKALKVNAGTEHDTDLGPVISKQAKERIHRLVQSGVDSGARLLLDGRNIVVPGYESGNFVGPTLLSDVNANME…	Methylmalonate-semialdehyde dehydrogenase [acylating]%2C mitochondrial [Source:Uniprot/SWISSPROT%3BAcc:Q0WM29]	K00140(mmsA, iolA, ALDH6A1; malonate-semialdehyde dehydrogenase (acetylating) / methylmalonate-semialdehyde dehydrogenase [EC:1.2.1.18 1.2.1.27])	GO:0004491;GO:0055114;GO:0008152;GO:0016491	14.0236	35.7568	46.5752	54.2403	13.0539	8.88663	44.0917	18.38	6.7818	8.94514	10.5732	52.2512	29.685	16.0348	13.4533	18.4867	10.5782	15.6633	8.59535	9.07569	10.3095	20.3047	20.2442	26.9791	26.994	24.6318	10.934	11.0729	11.6321
Chr03	125984498	125986068	+	AH03G40660.1	000068F_2	ATGGCATCGATGGTAACGGTCTTTGCTTTCCCCTTTGGCAGCCACCTTGAGCCTCTCTTAAACCTTGTTATCAAGCTAGCTCGTGCAGCTCCAAACTGTTCATTCTCATTCATTGGCACTCATAAATCCAATGAAATTCTTTTCTCAAACCCCAACAACAATATCCCGGATAACATAAAGGCCTATAGCATCAGTGATGGAATCCCAGAGGGTCACATTCTGGGCTCCCACCCAGTTGAAAAGATTGATCTTTTTCTCAAAACTGGCCCTCACAACTTGCAACAGGGCATAGACTTGGCAGTTGCTGACACAAAGCAAAGAGTCACTTGCATCATTTCTAATGCTTTTGTCCCTGATTCTCTCACTGTTGCACAGAACCTTCATGTTCCTTGGATTCCC…	MASMVTVFAFPFGSHLEPLLNLVIKLARAAPNCSFSFIGTHKSNEILFSNPNNNIPDNIKAYSISDGIPEGHILGSHPVEKIDLFLKTGPHNLQQGIDLAVADTKQRVTCIISNAFVPDSLTVAQNLHVPWIPVWLAMSCTLSSHFYTHAIRDHCANATVGETISLGNFLPGLWMVRFEDLPQDVINGGENETLFSKTLASLGSVLPQAKAVIMNFFEELDPPLFVQDMRSKLQSLLYLAPLLASSPSSAEEDATGCLSWLDKQGARSLVYVSFGTVVAPPPHELMAVAEALEESGFPFLWSLKDDVKSVLPNGFVERTSMRGKIVPWVPQTQVLAHSSVGVFVTHCGCNSVIQSICNGVPMICRPFFGDQGITGRMVQDAWEIGVLVEGRVITKNRLV…	UDP-glycosyltransferase 78D2 [Source:Uniprot/SWISSPROT%3BAcc:Q9LFJ8]	-	GO:0008152;GO:0016758	0	0	0	0	0	0	0	0	0	0	0	0	0	0	0	0	0	0	0	0	0	0	0	0	0	0	0	0	0
Chr03	126001637	126003255	-	AH03G40670.1	000068F_2	ATGCATGGGATAACGAAGAAAGGCATGACCAAGAGAATCTCTGAAATGAAGACCACCCATCGATTTGTCCGCCAACTGATCACCATCACCATCACCACCACCATTCTTGGGCTGATTCACGATTCACCCAATTCAGCCTCCGATGCTGACTCTTGGGCTGATTCCACCCTCATGACTTTCGCTCCCGCCTTCAGCTTTCTCACCGAACTCGGATGCGGCTACGTCCTCCTCTCCTGCTTCTCGCGCCTCCTCAACCTCCTCGGCATGTTCCTCATGCTCACCTTCTGCATTAAGTTTCTCCGCTTCGCTTGGCACGCGAAGAACCACTTTCGCTTCTTCTGCGATTCCGGTGGCATCCCCAGATACCGTATCATCCTCGATTACGACACTCTTCCAGAA…	MHGITKKGMTKRISEMKTTHRFVRQLITITITTTILGLIHDSPNSASDADSWADSTLMTFAPAFSFLTELGCGYVLLSCFSRLLNLLGMFLMLTFCIKFLRFAWHAKNHFRFFCDSGGIPRYRIILDYDTLPEPPKSKVAEIDPAKSPSITGLSPSKRGSRGNAYSEEASDTESLIVDEDDVFDVISLRRLVKMERRKANVAWSDLEKERTAAASSAEEAMAMILRLQNEKSSAEIESNQFRRMADERQGYEQELIEELQWTINQHEIQKNILEDQMGVYKEELKLYITEEELRELERQLEVEFGFDNDDVGPPHDIYEHEAEGDADDENSGNFNGDENSGDVDADENSDRGSVIIADDDDDGDYDGGSVVADDDDGGSVVAYDDDGGSVVAADDDHGS…	Protein of unknown function%2C DUF593 [Source:TAIR%3BAcc:AT1G18265]	-	-	1.07957	6.00256	1.99482	2.57403	0.972952	4.48973	2.00139	0.640399	2.71731	0.424669	1.01358	2.93896	0.267478	0.92825	0.8216	1.14741	1.01422	1.79656	5.78442	0.907379	0.871387	1.10092	1.39346	2.35386	1.0687	2.74171	1.03479	1.66541	0.975342
Chr03	126014591	126017146	+	AH03G40680.1	000068F_2	ATGTTGGAATGTGACCACTACATGCCGCCGGATCGGTACAATTCAATAGCGGAGGGGTTTTTACGGGACACCGGTTTTTATTATGTTTCACAGATTGGAGTTGTCCAATGTCAGGCGGCATTGGTTAATGCTCTGATTGAGAGATGGCGCCCCGAGACTCACAGCTTCCATTTTCCGGTTGGTGAGTGTGCTGTGACACTAGAGGATGTGGCGTTAATTTATGGTCTTCCGACGAATGGTTTGCCAGTTACGGGACCGACACTGAGTAGTTATGAGGCGTTAGAGGCTGAATGCTTGGATCAGTTTGGTGTTGCACCTAGGCAGGCAGACTGTAGGGGAAGTTTCATCAAGTTGACGTGGTTTCGAGCATTGAAGGATCGGTTAGTGTTGGTTGATGAT…	MLECDHYMPPDRYNSIAEGFLRDTGFYYVSQIGVVQCQAALVNALIERWRPETHSFHFPVGECAVTLEDVALIYGLPTNGLPVTGPTLSSYEALEAECLDQFGVAPRQADCRGSFIKLTWFRALKDRLVLVDDIQIQRYVKCHIMLLFGTVMFGDKSGAGVHWKFLPLLRNFAGIIQYSWGSACLAHLYRALCRATRVDCKEVDGPLTLLLAWAWIRLPFLAPIPSNPRVFPIAKRWHNWERVNWPYRLRKLEFFRGYLDALQEGQPYAIGRTDPEVIPPDIRQHSAIWSATVPLISFECVEWHASDRMRRQFGLTQGIPDQERDLGEAHGEVLTGPKNQDWSGTHSSWVMQWTNRYSLVLVDDTVPSEHQANIYLHWYRGAFGDHLQLSQMEPQDNQP…	Serine/threonine-protein phosphatase 7 long form homolog [Source:Uniprot/SWISSPROT%3BAcc:Q9LNG5]	-	-	0	0	0	0	0	0	0	0	0	0	0	0	0	0	0	0	0	0	0	0	0	0	0	0	0	0	0	0	0
Chr03	126017642	126020319	-	AH03G40690.1	000068F_2	ATGTATATCGAGTTCGAGCAATCTGCAGCGGACCGAGAAATTGAGTTGGAGGAGTACAACAGTGATAGTGAAGAAGACTTCGAAAGTAACTATGAGGTCGTTGATCCAGGTGGAAACGAAGATGAAGCTGACGAGGCTATGGTGGCAGATGTGGCGGACGTGGCAAATGCATTAGCAAATCAGCAGCCGTTTGTGGAGCCAAGTTTCATGCGGTCGTTGGATTTGGATGCCATGCATGCACCGGAACCGGACCGGCCGGTTCGACCAGACCGGAGCTGCCGGTCTAACCGCACCAGTTCGGTCTACCCAATCGGATCGGCCGGTCCAAATAGCAGAATGTTAGCGTATGAGTTAAAGCTTCCCCTTATGCCGGATGGTGAATTTACTGTGGGGATGGAA…	MYIEFEQSAADREIELEEYNSDSEEDFESNYEVVDPGGNEDEADEAMVADVADVANALANQQPFVEPSFMRSLDLDAMHAPEPDRPVRPDRSCRSNRTSSVYPIGSAGPNSRMLAYELKLPLMPDGEFTVGMEFSSREAVIKAMKDYTIRRGVDYRVHESEPTTFYAKCTQYGAGCDWLIRVSKMSRKFCWEIRRYNGSHTCTRATISQDHSKLDSNTVAEAIKPLVEVDPSIRVKSVIADVQSKFNYTISYRKAWLAKQKAVESIFGGWEASYEALPIWFEAMCHKEPHAVVHFETMPAYQGDDLVPNIRVLNRVFWSYYPCIRAFRHCKPIVQVDGTHLYGKYKGCLLVAVSQDGNNNIVPIAFAISIPHVLHQTHRVQLSEEIQGSVSVEANLREY…	MuDR family transposase [Source:TAIR%3BAcc:AT1G64255]	-	-	0	0	0	0	0	0.065975	0	0	0	0	0	0	0	0	0	0	0	0	0	0	0	0	0	0	0	0	0	0	0
Chr03	126023965	126035093	-	AH03G40700.1	000068F_2	ATGACATCCCCAGAAGCAAATTACGCACTTGCGTGTTTTTATGTAACATTCATAATCCTGTTGGCTCTTGTATCTAATGCAACACCATTAGCATTCAACTACAAGCGATTCAGTGACACCATAAACACTTTAAACATTGTCGGAGATGTGTATCAAGATAACGGAGCCCTCCAACTCACTGAATACAAGAAAGACAGCCTCGGCAGAGTTACCTATTACAAACCTCTCCATCTTTGGGACAACAAAACCGGCAAGGTCACAGATTTCACCACCCATTTCAGCTTCTCCATCAACACTCCAAACAAATCCTACGATGGCGACGGCATCACCTTCTATCTAGCAGAGCCCAATTTCCCACTTCCAGTTCCAAGAGACGGTAGCGGCATTGGTCTCCTCAGC…	MTSPEANYALACFYVTFIILLALVSNATPLAFNYKRFSDTINTLNIVGDVYQDNGALQLTEYKKDSLGRVTYYKPLHLWDNKTGKVTDFTTHFSFSINTPNKSYDGDGITFYLAEPNFPLPVPRDGSGIGLLSRYELSNPNYTNEHPFVAVEFDTFGNDWDPPYDHVGIDVKSIATAFTAEWFSSRDERGYDAVITYNAATNNLSVTFTGYKDNVTKIKQNLWSKVDMRDVLPEWVEFGFTSATGLFYEYHTLFSWSFTFNYDQFADRGDTLYTSGDVYDDNGSLQLTEQKKDSFGRGHRFHYPFHFFHQHPNKSYDGDGITFYLAQPSLPVPDPRDGSGIGLLSRDQLYTPNYTKEHPFVAVEFDTLSNDWDPPFDHVGIDIRDIRGTYTTQWFSSRD…	L-type lectin-domain containing receptor kinase IX.1 [Source:Uniprot/SWISSPROT%3BAcc:Q9LXA5]	-	GO:0004672;GO:0005524;GO:0006468;GO:0030246	0.705339	0.416222	0.817534	0.814526	2.24593	0.078787	1.13151	6.92489	0.01812	0.55055	0.366267	1.9325	6.90901	0.428549	0.251413	1.92885	1.69419	2.43468	7.80192	0.83839	0.80963	3.41789	2.06454	2.55432	2.71249	0.08341	1.30268	3.14356	3.74108
Chr03	126079343	126084909	-	AH03G40710.1	000068F_2	ATGCAAAAATTCGTGAGTTGCCGCTGCTCGTGGTTGGTATCTTCGTCGCAGAGAGTTCAACAAGAAGCGCCACCTCGCATAGCACAGATAATGAGTGCTGAAGAAGCCAATAAAGATTGCCTAGCGTGGGCTGCAAGAGATTCATCTGGAGTCCTATCACCTTACAAATTCAGTCGCAGGCATGTCATCTTATATTTTGTTCAATCAAAGGCTCTTGGGAATGATGATGTTCACATAAAAATTACCCACTGTGGGGTTTGTTATGCTGATGTTGTTTGGACTAGGAATAAACATGGTGACTCCAAATATCCTGTAGTACCTGGACATGAGATTGCCGGGGTTGTGGAAAAAGTTGGTTCTAGTGTCCAGCGTTTCAAAGTTGGTGACCATGTTGGAGTA…	MQKFVSCRCSWLVSSSQRVQQEAPPRIAQIMSAEEANKDCLAWAARDSSGVLSPYKFSRRHVILYFVQSKALGNDDVHIKITHCGVCYADVVWTRNKHGDSKYPVVPGHEIAGVVEKVGSSVQRFKVGDHVGVGTYVNSCRDCEYCNDRQEVHCVKGAVYTFNGVDVDGTITKGGYSSYIVVHERYCYVIPKNYPLASSAPLLCAGITVYSPMMRHKMNQPGKSLAVIGLGGLGHMAVKFGKAFGLNVTVISTSVSKKEEALSLLGADKFVVSTDKEQMAALAKSFDFIIDAASGDHPFDPYMALLKISGAMVLVGFPSEVKFSPANLILGMRTISGSVTGGTKETQEMIDFCAANGIHPSIEVVPIEYANQALERMINRDVKYRRSHLIRLYTATAPT…	L-type lectin-domain containing receptor kinase IX.1 [Source:Uniprot/SWISSPROT%3BAcc:Q9LXA5]	-	GO:0030246;GO:0016491;GO:0004672;GO:0005524;GO:0006468;GO:0055114	2.33191	5.28439	3.42437	3.84442	5.12332	3.71457	4.2015	5.37562	3.78304	1.80192	2.18385	4.2262	4.71295	2.2777	2.24783	4.45206	2.78089	5.40993	6.82789	2.81411	2.14006	3.84051	10.8628	8.03102	3.28155	4.81959	2.02659	6.37614	3.81733
Chr03	126121750	126131043	-	AH03G40720.1	000068F_2	ATGCCCCAAATGGCTTCATGGCATATTCATGTACCATCTCTCCTGTTGATAATTTTCTTTCTCCAAATGGCCCCTTTTGCGAATCCACTTTCATTTAACTTCACAAGCTTTAAGGATGGTAATGTTAATGTAGAAGAAGATGCTGCTGTTGTAAGAGAAGCTATCCAAATCACCTTGAACAGCATGGACCAAAACAACAACTACAGCGTTGGCCGTGTCACCAGCAAATCACTGATTCAGATTTGGGACAAGAATTCTGGTCAGCTCACTGACTTCATTACCACATTTTCCTTTGTTATTTACTCAGAAGAGTCTAGTTATGGAGATGGAATGGCTTTCTTCTTGGCTGATCCAAATCTCCCACTTCTGCATCATGTTAGACAAGGTGGTGGCCTTGGC…	MPQMASWHIHVPSLLLIIFFLQMAPFANPLSFNFTSFKDGNVNVEEDAAVVREAIQITLNSMDQNNNYSVGRVTSKSLIQIWDKNSGQLTDFITTFSFVIYSEESSYGDGMAFFLADPNLPLLHHVRQGGGLGLVDGNRVLNSTQHSFVAVEFDTFHNPWDPQGNHVGLNFNSMKSNISKTWLVDIMKWRVYNCSIKYNSTTLNLSVSFTQYTDNSSSEDYVSYKVDLRDHLPERVIVGFSAATGRLFEVNTLKSWSFSSSLDILENVRNPMTAPAASPTPSPDSEKGNKLRLLVGIGIGAALILSLLLLEAVDPKLCGEFDENQMERVLGVGLWCVHPDYKFRPCIRQVIQVLQFEAPLPILPEKMPVPTYLPPDIRAIFLIIMHVANAQIRSFNFNK…	L-type lectin-domain containing receptor kinase IX.1 [Source:Uniprot/SWISSPROT%3BAcc:Q9LXA5]	-	GO:0004672;GO:0005524;GO:0006468;GO:0030246	0	0.030339	0.019455	0	0	0	0	0	0	0	0	0	0	0.015497	0	0.008077	0	0.027464	0	0	0	0.030573	0	0	0.024744	0	0	0	0
Chr03	126131599	126135353	-	AH03G40730.1	000068F_2	ATGGCTTCAGAGACCATGAAGAACGTCAAAACAGACCCAGAGATGTCGAAATCAGACAAGGAACTGAAACAAGATGAAGAAGAAGTTTCTCCGATTGAGGAAGTGAGACTCACTGTGGCCAACACGGACGACCCAACCCAACCCGTTTGGACCTTCCGCATGTGGTTCCTGGGGCTTATCTCTTGCTGCCTCCTCTCCTTCCTGAACCAGTTTTTCGCCTACAGGGCGGAGCCCCTCGTCATTACGCAGATCACGGTGCAGGTGGCCACACTGCCGATAGGGCGATTCATGGCCAGAGTCCTCCCCACCACGAAGTTCGGGATAGGGTCAAAGAAATTCTCCTTGAATCCGGGACCTTTCAACATGAAGGAGCACGTGCTGATTACCATATTTGCGAAC…	MASETMKNVKTDPEMSKSDKELKQDEEEVSPIEEVRLTVANTDDPTQPVWTFRMWFLGLISCCLLSFLNQFFAYRAEPLVITQITVQVATLPIGRFMARVLPTTKFGIGSKKFSLNPGPFNMKEHVLITIFANAGTAFGSGSPYAVGIVNIIKAFYGRSISFVVAWLLIITTQVLGYGWAGLLRKYVVEPAHMWWPGNLVQVSLFRALHEKEDGRRISRAKFFFIALLCSFSWAVLPGYLFQTLTSISWLCWVFSKSVTAQQIGSGMNGLGLGALTLDWSAVASFLFSPLVSPFFAIVNVFVGYALIVYAVIPIAYWGFNVYGANKFPIFSSSLFTAQGQEYDIRSIVNNKFELDVEKYLKMGPIHLSVFFSLTYGFGFATIAATITHVICFYGREIME…	Oligopeptide transporter 4 [Source:Uniprot/SWISSPROT%3BAcc:Q9FME8]	-	GO:0055085	0	0.360004	0.068666	0	0	0.057573	0	0	0	0	0.020037	0	0	0	0	0.143253	0	0	0	0	0	0	0	0.02774	0	0	0.021702	0	0.049027
Chr03	126138011	126152425	-	AH03G40740.1	000068F_2	ATGGGAACTGTTCTCTTGAGGTCATCGATCTTGTTTGTTGGTTGTGTGATTCAAGGAGAGTCGCGATTGATGCTGTTCGTCAATCAGGGGGCTTTTCTCTCTTCCAATTATCCCGAAAACATCCAAGGAGTCCAACAGAAACGTATTCTACAAGCTTTGCCTTACAAACTTGCTCATTTCTCTGGTATAAGTAGTAATGAGAGCTATCACTTGTTCCTTACTTGCCTTTTTTCCCTTGCATTCCCTTCCGTTGAGATAAATATCAGATCCCACACAGTTTTCTGTTGCCGATATTTTAAAATCTCTCCATGGAAGGAAGCTTGGAATAAAGTTAGTCTCCAAAATATGATCAATGTTTCTCGGGTTTCAATCAATCCTGATATGCAGGAAACTGTGATT…	MGTVLLRSSILFVGCVIQGESRLMLFVNQGAFLSSNYPENIQGVQQKRILQALPYKLAHFSGISSNESYHLFLTCLFSLAFPSVEINIRSHTVFCCRYFKISPWKEAWNKVSLQNMINVSRVSINPDMQETVIFLNDRLHSNEIGDLVSVIDDESFDWKLIRTIANLKGTMRCKIEHQYCPQFFHQLIGKEIVLKVQAKRINTPGYCGTFKIINDVSSDSAFSPTLEDFPQHGQLRSYENQVISGVPIQLHSIKEMLADILCAKIYSSASRNDHIYFLIGEIIDVLKYQKWWYYCYLCNAPISHVGNVFYCYLCRVECVDAIRRYLFYLSELLVPLLMLFLSCSIYKFHLDLFVLYFPFEFNNPVEFQSNASIQCSLSSSPPMRQVSPISILNWNCWVF…	P-loop nucleoside triphosphate hydrolases superfamily protein with CH (Calponin Homology) domain [Source:TAIR%3BAcc:AT2G47500]	K10406	GO:0003777;GO:0005524;GO:0007018;GO:0008017	0	0.010328	0	0	0	0	0.006746	0	0	0	0	0	0	0	0	0	0	0	0	0	0	0	0	0	0	0	0	0	0
Chr03	126166764	126170052	-	AH03G40750.1	000068F_2	ATGCCTCCTCCATTTGATATGATTTCCAAGATGCATCCTCCTAGAGAGGCTTGGAGGCTGAAAGTTAGGGTTCTAAGGCTTTGGGTTGTACCCTCTTTTGTGCGCTGTGCATTATTTGGGGACTATGTTAATCAAGTAAATCATTTCCTTACCTCTGGCTATGTGGAGCAGCCTGTTGTATTCATTCAACTTGCAAAAGTCAAGTTCTTTAGGGGTCAAGTAGGCCTTCAAAATGTCATGTATGCCACTCAAATATTATTTAATCCTAATTTTCCAGAAGTTGTTGAATTCAGTATAGTTGAGCAAGGTGTCAATGGTACCCAGCCACTGTTTATTGCAAATGAGGGTAAAGTTGTCTCCTTGGAAGATGATTTCATGCGTTTAACTAGAAAATGCACT…	MPPPFDMISKMHPPREAWRLKVRVLRLWVVPSFVRCALFGDYVNQVNHFLTSGYVEQPVVFIQLAKVKFFRGQVGLQNVMYATQILFNPNFPEVVEFSIVEQGVNGTQPLFIANEGKVVSLEDDFMRLTRKCTIEELQDNNEVVFFCEGSFIIFGTIQGIVEDGGWWYSACVCGKGIYPQNGAYYCDFCLKHITNVTPRFKIKITLQDHSGEGIFLLFDREASYLLKKSCADLFTEVQRDASLVCGDTYPPIFQRLIGKKLLLKVDTKGVPHDTFYGSFRVRRICDDPTIIAMFELPNYNVDDESTPKKEVLSHVIDAPFHYGEKLIHENYVVTSKGKRNLNPQFEEAAADVDGPGFKIAKVNGV	Nucleic acid-binding%2C OB-fold-like protein [Source:TAIR%3BAcc:AT2G05642]	K07466(RFA1, RPA1, rpa; replication factor A1)	-	0	0	0	0	0	0	0	0	0	0	0	0	0	0	0	0	0	0	0	0	0	0	0	0	0	0	0	0	0
Chr03	126175317	126175846	-	AH03G40760.1	000068F_2	ATGGAGACCTCCCTGCACTCCACGCCGGTTCCAGTCCTAGGTGGAGGCTCTACTCCATGGTGGCATCCCTCCAGCGTGGCTTCGCATCTTCAAGGCTACATGTGCTCCTGTGCACTTCCGCTGTCAGCCATTGCTTTCACCTTCTCTCTCATGCAACCTATGTTTCCTTTCGGCGAATGGCTCACGCAACCTGCCTTCTTGATGGATTTTTGGAACCCTAGAGGCTTTGCTTTCTTCTCCTACCTTCATTTCGTTTGCCCTATGAAACTCTGTGTACGACCTCTGTTTTTTGGTAATTTGCTTTGGTGCCATTCATCGCAGGTGTATCCAAGCCTATTTTCGTCTTCATGCTTTTTGTTTTCCTTGATTATGTACATCTTTGTGATCAATTTTGGTATC…	METSLHSTPVPVLGGGSTPWWHPSSVASHLQGYMCSCALPLSAIAFTFSLMQPMFPFGEWLTQPAFLMDFWNPRGFAFFSYLHFVCPMKLCVRPLFFGNLLWCHSSQVYPSLFSSSCFLFSLIMYIFVINFGICSTANRGFIL	-	-	-	0	0	0	0	0	0	0	0	0	0	0	0	0	0	0	0	0	0	0	0	0	0	0	0	0	0	0	0	0
Chr03	126188801	126190488	-	AH03G40770.1	000068F_2	ATGGAGAATTATACATATCCACCGTATCCTGAATCCAGCGAGTCGTCGCCGCGGTCGAGGGAGGTCGACTTCGAGAATCCGCCGCCGTGGGACGAGCAGCAGCCGCCGCCGACAAATTACAAGGCCAAGTTCATGTGCAGCTACGGCGGCAAGATCCAGCCGCGCAGCCACGACAACCAGCTCTCCTACGTTGGCGGCGACACCAAGATCCTCGCCGTCGACCGCAACATCAAGTTCCCCGCCTTCCTCTCGAAGCTCGCCGCCCTCTGCGACTGCGCCTCGCCTGAGAACCTCACTCTCAAGTACCAGCTCCCCGGAGAGGACCTCGACGCCCTCATCTCCGTCACCACCGACGACGACCTCGATCACATGATGCATGAGTACGATCGCCTCTTCCGT…	MENYTYPPYPESSESSPRSREVDFENPPPWDEQQPPPTNYKAKFMCSYGGKIQPRSHDNQLSYVGGDTKILAVDRNIKFPAFLSKLAALCDCASPENLTLKYQLPGEDLDALISVTTDDDLDHMMHEYDRLFRASAKPARMRLFLFTASTTSAPPSFSTDRDRFVEALNSGPVPVQPDPVKPPPVAPANVDFLFGLEKAAPPPPQPAPPLATVKFHDPVPEPVAPPPEYQTRAAVNDRVIGSDPTVNPIDVQRQLQQELQRLQIAEADQSMYRRRSEDGFAGGYGVAGGGDYYMQKMPEKVPMSNSPATVQHPGNYWPEKQFSGEGFPTAISTAPGGGDQQFYVVPAPGTFYHAPVVRPSAAPVTQGYYAVQRMNSDGYREQPVYGGAQPAKAAFSSAG…	Octicosapeptide/Phox/Bem1p family protein [Source:TAIR%3BAcc:AT5G64430]	-	GO:0005515	21.4662	26.063	21.4852	23.4061	51.4286	19.6183	53.6674	90.4206	30.5725	8.43736	6.49139	23.0091	56.5442	7.64172	4.93042	14.894	5.05948	21.182	32.8893	9.17989	17.2423	18.8072	44.3721	24.4764	74.8867	18.7274	12.8066	48.6742	25.1043
Chr03	126232690	126240099	+	AH03G40780.1	000068F_2	ATGGCTGTGACGGCGCATGTGAAGAAATCGGTGGCACCGATTGGAGGGAAGGAAAACGGTGGCACCGATTTGTGGGAGAGGGAGGTGTCGAAATCGGTGGCACTGATTGGTGGCCCCTTGCCACATGTCGCGTATGCAGGTGGCTCCGGCGGTGCACCCGTGAGCTTATCCCCCTATACCCCTCTCTCTCTCTTTCACTCTCCAACACTCTCTCTTTCACTCTTAACTGATGCCTTTCTTCTTCCTCTCAACCCCACACAACCCCCATTGTTGGACCACCACCAGATCAGCGAAAGAGGAAAAAAAATGCCAAAAAAAAGGAAAACTAAGGAAGTAAATCAACCGGAGCTTCATATTGTTAATTATCTTGGAGATCCAAATCATTTACCAAGAATAGCT…	MAVTAHVKKSVAPIGGKENGGTDLWEREVSKSVALIGGPLPHVAYAGGSGGAPVSLSPYTPLSLFHSPTLSLSLLTDAFLLPLNPTQPPLLDHHQISERGKKMPKKRKTKEVNQPELHIVNYLGDPNHLPRIAPKRPFE	-	-	-	0	0	0	0	0	0	0	0	0	0	0	0.257299	0	0	0	0.09969	0	0	0	0	0	0	1.4402	0	0	0.108534	0	0	0
Chr03	126256285	126260369	-	AH03G40790.1	000068F_2	ATGGATGGTGGCGCTGCTGCTCCAACTCTGTTCCCGCTTCATCGCTGCAAAACCATTCACCTGGTCAGGCATGCGCAGGGGATCCACAATGTCGAGGGAGACAAGAACTACAAGGCTTACATGAACCCCGATTACTTTGATGCTCATCTCACCCACTTGGGCTGGCAACAGGTTGACAATTTGCGAAATCATGTTCACTCCTCCGGTCTCATAAACAAGATTGATCTTGTCATAGCGTCTCCTTTAATGAGGACTCTACAAACAGCTGTTGGAGTGTTTGGTGGTGAAGGCTACACAGATAAAGCGGATGTGCTGCCTCTTATGGTGGCAAACGCAGGAGCTTGCAATCGAGCTGCAATTTCAAGTCTAAATGCCCCGCCAATCGTTGCTGTTGAGCTT…	MDGGAAAPTLFPLHRCKTIHLVRHAQGIHNVEGDKNYKAYMNPDYFDAHLTHLGWQQVDNLRNHVHSSGLINKIDLVIASPLMRTLQTAVGVFGGEGYTDKADVLPLMVANAGACNRAAISSLNAPPIVAVELCREHLIDSDEDIWWKANVRETKEELAARGMKFMNWLWTRNEKEIAIVTHSGFLFHTLNGFGNDCNPLVKKEISKHFANCELRSMVIVDRSMTGSTASTTNYPGKIPPGLDLPSDVADEKLPK	Phosphoglycerate mutase-like protein 1 [Source:Uniprot/SWISSPROT%3BAcc:Q9FGF0]	-	-	4.62897	12.3376	9.58708	10.4775	5.51795	3.30622	5.78478	5.25341	3.35738	2.67009	3.57638	15.9076	6.58595	6.57646	7.25645	8.1822	4.81472	10.3559	5.94174	4.03877	3.22909	6.33924	2.55803	6.02342	8.64852	9.51359	5.10354	5.60176	7.34699
Chr03	126259433	126264405	+	AH03G40800.1	000068F_2	ATGAGAGCAATGTCAGCGAAGCTACCATCACCACTCTTCCCATGGCTCATCTTCATAACACTCGCATCCCTCTATTTCCTCTCTTCTTTCATCTCCCTCAACACCCCTTCTTCCTCTTCCTCTTCTTCTTCCACTTCCCAATCACTCTCAATCCCACACTGTGATCTCTCCAAAGGTCGCTGGCACTTCGATCCAAACCGCAAACCTCTCTACGACGACACCTGCCCCTTCCACCGAAACGCATGGAACTGCATCAGAAACCAGCGCCAAAATCTCACCTTCATCAACTCCTGGACCTGGCGCCCACACCGCTGCGATTTGCCTCGGATCGACCCGCTTCGCTTCCTCACTAAGATGAGGAATCGGAATGTTGGCTTTGTTGGCGACTCCCTCAATGAG…	MRAMSAKLPSPLFPWLIFITLASLYFLSSFISLNTPSSSSSSSSTSQSLSIPHCDLSKGRWHFDPNRKPLYDDTCPFHRNAWNCIRNQRQNLTFINSWTWRPHRCDLPRIDPLRFLTKMRNRNVGFVGDSLNENFLVSFLCILRVADESAKKWKKKGAWRGAYFPKFNVTVGYHRTVLLSKYQWQPKQSEAGVGDAPQGIYRVDVDVPSDDWAKIAGFYDVLVFNTGHWWNFDKFPKEKPLVFYKAGQPIVPPPAMLDGLKVVLDNMIAYIEKEFPRDTLKFWRLQSPRHFYGGDWNQNGSCLFNKPLEENELELWFEPRNNGVNKEARQLNAVIEEALQGTDIRMLDLTHLSEFRADAHPAIWLGRKDAVAIWGQDCMHWCLPGVPDTWVDILSKLIH…	Protein trichome birefringence-like 12 [Source:Uniprot/SWISSPROT%3BAcc:Q9FGE9]	-	-	0.467556	2.76103	2.32276	2.31764	0.776583	0.737988	1.86058	1.29348	1.01169	0.473199	0.479107	2.26266	1.25125	1.14243	0.949615	1.80121	0.82566	1.31116	0.868001	0.744781	1.45448	1.04892	0.880593	1.53142	2.18597	2.2522	1.19803	0.73473	1.25701
Chr03	126265950	126268373	-	AH03G40810.1	000068F_2	ATGGGTCGACCAAGACAATATCTTCAATTCCCCCCATTCATCCCCCTCCCTAATTCCCTTCTTTTCTTCATTATTAATGTAATTGCAACCTGCACCTCACATGCACCCAATCCGACCCATCCCTCTTCAATTCCATTTCTAATTTCAACCACCCATCCCTATTCCATGGCGGCAGCTTCCTCCTCCTCTGCCGCCACCGCCGCTCTTCCGTCCCTTCGCACCTCCGCCTCATTCCCGCGCTCTCCTTCCCAACTCCCCCTCTTTTCCAAACCCTCCTCCATCGCCGGCGCTCGACTTTCCGCAAGATCAACACCATCTATCAACCCTAGATGCGACGCCGTTTCGCAGGGAAATGAGACCCCTCCAAAACCGATCTCTTCCACTCCTTCCCCTCTCGAG…	MGRPRQYLQFPPFIPLPNSLLFFIINVIATCTSHAPNPTHPSSIPFLISTTHPYSMAAASSSSAATAALPSLRTSASFPRSPSQLPLFSKPSSIAGARLSARSTPSINPRCDAVSQGNETPPKPISSTPSPLELLKSSAANRYTKEKSSIIAIGLNIHTAPVEIREKLAIPEAQWPQVITELCALNHIEEAAVLSTCNRMEIYVVALSQHRGVKEVTEWMSKTSGVPVHELCKHQILLYNKDATKHLFEVAAGLDSLVLGEGQILAQVKQVVKAGQGVAGFDRKISGLFKQAISVGKRVRSETNISSGSVSVSSAAVELGLMKLSESSYVDAGVLVIGAGKMGKLVIKHLVAKGCKKMVVVNRTEEKVNAIRNELRDVEVVYRPLSEMLECAAAADVIF…	Glutamyl-tRNA reductase 1%2C chloroplastic [Source:Uniprot/SWISSPROT%3BAcc:P42804]	K02492(hemA; glutamyl-tRNA reductase [EC:1.2.1.70])	GO:0008883;GO:0033014;GO:0050661;GO:0055114	9.2839	2.23162	4.61601	4.32307	18.9658	0.564672	7.10818	22.8513	0.69041	6.58623	4.82137	23.3736	5.4932	5.74256	6.22066	11.7642	8.04337	10.9233	43.1967	5.24972	6.7904	23.148	11.1913	28.4874	49.2363	7.25612	6.90356	45.4322	27.8336
Chr03	126315951	126316567	+	AH03G40820.1	000068F_2	ATGGCTACCGAGAGCTCACGGTCGTGTCGGAGTCGGTCGTCTGCGCAGAAGAGGGAGCTTGTGTGTGGACATAGGGAAAGACCGGTGCTTAGAATTTTAGAAACGAGGAACAACCCTGGACGACGATTTTGGGGGTGTGTCTACTATGAGGTCAGGATCCAAGAGGAGTGTGATTTCTTTCGATGGGCAGACCCAGAAGCAGAGAGTGAGGATCCTCATATTGCAAGGATGAAGAGGAAAGTTGCGGCCCTGAAAGCAAAAGTGAGGGTCATTGAGTGGAAGTTCAAGGTTGCTGTAGTGTTAAGAATTCTTGGATGGGTTGTTTTATTTTGCTTCTTGTCGCATATTTGGTTCAATCAGCGGCAGGGGGTAGCATGTGTGATGCCGTTGAAGTATGGT…	MATESSRSCRSRSSAQKRELVCGHRERPVLRILETRNNPGRRFWGCVYYEVRIQEECDFFRWADPEAESEDPHIARMKRKVAALKAKVRVIEWKFKVAVVLRILGWVVLFCFLSHIWFNQRQGVACVMPLKYG	-	-	GO:0008270	0	0	0	0	0	0	0.23901	0	0	0	0	0	0	0	0	0	0	0	0	0	0	0	0	0	0	0	0	0	0
Chr03	126318682	126320009	-	AH03G40830.1	000068F_2	ATGGGAATCTTTAACCTGACTGTCTACTATGGTGGTAGATTTGGATATGATATTGGTACATTGGAGTATATAGGGGGAGAAAGGACAGTGATCGAAGATGTTGATATGGATTGCTGGTCTGTCTTTGAGACATATGCTGAGTTTGAGGGAGACAGAGATGCCATTGAGATGTGTAAAATAGCGGGGATGAGGGGTCATGTTGAGCTCTATGTGGTCCATAAGGTTGAGGATGCTGAAGAATTTCCCAAAGCCAGGGTGAACAGGGTCAGGAGGCAGAGTGGGGGCAATGATGAAGAGGTACATAATCAGAATCAGTTGGTAATTTTTCAGGGTGAACAGGGTCAGGAGGTGGAAAGGGACAATACGGAGAAGGTTAACGAGGGAGATGATAGCGATGAT…	MGIFNLTVYYGGRFGYDIGTLEYIGGERTVIEDVDMDCWSVFETYAEFEGDRDAIEMCKIAGMRGHVELYVVHKVEDAEEFPKARVNRVRRQSGGNDEEVHNQNQLVIFQGEQGQEVERDNTEKVNEGDDSDDSDDENFILSDDSEEEYDDESGFDEVRGGTDGDRVNKGKGIAGCDFSDEKGFNSDEIDVDYEVGGGSKKEDSEDDDNNEVSRYPIHKDVKDMTSYKWKVGTVYASREEFKDTVTAYAVQTRRGLRYAKPDLVRLRSMNLKHTCGQSHRVGILHTGWLSKAFRKKVEGNPKVKIKDLVNKAQRKWNLTIQGAYRKQYKRIVDYCSELLWANPGSSVTLKVQRSPDFEVEDQPAPAN	-	-	-	0	0	0.078973	0	0	0	0.153928	0	0	0	0.02973	0	0	0	0	0	0	0	0	0.033196	0	0	0	0	0	0	0	0	0
Chr03	126328828	126338967	+	AH03G40840.1	000068F_2	ATGAACAAGATCATGAGCTTCAACAATATTCTTAGAACCACACCTCTCTCTCTTTCTTCTTCCAACACCAAACCAATTATCTCCCACCTCCTTCATTCTCCTCCCACCTCTCTCTTCAGACTTCTCCCATCCAAAACCGTTACTCCTGCCGTTTCATTTCACCAGCAACAGAGGCGCCGTTTGCGTGGTGGGGTTGTTGCCATGGCTTCACATGCGCCTGGGTCGGTCCAGAAATCCGAAGAAGAGTGGCGCGCCATTCTCTCCCCTGAACAGTTTCGGATCCTCAGGCAAAAGGGCACCGAGTATCCTGGAACAGGAGAATATGACAAGTTCTTTGGCGAGGGAGTGTACAACTGCGCAGGTTGCGGGACTCCTCTCTACAAATCCACTACAAAATTC…	MNKIMSFNNILRTTPLSLSSSNTKPIISHLLHSPPTSLFRLLPSKTVTPAVSFHQQQRRRLRGGVVAMASHAPGSVQKSEEEWRAILSPEQFRILRQKGTEYPGTGEYDKFFGEGVYNCAGCGTPLYKSTTKFNSGCGWPAFFEGLPGAINRTPDPDGRRIEITCAACGGHLGHVFKGEGFPTPTDERHCVNSISLKFVPANS	Peptide methionine sulfoxide reductase B2%2C chloroplastic [Source:Uniprot/SWISSPROT%3BAcc:Q9C5C8]	-	GO:0033743;GO:0055114;GO:0006979;GO:0016671;GO:0030091	10.1603	12.8468	14.0943	11.8809	6.18973	1.54783	11.386	6.28971	1.81279	44.6389	38.2807	6.7578	88.4048	29.6713	40.5893	12.3808	28.9867	14.134	8.44297	41.1902	50.8788	12.9177	3.68398	4.75101	5.77649	7.57063	43.4373	12.0526	13.6697
Chr03	126340053	126347348	+	AH03G40850.1	000068F_2	ATGCGGTCACTGTCAAAAGTATGTATTATTAAATCTGATAATAATATGATGGCGTCACATGAACATGAAGCAAAGGCTGAACCTCCACCTTCTTCTTCTTCTTCTTCTTCTAACACTGCTGAGGCCAAAACGGAGACAAGGCCTTCCGTGGAAACAGACATGTCAACAAATTCGACCACCATTCCTTCAACTTCATGGTTGACACCAAAGATGTTACTTGCTATGTTTTGTGTTATGAGTTTGATAAACTATTTGGATCGAGGAGCAATAGCAAGCAATGGTGTTAATGGAAGCAGAGGAACTTGCACCAATGGTACCTGCTCTTCTGGAACTGGAATACAAGGGGATTTCAACTTGAGCAATTTCGAGGATGGAGTTTTATCATCAACTTTTATGGTA…	MRSLSKVCIIKSDNNMMASHEHEAKAEPPPSSSSSSSNTAEAKTETRPSVETDMSTNSTTIPSTSWLTPKMLLAMFCVMSLINYLDRGAIASNGVNGSRGTCTNGTCSSGTGIQGDFNLSNFEDGVLSSTFMVGLLVASPIFASLAKSVNPFRLIGVGLSIWTIAALGCGFSFNFWSIAVCRMLVGVGEASFISLAAPFIDDSAPPAQKTRWLAIFYMCIPAGYAIGYVYGGLVGNHFGWRCAFWVEAALMLPFAILGFTLKPLQMKGMAPGGSTKVLAADTVVPGVQDVEASNSKDESVSSSAEVGDKISHEPSKSKSGTPAISDQFSQFFQDMKELLLDKIFVVTVLGYIAYNFVIGAYSYWGPKAGYSIYHMTNADMIFGGITVVCGILGTLAGGF…	Probable sphingolipid transporter spinster homolog 2 [Source:Uniprot/SWISSPROT%3BAcc:Q9FLG8]	-	GO:0016021;GO:0055085	116.738	43.7092	35.8667	61.3181	91.9423	46.2721	56.2603	40.2364	21.4268	2.26489	1.96977	7.27617	2.36905	2.20884	2.26991	13.0056	2.19196	15.3581	2.83673	2.78942	4.79423	41.616	61.6205	5.51844	8.38653	21.6079	4.88387	39.7758	65.3073
Chr03	126350918	126353898	-	AH03G40860.1	000068F_2	ATGCTTCTCTGTGTGAAGGTGGAGGTGGGAGAGTCTGCTACTCTGCTTCAGTTTCAGCCACCTCATCGCCAGCGCGGAGACCCGTTCAGATTCAGCCAGCGCGGCATTCACCTCACCACTGCAACCAGAGCACTTTATCCTACGAATAAGGAGCTGGTAAATTCTACAATTGATAAGGCTAGAACTCTGCTTGATGATGGTAACAAGGAGAAGAAAGAAACTGATGTGTTTGTGGAGTATCTTACTGAAGCTAAGCTTGTTTTTGAGCCCATTATAGCTAAGACTGGTTAG	MLLCVKVEVGESATLLQFQPPHRQRGDPFRFSQRGIHLTTATRALYPTNKELVNSTIDKARTLLDDGNKEKKETDVFVEYLTEAKLVFEPIIAKTG	-	-	-	1.77551	2.84525	1.78599	2.10189	1.9371	1.11957	2.62371	1.62685	1.94146	1.50685	2.12969	1.36183	1.95518	2.5367	1.8049	2.18675	1.74759	3.6425	1.73367	1.80016	0.982774	1.89856	1.73342	1.30474	2.32906	1.68057	1.59005	2.28173	2.37765
Chr03	126357246	126360786	-	AH03G40870.1	000068F_2	ATGGCAGCAGCCGTCACTACCAGAGCTATAGCCATGGCTGCCACCAGCTGCAGCTCCAGTTTGATAACCAAAAGCCCATTACTGGTGAGGCACAAGCTTCTTGCTCAGAATGCCCTCAACCTTTGTCGTTCCACTTCTAAGAAATCTTACACCTGCAGCGCCATCTACAACCCCGACGTTCTCGTCAAGGAGGAAGGCCAACCTCAGACCCTCGATTATAGGGTTTTCTTCCTTAACAAATCTGGCAAGAAGGTTTCTCCTTGGCATGATATTCCATTGCGATTAGGTGATGGTGTCTTCAGTTATATTGTTGAAATACCAAAAGAATCTAATGCAAAGATGGAGGTCGCAACTGATGAGCTATATACTCCCATAAAGCAGGATACCAAAAAGGGAAAG…	MAAAVTTRAIAMAATSCSSSLITKSPLLVRHKLLAQNALNLCRSTSKKSYTCSAIYNPDVLVKEEGQPQTLDYRVFFLNKSGKKVSPWHDIPLRLGDGVFSYIVEIPKESNAKMEVATDELYTPIKQDTKKGKLRYYPYNIHWNYGLLPQTWEDPSFSNSDVEGAFGDNDPVDVVEIGEQRRQIGEVLKVKPLAALAMIDEGELDWKIVAISLDDPKASLVNDVDDVEKHFPGTLTAIRDWFRDYKIPDGKPANKFGLGNKAANKDYALKVIEETNESWTKLIKRSIPAGELSLV	Soluble inorganic pyrophosphatase 6%2C chloroplastic [Source:Uniprot/SWISSPROT%3BAcc:Q9LXC9]	K01507(ppa; inorganic pyrophosphatase [EC:3.6.1.1])	GO:0000287;GO:0004427;GO:0005737;GO:0006796	19.9586	14.9777	14.6612	8.27204	15.0174	8.62942	7.58205	12.7765	4.29938	9.13415	8.7214	4.99176	11.9451	10.9516	10.0993	27.1696	15.1401	12.1584	9.93615	8.85966	9.58436	26.7641	20.3666	6.47593	11.3609	9.25221	8.95396	38.9692	29.8217
Chr03	126367840	126368322	+	AH03G40880.1	000068F_2	ATGTATGATGACCTGGCGGATCCGATATTCACGATGGATATGGACCACGAGATCGGAAGTTCACAGTTCTATTCCAACTTTACAGATATCATTCAGGATGACGACCCTCCGCATTTTCAGCGGCAAACCCCACAGGATCAGCGGTACCAGCCACAGATGTCTGACCCTCAGGGGTTCCAGTCCCAATTTCATGTAGACCTGAATGAGCCTGCTAATAGCCCGTATGACAGTTGGTTGGGCATGGGAGGAACGCCTCCATCTGCATATGGCATGGGCATGCCTGTCGATCCTCCAACACTGCAGCGCCAGAGGCCAACCAGAGTGAGATGGGTCGCTCGATGTGGTACAGGGTCACATCTCCTGGGCGCTTTTGGACATGACTCTCACGAGGAGGATGAG…	MYDDLADPIFTMDMDHEIGSSQFYSNFTDIIQDDDPPHFQRQTPQDQRYQPQMSDPQGFQSQFHVDLNEPANSPYDSWLGMGGTPPSAYGMGMPVDPPTLQRQRPTRVRWVARCGTGSHLLGAFGHDSHEEDEDRQEP	-	-	-	0	0	0	0	0	0	0	0	0	0	0	0	0	0	0	0	0	0	0	0	0	0	0	0	0	0	0	0	0
Chr03	126387941	126388772	-	AH03G40890.1	001138F	ATGCTTCTTCTATTCGTGCTCTTTATTGCTTATTTCTTCCTAGGTATTTCATGGAAGTTCTATTTCGGTTCATTTCTTGTGATGTGCTATTATCAAATTACCGAATTTAGGGTTTTCCTCTTCTTGATTTTGGTTTTGGCTCCATCGAATTCTGATTTTGGTCCACTCCCTACGATTAGGTACACAAAGCAGAACAATGACGTTGGCCTCTGTGCACCAGAGATGGGTATCAATTTCTTTCACTTCTCTATTTTCTTTGTGCACATTATTACCTCATTACTTCTTTGTGCCATCTCCTACATTGGCCTCATTGTGTCAACATTTGGTGATCATCTAAATGAAGAACTACCAACATGCCTTCCTGTATCTGTTGAACGAATGGAAAATGAGATAACTCAT…	MLLLFVLFIAYFFLGISWKFYFGSFLVMCYYQITEFRVFLFLILVLAPSNSDFGPLPTIRYTKQNNDVGLCAPEMGINFFHFSIFFVHIITSLLLCAISYIGLIVSTFGDHLNEELPTCLPVSVERMENEITHRTTVKAFAVIAASPLRVDLSCSGAFAYGDKIGSSAYEVIIVELSGLISDSDLHMTALDLELCCTLMSDKSRGGRSTRTCGYPTRTERV	Cullin-associated NEDD8-dissociated protein 1 [Source:Uniprot/SWISSPROT%3BAcc:Q8L5Y6]	K17263	-	0	0	0	0	0	0	0	0	0	0	0	0	0	0	0	0	0	0	0	0	0	0	0	0	0	0	0	0	0
Chr03	126389245	126399983	+	AH03G40900.1	001138F	ATGATGGTACAAATACAAAAGGAAAAGAAGAGAAAAAAGAGAAAAAAAAGGAAGAAGTTGAATTTGGAAGTTTTTGGCAAATTGGGGGAGGCTAGCCGTCATTGCGCGGAGAAGCTTCTGAAACATCCTAACCCAACTCAACAGGACAAGATTCTCTCTCCTTTGATTTCTCAGACAACCAAAAAACAAATCGTCAATTCCAACTCCAATTCCTCCAATTTTGATTCGCACTCCAATCTTGACCCTTTCAAGCCCTAA	MMVQIQKEKKRKKRKKRKKLNLEVFGKLGEASRHCAEKLLKHPNPTQQDKILSPLISQTTKKQIVNSNSNSSNFDSHSNLDPFKP	-	-	-	3.50696	3.16812	2.64012	2.80048	3.24875	1.22188	3.82166	3.54079	1.31297	4.36533	4.11409	3.39738	3.85799	5.82052	4.84071	5.12597	5.97081	5.29674	6.60341	5.67049	5.85841	4.06747	4.73536	5.71497	5.4499	5.07717	6.46618	6.54026	4.08698
Chr03	126395527	126399987	-	AH03G40910.1	001138F	ATGGAGCTGAGGCCGTTGGGAAACACTGGCCTCAATCTCAGCTGCGTTGGCTTCGGAGCTTCCCCTCTCGGCAATGTGTTCGGCGATGTTCCCGAGGAAGTTGCTATTGCTTCCGTTCGTCTCGCTTTTCAATCCGGCATCAATTTCTTCGACACTTCTCCGTATTATGGAGGCACAGTGTCGGAAAAAGTGCTGGGCAAGGCATTGAAAGCTCTTGGTGCTCCGAGAAATGAATATATTGTATCTACCAAGTGCGGACGATATAAGGAAGGATTTGATTTCAGTGCAGAAAGAGTTACTAGGAGCATTGAAGAGAGCTTGCAAAGATTGCAGCTTGACTATGTTGACATATTGCAATGCCATGATATTGAATTTGGGTCTTTGGATCAGATTGTGAAT…	MELRPLGNTGLNLSCVGFGASPLGNVFGDVPEEVAIASVRLAFQSGINFFDTSPYYGGTVSEKVLGKALKALGAPRNEYIVSTKCGRYKEGFDFSAERVTRSIEESLQRLQLDYVDILQCHDIEFGSLDQIVNETIPALQKLKEAGKTRFIGITGLPLSIFTYVLDRVPPGSVDVILSYCHYCINDSTLEDLIPYLKSKGVGIINASPLSMGLLTESGPPQWHPASPELKSACQAAAACCKKKGKNISKLAMQYSLLNKDITTVLVGIKSVEQVLLHNLPEFSYFIVYTNIMNAYVEQNVAAATELAISGIDQEALSEVETILNHVKNQTWPSGIQKN	L-galactose dehydrogenase [Source:Uniprot/SWISSPROT%3BAcc:O81884]	K17744(GalDH; L-galactose dehydrogenase [EC:1.1.1.316])	-	0.895135	1.94956	1.97957	1.42522	0.919598	0.666884	1.27395	1.12857	0.416402	3.8971	3.52835	1.23131	1.81353	6.05525	4.41655	3.42351	4.82956	4.32551	3.85764	6.56782	5.02163	3.12641	1.59689	3.12741	2.93754	3.9356	5.90896	2.40205	3.31142
Chr03	126419191	126422274	+	AH03G40920.1	001138F	ATGGATATTTCTTCACTCAGAGGGTTAACTGATCTGGAAATAATGGAAGATCCTACCTATCTTCATCAGTGGCATTTGAGCTCTATTTATGAGCCTACTTTACTTCCGATTGTTGCTGCTTTTGGAGAGACTTTACAGCAACATTCATTCTCTCATCCCAGTTTCAACTCCAAAACTTCCATGGAAACTTCACTTTCTAACATTGACAGACCTACAAAACATCTCAAGAACAATAGCTGGTGTCCAACTAAAACTCCATCCGAGGCACAATTTGCTTCTTGCTCAACTCTTCTTTCATTTGTGGATCCCAATTATATAAACCAGTTGGAAGTGGTGAAGTCTAAGGATGAGATGGTTTGTCCTAAAATGAATGACACAACTCCTAAAGACATGAACTTT…	MDISSLRGLTDLEIMEDPTYLHQWHLSSIYEPTLLPIVAAFGETLQQHSFSHPSFNSKTSMETSLSNIDRPTKHLKNNSWCPTKTPSEAQFASCSTLLSFVDPNYINQLEVVKSKDEMVCPKMNDTTPKDMNFQGTLGNQYVFEASQATKHVGPRSRLSQPQDHIIAERKRREKLSQRFIALSALVPGLQKTDKASVLGDAIKYLKQLQEKVKALEEEQNKRKAVESVVFVKKSQLSNDAEDASLEYEGIFHEALPEIEARFCDKNVLVRIHCEKNRGVVEKSINQIEKLHLKVTNSSAMTFGSWALDITIIAQMEKGFCMTVKELVRNLRSAFASII	Transcription factor bHLH25 [Source:Uniprot/SWISSPROT%3BAcc:Q9T072]	-	GO:0046983	0.217683	0	0	0	0	0	0	0	0	0.112011	0.13884	0	0	0	0.037725	0.067516	0	0.036789	0	0	0.130514	0.297797	1.20714	0	0	0	0	0.190073	0.08887
Chr03	126422440	126425545	-	AH03G40930.1	001138F	ATGGAAGCACGTGCAGCGGCTAATCATCGTATTGCAAGAATCACCTCTCATCTTCAGCCACCCAATTTCAAGGATGGTGGTGATGTTCTTGTTGAGAGGGCTGAGTGCAGGGCAAAAGGAGGGGCACCGGGATTCAAGGTAGCAATCTTGGGGGCTGCTGGTGGAATTGGCCAATCCCTATCTTTGCTGATGAAGATTAATCCCTTGGTCTCAGTTCTTCATCTCTATGATGTTGTTAACACCCCTGGTGTCACTGCTGATGTTAGTCATATGGACACTGGTGCTGTGGTTCGCGGCTTTCTGGGGCAGCCGCAACTTGAGGGCGCACTCACTGGGATGGACCTGGTAATTATACCTGCTGGTGTCCCAAGGAAACCCGGGATGACAAGGGATGATTTG…	MEARAAANHRIARITSHLQPPNFKDGGDVLVERAECRAKGGAPGFKVAILGAAGGIGQSLSLLMKINPLVSVLHLYDVVNTPGVTADVSHMDTGAVVRGFLGQPQLEGALTGMDLVIIPAGVPRKPGMTRDDLFKINAGIVKTLCEGIAKFCPNAIVNLISNPVNSTVAIAAEVFKRAGTYDPKRLLGVTTLDVVRANTFVAEVLGVDPREVDVPVVGGHAGVTILPLLSQVKPPSSFTAEEVEYLTNRIQNGGTEVVEAKAGAGSATLSMAYAAAKFADACLRGLKGEAGVVECSFVQSQVTELPFFATKVRLGRGGAEEVFQLGPLNEYERIGLEKAKQELAGSIQKGIDFIRK	Malate dehydrogenase%2C glyoxysomal [Source:Uniprot/SWISSPROT%3BAcc:Q9ZP05]	K00026(MDH2; malate dehydrogenase [EC:1.1.1.37])	GO:0016491;GO:0055114;GO:0016616;GO:0019752	12.3091	20.8115	18.1887	13.0514	9.4476	7.07555	12.9903	14.207	10.5399	231.402	211.035	128.49	121.793	91.4662	168.626	19.9195	127.058	22.4042	90.65	170.219	185.596	19.1624	3.55295	9.29432	17.815	9.7687	126.774	17.803	13.5902
Chr03	126428482	126431430	+	AH03G40940.1	001138F	ATGGAATATCAGTATCTTGTGGGAGTGGGAGGGATCTTGGTTAGCACTTTGGTGTTTTTGTTTGCGGTCTATAGTTTTTCAGAGAAGAGGAAGATCACCGGTTCAAGTTCATCAATATATGTTAAGTTTAAAGGAGGGTCTGCAGCAGAGGCATCACAAGATGGAGGAGCATACACTCAAGAGGCTGAAGAAAGCAGAGATGTTATCATTGTCGGCGCCGGAGTTGCCGGTGCAGCTCTTGCTTACACGCTTGGAAAGGATGGAAGGCAAGTGCATGTGATTGAAAGAGACTTGAATGAACCTGACAGAATTGTTGGTGAATTGCTTCAGCCTGGGGGATATCTCAAGTTACTTGAATTGGGTCTTCAGGATTGTGTAGACCAGATTGATGCTCAGAAA…	MEYQYLVGVGGILVSTLVFLFAVYSFSEKRKITGSSSSIYVKFKGGSAAEASQDGGAYTQEAEESRDVIIVGAGVAGAALAYTLGKDGRQVHVIERDLNEPDRIVGELLQPGGYLKLLELGLQDCVDQIDAQKVFGYALYKDGKNTRLSYPLENFDSDVSGRSFHNGRFIQRMREKASSLPNVKLEQGTVTSLLEENGTIKGVHYKTKSGQEFIAKAPLTIVCDGCFSNLRRSLCNPQVEVPSHFVGLVLENCNLPYANHGHVILGDPSPILFYPISSTEIRCLVDVPGQKLPSVGNGDMAHYLKTVVAPQVPGELYNSFIAAVDKGNIRTMPNRSMPAWPYPTPGALLMGDAFNMRHPLTGGGMTVALSDIVVLRDLLKPLHDLHDAASLCNYLESFY…	Squalene epoxidase 1 [Source:Uniprot/SWISSPROT%3BAcc:Q9SM02]	K00511(SQLE, ERG1; squalene monooxygenase [EC:1.14.14.17])	GO:0004506;GO:0016021;GO:0050660;GO:0055114	12.364	0.098914	0.052255	0.235466	14.9471	0.137219	0.341342	13.8936	1.91329	4.2786	3.24024	1.46061	2.06598	6.83059	6.30339	6.08315	4.62617	4.61727	3.87743	6.46906	11.23	13.6799	4.52109	11.379	9.03987	12.8774	10.2344	5.8931	8.96181
Chr03	126433322	126441971	-	AH03G40950.1	001138F	ATGTCTATCACACAAAGCCTCTCCACTCCGCTCTCTTCTTCTTCCTCAACTTTCCTTGCTCCCTCCACCTTCAATCCCAGGAGTCAGGTGACGTTGCCCGTGAAGAGCTTGGGCGTTTGCAAATGCATTGCGGCACCACAAGAAGCTGATACCGTGGAATCTAGTGGATTGTGTTCTGGAAGGGTTATTGGTAATGTCATGGTGGTTCTTGAAAAAGAGCATGCACGTTTCTCCGTTTATATAGTATTCAAGATAACATTTTTTGTTTCTTCTTTGAAGCCTACAAGACGAAGGTCTCTCGCAATGGAAATATTGCTAAACTTCAAGCCGGGTATCTCTTTCCGGAGGTATTTGCTGCTACTTCATCTTTCTGCTAACCTTCAAGCAGTGATTGCTAGA…	MSITQSLSTPLSSSSSTFLAPSTFNPRSQVTLPVKSLGVCKCIAAPQEADTVESSGLCSGRVIGNVMVVLEKEHARFSVYIVFKITFFVSSLKPTRRRSLAMEILLNFKPGISFRRYLLLLHLSANLQAVIARRRNAHLLKYPDAKVISLGIGDTTEPIPDAITSAMSKRSHALSTVEGYSGYGAEQGEKPLRSAIASTFYRDLGIEDDDIFVSDGAKCDISRLQIVFGSKIKMAVQDPSYPAYVDSSVIMGQTGYYQKDVEKFANIEYMRCNPENGFFPDLSSISRPDIIFFCSPNNPTGAAATREQLTQLVKFAKDNGSIIIFDSAYAMYISGDNPRSIFEIPGAKEVALEVSSFSKYAGFTGVRLGWTVIPKQLLFSDGFPVAKDFNRIVCTCFNG…	LL-diaminopimelate aminotransferase%2C chloroplastic [Source:Uniprot/SWISSPROT%3BAcc:Q93ZN9]	K10206(E2.6.1.83; LL-diaminopimelate aminotransferase [EC:2.6.1.83])	GO:0009058;GO:0030170;GO:0009089;GO:0010285	7.28643	13.5834	12.7114	9.9561	8.80117	3.13306	9.60074	12.8282	2.136	18.7467	23.0148	6.47967	20.4555	19.7942	19.1469	12.065	23.6145	19.174	8.05969	21.5751	13.1796	14.3327	5.57332	14.7398	8.88568	19.7406	18.1419	6.3903	10.0909
Chr03	126473285	126477189	-	AH03G40960.1	001138F	ATGGCGGTGGAGTATACCTGCTGCGAATCAAAGTTCTTCATCAACATAGCGGTCATCGTGCTGCTCGTCTTGTTCGCGGGCTTGATGTCGGGCCTCACCTTGGGCCTCATGTCTCTCAGCCTCGTCGATCTCGAGGTCCTTGCCAAATCTGGCACTCCTCAGGATCGTATCCACGCAGAGAAGATATTGCCTGTTGTCAAAAATCAACATTTGTTGCTCTGTACTTTGCTGATTTGCAATGCTGCAGCCATGGAGGCGCTTCCTATTTTTCTTGATAGTCTTGTTACTGCATGGGGTGCTATCCTGATTTCGGTGACGTTAATTCTTCTGTTTGGTGAGATTATACCCCAATCTGTTTGTTCTCGGTATGGTTTAGCGATTGGCGCAACGGTGGCTCCC…	MAVEYTCCESKFFINIAVIVLLVLFAGLMSGLTLGLMSLSLVDLEVLAKSGTPQDRIHAEKILPVVKNQHLLLCTLLICNAAAMEALPIFLDSLVTAWGAILISVTLILLFGEIIPQSVCSRYGLAIGATVAPFVRVLVWICYPIAFPISKLLDFLLGHRNEALFRRAELKTLVNLHGNEAGKGGELTHDETTIIAGALELSEKTASDAMTPISDTFAIDINSKLDRELMNLILERGHSRVPVYYEQPTNIIGLILVKNLLTIDPEEEASVKSVTIRRIPRVPESMPLYDILNEFQKGHSHMAVVVRRCDKTNQPSSQNSANEPVKDVKVDIDGEKPPHEKKVKPKMPLHKWKSFPNTNKSIKGSRSKKWTKNMYSDILEIDNGSPLPKLPEEEEAVGV…	DUF21 domain-containing protein At2g14520 [Source:Uniprot/SWISSPROT%3BAcc:Q9ZQR4]	K16302	-	20.6668	32.9328	34.2783	37.0168	18.8822	40.5592	34.7279	20.3702	63.5767	13.7388	10.9888	25.2747	125.32	16.3992	13.4384	43.0907	15.0064	18.9565	30.0436	17.2957	20.9143	19.4655	21.0223	21.6715	30.5354	21.2224	23.8473	34.2407	20.819
Chr03	126486590	126487959	-	AH03G40970.1	001138F	ATGAGTAGTGACAACCTAAGAGGACTGAAAAAAAGTCGAAACAAGAAACAGAAATTAAGTTTAGCGGCTAATATTACTTGCTCTTTAAAATATATGAATCTTCTATTATTATTAGGGCGCCTGCGCAATGTGCAATTTAGATATGTGAGTTTCGAAATCTTTTTTATTTTAATTTGGAATCACAAGAACCAACCAATTCAAAATTTCAAATTCACCCCAATCATAACTTTTATTGAGCCTTCATCACCTGATGTGATAGTGTTATCTGAGTCTGAACCATTTAATGATGAGTTCTCATCATACGACAATGAAGATGATGATGAAAATGACACATTGAAAGGTGTTGATCCTCATAATCCAATAGATTTGTATCGTGCAAGCAATTCATCAATTGAGGTC…	MSSDNLRGLKKSRNKKQKLSLAANITCSLKYMNLLLLLGRLRNVQFRYVSFEIFFILIWNHKNQPIQNFKFTPIITFIEPSSPDVIVLSESEPFNDEFSSYDNEDDDENDTLKGVDPHNPIDLYRASNSSIEVSKESILTIYCIDNFVII	-	-	-	0	0	0	0	0	0	0	0	0	0	0	0	0	0	0	0	0	0	0	0	0	0	0	0	0	0	0	0	0
Chr03	126488385	126494144	-	AH03G40980.1	001138F	TTTGAGAAATGTGGAATTCCTGCTAAGTTAGGTTTTGAACTGCTTTTAGCGAAAGAATTCTCCACCCTTTTAAATAATGAAACTTATTCTATATCACTGGGGGAAATTTTCCTCTTAAGGAAGAAAGAGATTGACTGGTTTTATGAAGGTGGTGCTGTTGCAATAATCCGTGATAAAAGTTTTTCTATAATGATTTTTACACACATTGATTCAATCACATTACTTGGTTGTTGGTGTTTAATATGGTTGGACAAAACCCTTTTTATTATGAATATAGCACATTGCTATTTGGATGGCAATGTTGATGCTATGGAATTTTGTTCACAAGATTCATACCACCATGTTCTAGCTGCCTTTACATACAATCTCCAACAAGATCGGTACCAAAAGGTGGAGAAG…	FEKCGIPAKLGFELLLAKEFSTLLNNETYSISLGEIFLLRKKEIDWFYEGGAVAIIRDKSFSIMIFTHIDSITLLGCWCLIWLDKTLFIMNIAHCYLDGNVDAMEFCSQDSYHHVLAAFTYNLQQDRYQKVEKSMAEMPMDENKISITSQGRVFAHIILLASSLERCSNKIVFKVMGRAINKILTIVELINANNCLKVLALVLGSEAKCHSAIISRQVKEIAQFHRLFVSDNLMEQMVVWLICLNYDNAPSDNFKLSSSDAYKSHIFRTTLKRVLRSGKNKAGGLKSNCSGAMFHQILNPSIAHMHIIKCESLTILQSDLFEVNCVTFICSLRICERWFLKFLNS	Alba DNA/RNA-binding protein [Source:TAIR%3BAcc:AT1G76010]	-	-	0	0	0	0	0	0	0	0	0	0	0	0	0	0	0	0.046418	0	0	0	0	0	0	0	0	0	0	0	0	0
Chr03	126498186	126504835	-	AH03G40990.1	001138F	ATGAGAATGAACGAATGGCACATTGAAAGATCTAGCTTTGAAATTGAGTATCCCTTGACAAGAGAGTCTTCAAATGTATCTGAAACTGGCTCACTCTCCATTGTTGTGCTTGGTGCTTCTGGTGATCTGGCTAAGAAGAAAACGTTTCCGGCACTTTTTCACCTGTATCGGCAGAGTTCATCAGTCTCTGATTGGTTGCCTTTGGTGTCAAGTGTCGCACAAGTCAGAGTGCAAGAGAGACTTGAACAATTGGATAGGGAGAGAAGGCTGGAAGAGAGATGCAGGAGGCAACAGCAAAACAGAGTCAGAGAAAGAACTAAATTTGTTGTTATGGTGGCAATAGAGAAATGCTCTTATGATCCAAGAGAGGATTTTAGGGAGTCCATGTGGAGATGA	MRMNEWHIERSSFEIEYPLTRESSNVSETGSLSIVVLGASGDLAKKKTFPALFHLYRQSSSVSDWLPLVSSVAQVRVQERLEQLDRERRLEERCRRQQQNRVRERTKFVVMVAIEKCSYDPREDFRESMWR	Glucose-6-phosphate 1-dehydrogenase%2C cytoplasmic isoform 2 [Source:Uniprot/SWISSPROT%3BAcc:Q9FJI5]	-	GO:0004345;GO:0006006;GO:0050661;GO:0055114	79.3813	85.6741	85.6611	67.3903	62.2586	20.2039	47.7477	43.9622	33.4774	31.8159	28.3323	22.9981	78.7253	37.5139	25.6614	58.5202	30.4758	45.0491	27.1165	41.9751	76.7787	40.1149	105.132	38.9138	40.5069	50.8234	72.787	55.2441	51.9221
Chr03	126503240	126503497	+	AH03G41000.1	001138F	ATGGAAGTCGGTAACCTTGATGCACAATGTACCCAGATAGAGAAAACTGGGATAATCCAAGAAAGGATCCAGAAACACGAACTGGATGGGGATAAAGAAAACTGGGTTGAAGATCCAGGATTTCAGAGTGACACCAACACCCAGAGAGAAACAGAGAAAAGGGACAGAAAGACAGAATCGAGATCACAACACCCACAGAGAGAATCGAGGCAAGAAGGCGAGAGTGGCAACAGCTAG	MEVGNLDAQCTQIEKTGIIQERIQKHELDGDKENWVEDPGFQSDTNTQRETEKRDRKTESRSQHPQRESRQEGESGNS	-	-	-	0	0	0	0	0	0	0	0	0	0	0	0	0	0	0	0.07226	0	0	0	0	0	0	0	0	0	0	0	0	0
Chr03	126517811	126521769	-	AH03G41010.1	001138F	ATGGCACTCCGTGAAGAATGTCGCCGCGCTCGCAATGCCTCCGTCGGCACCCCTAACCCTCCTTCTGCAATAACTCTCTCTGGTGGTGACTCCCTCCGGTCACTTGTCATTACAAATCCTCCGGGCCCTTCCATTGATGCTTCATTGCTGGTTTTGAGAGCAGAGATTGCATTGAAGAATATGATGGAGGAATTGAACAAGAGAATCTCTGATTTAGAAGAGAGAATTGCAAAGGAAGAATCAGATAAGTTGATAATCGTTAGAGAAGAAAAGGAAGCAAGGAATGCGGCTGAGAAAGTTTGTAAAGAGAAATCAGCTGAGCTTGAGCGGATTCAGGACAAGAAATCAGCTGCCGAGCGAATGGGGGAGGTTTTTTGTCAAGAGGCAACCATGCAAACA…	MALREECRRARNASVGTPNPPSAITLSGGDSLRSLVITNPPGPSIDASLLVLRAEIALKNMMEELNKRISDLEERIAKEESDKLIIVREEKEARNAAEKVCKEKSAELERIQDKKSAAERMGEVFCQEATMQTWRCPFSSDIGDNVEVVVPPLAESIADGTLAKFLKRPVDRVAVDEPIAQIETDKVTMTHPMAVTNCNIDMKSLIFDQNRSIATLAITTLLKTGNESSVDRLIKQITNFMSDIANEFIIIVVEAIRSLCLKFPLKYRSLMNFLSNILREEGGFDYKKAIILHFLGVEGPKTLDPSKYICYIYNRVHLENATVRVSAVSTLAKFGDAVDELKLSSCESLVRENSKESRKYYYSHIPDTVIKSVDQELTIGTLNFSHHTQQKMEDIAPIS…	Coatomer subunit gamma [Source:Uniprot/SWISSPROT%3BAcc:Q0WW26]	K17267	GO:0006886;GO:0016192;GO:0030117	0	0	0	0	0	0	0	0	0	0	0	0	0	0	0	0	0	0	0	0	0	0	0	0	0	0	0	0	0
Chr03	126541312	126544569	+	AH03G41020.1	001138F	ATGAAATATGCCATGGCCACAACTACAAGGGAACCACCCAACGCTAAGAAAATCCCTCTCTTCCCTCTTCTCTCCCTTCTCTGCTTCACCTCCATCTTCCTCATCCTCTCCCAGTTCAGGAACACTTCCTCCACCCCTTCCACCTCCCGCTCCTCTTCTCTCCGCACCTTCCAAATCGATTCTTCTTCATGCGACTACACCGATGGCACATGGATCCACGATGCGCCCGGAAAACCCAGGTATGACAACACCTGCAAGGAGATCTTTAAGGGTTGGAATTGCATCTCCGCCAACAAATCCAACGCTCTACAACTCGCCACGTGGCGCTGGAAGCCTCACCGCTGCGATCTCCCCCAGTTCGACCCACTTGCGTTCCTCGAAAACCACAGACACGTCAGC…	MKYAMATTTREPPNAKKIPLFPLLSLLCFTSIFLILSQFRNTSSTPSTSRSSSLRTFQIDSSSCDYTDGTWIHDAPGKPRYDNTCKEIFKGWNCISANKSNALQLATWRWKPHRCDLPQFDPLAFLENHRHVSIGFVGDSLNRNMFVSLFCTLKSVSSGQVKKWRPVGADRGFTFLSHNLTIAYHRTNLLARYGRWSANQNGGALESLGFKEGYRVDVDVPESTWAQAPSFHDILIFNTGHWWWAPSKFDPVKSPMLFFKKGQPVLPPLPPDQGLDMALEHMIAYVEERARPGTVKFFRTQSPRHFEGGDWDQGGSCQRDKPLSTEQVEEVFSVKNNGTNVEVRLVNGHLYKALKGSTFIVLDITHLSEFRADAHPAAAGGKKHDDCMHWCLPGLTDTW…	Protein trichome birefringence-like 13 [Source:Uniprot/SWISSPROT%3BAcc:Q9ZQR5]	-	-	2.95382	3.40781	2.6196	2.98741	2.20322	1.76532	3.96447	4.05787	2.76317	3.96868	3.65968	1.94942	4.78905	5.53904	5.65711	6.75458	5.2205	6.40379	2.56416	4.30094	4.48426	3.59176	2.22401	4.87562	5.14055	5.03179	4.8761	3.60583	4.701
Chr03	126545630	126548770	-	AH03G41030.1	001138F	ATGGCTCCCCCTTCAGTTTTGGAGAACTGCTTAGAGGATTCAAACAGTGAAACTTACCCTGACATCAATTGGGAGGACATTGGATTTAGTCTAGTTCCCACTGATTACATGTATGTAATGAAATGTGCAAAGGGTGAAAAGTTTTCACATGGAAACCTCATTCGTTATGGAACCTTTGAGGTCAGCCCTGCTGCTGGCATCTTAAATTATGGACAGGGAATCTTTGAGGGGCTAAAGGCATATAGAACCGAAGAAGGGTCTATACTTCTGTTTAGGCCAGAGGAGAATGCCCTGCGCATGAAGGCTGGTGCTGACAGATTGTGTATGACTTCCCCATCCGTTGAGCAGTTTATTAATGCTGTCAAGGAGACAGTCCTTGCCAACAAACGCTGGGTGCCT…	MAPPSVLENCLEDSNSETYPDINWEDIGFSLVPTDYMYVMKCAKGEKFSHGNLIRYGTFEVSPAAGILNYGQGIFEGLKAYRTEEGSILLFRPEENALRMKAGADRLCMTSPSVEQFINAVKETVLANKRWVPPAGRGTLYLRPLLMGTGAALGVGPSTEYTFLIYCSPVSNYHKGSLNFKVEEKLYRAISGFSGTGGIKSVTNYAPVYPATTEAKAEGFSDVLFLDAATGKHIEEGSACNMFVVKGNAICTPTTDGAILPGITRKSVIAIALDLGYQVTERGVTVEEMLVADELFCTGTAVVVNNIASVTYKNTKIEYKTGAETVAQKLRKTLLGIQTGTIEDRKGWTVRVL	Branched-chain-amino-acid aminotransferase 6 [Source:Uniprot/SWISSPROT%3BAcc:Q9LPM9]	K00826(E2.6.1.42, ilvE; branched-chain amino acid aminotransferase [EC:2.6.1.42])	GO:0003824;GO:0008152;GO:0004084;GO:0009081	1.09241	3.84224	4.1641	2.6416	0.143671	0.234172	0.682475	0.076022	0	2.7094	6.87499	0.115897	0.555885	7.60649	8.63825	8.66407	7.81894	7.09104	1.16264	4.55276	5.50137	3.16479	10.3238	4.7058	1.22706	18.6614	7.05436	0.545503	4.23562
Chr03	126566078	126572391	-	AH03G41040.1	001138F	ATGCTTTCAGCAGTTCGGAGCAACATTGAATTCAACCTTGTAGCTCAGTTTATCTTGGGTCTCCTTGGCATGGCAACATTAGCCACAAATGGTGATGAGAGCGAAGAGAGGCATGCTACGATGGATTGGGAGCAGCTATCCTATGCCGTAATCCCAACGGATTACATGTACGTGATGAAATCCAATCCAGACGGCACCTTTTCCGATGGAGCTCTCGTACCATTTGGAACCATCGAAATCAATCCCCATTCCTCTGTTTTGAATTACGGACAGGGATTGTTCGAGGGGATGAAGGCATACAGAACACCAACCGGTGAGGTGCAGATATTCAGGCCGGAGGAGAATGCCATTCGCATGCAGATGGGAGCTGAGAGGCTTCTGATGGCCTCACCAACTGTT…	MLSAVRSNIEFNLVAQFILGLLGMATLATNGDESEERHATMDWEQLSYAVIPTDYMYVMKSNPDGTFSDGALVPFGTIEINPHSSVLNYGQGLFEGMKAYRTPTGEVQIFRPEENAIRMQMGAERLLMASPTVDQYVDAVKQVVRANMRWVPPHGKGTLYIRPLLFGSGSVMGIAPAPQTTFLIFTNPIANAYKGTSTSLSLLVHHSLPRAFPDAVEHKYVEEVSSCNVFIVKGDKISTSPTAGTILPGVTRKSILQLALELGYQAEEIRISVDEFLEADEVFCTGTAVGISDVCSATYMDKKVEFKTGENTVTRKLFETIRGIQNGLTEDNRGWFVRKIEHKMDPPPILTSSDSAATSSAGEERHAEIKWDEIGFGIVSTDFMYVMKCSKGEDFGDGS…	Putative branched-chain-amino-acid aminotransferase 7 [Source:Uniprot/SWISSPROT%3BAcc:Q9LPM8]	K00826(E2.6.1.42, ilvE; branched-chain amino acid aminotransferase [EC:2.6.1.42])	GO:0003824;GO:0008152;GO:0004084;GO:0009081	0.97229	0.129612	0.597966	0.488518	1.18501	0	0	1.01318	0	0	0	0.215294	0.077575	0	0	0.112158	0.018539	0.104537	0.064527	0	0	0.150558	14.1151	31.5319	0.15617	0.185794	0	0.229492	0.021385
Chr03	126621227	126641154	+	AH03G41050.1	001138F	ATGGTTACGCAAGGAAGTATGAGTCCTAAAACAAGAATGGGAATTACTATTACTATTCTCATCTTCACCCAAATCTTGCTCTGCATTCATGCTACTGAAACAGATATATTCTGTTTAAAATCCATCAAGGATTCCTTGGAAGATCCATATAATTTCTTAGCTAGCTGGGACTTCAACAACAAAACCGAAGGTGTCATTTGTAATTTTGTGGGTGTTTTCTGCTGGAATCCCAATGAAAACAGAGTGCTAGGAATCGACCTGTCAAACATGAGGCTGAAGGGCCAGTTTCCGCGGGGACTTCATAATTGCACTTCATTAACTGCCTTAGACCTTTCATCAAACAGCTTATGGGCACCTCTCCCCTCTGATATTCATACATTACTCCCCTTCGCTGTCTCC…	MVTQGSMSPKTRMGITITILIFTQILLCIHATETDIFCLKSIKDSLEDPYNFLASWDFNNKTEGVICNFVGVFCWNPNENRVLGIDLSNMRLKGQFPRGLHNCTSLTALDLSSNSLWAPLPSDIHTLLPFAVSIDLSNNHFSGQIPPSLASCTYLNVLKLDGNMLSGGIPGQLAALPRIRTLSFDNNKLSGEVPNLAYGSVSVSYAKNRGLCGGPLEPCSFDGGGGLIIMDQSFKDGLFVGFASSFSFLLACIFFLSNSYWAKLLKWINHNKGVELVKYVCSIVTERKLGLEADQMPQLQEKGSQKIALLLERLTSTMKFEELNDATDGFSINNAIGFGKMGIMYKGKLANGWHLAIKKLTDSQQFGRQVLIEIRILGKLRHRNIVPLLGFCIENDERI…	Probably inactive leucine-rich repeat receptor-like protein kinase At5g48380 [Source:Uniprot/SWISSPROT%3BAcc:Q9ASS4]	-	GO:0004672;GO:0005524;GO:0006468	1.05128	0.485532	0.352634	0.359014	1.35401	0.3023	0.73944	0.641998	0.003962	0.16426	0.084389	0.348638	0.295158	0.20748	0.25413	0.574106	0.250493	0.648426	2.191	0.085744	0.180525	1.44218	0.249656	0.827358	0.491595	0.743973	0.197115	1.10786	1.64647
Chr03	126651986	126654225	+	AH03G41060.1	001138F	ATGAACCACGCTTCTCTTTCATGCTTCCTTCTCATCTTCATCGTAGCCTTCAACTCCATCAACCCCTCCTCTGCAAAATCACAAACAAGCTCGGTGGAGAAAATCCTTGAATGGAGAAACAGCAATGATGATAATGGATCACAAGAACATGCCAAGGTACCTTTATCAGGCCACATGCTTCTTGCATCACTCTTGTGTTTCGTGGCTTCTTCCATATCCAGTGCTGGTGGGATCGGTGGTGGTGGCCTCTTTATACCTATACTCACCATTGTTGCTTCTTTAGACCTCAAAACAGCTTCGTCTCTCTCTGCTTTCATGGTCACTGGAGGCTCCATTGCTAACGTTTTCTGCAACCTCCTCTGCACCACTAGTACTAGATTTGGTGGCAAATCATTGATT…	MNHASLSCFLLIFIVAFNSINPSSAKSQTSSVEKILEWRNSNDDNGSQEHAKVPLSGHMLLASLLCFVASSISSAGGIGGGGLFIPILTIVASLDLKTASSLSAFMVTGGSIANVFCNLLCTTSTRFGGKSLIDYDIALLSEPCMLLGVSIGVICNLVFPEWLITLLFAVFLTWSTSKTCINGVLFWKAESEEIRKKGFEGVENGDNAADEEGQRLVQENKQENDEGLKSLEPLLAAEENRKFGIPWLKLGVLLLVWFCFFFLYLLRGNKYGQSIIPMEACGVGYWILSSVQVPLAIGFTAWIVLRKEGPCLSRSGQPNKMIFPVMALLAGMLGGVFGIGGGMLISPLLIQVGVPPEVTAATCSFMVFFSSTMSALQYVMLGMEHIETAVTLAIICFIA…	Sulfite exporter TauE/SafE family protein [Source:TAIR%3BAcc:AT1G61740]	-	GO:0016021	1.18435	0.246529	0.227314	0.099793	0.202042	0.28884	0.542421	0.098526	0.372175	0.544141	0.253121	0.886768	0.3755	0.57726	0.377561	0.518819	0.935431	0.07198	0.546415	0.3385	0.771546	0.162773	8.30522	0.489319	0.252261	0.192666	1.11803	0.439738	0.621333
Chr03	126654762	126662706	-	AH03G41070.1	001138F	ATGAAAGGAAAAAATGGCCAAAAACTATGGTTTGCCGGCATACTTGGGGTTCAAGCAGAAATTTCTCAAAACACGGGATTGGCTGCTGCAATTCTGTTGGTGTGTGCACATGCAATTGCTCACTTGCTTGGAAGATGCATTTGCATTTGGTCAACACAACAATACCAAACAGCCACTGCTAACAAGCAATTAGCTCTAGCCTTTCTCATATTCTCATGGATCGTATTAGGAGTTGCATTCTCGATGCTCATCATAGGCACATTAGCCAACTCAAGATCAAGAAATGTTGCCTATAATGTTTCTGTCACTGCTTCAAAAAGGGAAGAGAAGAAGCAACAATACCTATCATCTCGCCAAACATTTCGATTCATAGAAAAGAAATATAACCATCAATTGGGT…	MKGKNGQKLWFAGILGVQAEISQNTGLAAAILLVCAHAIAHLLGRCICIWSTQQYQTATANKQLALAFLIFSWIVLGVAFSMLIIGTLANSRSRNVAYNVSVTASKREEKKQQYLSSRQTFRFIEKKYNHQLGEFTAPHPNSNFTLHPQHNTTQHRALFVFPFPQTLSSQIDPTISEAKHGFSKPEQASSQPLSQELFSDKRRRIGADKMERQGATGGRIRTPFSSVNNRTDTASEAGSAEPSECDTVEFTKEDVAALLNEKMKKGNPYDNKKKMEQMTDLIKRLKLCVRWFKKIEEGDAQEKQRLGSELEAAQKKCNDIEIELKNMMEELNKRITDLEERIAKEESDKLEADNRYREEKEARNAAEKVCKEKSAELERIQGEKSAAERKANSNEDLYK…	Kinesin-5 [Source:Uniprot/SWISSPROT%3BAcc:F4JGP4]	K10405	GO:0003777;GO:0005524;GO:0007018;GO:0008017	0.729983	4.03189	2.10319	1.59448	0.097054	0.519668	0.481443	0.095286	0.339444	0.826746	1.12297	0.119209	0	6.59262	1.17402	2.30293	4.93447	10.6267	0.413035	5.90615	2.1404	4.92968	0.182718	5.2183	1.80174	7.07209	6.70791	1.64086	4.64601
Chr03	126664315	126666914	+	AH03G41080.1	001138F	ATGTCAGCGTACAGATGGAAGAGCTTCGAGGAGAACGAGGACCGCCCCTCCAAACCTCGCCGCTACGGCGTCACCGAGATGAGAAGCCCTGATTACTCTCTCTTCAACCACAATGTTCTTCAGGATATATTTGAATCAATGGGAGAGTACGTTGATGGATTGAAGTTTTCTGGAGGGTCTCACAGCTTGATGCCAAAGTCACTTCTCAAAGAAGTGATCGACATGGCTCATCACCACGATGTGTACGTTAGCACTGGTGATTGGGCTGAGCACACCATTCCCAAAGGCCCTTCTGCTTTCAAAGATTTTGTTGAGGAATGCAAGCAGATGGGTTTTGACACAATTGAGCTCAATGTGGGCTCACTTGGGATTCCCGAAGAGACTCTTCTCAGATTTGTC…	MSAYRWKSFEENEDRPSKPRRYGVTEMRSPDYSLFNHNVLQDIFESMGEYVDGLKFSGGSHSLMPKSLLKEVIDMAHHHDVYVSTGDWAEHTIPKGPSAFKDFVEECKQMGFDTIELNVGSLGIPEETLLRFVRLIKSGGMKAKPHFEVKIKESDIPRGPYRAFGAYIPPSAPRSSEFVEDVDLLIRRAERCLEAGADMIMIDADDLSKHADNMRADLIAKIIGRLGIEKTMFEASNQRTSEWFIKQYGPNVNLFIDHSDVVDVECLRGRNLGRNHASVLGSSYFLF	Aldolase-type TIM barrel family protein [Source:TAIR%3BAcc:AT4G21320]	-	-	18.5198	62.0837	48.5506	46.2804	13.8115	24.103	40.836	10.8782	16.5678	5.77745	5.24589	13.6071	110.324	17.2232	11.4732	17.8234	11.1031	9.32435	6.3326	6.6134	8.25062	30.4678	24.9796	10.5538	17.666	39.8733	6.61966	16.4604	23.2328
Chr03	126667138	126669237	+	AH03G41090.1	001138F	ATGAGGGAGAGAGAGGCTGTGAGAGGTGAGTACTCTAGGGGAGGGAGTACGTTAGGAATACAGTCAACAGCAAAGGATACCAGAATTTGGAATAGGGATACATATCATCGCTTGGAAAATTCTTCGTTCTCTGTATTCGTGGACAACCTACCGGATGATATCTCTAGGAGAGAATTACATCACTTGTTTTGTTGGACAGGAAGAATTAACGACATATATCTTGTCCGGAAACGAAAGAGTGGATCGATTTACCTGTTTGCTTTTGTTCATTACACGATAAAAGGGGACGCCCTCAAGGCGATTGCAGAAATGAACCACTGGAGATTACGGGGGAAGGTAATTACCGTTGGAGAAGCGAAGTATAGAAGACAATCTCAAGCGATGGGTGGATCAGTGAGG…	MREREAVRGEYSRGGSTLGIQSTAKDTRIWNRDTYHRLENSSFSVFVDNLPDDISRRELHHLFCWTGRINDIYLVRKRKSGSIYLFAFVHYTIKGDALKAIAEMNHWRLRGKVITVGEAKYRRQSQAMGGSVRKEIVRKNGGVAGASYHGNGVAAAKSFGEQLVREHQTATKESGHMKRIDVPIVEPNMEWLARTFGIFVKEVGCQEDAVVSMERSRSGYDENAASGAAGTALEKGVGNWDPAAELVSDRLTEAAQGEGRIVTSDVFLNDVNIEYLNFKKDTVVPDSDSTKEGGVADSKGCEVVHEGESENTVTQVCGGVRGDHVEWAGTYGMYDEAHQVCYKAGACVGYCRGVGWSSVGPIANQGVDGRLTVYETRLRREPAVGLGQASLLHATVHGP…	Serine/arginine-rich splicing factor SC35 [Source:Uniprot/SWISSPROT%3BAcc:Q9FMG4]	K13161	-	0	0	0	0	0	0	0	0	0	0	0	0	0	0	0	0	0	0	0	0	0	0	0	0	0	0	0	0	0
Chr03	126673409	126684803	+	AH03G41100.1	001138F	ATGAGGTCACCATCTTTCAGGAGGCCGTTCTCAAAGAATGAACTGGGAAGTTGGTCAACACTCATGGAGAGGCACCGGTTCCTCTTGTCAGCTCTTGTTCTACTAGTTCTCCTTTGTAGTGTTTATCTTTACTTTGCTGTCACATTAGGAGCCAGTGACATTTGCTCTGGGTTGACAGGACCTGAGAAAGCTTCATGTCATATGCAGCATCTTAAGGCTTCTGTTGCCAAGGGTGACATGAAATGGAAACATACTCAGTTGAGAAACCCTGTAAAGAGTTTAGTTTTAAGGGAGGAAAAAAAACATAAAGTGATTACTGACGAGTATCAAGTCCCTTTTCTTATGGTCAACTACTATTCGGCGAGCTCCCCGTTGACTGGCCCAATCCAGCAAAGGGGC…	MRSPSFRRPFSKNELGSWSTLMERHRFLLSALVLLVLLCSVYLYFAVTLGASDICSGLTGPEKASCHMQHLKASVAKGDMKWKHTQLRNPVKSLVLREEKKHKVITDEYQVPFLMVNYYSASSPLTGPIQQRGPTPKPIIQKKREKDRNRRTACSARHDLLIVMSKAEEKEHPRGSTVKRELKCSACFDALWFCYSPVHQMQQYYRVGVLDNCSKQWKAMFDCLNLKTKRESEVQEILEARESSKPHIWTFRTPEEASELGHVHAQVTDGNGTPYYLRSKQVCITLHYPITSLNMASIENQMENKKKACVIGGTGFVASLLIKQLLQKGYAVNTTVRNPDNLKKISHLLALKSLGELKIFRAELTVEEDFDAPIAGCELVFQLATPVNFASEDPENDMI…	Anthocyanidin reductase [Source:Uniprot/SWISSPROT%3BAcc:Q9SEV0]	K08695(ANR; anthocyanidin reductase [EC:1.3.1.77])	GO:0003824;GO:0050662	1.58653	8.75183	13.361	10.8845	1.81493	0.710196	2.87774	2.39942	0.688959	2.00289	1.71189	2.13464	1.82272	3.02062	2.60418	6.31451	2.42037	4.64273	2.488	1.7786	1.89637	4.58341	2.10066	2.64592	3.85218	2.81356	1.96511	2.84285	3.7383
Chr03	126675418	126676714	-	AH03G41110.1	001138F	ATGATATTAGAACAATCAGCTAAAAGGAAACAATCAAGGGATAGCTTCATTATACAAGGTCCTGTCAACCCAGAGCAAATGTCACTGGCTCCTAATGTGACAGCAAAAACAAGAGCTGACAAGAGGAACCGGTGCCTCTCCATGAGTGTTGACCAACTTCCCAGTTCATTCTTTGAGAACGGCCTCCTGAAAGATGGTGACCTCATCGGAGCTTGCCAGAAGCTGCATGTCATGTCAAACATTTGTAATTTGTAA	MILEQSAKRKQSRDSFIIQGPVNPEQMSLAPNVTAKTRADKRNRCLSMSVDQLPSSFFENGLLKDGDLIGACQKLHVMSNICNL	-	-	-	0	0	0	0	0	0	0	0.128385	0	0.348091	0	0.090176	0	0	0.438451	0.166063	0.178504	0	0	0.090031	0	0.314664	0	0.219356	0	0.199593	0	0.358074	0
Chr03	126690547	126696729	+	AH03G41120.1	001138F	ATGGATATATCGCAAAAGAAAGGGAGCAACATGTTGGAGAAGATCGGGTTGCCGCCAAAGCCTTCACTGCGAGGGAATACTTGGGTCGTCGATTCCTCACACTGCCAGGGATGTTCCTCTCAGTTCACCTTCATCAATCGCAAGCATCATTGTAGAAGGTGTGGGGGCTTGTTTTGCAACAGTTGTACCCAGCAAAGAATGGTTTTACGTGGACAAGGTGATTCCCCTGTACGTATTTGTGAACCATGTAAGAAGCTAGAAGAGGCAGCACGGTTTGAGTTGAGACAGGGACGCAGATTGGGAAGAGGGAACGTGAAATCAACTTCTAGAGATGAGGATGAAGTTTTAAGCCAGATTCTTGGTTCTGGTAGAGAGGAAAAAGCTCCCAGCAGTCAAAAA…	MDISQKKGSNMLEKIGLPPKPSLRGNTWVVDSSHCQGCSSQFTFINRKHHCRRCGGLFCNSCTQQRMVLRGQGDSPVRICEPCKKLEEAARFELRQGRRLGRGNVKSTSRDEDEVLSQILGSGREEKAPSSQKSIGTASSSSAKGFSNSDDSEIQQFVSNDKPDILGIDVGSTTPDELRQQALEEKRKYKILKGEGKSEEALRSFKRGKELERQADSLEIQLRKNRKKMLSSGNLSDIHNKGSPEEVGSKTKSLPHAGKEKDDLMSELRELGWSDMDLHSEDRKPASLSLEGELSSIIGEVRPKTGEEKGSRIDKTEVVALKKKALTLKREGRLAEAKEELKRAKILEKQLEEQELLAEAEDSDDELSALIRSMDSEKEGSNLHDHGKGFDLDGLIHIS…	phosphoinositide binding [Source:TAIR%3BAcc:AT1G61690]	-	GO:0046872;GO:0005515	5.45789	4.18833	4.63184	2.99038	7.30143	0.919731	5.38934	6.03151	2.06301	2.10355	1.85506	2.59438	3.44537	1.33858	1.12332	5.84788	3.16407	3.23936	8.96121	3.45193	4.72248	5.31847	5.3675	4.07469	5.5263	7.40126	3.36302	10.7553	5.23638
Chr03	126702158	126703922	+	AH03G41130.1	001138F	ATGGATGAATTGTGTCTGTTTTTTGATCATCCAATTATAGAAGATGTTGATTTTGAGGACCATGTTGAGGATAGTGATGATACTGATGAGCACAGCGAGACTGAGGAGCACATTACTAACTCATCCAACCAAGTTGCATCAGCAGCAAGTTTTAGGCCTCCAAGACCTAAACAACAAATTCTGAGACCTCATATAGCTCCAGTCACTACTCCAACACCTCCTACGAAGCTTGTTTCGACTCCAAGACCTTCAACTCTACCTACTCTAACTCCTCCACCTACAGCCTCATTTGCTCTAGTACCTAGGTCACTCCATCCAGATCAGATATCAAGAGTCTCTCCATAA	MDELCLFFDHPIIEDVDFEDHVEDSDDTDEHSETEEHITNSSNQVASAASFRPPRPKQQILRPHIAPVTTPTPPTKLVSTPRPSTLPTLTPPPTASFALVPRSLHPDQISRVSP	-	-	-	0	0	0	0	0	0	0	0	0	0	0	0	0	0	0	0	0	0	0	0	0	0	0	0	0	0	0	0	0
Chr03	126709055	126714147	+	AH03G41140.1	001138F	ATGATGTACCCATTTGGTTGCAGATCTATAAATAGGGTACTATGTATCCTTATTTTCTGCACTCCTGAAATTCCTTTATATACACAAACCTTAATATATATAGTATCTATGGCCATCTCTTACACTTCCTTTGGTTTCTCCAATCAGATATCATTTTCACCCAACAAACCAAAGCATGACTGTTGGAGCCGTTGCCTTAGTAAAACCCATTTTACTATGGTATTCAACCAAACTATAAATAATCTTCCTGAAAATTTAAACCTCAAGGAAAGCGTAAAAGTGAGACATGGTGAAGTGGTGGAGAAAGTGAAGCGTGCACTGATGACGAGCAGCGCAGAAGAATGCTTGTCAATGGTGGACTCCATACAAAGGTTAGGCATTGAGCACCACTTTGAAGAT…	MMYPFGCRSINRVLCILIFCTPEIPLYTQTLIYIVSMAISYTSFGFSNQISFSPNKPKHDCWSRCLSKTHFTMVFNQTINNLPENLNLKESVKVRHGEVVEKVKRALMTSSAEECLSMVDSIQRLGIEHHFEDEIAATLEKKYLQTHRRSNEYDHRQKLSRVALEFRLLRQQGYYAHTGELKHTLLYEDIDELIALFEASQLRIPGEYFLDEAEDFSRQYLWSIASRFHDHPQAKSIQHTLRFPIHRTLPRFIPQTLQLLGNAPWWKDLGLAKELKFVRDEPIKWYMWPMACLSGPRFSQERVDLTKPLSLIYIVDDIFDCYGGSIHELTLFTHAVERWDLAAMEELPNCMKVCFSLYEVTNEFALKTYVKHGLNPISTLVKSWVKLFNAFLEEAKWFA…	S-(+)-linalool synthase%2C chloroplastic [Source:Uniprot/SWISSPROT%3BAcc:Q84UV0]	K15086(TPS14; (3S)-linalool synthase [EC:4.2.3.25])	GO:0008152;GO:0010333;GO:0016829;GO:0000287	0.449682	0.027469	0	0	0.214789	0	0	0.419433	0	9.55744	2.84575	0	0.890708	4.17793	0.51101	13.436	8.57212	7.30159	0.342918	5.73119	28.1245	2.21697	0	0	0.121679	0	26.1859	11.4941	16.0069
Chr03	126716725	126723079	-	AH03G41150.1	001138F	ATGCATAAATCAAAAGCAGGCTTCACAATGAGCAGAGAATTAGAAGAAAGCATTGGGGTCAAGGTGGTTGCATTTGTGATGATGGGGACTAAGGAGCGCAGCATCAAGAGCCTGTCACTGAGCTTCTGTCTCCTTCTCCTTTCAGTCTCAAGCGAAAAACACTCCACGCTCCACGGCAGTGACGCCACTACTACCACCATGTATCGTCGCGTTCTCCACCGCAGCCTCTGCACGGCCACACAATCCGCCACCACCTCCTCCGCCGCATCAACAACCAGCATCAAGGCAATATCTCAGGACCTGTACAAGGAATCGAACTTCACGCGCCTCGTGGAGAAGTTCAAGAAGGCCTCCGACGTTGAGCGCTTCCGCAAAAAGACCGGCATATACGAGGACACC…	MHKSKAGFTMSRELEESIGVKVVAFVMMGTKERSIKSLSLSFCLLLLSVSSEKHSTLHGSDATTTTMYRRVLHRSLCTATQSATTSSAASTTSIKAISQDLYKESNFTRLVEKFKKASDVERFRKKTGIYEDTVRRLASAKRFSCVRNILDHQKKYPEIDKEGFCSRIITLYGKSRMYRHARKLFDEMPQRNCTRTVLSFNALLAAYLHSRKFDLVHTLFKELPKELSVEPNLVSYNILIKALCESGSFDSGLEMLDEMEKKGLKPDLITFNTLLDALYANGRFEDGEKLWVSMRGKSIAPDIRTCNSRLMGLALEKKTKEAVEFIEEMKKDGVKPDVFSFNALIKGFVNEGNLDEAKKWFGEIGKSEFDPDKVTYATLVPFLCEKGDLKTAHEVSKDI…	Pentatricopeptide repeat-containing protein At1g55890%2C mitochondrial [Source:Uniprot/SWISSPROT%3BAcc:Q9LG23]	-	-	3.12576	7.82434	4.43701	4.16071	4.40486	3.63118	5.77222	7.83946	3.81478	1.67936	2.36605	2.97957	2.16805	5.54188	4.35652	5.34169	4.79334	10.1332	3.78808	5.27549	1.13826	4.42694	1.87425	10.927	6.93284	9.34958	3.08625	3.06843	3.58629
Chr03	126721644	126722544	+	AH03G41160.1	001138F	ATGGGAAACCTATATGATAATAGGCTAACAGTGTCTGTAGATGAGTTATATTTCAATGCTGAAAACAGTAGCATCAACAAGAGGGGGAGGATGGGAAGGAGGAACTATGATGCTGATGACACAGTAGTGTACAAATCCAAGAACCTTGAGACTGAAAGGAGAAGGAGACAGAAGCTCAGTGACAGGCTCTTGATGCTGCGCTCCTTAATGAACAAAGCAACAATAATTGAGGATGCCATCACTTACATTAAGAACCTTAAAGACAAAGTTGACAGTCTCACCCGAGAGCTTCAGGAAATAGAAGCAACATCGGAGACAACACTTGTAGAACCAAAGACTAACGAGACTAACAATGGTGAAGCCATGAAAGAATGGGGGATAAAGGAAGAGGTGAGAGTG…	MGNLYDNRLTVSVDELYFNAENSSINKRGRMGRRNYDADDTVVYKSKNLETERRRRQKLSDRLLMLRSLMNKATIIEDAITYIKNLKDKVDSLTRELQEIEATSETTLVEPKTNETNNGEAMKEWGIKEEVRVTNIDGKKLWLKMIIEKKKGRFTQLMDAIHSFGIELIDTNVTTMKGALLITASIQGMDGEALVVQQTKELMLDIINSTHSY	Transcription factor DYT1 [Source:Uniprot/SWISSPROT%3BAcc:O81900]	-	GO:0046983	0	0	0	0	0	0	0.081258	0.11848	0	0	0	0	0	0.153332	0	0.236277	0	0	0.220172	0	0	0	0	0.051539	0	0	0	0	0
Chr03	126750577	126754611	+	AH03G41170.1	001138F	ATGGCTGACGATGAGGATTTCCAAGGTGCAGCAGGGATTTGCGGTGAGAACTGGTGGAGGAGTATTGATTCAACAAGGAGTGTGTTTCCTCCTCTAACCTCATCATCACCATCTTCAACTTCACCTTGTTCCGTGGCACCACCCACCGACACTAGAACTTGGCCAAGTAGTGATGATCATCATCATTGTTTCATGGATTTGAAGGCACCGGCGTGTGATATTATTAGTAACAATAATAATAATAATTACCATATGAGTTTTCATGATGCGCAAGAGAAGCCACACAACAACAAGACTACTACTAATGAATCACAAAGTGGAAGCATGTTGATCGATTCAACCTTCCAAATGATGGGTTTTGGCTTGTCTTCACCCAATTGGGATCATCAATCTCTGTTA…	MADDEDFQGAAGICGENWWRSIDSTRSVFPPLTSSSPSSTSPCSVAPPTDTRTWPSSDDHHHCFMDLKAPACDIISNNNNNNYHMSFHDAQEKPHNNKTTTNESQSGSMLIDSTFQMMGFGLSSPNWDHQSLLENNNSQIIQKDYWSRKNFGTQQQQVSSTMDVFKRMNNQEFSSSTYGYPSSTLIQTLYDPQQQPQRSSSSSSSSLFTNRSMSYSSSSTVNYHHASNEVSLSPITWPKLFSSSSSSSSSSSLSLLPPMAKHPDNNNIGLHFSNNNTPFWNASSDALHDIRAGAFPFEEEDNKPNSPIILLNKLKSEELCVDSVKKNNNVCSSPPPFKRARIETPPPLPTFKVRKEKLGDRVTALQQLVSPFGKTDTASVLHEAIEYIKFLHDQVSECN…	Transcription factor bHLH112 [Source:Uniprot/SWISSPROT%3BAcc:Q94JL3]	-	GO:0046983	0.387068	0.022004	0.136615	0.158068	1.23544	0.067564	1.13813	2.59839	0.096618	2.92464	2.38715	1.15925	1.27988	3.98835	2.20593	0.690446	2.59716	2.38508	1.84148	2.6785	5.18896	0.122581	0.927423	0.876037	1.02941	0.123996	5.34215	1.41927	1.22086
Chr03	126767681	126770434	-	AH03G41180.1	001138F	ATGGCTCCTACTAAAGTTTACATTGTTTACTATTCCATGTATGGCCATGTTGAGAAGTTAGCTGAAGAGATTAAAAAGGGGGCTGCTTCCGTGGAAGGAGTAGAAGCAAAACTCTGGCAGGTACCTGAAACACTACCTGAAGAGGTACTTGGGAAGATGGGAGCACCTCCGAAGAGTGATGTGCCGATTATTACACCCAATGAGCTACCTGAGGCTGATGGTTTATTGCTTGGATTCCCAACGAGATTTGGACTCATGGCTGCTCAGTTTAAGGCATTCTTGGATGCAACTGGAGGCCTATGGCGTACACAGGCACTAGCAGGAAAGCCTGCCGGAATCTTTTACAGCACCGGTTCTCAAGGAGGTGGACAGGAGACCACCCCATTGACATCCATTACT…	MAPTKVYIVYYSMYGHVEKLAEEIKKGAASVEGVEAKLWQVPETLPEEVLGKMGAPPKSDVPIITPNELPEADGLLLGFPTRFGLMAAQFKAFLDATGGLWRTQALAGKPAGIFYSTGSQGGGQETTPLTSITQLVHHGMIFVPIGYTFGAGMFEMEKVKGGSPYGAGTFAGDGSRQPTELELAQAFHQGKYFAEIAKKLKGSQ	NAD(P)H dehydrogenase (quinone) FQR1 [Source:Uniprot/SWISSPROT%3BAcc:Q9LSQ5]	K03809(wrbA; NAD(P)H dehydrogenase (quinone) [EC:1.6.5.2])	GO:0010181;GO:0016491	96.4795	52.2555	64.3537	88.2924	266.578	16.6642	167.913	288.012	9.90903	85.9309	60.2101	147.239	74.8204	70.5563	73.9452	81.8328	78.562	45.8407	33.469	60.4877	76.3348	93.2747	66.1405	174.578	103.163	124.694	70.1094	57.9923	50.4971
Chr03	126819012	126824078	-	AH03G41190.1	001138F	ATGGGACGGCTTGTGGAATTTGCGGGGCTGAAGAAACCGAGTGCGAAGGTTCCTTTGTCTTGGGAGACAAGAACGTCGCCGTCTTTGAGGGGTTGGTTTGGTGTTATGGTTATGCCGTGCTGTCCTACTCTACTTCTAACAACCCGACGTGCAGTTTTTGTGCCGTCATCACGCCGCGGCAGCACCGACCAGACTTCCATCACTCCGTCCTCATTGCAGACCGCCACAGCAACCGCCATTGACACAGGAGCCCGTGCGAAGGACAGCCGCGCAACATCGTTCAACGACCACTCGCCCTGCCTCCATGATGAAATCAACTGCAGCCACTGTCATTCACGAACGCTCGTCATGAAAACAATGTTGGATTTGGTGCACGTCTTAGGCTTGTGGATGCGGATT…	MGRLVEFAGLKKPSAKVPLSWETRTSPSLRGWFGVMVMPCCPTLLLTTRRAVFVPSSRRGSTDQTSITPSSLQTATATAIDTGARAKDSRATSFNDHSPCLHDEINCSHCHSRTLVMKTMLDLVHVLGLWMRIAERSDILHVLQQLNNLLINDLHHLQMVRFSCNSVKVPVMLPPRLGNVSQPGRDSTLMVPSSSPSLSVVMSSTSTSSTKSLRILILLLVFLRAFSSMLVLFALGTMSEKKICQIDELLKHIL	-	-	-	0	0	0	0	0	0	0	0	0	0	0	0	0	0	0	0	0	0	0	0	0	0	0	0	0	0	0	0	0
Chr03	126820179	126827478	+	AH03G41200.1	001138F	ATGGAGAAAAATGAAAAAGGAGTGCATGCCAAGGAAAAAAGCAAAGCAAAGGACCACAGAAGTGGTGGACGGGCTCCTCGAGCAACAGAGGTAGTGGAGCATGATGAAGGAGGACTGCATGCTAGCAGTGAGAGCTCCAACGGGCAGCAAGCACAAGCAAATGAAAGAGGCAAAAATGAAGGCAAGCTGAAGGCATATAAGGAGCCTCATTCCAACATTCGAAGGCAAGAAAAAGAGAGCACACACTCAGAGCATCATCTCATACATGGATCTGAAATCTTTTTCTGCTACTCAAGCTTAATTTTTTATTTTCTTGGTTATGGCTGTCTTCTGTCATTTTCTGTTTTGAGAAAAAGGCTAAACATGCAGGGCGAGTGGTCGTTGAACGATGTTGCGCGG…	MEKNEKGVHAKEKSKAKDHRSGGRAPRATEVVEHDEGGLHASSESSNGQQAQANERGKNEGKLKAYKEPHSNIRRQEKESTHSEHHLIHGSEIFFCYSSLIFYFLGYGCLLSFSVLRKRLNMQGEWSLNDVARLSFARAPVSMAVAVAVCNEDGVMEVWSVLPRRDDGTKTARRVVRSRFQLSTQIYRIMTIFSSNKLLLFTMILFIPSCHSLHTITITPNQPLKDGDVLVSQDKGTFALGFFSPANSTSRYLAIWYNKISQQTVVWIANRDTPINHTSAVLSINNHGNLVLHHQNTTPNLNPLWSSNVTLSSTNTSAKLLDTGNLILIQRGRSSNNNSNSDDFVVWQSFDYPGNTLLPFMKLGLDRKTALDRFLTSWKSQTDPGSGNFTFRIDPTGFA…	S-locus lectin protein kinase family protein [Source:TAIR%3BAcc:AT1G11340]	-	GO:0004672;GO:0005524;GO:0006468;GO:0048544;GO:0004674	0.084487	0.656411	1.06475	1.07001	0.165163	2.80872	0.806207	0.258554	1.43751	3.88896	3.29043	0.431626	9.37762	4.34229	2.9908	2.30882	4.22534	0.858957	3.2753	3.95879	5.29951	0.362683	0	0.086616	0.266765	0.092986	5.54103	0.251389	1.52058
Chr03	126839397	126848462	-	AH03G41210.1	001138F	ATGGAATTAATTCAACATCTTCAAGCAAGTTCCACAATCGGCCAGGGCAAATTCACTTGGAACCTTACCATTGTTTCTGACCCTGCAGTGCTTCTTGATCAATTGGGTCATTCTGAGCAAGTTAAAACTTTGGTCTTTGAGGTCACTTCCAAGCTTGAATCTCGAAACAGAGAGCTTGCTCTTTTCTACTGTAAATTGCTTGAGTCACACTCCAAGCGAGGCTCACCGAAGGGTTTTGATATTGCTTATTGTTACATGAACCACCTTTTTCGTAGTTCTTCCTCTGTTTACATAAAACGTAGAGCTTTTGAGTATATGGTTAGTGGTTTGTGTGCAATGGATAGGCCTCATGAGAAGCTCAGACATCTCATTCAACTCCTCAATCGACAATGGCAACTC…	MELIQHLQASSTIGQGKFTWNLTIVSDPAVLLDQLGHSEQVKTLVFEVTSKLESRNRELALFYCKLLESHSKRGSPKGFDIAYCYMNHLFRSSSSVYIKRRAFEYMVSGLCAMDRPHEKLRHLIQLLNRQWQLIHEIIDSENGAEQDHERVGTRHKTFSEAVKGGKTSVGEMEDNEFSQFEKYSEDEDEVMEIALSQALRN	Pentatricopeptide repeat-containing protein At2g17033 [Source:Uniprot/SWISSPROT%3BAcc:Q8GWA9]	-	-	0	0	0	0	0	0	0	0	0	0	0	0	0	0	0	0	0	0	0	0	0	0	0	0	0	0	0	0	0
Chr03	126849342	126850619	+	AH03G41220.1	001138F	ATGGAAAAAGAGAAGGCAAAAGAGAAACAGAAAGTGGTTGAGGTTAAGAAAGATGATCCTTATCACTGGGTACATAATGATGTTAAGACGCGAGGGCGAGTACCGCATCTGAGTTCATCTAGGTCACAATCTTTTCTTGACAAGAAAAAGGAGAGGGGTATTAGTGCTTCTGGGTTTCCAAAGGTGGGTGAGGGGGAGGCGGCTTTTTCGACTGCTCAGCCGGCCTCCTCAAAGAGGAAAATGGATGGTTCTAAAAATTCCTTAGAAGTGTTATCTGAGGGAGGTAAGGTTGCTGCTGAAGGTTCGAGGTCGGTTTTTGATCGTCAGCGGATACTCCACGGGTTTATCCTTGGAACAATCTCGCATTCTCTTTTGAGTGATCAGTTTCCTTTGGCCGAG…	MEKEKAKEKQKVVEVKKDDPYHWVHNDVKTRGRVPHLSSSRSQSFLDKKKERGISASGFPKVGEGEAAFSTAQPASSKRKMDGSKNSLEVLSEGGKVAAEGSRSVFDRQRILHGFILGTISHSLLSDQFPLAELSDRVSQYPGDMLLTHRAGVDVLGKYIQVGKTFSFMFLS	-	-	-	0	0	0	0	0	0	0	0	0	0	0	0	0	0	0	0	0	0	0	0	0	0	0	0	0	0	0	0	0
Chr03	126850697	126851951	+	AH03G41230.1	001138F	ATGGAATTGCTTGGAGCCGAACAACAAGTCGCTGTTGAGAAACTTGTCACTTTAGAGCATATGGTGAAAGAGAAAGAGGAGATTATTATTGGAGTCACTTCGAAAATGAAGGACGGGGAGGATGAAATTTCCAGGCTTCAGGATCGGATTCGTCTCCTCCAGAGTGAGATCAAAGAGAATGATAGGACGAAGGGTGAGATGACTGGCCATATCCATGAGGGAGGCTGTCCGCCGTCACTGCCGTTGCCTTGGAGCACGCCGGCGTCGCGCCTCACCACCGTGGAGCCACTGTCCTACGCATCGCTGCCGGCGCTGACGAAGAGAGGAGAGATTGAGACATTGAGGCAGAGAGCTTCCGCTGCGAGAAATGTGATGGAGGAGAGGACGCCGCCAGCTCTA…	MELLGAEQQVAVEKLVTLEHMVKEKEEIIIGVTSKMKDGEDEISRLQDRIRLLQSEIKENDRTKGEMTGHIHEGGCPPSLPLPWSTPASRLTTVEPLSYASLPALTKRGEIETLRQRASAARNVMEERTPPALSRLVAASHAVEDRRSLTTAVSPLMKLLPPP	-	-	-	0	0	0	0	0	0	0	0	0	0	0	0	0	0	0	0	0	0	0	0	0	0	0	0	0	0	0	0	0
Chr03	126887224	126888793	+	AH03G41240.1	001138F	ATGGGTTTTCTTGGTATAAGTTTCCAAAGCCGACAGACACTAAACTCCAACATCATAATAATGAATCCCTTCTTTCTACTGTCATTACTCCTTTACCTTCCTTGTTGCAACTCACTTCACACCATAACACAAAACCAACCTCTCAAAGACGGCGACGTTCTTGTCTCCCAAGGCAGAGCAACCTTTGCACTCGGTTTCTTCAGCCCTCAAAATTCTCAAACCCGCTATCTTGGGATATGGTTCAACAACATCTCACAACAAACCGTTGTTTGGGTTGCCAACAGAGACACCCCTCTTAACACCACTTCAGGTCTTCTCTCCATCAACAACCATGGAAACCTCGTACTCCACGACCGTAACCCTCTTTGGTCCTCAAACCTTTCTCTCCCATCTATATCT…	MGFLGISFQSRQTLNSNIIIMNPFFLLSLLLYLPCCNSLHTITQNQPLKDGDVLVSQGRATFALGFFSPQNSQTRYLGIWFNNISQQTVVWVANRDTPLNTTSGLLSINNHGNLVLHDRNPLWSSNLSLPSISTNASAKLLDTGNLVLTINNNNSDQVLWQSFDYPGNTYLPYMKLGFDRKTGLNRFLTSWKSRNDPGTGNATYRMDRTGLLPQLFLYTNNAPLMRVGPWTGLRLSGAAEMTQDFIFSFFFIDDSNEVSSIYRVNDPNLLSISVLEETGYLRRLVWQAHEGKWFELWNGPREECDHYRRCGSNSICNPYHEETFLCECLPGFEPKSEREWYLKDGSSGCVRKANVSTCRSGEGFVELALVKAPDTSKASVDLGLSMEECRDTCLRDCSC…	G-type lectin S-receptor-like serine/threonine-protein kinase At1g11410 [Source:Uniprot/SWISSPROT%3BAcc:Q9LPZ3]	-	GO:0048544;GO:0005515	0	0	0	0	0.062243	0.038342	0	0	0	0	0	0	0	0	0	0.015722	0	0.185111	0	0.11963	0	0.478872	0	1.22401	0.273426	1.19547	0	0	0
Chr03	126888822	126920422	-	AH03G41250.1	001138F	ATGAATACCTTAACAAAATCCCAAATCCTAAGAACAAACCAAACCCTCTTGTCCCCAAAGGGAATCTTCCAACTAGGTTTCTTTTCCCCCACCGATGATGATTCCACCTCCTTGTACCTCGCCATATGGTACAACAACATTCTTCCTAGAACAGTGGTTTGGGTTGCAAACAGAGATACCCCACTTCAGAGTTCCACAGGGTTTCTCCAGATAGCTGAAACAGGATCCATCAACATAGTTAACCATTCCTTGAAATCCATATGGTCTTCAAATCAAACCACACAGCAACCTCAAAACCCAGTTCTCAAGCTCTTAGATTCAGGGAACCTTGTTCTAAGAGAATCAAACGAGAACGACGACCCATCAAAGTTTCTATGGCAGAGCTTCGATTACCCTACG…	MNTLTKSQILRTNQTLLSPKGIFQLGFFSPTDDDSTSLYLAIWYNNILPRTVVWVANRDTPLQSSTGFLQIAETGSINIVNHSLKSIWSSNQTTQQPQNPVLKLLDSGNLVLRESNENDDPSKFLWQSFDYPTDTLLSGMKLGWNLDTNTEKHLTSWKFQDQDPSTGDYSFKMNFHGLPEIFLWNKDKITYRSGPWNGARFSGVPEMQPVTDSIKFTFHVDEHQVYYTFFIGNESLFSRLLVSSSGELQRLTWIESTQAWNKFWYAPKDQCDYYRECGAYGVCDANASPVCQCVKGFRPKNPQAWNLRDGSNGCVRKTELECESDGFLKMGNVKLPETTSVFVNRSMGIMECGEVCRRNCSCTAYANIEITGGGSGCVMWIGPLLDIRRYPSGGQDLYV…	Receptor-like serine/threonine-protein kinase SD1-8 [Source:Uniprot/SWISSPROT%3BAcc:O81905]	-	GO:0005515;GO:0048544	3.76079	1.81446	3.11045	6.70899	8.37948	0.273207	10.3042	6.18539	0.443754	1.33345	0.834812	1.37749	0.649404	0.559627	0.975262	2.18713	0.652454	2.03462	3.02425	1.14437	1.16408	3.37219	4.29587	2.4819	2.11777	1.46181	1.77462	6.41559	3.07251
Chr03	126906145	126907940	+	AH03G41260.1	001138F	ATGGCAATGGCTTGTGTGGAAGGTTCCCGGTTACTCATAGAGTCAAAGGACATTTTTCAAGAGTTAATCTCCAAAATTGTCTTTTGTTCTTCTGTTCTCAAAGCTGCCTCACTTCCTCACTACGGGGCAATCAGGAAAGCACACTTCCTTGTCAAAATTGAAACTAAGAAAAAACCTAAGACTTGCACTCTAACAGTTCAGATAAGTTATCTAAGTTCTTTCAAGAGCAAGCCCACGCTGCCAATTTGTAATGCAACTGGCTCGGGGAATATACAAACTGTGCAAGATCTAGATGAAGGTCGTGCTTCTTTCACTACCTGGCATTTAGCATTGTGA	MAMACVEGSRLLIESKDIFQELISKIVFCSSVLKAASLPHYGAIRKAHFLVKIETKKKPKTCTLTVQISYLSSFKSKPTLPICNATGSGNIQTVQDLDEGRASFTTWHLAL	-	-	-	5.11506	0.422379	0.824621	1.09071	3.33457	0	2.42795	3.73899	0.311433	3.00194	3.24744	1.08523	1.05757	1.90102	1.81516	3.04132	3.55043	4.51453	3.26487	1.49641	2.27389	5.50878	6.15161	2.36125	1.18904	0.938906	1.96383	4.51513	3.03303
Chr03	126928891	126936124	+	AH03G41270.1	001138F	ATGAAGATGCTATGCAAAGTCTCGGTTTTGCTCTTGTTCTTGGCCACACTGACTTGCTACTGCAACGCCTTGCCCCTCTCAACCCACAAGCGATGGATCATCGACGACGCAACGGGGAAGCGCGTGAAGCTCACGTGCGCCCATTGGGTTGCACATGCAAAGCCAATGGTGGCGGAGGGTTTGGACCAGTTACCCTTAAACGACATCGTTAAGCAGTTTCCTGAACGGGGATTCAACTGCGTTCGTCTCTCCTATGCCACTTACATGTTCACTCGCTACGCCAACGTCTCCATTGGCGAGACCTTGAGGAGTCTGGACATACCGGAGAGGGTGGCAGCGATAGAGAAGCACAACCCTTGGGTGCTGAACATGACGCACCTTCAGGCTTATGATGCTGTG…	MKMLCKVSVLLLFLATLTCYCNALPLSTHKRWIIDDATGKRVKLTCAHWVAHAKPMVAEGLDQLPLNDIVKQFPERGFNCVRLSYATYMFTRYANVSIGETLRSLDIPERVAAIEKHNPWVLNMTHLQAYDAVVDALDKQGVMMLIDNHVSMPKWCCDRQDQNGFFNDRHFQPQEWLQGLAFVARHFKPKRHVVAMDLRNELRGSRESSKDWYKYVRQGARTIDQHNPNLLVVISGLDFDKDFTFLKNKPLDLNFTKKIVYEAHLYSFTGDTGSWSLQPVNRVCASVLESVQNLWGFLIGGSNPAPMFVSEFGYDMTGENDADNKYIVCFKSYLAAMDMDWSLWSFGGSYYYRQGNVGADESYAVLTHDWTRYRDPKFPHKFQLLQALLQDPTSNLSKS…	Cellulase (glycosyl hydrolase family 5) protein [Source:TAIR%3BAcc:AT3G26140]	-	GO:0004553;GO:0005975	0	0.058564	0	0	0	0	0	0.036196	0	0	0	0.062356	0	0	0	0.809321	0	0.044103	0.050855	0	0	0.145815	0.07361	0.06664	0.055911	0.107957	0	0.024253	0.085375
Chr03	126931715	126940594	-	AH03G41280.1	001138F	ATGTATTCTCCGCTGCGTGCTCCCCTGTCTCGCACTGTCCCACCTTTGCCACCATACCTCACGCTGCTGTCGCCGCCCTGCCTCGCACTGTCGCTTAGTCTGTGGGTGTTGTATCGCACGATGCTTCTGCAGCCTGTGGGTGTTGCCGATTGGAAGTTGCTAGTGTCGTTGTTGCTGCTGTGGCACCGCCGGTTTAAAGCGCTTCCTTTTGCTTTAACCATTAACGAGGAAGGGACTATCAAAGGGGAGAAGAGGAGGTTTGTGGCTTACTTAAACCGGCAGCACCACAGTAGTGAAGATAGCAACAGCAACGGCGACGCTAGCAACTTCCAATCGGCAACACCCATAGGCCGCAGAAGCATCGTACTAAGCAACAGTGCGAGGCAAGACGGCGACAGG…	MYSPLRAPLSRTVPPLPPYLTLLSPPCLALSLSLWVLYRTMLLQPVGVADWKLLVSLLLLWHRRFKALPFALTINEEGTIKGEKRRFVAYLNRQHHSSEDSNSNGDASNFQSATPIGRRSIVLSNSARQDGDRSVKQGDKGRTVRGRRARSGNWTREATKKGVASRERETKTEIGLFLPVTETNLQELCGDKQSFESVGGRPSPVAFRHRGESIFLIGAPLLSPSKLHRTWFLQSPNSSSFLRLTCVQLPLKGWNRIWDFERVSITCPIMGQNSIALISTNIPLSIIIASSKRPQAPIHVHRCKRRKPDSPVVGSNCLCRRSRGLFFKNVKSLSKSKPEITTKRLGLCWSMVLAPCLTYLYQSFELSREPLSSFLKSIATT	-	-	-	0.045228	0	0	0	0	0	0	0	0	0	0	0	0	0	0	0	0	0.040519	0	0	0	0	0	0	0.094299	0	0	0	0
Chr03	126941367	126942163	+	AH03G41290.1	001138F	CGGCATCCTCCTTCCCCCTGTCCCCGTCCTCCCTGGCTTCTCTCAAACTTGGAGCAACTCGCTGCTGTGTCGACACTCGCTGTTGTGTTGCCGGTCGCCGTCCATGTCTCCGTCGAAGGAAAATGGCAATCTGAACCAGCAAAAGAATTTTCGCAGCATCAGCGTGTGCTCACAATCGCAGGAACAAGAAAACTAACTCTCTTTCTGCCCTCTAGTAGCTCTTCATCTTTCTTTCTATTTCTGCACTCATTCATTGTATAG	RHPPSPCPRPPWLLSNLEQLAAVSTLAVVLPVAVHVSVEGKWQSEPAKEFSQHQRVLTIAGTRKLTLFLPSSSSSSFFLFLHSFIV	-	-	-	0	0	0	0	0	0	0	0	0	0	0	0	0	0	0	0	0	0	0	0	0	0	0	0	0	0	0	0	0
Chr03	126941409	126945251	-	AH03G41300.1	001138F	ATGAGAACATCTCAGGCCCAGATGGCACCTGTGACAATTTCAGGGAACAGTGGCTCGAAAAAAATCATGAGGTCGCTAAGACTAAGCGGTAAAATAGTAGTTACGCCCCGGGATAAGAAAGAAGGAGAATTCTTTTCACCGACAGAGAGACCGGACTTTGATCGAAGGAGAAAGAAGAGAGCAATGGAATTGAGGAAGGATCTGTCGGCCGACCTTTCAACTCGATCCCGCAACAAAAGAGGAGCAGAGAATATGAATAAGTACATACTAGATGCCTCTGTAACTTCTAAGGGAGAATCAAACATGGACTTCTCCGCCTTGGATGAGAAACTTGAAAAGGGTGTTGTCGAGGCACTGTCGATGATGATTTGCGAAGCTGTTGTGCAAGGGATAACAGCA…	MRTSQAQMAPVTISGNSGSKKIMRSLRLSGKIVVTPRDKKEGEFFSPTERPDFDRRRKKRAMELRKDLSADLSTRSRNKRGAENMNKYILDASVTSKGESNMDFSALDEKLEKGVVEALSMMICEAVVQGITAVLPKIVKTVGSSPKSRSDCVKLLNIAPVVTPSSDTLKCIKLSNTAPVVTPLSDYLKEIFDANPSMCLDDEPVTKKSTWRCKGRKRGLSISVVKQQSFQNSNKATAQNQLFDFPLIHSQFHIQKSATGHKRMRITEEVKAMPLTFDGDMDGDRQHNSECRHSSELLQV	-	-	-	0	0	0	0	0	0	0	0	0	0	0	0	0	0	0	0	0	0	0	0	0	0	0	0	0	0	0	0	0
Chr03	126951201	126954209	+	AH03G41310.1	001138F	ATGGGGGAACAACTGGAGAAGCAAGAGAGGGCGGTGCTTATGGTGGAGGACGAAGAAAAGGACGGGTTGTTGGAGGGAATGGCGGTTTTGGACTTCGACATGCTGTGCTCCTCCGTGGCGTTGAGAACCTCGCATCGGAATTGGGGGAAGCTTGGGAGGGTTGTTGGGAATGATGATGATGATGAAGAACAAAATGGTGGAGAGTTTGGCGGGGTTTTGAGGATGTGGGAAGGTGAACTCCTTGATTGTTTCGATGATCGTCGCATTCTTCTTGAATCCACATGCTGTCCTTGCTACCGATTTGGGAAGAACATGAAGAGAGCTGGTTTTGGTTCTTGCTACATTCAGGCAGCAATGTATTTCCTGCTTGCCATTGGTGCCTTCCTTAATTTTATTGCC…	MGEQLEKQERAVLMVEDEEKDGLLEGMAVLDFDMLCSSVALRTSHRNWGKLGRVVGNDDDDEEQNGGEFGGVLRMWEGELLDCFDDRRILLESTCCPCYRFGKNMKRAGFGSCYIQAAMYFLLAIGAFLNFIAFAVTKRHCFLYLAAAFIFSVGSYLGFFRSRIRHKFNIKGSDSSLDECVYHFACPCCTLSQESRTLEMNNVQDGTWHGRGDTICIDGFGGKGKLNPPPLITVESINDKGSMEKNTNLHNPA	PLAC8 family protein [Source:TAIR%3BAcc:AT1G11380]	-	-	45.7759	7.42388	8.48496	10.5317	23.9048	3.22057	8.43549	4.59726	3.88918	3.73733	4.08833	4.60872	1.90748	2.35343	1.11227	5.21725	3.12924	14.4522	24.821	5.4014	5.166	10.5453	9.08147	4.54601	17.1881	13.3039	3.76985	12.6197	10.6539
Chr03	126956760	126958648	-	AH03G41320.1	001138F	ATGACGTCACACCCACTCCATCCCACCTGCGACTTCGACACTGACTCCGTCGCCTCCTCCCCTCGCTCCGACAACTTCCACGACGCCCCTCAACGCGTCCGCTTCATGTGCAGCTTCGGCGGCAAGATCCTCCCTCGTCCTCACGACAACCAGCTCCGCTACGTCGGCGGTGACACCCGCATACTTGCCGTCAACCGCTCCATCTCCTTCCCCGCCTTCCTCCTCAAGCTCTCCAAGCTATCAGGTATGACCAACATAACCGCCAAGTACCAGCTTCCCAACGAGGACCTTGACGCGCTTATTTCTGTCACCACCGACGAAGACGTCGAGAACATGATGGACGAGTACGACCGCGTCGCACACAATCAAAATCCCCGATCCGCTCGTCTTCGCCTTTTC…	MTSHPLHPTCDFDTDSVASSPRSDNFHDAPQRVRFMCSFGGKILPRPHDNQLRYVGGDTRILAVNRSISFPAFLLKLSKLSGMTNITAKYQLPNEDLDALISVTTDEDVENMMDEYDRVAHNQNPRSARLRLFLFPESSVADDTSRAGSISSLLNGSVKRESWFLDALNGGVSALERGRSEASSMVSEVPDYLFGLDNSEETQSNRELRHKDRPGLYSDPGSPAPVASQFSSTSSVPCVPSIPNLPPVKTKPANPAPEVESKEIQIEAEPAPQPQPQPNTYPGNTVLHYAADASYSGHSVQPVPVYYFPGPVQPGTLPVHMQAPYPYVQQPYHAVVPGQVPVGYHHLVPGSGQVYGAGLRHVSPMHHPYSASATAAVVQDGVKQQVYQAVPGSGYPAMV…	Octicosapeptide/Phox/Bem1p family protein [Source:TAIR%3BAcc:AT4G05150]	-	GO:0005515	3.23094	5.42538	9.15483	22.1704	7.86261	8.49402	18.9641	5.96053	16.5197	2.68281	2.45068	33.7339	6.88386	0.765589	1.57794	0.665642	0.68248	1.46093	4.62169	2.56298	3.63688	2.77164	1.33734	11.7509	60.3088	5.01324	1.41346	23.9101	1.96254
Chr03	126964873	126967994	-	AH03G41330.1	001138F	ATGTCTGATAAATATTATCCTTTTGGAGGAAATAATAATCCACCACTCAAACAAGTTTTTATGGCATCCTTGCCAAATGAACTTCAGCTAGAACTACAACGGATGATAATGACTATTCGCAAAGAAGTGGTTACCACCACCATTGGAGAAATATACCGGTTGGCTCTAGCTGCCTTGGATAAACTCCTAAAAAGAAGACACATTGGCAGTGACAATCTAGAACATTCCAACAGAAGACATTCAAAAGGGGAAGAAGAAAATAAAGGTGTTATAATCCAACCTGTGGTATCAAAGCCTACCTGTCATAAGAGGAAGAAGAAGGTAATACTAGCCAAAGCAACCACTAAATATCTACTTATTAGCCCATATTCTTTCTACCAAAGACAAAAGAAATCGACC…	MSDKYYPFGGNNNPPLKQVFMASLPNELQLELQRMIMTIRKEVVTTTIGEIYRLALAALDKLLKRRHIGSDNLEHSNRRHSKGEEENKGVIIQPVVSKPTCHKRKKKVILAKATTKYLLISPYSFYQRQKKSTLTSIRHLITRNPSSPPKEVIQAVRLIQTLHGRRSLPVTAKVVLLDSTFKEYQYALIGALVTTLSNGNYALDLNLPNTTGESLFMFTDNARGPAIINIQRMITTEELPSIILLEWITNYEKAFPKEQVDIHTTISPDITHNSDGTDVDPSMCDFDCDCTDQWSDTNDEDYDKHQRNKEKRKDMTPKLRKKRLSQKGPTDDLYQSVKTISYIVTFRSYEEEFPPLGITPHGHQTTTPQEEVLNWHTDNRDQVKAQLCQIEMDRDKTVV…	-	-	-	0	0	0	0	0	0	0	0	0	0	0	0	0	0	0	0	0	0	0	0	0	0	0	0	0	0	0	0	0
Chr03	126969064	126970823	-	AH03G41340.1	001138F	ATGCTAGAAATATCTATTCCTCATAAAAGGGATTTTCACTTGACTATCATTGCTAGGCGCTCGCGGCACTATGCTGGGACAAGATATTTGAAACGAGGAGTGAATGAAAAGGGAAGAGTAGCTAATGATGTTGAGACAGAGCAGATAGTCTTTGCAGATGCTCGTGATGGAAGCCCGATGAAAATAAGTTCTGTGGTGCAGATCCAGGTATCAAAGAAGGACAACACCTTTGAAGCCACAAGGTTTCATTTTGAAAATCTTGTTAAGAGATATGGAAATCTAATTATCATATTGAACTTGATTAAGACACATGAGAAGAAGCCACAAGAAACTATTCTGCGAGCCAAGTTTGCTAATGCTGTTAGGTCTATCAACAAAAATATAAAAGGGAAAAATCGA…	MLEISIPHKRDFHLTIIARRSRHYAGTRYLKRGVNEKGRVANDVETEQIVFADARDGSPMKISSVVQIQVSKKDNTFEATRFHFENLVKRYGNLIIILNLIKTHEKKPQETILRAKFANAVRSINKNIKGKNRLRFLHWDLHRHSRCNKATNVLTQLGKVAAYALKLTGIFYCSLTPNLTPEGPFQYSFTGKQRGLQRLKLGLDQQMLQWMNGSRSV	Phosphoinositide phosphatase SAC2 [Source:Uniprot/SWISSPROT%3BAcc:Q94A27]	-	GO:0042578;GO:0007033;GO:0036092	0	0	0	0	0	0	0	0	0	0	0	0	0	0	0	0	0	0	0	0	0	0	0	0	0	0	0	0	0
Chr03	126984640	126990056	+	AH03G41350.1	001138F	ATGGGAAAAAAATCAGCTGCGGCCACCGGGGAGGAGGAGGATGTTCCGCCGGACAACCTGAGGTGCGGGAGGACGGACGGGCGGCAATGGCGGTGCCGGCGGAGAGTGAAGGATAATCTGAAGCTGTGCGAGGTTCACTACCTTCAAGGTCGCCATCGCCAGTACAAGGAGAAGGTCCCTGAGTCCCTCAAGCTTCAGAGGAATAAGCGTAAGAGCCACTCTCCTCCTTCTTCTCCTCCTTCTTCTCCTGCCAACAATGTCGAAATTAGGGCACGCAAGGATTCCAAGATTGCTCTTCTCGCCAAAAAGAAGCGCAAGCTTTCCGATGGTACTTCAGAGGCATTGGTCGTTCAGAAGAAGAATAAGAACAAGAAAAGGAAAAACAAAAACAAGGGGTTG…	MGKKSAAATGEEEDVPPDNLRCGRTDGRQWRCRRRVKDNLKLCEVHYLQGRHRQYKEKVPESLKLQRNKRKSHSPPSSPPSSPANNVEIRARKDSKIALLAKKKRKLSDGTSEALVVQKKNKNKKRKNKNKGLRSGDDKHLELIRMVLTREVEKRKKRNKKNDDDEEDEECSEGGELRRELPNGVMAISTASTANGFNGNVGSHFDVKVAADSNSKAFAVTPRYFRSKNVDRVPVGRLQVVQYGQGLKKKGKGKKKRCHWCQKSNSQNLIKCSSCNKEFFCMDCIKQRYFGTENEVKKACPVCRGTCTCKDCLASQYKDSESKEHSADKSRVGRILHLHYLLCMLLPVLKQISEYQDTQLETEARIKGIEASDIHIRQVEFGFNEKNFCNHCKTPILDL…	Zinc finger%2C RING-type%3BTranscription factor jumonji/aspartyl beta-hydroxylase [Source:TAIR%3BAcc:AT4G21430]	K15601	GO:0005515;GO:0008270	0.985352	1.3871	1.20693	1.33215	1.33465	0.436887	1.68648	1.31981	0.47885	0.914027	0.752818	0.345228	0.760901	1.27198	1.04659	1.06957	0.786734	1.88571	0.474319	1.23738	1.43969	0.966694	0.657257	0.755954	0.911632	1.35387	1.63242	0.773262	1.40448
Chr03	126993335	126997917	-	AH03G41360.1	001138F	ATGAATGAATCTTCTTCCTTCATCACGTTCTCATTCAATTCCGCACCTTCTGCTTCCTCGTCTCCACCGCCGCCGCCACCCACATTCGTTTCCGGATCATCTTTTCTAGCATGTTGTCCTGCCTCTCCTCCTCAGTTTCGGGTTTGCAGGTTTTTGATGCTTGCAAATATAAGGAGAGTTGCCCAGTCTATTCTTCGTGTTCATAGAAACAGGTATCAGGGAGTGAGTAGAAATGGGGCTTTTGTCTCAGCAGGACCTAATATCAATCGATGCAGGGTGTATATGCAAAATAAGTTTCCCAGTGAAGCATGTACTTCATGCTTATGGCATGGAACTAGGGGGAACTTTCACAAAGGGTGTTCTTTCAGCAACTTTGCTGTAACCTCAACAAGTAATGCA…	MNESSSFITFSFNSAPSASSSPPPPPPTFVSGSSFLACCPASPPQFRVCRFLMLANIRRVAQSILRVHRNRYQGVSRNGAFVSAGPNINRCRVYMQNKFPSEACTSCLWHGTRGNFHKGCSFSNFAVTSTSNAAAYNSQIAWEAWKFLYKKYYSNGHNTLTSIHMIAQAVSLTFARYYLLVPSIFVLTWGELALARQRNSSHAKRYPSQNALYMHAQDGYNYVLVFAAAIVEGLILLVRAIYLAMLFSPSILMAPVADYFGPEFRKVWLRVVHRTLEKAGPAFIKWGQWAATRPDLFPRDLCMKLSELHTKAPEHSFYYTKKTIERAFGRKISEIFENFEEVPVASGSIAQVHRALLRSTYPGQKAKSQVVAVKVRHPGVGESIRRDFAIINLMAKSSR…	Protein kinase superfamily protein [Source:TAIR%3BAcc:AT1G11390]	K08869	-	1.39109	1.78844	0.993079	0.828689	1.3377	2.03384	1.04458	1.45492	2.34874	1.08958	1.5795	2.99616	1.91521	2.65583	2.16753	3.52666	2.14424	4.65884	5.15576	1.98188	2.00259	2.33575	3.45746	3.09231	3.13487	3.16123	2.5295	5.74629	3.03737
Chr03	127010123	127011445	-	AH03G41370.1	001138F	ATGGCTACGGCAATTGGAGAACACTCCCTAAGAATGCCGAGGCTACTGAGGATGGGAATCGATCCTGTGACACACAGTCCACGCCTAGACCTTCTTGATCTCTCATCTCTCTTTGGTTCATCAATATCACACATCAACAATAACATGCAACACCATCTTAACCCTGAGCTTCTCAAATTGGCCACGTCACTCTTCTCTCCTAATAATAATAATAATTCTCTTGACAACAGCCACAACCAAATCATCAGTAGTGATGTTTCCTTGTCTTTCCCTCAAGCAAACTTTCTAGAATCCAATAATAATGTCGACTCAGCCTACCCATCAAATCTACTGCACCATGACCTAATGAATACTAGTGATTATTGGGACGCCGATAATAATAATAATATTGGAATTGCT…	MATAIGEHSLRMPRLLRMGIDPVTHSPRLDLLDLSSLFGSSISHINNNMQHHLNPELLKLATSLFSPNNNNNSLDNSHNQIISSDVSLSFPQANFLESNNNVDSAYPSNLLHHDLMNTSDYWDADNNNNIGIASTSSPCYVTDQLPTSYYYNNNSNNYYSHHASLVDPPMSETSTFHSNNSSSNTYVNGNNSSTEDERESYVSTNNSVLRFEIPDMLDVNAFV	MYB-like 102 [Source:TAIR%3BAcc:AT4G21440]	K09422	-	1.32423	0	0	0	1.05977	0	0	1.36178	0	3.63877	2.28938	0.144182	7.71304	2.09283	1.34498	1.58455	1.64969	2.0869	5.13278	2.09371	8.58053	3.05047	1.16043	0.143545	1.03425	0.163673	3.31603	1.25532	1.16515
Chr03	127010473	127012289	+	AH03G41380.1	001138F	ATGGGAGAGAAGAGTGACGTGGCCAATTTGAGAAGCTCAGGGTTAAGATGGTGTTGCATGTTATTGTTGATGTGTGATATTGATGAACCAAAGAGAGATGAGAGATCAAGAAGGTCTAGGCGTGGACTGTGTGTCACAGGATCGATTCCCATCCTCAGTAGCCTCTTCCTAATGGAGTGTTCTCCAATTGCCGTAGCCATGTTTGTGAATGTAATCAACGAGCTTCTGATCCTCCTCTGGCGTCCATGGCCCTTTCTTCAGCCCATTCTTCTCACAGCAAGGAGACTAAGAATAGTTGAGACTAAACATGGCTACATAAATTCTTGA	MGEKSDVANLRSSGLRWCCMLLLMCDIDEPKRDERSRRSRRGLCVTGSIPILSSLFLMECSPIAVAMFVNVINELLILLWRPWPFLQPILLTARRLRIVETKHGYINS	-	-	-	0.228232	0	0	0	0.392478	0	0	0.407743	0	0.608176	0	0	1.65684	0.684873	0	0.897394	0.576168	0.152711	1.38665	0.43772	1.42388	0.710543	0	0	0.248862	0	1.8819	0.245966	0.642032

## Sheet: SD17d_expre of candidate gene  
Supplementary Data Set 17d Candidate genes exression in the mapping region by RNAseq.
GeneName	Gene	Position	XT1_count	YT1_count	pval	padj	FoldChange	Log2FoldChange	Significant	Up/Down	NR:Seq-id	NR:Score	NR:Evalue	NR:Description
AH03G39270	AH03G39270	chrChr03:123013516-123015084:-	3	11	0.0138762	0.00647068	0.234633	-2.09152	yes	down	gi|388519777|gb|AFK47950.1|	756	6e-93	unknown [Lotus japonicus]
AH03G39510	AH03G39510	chrChr03:123560700-123567134:-	409	1024	1.62185e-82	8.10602e-82	0.343625	-1.54109	yes	down	gi|734416355|gb|KHN38234.1|	2144	0	Violaxanthin de-epoxidase, chloroplastic [Glycine soja]
AH03G39690	AH03G39690	chrChr03:124015700-124016932:-	0	19	2.48737e-06	1.849e-06	0.0226401	-5.46498	yes	down	.	.	.	.
AH03G39730	AH03G39730	chrChr03:124058438-124062580:+	0	29	5.93598e-09	5.38751e-09	0.0148331	-6.07503	yes	down	gi|388511020|gb|AFK43576.1|	1407	0	unknown [Lotus japonicus]
CYP75B1	AH03G39790	chrChr03:124222153-124232363:-	7	34	1.47867e-06	1.12065e-06	0.177125	-2.49716	yes	down	gi|920686682|gb|KOM30665.1|	3663	0	hypothetical protein LR48_Vigan01g021900 [Vigna angularis]
CYP71B34	AH03G39810	chrChr03:124242653-124244987:-	12	131	9.48112e-30	2.00426e-29	0.0788082	-3.66551	yes	down	gi|502140043|ref|XP_004504031.1|	2105	0	PREDICTED: cytochrome P450 CYP736A12-like [Cicer arietinum]
UFC	AH03G40070	chrChr03:124644643-124646649:-	4	24	1.67066e-05	1.14625e-05	0.143387	-2.80201	yes	down	gi|502140082|ref|XP_004504049.1|	579	3e-66	PREDICTED: protein UPSTREAM OF FLC [Cicer arietinum]
IPS3	AH03G40090	chrChr03:124661459-124665093:-	3	340	5.91126e-85	3.04743e-84	0.00759108	-7.04148	yes	down	gi|955384744|ref|XP_014626461.1|	2638	0	PREDICTED: inositol-3-phosphate synthase-like [Glycine max]
AH03G40240	AH03G40240	chrChr03:125120689-125122471:+	281	579	2.00644e-35	4.89812e-35	0.417531	-1.26004	yes	down	gi|922337673|ref|XP_013446826.1|	701	1e-86	PLAT-plant-stress protein [Medicago truncatula]
AH03G40280	AH03G40280	chrChr03:125241374-125245737:+	12	22	0.0308099	0.0133222	0.469267	-1.09152	yes	down	gi|357491997|ref|XP_003616287.1|	862	4e-103	replication factor-A carboxy-terminal domain protein [Medicago truncatula]
NFYA7	AH03G40420	chrChr03:125687509-125691857:-	62	178	2.20424e-18	3.24128e-18	0.299663	-1.73859	yes	down	gi|951012334|ref|XP_014510022.1|	703	7e-87	PREDICTED: nuclear transcription factor Y subunit A-7 [Vigna radiata var. radiata]
AH03G40670	AH03G40670	chrChr03:126001637-126003255:-	27	121	9.97338e-19	1.4891e-18	0.191973	-2.38103	yes	down	gi|158516788|gb|ABW70157.1|	545	5e-62	DUF593-2 protein [Lotus japonicus]
LGALDH	AH03G40910	chrChr03:126395527-126399987:-	0	6	0.0140516	0.0065157	0.0716935	-3.80201	yes	down	gi|359806414|ref|NP_001241241.1|	1344	9e-175	uncharacterized protein LOC100809400 [Glycine max]
AH03G41060	AH03G41060	chrChr03:126651986-126654225:+	4	12	0.0199093	0.00898436	0.286774	-1.80201	yes	down	gi|947101409|gb|KRH49901.1|	1354	6e-179	hypothetical protein GLYMA_07G186600 [Glycine max]
ATK5	AH03G41070	chrChr03:126654762-126662706:-	5	63	1.17315e-15	1.52668e-15	0.0682796	-3.8724	yes	down	gi|356554908|ref|XP_003545783.1|	2998	0	PREDICTED: kinesin-1-like [Glycine max]
MED28	AH03G39310	chrChr03:123132056-123133823:+	40	17	0.0107706	0.00512057	2.02429	1.01741	yes	up	gi|356525553|ref|XP_003531389.1|	216	3e-19	PREDICTED: mediator of RNA polymerase II transcription subunit 28-like [Glycine max]
AH03G39320	AH03G39320	chrChr03:123135088-123145773:+	266	106	1.64305e-12	1.83949e-12	2.15892	1.11031	yes	up	gi|965659414|dbj|BAT75833.1|	2449	0	hypothetical protein VIGAN_01375800 [Vigna angularis var. angularis]
AH03G39570	AH03G39570	chrChr03:123756430-123765499:-	25	6	0.0015576	0.000847743	3.58468	1.84184	yes	up	gi|922333880|ref|XP_013444931.1|	2273	0	methyltransferase [Medicago truncatula]
SKIP6	AH03G39720	chrChr03:124048034-124053618:-	21	4	0.00122814	0.000677265	4.51669	2.17527	yes	up	gi|571460573|ref|XP_006581739.1|	147	1e-07	PREDICTED: F-box/kelch-repeat protein SKIP6-like [Glycine max]
RKP	AH03G39760	chrChr03:124091759-124100949:-	686	248	1.10737e-35	2.71722e-35	2.37976	1.25082	yes	up	gi|593328350|ref|XP_007137602.1|	5399	0	hypothetical protein PHAVU_009G140100g [Phaseolus vulgaris]
AGT2	AH03G39820	chrChr03:124245676-124252337:+	2648	1054	3.00883e-110	1.97393e-109	2.16142	1.11198	yes	up	gi|823246058|ref|XP_012455700.1|	2130	0	PREDICTED: alanine--glyoxylate aminotransferase 2 homolog 1, mitochondrial [Gossypium raimondii]
TGA4	AH03G39830	chrChr03:124252378-124257039:-	38	13	0.00207989	0.00111129	2.51479	1.33044	yes	up	gi|571456129|ref|XP_006580295.1|	863	3e-104	PREDICTED: transcription factor TGA1-like isoform X1 [Glycine max]
AH03G40000	AH03G40000	chrChr03:124512998-124516479:-	26	0	3.21391e-07	2.5645e-07	44.7368	5.48339	yes	up	gi|734416320|gb|KHN38199.1|	2317	0	L-ascorbate oxidase [Glycine soja]
PAT	AH03G40040	chrChr03:124622063-124625863:+	317	43	2.35111e-45	7.09121e-45	6.34238	2.66502	yes	up	gi|950936111|ref|XP_014518053.1|	1840	0	PREDICTED: bifunctional aspartate aminotransferase and glutamate/aspartate-prephenate aminotransferase-like [Vigna radiata var. radiata]
AH03G40120	AH03G40120	chrChr03:124852752-124863380:+	249	92	1.79576e-13	2.10573e-13	2.32848	1.21939	yes	up	gi|920686709|gb|KOM30692.1|	2433	0	hypothetical protein LR48_Vigan01g024600 [Vigna angularis]
ERF060	AH03G40150	chrChr03:124907514-124910602:+	1404	118	4.10926e-242	5.98167e-241	10.2364	3.35563	yes	up	gi|372126546|gb|AEX88462.1|	998	8e-133	ethylene-responsive element binding factor 3 [Arachis hypogaea]
CYP716A1	AH03G40340	chrChr03:125387403-125392667:+	355	10	6.18059e-78	2.94683e-77	30.5414	4.9327	yes	up	gi|356525339|ref|XP_003531282.1|	1899	0	PREDICTED:CYP716A1,beta-amyrin 28-oxidase-like isoform X1 [Glycine max]
CYP716A1	AH03G40350	chrChr03:125417996-125422124:+	1584	275	2.24633e-186	2.49292e-185	4.95546	2.30902	yes	up	gi|947094426|gb|KRH43011.1|	1815	0	CYP716A1,hypothetical protein GLYMA_08G125100 [Glycine max]
ECT2	AH03G40390	chrChr03:125581772-125586465:+	25171	5870	0	0	3.68913	1.88328	yes	up	gi|571471111|ref|XP_006585213.1|	2575	0	PREDICTED: uncharacterized protein LOC100819200 isoform X2 [Glycine max]
AH03G40450	AH03G40450	chrChr03:125747547-125749567:-	37	6	5.08899e-06	3.67821e-06	5.30532	2.40744	yes	up	gi|920682288|gb|KOM29060.1|	430	5e-47	hypothetical protein LR48_Vigan630s001900 [Vigna angularis]
AH03G40460	AH03G40460	chrChr03:125750241-125751473:+	317	43	2.35111e-45	7.09121e-45	6.34238	2.66502	yes	up	gi|734432285|gb|KHN46274.1|	563	1e-65	RING-H2 finger protein ATL54 [Glycine soja]
AH03G40470	AH03G40470	chrChr03:125751889-125764624:+	532	55	9.77505e-86	5.07989e-85	8.32166	3.05687	yes	up	gi|571470274|ref|XP_006584971.1|	1734	0	PREDICTED: uncharacterized protein LOC102659815 [Glycine max]
AH03G40510	AH03G40510	chrChr03:125807972-125813833:-	1081	465	4.9172e-39	1.29578e-38	2.00002	1.00001	yes	up	gi|951014900|ref|XP_014510688.1|	1448	0	PREDICTED: uncharacterized protein LOC106769541 [Vigna radiata var. radiata]
DRP3A	AH03G40620	chrChr03:125952718-125960123:+	324	97	2.46419e-23	4.29916e-23	2.87365	1.52289	yes	up	gi|571466841|ref|XP_006583773.1|	3331	0	PREDICTED: dynamin-related protein 3A-like [Glycine max]
LECRK91	AH03G40700	chrChr03:126023965-126035093:-	86	7	1.33222e-16	1.81211e-16	10.5697	3.40186	yes	up	gi|357476163|ref|XP_003608367.1|	1849	0	lectin receptor kinase [Medicago truncatula]
AH03G40770	AH03G40770	chrChr03:126188801-126190488:-	6821	1652	0	0	3.55221	1.82872	yes	up	gi|950996596|ref|XP_014505781.1|	1231	5e-162	PREDICTED: uncharacterized protein LOC106765614 [Vigna radiata var. radiata]
AH03G40790	AH03G40790	chrChr03:126256285-126260369:-	377	181	2.45985e-11	2.58903e-11	1.79194	0.841524	no	up	gi|734432241|gb|KHN46230.1|	1189	2e-157	Hypothetical protein glysoja_034558 [Glycine soja]
TBL12	AH03G40800	chrChr03:126259433-126264405:+	226	61	5.86639e-19	8.84563e-19	3.18742	1.67239	yes	up	gi|922363438|ref|XP_003608342.2|	1574	0	Pmr5/Cas1p GDSL/SGNH-like acyl-esterase family protein [Medicago truncatula]
HEMA1	AH03G40810	chrChr03:126265950-126268373:-	251	62	5.65568e-23	9.7571e-23	3.48292	1.8003	yes	up	gi|502142275|ref|XP_004504877.1|	1969	0	PREDICTED: glutamyl-tRNA reductase 2, chloroplastic-like isoform X1 [Cicer arietinum]
MSRB2	AH03G40840	chrChr03:126328828-126338967:+	923	369	2.87661e-39	7.6336e-39	2.15197	1.10566	yes	up	gi|955331619|ref|XP_014633588.1|	2858	0	PREDICTED: K(+) efflux antiporter 3, chloroplastic isoform X1 [Glycine max]
AH03G40900	AH03G40900	chrChr03:126389245-126399983:+	294	104	8.65774e-17	1.1875e-16	2.43207	1.28218	yes	up	gi|502142283|ref|XP_004504881.1|	2277	0	PREDICTED: probable protein S-acyltransferase 23 [Cicer arietinum]
BIR1	AH03G41050	chrChr03:126621227-126641154:+	127	14	3.46301e-21	5.64011e-21	7.80435	2.96428	yes	up	gi|955334479|ref|XP_006584947.2|	1708	0	PREDICTED: probably inactive leucine-rich repeat receptor-like protein kinase At5g48380 [Glycine max]
BAN	AH03G41100	chrChr03:126673409-126684803:+	213	73	3.39501e-13	3.93436e-13	2.51026	1.32783	yes	up	gi|751645201|gb|AJF94633.1|	1484	0	anthocyanidin reductase [Onobrychis viciifolia]
SD18	AH03G41250	chrChr03:126888822-126920422:-	778	118	1.56079e-101	9.52759e-101	5.67229	2.50393	yes	up	gi|593792382|ref|XP_007159230.1|	1872	0	hypothetical protein PHAVU_002G2200000g, partial [Phaseolus vulgaris]

## Sheet: SD17e_Antho synth pathway gene
Supplementary Data Set 17e The expression levels of functional genes in the anthocianin biosynthesis pathway.
	name	GeneName	Position	XT1-FPKM	YT1-FPKM	Biotype	NR:Seq-id	NR:Score	NR:Evalue	NR:Description	NT:Evalue	NT:Description	Uniprot:Evalue	Uniprot:Description	COG:gene	COG:Eval	COG:num	Pfam:pfam_ID	Pfam:pfam_Name	Pfam:pfam_Description	GO:biological_process	GO:cellular_component	GO:molecular_function	KEGG:KO	KEGG:Description
PAL	AH06G15560	PAL1	chrChr06:31274107-31279435:+	64.0873	39.8323	protein_coding	gi|356505232|ref|XP_003521396.1|	3415	0	PREDICTED: phenylalanine ammonia-lyase 1-like [Glycine max]	0	Stylosanthes humilis phenylalanine ammonia lyase (PAL17.1) mRNA, complete cds	0	Phenylalanine ammonia-lyase 1	RSp0365	1e-69	COG2986	pfam00221	Lyase_aromatic	Aromatic amino acid lyase. This family includes proteins with phenylalanine ammonia-lyase, EC:4.3.1.24, histidine ammonia-lyase, EC:4.3.1.3, and tyrosine aminomutase, EC:5.4.3.6, activities.	GO:0009800|cinnamic acid biosynthetic process;GO:0006559|L-phenylalanine catabolic process;	GO:0005737|cytoplasm;	GO:0045548|phenylalanine ammonia-lyase activity;	.	.
	AH07G00390	PAL1	chrChr07:575830-580523:-	0.33224	0.0772361	protein_coding	gi|502100067|ref|XP_004491627.1|	2927	0	PREDICTED: phenylalanine ammonia-lyase class 3 [Cicer arietinum]	0	PREDICTED: Glycine max phenylalanine ammonia-lyase class 3 (LOC100787872), transcript variant X1, mRNA	0	Phenylalanine ammonia-lyase class 3	.	.	.	pfam00221	Lyase_aromatic	Aromatic amino acid lyase. This family includes proteins with phenylalanine ammonia-lyase, EC:4.3.1.24, histidine ammonia-lyase, EC:4.3.1.3, and tyrosine aminomutase, EC:5.4.3.6, activities.	GO:0009800|cinnamic acid biosynthetic process;GO:0006559|L-phenylalanine catabolic process;	GO:0005737|cytoplasm;	GO:0045548|phenylalanine ammonia-lyase activity;	K10775	E4.3.1.24; phenylalanine ammonia-lyase [EC:4.3.1.24]
	AH08G14370	PAL1	chrChr08:27412418-27415597:-	0.0598096	0.06952	protein_coding	gi|922393824|ref|XP_013465318.1|	2650	0	phenylalanine ammonia-lyase-like protein [Medicago truncatula]	0	Medicago truncatula phenylalanine ammonia-lyase-like protein partial mRNA	0	Phenylalanine ammonia-lyase	RSp0365	2e-56	COG2986	pfam00221	Lyase_aromatic	Aromatic amino acid lyase. This family includes proteins with phenylalanine ammonia-lyase, EC:4.3.1.24, histidine ammonia-lyase, EC:4.3.1.3, and tyrosine aminomutase, EC:5.4.3.6, activities.	GO:0009800|cinnamic acid biosynthetic process;GO:0006559|L-phenylalanine catabolic process;	GO:0005737|cytoplasm;	GO:0045548|phenylalanine ammonia-lyase activity;	.	.
	AH08G28890	PAL1	chrChr08:48535979-48542265:+	0.138847	0.16139	protein_coding	gi|1172002|sp|P45732.1|PALY_STYHU	482	2e-50	RecName: Full=Phenylalanine ammonia-lyase	2e-174	Stylosanthes humilis phenylalanine ammonia lyase (PAL17.1) mRNA, complete cds	1e-51	Phenylalanine ammonia-lyase	.	.	.	pfam08925	DUF1907	Domain of Unknown Function (DUF1907). The structure of this domain displays an alpha-beta-beta-alpha four layer topology, with an HxHxxxxxxxxxH motif that coordinates a zinc ion, and an acetate anion at a site that likely supports the enzymatic activity of an ester hydrolase.	GO:0009800|cinnamic acid biosynthetic process;GO:0006559|L-phenylalanine catabolic process;	GO:0005737|cytoplasm;	GO:0045548|phenylalanine ammonia-lyase activity;	.	.
	AH09G38010	PAL2	chrChr09:119946313-119953075:+	11.1416	2.53025	protein_coding	gi|356576233|ref|XP_003556238.1|	3387	0	PREDICTED: phenylalanine ammonia-lyase 2 [Glycine max]	0	PREDICTED: Glycine max phenylalanine ammonia-lyase 2-like (LOC100801470), transcript variant X3, mRNA	0	Phenylalanine ammonia-lyase 2	RSp0365	6e-69	COG2986	pfam00221	Lyase_aromatic	Aromatic amino acid lyase. This family includes proteins with phenylalanine ammonia-lyase, EC:4.3.1.24, histidine ammonia-lyase, EC:4.3.1.3, and tyrosine aminomutase, EC:5.4.3.6, activities.	GO:0009800|cinnamic acid biosynthetic process;GO:0006559|L-phenylalanine catabolic process;	GO:0005737|cytoplasm;	GO:0045548|phenylalanine ammonia-lyase activity;	K10775	E4.3.1.24; phenylalanine ammonia-lyase [EC:4.3.1.24]
	AH12G40580	PAL1	chrChr12:120409687-120417772:-	40.3406	17.6448	protein_coding	gi|1172002|sp|P45732.1|PALY_STYHU	3578	0	RecName: Full=Phenylalanine ammonia-lyase	0	Stylosanthes humilis phenylalanine ammonia lyase (PAL17.1) mRNA, complete cds	0	Phenylalanine ammonia-lyase	SPBC902.05c	2e-121	COG0473	pfam00221	Lyase_aromatic	Aromatic amino acid lyase. This family includes proteins with phenylalanine ammonia-lyase, EC:4.3.1.24, histidine ammonia-lyase, EC:4.3.1.3, and tyrosine aminomutase, EC:5.4.3.6, activities.	GO:0009800|cinnamic acid biosynthetic process;GO:0006559|L-phenylalanine catabolic process;	GO:0005737|cytoplasm;	GO:0045548|phenylalanine ammonia-lyase activity;	.	.
	AH16G20910	PAL1	chrChr16:42617106-42622835:+	44.3397	5.09805	protein_coding	gi|356505234|ref|XP_003521397.1|	3519	0	PREDICTED: phenylalanine ammonia-lyase 1 [Glycine max]	0	Robinia pseudoacacia clone Rppal2 phenylalanine ammonia lyase mRNA, complete cds	0	Phenylalanine ammonia-lyase 1	RSp0365	2e-70	COG2986	pfam00221	Lyase_aromatic	Aromatic amino acid lyase. This family includes proteins with phenylalanine ammonia-lyase, EC:4.3.1.24, histidine ammonia-lyase, EC:4.3.1.3, and tyrosine aminomutase, EC:5.4.3.6, activities.	GO:0009800|cinnamic acid biosynthetic process;GO:0006559|L-phenylalanine catabolic process;	GO:0005737|cytoplasm;	GO:0045548|phenylalanine ammonia-lyase activity;	.	.
	AH17G01090	PAL1	chrChr17:1286310-1291064:-	3.94786	1.66173	protein_coding	gi|502100067|ref|XP_004491627.1|	2908	0	PREDICTED: phenylalanine ammonia-lyase class 3 [Cicer arietinum]	0	PREDICTED: Glycine max phenylalanine ammonia-lyase class 3 (LOC100787872), transcript variant X1, mRNA	0	Phenylalanine ammonia-lyase class 3	.	.	.	pfam02990	EMP70	Endomembrane protein 70.	GO:0009800|cinnamic acid biosynthetic process;GO:0006559|L-phenylalanine catabolic process;	GO:0005737|cytoplasm;	GO:0045548|phenylalanine ammonia-lyase activity;	K10775	E4.3.1.24; phenylalanine ammonia-lyase [EC:4.3.1.24]
	AH18G04170	PAL1	chrChr18:4045560-4048928:+	0.259382	0.0669986	protein_coding	gi|922393824|ref|XP_013465318.1|	2544	0	phenylalanine ammonia-lyase-like protein [Medicago truncatula]	0	Medicago truncatula phenylalanine ammonia-lyase-like protein partial mRNA	0	Phenylalanine ammonia-lyase	RSp0365	1e-65	COG2986	pfam00221	Lyase_aromatic	Aromatic amino acid lyase. This family includes proteins with phenylalanine ammonia-lyase, EC:4.3.1.24, histidine ammonia-lyase, EC:4.3.1.3, and tyrosine aminomutase, EC:5.4.3.6, activities.	GO:0009800|cinnamic acid biosynthetic process;GO:0006559|L-phenylalanine catabolic process;	GO:0005737|cytoplasm;	GO:0045548|phenylalanine ammonia-lyase activity;	.	.
	AH19G38140	PAL2	chrChr19:146563968-146570972:-	11.5986	3.07008	protein_coding	gi|571483994|ref|XP_006589419.1|	3348	0	PREDICTED: phenylalanine ammonia-lyase 2-like isoform X2 [Glycine max]	0	PREDICTED: Glycine max phenylalanine ammonia-lyase 2 (LOC100818777), mRNA	0	Phenylalanine ammonia-lyase 2	RSp0365	2e-67	COG2986	pfam00221	Lyase_aromatic	Aromatic amino acid lyase. This family includes proteins with phenylalanine ammonia-lyase, EC:4.3.1.24, histidine ammonia-lyase, EC:4.3.1.3, and tyrosine aminomutase, EC:5.4.3.6, activities.	GO:0009800|cinnamic acid biosynthetic process;GO:0006559|L-phenylalanine catabolic process;	GO:0005737|cytoplasm;	GO:0045548|phenylalanine ammonia-lyase activity;	K10775	E4.3.1.24; phenylalanine ammonia-lyase [EC:4.3.1.24]
C4H	AH01G05640	CYP73A5	chrChr01:7898334-7904567:-	1.23846	1.04136	protein_coding	gi|802540768|ref|XP_012078176.1|	2268	0	PREDICTED: trans-cinnamate 4-monooxygenase [Jatropha curcas]	0	Caragana korshinskii 4-coumarate:CoA ligase (C4H) mRNA, complete cds	0	Trans-cinnamate 4-monooxygenase	alr1450	3e-20	COG2124	pfam00067	p450	Cytochrome P450. Cytochrome P450s are haem-thiolate proteins involved in the oxidative degradation of various compounds. They are particularly well known for their role in the degradation of environmental toxins and mutagens. They can be divided into 4 classes, according to the method by which electrons from NAD(P)H are delivered to the catalytic site. Sequence conservation is relatively low with…	GO:0009808|lignin metabolic process;GO:0044550|secondary metabolite biosynthetic process;	GO:0016020|membrane;	GO:0020037|heme binding;GO:0005506|iron ion binding;GO:0016710|trans-cinnamate 4-monooxygenase activity;	K00487	CYP73A; trans-cinnamate 4-monooxygenase [EC:1.14.13.11]
	AH17G12120	CYP73A5	chrChr17:19550144-19555030:+	52.7712	23.411	protein_coding	gi|356553176|ref|XP_003544934.1|	2342	0	PREDICTED: trans-cinnamate 4-monooxygenase-like [Glycine max]	0	Caragana korshinskii 4-coumarate:CoA ligase (C4H) mRNA, complete cds	0	Trans-cinnamate 4-monooxygenase	alr1450	3e-18	COG2124	pfam00067	p450	Cytochrome P450. Cytochrome P450s are haem-thiolate proteins involved in the oxidative degradation of various compounds. They are particularly well known for their role in the degradation of environmental toxins and mutagens. They can be divided into 4 classes, according to the method by which electrons from NAD(P)H are delivered to the catalytic site. Sequence conservation is relatively low with…	GO:0009808|lignin metabolic process;GO:0044550|secondary metabolite biosynthetic process;	GO:0016020|membrane;	GO:0020037|heme binding;GO:0005506|iron ion binding;GO:0016710|trans-cinnamate 4-monooxygenase activity;	K00487	CYP73A; trans-cinnamate 4-monooxygenase [EC:1.14.13.11]
4CL	AH01G02730	4CLL1	chrChr01:3771892-3776212:+	0.799181	0.185786	protein_coding	gi|502177503|ref|XP_004516098.1|	2234	0	PREDICTED: 4-coumarate--CoA ligase-like 1 [Cicer arietinum]	0	Medicago truncatula 4-coumarate:CoA ligase-like protein partial mRNA	0	4-coumarate--CoA ligase-like 1	BH3104	7e-63	COG0318	pfam00501	AMP-binding	AMP-binding enzyme.	GO:0046949|fatty-acyl-CoA biosynthetic process;GO:0080110|sporopollenin biosynthetic process;	GO:0005737|cytoplasm;GO:0005783|endoplasmic reticulum;	GO:0005524|ATP binding;GO:0004467|long-chain fatty acid-CoA ligase activity;GO:0031956|medium-chain fatty acid-CoA ligase activity;	K01904	4CL; 4-coumarate--CoA ligase [EC:6.2.1.12]
	AH01G26480	4CL2	chrChr01:94959381-94965409:+	23.6535	5.64604	protein_coding	gi|356564846|ref|XP_003550658.1|	2137	0	PREDICTED: 4-coumarate--CoA ligase 2-like [Glycine max]	0	Phaseolus vulgaris hypothetical protein (PHAVU_003G146900g) mRNA, complete cds	0	4-coumarate--CoA ligase 1	.	.	.	pfam00501	AMP-binding	AMP-binding enzyme.	GO:0009698|phenylpropanoid metabolic process;	.	GO:0016207|4-coumarate-CoA ligase activity;GO:0005524|ATP binding;	.	.
	AH01G26500	4CL2	chrChr01:94979490-94984325:+	32.0101	7.37963	protein_coding	gi|356547458|ref|XP_003542129.1|	2290	0	PREDICTED: 4-coumarate--CoA ligase 1 [Glycine max]	1e-152	Vigna angularis var. angularis DNA, chromosome 1, almost complete sequence, cultivar: Shumari	0	4-coumarate--CoA ligase 1	BS_yhfL	2e-76	COG0318	pfam00501	AMP-binding	AMP-binding enzyme.	GO:0009698|phenylpropanoid metabolic process;	.	GO:0016207|4-coumarate-CoA ligase activity;GO:0005524|ATP binding;	.	.
	AH03G00720	4CLL7	chrChr03:996996-1006095:+	3.32926	4.01136	protein_coding	gi|922367583|ref|XP_013455958.1|	2012	0	4-coumarate:CoA ligase-like protein [Medicago truncatula]	0	Medicago truncatula 4-coumarate:CoA ligase-like protein mRNA	0	4-coumarate--CoA ligase-like 7	PAE1379	1e-72	COG0318	pfam00501	AMP-binding	AMP-binding enzyme.	GO:0006633|fatty acid biosynthetic process;GO:0009695|jasmonic acid biosynthetic process;GO:0031408|oxylipin biosynthetic process;	GO:0005777|peroxisome;	GO:0005524|ATP binding;GO:0004321|fatty-acyl-CoA synthase activity;GO:0016874|ligase activity;	K01904	4CL; 4-coumarate--CoA ligase [EC:6.2.1.12]
	AH04G00240	4CL2	chrChr04:538445-541978:+	12.9514	9.09588	protein_coding	gi|545693876|gb|AGW47870.1|	2106	0	4-coumarate:coenzyme A ligase 5 [Phaseolus vulgaris]	2e-152	PREDICTED: Cicer arietinum 4-coumarate--CoA ligase 1 (LOC101490844), mRNA	0	4-coumarate--CoA ligase 1	.	.	.	pfam00501	AMP-binding	AMP-binding enzyme.	GO:0009698|phenylpropanoid metabolic process;	.	GO:0016207|4-coumarate-CoA ligase activity;GO:0005524|ATP binding;	.	.
	AH05G00220	4CLL6	chrChr05:200383-204003:+	0.178979	0.208037	protein_coding	gi|571433572|ref|XP_003517649.2|	2114	0	PREDICTED: 4-coumarate--CoA ligase-like 6 isoform X1 [Glycine max]	0	PREDICTED: Glycine max 4-coumarate--CoA ligase-like 6 (LOC100804808), transcript variant X1, mRNA	0	4-coumarate--CoA ligase-like 6	.	.	.	pfam00501	AMP-binding	AMP-binding enzyme.	GO:0006744|ubiquinone biosynthetic process;	GO:0005777|peroxisome;	GO:0005524|ATP binding;GO:0016405|CoA-ligase activity;	K01904	4CL; 4-coumarate--CoA ligase [EC:6.2.1.12]
	AH05G16480	4CL3	chrChr05:38039819-38049309:+	9.63343	11.4497	protein_coding	gi|351723189|ref|NP_001237270.1|	2320	0	4-coumarate:CoA ligase isoenzyme 3 [Glycine max]	0	Pueraria montana var. lobata 4-coumarate:coenzyme A ligase 1 mRNA, complete cds	0	4-coumarate--CoA ligase 2	BH3104	5e-59	COG0318	pfam00501	AMP-binding	AMP-binding enzyme.	GO:0009698|phenylpropanoid metabolic process;	.	GO:0016207|4-coumarate-CoA ligase activity;GO:0005524|ATP binding;	.	.
	AH06G20920	CYP98A3	chrChr06:81187297-81192717:+	31.3748	13.7229	protein_coding	gi|360047677|gb|AEV93473.1|	2415	0	4-coumarate 3-hydroxylase [Caragana korshinskii]	0	Lotus japonicus cDNA, clone: LjFL3-002-CH07, HTC	0	Cytochrome P450 98A2	all1361	3e-27	COG2124	pfam00067	p450	Cytochrome P450. Cytochrome P450s are haem-thiolate proteins involved in the oxidative degradation of various compounds. They are particularly well known for their role in the degradation of environmental toxins and mutagens. They can be divided into 4 classes, according to the method by which electrons from NAD(P)H are delivered to the catalytic site. Sequence conservation is relatively low with…	GO:0009809|lignin biosynthetic process;	GO:0016021|integral component of membrane;GO:0016020|membrane;	GO:0020037|heme binding;GO:0005506|iron ion binding;GO:0016709|oxidoreductase activity, acting on paired donors, with incorporation or reduction of molecular oxygen, NAD(P)H as one donor, and incorporation of one atom of oxygen;	K09754	CYP98A3, C3'H; coumaroylquinate(coumaroylshikimate) 3'-monooxygenase [EC:1.14.13.36]
	AH08G30610	4CLL9	chrChr08:50864561-50874714:+	2.87659	4.63713	protein_coding	gi|357463591|ref|XP_003602077.1|	1977	0	4-coumarate:CoA ligase-like protein [Medicago truncatula]	0	PREDICTED: Glycine max 4-coumarate--CoA ligase-like 9 (LOC100804044), mRNA	0	4-coumarate--CoA ligase-like 9	YDR226w	1e-65	COG0563	pfam00406	ADK	Adenylate kinase.	GO:0006633|fatty acid biosynthetic process;GO:0009695|jasmonic acid biosynthetic process;GO:0031408|oxylipin biosynthetic process;	GO:0005777|peroxisome;	GO:0005524|ATP binding;GO:0004321|fatty-acyl-CoA synthase activity;GO:0016874|ligase activity;	.	.
	AH09G28600	AH09G28600	chrChr09:106728493-106734311:-	1.41748	0.995811	protein_coding	gi|502118174|ref|XP_004496136.1|	1933	0	PREDICTED: 4-coumarate--CoA ligase-like 5 [Cicer arietinum]	0	Glycine max strain Williams 82 clone GM_WBb0084A23, complete sequence	5e-105	4-coumarate--CoA ligase-like 5	CC1321	6e-47	COG0318	pfam00501	AMP-binding	AMP-binding enzyme.	GO:0009695|jasmonic acid biosynthetic process;GO:0009611|response to wounding;	GO:0005777|peroxisome;	GO:0005524|ATP binding;GO:0016874|ligase activity;	K10526	OPCL1; OPC-8:0 CoA ligase 1 [EC:6.2.1.-]
	AH09G28610	4CLL5	chrChr09:106728751-106731719:+	0.0780756	0	protein_coding	gi|502118174|ref|XP_004496136.1|	2398	0	PREDICTED: 4-coumarate--CoA ligase-like 5 [Cicer arietinum]	0	PREDICTED: Glycine max 4-coumarate--CoA ligase-like 5 (LOC100796728), transcript variant X1, mRNA	9e-155	4-coumarate--CoA ligase-like 5	CC1321	3e-66	COG0318	pfam00501	AMP-binding	AMP-binding enzyme.	GO:0009695|jasmonic acid biosynthetic process;GO:0009611|response to wounding;	GO:0005777|peroxisome;	GO:0005524|ATP binding;GO:0016874|ligase activity;	K10526	OPCL1; OPC-8:0 CoA ligase 1 [EC:6.2.1.-]
	AH10G32700	4CLL9	chrChr10:110831101-110837455:+	0.318929	0.684385	protein_coding	gi|356571403|ref|XP_003553866.1|	1957	0	PREDICTED: 4-coumarate--CoA ligase-like 9 isoform X1 [Glycine max]	0	PREDICTED: Glycine max 4-coumarate--CoA ligase-like 9 (LOC100801143), transcript variant X1, mRNA	0	4-coumarate--CoA ligase-like 9	.	.	.	pfam00501	AMP-binding	AMP-binding enzyme.	GO:0006633|fatty acid biosynthetic process;GO:0009695|jasmonic acid biosynthetic process;GO:0031408|oxylipin biosynthetic process;	GO:0005777|peroxisome;	GO:0005524|ATP binding;GO:0004321|fatty-acyl-CoA synthase activity;GO:0016874|ligase activity;	.	.
	AH11G41100	4CL2	chrChr11:148020723-148024919:-	85.1258	23.3618	protein_coding	gi|356547458|ref|XP_003542129.1|	1920	0	PREDICTED: 4-coumarate--CoA ligase 1 [Glycine max]	0	PREDICTED: Vigna radiata var. radiata 4-coumarate--CoA ligase 1-like (LOC106768751), mRNA	0	4-coumarate--CoA ligase 1	PAE1379	8e-57	COG0318	pfam00501	AMP-binding	AMP-binding enzyme.	GO:0009698|phenylpropanoid metabolic process;	.	GO:0016207|4-coumarate-CoA ligase activity;GO:0005524|ATP binding;	.	.
	AH11G41120	4CL2	chrChr11:148031766-148042085:-	11.3479	4.51463	protein_coding	gi|356564846|ref|XP_003550658.1|	2257	0	PREDICTED: 4-coumarate--CoA ligase 2-like [Glycine max]	0	Phaseolus vulgaris hypothetical protein (PHAVU_003G146900g) mRNA, complete cds	0	4-coumarate--CoA ligase 1	.	.	.	pfam00501	AMP-binding	AMP-binding enzyme.	GO:0009698|phenylpropanoid metabolic process;	.	GO:0016207|4-coumarate-CoA ligase activity;GO:0005524|ATP binding;	.	.
	AH13G02470	4CLL7	chrChr13:2958445-2962021:+	1.33234	2.02516	protein_coding	gi|922367583|ref|XP_013455958.1|	1918	0	4-coumarate:CoA ligase-like protein [Medicago truncatula]	0	PREDICTED: Glycine max 4-coumarate--CoA ligase-like 7 (LOC100808944), transcript variant X2, mRNA	0	4-coumarate--CoA ligase-like 7	AF0089	3e-68	COG0318	pfam00501	AMP-binding	AMP-binding enzyme.	GO:0006633|fatty acid biosynthetic process;GO:0009695|jasmonic acid biosynthetic process;GO:0031408|oxylipin biosynthetic process;	GO:0005777|peroxisome;	GO:0005524|ATP binding;GO:0004321|fatty-acyl-CoA synthase activity;GO:0016874|ligase activity;	K01904	4CL; 4-coumarate--CoA ligase [EC:6.2.1.12]
	AH14G00780	4CL2	chrChr14:1088722-1092136:+	4.15406	4.45467	protein_coding	gi|545693876|gb|AGW47870.1|	1852	0	4-coumarate:coenzyme A ligase 5 [Phaseolus vulgaris]	3e-85	PREDICTED: Cicer arietinum 4-coumarate--CoA ligase 1 (LOC101490844), mRNA	0	4-coumarate--CoA ligase 1	BH3103	9e-62	COG0318	pfam00501	AMP-binding	AMP-binding enzyme.	GO:0009698|phenylpropanoid metabolic process;	.	GO:0016207|4-coumarate-CoA ligase activity;GO:0005524|ATP binding;	.	.
	AH15G07950	4CL3	chrChr15:12772948-12778171:-	4.58441	7.11488	protein_coding	gi|351723189|ref|NP_001237270.1|	2299	0	4-coumarate:CoA ligase isoenzyme 3 [Glycine max]	0	Pueraria montana var. lobata 4-coumarate:coenzyme A ligase 1 mRNA, complete cds	0	4-coumarate--CoA ligase 2	BH3104	9e-60	COG0318	pfam00501	AMP-binding	AMP-binding enzyme.	GO:0009698|phenylpropanoid metabolic process;	.	GO:0016207|4-coumarate-CoA ligase activity;GO:0005524|ATP binding;	.	.
	AH16G27910	CYP98A3	chrChr16:105893151-105899361:+	27.3739	14.7593	protein_coding	gi|360047677|gb|AEV93473.1|	2396	0	4-coumarate 3-hydroxylase [Caragana korshinskii]	0	Lotus japonicus cDNA, clone: LjFL3-002-CH07, HTC	0	Cytochrome P450 98A2	all1361	9e-28	COG2124	pfam00067	p450	Cytochrome P450. Cytochrome P450s are haem-thiolate proteins involved in the oxidative degradation of various compounds. They are particularly well known for their role in the degradation of environmental toxins and mutagens. They can be divided into 4 classes, according to the method by which electrons from NAD(P)H are delivered to the catalytic site. Sequence conservation is relatively low with…	GO:0009809|lignin biosynthetic process;	GO:0016021|integral component of membrane;GO:0016020|membrane;	GO:0020037|heme binding;GO:0005506|iron ion binding;GO:0016709|oxidoreductase activity, acting on paired donors, with incorporation or reduction of molecular oxygen, NAD(P)H as one donor, and incorporation of one atom of oxygen;	K09754	CYP98A3, C3'H; coumaroylquinate(coumaroylshikimate) 3'-monooxygenase [EC:1.14.13.36]
	AH18G41310	4CLL9	chrChr18:136479165-136494300:+	7.33141	7.721	protein_coding	gi|357463591|ref|XP_003602077.1|	1635	0	4-coumarate:CoA ligase-like protein [Medicago truncatula]	0	Lotus japonicus clone JCVI-FLLj-11H15 unknown mRNA	1e-156	4-coumarate--CoA ligase-like 9	YDR226w	3e-73	COG0563	pfam00406	ADK	Adenylate kinase.	GO:0006633|fatty acid biosynthetic process;GO:0009695|jasmonic acid biosynthetic process;GO:0031408|oxylipin biosynthetic process;	GO:0005777|peroxisome;	GO:0005524|ATP binding;GO:0004321|fatty-acyl-CoA synthase activity;GO:0016874|ligase activity;	.	.
	AH19G34110	AH19G34110	chrChr19:137919051-137925010:-	1.51621	0.605815	protein_coding	gi|502118174|ref|XP_004496136.1|	1948	0	PREDICTED: 4-coumarate--CoA ligase-like 5 [Cicer arietinum]	0	Glycine max strain Williams 82 clone GM_WBb0084A23, complete sequence	6e-106	4-coumarate--CoA ligase-like 5	CC1321	2e-46	COG0318	pfam00501	AMP-binding	AMP-binding enzyme.	GO:0009695|jasmonic acid biosynthetic process;GO:0009611|response to wounding;	GO:0005777|peroxisome;	GO:0005524|ATP binding;GO:0016874|ligase activity;	K10526	OPCL1; OPC-8:0 CoA ligase 1 [EC:6.2.1.-]
	AH19G05400	AH19G05400	chrChr19:7267374-7272534:-	1.52271	0	protein_coding	gi|356571403|ref|XP_003553866.1|	208	6e-15	PREDICTED: 4-coumarate--CoA ligase-like 9 isoform X1 [Glycine max]	2e-09	Arachis hypogaea clone PM512 microsatellite sequence	.	.	.	.	.	pfam00501	AMP-binding	AMP-binding enzyme.	.	.	.	.	.
CHS	AH05G16540	CHS	chrChr05:38160164-38162101:-	2.10138	2.32043	protein_coding	gi|28261335|gb|AAO32821.1|	2095	0	chalcone synthase [Arachis hypogaea]	0	Arachis hypogaea chalcone synthase (CHS1) mRNA, complete cds	0	Chalcone synthase	Rv1372	1e-34	COG3424	pfam00195	Chal_sti_synt_N	Chalcone and stilbene synthases, N-terminal domain. The C-terminal domain of Chalcone synthase is reported to be structurally similar to domains in thiolase and beta-ketoacyl synthase. The differences in activity are accounted for by differences in this N-terminal domain.	GO:0009813|flavonoid biosynthetic process;	.	GO:0016210|naringenin-chalcone synthase activity;	.	.
	AH05G16550	CHS	chrChr05:38185682-38191504:+	6.3482	4.07937	protein_coding	gi|28261335|gb|AAO32821.1|	2062	0	chalcone synthase [Arachis hypogaea]	0	Arachis hypogaea chalcone synthase (CHS1) mRNA, complete cds	0	Chalcone synthase	.	.	.	pfam00195	Chal_sti_synt_N	Chalcone and stilbene synthases, N-terminal domain. The C-terminal domain of Chalcone synthase is reported to be structurally similar to domains in thiolase and beta-ketoacyl synthase. The differences in activity are accounted for by differences in this N-terminal domain.	GO:0009813|flavonoid biosynthetic process;	.	GO:0016210|naringenin-chalcone synthase activity;	.	.
	AH06G26170	CHS	chrChr06:97890174-97894989:+	47.0439	28.8985	protein_coding	gi|658306019|gb|AID59203.1|	1733	0	chalcone synthase [Arachis hypogaea]	0	Arachis hypogaea chalcone synthase (CHS2) mRNA, complete cds	0	Chalcone synthase	DRA0326	1e-16	COG3424	pfam00195	Chal_sti_synt_N	Chalcone and stilbene synthases, N-terminal domain. The C-terminal domain of Chalcone synthase is reported to be structurally similar to domains in thiolase and beta-ketoacyl synthase. The differences in activity are accounted for by differences in this N-terminal domain.	GO:0009813|flavonoid biosynthetic process;	.	GO:0016210|naringenin-chalcone synthase activity;	.	.
	AH15G07890	CHS	chrChr15:12699611-12705458:-	5.52641	2.4949	protein_coding	gi|28261335|gb|AAO32821.1|	2045	0	chalcone synthase [Arachis hypogaea]	0	Arachis hypogaea chalcone synthase (CHS1) mRNA, complete cds	0	Chalcone synthase	.	.	.	pfam00195	Chal_sti_synt_N	Chalcone and stilbene synthases, N-terminal domain. The C-terminal domain of Chalcone synthase is reported to be structurally similar to domains in thiolase and beta-ketoacyl synthase. The differences in activity are accounted for by differences in this N-terminal domain.	GO:0009813|flavonoid biosynthetic process;	.	GO:0016210|naringenin-chalcone synthase activity;	.	.
	AH15G07900	CHS	chrChr15:12726054-12727955:+	0.325646	0.0420574	protein_coding	gi|28261335|gb|AAO32821.1|	2079	0	chalcone synthase [Arachis hypogaea]	0	Arachis hypogaea chalcone synthase (CHS1) mRNA, complete cds	0	Chalcone synthase	Rv1372	8e-34	COG3424	pfam00195	Chal_sti_synt_N	Chalcone and stilbene synthases, N-terminal domain. The C-terminal domain of Chalcone synthase is reported to be structurally similar to domains in thiolase and beta-ketoacyl synthase. The differences in activity are accounted for by differences in this N-terminal domain.	GO:0009813|flavonoid biosynthetic process;	.	GO:0016210|naringenin-chalcone synthase activity;	.	.
	AH16G33740	CHS	chrChr16:125286773-125290993:+	3.63246	1.20081	protein_coding	gi|658306019|gb|AID59203.1|	1965	0	chalcone synthase [Arachis hypogaea]	0	Arachis hypogaea chalcone synthase (CHS2) mRNA, complete cds	0	Chalcone synthase	Rv1372	3e-24	COG3424	pfam00195	Chal_sti_synt_N	Chalcone and stilbene synthases, N-terminal domain. The C-terminal domain of Chalcone synthase is reported to be structurally similar to domains in thiolase and beta-ketoacyl synthase. The differences in activity are accounted for by differences in this N-terminal domain.	GO:0009813|flavonoid biosynthetic process;	.	GO:0016210|naringenin-chalcone synthase activity;	.	.
CHI	AH03G00190	CHI1	chrChr03:339059-340204:-	0.474304	0	protein_coding	gi|751333889|gb|AJF45950.1|	399	4e-46	type II chalcone isomerase [Arachis hypogaea]	2e-109	Arachis hypogaea type II chalcone isomerase (CHI-II) gene, complete cds	7e-37	Chalcone--flavonone isomerase 1B-2	.	.	.	pfam02431	Chalcone	Chalcone-flavanone isomerase. Chalcone-flavanone isomerase is a plant enzyme responsible for the isomerization of chalcone to naringenin, a key step in the biosynthesis of flavonoids.	GO:0009813|flavonoid biosynthetic process;GO:0080167|response to karrikin;	GO:0005783|endoplasmic reticulum;	GO:0045430|chalcone isomerase activity;	K01859	E5.5.1.6; chalcone isomerase [EC:5.5.1.6]
	AH07G27480	FAP3	chrChr07:77732367-77736561:+	1.1502	4.79344	protein_coding	gi|658306021|gb|AID59204.1|	1369	0	chalcone isomerase [Arachis hypogaea]	0	Arachis hypogaea chalcone isomerase (CHI2) mRNA, complete cds	4e-83	Fatty-acid-binding protein 3, chloroplastic	.	.	.	pfam02431	Chalcone	Chalcone-flavanone isomerase. Chalcone-flavanone isomerase is a plant enzyme responsible for the isomerization of chalcone to naringenin, a key step in the biosynthesis of flavonoids.	GO:0006631|fatty acid metabolic process;GO:0009813|flavonoid biosynthetic process;	GO:0009507|chloroplast;GO:0009570|chloroplast stroma;	GO:0045430|chalcone isomerase activity;GO:0005504|fatty acid binding;	.	.
	AH07G27490	AH07G27490	chrChr07:77735259-77738708:-	0	0.117877	protein_coding	gi|828292096|ref|XP_012567723.1|	525	3e-58	PREDICTED: receptor-like serine/threonine-protein kinase At1g78530 isoform X2 [Cicer arietinum]	8e-75	Arachis hypogaea chalcone isomerase (CHI2) mRNA, complete cds	1e-44	Receptor-like serine/threonine-protein kinase At1g78530	.	.	.	pfam02431	Chalcone	Chalcone-flavanone isomerase. Chalcone-flavanone isomerase is a plant enzyme responsible for the isomerization of chalcone to naringenin, a key step in the biosynthesis of flavonoids.	.	GO:0016021|integral component of membrane;GO:0005886|plasma membrane;	GO:0005524|ATP binding;GO:0004674|protein serine/threonine kinase activity;	.	.
	AH09G35600	CHI1	chrChr09:116739332-116752053:+	6.22286	6.15036	protein_coding	gi|951023850|ref|XP_014513270.1|	1507	0	PREDICTED: uncharacterized protein LOC106771799 [Vigna radiata var. radiata]	0	Arachis hypogaea type II chalcone isomerase (CHI-II) mRNA, complete cds	2e-111	Chalcone--flavonone isomerase 1B-1	.	.	.	pfam02431	Chalcone	Chalcone-flavanone isomerase. Chalcone-flavanone isomerase is a plant enzyme responsible for the isomerization of chalcone to naringenin, a key step in the biosynthesis of flavonoids.	GO:0009813|flavonoid biosynthetic process;GO:0080167|response to karrikin;	GO:0005783|endoplasmic reticulum;	GO:0045430|chalcone isomerase activity;	K01859	E5.5.1.6; chalcone isomerase [EC:5.5.1.6]
	AH09G35610	CHI1	chrChr09:116751547-116754437:-	13.02	8.80333	protein_coding	gi|399207901|gb|AFP33452.1|	1334	0	type I chalcone isomerase [Arachis hypogaea]	0	Arachis hypogaea type I chalcone isomerase (CHI-I) mRNA, complete cds	8e-117	Chalcone--flavonone isomerase 2	.	.	.	pfam02431	Chalcone	Chalcone-flavanone isomerase. Chalcone-flavanone isomerase is a plant enzyme responsible for the isomerization of chalcone to naringenin, a key step in the biosynthesis of flavonoids.	GO:0009813|flavonoid biosynthetic process;	.	GO:0045430|chalcone isomerase activity;	.	.
	AH10G20030	CHI3	chrChr10:78386236-78387683:-	16.1734	8.84668	protein_coding	gi|345809387|gb|AEO17326.1|	719	4e-91	chalcone isomerase [Arachis hypogaea]	0	Arachis hypogaea chalcone isomerase (Chi) mRNA, complete cds	4e-56	Probable chalcone--flavonone isomerase 3	.	.	.	pfam02431	Chalcone	Chalcone-flavanone isomerase. Chalcone-flavanone isomerase is a plant enzyme responsible for the isomerization of chalcone to naringenin, a key step in the biosynthesis of flavonoids.	GO:0009813|flavonoid biosynthetic process;GO:0080167|response to karrikin;	GO:0005783|endoplasmic reticulum;	GO:0045430|chalcone isomerase activity;	.	.
	AH18G20960	FAP3	chrChr18:44583112-44587278:+	2.67757	3.70825	protein_coding	gi|658306021|gb|AID59204.1|	1331	6e-177	chalcone isomerase [Arachis hypogaea]	0	Arachis hypogaea chalcone isomerase (CHI2) mRNA, complete cds	2e-81	Fatty-acid-binding protein 3, chloroplastic	.	.	.	pfam02431	Chalcone	Chalcone-flavanone isomerase. Chalcone-flavanone isomerase is a plant enzyme responsible for the isomerization of chalcone to naringenin, a key step in the biosynthesis of flavonoids.	GO:0006631|fatty acid metabolic process;GO:0009813|flavonoid biosynthetic process;	GO:0009507|chloroplast;GO:0009570|chloroplast stroma;	GO:0045430|chalcone isomerase activity;GO:0005504|fatty acid binding;	.	.
	AH18G20970	AH18G20970	chrChr18:44585958-44589306:-	0.0899783	0.784401	protein_coding	gi|828292096|ref|XP_012567723.1|	524	1e-59	PREDICTED: receptor-like serine/threonine-protein kinase At1g78530 isoform X2 [Cicer arietinum]	3e-73	Arachis hypogaea chalcone isomerase (CHI2) mRNA, complete cds	3e-45	Receptor-like serine/threonine-protein kinase At1g78530	.	.	.	pfam02431	Chalcone	Chalcone-flavanone isomerase. Chalcone-flavanone isomerase is a plant enzyme responsible for the isomerization of chalcone to naringenin, a key step in the biosynthesis of flavonoids.	.	GO:0016021|integral component of membrane;GO:0005886|plasma membrane;	GO:0005524|ATP binding;GO:0004674|protein serine/threonine kinase activity;	.	.
	AH19G41960	CHI1	chrChr19:152532698-152535823:+	8.31429	3.46992	protein_coding	gi|399207901|gb|AFP33452.1|	1284	9e-169	type I chalcone isomerase [Arachis hypogaea]	0	Arachis hypogaea type I chalcone isomerase (CHI-I) mRNA, complete cds	5e-111	Chalcone--flavonone isomerase 2	.	.	.	pfam02431	Chalcone	Chalcone-flavanone isomerase. Chalcone-flavanone isomerase is a plant enzyme responsible for the isomerization of chalcone to naringenin, a key step in the biosynthesis of flavonoids.	GO:0009813|flavonoid biosynthetic process;	.	GO:0045430|chalcone isomerase activity;	.	.
	AH19G41970	CHI1	chrChr19:152533594-152537441:-	2.04077	1.44962	protein_coding	gi|751333889|gb|AJF45950.1|	1163	5e-155	type II chalcone isomerase [Arachis hypogaea]	0	Arachis hypogaea type II chalcone isomerase (CHI-II) mRNA, complete cds	8e-111	Chalcone--flavonone isomerase 1B-1	.	.	.	pfam02431	Chalcone	Chalcone-flavanone isomerase. Chalcone-flavanone isomerase is a plant enzyme responsible for the isomerization of chalcone to naringenin, a key step in the biosynthesis of flavonoids.	GO:0009813|flavonoid biosynthetic process;GO:0080167|response to karrikin;	GO:0005783|endoplasmic reticulum;	GO:0045430|chalcone isomerase activity;	K01859	E5.5.1.6; chalcone isomerase [EC:5.5.1.6]
	AH20G26440	CHI3	chrChr20:104566734-104568181:+	59.3486	23.6174	protein_coding	gi|345809387|gb|AEO17326.1|	828	2e-107	chalcone isomerase [Arachis hypogaea]	0	Arachis hypogaea chalcone isomerase (Chi) mRNA, complete cds	7e-60	Probable chalcone--flavonone isomerase 3	.	.	.	pfam02431	Chalcone	Chalcone-flavanone isomerase. Chalcone-flavanone isomerase is a plant enzyme responsible for the isomerization of chalcone to naringenin, a key step in the biosynthesis of flavonoids.	GO:0009813|flavonoid biosynthetic process;GO:0080167|response to karrikin;	GO:0005783|endoplasmic reticulum;	GO:0045430|chalcone isomerase activity;	.	.
F3H	AH01G07600	F3H	chrChr01:10714701-10719872:-	32.0477	22.3076	protein_coding	gi|658306023|gb|AID59205.1|	1860	0	flavanone-3-hydroxylase [Arachis hypogaea]	0	Arachis hypogaea flavanone-3-hydroxylase (F3H) mRNA, complete cds	0	Naringenin,2-oxoglutarate 3-dioxygenase (Fragment)	PA0147	2e-31	COG3491	pfam14226	DIOX_N	non-haem dioxygenase in morphine synthesis N-terminal. This is the highly conserved N-terminal region of proteins with 2-oxoglutarate/Fe(II)-dependent dioxygenase activity.	GO:0009813|flavonoid biosynthetic process;	.	GO:0031418|L-ascorbic acid binding;GO:0046872|metal ion binding;GO:0045486|naringenin 3-dioxygenase activity;	.	.
	AH11G00540	F3H	chrChr11:584585-590388:+	31.2251	21.4659	protein_coding	gi|658306023|gb|AID59205.1|	1782	0	flavanone-3-hydroxylase [Arachis hypogaea]	0	Arachis hypogaea flavanone-3-hydroxylase (F3H) mRNA, complete cds	0	Naringenin,2-oxoglutarate 3-dioxygenase (Fragment)	PA0147	3e-23	COG3491	pfam14226	DIOX_N	non-haem dioxygenase in morphine synthesis N-terminal. This is the highly conserved N-terminal region of proteins with 2-oxoglutarate/Fe(II)-dependent dioxygenase activity.	GO:0009813|flavonoid biosynthetic process;	.	GO:0031418|L-ascorbic acid binding;GO:0046872|metal ion binding;GO:0045486|naringenin 3-dioxygenase activity;	.	.
F3'H	AH10G27930	CYP75B1	chrChr10:103016124-103021579:-	17.0021	10.0763	protein_coding	gi|365919139|gb|AEX07282.1|	2507	0	F3'H [Arachis hypogaea]	0	Arachis hypogaea F3'H mRNA, complete cds	0	Flavonoid 3'-monooxygenase	BH0579	1e-33	COG2124	pfam00067	p450	Cytochrome P450. Cytochrome P450s are haem-thiolate proteins involved in the oxidative degradation of various compounds. They are particularly well known for their role in the degradation of environmental toxins and mutagens. They can be divided into 4 classes, according to the method by which electrons from NAD(P)H are delivered to the catalytic site. Sequence conservation is relatively low with…	GO:0009813|flavonoid biosynthetic process;	GO:0005789|endoplasmic reticulum membrane;GO:0016021|integral component of membrane;	GO:0016711|flavonoid 3'-monooxygenase activity;GO:0020037|heme binding;GO:0005506|iron ion binding;	.	.
	AH20G35490	CYP75B1	chrChr20:131203212-131208860:-	4.06772	2.06856	protein_coding	gi|365919139|gb|AEX07282.1|	2426	0	F3'H [Arachis hypogaea]	0	Arachis hypogaea F3'H mRNA, complete cds	0	Flavonoid 3'-monooxygenase	BH0579	1e-33	COG2124	pfam00067	p450	Cytochrome P450. Cytochrome P450s are haem-thiolate proteins involved in the oxidative degradation of various compounds. They are particularly well known for their role in the degradation of environmental toxins and mutagens. They can be divided into 4 classes, according to the method by which electrons from NAD(P)H are delivered to the catalytic site. Sequence conservation is relatively low with…	GO:0009813|flavonoid biosynthetic process;	GO:0005789|endoplasmic reticulum membrane;GO:0016021|integral component of membrane;	GO:0016711|flavonoid 3'-monooxygenase activity;GO:0020037|heme binding;GO:0005506|iron ion binding;	.	.
DFR	AH02G29600	BEN1	chrChr02:96393203-96395939:+	0.077597	0	protein_coding	gi|357506851|ref|XP_003623714.1|	1105	8e-145	dihydroflavonol reductase [Medicago truncatula]	9e-89	Medicago truncatula dihydroflavonol 4-reductase-like protein partial mRNA	1e-129	Vestitone reductase	SA0317	1e-27	COG0451	pfam01370	Epimerase	NAD dependent epimerase/dehydratase family. This family of proteins utilize NAD as a cofactor. The proteins in this family use nucleotide-sugar substrates for a variety of chemical reactions.	GO:0006952|defense response;GO:0009813|flavonoid biosynthetic process;	.	GO:0050662|coenzyme binding;GO:0016491|oxidoreductase activity;	K13265	VR; vestitone reductase [EC:1.1.1.348]
	AH05G35320	TKPR2	chrChr05:107711919-107722770:-	4.85154	6.97802	protein_coding	gi|363807482|ref|NP_001242138.1|	1515	0	uncharacterized protein LOC100808002 [Glycine max]	0	Glycine max bifunctional dihydroflavonol 4-reductase/flavanone 4-reductase-like (LOC100808002), mRNA	6e-174	Tetraketide alpha-pyrone reductase 2	mll1975	1e-34	COG0451	pfam01370	Epimerase	NAD dependent epimerase/dehydratase family. This family of proteins utilize NAD as a cofactor. The proteins in this family use nucleotide-sugar substrates for a variety of chemical reactions.	GO:0010584|pollen exine formation;GO:0080110|sporopollenin biosynthetic process;	GO:0005829|cytosol;	GO:0050662|coenzyme binding;GO:0016491|oxidoreductase activity;	.	.
	AH06G08950	AH06G08950	chrChr06:12590509-12595264:+	8.23131	4.76966	protein_coding	gi|658306025|gb|AID59206.1|	1381	0	dihydroflavonol-4-reductase [Arachis hypogaea]	0	Arachis hypogaea dihydroflavonol-4-reductase (DFR) mRNA, complete cds	3e-40	Anthocyanidin reductase ((2S)-flavan-3-ol-forming)	SA0317	4e-17	COG0451	pfam01370	Epimerase	NAD dependent epimerase/dehydratase family. This family of proteins utilize NAD as a cofactor. The proteins in this family use nucleotide-sugar substrates for a variety of chemical reactions.	.	.	GO:0003824|catalytic activity;GO:0050662|coenzyme binding;	K08695	ANR; anthocyanidin reductase [EC:1.3.1.77]
	AH12G33750	BEN1	chrChr12:111830218-111833670:+	3.70696	0.189398	protein_coding	gi|955342867|ref|XP_014617926.1|	1153	2e-152	PREDICTED: vestitone reductase-like isoform X1 [Glycine max]	2e-90	Medicago truncatula dihydroflavonol 4-reductase-like protein partial mRNA	8e-136	Vestitone reductase	SA0317	2e-26	COG0451	pfam01370	Epimerase	NAD dependent epimerase/dehydratase family. This family of proteins utilize NAD as a cofactor. The proteins in this family use nucleotide-sugar substrates for a variety of chemical reactions.	GO:0006952|defense response;GO:0009813|flavonoid biosynthetic process;	.	GO:0050662|coenzyme binding;GO:0016491|oxidoreductase activity;	K13265	VR; vestitone reductase [EC:1.1.1.348]
	AH12G18580	PCK2	chrChr12:59998169-60001179:+	0.103006	0	protein_coding	gi|63192022|gb|AAY34908.1|	192	2e-16	phosphoenolpyruvate carboxykinase [Prunus armeniaca]	2e-42	Arachis hypogaea clone 1P29 putative dihydroflavonol reductase mRNA, partial cds	2e-14	Phosphoenolpyruvate carboxykinase [ATP]	.	.	.	pfam00112	Peptidase_C1	Papain family cysteine protease.	GO:0016036|cellular response to phosphate starvation;GO:0009817|defense response to fungus, incompatible interaction;GO:0006094|gluconeogenesis;GO:0046686|response to cadmium ion;	GO:0005829|cytosol;GO:0016020|membrane;GO:0005730|nucleolus;GO:0005634|nucleus;	GO:0005524|ATP binding;GO:0004612|phosphoenolpyruvate carboxykinase (ATP) activity;	K01610	E4.1.1.49, pckA; phosphoenolpyruvate carboxykinase (ATP) [EC:4.1.1.49]
	AH13G36220	AXS2	chrChr13:114558549-114563378:-	7.26846	6.68317	protein_coding	gi|63192022|gb|AAY34908.1|	180	9e-14	phosphoenolpyruvate carboxykinase [Prunus armeniaca]	3e-42	Arachis hypogaea clone 1P29 putative dihydroflavonol reductase mRNA, partial cds	2e-12	UDP-D-apiose/UDP-D-xylose synthase 2	.	.	.	pfam14492	EFG_II	Elongation Factor G, domain II. This domain is found in Elongation Factor G. It shares a similar structure with domain V (pfam00679).	GO:0071555|cell wall organization;	GO:0048046|apoplast;GO:0005737|cytoplasm;GO:0005829|cytosol;	GO:0003824|catalytic activity;GO:0050662|coenzyme binding;	K12449	AXS; UDP-apiose/xylose synthase
	AH13G02180	AXS2	chrChr13:2647076-2650420:-	33.5384	46.1168	protein_coding	gi|734375864|gb|KHN21102.1|	1960	0	Bifunctional polymyxin resistance protein ArnA [Glycine soja]	0	Arachis hypogaea clone 1P29 putative dihydroflavonol reductase mRNA, partial cds	0	UDP-D-apiose/UDP-D-xylose synthase 2	STM2299_2	6e-66	COG0451	pfam01370	Epimerase	NAD dependent epimerase/dehydratase family. This family of proteins utilize NAD as a cofactor. The proteins in this family use nucleotide-sugar substrates for a variety of chemical reactions.	GO:0071555|cell wall organization;	GO:0048046|apoplast;GO:0005737|cytoplasm;GO:0005829|cytosol;	GO:0003824|catalytic activity;GO:0050662|coenzyme binding;	K12449	AXS; UDP-apiose/xylose synthase
	AH14G19550	AXS2	chrChr14:52253851-52256080:+	0	0.110777	protein_coding	gi|629122941|gb|KCW87431.1|	186	4e-14	hypothetical protein EUGRSUZ_B03902 [Eucalyptus grandis]	9e-41	Arachis hypogaea clone 1P29 putative dihydroflavonol reductase mRNA, partial cds	7e-13	UDP-D-apiose/UDP-D-xylose synthase 1	.	.	.	pfam00112	Peptidase_C1	Papain family cysteine protease.	GO:0071555|cell wall organization;GO:0009226|nucleotide-sugar biosynthetic process;	GO:0005737|cytoplasm;GO:0005829|cytosol;	GO:0051287|NAD binding;GO:0048040|UDP-glucuronate decarboxylase activity;	K12449	AXS; UDP-apiose/xylose synthase
	AH15G23820	TKPR2	chrChr15:116271101-116276263:+	2.19343	3.57831	protein_coding	gi|363807482|ref|NP_001242138.1|	1518	0	uncharacterized protein LOC100808002 [Glycine max]	0	Glycine max bifunctional dihydroflavonol 4-reductase/flavanone 4-reductase-like (LOC100808002), mRNA	2e-176	Tetraketide alpha-pyrone reductase 2	mll1975	3e-33	COG0451	pfam01370	Epimerase	NAD dependent epimerase/dehydratase family. This family of proteins utilize NAD as a cofactor. The proteins in this family use nucleotide-sugar substrates for a variety of chemical reactions.	GO:0010584|pollen exine formation;GO:0080110|sporopollenin biosynthetic process;	GO:0005829|cytosol;	GO:0050662|coenzyme binding;GO:0016491|oxidoreductase activity;	.	.
	AH16G13320	AH16G13320	chrChr16:22343628-22346467:+	3.87573	4.0081	protein_coding	gi|571447284|ref|XP_006577342.1|	701	1e-137	PREDICTED: anthocyanidin reductase-like isoform X1 [Glycine max]	4e-108	Arachis hypogaea dihydroflavonol-4-reductase (DFR) mRNA, complete cds	2e-47	Anthocyanidin reductase ((2S)-flavan-3-ol-forming)	SA0317	1e-12	COG0451	pfam01370	Epimerase	NAD dependent epimerase/dehydratase family. This family of proteins utilize NAD as a cofactor. The proteins in this family use nucleotide-sugar substrates for a variety of chemical reactions.	.	.	GO:0003824|catalytic activity;GO:0050662|coenzyme binding;	K08695	ANR; anthocyanidin reductase [EC:1.3.1.77]
ANS	AH05G08130	LDOX	chrChr05:11402815-11405043:+	9.31887	5.65327	protein_coding	gi|658306027|gb|AID59207.1|	1776	0	anthocyanidin synthase [Arachis hypogaea]	0	Arachis hypogaea anthocyanidin synthase (ANS) mRNA, complete cds	0	Leucoanthocyanidin dioxygenase	PA4191	2e-20	COG3491	pfam14226	DIOX_N	non-haem dioxygenase in morphine synthesis N-terminal. This is the highly conserved N-terminal region of proteins with 2-oxoglutarate/Fe(II)-dependent dioxygenase activity.	GO:0009718|anthocyanin-containing compound biosynthetic process;	.	GO:0031418|L-ascorbic acid binding;GO:0050589|leucocyanidin oxygenase activity;GO:0046872|metal ion binding;	.	.
	AH15G04800	SBT1.7	chrChr15:7747485-7760548:+	4.89933	2.94205	protein_coding	gi|356540482|ref|XP_003538718.1|	2783	0	PREDICTED: subtilisin-like protease SBT1.7 [Glycine max]	0	Arachis hypogaea anthocyanidin synthase (ANS) mRNA, complete cds	0	Subtilisin-like protease SBT1.7	BS_vpr	2e-30	COG1404	pfam04146	YTH	YT521-B-like domain. A protein of the YTH family has been shown to selectively remove transcripts of meiosis-specific genes expressed in mitotic cells. It has been speculated that in higher eukaryotic YTH-family members may be involved in similar mechanisms to suppress gene regulation during gametogenesis or general silencing. The rat protein YT521-B is a tyrosine-phosphorylated nuclear protein, …	GO:0080001|mucilage extrusion from seed coat;GO:0048359|mucilage metabolic process involved in seed coat development;GO:0010214|seed coat development;	GO:0048046|apoplast;GO:0005618|cell wall;GO:0005576|extracellular region;GO:0009505|plant-type cell wall;	GO:0004252|serine-type endopeptidase activity;	.	.
ANR	AH03G41100	BAN	chrChr03:126673409-126684803:+	4.81436	1.91787	protein_coding	gi|751645201|gb|AJF94633.1|	1484	0	anthocyanidin reductase [Onobrychis viciifolia]	0	Onobrychis viciifolia anthocyanidin reductase mRNA, complete cds	0	Anthocyanidin reductase ((2S)-flavan-3-ol-forming)	SA0317	3e-31	COG0451	pfam11326	DUF3128	Protein of unknown function (DUF3128). This eukaryotic family of proteins has no known function.	.	.	GO:0003824|catalytic activity;GO:0050662|coenzyme binding;	.	.
	AH05G35690	AH05G35690	chrChr05:108429191-108435055:+	30.865	9.54936	protein_coding	gi|41017255|sp|Q84V83.1|LAR_DESUN	1263	5e-169	RecName: Full=Leucoanthocyanidin reductase; Short=Leucocyanidin reductase	7e-179	Desmodium uncinatum mRNA for leucoanthocyanidin reductase (lar gene)	3e-170	Leucoanthocyanidin reductase	.	.	.	pfam05368	NmrA	NmrA-like family. NmrA is a negative transcriptional regulator involved in the post-translational modification of the transcription factor AreA. NmrA is part of a system controlling nitrogen metabolite repression in fungi. This family only contains a few sequences as iteration results in significant matches to other Rossmann fold families.	GO:0010023|proanthocyanidin biosynthetic process;	.	GO:0033788|leucoanthocyanidin reductase activity;	K13081	LAR; leucoanthocyanidin reductase [EC:1.17.1.3]
	AH06G08950	AH06G08950	chrChr06:12590509-12595264:+	8.23131	4.76966	protein_coding	gi|658306025|gb|AID59206.1|	1381	0	dihydroflavonol-4-reductase [Arachis hypogaea]	0	Arachis hypogaea dihydroflavonol-4-reductase (DFR) mRNA, complete cds	3e-40	Anthocyanidin reductase ((2S)-flavan-3-ol-forming)	SA0317	4e-17	COG0451	pfam01370	Epimerase	NAD dependent epimerase/dehydratase family. This family of proteins utilize NAD as a cofactor. The proteins in this family use nucleotide-sugar substrates for a variety of chemical reactions.	.	.	GO:0003824|catalytic activity;GO:0050662|coenzyme binding;	K08695	ANR; anthocyanidin reductase [EC:1.3.1.77]
	AH12G37890	AH12G37890	chrChr12:117471738-117480463:-	3.19029	5.73896	protein_coding	gi|571466905|ref|XP_006583789.1|	3503	0	PREDICTED: uncharacterized protein LOC100781939 isoform X1 [Glycine max]	0	PREDICTED: Glycine max uncharacterized LOC100815489 (LOC100815489), transcript variant X2, mRNA	0	Anthocyanidin reductase ((2S)-flavan-3-ol-forming)	SA0317	3e-31	COG0451	pfam01363	FYVE	FYVE zinc finger. The FYVE zinc finger is named after four proteins that it has been found in: Fab1, YOTB/ZK632.12, Vac1, and EEA1. The FYVE finger has been shown to bind two Zn++ ions. The FYVE finger has eight potential zinc coordinating cysteine positions. Many members of this family also include two histidines in a motif R+HHC+XCG, where + represents a charged residue and X any residue. We ha…	.	.	GO:0003824|catalytic activity;GO:0050662|coenzyme binding;	.	.
	AH15G22780	AH15G22780	chrChr15:111672898-111678935:-	21.3948	6.46114	protein_coding	gi|41017255|sp|Q84V83.1|LAR_DESUN	1375	0	RecName: Full=Leucoanthocyanidin reductase; Short=Leucocyanidin reductase	0	Glycine max cultivar Clark leucoanthocyanidin reductase 1 (LAR1) mRNA, complete cds	0	Leucoanthocyanidin reductase	.	.	.	pfam05368	NmrA	NmrA-like family. NmrA is a negative transcriptional regulator involved in the post-translational modification of the transcription factor AreA. NmrA is part of a system controlling nitrogen metabolite repression in fungi. This family only contains a few sequences as iteration results in significant matches to other Rossmann fold families.	GO:0010023|proanthocyanidin biosynthetic process;	.	GO:0033788|leucoanthocyanidin reductase activity;	K13081	LAR; leucoanthocyanidin reductase [EC:1.17.1.3]
	AH16G13320	AH16G13320	chrChr16:22343628-22346467:+	3.87573	4.0081	protein_coding	gi|571447284|ref|XP_006577342.1|	701	1e-137	PREDICTED: anthocyanidin reductase-like isoform X1 [Glycine max]	4e-108	Arachis hypogaea dihydroflavonol-4-reductase (DFR) mRNA, complete cds	2e-47	Anthocyanidin reductase ((2S)-flavan-3-ol-forming)	SA0317	1e-12	COG0451	pfam01370	Epimerase	NAD dependent epimerase/dehydratase family. This family of proteins utilize NAD as a cofactor. The proteins in this family use nucleotide-sugar substrates for a variety of chemical reactions.	.	.	GO:0003824|catalytic activity;GO:0050662|coenzyme binding;	K08695	ANR; anthocyanidin reductase [EC:1.3.1.77]
LAR	AH05G35690	AH05G35690	chrChr05:108429191-108435055:+	30.865	9.54936	protein_coding	gi|41017255|sp|Q84V83.1|LAR_DESUN	1263	5e-169	RecName: Full=Leucoanthocyanidin reductase; Short=Leucocyanidin reductase	7e-179	Desmodium uncinatum mRNA for leucoanthocyanidin reductase (lar gene)	3e-170	Leucoanthocyanidin reductase	.	.	.	pfam05368	NmrA	NmrA-like family. NmrA is a negative transcriptional regulator involved in the post-translational modification of the transcription factor AreA. NmrA is part of a system controlling nitrogen metabolite repression in fungi. This family only contains a few sequences as iteration results in significant matches to other Rossmann fold families.	GO:0010023|proanthocyanidin biosynthetic process;	.	GO:0033788|leucoanthocyanidin reductase activity;	K13081	LAR; leucoanthocyanidin reductase [EC:1.17.1.3]
	AH15G22780	AH15G22780	chrChr15:111672898-111678935:-	21.3948	6.46114	protein_coding	gi|41017255|sp|Q84V83.1|LAR_DESUN	1375	0	RecName: Full=Leucoanthocyanidin reductase; Short=Leucocyanidin reductase	0	Glycine max cultivar Clark leucoanthocyanidin reductase 1 (LAR1) mRNA, complete cds	0	Leucoanthocyanidin reductase	.	.	.	pfam05368	NmrA	NmrA-like family. NmrA is a negative transcriptional regulator involved in the post-translational modification of the transcription factor AreA. NmrA is part of a system controlling nitrogen metabolite repression in fungi. This family only contains a few sequences as iteration results in significant matches to other Rossmann fold families.	GO:0010023|proanthocyanidin biosynthetic process;	.	GO:0033788|leucoanthocyanidin reductase activity;	K13081	LAR; leucoanthocyanidin reductase [EC:1.17.1.3]
UGT	AH02G04990	UGT72B1	chrChr02:6855329-6857221:-	6.24191	3.5433	protein_coding	gi|922351163|ref|XP_013451402.1|	1313	2e-173	UDP-glucosyltransferase family protein [Medicago truncatula]	5e-77	Arachis hypogaea putative flavonol 3-o-glucosyltransferase (Gdi15) mRNA, partial cds	5e-128	Hydroquinone glucosyltransferase	.	.	.	pfam00201	UDPGT	UDP-glucoronosyl and UDP-glucosyl transferase.	GO:0008152|metabolic process;	.	GO:0050505|hydroquinone glucosyltransferase activity;	K08237	E2.4.1.218; hydroquinone glucosyltransferase [EC:2.4.1.218]
	AH02G05010	UGT72B1	chrChr02:6872438-6874685:-	0.334346	0.194314	protein_coding	gi|922351163|ref|XP_013451402.1|	1381	0	UDP-glucosyltransferase family protein [Medicago truncatula]	5e-77	Arachis hypogaea putative flavonol 3-o-glucosyltransferase (Gdi15) mRNA, partial cds	6e-119	Hydroquinone glucosyltransferase	.	.	.	pfam00201	UDPGT	UDP-glucoronosyl and UDP-glucosyl transferase.	GO:0008152|metabolic process;	.	GO:0050505|hydroquinone glucosyltransferase activity;	K08237	E2.4.1.218; hydroquinone glucosyltransferase [EC:2.4.1.218]
	AH02G05230	UGT72B1	chrChr02:7167665-7177484:-	0	0	protein_coding	gi|922325031|ref|XP_013441908.1|	1183	2e-152	UDP-glucosyltransferase family protein [Medicago truncatula]	1e-13	Vigna angularis var. angularis DNA, chromosome 9, almost complete sequence, cultivar: Shumari	7e-114	Hydroquinone glucosyltransferase	.	.	.	pfam00201	UDPGT	UDP-glucoronosyl and UDP-glucosyl transferase.	GO:0008152|metabolic process;	.	GO:0050505|hydroquinone glucosyltransferase activity;	K08237	E2.4.1.218; hydroquinone glucosyltransferase [EC:2.4.1.218]
	AH03G50460	UGT85A2	chrChr03:138948268-138950237:-	0.129905	1.6987	protein_coding	gi|357476327|ref|XP_003608449.1|	1838	0	UDP-glucosyltransferase family protein [Medicago truncatula]	0	Medicago truncatula UDP-glucosyltransferase family protein mRNA	3e-178	7-deoxyloganetin glucosyltransferase	.	.	.	pfam00201	UDPGT	UDP-glucoronosyl and UDP-glucosyl transferase.	GO:0008152|metabolic process;	.	GO:0035251|UDP-glucosyltransferase activity;	.	.
	AH03G14790	UGT79B6	chrChr03:23161016-23162767:-	0	0.0851215	protein_coding	gi|357474493|ref|XP_003607531.1|	1482	0	UDP-glucosyltransferase family protein [Medicago truncatula]	.	.	0	UDP-glycosyltransferase 79B30	.	.	.	pfam00201	UDPGT	UDP-glucoronosyl and UDP-glucosyl transferase.	GO:0009813|flavonoid biosynthetic process;GO:0052696|flavonoid glucuronidation;	GO:0043231|intracellular membrane-bounded organelle;	GO:0033838|flavonol-3-O-glucoside glucosyltransferase activity;GO:0080043|quercetin 3-O-glucosyltransferase activity;GO:0080044|quercetin 7-O-glucosyltransferase activity;	.	.
	AH03G02830	UGT76C4	chrChr03:3231647-3234477:+	0	0.0374508	protein_coding	gi|922368016|ref|XP_013456173.1|	1355	5e-179	UDP-glucosyltransferase family protein [Medicago truncatula]	4e-18	Linum usitatissimum UDP-glycosyltransferase 1 (UGT71A25) gene, complete cds	5e-125	UDP-glucose iridoid glucosyltransferase	.	.	.	pfam00201	UDPGT	UDP-glucoronosyl and UDP-glucosyl transferase.	GO:1900994|(-)-secologanin biosynthetic process;	.	GO:0035251|UDP-glucosyltransferase activity;	.	.
	AH04G33890	UGT74F1	chrChr04:120067867-120070986:-	0.755818	1.75706	protein_coding	gi|357507925|ref|XP_003624251.1|	1732	0	UDP-glucosyltransferase family protein [Medicago truncatula]	0	PREDICTED: Glycine max UDP-glycosyltransferase 74G1-like (LOC100781199), mRNA	9e-145	UDP-glycosyltransferase 74G1	.	.	.	pfam00201	UDPGT	UDP-glucoronosyl and UDP-glucosyl transferase.	GO:0008152|metabolic process;	.	GO:0035251|UDP-glucosyltransferase activity;	.	.
	AH04G33980	UGT74E2	chrChr04:120250016-120253845:-	0.493999	0.779274	protein_coding	gi|357507925|ref|XP_003624251.1|	1650	0	UDP-glucosyltransferase family protein [Medicago truncatula]	1e-177	PREDICTED: Glycine max UDP-glycosyltransferase 74G1-like (LOC100781199), mRNA	2e-121	UDP-glycosyltransferase 74G1	.	.	.	pfam00201	UDPGT	UDP-glucoronosyl and UDP-glucosyl transferase.	GO:0008152|metabolic process;	.	GO:0035251|UDP-glucosyltransferase activity;	.	.
	AH04G34910	UGT91A1	chrChr04:121560153-121570826:-	0.204976	0.0714764	protein_coding	gi|976924698|gb|KVI08639.1|	1833	0	UDP-glucuronosyl/UDP-glucosyltransferase [Cynara cardunculus var. scolymus]	1e-150	Medicago truncatula UDP-glucosyltransferase family protein mRNA	4e-136	Putative UDP-rhamnose:rhamnosyltransferase 1	BS_ydhE	1e-08	COG1819	pfam00201	UDPGT	UDP-glucoronosyl and UDP-glucosyl transferase.	GO:0008152|metabolic process;	GO:0016021|integral component of membrane;	GO:0016758|transferase activity, transferring hexosyl groups;	.	.
	AH05G16390	UGT79B6	chrChr05:37955818-37957069:-	0.430017	1.07107	protein_coding	gi|922386764|ref|XP_003596668.2|	752	4e-93	UDP-glucosyltransferase family protein [Medicago truncatula]	3e-27	PREDICTED: Glycine max anthocyanidin 3-O-glucoside 2''-O-glucosyltransferase-like (LOC100807403), mRNA	7e-55	UDP-glycosyltransferase 79B30	.	.	.	pfam05195	AMP_N	Aminopeptidase P, N-terminal domain. This domain is structurally very similar to the creatinase N-terminal domain (pfam01321). However, little or no sequence similarity exists between the two families.	GO:0008152|metabolic process;	.	GO:0033838|flavonol-3-O-glucoside glucosyltransferase activity;	.	.
	AH05G19570	UGT72B2	chrChr05:47328354-47334832:+	0.364198	0.470364	protein_coding	gi|357474983|ref|XP_003607777.1|	1162	1e-151	UDP-glucosyltransferase family protein [Medicago truncatula]	.	.	6e-122	UDP-glycosyltransferase 13	BS_yojK	2e-07	COG1819	pfam00201	UDPGT	UDP-glucoronosyl and UDP-glucosyl transferase.	GO:0008152|metabolic process;	.	GO:0035251|UDP-glucosyltransferase activity;GO:0042285|xylosyltransferase activity;	.	.
	AH05G19600	UGT72B2	chrChr05:47547847-47550156:+	1.01133	1.32246	protein_coding	gi|357474983|ref|XP_003607777.1|	1230	3e-162	UDP-glucosyltransferase family protein [Medicago truncatula]	.	.	6e-143	UDP-glycosyltransferase 708D1	.	.	.	pfam00201	UDPGT	UDP-glucoronosyl and UDP-glucosyl transferase.	GO:0009813|flavonoid biosynthetic process;GO:0052696|flavonoid glucuronidation;	GO:0043231|intracellular membrane-bounded organelle;	GO:0080043|quercetin 3-O-glucosyltransferase activity;GO:0080044|quercetin 7-O-glucosyltransferase activity;	.	.
	AH06G30360	AH06G30360	chrChr06:105705589-105706999:+	30.2191	6.55147	protein_coding	gi|922339277|ref|XP_003622620.2|	363	7e-44	UDP-glucosyltransferase family protein [Medicago truncatula]	.	.	5e-27	UDP-glycosyltransferase 72B1	.	.	.	pfam11992	DUF3488	Domain of unknown function (DUF3488). This presumed domain is functionally uncharacterized. This domain is found in bacteria. This domain is typically between 323 to 339 amino acids in length. This domain is found associated with pfam01841. This domain has a conserved PLW sequence motif. This domain contains 6 transmembrane helices.	GO:0009813|flavonoid biosynthetic process;GO:0052696|flavonoid glucuronidation;GO:0009809|lignin biosynthetic process;GO:0009651|response to salt stress;GO:0009636|response to toxic substance;GO:0042178|xenobiotic catabolic process;GO:0006805|xenobiotic metabolic process;	GO:0043231|intracellular membrane-bounded organelle;	GO:0050505|hydroquinone glucosyltransferase activity;GO:0080043|quercetin 3-O-glucosyltransferase activity;GO:0080044|quercetin 7-O-glucosyltransferase activity;GO:0035251|UDP-glucosyltransferase activity;GO:0008194|UDP-glycosyltransferase activity;	K08237	E2.4.1.218; hydroquinone glucosyltransferase [EC:2.4.1.218]
	AH07G08390	UGT76F1	chrChr07:11402002-11413642:-	0.0226864	0.369175	protein_coding	gi|357461065|ref|XP_003600814.1|	1457	0	UDP-glucosyltransferase family protein [Medicago truncatula]	8e-37	Citrus clementina hypothetical protein (CICLE_v10004935mg) mRNA, complete cds	2e-146	UDP-glycosyltransferase 76F1	.	.	.	pfam00201	UDPGT	UDP-glucoronosyl and UDP-glucosyl transferase.	GO:0009813|flavonoid biosynthetic process;GO:0052696|flavonoid glucuronidation;	GO:0043231|intracellular membrane-bounded organelle;	GO:0080043|quercetin 3-O-glucosyltransferase activity;GO:0080044|quercetin 7-O-glucosyltransferase activity;	.	.
	AH07G00280	UGT82A1	chrChr07:503325-506248:+	0.0433017	0	protein_coding	gi|922357702|ref|XP_003618097.2|	1144	1e-149	UDP-glucosyltransferase family protein [Medicago truncatula]	.	.	1e-125	UDP-glycosyltransferase 82A1	.	.	.	pfam00201	UDPGT	UDP-glucoronosyl and UDP-glucosyl transferase.	GO:0009813|flavonoid biosynthetic process;GO:0052696|flavonoid glucuronidation;	GO:0043231|intracellular membrane-bounded organelle;	GO:0080043|quercetin 3-O-glucosyltransferase activity;GO:0080044|quercetin 7-O-glucosyltransferase activity;	.	.
	AH10G30360	UGT74F2	chrChr10:107628331-107631098:-	0.411489	0.110376	protein_coding	gi|922352197|ref|XP_013451915.1|	1668	0	UDP-glucosyltransferase family protein [Medicago truncatula]	0	Glycine max cDNA, clone: GMFL01-42-E14	9e-140	UDP-glycosyltransferase 74F2	.	.	.	pfam00201	UDPGT	UDP-glucoronosyl and UDP-glucosyl transferase.	GO:0018874|benzoate metabolic process;GO:0009813|flavonoid biosynthetic process;GO:0052696|flavonoid glucuronidation;GO:0046482|para-aminobenzoic acid metabolic process;GO:0009696|salicylic acid metabolic process;	GO:0005829|cytosol;GO:0043231|intracellular membrane-bounded organelle;	GO:0052641|benzoic acid glucosyltransferase activity;GO:0080043|quercetin 3-O-glucosyltransferase activity;GO:0080044|quercetin 7-O-glucosyltransferase activity;GO:0052639|salicylic acid glucosyltransferase (ester-forming) activity;GO:0052640|salicylic acid glucosyltransferase (glucoside-forming) activity;GO:0080002|UDP-glucose:4-aminobenzoate acylglucosyltransferase activity;GO:0035251|UDP-gluco…	K13691	SGT1; pathogen-inducible salicylic acid glucosyltransferase [EC:2.4.1.-]
	AH10G04310	UGT85A1	chrChr10:5234345-5239268:-	0	0.0285733	protein_coding	gi|357496709|ref|XP_003618643.1|	1777	0	UDP-glucosyltransferase family protein [Medicago truncatula]	0	PREDICTED: Glycine max 7-deoxyloganetin glucosyltransferase-like (LOC100786063), misc_RNA	0	7-deoxyloganetin glucosyltransferase	.	.	.	pfam00201	UDPGT	UDP-glucoronosyl and UDP-glucosyl transferase.	GO:0008152|metabolic process;	.	GO:0035251|UDP-glucosyltransferase activity;	.	.
	AH11G12010	UGT84B2	chrChr11:21806224-21807628:+	0.291358	0	protein_coding	gi|922370612|ref|XP_013457469.1|	1118	3e-145	UDP-glucosyltransferase family protein [Medicago truncatula]	.	.	2e-108	UDP-glycosyltransferase 84B2	BS_yjiC	9e-07	COG1819	pfam00201	UDPGT	UDP-glucoronosyl and UDP-glucosyl transferase.	GO:0009813|flavonoid biosynthetic process;GO:0052696|flavonoid glucuronidation;	GO:0043231|intracellular membrane-bounded organelle;	GO:0080043|quercetin 3-O-glucosyltransferase activity;GO:0080044|quercetin 7-O-glucosyltransferase activity;	K13692	IAGLU; UDP-glucose:(indol-3-yl)acetate beta-D-glucosyltransferase [EC:2.4.1.121]
	AH11G12040	UGT84B1	chrChr11:21881143-21884533:+	1.30459	0.0505466	protein_coding	gi|922370612|ref|XP_013457469.1|	1315	4e-174	UDP-glucosyltransferase family protein [Medicago truncatula]	.	.	4e-136	UDP-glycosyltransferase 84B1	.	.	.	pfam00201	UDPGT	UDP-glucoronosyl and UDP-glucosyl transferase.	GO:0009813|flavonoid biosynthetic process;GO:0052696|flavonoid glucuronidation;	GO:0043231|intracellular membrane-bounded organelle;	GO:0047215|indole-3-acetate beta-glucosyltransferase activity;GO:0080043|quercetin 3-O-glucosyltransferase activity;GO:0080044|quercetin 7-O-glucosyltransferase activity;	K13692	IAGLU; UDP-glucose:(indol-3-yl)acetate beta-D-glucosyltransferase [EC:2.4.1.121]
	AH12G40170	UGT73D1	chrChr12:120043096-120058496:-	0.0743894	0.0144111	protein_coding	gi|976902550|gb|KVH90492.1|	2859	0	UDP-glucuronosyl/UDP-glucosyltransferase [Cynara cardunculus var. scolymus]	0	PREDICTED: Glycine max UDP-glycosyltransferase 73D1-like (LOC100796163), mRNA	4e-164	UDP-glycosyltransferase 73D1	.	.	.	pfam00314	Thaumatin	Thaumatin family.	GO:0009813|flavonoid biosynthetic process;GO:0052696|flavonoid glucuronidation;	GO:0043231|intracellular membrane-bounded organelle;	GO:0080043|quercetin 3-O-glucosyltransferase activity;GO:0080044|quercetin 7-O-glucosyltransferase activity;	.	.
	AH12G06580	UGT72B1	chrChr12:8898330-8900556:-	1.16145	0.756011	protein_coding	gi|922351163|ref|XP_013451402.1|	1257	7e-167	UDP-glucosyltransferase family protein [Medicago truncatula]	6e-90	PREDICTED: Cicer arietinum hydroquinone glucosyltransferase (UGT72AB1), mRNA	3e-110	UDP-glycosyltransferase 72B1	.	.	.	pfam00201	UDPGT	UDP-glucoronosyl and UDP-glucosyl transferase.	GO:0009813|flavonoid biosynthetic process;GO:0052696|flavonoid glucuronidation;GO:0009809|lignin biosynthetic process;GO:0009651|response to salt stress;GO:0009636|response to toxic substance;GO:0042178|xenobiotic catabolic process;GO:0006805|xenobiotic metabolic process;	GO:0043231|intracellular membrane-bounded organelle;	GO:0050505|hydroquinone glucosyltransferase activity;GO:0080043|quercetin 3-O-glucosyltransferase activity;GO:0080044|quercetin 7-O-glucosyltransferase activity;GO:0035251|UDP-glucosyltransferase activity;GO:0008194|UDP-glycosyltransferase activity;	K08237	E2.4.1.218; hydroquinone glucosyltransferase [EC:2.4.1.218]
	AH12G06600	UGT72B1	chrChr12:8918145-8924061:-	1.82016	0.854405	protein_coding	gi|922351163|ref|XP_013451402.1|	1410	0	UDP-glucosyltransferase family protein [Medicago truncatula]	2e-76	Arachis hypogaea putative flavonol 3-o-glucosyltransferase (Gdi15) mRNA, partial cds	8e-141	Hydroquinone glucosyltransferase	.	.	.	pfam00201	UDPGT	UDP-glucoronosyl and UDP-glucosyl transferase.	GO:0008152|metabolic process;	.	GO:0050505|hydroquinone glucosyltransferase activity;	K08237	E2.4.1.218; hydroquinone glucosyltransferase [EC:2.4.1.218]
	AH12G06650	UGT72B1	chrChr12:8956751-8959374:-	0.0342391	2.10929	protein_coding	gi|922351163|ref|XP_013451402.1|	1392	0	UDP-glucosyltransferase family protein [Medicago truncatula]	1e-73	Arachis hypogaea putative flavonol 3-o-glucosyltransferase (Gdi15) mRNA, partial cds	3e-123	Hydroquinone glucosyltransferase	.	.	.	pfam00201	UDPGT	UDP-glucoronosyl and UDP-glucosyl transferase.	GO:0008152|metabolic process;	.	GO:0050505|hydroquinone glucosyltransferase activity;	K08237	E2.4.1.218; hydroquinone glucosyltransferase [EC:2.4.1.218]
	AH12G06760	UGT72B1	chrChr12:9112115-9113629:+	0	3.32532	protein_coding	gi|922325031|ref|XP_013441908.1|	1178	4e-155	UDP-glucosyltransferase family protein [Medicago truncatula]	1e-116	Medicago truncatula UDP-glucosyltransferase family protein mRNA	9e-113	Hydroquinone glucosyltransferase	.	.	.	pfam00201	UDPGT	UDP-glucoronosyl and UDP-glucosyl transferase.	GO:0008152|metabolic process;	.	GO:0050505|hydroquinone glucosyltransferase activity;	K08237	E2.4.1.218; hydroquinone glucosyltransferase [EC:2.4.1.218]
	AH12G06940	UGT72B1	chrChr12:9323113-9324573:+	0.132436	2.0525	protein_coding	gi|922331610|ref|XP_013443796.1|	1237	1e-163	UDP-glucosyltransferase family protein [Medicago truncatula]	2e-174	Arachis hypogaea putative flavonol 3-o-glucosyltransferase (Gdi15) mRNA, partial cds	2e-122	Hydroquinone glucosyltransferase	.	.	.	pfam00201	UDPGT	UDP-glucoronosyl and UDP-glucosyl transferase.	GO:0008152|metabolic process;	.	GO:0050505|hydroquinone glucosyltransferase activity;	K08237	E2.4.1.218; hydroquinone glucosyltransferase [EC:2.4.1.218]
	AH13G50040	UGT85A2	chrChr13:139288012-139289983:-	0	0.786466	protein_coding	gi|357476327|ref|XP_003608449.1|	1831	0	UDP-glucosyltransferase family protein [Medicago truncatula]	0	Medicago truncatula UDP-glucosyltransferase family protein mRNA	2e-177	7-deoxyloganetin glucosyltransferase	.	.	.	pfam00201	UDPGT	UDP-glucoronosyl and UDP-glucosyl transferase.	GO:0008152|metabolic process;	.	GO:0035251|UDP-glucosyltransferase activity;	.	.
	AH13G16620	UGT79B6	chrChr13:23793636-23798425:-	0	0.0252733	protein_coding	gi|357474493|ref|XP_003607531.1|	1765	0	UDP-glucosyltransferase family protein [Medicago truncatula]	2e-176	Medicago truncatula UDP-glucosyltransferase family protein partial mRNA	0	UDP-glycosyltransferase 79B30	.	.	.	pfam00201	UDPGT	UDP-glucoronosyl and UDP-glucosyl transferase.	GO:0009813|flavonoid biosynthetic process;GO:0052696|flavonoid glucuronidation;	GO:0043231|intracellular membrane-bounded organelle;	GO:0033838|flavonol-3-O-glucoside glucosyltransferase activity;GO:0080043|quercetin 3-O-glucosyltransferase activity;GO:0080044|quercetin 7-O-glucosyltransferase activity;	.	.
	AH13G16640	UGT79B6	chrChr13:23890490-23891908:+	0.0458317	2.55709	protein_coding	gi|357474493|ref|XP_003607531.1|	1428	0	UDP-glucosyltransferase family protein [Medicago truncatula]	.	.	0	UDP-glycosyltransferase 79B30	.	.	.	pfam00201	UDPGT	UDP-glucoronosyl and UDP-glucosyl transferase.	GO:0009813|flavonoid biosynthetic process;GO:0052696|flavonoid glucuronidation;	GO:0043231|intracellular membrane-bounded organelle;	GO:0033838|flavonol-3-O-glucoside glucosyltransferase activity;GO:0080043|quercetin 3-O-glucosyltransferase activity;GO:0080044|quercetin 7-O-glucosyltransferase activity;	.	.
	AH14G36870	UGT74F1	chrChr14:121751615-121754872:-	0.904038	1.76537	protein_coding	gi|357507925|ref|XP_003624251.1|	1743	0	UDP-glucosyltransferase family protein [Medicago truncatula]	0	PREDICTED: Glycine max UDP-glycosyltransferase 74G1-like (LOC100781199), mRNA	9e-145	UDP-glycosyltransferase 74G1	.	.	.	pfam00201	UDPGT	UDP-glucoronosyl and UDP-glucosyl transferase.	GO:0008152|metabolic process;	.	GO:0035251|UDP-glucosyltransferase activity;	.	.
	AH15G32900	UGT85A2	chrChr15:138757943-138767290:+	0.243351	1.09103	protein_coding	gi|357476327|ref|XP_003608449.1|	1156	1e-142	UDP-glucosyltransferase family protein [Medicago truncatula]	6e-124	PREDICTED: Cicer arietinum kinesin-like protein NACK1 (LOC101490775), transcript variant X2, mRNA	3e-102	7-deoxyloganetin glucosyltransferase	SPAC3A11.14c	2e-07	COG5059	pfam00225	Kinesin	Kinesin motor domain.	GO:0008152|metabolic process;	.	GO:0035251|UDP-glucosyltransferase activity;	.	.
	AH15G16790	UGT72B1	chrChr15:43529555-43531778:-	0.325949	0.216496	protein_coding	gi|357474983|ref|XP_003607777.1|	1134	2e-148	UDP-glucosyltransferase family protein [Medicago truncatula]	.	.	1e-123	UDP-glycosyltransferase 13	.	.	.	pfam00201	UDPGT	UDP-glucoronosyl and UDP-glucosyl transferase.	GO:0008152|metabolic process;	.	GO:0035251|UDP-glucosyltransferase activity;GO:0042285|xylosyltransferase activity;	.	.
	AH16G38630	AH16G38630	chrChr16:135554436-135555824:+	18.38	5.8911	protein_coding	gi|922339277|ref|XP_003622620.2|	433	8e-64	UDP-glucosyltransferase family protein [Medicago truncatula]	.	.	2e-45	Hydroquinone glucosyltransferase	.	.	.	pfam12273	RCR	Chitin synthesis regulation, resistance to Congo red. RCR proteins are ER membrane proteins that regulate chitin deposition in fungal cell walls. Although chitin, a linear polymer of beta-1,4-linked N-acetylglucosamine, constitutes only 2% of the cell wall it plays a vital role in the overall protection of the cell wall against stress, noxious chemicals and osmotic pressure changes. Congo red is …	GO:0008152|metabolic process;	.	GO:0050505|hydroquinone glucosyltransferase activity;	K08237	E2.4.1.218; hydroquinone glucosyltransferase [EC:2.4.1.218]
	AH17G08350	UGT76F1	chrChr17:10908084-10919807:-	0.106178	0.925627	protein_coding	gi|357461065|ref|XP_003600814.1|	1402	0	UDP-glucosyltransferase family protein [Medicago truncatula]	1e-38	Citrus clementina hypothetical protein (CICLE_v10004935mg) mRNA, complete cds	1e-137	UDP-glycosyltransferase 76F1	.	.	.	pfam00201	UDPGT	UDP-glucoronosyl and UDP-glucosyl transferase.	GO:0009813|flavonoid biosynthetic process;GO:0052696|flavonoid glucuronidation;	GO:0043231|intracellular membrane-bounded organelle;	GO:0080043|quercetin 3-O-glucosyltransferase activity;GO:0080044|quercetin 7-O-glucosyltransferase activity;	.	.
	AH17G00990	UGT82A1	chrChr17:1213311-1216546:+	0	0.154495	protein_coding	gi|922357702|ref|XP_003618097.2|	1160	3e-152	UDP-glucosyltransferase family protein [Medicago truncatula]	.	.	4e-128	UDP-glycosyltransferase 82A1	.	.	.	pfam00201	UDPGT	UDP-glucoronosyl and UDP-glucosyl transferase.	GO:0009813|flavonoid biosynthetic process;GO:0052696|flavonoid glucuronidation;	GO:0043231|intracellular membrane-bounded organelle;	GO:0080043|quercetin 3-O-glucosyltransferase activity;GO:0080044|quercetin 7-O-glucosyltransferase activity;	.	.
	AH17G15530	UGT71D1	chrChr17:27804795-27817952:-	0.62958	0.654765	protein_coding	gi|976903478|gb|KVH91361.1|	1640	0	UDP-glucuronosyl/UDP-glucosyltransferase [Cynara cardunculus var. scolymus]	0	Phaseolus vulgaris hypothetical protein (PHAVU_008G262000g) mRNA, complete cds	3e-125	UDP-glycosyltransferase 71K2	.	.	.	pfam00201	UDPGT	UDP-glucoronosyl and UDP-glucosyl transferase.	GO:0008152|metabolic process;	.	GO:0035251|UDP-glucosyltransferase activity;	.	.
	AH18G11110	UGT79B6	chrChr18:15178456-15186135:+	0.442617	2.36055	protein_coding	gi|922386764|ref|XP_003596668.2|	1522	0	UDP-glucosyltransferase family protein [Medicago truncatula]	1e-79	Phaseolus vulgaris hypothetical protein (PHAVU_011G138600g) mRNA, complete cds	8e-142	UDP-glycosyltransferase 79B30	.	.	.	pfam00201	UDPGT	UDP-glucoronosyl and UDP-glucosyl transferase.	GO:0008152|metabolic process;	.	GO:0033838|flavonol-3-O-glucoside glucosyltransferase activity;	.	.
	AH19G33180	UGT79B6	chrChr19:135482862-135488154:+	0.0413694	0.57703	protein_coding	gi|357442755|ref|XP_003591655.1|	1858	0	UDP-glucosyltransferase family protein [Medicago truncatula]	0	Medicago truncatula UDP-glucosyltransferase family protein partial mRNA	0	UDP-glycosyltransferase 79A6	.	.	.	pfam00201	UDPGT	UDP-glucoronosyl and UDP-glucosyl transferase.	GO:0009813|flavonoid biosynthetic process;GO:0052696|flavonoid glucuronidation;	GO:0043231|intracellular membrane-bounded organelle;	GO:0047230|flavonol-3-O-glucoside L-rhamnosyltransferase activity;GO:0080043|quercetin 3-O-glucosyltransferase activity;GO:0080044|quercetin 7-O-glucosyltransferase activity;	.	.
	AH20G38630	UGT74F2	chrChr20:137647562-137650620:-	0.288308	0.558526	protein_coding	gi|922352197|ref|XP_013451915.1|	1675	0	UDP-glucosyltransferase family protein [Medicago truncatula]	0	Glycine max cDNA, clone: GMFL01-42-E14	3e-144	UDP-glycosyltransferase 74F2	.	.	.	pfam00201	UDPGT	UDP-glucoronosyl and UDP-glucosyl transferase.	GO:0018874|benzoate metabolic process;GO:0009813|flavonoid biosynthetic process;GO:0052696|flavonoid glucuronidation;GO:0046482|para-aminobenzoic acid metabolic process;GO:0009696|salicylic acid metabolic process;	GO:0005829|cytosol;GO:0043231|intracellular membrane-bounded organelle;	GO:0052641|benzoic acid glucosyltransferase activity;GO:0080043|quercetin 3-O-glucosyltransferase activity;GO:0080044|quercetin 7-O-glucosyltransferase activity;GO:0052639|salicylic acid glucosyltransferase (ester-forming) activity;GO:0052640|salicylic acid glucosyltransferase (glucoside-forming) activity;GO:0080002|UDP-glucose:4-aminobenzoate acylglucosyltransferase activity;GO:0035251|UDP-gluco…	K13691	SGT1; pathogen-inducible salicylic acid glucosyltransferase [EC:2.4.1.-]
	AH20G22090	UGT73B4	chrChr20:56914106-56920776:+	7.47902	4.74699	protein_coding	gi|922369416|ref|XP_013456872.1|	2518	0	UDP-glucosyltransferase 73B2 [Medicago truncatula]	2e-152	PREDICTED: Glycine max CBS domain-containing protein CBSX1, chloroplastic-like (LOC100781400), transcript variant X1, mRNA	0	Abscisate beta-glucosyltransferase	.	.	.	pfam00201	UDPGT	UDP-glucoronosyl and UDP-glucosyl transferase.	GO:0008152|metabolic process;	.	GO:0016758|transferase activity, transferring hexosyl groups;	K14595	AOG; abscisate beta-glucosyltransferase [EC:2.4.1.263]
