# Supplementary material for: The genome of cultivated peanut provides insight into legume karyotypes, polyploid evolution and crop domestication
Source: Nat Genet. 2019 May 1;51(5):865–76. doi: 10.1038/s41588-019-0402-2 (PMC7188672; doi:10.1038/s41588-019-0402-2)
Supplement: Supplementary file 16 — LLR and RR candidate regions. [file 41588_2019_402_MOESM16_ESM.xlsx]

## Sheet: SD19a_RR & LLSR candidat region
Supplementary Data Set 19a Candidate genes region for rust and late leaf spots resistance (RR and LLSR) identified through QTLseq analysis
ChrID	Start	End	Strand	mRNAID	ContigID	CDS	Protein	Function		KEGG	GO	FPKM-10PC	FPKM-10PE	FPKM-20PE	FPKM-20PT	FPKM-30PC	FPKM-30PE	FPKM-40PT	FPKM-50PC	FPKM-50PE	FPKM-ABA	FPKM-BR	FPKM-Cot	FPKM-Dry	FPKM-DryCK	FPKM-ETH	FPKM-F	FPKM-HorCK	FPKM-Leaf	FPKM-LT	FPKM-LTCK	FPKM-PAC	FPKM-Peg	FPKM-Rnod1	FPKM-Root	FPKM-RS	FPKM-Rtip1	FPKM-SA	FPKM-Stem	FPKM-Stip
Chr13	140453308	140455845	+	AH13G51250.1	000358F	ATGAACTTTGCGCCATCGATCAAAAGAAACCGAGCTGTGAGGGAAGTTGGGCAGATTACAATGTGTGTTGGTGCTATAGCATACAATCAGTTGATGCTAGTTTTCCAGGCTGAGTATTTCCGTCAGTTACTTAAACCTGTTACGTATATCATTATGCAGACTCATGAATATTTTATCCCAGGAAAGATGTCACTTCCTGTGGCAGGTGAATCAGTTGATAATTATACGAACGCCCCACTCACTTCTACCTTTGATGTAGCCTTGCCTCCAGGTATGAGGCAGGTGATGCCCTTTGGAAGAGTTAAATTGCAGCCGTCTGAGGTCTGCCCAAGGAATTTCATTATCTTTGATCAAACAAATCAACAGAGCAGGATGATGTTCCATCCTGCTGTGACATAT…	MNFAPSIKRNRAVREVGQITMCVGAIAYNQLMLVFQAEYFRQLLKPVTYIIMQTHEYFIPGKMSLPVAGESVDNYTNAPLTSTFDVALPPGMRQVMPFGRVKLQPSEVCPRNFIIFDQTNQQSRMMFHPAVTYKFNTPGFDFQASCPQDFEKGKVNQLERDLSSPFEEDSNDIAALLSLEMDDELEDSMDEEEVSTARTHDNYESTSDTCSSYCSKPSKKRLSSSLEKSAGTRGDQKKQQEMKRMVNMLRRIVPGGGNQMDAVAVLDEAVKYLKSLKVEVEQFGVGP	Transcription factor bHLH144 [Source:Uniprot/SWISSPROT%3BAcc:Q9ASX9]		-	GO:0046983	3.11648	5.38331	4.91057	4.39777	6.25693	2.01288	9.32717	17.3403	1.6645	9.14511	9.85844	9.79708	8.08981	14.6737	9.12808	17.6191	14.5819	17.523	17.0654	13.9309	22.3059	23.4188	3.35307	20.2862	18.4038	15.1967	22.3343	16.2358	21.245
Chr13	140456396	140463393	-	AH13G51260.1	000358F	ATGCCCCTCCACAAAATCTGCGAGAACCAACACTGGACTCTGTCATGTGGTTGTGGTGGTGCTGCTAGTAATCTCGAATACGACAAGGGACAACGTGGGAAGATGTCGGAGCTCGAAGGCGGCAACTGTTTTCCGCGTCTCTTGCTCGGTGTCAATGTCGGTCTTGCCCTTGTTGAAGGAATCGTTGCTTTCCTTGCGTTGTTTCAGTTGCTTAGGATTCACTTGCGTAATCAAGAGCTTGGCTGGACTCGACAAAAAGTGTTTCATGTATTGATTGGCTCCTCTAATCTGGGTTACTTTGTTTACTTGGTGTTGGCACTTTTTGCTGCTTGCAATGGATGGAGATGCTGGTCAGACTCTTGTGGTTTTATCTTTATGGCTTTCCCCAAAATACTTTTT…	MPLHKICENQHWTLSCGCGGAASNLEYDKGQRGKMSELEGGNCFPRLLLGVNVGLALVEGIVAFLALFQLLRIHLRNQELGWTRQKVFHVLIGSSNLGYFVYLVLALFAACNGWRCWSDSCGFIFMAFPKILFFAAFLLLLSFWVDLCHQPDDDDDYEGSFIEEALLEKTSHANLANIDSHRKCFPVRLSRIGYRQKLVILVTLLLFIIMMAFAVIIWIGLGENPIDSEVASRVYLDLSAIAMVLLGAALACYGILLYLKMRKVRAEQPSSEMWKVLCCCFCWSIRNILLMYSVSQVAGLTIVSVLCFVSSSCVELLTDIPLLYHWHQWPLNDIYASLLLVLYYFVVNLKLSLLPGSSLPSAVVLWVMRELPPAEASNVQEESRTLAFVADSSVATHNP…	CONTAINS InterPro DOMAIN/s: Protein of unknown function DUF1084 (InterPro:IPR009457)%3B BEST Arabidopsis thaliana protein match is: tobamovirus multiplication 1 (TAIR:AT4G21790.1)%3B Has 196 Blast hits to 195 proteins in 29 species: Archae - 0%3B Bacteria /.../Metazoa - 0%3B Fungi - 2%3B Plants - 188%3B Viruses - 0%3B Other Eukaryotes - 6 (source: NCBI BLink). [Source:TAIR%3BAcc:AT3G59090]		-	-	1.56571	4.25609	3.35262	2.57094	2.64313	2.55553	2.64898	2.11613	1.80198	3.83052	3.59709	1.18961	1.85127	3.17832	2.70154	3.68862	3.07664	2.87803	4.94347	4.38459	4.10518	3.96714	2.20365	2.20321	2.66016	4.6928	3.89343	3.16981	3.78589
Chr13	140476823	140481477	-	AH13G51270.1	000358F	ATGGAATCTGCTATGATAAGAATTCATAGTTCTCCATTATTATTGCGCCTGTCCAATAATGGTGCCAAAGGTTCTACATATGCAAGATCAAGCATATTATTTTTCCATAATAATAATAATAACATACTCAATAACCATAACCAAACCTCTGTTTGTGCCTCTGAATTTGCAAGACTCCTCCACCCTGTTTTTACAACAAGATCATCATCGTTTTGCCATCCGAATTGCGTGCCGGAAAGATCATCGAGCGGCTCGCCGGAGCCTCGGAGTAACAGCGGCAACAAGGGAAGAGTGGTAACGAGAGGAATGAGTGGGGTATGTGTTGTTCTGGCTTGTGTTCTTGGATTGTTGAATTTGAAGAGCAATATGAATCCGATGTTCAAAGAAGCTTATGCTGCA…	MESAMIRIHSSPLLLRLSNNGAKGSTYARSSILFFHNNNNNILNNHNQTSVCASEFARLLHPVFTTRSSSFCHPNCVPERSSSGSPEPRSNSGNKGRVVTRGMSGVCVVLACVLGLLNLKSNMNPMFKEAYAANNPFGGVPAGAGKMAVAALFETTINAKRTTKKPALSPGLVDVKQHKWYAVSQSIDGNKNAEKILENIKGDDQEFDVKMAKVELLILQDGKGIIEKLNNEGPLINKTHAAQLILYKAIVLTMLNQNEEAAKWWKDFGDILSLDMMSFNF	unknown protein%3B Has 19 Blast hits to 19 proteins in 5 species: Archae - 0%3B Bacteria - 0%3B Metazoa - 0%3B Fungi - 0%3B Plants - 19%3B Viruses - 0%3B Other Eukaryotes - 0 (source: NCBI BLink). [Source:TAIR%3BAcc:AT2G34540]		-	-	0.146645	0	0.053574	0	0	0.117596	0	0	0	1.32893	1.71179	0	0.094876	1.18983	1.12114	0.868201	1.50292	0.615931	1.0767	1.12458	1.10697	0.454077	0	0	0.206408	0	1.55202	1.17878	0.45165
Chr13	140484763	140491617	+	AH13G51280.1	000358F	ATGGGGAAGCTATTAACAAATTCGAAATCCATCATTGTCCTCCATTCAAAGCTCCTCTGTTTCTCTCTGCTCTATCTCTTCATTTCTCTCTTCCTTGCTCTCTACGCTATTTCCTCTAAATCCAAATGCATATTAAGATCAACCCCATTTTTTCTTACCCTTCTTCCTATGGAGAACACAAGTATGCTGTTTCAACCACACGTTCTAAATGTTCTTCCCCAGTTAACTTTTCAGTCCTTTCAGAAAAAAGAAAAAAAAATACTTCCATGTTGCACCTTAACTCGTTTTTCCATGAATGCAGATCGAATAGCTATGGAAAAATGTTCAAGCGTAGTTGTAGTTTCAGCAATCTTCAATGACCATGACAAAATCCGGCAACCAAGGGGCCTTGGATCCAAA…	MGKLLTNSKSIIVLHSKLLCFSLLYLFISLFLALYAISSKSKCILRSTPFFLTLLPMENTSMLFQPHVLNVLPQLTFQSFQKKEKKILPCCTLTRFSMNADRIAMEKCSSVVVVSAIFNDHDKIRQPRGLGSKTLENVCFFMFIDDVTLKVLEHHGLISRNSSEHVIGVWRIVVVSKGDLYSNPAMNGVIPKYLVHRLFPNSKFSIWIDAKLQLMVDPLLLIHSLVVAENADMAISKHPYFVHTIEEAMATARWRKWWDINALKLQMETYCENGLKPWSPKKLPFLSDVPDSALILRKHGLRSNVFSCLIFNELEAFNPRDQLAFAFVRDHMNPKIKLNMFEVEVFEQVTVEYRHNLKPSDHRITPKSATKITKRAKTDSLLHANGNCCGSCQHYLSAM…	Protein of unknown function (DUF616) [Source:TAIR%3BAcc:AT5G46220]		-	-	0	0	0	0	0	0	0	0	0	0	0	0	0	0	0	0	0	0.032314	0	0.064416	0	0	0	0	0	0	0	0	0
Chr13	140492150	140495029	-	AH13G51290.1	000358F	ATGTTCTTCCATATAGTTTTGGAGCGGAACATGCAGCTGCATCCCCGTTACTTTGGTCGTAACCTCCGCGACAATCTTGTTTCCAAGCTCATGAAAGATGTTGAAGGCACTTGCAGTGGTCGGCATGGCTTTGTGGTGGCTGTTACTGGGATTGAAAACATAGGCAAGGGTTTGATTCGGGATGGTACAGGATTTGTCACATTCCCTGTTAAGTACCAATGTGTTGTTTTTAGGCCATTTAAAGGGGAGATCTTAGAAGCAGTTGTTACCATGGTCAACAAGATGGGATTCTTTGCCGAAGCTGGACCCGTGCAAATTTTTGTTTCAAATCATTTGATTCCTGATGATATGGAGTTCCAGTCTGGGGATATGCCAAATTATACTACTTCAGATGGTTCT…	MFFHIVLERNMQLHPRYFGRNLRDNLVSKLMKDVEGTCSGRHGFVVAVTGIENIGKGLIRDGTGFVTFPVKYQCVVFRPFKGEILEAVVTMVNKMGFFAEAGPVQIFVSNHLIPDDMEFQSGDMPNYTTSDGSVRIFLSSPCKAREEIVGYDFGINQLIVKIQKDSEVRLKIMGTRVDATEIFCIGTIKDDFLGVINDPATA	DNA-directed RNA polymerase II subunit 7 [Source:Uniprot/SWISSPROT%3BAcc:P38421]		-	GO:0003899;GO:0006351;GO:0003676	26.5173	28.9912	27.464	24.9235	20.6645	8.3889	29.9002	24.5525	7.68682	15.552	16.0999	29.6638	23.0163	20.5686	17.5688	26.3809	20.4534	31.3015	19.1163	16.8345	15.1337	19.0404	18.2473	20.6298	17.9132	15.1694	16.0853	25.7706	26.158
Chr13	140497313	140499261	-	AH13G51300.1	000358F	ATGGTATCTCTATTCCGAATGCTAACCTTTCTGTTAGATTTCGATTCACTCAATTCTCTTGGTTCCAGCTCTATTCTCGTTATGAATGTTCATGCTTATCTTTTCCTTCCTAATATAAAACAATTAGTAGGAGCTGAAAACAAGAATAGAGGAAATTCTAGGAGAAAGGTTAGAGAGCCCAAGGAAGAAACTGTCACTCTTGGCCCTGCTGTTAGAGAGGGTGAACATGTTTTTGGTGTGGCTCGCATCTTTGCATCATTTAATGACACCTTTATTCATGTGACTGATTTGTCTGGAAGGGAAACCCTTGTCCGCATCACCGGTGGAATGAAGGTTAAAGCTGACAGAGATGAGTCATCCCCATATGCTGCTATGCTTGCAGCACAAGATGTTGCTGCT…	MVSLFRMLTFLLDFDSLNSLGSSSILVMNVHAYLFLPNIKQLVGAENKNRGNSRRKVREPKEETVTLGPAVREGEHVFGVARIFASFNDTFIHVTDLSGRETLVRITGGMKVKADRDESSPYAAMLAAQDVAARCKELGITALHIKLRATGGNKTKTPGPGAQSALRALARSGMKIGRIEDVTPIPSDSTRRKSGRRGRRL	40S ribosomal protein S14-2 [Source:Uniprot/SWISSPROT%3BAcc:Q9CAX6]		K02955(RP-S14e, RPS14; small subunit ribosomal protein S14e)	GO:0003735;GO:0005840;GO:0006412	108.819	175.217	92.9493	98.9966	100.563	107.359	84.9667	145.979	55.6692	107.241	123.348	58.0733	80.0012	215.326	176.16	157.957	166.352	300.086	57.5658	177.865	53.748	192.467	72.5973	233.551	140.31	262.82	93.9598	120.781	178.757
Chr13	140503463	140505989	+	AH13G51310.1	000358F	ATGCATATTTCTTTCAAGCCATTTTACTTTATTATTGTTATTGTTTCATTTTATGTTATTCATCTTCCATTCACTGAATGCACCATAGCATTTGAGGAGGTAAATAAATTTGGCAGTCACAAAAGCACAAGAGAGAACAAAGTTTCCAGGCAGATAAATCATCAGAAAACAACTGATATTGCACTTCATGGATTACTCCTATGGGCTTCAATGGGGTTCTTGATGCCTCTTGGGATTCTTACCATTAGAGGGTCATGTAAAGCAGAACCTGGATCAAGAAGGAGTAGATTCCTTTTCTATCTCCATGTTGTTTTTCAGGTCACACATATGCTTTCAGTGCTTCTTGCCACAGTTGGAGCTGCCATATCATTGAAAAAGTTTGAGAACTCATTTGACAAC…	MHISFKPFYFIIVIVSFYVIHLPFTECTIAFEEVNKFGSHKSTRENKVSRQINHQKTTDIALHGLLLWASMGFLMPLGILTIRGSCKAEPGSRRSRFLFYLHVVFQVTHMLSVLLATVGAAISLKKFENSFDNNHQRLGLALYAAILMQAFIGFFRPQRGKKERSYWYFVHWILGTIVSLVGIINIFTGLEAFHRRTLKSTRFWTILFTAQVSIIGLIYLLQDKLEHLKKQGVIVGTESIVPSDQDNIPQRQDHQKELHLVACAKRNALGNLFD	Cytochrome b561/ferric reductase transmembrane protein family [Source:TAIR%3BAcc:AT4G18260]		-	-	0.047443	0.107473	0.105714	0	0.029797	0.309623	0	0.193498	0	0.604713	0.702267	2.38899	0.297635	1.70179	1.26703	0.263941	1.01127	1.65188	0.16248	0.567159	0.685043	2.13912	0	0.839229	1.1188	0.641547	0.881693	0.418496	1.71552
Chr13	140506358	140507468	-	AH13G51320.1	000358F	ATGGGCTGTATACTGGGCTTCCTTCACCATCGGACTCTTCCTTCTTCCTCATTTCTGGTCTCTCCATACACTCCTCCTCCGCTCACCCACTCCAACTTTTTTTTTTCGGTCAATCTTCCTTTTACGTTTTTTTTTTTTGTTCGGGTTCGCGCCAATGTCTCACATTCGATTCTAGTTTCCCGCGAATGTACGGCAACCTACACGAAAACCGCCCAGCACCACCACCCTCCGACCAATCCTGCCGTTGCATTCCAAAACCCTAGGGGAAATTTTTGCCATCATAGCAGCTGTGAGACGAAGTTGCTACCTGCTCATCATCGTCTTCCAATTATATGTGGTTCACCGATACTTTACTACTTAATTTCTAATTGGATTGCATCTTTGATTTCATCTGTTCTT…	MGCILGFLHHRTLPSSSFLVSPYTPPPLTHSNFFFSVNLPFTFFFFVRVRANVSHSILVSRECTATYTKTAQHHHPPTNPAVAFQNPRGNFCHHSSCETKLLPAHHRLPIICGSPILYYLISNWIASLISSVLKTLALNQQCVSGFESLELLPNLTGQAILNSDKTKLRGLGNSGNGSYSYRLLWSLEEDLNRWEAVIRLQTVYGPYIWQGVKSYVAINPFNRFAKLNIWVLGNVTCK	-		-	-	0	0	0	0.029182	0	0	0	0	0	0	0	0	0	0	0	0	0	0.107485	0	0	0	0.091005	0	0	0	0	0	0	0
Chr13	140509932	140513565	-	AH13G51330.1	000358F	ATGCTAAGTCAAGGAGAAGAAACGGAGGGAGTAACAGTGACATGGGAGAATTTGTGGGTGACTGTTCCAAACGGAAAGAATACACTACCAATTCTGCAGGGCCTTACAGGCTATGCACAACCGGGGAGGCTTTTGGCTATAATGGGACCTTCAGGCTGTGGCAAAACCACACTTCTTGATGCCTTATCAGGTGATCATGCAATGCCATATGAAGTCATCATTGTTGCTCTAGACTCTAGAAGCAAAGGGAATATTCTAATAAATGGCCATAAACAAGAACTGGCTTATGGAATATCAGGATATGTAACACAAGACGATGCTTTGCTGTCAACTTTAACAGCTGGGGAAACTTTATACTACTCAGCACAGCTTCAATTTCCTGATTCCATGCCCATATCA…	MLSQGEETEGVTVTWENLWVTVPNGKNTLPILQGLTGYAQPGRLLAIMGPSGCGKTTLLDALSGDHAMPYEVIIVALDSRSKGNILINGHKQELAYGISGYVTQDDALLSTLTAGETLYYSAQLQFPDSMPISEKKERADVTIREMGLQNAIHTRVGGWSSKGLSGGQKRRLSICIEILTRPRLLFLDEPTSGLDSAASYYVMRRIANLVQKDGIQRTVVASIHQPSSEVFELFHDLCLLSSGENVYFGPASDANQFFALNGFPCPTLHNPSDHYLRVINKDFEQEAEEGFGSRVTAEKAVSILVKSYSLSQIKNKVYTEVANINQRDFGAVEKKRDHAAFLIQCLVLIRRSALHYFRDLSNYWLRLTVFIAIALSLGSIYYDIGFGVGSIQARGSLLA…	ABC transporter G family member 11 [Source:Uniprot/SWISSPROT%3BAcc:Q8RXN0]		-	GO:0005524;GO:0016887;GO:0016020	0	0.143133	0.137456	0.044073	0	0	0	0	0	0.711657	0.492574	0.766613	0.040218	0.736433	0.521191	0.091141	0.371877	0.237979	0.087302	1.03031	2.6478	0.09158	0	0.245074	0.238312	0.189921	2.19129	0.047658	0.065468
Chr13	140514915	140515251	+	AH13G51340.1	000358F	ATGGCCACATCGCAAGACGAATGTGTTTCAAGTGAGGGTCATCCTTCATACACACCACCGAGCCAAGATATATTAATGGAGTGCGATATGGTTGAACCCCTAGGTTGTGATATGTCTGCCGTTGCAGAGAATTTATCAAACCAACCTCAAAACATATCCGGCGATGTCGTCGACAACGGTGAGAAGTCGAATAAGTATCTAGATGTGATGTATGAGTTGAGATTGAACTAA	MATSQDECVSSEGHPSYTPPSQDILMECDMVEPLGCDMSAVAENLSNQPQNISGDVVDNGEKSNKYLDVMYELRLN	-		-	-	0	0	0	0	0	0	0	0	0	0	0	0	0	0	0	0	0	0	0	0.226269	0	0	0	0	0	0	0	0	0
Chr13	140519622	140524334	-	AH13G51350.1	000358F	ATGGGGGACTGCATCTGTTGTTCTGGCTGGAGTATAGCCGCTCTAAAACTCATTGGTGGTGGTGTCTTGGAGCTGGAGAACAGAGCTAACTCTCAAGACAACGTGAATCAAGTTCCCAGTTTGGCCAAACCTACAATGGACAAAAAGAGGATGGACGTGGTTTTGACTTGTTTTGGTTGTTACCTCAGCAATGCTAACTATCAGAAACTCAGACACAGGAACCAAGTTCATAGTTGCATTGGAAGGGCTTATAGAGTACAGAATGTACGGATTCAGAGCAACTTGCATGATGAAATCCGGTTGCTATATGTAGAAAAGTGGACAGAAAGTAACAGTTTGGTTAATCGATGGGCATTATTCACAGCAGCCCTGCAACGATCATTGATTGCCGTCTGTCTC…	MGDCICCSGWSIAALKLIGGGVLELENRANSQDNVNQVPSLAKPTMDKKRMDVVLTCFGCYLSNANYQKLRHRNQVHSCIGRAYRVQNVRIQSNLHDEIRLLYVEKWTESNSLVNRWALFTAALQRSLIAVCLSFHPLLFALRPSGLRDICTDVATQTCNKENECVSSEGHPSCTPPSRDTLMECNMVEPLGCDMSAVAENLSNLPQNISDDVVVDGEKSNKILRHNVNEVFVSMINAVSRCDGVEIELNVMQLSDVTEVRSEKIELGDKVLESSLILCSHNSYLSFDK	-		-	-	0.079038	0.432225	0.060038	0.091837	0	0.215317	0	0	0	0.041799	0.154848	4.28634	0	0.533726	0.084664	0.272573	0.158856	0.672755	0.046256	0.401153	0	0.193377	0.132397	0.58119	1.99634	0.448716	0.400258	1.34439	0.204373
Chr13	140529508	140533744	-	AH13G51360.1	000358F	ATGCAACTTCAGAACAATATGGAAGACAAGGTTGATTCGATCAAGTGTATTACAGCATGGAAGGAATCGTGGAGGTTAAGAGTGAAAATTGTTAGGCTGTGGTTTTATACAGATCCATTAGCAGAGGATAACGAAAAATTGCTTCATATGATACTAATGGATCAAAATGATTTTAATCATCCATTGCATCATGCTTTTTTTGAGGTTGTTGTTGGAAAAGAATTAATTCTCAAAATTGAGTTCACAGAGTTGATTAAGGAAGAATTTGGTGGAATGTTCAAAGTTATTACAATACTGGATGACAGACAGACAGGTTTAGGGTTGAGTGTTGATTCACATATAAATGATACTTTTCAAGCACCTGCGTACACTCCAATATGTGAAGCTGATTTTCATTAT…	MQLQNNMEDKVDSIKCITAWKESWRLRVKIVRLWFYTDPLAEDNEKLLHMILMDQNDFNHPLHHAFFEVVVGKELILKIEFTELIKEEFGGMFKVITILDDRQTGLGLSVDSHINDTFQAPAYTPICEADFHYSEIEKYTSRIPFDASIDANNIDEMLLDSISTGFNCATPDPEYFMDIGCLSEATVNMEKKMDDSLLDEEVDCASSMALPDSSSYGVAEHELQNAFKICMQHQSDPTSMH	-		-	-	0	0	0	0	0	0	0	0	0	0	0	0	0	0	0	0	0	0	0	0	0	0	0	0	0	0	0	0	0
Chr13	140541575	140545868	-	AH13G51370.1	000358F	ATGAGTCCATCTTTTGATGCTATTAGCAAGATAGTTCCTCCAAGAGAGGCTTGGAGGCTTAAAGTGAGGGTAATTAGGGCTTGGATTGTTCCAAGCTTTGGAAATCCAGATTCTCCAAATTCAATGGAGCTCATTTTGGTGGATGAAAATTCAAACAAAATCCAGGCCACTATAAGGAAGCAACTTATCAACAGGTTTAAAGATAATATTATTGAAGGGAATTGCTACAAGATGTGCTATTTCTCTGTTGTTCCAAATCATGGCTCTTATAGAGCTACAAAACATGAGTTTAAGCTTACCTTCCTCTTCCGAACAATAGTAACAACTTTACCAGATGATATCATACCAAGAGTCTGTTTTACTCTATATCCTTTTGAGGAGATATTGCAAATGAGTCAA…	MSPSFDAISKIVPPREAWRLKVRVIRAWIVPSFGNPDSPNSMELILVDENSNKIQATIRKQLINRFKDNIIEGNCYKMCYFSVVPNHGSYRATKHEFKLTFLFRTIVTTLPDDIIPRVCFTLYPFEEILQMSQDHDYLVDVIGLLTLVGEEKSYDKDGKTIKMVVVELSSQKMVLRCALFGEYVDQLNHFLSSGYVEQPVVILQLAKVKLFRGQPGLQNVMKATKIYLNPDLAAVFDFRKSVVEQGINGTQPLFIANEGKTISLEDDFMRLTKKSTIDELQENKEDGTFVILGTITDVVEEGCWWYSTCVCGKTVHPESGVYFCDMCMHHVTNVIPRYRLKVVVSDETGQGIFVLFDRETTYLVKKTCGDLFNEVHKDSKVLCGDDYPIIFRNLEGKKV…	Nucleic acid-binding%2C OB-fold-like protein [Source:TAIR%3BAcc:AT1G52950]		K07466(RFA1, RPA1, rpa; replication factor A1)	-	0	5.65315	3.75604	3.6095	0	0	3.51586	0	0	0	0	0	0	0	0	0.468485	0	0	0	0	0	0	0	0	0	0	0	0	0
Chr13	140552935	140556496	+	AH13G51380.1	003274F	atggcgactgcaaattctgttgcttcattcAGTCGCAAGAAAAGATGCGGTAAGCATTCTGGAAGGAGCAGAAAGAAGGATAAAGAAGAAATTGTTCCTCCAGTGTGCATTGCGGATCATACCCCATTTTGTTCGAATCTGACACTTCAAAAAATCCTAGGAGGCTTTTCTTTGGTTGTTCTTATTTCAAGAACAACAGGACATTGCAAATACTTTGTTTGGCTAGATGAGTATGTTGCATCTTTTTGTATTGATGAAGTGCTACAAGATGGAGTAGCAGACCACAAAAAAGATGGAGAAAGAATTGCAGAGATAGAAAAGAAAATGGATGAGGAGAAGACAGTGGTGCTCTTAGCAGATGAAAGCGTTTGGGTTGATTTTGCTGGGCATTGTATAGGA…	MATANSVASFSRKKRCGKHSGRSRKKDKEEIVPPVCIADHTPFCSNLTLQKILGGFSLVVLISRTTGHCKYFVWLDEYVASFCIDEVLQDGVADHKKDGERIAEIEKKMDEEKTVVLLADESVWVDFAGHCIGKGCSLSHQNSQSHTQKEEACRLHLQHSREGRRFFRTVTTNTSSSSESTSSTTGSSSVTQEYPLHAQVKVELLQIILMVKSHISLISLSP	-		-	-	0	0	0	0	0	0	0	0	0	0	0	0	0	0	0	0	0	0	0	0	0	0	0	0	0	0	0	0	0
Chr13	140557838	140561765	-	AH13G51390.1	003274F	ATGGTTTGGTTAAGATGTCTCACAGGAAATTCGAGCACCCGAGACACGGTTCTCTTGGCTTTCTTCCAAGGAAGCGAGCTTCTCGTCACCGTGGAAAAGTCTTTGAAACGGCCCTTCTATCCAAATTCCTCTGTGGGGATTTTTGGAACGGAACACATAAAGGAGCCAGAGAATTGGCATAGATTTTGCCATAGGCCTTTGATTCCAACCTTAAGAGCTGGCTTTCCCAAAGATGATCCTACTAAACCTTGCAGACTTACTGCCTTCCTGGGTTACAAGGCTGGAATGACCCACATTGTTAGAGAAGTTGAAAAGCCTGGATCAAAGCTTCATAAGAAGGAGACATGTGAGGCTGTTACCATCATTGAGACCCTCCATTGGTGGTTGTTGGAGTTGATA…	MVWLRCLTGNSSTRDTVLLAFFQGSELLVTVEKSLKRPFYPNSSVGIFGTEHIKEPENWHRFCHRPLIPTLRAGFPKDDPTKPCRLTAFLGYKAGMTHIVREVEKPGSKLHKKETCEAVTIIETLHWWLLELICEDTPRSSHFEYCLGSAFNQEAILQELYETEEGKKDIESQLEKLKKYATVIRILAHTQIRKLKGLKQKKAHLMEIQVNGGTIAQKVDYAYGFFEKQIPVDAVFQKDEMIDIIGVTKVKVMKVLWGVTRLPRKTHRGLRKVACIGAWHPARVSFTVARAGQNGYHHRTELNKRSTSLASQDGEGDYPMGGFPHYGVVKDDYIMVRGCCVGPKKRVLTLRQSLLKQTSRVALEDIKLKFIDTSSKFGHGRFQTTQEKQKFFGRLKA	60S ribosomal protein L3-1 [Source:Uniprot/SWISSPROT%3BAcc:P17094]		K02925(RP-L3e, RPL3; large subunit ribosomal protein L3e)	GO:0003735;GO:0005622;GO:0005840;GO:0006412	7.5857	4.52761	3.35487	2.49386	8.04149	1.67591	2.6675	4.72862	0.893802	2.27559	2.91059	2.56763	0.949266	3.01674	3.18261	5.29435	3.08049	5.86288	0.914135	3.77148	1.98059	7.00789	5.76405	4.84579	5.57482	8.10957	2.26322	6.69723	5.60741
Chr13	140598979	140603143	+	AH13G51400.1	000233F	ATGATGTTGCTTTCTCCTAAGATTAGTTTGAGTGTAGTCATAGCCCTTTCCATTATAACCATACTTTCATATGCAGATAATAATACTGGGCTCTTGGAGGTTGAAATTGAAGCCTTGAAAGCTTTCAAGAACTCCATCACCCTTGACCCAAATGGAACACTTGCTGATTGGATTGAAATCCACCCTCATTGCAATTGGTCTGGCATTCAATGTGACCCTTCTTCAAGCCATGTGATCTCAATTTCTCTGACTTCTCAGCAGCTCCATGGAGAGATTTCACCATTCTTGGGAAATATTTCAAGCCTTCAGGTTCTTGATTTATCTTCAAATTCATTTACCGGCCATATTCCTTATCAGCTAAGTCGTTGCACTCAACTCACTGTGCTTGGTCTCTTTGAG…	MMLLSPKISLSVVIALSIITILSYADNNTGLLEVEIEALKAFKNSITLDPNGTLADWIEIHPHCNWSGIQCDPSSSHVISISLTSQQLHGEISPFLGNISSLQVLDLSSNSFTGHIPYQLSRCTQLTVLGLFENSLSGPIPPELGNLKRLQYLDLGSNFLNGTLPESIFNITSLLGIAFNNNNLTGTIPSHIGKLLNLIQMIGYGNSLVGSIPPSIGNLEALKALDFSQNQLSGVIPKEIGNLTNLQSLLLFQNSLSGKIPSELAKCKNLLNLELYENHLSGSIPPELGNLVHLETLRIFSNNLNSTIPPSIFQLKSLTHLGLSDNNLEGTISPEIGSLSSLTYLTLHLNKFTGRIPSSITSLKNLTYLSMSQNLLSGEIPSDIGVLHNLKFLILGFNH…	LRR receptor-like serine/threonine-protein kinase FLS2 [Source:Uniprot/SWISSPROT%3BAcc:Q9FL28]		K13420(FLS2; LRR receptor-like serine/threonine-protein kinase FLS2 [EC:2.7.11.1])	GO:0004672;GO:0005524;GO:0006468;GO:0005515	1.49903	4.89688	5.65714	4.55739	1.65189	0.265534	1.59668	0.362303	0.028669	0.076856	0.132643	1.07571	0	0.016428	0.175787	8.41529	0.232744	14.0838	8.36468	0.157887	0.102904	5.14122	13.5154	7.02448	3.85952	6.2839	0.059866	30.458	6.65151
Chr13	140606625	140608579	+	AH13G51410.1	000233F	ATGAAGCGAGCAGGAGTAAGCTCACATTTTATTGCCATAATATATGCTCTTTTATTTTCATTTAATGCTTCTGCATTTGATGATACTCATAAAAGCTTCCTTCAATGTCTATACAATAACAACTCCACATCACTATCCAAACTTGTTTATACCAAAACTAATTCATCTTACTCTTCAATACTTCAATTCTCCCTTCAGAATCTCAGATTCTCATACAACAACACTCCCAAACCCCTTGTCATCGTGACACCCCTGCAGCCTTCCCATGTTCAAGCCACCGTAATCTGTTCCCAACTCCACGGCTTGCAGATTCGAATTCGAAGCGGCGGCCACGACTATGAGGGCCTCTCCTACGTCTCTCAAGTTCCATTTGTTATCATTGATTTCATAAACTACAGA…	MKRAGVSSHFIAIIYALLFSFNASAFDDTHKSFLQCLYNNNSTSLSKLVYTKTNSSYSSILQFSLQNLRFSYNNTPKPLVIVTPLQPSHVQATVICSQLHGLQIRIRSGGHDYEGLSYVSQVPFVIIDFINYRKIQVDVENREAWVQVGATVGELYYSIGTKTKTLAVTAGACTTVGVGGQFSGGGYGSLIRKYGLSADNIIDAHIIDVKGRFLDREAMGEDLFWAIRGGGGASFGVILAWKIKLVPVPSTVTLLRAPRTLEQNATKLVHKWQSVASRLDNNLVLGLLLQTVNSSINKGELTVQALFNGLFLGGVDKLLPLVQESFPELGLAKEDCTEMSWIESTLYSSGSGGQQPLEVLLNRSQVNTDSFKAKSDIITDPIPESGLEGLWRLMFEDEA…	FAD-binding Berberine family protein [Source:TAIR%3BAcc:AT4G20820]		-	GO:0016491;GO:0050660;GO:0055114;GO:0003824;GO:0016614	0	0	0.103236	0.033429	0.13612	0	0.024686	0.099188	0	0	0	0.264338	0.418764	0.032661	0	0.0599	0	0.34973	0.408409	0	0.258939	0.244333	0	2.38948	0.350155	0.329511	0	0	0.081339
Chr13	140608733	140610763	-	AH13G51420.1	000233F	ATGTTTTTTGGTCAGGGCTTCTTAGAAATGTTTTCCTTCTTCTTCTTCTTCTTTCGCACATTGCAGGCACAAGAATCACCACTACCACCATCACTACCACCACTAGTAGCAAAGATGACGGAGGCTATGATAAGGAAGAAGCCGGGCATGGCGAGCGTGAAGGACATGCCGGTCCTTCAGGACGGTCCGCCCCCCGGTGGGTTCGCCCCTATCCGGTTCGCTCGCCGCATCCCAAACAAGGGCCCCAGCGCCATCGCCATTTTCGTCGCTGCATTCGGCACCTTCTCCTGGGGCATGTACCAGGTCGGCAAGGGCAACAAGATCCGAAGGGCACTGAAGGAAGAAAAATATTCTGCCCGTCGAGCCATTCTACCTGTGCTTCAGGCTGAAGAGGACGAG…	MFFGQGFLEMFSFFFFFFRTLQAQESPLPPSLPPLVAKMTEAMIRKKPGMASVKDMPVLQDGPPPGGFAPIRFARRIPNKGPSAIAIFVAAFGTFSWGMYQVGKGNKIRRALKEEKYSARRAILPVLQAEEDERFVKEWHKYLEYEAEVMKDVPGWKVGESVYNSGRWMPPASGELRPDVW	NADH dehydrogenase [ubiquinone] 1 alpha subcomplex subunit 13-B [Source:Uniprot/SWISSPROT%3BAcc:O49313]		-	-	49.9896	55.3857	54.9923	64.4674	53.0154	26.582	72.9482	58.8683	19.7224	62.6525	72.6432	111.68	64.5986	77.2647	78.4028	77.1098	72.9105	66.2237	43.9056	60.7066	59.5782	60.555	51.6751	67.6055	69.2487	85.9575	58.3311	41.9744	42.8992
Chr13	140610629	140612712	+	AH13G51430.1	000233F	ATGGTTCGTGTGGTCAGTGATGGACCAACATGGGTTGGATTTCGGGTTTTCAAGATTGGGCCGGGTTTGTGGTTATTCCTATTATTTACTATATTGATCAGAATTTATTTGAGTTTAAATGTTGTGTCGTCACTGAACCCTAACTACAGCTTCAGCAGCTGCTGCTTTAGAGTGCAGAGAGAACTATCGTTGCGATCTCCTCCTCCAATGGCGACTATACCAGTGAATCCGAAGCCTTTCTTGAACAATTTGACTGGGAAACAAGTTATTGTCAAATTGAAGTGGGGAATGGAATACAAAGGTTATCTAGTCTCAGTTGATTCCTATATGAATTTGCAGCTGGCTAATACTGAAGAATACATTGAGGGACAATTTACCGGAAACTTGGGAGAAATTTTA…	MVRVVSDGPTWVGFRVFKIGPGLWLFLLFTILIRIYLSLNVVSSLNPNYSFSSCCFRVQRELSLRSPPPMATIPVNPKPFLNNLTGKQVIVKLKWGMEYKGYLVSVDSYMNLQLANTEEYIEGQFTGNLGEILIRCNNVLYLRGVPEDEEIDAAAED	Probable small nuclear ribonucleoprotein F [Source:Uniprot/SWISSPROT%3BAcc:Q9SUM2]		K11098(SNRPF, SMF; small nuclear ribonucleoprotein F)	-	34.4388	41.4484	38.5113	29.6678	11.2637	16.3602	28.01	20.8981	7.18731	39.6098	35.1696	90.6181	50.9221	70.0715	61.2277	53.6233	52.324	85.0736	39.0885	26.0993	17.55	73.079	19.1712	33.2682	28.0286	21.0855	25.2092	17.9507	83.2455
Chr13	140611989	140615080	-	AH13G51440.1	000233F	ATGGCAGCATCGAATTCAACTATGGCTTCAGGGGTTGAGCATAGCCATGACCATGACCATGACCACCACCACGACGACTCAGGTAGTAATTCATGGGTAGGAAAAGATGGGAGGGTGTACCATAGCCACGATGGACTCGCACCGCATTCTCACGAACCCATATACTCACCTGGCTACTTCAGCAGACGAGCTCCACCTCTTTCCGACAGAGACTTCAATGAAAGAGCCTTCACTGTTGGTATTGGTGGACCCGTCGGCACCGGGAAAACAGCATTAATGTTGGCACTCTGTGAACATCTTCGAGATAACTACAGTCTTGCTGCTGTAAGTGTGACAAATGATATATTCACTAAAGAAGATGGTGAGTTCTTGGTGAAACACAAAGCTCTTCCTGAGGAA…	MAASNSTMASGVEHSHDHDHDHHHDDSGSNSWVGKDGRVYHSHDGLAPHSHEPIYSPGYFSRRAPPLSDRDFNERAFTVGIGGPVGTGKTALMLALCEHLRDNYSLAAVSVTNDIFTKEDGEFLVKHKALPEERIRAVETGGCPHAAIREDISINLGPLEELSNLYKADILLCESGGDNLAANFSRELADYIIYIIDVSGGDKIPRKGGPGITQADLLVINKTDLAAAIGADLAVMEKDALRMRDGGPFVFAQVKHKVGVQDIVNHVLQAWERATGKKRH	Urease accessory protein G [Source:Uniprot/SWISSPROT%3BAcc:O64700]		K03189	GO:0003924;GO:0006807;GO:0016151	3.21205	17.8251	11.728	9.6721	3.44709	11.1147	7.24526	5.67638	4.90602	6.21035	7.44132	5.36301	3.02237	11.6623	12.5956	6.69049	11.3573	11.8471	1.44334	9.28335	5.17913	8.20407	2.88985	5.01195	3.35845	8.8101	8.55437	3.57937	7.07781
Chr13	140623168	140626006	+	AH13G51450.1	000233F	ATGGCTGCTCCTCTTTTTCTAAGATATCCAAATTTCCACACACTCCTTCTCAACTCTACTGCACCCAAATCTCTTTCACTTGTCAATTTCGCCAAGATGGAAGCCAGTGAGATCACAGAGCAAGTGGAAGAACAAGAGGATTTGAATGTGAAGAAGAAGAAGATCTTTGTTGCTGGAGCCTCTGGAAGCACTGGGAAGAGGATCGTTGAGCAGTTGCTCAAAAAGGGTTTTTCTGTCAAGGCTGGGGTTAGAGACTTAGACAAGGCCAGGGCCTCACTTTCCTCTAACAACCCCTCTCTTCAATTTGTAAAAGCGGATGTCACAGAAGGTTCTGACAAGCTAGCTGAAGCAATTGGTGATGATTCGGATGCAGTAGTATGCGCCACGGGATTTCGGCCA…	MAAPLFLRYPNFHTLLLNSTAPKSLSLVNFAKMEASEITEQVEEQEDLNVKKKKIFVAGASGSTGKRIVEQLLKKGFSVKAGVRDLDKARASLSSNNPSLQFVKADVTEGSDKLAEAIGDDSDAVVCATGFRPGWDLLAPWKVIIGASTFVNSESMMLKVLEKLVLYVLESGYIIVYNKFEGWIMQCCHITKVHVFQVDNFGTVNLVEACRKRNVNRFILISSILVNGAAMGQLLNPAYIFLNVFGLTLVAKLQAEQYIRKSGINYTIIRPGGLKNDPPSGNVVMEPEDTLSEGSISRDQVAEVAVEALAYPEASYKVVEIVARPDAPKRSYHDLFGSI	Uncharacterized protein At2g34460%2C chloroplastic [Source:Uniprot/SWISSPROT%3BAcc:Q8H124]		-	-	6.63401	15.4973	18.2731	13.0516	3.29988	4.13965	7.69043	3.96122	3.25699	14.3167	11.1937	7.04612	13.9209	10.6258	15.3094	6.07676	11.0775	7.14466	3.19051	11.796	22.6448	4.67497	0.887822	2.60909	3.58811	6.01023	18.9377	3.70647	6.48462
Chr13	140626919	140629245	-	AH13G51460.1	000233F	ATGGGGGAAGAAGGGAACGGGAAGAAGAGGATGGTGGTTGAGTCGCTGGGATGGCTAACGGAATCGTCGATAATGCCGAAGAAGCACCGCGCCATAGAGGGCGTGGGTGCGTCGTCGATGATGGAGTTGAAGGCCGAGCTCTACAAGTCTCAGGAAGATTCCAAGAAGTCTAGGGAACTCGCCGGTCCCGACGCCGAGTACCAACGCGCCAAGAGCAAGATCGCTCCCAAAGATTCCTTCTCCGCCAAGAATTCTGGTGTTGAAGCACGCGATCACAAGGATAAACTTGAGTTAAAAGCGGTTAATGATGGATCAGTGAGCTATGCAGCGCTGGAGAGGAAGGCCGAGCTGTATGAAAAGTTGGTTAGAGGTGAGCTGTCTGATGAAGAGGATCAAGAG…	MGEEGNGKKRMVVESLGWLTESSIMPKKHRAIEGVGASSMMELKAELYKSQEDSKKSRELAGPDAEYQRAKSKIAPKDSFSAKNSGVEARDHKDKLELKAVNDGSVSYAALERKAELYEKLVRGELSDEEDQEKYCVDFFRKGIEQDELPQLENRDAAETVLRENEVADNDASVMFDVKKVGLGRTVGAVDNAEHKRNIWEVHEEANRAREKASEIKHRRQEQVAAHREKLKQAYLRKKLEQLKATTKGLGSDVKNT	Cytochrome b561/ferric reductase transmembrane protein family [Source:TAIR%3BAcc:AT4G18260]		-	-	6.94275	5.80276	4.57554	5.90929	8.64748	1.64706	7.39516	8.69151	2.28222	2.45451	2.34749	7.09001	6.6436	4.55022	4.02026	6.93075	3.07465	7.14768	5.93516	2.71696	3.24207	4.95504	6.15433	6.97177	5.48791	4.84934	3.24143	8.50414	5.64042
Chr13	140629280	140630710	+	AH13G51470.1	000233F	ATGGGGAGTGAAGAAGCAAAGGATCCCTTCAAAGGAGTGGATTGGAAAGCTGTTGGTGGTGAGATGCAGCAGAATCCTAGTGCTAAACCGGCCTTGAAGAAACGGCTCCCCAAGAAAGTTAGGCAAATCCCGGAATACTATTTTCTTCCACGATGGCCATTATGGAAGGCGTTCGGCTTCTGCAGCATATGCATTGCTGGTGGAGTAGGTGCTGGAATGCTAGTGGAGGCCTGGATTGAAAAGAAAGTTAAAGAGGATGGAGGGGTTATATGGGAGTTCGATAAGTAA	MGSEEAKDPFKGVDWKAVGGEMQQNPSAKPALKKRLPKKVRQIPEYYFLPRWPLWKAFGFCSICIAGGVGAGMLVEAWIEKKVKEDGGVIWEFDK	unknown protein%3B Has 1807 Blast hits to 1807 proteins in 277 species: Archae - 0%3B Bacteria - 0%3B Metazoa - 736%3B Fungi - 347%3B Plants - 385%3B Viruses - 0%3B Other Eukaryotes - 339 (source: NCBI BLink). [Source:TAIR%3BAcc:AT5G16950]		-	-	21.9667	21.2124	20.0654	25.0695	15.8697	11.3917	30.3101	22.1592	7.41586	6.81468	5.49468	38.4983	7.80631	10.4245	9.84669	16.9481	10.8393	19.8296	11.1825	10.5864	3.99303	17.7068	13.3174	18.5983	19.5367	19.3264	5.777	13.1567	16.781
Chr13	140630436	140636013	-	AH13G51480.1	000233F	ATGGACTTGAACGAAGAAGTCAGGGCAGCTCACAAGCGAGAATTCGCCGATTTCTTGGACCAAGATGTAGGGAAGGGAATTTACATGGACGAGATCAAAGCGCTCATCAATCACAAGCGCCGCCGCCTCATCGTCAACATCTCCGATCTTCACAGCTTCCGCGACTTGGGTAACAGGATTCTGAGGAATCCGAGCGAGTATATGCAAGCTTTCTGTGATGCGGTGACTGATGCTGCTCGTGCTATTGATCCCAAGTATTTAAAGGAAGGGGAACAGGTGCTTGTGGGTTTTGAAGGACCTTTCGTTTCTCGCCGAGTCACGCCAAGAGAGCTTCTCTCTGAATTCATTGGTTCTATGGTTTGCGTTGAGGGTATTGTCACCAAATGTTCGCTTGTAAGG…	MDLNEEVRAAHKREFADFLDQDVGKGIYMDEIKALINHKRRRLIVNISDLHSFRDLGNRILRNPSEYMQAFCDAVTDAARAIDPKYLKEGEQVLVGFEGPFVSRRVTPRELLSEFIGSMVCVEGIVTKCSLVRPKVVKSVHFCPTTRQFTSREYRDITSNMGLPTGSVYPTRDERGNLLVTEYGLCKYKDHQTLSIQEVPENSAPGQLPRTVDVILEDDLVDSCKPGDRVAVVGIYKALPGKTKGSVNGVFRTVLIANNVSLLNKEANAPIYSPEDLKNIKKIAERDDAFDLLGNSLAPSIYGHSWIKKAVILLMLSGVEKNLKNGTHLRGDINMMMVGDPSVAKSQLLRAIMNIAPLAISTTGRGSSGVGLTAAVTSDQETGKDPSILISTWNIYCYV…	DNA replication licensing factor MCM3 [Source:Uniprot/SWISSPROT%3BAcc:Q9FL33]		K02541(MCM3; DNA replication licensing factor MCM3 [EC:3.6.4.12])	GO:0003677;GO:0003678;GO:0005524;GO:0005634;GO:0006270;GO:0042555;GO:0006260	0.477801	6.09213	0.992439	0.908815	0.70239	0.771533	0.518455	0.537178	0.302063	1.93789	1.54804	0.156282	0	9.26023	5.77152	3.39166	6.72274	11.8359	0.424489	7.31081	2.09144	6.81857	0.446153	6.32548	5.48586	10.542	8.4475	1.68486	5.322
Chr13	140644361	140648518	-	AH13G51490.1	000233F	ATGCAAGCCATTCACACACCCACGCTCCGCGTCTCTCCGTTGGACCCACTTCGCAAATCAACCAATGCTCCCATATCCACGCGCCGCGCATCGAAGAGGGTGTCCTTCACCGTCTCCGCAGCCGCCGTCTCCCCCAAGGTTTCGGCTCCTCAGAGGCAGAAGGATCCAAAGAAGCGCGTTGTAATCACCGGAATGGGCCTAGCATCCGTCTTCGGCAACGACGTCGACACTTTCTATGACAGACTCCTCGCCGGGGAGAGTGGTATCACCACCATCGACCGCTTTGATGCCTCCAAGTTTCCCACCAGGTTCGGCGGCCAGATCCGTGGGTTCAGCTCTGAAGGCTACATCGATGGCAAGAACGATCGCAGGCTCGATGATTGTCTCCGGTACTGCATT…	MQAIHTPTLRVSPLDPLRKSTNAPISTRRASKRVSFTVSAAAVSPKVSAPQRQKDPKKRVVITGMGLASVFGNDVDTFYDRLLAGESGITTIDRFDASKFPTRFGGQIRGFSSEGYIDGKNDRRLDDCLRYCIVAGKKALENADLGGEKLNKLDKEKAGVLVGSGMGGLTVFSDGVQALIEKGHRKITPFFIPYAITNMGSALLGIDLGFMGPNYSISTACATSNYCFYAAANHIRRGEADLMIAGGTEAAIIPIGLGGFVACRALSQRNDDPKTASRPWDKDRDGFVMGEGSGVLVMESLEHAMRRGAPIIAEYLGGAVNCDAYHMTDPRSDGLGVSSCIQSSLEDAGVSPEEVNYINCHATSTLAGDLAEINAIKKIFKKTDGIKINATKSMIGHCL…	3-oxoacyl-[acyl-carrier-protein] synthase I%2C chloroplastic [Source:Uniprot/SWISSPROT%3BAcc:P52410]		K09458(fabF; 3-oxoacyl-[acyl-carrier-protein] synthase II [EC:2.3.1.179])	-	2.69324	11.2715	4.94407	4.6722	4.50595	13.8064	5.23234	6.38995	9.03193	16.6989	25.3043	4.13931	5.30761	24.903	24.4649	30.3822	26.2945	26.5969	12.9159	33.5647	9.37732	14.5087	6.23287	23.8653	17.9859	30.4112	20.4363	14.4523	12.4958
Chr13	140649609	140652537	+	AH13G51500.1	000233F	ATGGCGGGAAGGGCTAAACGGAAAACCTCTGCTTCTGCTTCACCCTCTTCTTCTGTTCCTTCCCGCAAACTAGTGTTGAACATCAAAACAAGCAGGGGGATGAAGAGATCACTGCGGCAGGCTAATTCGAGAAAGAAACCCAAAGCAAAACAAAAGATTGATGCTAAGAAGCCAAAGAAACCTCCCACTGCTTTCTTCTACTTCTTGGAGGATTTTCGTAAAGAATTTCAAGAGCAGAACCCCGATGTCAAGTCAATGCGAGATATTGGCAAGGCATGTGGAGAGAAGTGGAAAACGATGACTTATGAGGAGAAGGTTCAATACTATGATATAGCAACAGAAAAGCGCGCAGAATTTGATATGGCAATGGCAGAATATAATAAGAAAATGGAAAACGGT…	MAGRAKRKTSASASPSSSVPSRKLVLNIKTSRGMKRSLRQANSRKKPKAKQKIDAKKPKKPPTAFFYFLEDFRKEFQEQNPDVKSMRDIGKACGEKWKTMTYEEKVQYYDIATEKRAEFDMAMAEYNKKMENGEFEDTDEESDFDE	High mobility group B protein 14 [Source:Uniprot/SWISSPROT%3BAcc:O64702]		-	-	12.6103	19.2713	13.3277	12.4333	6.7343	6.08298	8.5848	6.5938	3.83989	21.1847	12.7562	12.637	10.9225	12.9483	17.2288	16.4574	21.9999	18.435	14.8881	8.47727	14.4243	16.4468	8.64074	6.80075	9.01705	6.15375	14.3495	11.4395	17.072
Chr13	140652631	140659877	-	AH13G51510.1	000233F	ATGGTGACGACTTATTATGATTCAATATTTGAAAACAATAAACTAGTTTCAAAGCTACCAACACCAGCATCATCATCTTATCTTCCATACCATAACCCTCTATTGGCTCCTACTTCAAGGCCTAATCTTCTAACTTTGAAAAAGAAACCATGCTTTTCTACCAAAGCTCTATTATCATCTACCAAAGAATCTGTGTTGAAGGACTTCCATGAACGTAGAGCTCTCAAGATTATCTCAGGCCTGCATAATTTTGATAAGGACAATGTTGCTTCAGTTGTGACAGCTGCAGAGAAGATTTGTTCTGTTGATCAGTTCTCTGATTTATGTAGTATCCATGAATTGGGTGGAGCAACTCATGTGGATATAGCGTGCGACCCGGAGTTGGTGAAACTGGCTATC…	MVTTYYDSIFENNKLVSKLPTPASSSYLPYHNPLLAPTSRPNLLTLKKKPCFSTKALLSSTKESVLKDFHERRALKIISGLHNFDKDNVASVVTAAEKICSVDQFSDLCSIHELGGATHVDIACDPELVKLAISLTSCPVCVSSVDPASFPAAVEAGALMVEIGNYDSFYEKGVVFTPQQILGLTKETRRILPSVTLSVTVPHTLSLPDQVKLAELLEQEGVDIIQTEGGKYSNPTKSGVLGLIEKATPTLAAAYSISRAVKIPVMCSSGLSAVTAPMAITAGAAGVGIGSAVNRLNDVVAMIAEVKSIATSLETSSLMHATHGVETRRQ	-		-	-	0.514347	25.5219	10.8204	5.60545	0.125789	32.225	0.593601	0.360002	13.8654	43.5126	73.4731	67.9015	27.2011	105.815	76.0867	5.70477	73.7131	44.9771	41.207	63.3812	48.985	5.09351	0.168262	0.185034	7.52003	0.130001	57.4742	4.28624	2.84758
Chr13	140664504	140666466	-	AH13G51520.1	000233F	ATGGCTACTAAAAATGTGTACGTTATCGTATATCTTAATGGAGAAATTTCTCTTACATCTGAAAGTGTTACGTTTATTTGCGATGATCCACTGTGGATAATGATCCCGCCGCAGATGTCGTTGGAAGAGCTAAAGAATGTGATCCTCATGAATACCGGTCTGGTCGGAAAGAAGAAAATCACGAAGTTGACTTACAGAATGCCAGTTGCATATCTACTCGTTGGAGCTGTGTGTGTGTCTCCACGACATCAACAACGTATGACAGCCAGCCATACCTTCGACGGTGATATCGTCTGGTACGTCAAGCGACATCTGTTGAAGACGAGTTCTGATCCACTTCAACCTTATGTTGTACTTCATTGTCCCTACATGTTCGGGTGGAACATCACCAAAATTCCT…	MATKNVYVIVYLNGEISLTSESVTFICDDPLWIMIPPQMSLEELKNVILMNTGLVGKKKITKLTYRMPVAYLLVGAVCVSPRHQQRMTASHTFDGDIVWYVKRHLLKTSSDPLQPYVVLHCPYMFGWNITKIPMEPTLNHLSMKLHPPAKSLREVKAVKTLAIVNMSTSNPIITISQNNVSASDTSRFPRNPIPPTEPHLMKQSFRLTQESFLVITRDHGIVNRSIRIKPTHHHEAQQHW	-		-	-	0	0	0	0	0	0	0	0	0	0	0	0	0	0	0	0	0	0	0	0	0	0	0	0	0	0	0	0	0
Chr13	140664570	140672871	+	AH13G51530.1	000233F	ATGGTCACGAGTTATAACAAGGAAGGATTCTTGTGTGAGGCGAAAAGACTGTTTCATGAGATGGGGCTCGGTGGGAGGGATGGGGTTTCTCGGAACTCGATGATTGTGGTGTGCGGGAAACACCGCGAGGTATCGGAGGCGCTGACATTGTTCTGTGAGATGGTTATGATGGGATTGGAGGTTGACATGTTCACTATGGCTAGAAATGGTTTGATTGACTTGTACTCGAAGTGTGCAGGGGACATGTTAGAGTGCAGGATGGTGGATGATGGAGTTCCTATTTTTCTCACCAAAGAATTGATCCAAATTGACTTTTCTTCTTCTACAATTACTACTCTCAATGAAGCGTTCTTGGTTCCCTTCGATGTCCTGCGTAACGGAGAAGACACTGCATTCTTA…	MVTSYNKEGFLCEAKRLFHEMGLGGRDGVSRNSMIVVCGKHREVSEALTLFCEMVMMGLEVDMFTMARNGLIDLYSKCAGDMLECRMVDDGVPIFLTKELIQIDFSSSTITTLNEAFLVPFDVLRNGEDTAFLHEIFSSMPISPQILDQILLFMGRTARTILSREGCESSMSEIVVNLYVVVIQDSDFYNDDVRQDVPELVRLVNLLERSKIDEQDDDAEQCSICLEEFGHGIQDSSVKVVRTKCSHVFHESCMLRWLRHCADHQSPYFCPLCRCIIFPTSQRDE	Pentatricopeptide repeat-containing protein At3g49710 [Source:Uniprot/SWISSPROT%3BAcc:Q9M2Y7]		-	GO:0005515;GO:0008270	0	0	0	0	0	0	0	0	0	0	0	0	0	0	0	0	0	0	0	0	0	0	0	0	0	0	0	0	0
Chr13	140675883	140679180	+	AH13G51540.1	000233F	ATGTTATGCTTCCCTCTTTCAAATGTCTCTCGCAATCACAATCTTCACTACCATTCTCAACCCTTTAATCATACTCTACCTTTTCTCAGAATCAATGACCCAACACCCGAATTCAATGATACTTTGCTCCTCCATTACCTCTCCAATGGCTGGCACCAAGAAGCACGAGACCTACTTTACAAGTCCTCTCAAGGCCACCCCCATGCTCGTATTGTTCACTGGACTTCCCTTCTCACAAAGTACTCGCGGGACGGTTTCATCCGTGAAGCTCGAATGCTGTTCGATATAATGCCGCACAGAAACATAGTCACTTATAACGCGATGTTGTCTGGGTACCTGCAATCTGGCATGCTTGATGAGTCTTTCTGTTCTTTGAGCATATGCCGAAGAGGAATGTTA…	MLCFPLSNVSRNHNLHYHSQPFNHTLPFLRINDPTPEFNDTLLLHYLSNGWHQEARDLLYKSSQGHPHARIVHWTSLLTKYSRDGFIREARMLFDIMPHRNIVTYNAMLSGYLQSGMLDESFCSLSICRRGMLFPGLLCLVGWEMQGGLEMQGGCLMKCRRRMVMWKKVEWMKQERCLRRWVNVVTWTSMMSGYRRVGNVDEAYSLFQTMSEKNVVSWTAMIGGFTWNGLCAEALSLFLEMRLSNAIPNSETFISLAYACAGLGFPTLGKQLHAYIIVNGWKLDDYDGRLQRSPIRMYSAFGLMDSARSLLESDMNNCDEQSFNSMINGYIQAGELEKAEDLFHRLPIKNTNASTCMIAGYLSAGKVLKACNLFDNMVDKDSLAWTSMIYGYVENELIA…	Pentatricopeptide repeat-containing protein At1g32415%2C mitochondrial [Source:Uniprot/SWISSPROT%3BAcc:P0C7R0]		-	-	0.082278	0.079022	0.223052	0.067835	0	0.121792	0.044282	0.069527	0	0	0.093539	0.505005	0.044284	0.170187	0.58522	0.255665	0.037642	0.307259	0.182249	0.080776	0.059016	0.202969	0	0.030656	0.097884	0.057593	0.157995	0.123116	0.156146
Chr13	140680755	140683082	+	AH13G51550.1	000233F	ATGGAGAGTGATGGTGAAAAGATTAAGAAAAACAAAGGGAAACAAAAGATAGAGATAAAGAAGATTGAGGAAAACAGATATTGCCAAATTACTTTTTCAAAGAGAAAAGAGGGTATTATGAAAAAAGCAAATGAAATAAGAGCTTTATGTAATATTAATATTGATTTGATAATTAATCAATTTCTCGATATGCAAAATCTTATTAAAAGGAACGATTCACTTGTGGATCGATTGAATACAATTAAAAATGATAGCAGCATCACTAATTGGTGGGATTCTATTTCTCAAAGTTATGAAAAAAATAAAGAAATAGAAGAAGCTCTTTTAAGTCTTCAGATCTTCTTGAGAAACCAAATTTCTTTCAGAATTGATGCAAATCAGGTTACAATTGCGGATACA…	MESDGEKIKKNKGKQKIEIKKIEENRYCQITFSKRKEGIMKKANEIRALCNINIDLIINQFLDMQNLIKRNDSLVDRLNTIKNDSSITNWWDSISQSYEKNKEIEEALLSLQIFLRNQISFRIDANQVTIADTTTAENVTSTSYHGDQTMVQVNTEIIEPYPTNASVSIFSNLAFDDHNAPVQYPLPDQHQQGYNGPFFYNAGNWNGAGEVTAATAMAVEIILTLQIITIITPETLLVFHTTTIIIH	AGAMOUS-like 57 [Source:TAIR%3BAcc:AT3G04100]		-	GO:0003677;GO:0046983	0	0.024458	0	0	0	0	0	0	0	0	0	0	0	0	0	0	0	0	0	0	0	0	0	0	0	0	0	0	0
Chr13	140691994	140695783	+	AH13G51560.1	000233F	ATGTTCAATCCAAGAAAGAACACCATGGTTGTTAAGGTTGTGTCCCACACAAGCGAATTAAACCGCTTTCTCCCCATCAAGCCATGCAAAACTACTCCTCCAACCATCTTTTCCGGCACCCCTGAGGTTGACCTCTCCCACCCGGAGGCCAAGACAATAATGGTCAAGGCCTGCCAGGACTATGGCTTCTTCAAGCTCATCAACCATGGCGTTTCATTCCACCTCATCTCCAACCTCGAAAACCATGCCCTTAACTTCTTCAGCCAGCCGCAGTCTCTCAAACACATGGCTGCGCCGCCTCACGACCCTTTTGGCTACGGCAGCAGCCGAATTGGCTCCAACGGGGACGTCGGCCGGGTCGAGTACCTCCTCCTCAACACCAACCCCGATGTCCTCTCC…	MFNPRKNTMVVKVVSHTSELNRFLPIKPCKTTPPTIFSGTPEVDLSHPEAKTIMVKACQDYGFFKLINHGVSFHLISNLENHALNFFSQPQSLKHMAAPPHDPFGYGSSRIGSNGDVGRVEYLLLNTNPDVLSPNSLLILHQLPVMAEGLGIGERNALSRVVGDERSDSCFRLNYYPPVAADGNMLIGFGEHTDPQIISVLRSNSESGLQICLNDGSWVSVPPDPTSFFINVESKKSRMSMIYFGGAALSEKIAPLKSLMSKDEESLYKEFTWLEYKNAAYKSRLADNRLSLFEK	Gibberellin 2-beta-dioxygenase 2 [Source:Uniprot/SWISSPROT%3BAcc:Q9XFR9]		K04125(E1.14.11.13; gibberellin 2-oxidase [EC:1.14.11.13])	GO:0016491;GO:0055114	0.063997	0	0	0	0	0	0	0	0	0.044773	0.057301	0	0	0.061586	1.27347	0.210756	0.067397	0.166209	0	0	0	0.05026	0	0.120885	0	0	0.17456	0	0
Chr13	140706552	140711430	+	AH13G51570.1	000233F	ATGCAGTTGCATTTACTGTCTGAATTTTCGTTGGTTGTGCTTTTGAATCTTGATCTGGACTTCAAATTGAATTATGATGCGATGTTTGGGAGGAAGAAAGTGGTGGAGAATGGTGAGGCAGCTGATAAAGCTGTTGGTAATGGAAACTTATTGAACCATGCATCCAACGGCAATCTGCAAGCTAAAAGATCATCTGATATGACAATCTTTGAGCAGTTTCAGAGCCAGGGGCAGAATCCGGCGCAGACAAATGGCTTTTCACCAAACCATGGGGACGAAAGGCCGCAAAAGTCTTTGCTTCCACCTTTTGAATCTGCAGAGATGCGTGCTTTAGCAGAGAGCTTAAGTAGGGATATAATTCGTGGGAGTCCAAATGTGAAGTGGGAAAGCATCAAGGGG…	MQLHLLSEFSLVVLLNLDLDFKLNYDAMFGRKKVVENGEAADKAVGNGNLLNHASNGNLQAKRSSDMTIFEQFQSQGQNPAQTNGFSPNHGDERPQKSLLPPFESAEMRALAESLSRDIIRGSPNVKWESIKGLGNAKLLLKEAVVMPIKYPKYFTGLLSPWKGILLFGPPGTGKTMLAKAVATECQTTFFNISASSVVSKWRGIHGTAVILCYLAKYVPRGTHIIYHIQTARRSKRPLGDSEKLIKVLFELARHHAPSTIFLDEIDAIISQRGEARSEHEASRRLKTELLIQMDGLAKTDELVFVLAATNLPWELDAAMLRRLEKRILVPLPEPEARRSMFEELLPPQPDEEEIPYDLLVERTEGYSGSDIRLLCKETAMQPLRRLMSQLEQRQEVVP…	P-loop containing nucleoside triphosphate hydrolases superfamily protein [Source:TAIR%3BAcc:AT2G34560]		-	GO:0005524	26.1747	29.2789	24.5956	30.2313	25.2756	14.8642	29.3086	32.6532	12.0043	9.55639	7.04464	8.44213	24.46	12.2241	12.4269	25.707	9.42709	13.1682	3.32419	9.33731	14.0198	19.768	9.00618	16.5201	19.6143	31.7299	12.0858	14.9266	14.8513
Chr13	140722513	140728278	-	AH13G51580.1	000233F	ATGTATATTTCCGTTTGCTTACATGTGGAAGCTCCACATTCCATAACCATTTCAAGAACTAGAAAGATGGCAGAAAAAGAAACCGACAAAATTTCTTCATTACCCGAAGAGCTTCTTCTCAACATTCTTTCCTCGCTTCCTTTCAAAGAAGCAGCGAAAACATGTATCCTTTCCAAGAAGTGGTTGAAGCTGTGGCAATCTACCAACACAGTGAAGAACAACCAACTCGAATGCAACAACGTTGAAGTACCGCAAAGGAAGGCTTTCAACAACTTCATCAAGATCTGGATCACATTGCACAAAAACAACCATCTCCAAGACAAATTCACCCTCAGGGTTTCTCCTCCTTCGAACTGCGGTGACATCGTTGGAGCCTACGTCGATTTCGCCGTAGAGGAC…	MYISVCLHVEAPHSITISRTRKMAEKETDKISSLPEELLLNILSSLPFKEAAKTCILSKKWLKLWQSTNTVKNNQLECNNVEVPQRKAFNNFIKIWITLHKNNHLQDKFTLRVSPPSNCGDIVGAYVDFAVEDGVKDLELDFAEAQWEDEHPEENIHDASVEFPRHLYENKKLHQKLESLKLHSCSFETKNFAKFVALKDVTLAWIPLKLESIRTLLSTCEWIESLSLKNCWDIESFDVKKLELKKLVIDRCIIGTDYIGFEAPNLKVFKYCGSVPPVSEVKVEAGTIEEADLDLSPMDEFFECGNELQNFLQDFFAVNVLTVCSVILQVIPSGDEPVRLPGGLRVRHLKMKIQMHPQEFCGFLWFLNSCPRLTKEYEVPYDVDLKNFWKRLPVPTCFR…	F-box/RNI-like superfamily protein [Source:TAIR%3BAcc:AT3G29830]		-	GO:0005515	0	0	0	0	0	0	0	0	0	0	0	0	0	0	0	0	0	0	0	0	0	0	0	0	0	0	0	0	0
Chr13	140771150	140773044	+	AH13G51590.1	000233F	ATGGATTCCTTTAACTTTCAAAGAAACAAGAATTCTCTTTCTACTGCTATCCGTTTCTTTAAGATTATTCTCAGAAAAAGCCTTGATGATGGATATCTTAAAATACCAAACAAGTTCTGTAGAAAATATGGTGGTGATATGCCAAATCCAGTGCAACTCCAGCCTCCAGATGGCACTGAATGGAGAATAGATTGGACTAATCGTGATGGTGAGATTTTGTTTGAAAAGGGTTGGAAAGAGTTTGCTACATTTTACACTTTGGAGAATGGTCATGTGTTGTGGTTTGAGTACAATGGAACTTCTAACATCAAAGTAAACATATTCGACATGAGTGCCCTCGAAATTGATTATCCTTCCAATGGCCGAATCGGGGATGACAACTCGGTTGAGATTTTGGAT…	MDSFNFQRNKNSLSTAIRFFKIILRKSLDDGYLKIPNKFCRKYGGDMPNPVQLQPPDGTEWRIDWTNRDGEILFEKGWKEFATFYTLENGHVLWFEYNGTSNIKVNIFDMSALEIDYPSNGRIGDDNSVEILDEPPPRRGRGRPKKKVIAEPKQSCASTSKIMKSAIKTKDIDKNPNTQNLKLHVENEKDGQSEETADLKLPIVQRAIPDMDGFIREAKKFKSKNPSFAIKIKQMHQTGSPANLPVCFFRMYFENTKQYAILRVGKKQWHATLIYYPYRKTALISSWRLFIFVEAMISEWLCLLVLQINGVCSGIKSCNRVIVFIILNGCIAVLSPYYHN	B3 domain-containing protein At1g49475 [Source:Uniprot/SWISSPROT%3BAcc:Q9XIB4]		-	GO:0003677	0	0	0	0	0	0	0	0	0	0	0	0	0	0	0	0	0	0.025923	0	0	0	0	0	0	0	0	0	0	0
Chr13	140773711	140782437	-	AH13G51600.1	000233F	ATGATTAAAATTATTCTCAAACAAGATCTTCAAGATGAAGTCTTTAAATTACCAATAACGTTCACTGAAAAATATGGTTCTGGCCTATCAAACTCATTGTATCTTAACCCTCCAGATGATATTGAATGGAGAGTAGATTGGACTAATCATGATGGTGAAATTTTGTTTAAAAAGGGTTGGAAAGAGTTTGTTGCATATTACTCTCTTGATCATGGCCATTTGTTATGGTTTAAGTATAATATTAGAACTTCTCACATTAAAGTACACATATTTGACATGAGTTGCCTCCAAATAGAGTATCCTGCCAATGATCAAATCAAAGAGCAGCTGCCACGCAGGGGTCAGCAGCAGCCGGTGAAAAGGCCAGAAGAACCAAGAGATGTGGATAGCAGTTCTAAC…	MIKIILKQDLQDEVFKLPITFTEKYGSGLSNSLYLNPPDDIEWRVDWTNHDGEILFKKGWKEFVAYYSLDHGHLLWFKYNIRTSHIKVHIFDMSCLQIEYPANDQIKEQLPRRGQQQPVKRPEEPRDVDSSSNTQNMRLNQGRQKKRLYEQLPRDVQGQLRKKLRALVSSASKGRQLKNDTQIRDLERSLSLHNIKSKEKNHEMPVSVNQDSNVEKALFHHQDNATVTIESTIITFQTSDSWNSALQRRAQLTESSFMVKIRDSDPKRSSPVSLFRYILSMTKHNMPCKLLSASLYLVLQIFITIFDHTDSKMGCDAVFISYLLQKNQQDVKLQFGKKSWPATIIYNPSSKNTFILAGWNSFARASKLEAGDVCVFELVNKKDLFQRNKHSPSSVICFF…	B3 domain-containing mRNAion factor VRN1 [Source:Uniprot/SWISSPROT%3BAcc:Q8L3W1]		-	GO:0003677	0	0.253104	0.013529	0.033114	0	0.033523	0	0	0	0	0	0	0	0	0	0	0	0	0	0	0	0	0	0	0	0	0	0	0
Chr13	140813167	140819164	+	AH13G51610.1	000233F	ATGATGAGGAAGACCAATCCCAAGTCTCAAAGTACTGAATTGGAACTTGATCAACCTAACATTGAAGATTACCTACCTTCTGGACACACCATTCATCAAGAGCCTCATGGAAAGCTTCGCCTGTGTGATTTGCTTGACATTTCTCCTACTCTATCTGAGGCTGCGGGTGCTATTGTAGATGATTCATTCTTAAGGTGCTTCAAGTCAATTCGATCAGAACCTTGGAACTGGAATGTTTATTTATTTCCTTTGTGGTGCTTTGGAGTTGTAATTCGATATTTGGTTCTGTTCCCTGCAAGGGTTCTACTGTTGTCATTCGGATGGATGATATTCCTTTCAGCTTTCATTCCAGTGCACCTTCTCTTGAAGAGAGATAATAGCAGATGTTTGGTGGAGATG…	MMRKTNPKSQSTELELDQPNIEDYLPSGHTIHQEPHGKLRLCDLLDISPTLSEAAGAIVDDSFLRCFKSIRSEPWNWNVYLFPLWCFGVVIRYLVLFPARVLLLSFGWMIFLSAFIPVHLLLKRDNSRCLVEMICGFFVASWTGVVKYHGPRPSMRPKQVFVANHTSMIDFIILEQMTAFAVIMQKHPGWVGLLQNTILESVGCIWFNRTEAKDREIVARKLREHVQGADNNPLLIFPEGTCVNNHYSVMFKKGAFELGCTVCPVAIKYNKIFVDAFWNSRKQSFTKHLLQLMTSWAVVCDVWYLEPQNQKPGETSIEFAERVREIISQRAGLKMVPWDGYLKYSRPSPKLREGKQRNFVESVLRRLEEK	glycerol-3-phosphate acyltransferase 9 [Source:TAIR%3BAcc:AT5G60620]		K13506(GPAT3_4, AGPAT9, AGPAT6; glycerol-3-phosphate O-acyltransferase 3/4 [EC:2.3.1.15])	GO:0008152;GO:0016746	0.893284	2.61774	1.84443	1.53282	0.587477	0.835655	1.61667	0.984239	0.489481	1.79328	1.82552	0.970578	1.22049	2.65951	1.11819	4.1758	2.83276	2.829	1.32369	1.79661	2.00021	0.788522	0.042258	0.569195	1.03609	0.295099	2.51082	0.527476	1.90253
Chr13	140819308	140822926	-	AH13G51620.1	000233F	ATGGGGAAGGAGGAGGAGGAGATGAGAGGTGAAATAGAAGAGAGGTTAATAAACGAAGAGTACAAGATTTGGAAAAAGAACACTCCTTTTCTCTACGACCTTGTTATAACCCACGCGCTCGAGTGGCCTTCTCTCACCGTTGAATGGCTTCCCGACAGGGACGAGCCGCCGGGGAAGGACTACTCCGTTCAGAAGATGATTCTTGGGACCCACACATCTGAGAACGAGCCCAACTACCTCATGCTCGCTCAGGTCCAGCTCCCTCTCGACGAGGCCGAGAACGATTCCCGCCACTACGACGACGACCGCCCCGACCTCGGTGGCTTTGGCGCCGCCAACGGCAAGGTGCAAATAATCCAGCAGATAAATCATGATGGAGAGGTTAATAGAGCTCGTTAC…	MGKEEEEMRGEIEERLINEEYKIWKKNTPFLYDLVITHALEWPSLTVEWLPDRDEPPGKDYSVQKMILGTHTSENEPNYLMLAQVQLPLDEAENDSRHYDDDRPDLGGFGAANGKVQIIQQINHDGEVNRARYMPQNPFIIATKTVSAEVYVFDYSRHLSKPPLDGACNPDLRLRGHNTEGYGLSWSKFKQGHLLSGSDDAQICLWDINATPKNKTLEASQIFKVHEGVVEDVAWHLRHEYLFGSVGDDQYLLIWDLRTPSVTKPVQSVVAHSSEVDNNSACHGLILSRQPVNCLAFNPFNEWVVATGSTDKTVKLFDLRKISTALHTFDCHKEEVFQVGWNPKNETILASCCLGRRLMVWDLSRIDEEQSPEDAEDGPPELLFIHGGHTSKISDFSWN…	Histone-binding protein MSI1 [Source:Uniprot/SWISSPROT%3BAcc:O22467]		K10752	GO:0005515	5.87052	10.9954	9.29104	9.16242	9.7542	6.90517	13.3803	17.3738	8.26865	10.9519	8.22063	12.8732	15.201	18.9115	17.0508	17.7545	15.1863	20.4582	8.2722	13.7349	12.3619	13.8278	6.68093	15.0501	14.7598	13.7225	16.5162	13.2547	14.8926
Chr13	140838620	140844262	+	AH13G51630.1	000233F	ATGTTTTATGCTGTCATATCAAAAGCTCCTATATGTATGAAGAAGTCATCAAAATTGGAACAAATGAAAACAATCTTGCAAACGGATGGAATTCATTCCAATGCTTTGAAAGTTGAACGTGCACCTTACTTTTCAGTGGGACAAAAATTTCAACTCGATGATGTTATTGAAGCTCAACAGTTTGATAGGGACATTCTAAATGCCATTTTTGAAGTTGCACAAGAGATGGAGAGTATTGAAAAGAATTCTCCTGGTAGCCAAATTTTAAAAGGTTATCTTATGGCCACCTTATTCTATGAGCCCTCTACCAGAACTAGACTTTCATTTGAGTCTGCCATGAAAAGACTCGGTGGAGAGGTTTTAACAACTGAAAATGCAAGAGAATTTTCATCGGCTGCC…	MFYAVISKAPICMKKSSKLEQMKTILQTDGIHSNALKVERAPYFSVGQKFQLDDVIEAQQFDRDILNAIFEVAQEMESIEKNSPGSQILKGYLMATLFYEPSTRTRLSFESAMKRLGGEVLTTENAREFSSAAKGETLEDTIRTVEGYSDIIVMRHFESGAARRAAVTAGIPIINAGDGPGQHPTQALLDVYTIQREIGKLDSIKVGLVGDLANGRTVRSLAYLLAKYKDVKIYFVAPDVVKMKDDIKEYLTSKGVKWEESADLMEVASECDVVYQTRIQKERFGERVDLYEKARGKYIVNKDVLKVMQTHAVVMHPLPRLDEITVDVDADPRAAYFRQAKNGLYIRMALLKLLLVGW	Aspartate carbamoyltransferase%2C chloroplastic [Source:Uniprot/SWISSPROT%3BAcc:P49077]		K00609(pyrB, PYR2; aspartate carbamoyltransferase catalytic subunit [EC:2.1.3.2])	GO:0004070;GO:0006207;GO:0006520;GO:0016743;GO:0016597	2.68264	2.95882	2.13984	2.51038	5.65882	0.688038	10.8084	7.87683	0.818811	1.48061	1.86868	4.82113	3.85798	3.5315	3.91914	3.10957	3.9486	4.90956	4.19465	2.56317	1.82691	2.99427	1.75448	3.7711	3.76643	2.18164	3.69204	3.49591	3.12287
Chr13	140846879	140859755	+	AH13G51640.1	000233F	ATGAAGGAAAACAATTCATCAGCACCGACAATGATTAACAGTAAATGGGTTTTAAAGCGTAAGCGGAGAAAGCTCCCTTTAGGACAGGATCAATCCTCTGGTAAAGATGAATCCAATGGTAAAGAGCAGCCCAATTGTAAAGAGCAATCCAACGGTAAAGAACAATCAAATGGTAAAGATGACAATTCAGCCACATCTGAATCATCTAGGAGTGCTTCGGTCAAACGCATGCTAAAGACTGAAGTAGCGACTGATCAATCTTCGTCCAAGAAGAAAGGACATGACGGGAGACAGGGCAAGATATCCTCTGAATGGAGTCAATGGACAACAAAAGGAAAGGGCAACTTGGTGCAAAGCATCCCACATTACATAGGGTCTAAGAAAGGGCTTGGGTGGCAA…	MKENNSSAPTMINSKWVLKRKRRKLPLGQDQSSGKDESNGKEQPNCKEQSNGKEQSNGKDDNSATSESSRSASVKRMLKTEVATDQSSSKKKGHDGRQGKISSEWSQWTTKGKGNLVQSIPHYIGSKKGLGWQCPSCFEENDHLKPMDHLESISKRARTKIAKDKPQVGVNSLCLEKVSRIFGNKHVSKKRSSSKAKPISSLGVKFFDKKPFSSLVDANKPCDPSVGSSIEGTSSCADVDDKKSSASPTVFLVDERASSPATEIVSPSKDTNLESTDEQLEGKPDLSCNQMPVKKTVVLAIGVGGEEGRKRKHKDVNNNTSQKKRRTEKGKTFVNTSVKCKSANNKTPKKQKSVTYSISASGSKEKFGKKDSEVQKKDQMISRLIKDTSNDPDIAGRHV…	Protein CHROMATIN REMODELING 4 [Source:Uniprot/SWISSPROT%3BAcc:F4KBP5]		-	GO:0005524	1.0768	0.757722	0.778199	0.908696	2.19527	0.479724	1.89498	2.14755	1.09007	1.16149	1.02328	0.906826	1.78001	1.40768	1.52992	1.60726	1.57085	1.97971	2.17396	1.8275	2.38663	1.57316	2.09665	2.10539	2.26773	2.36459	2.9662	2.61752	1.45899
Chr13	140863020	140865280	+	AH13G51650.1	000233F	ATGCATGGAAGATGCTTAAGCACGAATTTGATATGCGAATGCCCTAACTCGGACACGCACACACGCTTCTCTTCTTTCTTCTTCATTCTTCCCTCACCCACCCTCAACCTCCATTTCAGTTTTCACCCTTCTACTATCAGCCACCATAACCCACCACCACCGACAAACACCCTCGCTGCCGTCAACCCACCTCCGCAATCCCCTCTCCTTCCTTCTTTTCTTCCCATCCTCACACCACCACAAACGCGAACCACCCCCTGTCCGCGACCCCAGCACCCTCCTCCATTAACCACCGCCGCGACACCCTCAACGTCGCGTCCAGTATCTTTCTTCCTCTTCCCCATCTGGTGCCATTTTCCATTTCACCTCTCTCTCTCTCTCTCCACGGCAGAACACCAA…	MHGRCLSTNLICECPNSDTHTRFSSFFFILPSPTLNLHFSFHPSTISHHNPPPPTNTLAAVNPPPQSPLLPSFLPILTPPQTRTTPCPRPQHPPPLTTAATPSTSRPVSFFLFPIWCHFPFHLSLSLSTAEHQNRAAPLFFSFRHVNCCRHHSQWPTTTAAAQSSNPVPPTLSLMTDRKQKEKTKGIEPSKRGRTRQITESVDKPQFERTISRRGQINQSTPSTDPSKFSNLYSELKFSEFQKRSLHVELKLQILADEKVH	-		-	-	1.82284	0.94734	1.1402	1.66913	3.11689	0.374702	3.86774	6.70627	0.119319	0.937075	0.88239	0.452114	3.66389	1.03438	1.53656	2.89392	1.73839	2.17063	3.6197	1.38755	1.79412	3.61551	1.43238	2.66396	2.8428	2.75571	1.12187	4.34019	4.16123
Chr13	140908571	140915344	-	AH13G51660.1	000233F	ATGGCTTCGAGGGTAGAGAGTGATGAAGATGGAGATAACAAAGGTAGTATGTGGGATTTGGATCAGAAGCTTGACCAGCCTATGGATGAAGAGGCAGGAAGGCTCAAGAACATGTACAGAGAAAAAAAATTTTCTGCAGTGCTGCTTCTTCGGCTTGCATTCCAGAGTCTTGGTGTGGTATATGGAGATTTGGGCACTTCGCCCTTGGGAACATTTGCGCTTTATTCCTTGCTTTGCCGGCATGCCAAGATTAAAACCATTCCAAACCAGCATCGCACCGATGAAGAGCTTACAACGTATAGTCGGTCAACCTTCCATGAAAAGTCATTTGCTGCAAAAACTAAGAGATGGTTAGAGGAACAGGCAACTAGGAGGAGTGCCATTCTTATTCTTGTCCTT…	MASRVESDEDGDNKGSMWDLDQKLDQPMDEEAGRLKNMYREKKFSAVLLLRLAFQSLGVVYGDLGTSPLGTFALYSLLCRHAKIKTIPNQHRTDEELTTYSRSTFHEKSFAAKTKRWLEEQATRRSAILILVLVGTCMVIGDGILTPAISVLSAAGGIKVNKPHMSNGVVVLVAVVILVGFFSMQHYGTDRVSWLFAPIVLLWFLLIGGIGIFNIWKHGSSVLKAFSPVYIYRYFKRGGQEGWTSLGGIMLSITGTEALFADLAHFPVSAVQLAFTLIVFPCLLLAYSGQAAYLMNNLDHSQDVFYRSIPDRIYWPVFVVATTAAIVASQATITATFSIIKQALAHGCFPRVKVVYTSKTFLGQIYIPDINWILMILCISVTAGFENQNQIGNAYGTAV…	Potassium transporter 10 [Source:Uniprot/SWISSPROT%3BAcc:Q9SA05]		K03549	GO:0015079;GO:0016020;GO:0071805	3.99674	7.0291	8.92451	5.78991	3.13083	1.875	6.2218	4.16561	4.56297	6.58278	5.07048	5.437	7.70015	6.08547	6.11763	4.92771	5.03499	5.94438	5.16069	7.92509	8.22282	2.83989	1.39052	3.78279	6.51591	4.81929	7.29034	3.20501	5.76968
Chr13	140930058	140933642	-	AH13G51670.1	000233F	ATGGCGGCATCATCAGCATGTCTTATTGGAAATGGTTTATCTACACGGAGTAATAGAACAACTCTGAGCAAGAACTTGAATAGAAGCTACCTCTTCTCATCTTGGAGAATTTCATCGCTGAATAAGGCACCAAATTCTAAACCTGCAACAATAAAGGCATCATCATCATCATCCTTGGACCAAAGGAACCATGAAGGGCGAAGGGGGTTTCTAAAATTCTTGGCTGGAAATGTTGGGGCTGGCTTACCTGCATTGTTGGGTAGCGGCAAGGCTTACGCCGATGAACAACAAGGGGTTTCCTCCTCCTCAAGAATGTCATACTCGAGGTTCCTCGAGTATTTGGACAAGGATAGAGTCAGCAGAGTGGATCTCTATGAGAATGGAACCATAGCTATAGTT…	MAASSACLIGNGLSTRSNRTTLSKNLNRSYLFSSWRISSLNKAPNSKPATIKASSSSSLDQRNHEGRRGFLKFLAGNVGAGLPALLGSGKAYADEQQGVSSSSRMSYSRFLEYLDKDRVSRVDLYENGTIAIVEAVSPELGNRVQRVRVQLPGLNQELLQKFREKNIDFAAHNAQEDSGSLLFNLIGNLAFPLILIGGLFLLSRRSGGMGGPGGPGFPLAFGQSKAKFQMEPNTGVTFDDVAGVDEAKQDFMEVVEFLKKPERFTAVGARIPKGVLLVGPPGTGKTLLAKAIAGEAGVPFFSISGSEFVEMFVGIGASRVRDLFKKAKENAPCIVFVDEIDAVGRQRGTGIGGGNDEREQTLNQLLTEMDGFEGNTGIIVIAATNRADILDSALLRPGR…	ATP-dependent zinc metalloprotease FTSH 2%2C chloroplastic [Source:Uniprot/SWISSPROT%3BAcc:O80860]		K03798	GO:0004222;GO:0005524;GO:0008270;GO:0016021;GO:0006508	35.2479	42.2715	56.4933	42.5312	21.8783	10.5674	40.2568	21.3966	10.6721	116.276	107.893	52.8734	95.3073	56.7813	95.7157	18.9447	73.1371	28.4987	42.6534	95.2994	152.5	14.3508	7.47373	3.11485	11.6713	10.6996	105.365	23.4624	14.5814
Chr13	140932811	140936079	+	AH13G51680.1	000233F	ATGCAGAAAGAGGAACAATATCACAAGGGTAAGGCTCACACAAATTGCAGAAAGAGTAGGTGGCGGAGAAAACCTGATCGATGTCCTCTGTCTTATCTCAACCTCGAGCTTCAATTCGAACAGGTCATATGCAAACTTGCCACTTTGAACAGTGCCAAGATTGGTATTACCAACAACCAAGTCCCCTCCTTCCCCCCTCCCCCTCCCTCCTCTCCGATTCCACACCCGATGCTCGACTTCGACGACCCCATCAACGAGCTTGACTTCGACGACTAG	MQKEEQYHKGKAHTNCRKSRWRRKPDRCPLSYLNLELQFEQVICKLATLNSAKIGITNNQVPSFPPPPPSSPIPHPMLDFDDPINELDFDD	-		-	-	0	0	0	0	0	0	0	0	0	0	0	0	0	0	0	0	0	0	0	0	0	0	0	0	0	0	0	0	0
Chr13	140948673	140952009	+	AH13G51690.1	000233F	ATGGCAGAAGCGGTGGGGCCTTCATCGCCGGCGGCAATCGCGGCAAATCGTCGACGCGTGACGAGCGCGCCGGAGAACATCGACTTCGAGACGACGGAGGGCGTAAAGGCTATCGCGAGTTTCGAGGAAATGGGGATCAAGGAGGAGCTCCTCCGCGGGATCTACCAGTACGGCTTCGAGAAGCCCTCGGCCATTCAGCAACGCGCCGTCATGCCAATCATCCAGGGTCGTGACGTCATCGCCCAGGCCCAGTCGGGCACCGGCAAGACCTCCATGATCGCCCTCACCGTCTGCCAGCGCGTCGAGACTTCCATACGCGAGGTTCAGGCGTTGATATTGTCGCCAACGAGGGAGCTGGCGGCGCAGACGGAGAAGGTGATATTGGCGATTGGGGATTTC…	MAEAVGPSSPAAIAANRRRVTSAPENIDFETTEGVKAIASFEEMGIKEELLRGIYQYGFEKPSAIQQRAVMPIIQGRDVIAQAQSGTGKTSMIALTVCQRVETSIREVQALILSPTRELAAQTEKVILAIGDFINIQAHSCIGGKSVGEDIRKLEHGVHVVSGTPGRVCDMIKRRTLRTRDIKMLVLDESDEMLSRGFKDQIYDVYRYLPPELQVVLISATLPHEILEMTSKFMTDPVRILVKRDELTLEGIKQFFVAVEREEWKFDTLCDLYDTLTITQAVIFCNTKRKVDWLTEKMRNNNFTVSAMHGDMPQKERDAIMAEFRAGTTRVLITTDVWARGLDVQQASFYVSLVINYDLPNNRELYIHRIGRSGRFGRKGVAINFVKSDDIKILRDIEQ…	DEAD-box ATP-dependent RNA helicase 2 [Source:Uniprot/SWISSPROT%3BAcc:Q94A52]		K13025(EIF4A3, FAL1; ATP-dependent RNA helicase [EC:3.6.4.13])	GO:0003676;GO:0005524	46.1708	57.6275	46.4577	40.2793	23.589	20.4567	31.8992	23.4424	19.7556	14.4361	13.5933	20.1704	25.7342	22.3403	22.3489	37.4963	16.1006	36.3235	24.0218	16.4364	13.4266	33.725	25.4388	32.7494	28.8595	28.9706	16.336	28.9664	41.8377
Chr13	140952269	140963738	-	AH13G51700.1	000233F	ATGAAAATGTGTACACCCACGCGTTGGCTAGGAGCAAGAGCAGTTGGAAGTGGAAGAACAAGTGATTGCAGCTGCTTTTGTGTCACCAATTTCAGAAACCAACCCATCATCACCACCACCATATCTGCAACTCCTCAGGGAACAAGAAGGCCTTTCTCCGTGTTCTGTTCTTATTCCTCACCATTTCTAGCTGCTTCTTCTTCTTCAATGCCTTACGACAAGGAGCTCGCTGCTGCAAAAAAAGCAGCCACTCTCGCCGCTCGTCTCTGCCAGAAAGTACAAAAGGCTCTTTTGCAATCTGATGTTCACTCAAAATCTGACAAAAGTCCTGTCACGGTGGCTGATTATGGTTCACAAGCCTTGGTTAGCTTTGTACTTGAGAGAGAGCTTCCTTCTGAA…	MKMCTPTRWLGARAVGSGRTSDCSCFCVTNFRNQPIITTTISATPQGTRRPFSVFCSYSSPFLAASSSSMPYDKELAAAKKAATLAARLCQKVQKALLQSDVHSKSDKSPVTVADYGSQALVSFVLERELPSEPFSLVAEEDSGDLRKESGQETLKRITELVNDTLASEESDRFTALTTEDVLRAIDNGKSEGGSIGRHWVLDPIDGTKGQVFSLLFSSLLPKSDIVFVRGDQYAIALGLLHEGKVVLGVLACPNLPLTSIGNNQQSSSNEVGCLFFAKVGDGAYMQSLNGSTHIKVHVTDTGNPEEASFFESFEAAHSSHDLSSSIAEKLGVKAPPVRIDSQAKYGALSRGDGAIYLRFPHKGYREKIWDHAAGSIVVTGAQAGGIVTDAAGNPLDFS…	Inositol monophosphatase family protein [Source:TAIR%3BAcc:AT5G63980]		K15422(SAL; 3'(2'), 5'-bisphosphate nucleotidase / inositol polyphosphate 1-phosphatase [EC:3.1.3.7 3.1.3.57])	GO:0046854	13.7691	10.6553	9.60055	12.4642	20.8394	9.61997	15.1357	16.7335	6.72781	9.88699	10.3334	11.0624	12.5564	14.6882	11.188	13.6995	15.2905	12.383	8.19482	14.9715	12.445	14.7927	12.7514	19.5589	28.1493	19.8963	15.5527	15.5973	10.9532
Chr13	140973747	140977508	-	AH13G51710.1	000233F	ATGGTGAGGGATGATGAGAAGAGAATGATGATGATGATGGAGCAAGAGCAAGAAGAGGAAGCTGTGCCTGCATGGCTATCGAAGCTTATGGGAGAGAGATTCTTCGGTGAGTGTGGGGCCCACCAGAACCTCCGAAAGAACGACAAGAACGTCCTTTGCCTCCGCTGCTGCCTCTCCCTCTGCCCTCACTGCCTCCCTCTCCACCCACACCACCACCCTCTCCTCCAGGTGAGAAGGTATGTCTACCATGACGTGGTTCGATTGGGTGATCTTGAAAAGCTCATTGATTGCTCCAATATTCAGCCATACACGATTAATGGGGCGAAAGTGATATTCTTGAATGAGAGGGCACAGTCAAGGTCATCATGCAGAGGTGGCACTGGCAACTCTTGCTGCTCT…	MVRDDEKRMMMMMEQEQEEEAVPAWLSKLMGERFFGECGAHQNLRKNDKNVLCLRCCLSLCPHCLPLHPHHHPLLQVRRYVYHDVVRLGDLEKLIDCSNIQPYTINGAKVIFLNERAQSRSSCRGGTGNSCCSCDRILQDPFHFCSLSCKVDHMVYEGERLSSILHRFDESDFSFSQFEGLRVDSSSELVDEDNTQFAPNGSCSNTDATASNSVISSEANRNKNKTKTKSKSNGFFHSLGSRRKGAPHRAPFC	PLATZ mRNAion factor family protein [Source:TAIR%3BAcc:AT1G31040]		-	-	0	0.395011	0	0	0	0	0	0	0	0	0	0	0	0	0	0.677123	0.047491	0.578665	0	0	0	0.380587	0	1.86129	0.294955	1.27045	0	0.15169	2.4486
Chr13	140988577	140995537	+	AH13G51720.1	000233F	ATGAAAAGATGGACTAGAGAAGCAAGAGAGATGATTGTTCATGACTCAGATGGAAAAGTTGTTCAAAGTGATACTAGAACGGATGCTACAGCACGGTACAAGAATATATGTTTCAAAGCAATCAAATTAGCTGCTCGATCATCAGATTTTGAAGTAACATCTAATTTTGTTGAGCAAGTTATAGAGGAGGCATATAAGAAGCTCTACCCTGACCTTGTTGTACTCAACATCGTCCCCTCCATCGCCAACCTCCTTAACCACGACAACGCTGACATCGCCATCTACGTCGATGTCCTCGACGACAACGATAAACCGGCTAAGGTTTTAGTTGATGTTTTGATAGAAAACAGTGTTCTCCACCGGCTCAACGATTCTGATCCTGACGACTTTGCTGCAGTT…	MKRWTREAREMIVHDSDGKVVQSDTRTDATARYKNICFKAIKLAARSSDFEVTSNFVEQVIEEAYKKLYPDLVVLNIVPSIANLLNHDNADIAIYVDVLDDNDKPAKVLVDVLIENSVLHRLNDSDPDDFAAVYPTLATIENLIEVELAVAELICEKTKLMNNGKCIKVSDPEKCGHLCPSIEFSRLHWTEKAELAEVAMRWHVTETRWHGAFRNRTYKNGEVGVVGSGAERKFFLLWHLKGYHQVGEEVEVRSARARICTVGILPKIQHWDWLPLASACLLLGCLMKLMPVVDYYCHFLLVHGSQPI	ARM repeat superfamily protein [Source:TAIR%3BAcc:AT3G02710]		K12864(CTNNBL1; beta-catenin-like protein 1)	-	0	0	0	0	0	0	0	0	0	0	0	0	0.600106	0	0	0	0	0	0	0	0	0	0	0	0	0	0	0	0
Chr13	140990526	140992441	-	AH13G51730.1	000233F	ATGGTGAAGGGTCGCCAGGGAGAACGCGTCAGACTCTACGTGAGGGGTACAATCCTTGGATACAAAAGATCCAAGTCAAACCAGTACCCAAACACATCTCTTATCCAAATCGAGGGAGTGAATACCAAGGAAGAGGTAGCATGGTATGCTGGTAAGAAAATGGCTTACATCTACAAGGCTAAGGTGAAGAAGAATGGAACTCATTACCGCTGTATTTGGGGCAAGGTTACAAGGCCTCACGGTAACAGTGGTATTGTTCGTGCAAAATTCAAGTCAAATCTTCCACCGAAATCCATGTTTTGTTCTAATGCAGGGAGCACGTGTAAGAGTATTTATGTATCCAAGCAACATCTAAGATTACATATTGCTGTTCTAATGGTTGCTAGTTGCTTTTCTTCT…	MVKGRQGERVRLYVRGTILGYKRSKSNQYPNTSLIQIEGVNTKEEVAWYAGKKMAYIYKAKVKKNGTHYRCIWGKVTRPHGNSGIVRAKFKSNLPPKSMFCSNAGSTCKSIYVSKQHLRLHIAVLMVASCFSSHLTFSDGSEYQIPVDFFTADFCFFDKVLLLSFVFVTSDQNFG	60S ribosomal protein L35a-3 [Source:Uniprot/SWISSPROT%3BAcc:Q9C912]		K02917(RP-L35Ae, RPL35A; large subunit ribosomal protein L35Ae)	GO:0003735;GO:0005622;GO:0005840;GO:0006412	58.4047	64.8077	40.3519	35.0106	56.0688	53.0075	27.7094	77.7193	33.5053	66.9478	75.5651	36.3009	31.9637	105.258	123.565	86.7885	86.5613	142.222	43.647	86.166	26.7197	86.3885	45.8397	105.669	64.9545	125.535	52.7038	61.4202	86.413
Chr13	140994799	140996699	-	AH13G51740.1	000233F	ATGGGGGGCAGAAAGGAAGTTCTTCCTTCCATGGCATGTGAAGGGGTATCATCAAGTTGGAGAAGATGTGGAGAAGAAGATGATCACCCCCACCTCCATGATTTTTCTTCCGACGACGACGCTGCCCACCACGACGCCGTCGCTGCCGAACCCTCAACGGCGTCCCACCCATCACTGGGCGACCGATCCATCTTTGACCGCCCCCAACCTTCCTCCGCTTGCGGTCTTCCTTCTGCATCCGATGCATTCTCCGAAGAAAACACTCCGATCCAAGTTCCAGTTGCATGGCCGCTCCAATTTCTGAACAACAGCGTGGAAAAGTATAATCCACCGAAAGATGCTCAGCCGCAATAA	MGGRKEVLPSMACEGVSSSWRRCGEEDDHPHLHDFSSDDDAAHHDAVAAEPSTASHPSLGDRSIFDRPQPSSACGLPSASDAFSEENTPIQVPVAWPLQFLNNSVEKYNPPKDAQPQ	-		-	-	3.05506	3.50483	4.41677	7.32809	3.80227	2.55743	7.20937	4.9361	4.73853	0.186215	0.299217	3.23789	2.15735	0.437197	0.152287	2.66608	0.552104	2.04029	1.00085	0.426047	0.264721	0.942656	1.18458	1.97466	4.95615	1.25474	0.765705	2.41649	2.32963
Chr13	140997331	141000001	+	AH13G51750.1	000233F	ATGGCGAGAAGCTCGATCCTTCGATCATTGGTTCTTAGCCGTGCAATGCTGAATAGGGTTCGCCCATTCTCCAACCACCTTACCTCTCATTCATTTCCCTCTCCTCCTCAATCTCACTCCTCTCTCTTCGCCTCCGTCGCCGCCGCCACCATCGCTTCCTCTCAGCTCTCTCTTTTCCACCACTCCCGCTCGCTCTCCTCCGCCTCAGCTCCTTCCGATGTTGTCCTTGTTAATTCAGAGAAAGAGTTCAACGATATCCTCAGAAAAGTTCAAGACACAAATCCCAACTGTTTCCCTAGTTCTTGTTTCTTTGTAGGCAGGTTTATTTCTCCTATAATTGGAGAACTAAGTAAGAAGTACCCTCATGTAACAACATATAAGATTGATATTGATCAGGAA…	MARSSILRSLVLSRAMLNRVRPFSNHLTSHSFPSPPQSHSSLFASVAAATIASSQLSLFHHSRSLSSASAPSDVVLVNSEKEFNDILRKVQDTNPNCFPSSCFFVGRFISPIIGELSKKYPHVTTYKIDIDQEEIQGTLGKLQITSVPTLHFFQNGKKADELIGADVARLNHITEKLFK	Thioredoxin O1%2C mitochondrial [Source:Uniprot/SWISSPROT%3BAcc:O64764]		K03671	GO:0045454;GO:0006662;GO:0015035	2.64017	4.92573	4.6677	3.83099	3.46863	1.62641	4.12089	3.25475	1.22811	1.80833	1.85462	2.79083	2.82221	3.3676	2.75111	3.6504	2.41971	3.46629	1.23124	2.47105	2.51884	4.28554	2.63346	4.36102	3.3785	5.1224	2.2671	2.43184	2.76033
Chr13	141002411	141008220	+	AH13G51760.1	000233F	ATGGTGATGACCAACAATCCCAGCAGGAGCTTTTCCTTTCCATGCCAACCTTACGTTCTCTCCGCACCTTCCACTCCCAAAGGCCACCTTGGAACCAGATTAACGGAAAACCACGTTGCGCCAACTCAAACCCATCAACAGTCCCGGGTTCAACCACTCATTGATCTCCTGAAGGCTTGCGAAGAAACTAGGTCTGTAAAGATTGCAAATTGCATTCATGGGTACGTACTAAAATCCGGTTTTGAGGGCAAGGAATTGTTGGTGTTTCTGAACCATATAGCTCACGTCTACTCCAAGTGCATGGTCTATGATGCTGCCCTTAAGGTGTTTGCTGGTATGCCCCAAAGGAATGTGTTTTCTTGGACCGTCATGATTGTTGCATCTAATGAACGTAGATTC…	MVMTNNPSRSFSFPCQPYVLSAPSTPKGHLGTRLTENHVAPTQTHQQSRVQPLIDLLKACEETRSVKIANCIHGYVLKSGFEGKELLVFLNHIAHVYSKCMVYDAALKVFAGMPQRNVFSWTVMIVASNERRFYLDGLELFHMMLDEGVLPDGFAFSAVLQSCVGFGSTALGEMVHAQVVVRGFLMHAVVATSLLNFYGKLGKCESSIKVFNSMTELNNVSWNAMISGFTSNGLHLQAFSWFINMIEEGVAPNTFTFLSVSKAAGQLGDINKCHEVHRYASKWGLDSNTVVGTALIDMYSKCGSFDSKFTCCPVNTPWNAMITGYSQAGSHQDALQLFSTMRQNDVKPDVYTFSCVFNSISALKCAKTLAETHGMTLKFGFDVMQISASNALADAYAKC…	Pentatricopeptide repeat-containing protein At3g57430%2C chloroplastic [Source:Uniprot/SWISSPROT%3BAcc:Q7Y211]		-	-	1.0331	1.4017	1.35878	1.40743	0.686624	0.712138	2.02067	1.61364	1.06304	1.8074	2.1517	1.41138	2.74964	1.86444	1.5717	1.34989	1.6889	1.95818	1.94291	2.12334	2.6338	1.00079	1.0611	1.28415	1.81188	1.58672	2.97084	0.976335	1.38973
Chr13	141014524	141021119	+	AH13G51770.1	000233F	ATGGCGCCGAGCGTCCGAGACATCCAGCTAACTCCCGCCGGTAAAACCTCCCTCGCCGCCGCCGCCGACGACTCCGGTGACCTCGAAGATGTTCGCCTTCTCGATTCCTACGATAAGGACGACGTTGAAGCAGCAGCAACAACATCAACGAAGCGGATTCAGGTCAGAGTCACCGGCATGACCTGTGCCGCATGTTCCAACTCCGTCGAATCCGCTCTCATGTCCGTTGACGGCGTCGTTTCCGCTTCCGTCGCACTTCTCCAGAACCGCGCCGACGTCGTTTTCAATCCGAGCCTCGTCAAGGATGAAGACATTAAGAATGCGGTTGAAGATGCAGGTTTCGAAGCCGAGGTTTTGCCGGAACCTCAACAAAGCGCGACTGGAACGAAGCCAAGTGGT…	MAPSVRDIQLTPAGKTSLAAAADDSGDLEDVRLLDSYDKDDVEAAATTSTKRIQVRVTGMTCAACSNSVESALMSVDGVVSASVALLQNRADVVFNPSLVKDEDIKNAVEDAGFEAEVLPEPQQSATGTKPSGATLVGQFTITGMTCAACVNSVEGILKDLGGVKKAVVALATSLGEVEYDPNVISKDEIVRAIEDAGFEASFVQSNEQDKVVLGVVGVYSLGDAQVLEGMLSGMKGVRQFRFNIVSNELDVVFDPEVIRPRSLVDGIQLGSKGKFRLNVRNPYARMASTDGAESSAMFRLFTSSLFLSKFHIKKAVFCRDVILSVLHRNIIKANGDLLLSNIGRVPLFFMGVVCPHIPFIYSLLLRRCGPFLMGDWLKWALVSVIQFVIGRRFYIAAG…	Copper-transporting ATPase RAN1 [Source:Uniprot/SWISSPROT%3BAcc:Q9S7J8]		K17686	GO:0030001;GO:0046872;GO:0000166;GO:0016021	8.17921	8.27501	12.784	9.05647	18.4708	2.7232	11.852	9.03479	1.84853	1.01263	0.59802	2.54395	0.750594	0.67111	0.412969	2.59745	0.896633	2.64652	10.2486	0.891577	1.73538	5.00106	8.48479	8.18554	5.44774	14.6103	0.994062	8.76426	3.31383
Chr13	141036541	141040342	-	AH13G51780.1	000233F	ATGAAGCTTTTCGTTCTTGGTGCTAACTTTTGGAGATCAACAGAATGGCGTTATTTGTTTCTACCGAATCTTGGATTTGTGCATCATGAGGCTCAAGATCGTTCTTTTTGTGGCAATAGCATCGTAAACTTTCAAGGTGCCTCTAAAACTCCACAGTCTCTCTCATTTGCGGGTTCCCTACGAGGTGATATTAAGCCTCAAGTTGCTGTTCGGAGAAAGGGTCGATCATCCTCTGTCCAGACGGCTGCTGTGCGGCATCTGACTGGTTCTGTTACCAAAACGCAGGGACTTCGTTTTGCTGTGGTTGTTGCACGGTTTAATGAAATTGTTACAAAGCCGCTATTGGAGGGAGCTTTGGGTACTTTCAAAAATTATTCAGTTAAAGACGAGGACATTGAT…	MKLFVLGANFWRSTEWRYLFLPNLGFVHHEAQDRSFCGNSIVNFQGASKTPQSLSFAGSLRGDIKPQVAVRRKGRSSSVQTAAVRHLTGSVTKTQGLRFAVVVARFNEIVTKPLLEGALGTFKNYSVKDEDIDVVWVPGSFEIGVVAARLGKSGKYHAVVCIGAVVRGDTTHYDAVANSAASGVLSASLNSGVPCIFGVLTCEDMDQALNRAGGKSGNKGAEAALTAVSL	6%2C7-dimethyl-8-ribityllumazine synthase%2C chloroplastic [Source:Uniprot/SWISSPROT%3BAcc:O80575]		K00794(ribH, RIB4; 6,7-dimethyl-8-ribityllumazine synthase [EC:2.5.1.78])	GO:0009231;GO:0009349	2.62926	7.10026	8.35267	6.4251	3.54495	1.35509	4.03195	5.08836	0.492965	7.1322	9.49039	7.75258	3.08624	14.3193	12.395	9.55627	10.083	16.0529	5.02757	12.9397	4.86341	9.57181	2.96864	15.2643	12.702	17.2649	7.97587	6.11196	5.76417
Chr13	141044866	141060432	+	AH13G51790.1	000233F	ATGAAGCTCAAGAGAAAGCGGGCACTTGAAGTGCCTCCGAAAATTCGATCTTTCATTAATTCTGTTACTTCAGTCCCATTTGAGAAGATAGAAGAACCTTTAAAAGGCTTCATTTGGGAGTTTGATAAGGGAGATTTTCATCACTGGGTTGAACTATTTAACCATTTTGATTCATTCTTTGAGAAGTACATAAAACCCAGGAAGGATCTACAGATTGATGATGAATTTTTGAACTCTGATCCTCCCTTCCCTAGGGAAGCTGTTCTTCAAATTCTTCGCCAACATCTTTCAGCGTTGCTTGCTTCTACTGACCCTGACGTGGTTGAGGCTAGCCTTGACACATTGGCTGCATTTTTGAAGAAAACAGTTGGAAAGTACTCAATAAGAGATGCTTCTTTT…	MKLKRKRALEVPPKIRSFINSVTSVPFEKIEEPLKGFIWEFDKGDFHHWVELFNHFDSFFEKYIKPRKDLQIDDEFLNSDPPFPREAVLQILRQHLSALLASTDPDVVEASLDTLAAFLKKTVGKYSIRDASFNSKLYSLAQGWGGKEEGLGLIASATPNGCDPDPTTLELGCTLHFEFYAVNESERDIKGAEASAQGLQIIHLSNINKCVENDLELLHKLVTEYNVPASLRFSLLTRLRFARAFGSLPSRQQHTCIRLYAFIVLIQACADADDLVSFFNAEPGFINELVSLLSYEDAVLEKIRILCLHSLAALCQDRSRQPSVLTAVTSGGHRGILSSLMQKAIDSVISDTPRWSVHFAEALLSLITVLVSSSSGCSAMREAGFIPTLLPLLKDTNPQ…	E3 ubiquitin-protein ligase UPL1 [Source:Uniprot/SWISSPROT%3BAcc:Q8GY23]		K10592(HUWE1, MULE, ARF-BP1; E3 ubiquitin-protein ligase HUWE1 [EC:2.3.2.26])	GO:0004842;GO:0005515	1.01043	1.75976	2.31572	2.12653	4.03356	1.25797	4.92526	4.71407	4.60322	2.38003	2.04613	1.61851	5.93689	2.05293	1.67028	2.14571	2.40168	2.89061	6.83148	3.76394	5.83782	2.19528	3.07416	4.09833	5.05149	4.27813	6.0518	3.87983	1.86783
Chr13	141061334	141062610	+	AH13G51800.1	000233F	ATGTTCAAAGAATTGGGATATCAATTGTATAAGGAAGTTTACTGTTATGATCCAAAAAATAAAGATATGGAGTCAGGGTTACATGTATTGAGGGGGGATGCAGGGATCAACCAAATGCAACAGGCTAATTTTACATTTTTTTACCATCTTATTGACCAACCTGAGATCGCAGATGATGATTGTGAGAAAAATGATGAGGTTGAGGAAGAAGTCGATCCAAACGACTTAGAGAAGTTGGATGACTCGTCTACTGACAATGATAGCAATGACAGTGAGAAAGATGAGCTGTATAAACCACCACCAGCTGGTTATGAAAGTGGGAGTGAGAGTGGTGAAGATGAAGAGGACAGAAAGGTTAGAGCTGCCAAAGGAAAGAGGAAACAAGTGTTTCCATCGTTG…	MFKELGYQLYKEVYCYDPKNKDMESGLHVLRGDAGINQMQQANFTFFYHLIDQPEIADDDCEKNDEVEEEVDPNDLEKLDDSSTDNDSNDSEKDELYKPPPAGYESGSESGEDEEDRKVRAAKGKRKQVFPSLRKGVDSKEKPKNKQHMSLKARNLKQEGWAQLVKVSQGLLGLLNSAAQIGQEDSLIDLGLLGITDHEDIVFEYESEELHTPVSSEDEGNKPHWPEFDEQYDFEESRFELDTKFTTIERIIGNEIERYEKLRDYLMEIHRSNPRSTTLLE	-		-	-	0	0	0	0	0	0	0	0	0	0	0	0	0	0	0	0	0	0	0	0	0	0	0	0	0	0	0	0	0
Chr13	141082928	141088678	+	AH13G51810.1	000233F	ATGACTCTTGTATGCACTGCAGTTAAGAATACAAATATAGAACACTTTTGGCCTGGAACATTATTATGTGCTCTCTGGGGTTTGTTCTTGGAGATTATGGGGGGAATTGGAAAGAAGAGGAAGAGAGAGAAGCAACGACCCACCATTCACCCAGACAACAAGTACGCTGAGACGCCACCAGACTTCGCTCACTTGGCTTCTCTCTACCCTTCCTTCCGTCCCTACGTCAACTATTCCACACACGGCGGCGCCGCCCGTCCTTTCCTCGACTGGACCGACTTCAACGCCACCCGCGAACTCACCCGCGTCCTCCTCCTTCACAACCACTCCCTCCGCTGGCAGATCCCTGACGGCCACCTCTGCCCTACTGTCCCCAACAGGTCCAACTACATCCACTGG…	MTLVCTAVKNTNIEHFWPGTLLCALWGLFLEIMGGIGKKRKREKQRPTIHPDNKYAETPPDFAHLASLYPSFRPYVNYSTHGGAARPFLDWTDFNATRELTRVLLLHNHSLRWQIPDGHLCPTVPNRSNYIHWLNDLLSSHIIPTNSVSSQQGKVRGFDIGTGANCIYPLLGASLFGWTFVGSDVTDVAIEWATRNVNSNPHIAESIEIRKVEDNEKAPCLEGFHDGGTRIDICQEVGPSLPSLPLHSNVHENKNYDGPPILLGVVRDDEKFDFCMCNPPFFESLEEAGLNPKTSCGGTSKEMVCPGGEKAFVARIIEDSVVLKHQFRWFTSMVGRKSSLKSLVSKLWEVGVTIVKTTEFVQGRTSRWGLAWSFLPPIQKPSISLPQKNMSFMLEGLPR…	methyltransferases [Source:TAIR%3BAcc:AT2G21070]		K06970	GO:0008168;GO:0003676	10.4904	12.6573	9.97137	8.54821	10.5479	5.11365	10.6853	12.0833	3.44772	13.2384	15.1797	14.8211	11.7817	19.5846	28.9378	14.7061	16.1085	16.204	9.24315	12.8774	9.66028	19.0538	6.42195	10.5046	10.3035	13.5173	11.4523	9.70857	17.3058
Chr13	141092728	141095366	+	AH13G51820.1	000233F	ATGGAAACCATTCACTGGTTTTTTATGCTATGGATTAATATGATTTTACTCTTCAACCATAACAACATTGGAAATGTGGAAGGAAGATACCACCATCACACAAATAATCATAAGAGAAATTCCCCTGTTTCTTCTTCCCCTGTTTCTCCTTCCCCTGTTCCTACTAAGCCCCCTGCTTCTGATTACTCCCCTGTTCCTTCAACACCTTCCACACCTTACCCCAATGATCCTCCTCCTCCGGAGTCTGCTCCGGACGGCATCTTTGATTTGAGGTCGTTCGGAGCAGTTGGTGATGGTTTAGCAGATGACACAGCAGCATTCAGGGCAGCATGGAAAGCTGCTTGTGCTGTTGAGTCTGGTGTTGTTCTTGCTCCAGAGAATTACTCTTTTAAGGTCACT…	METIHWFFMLWINMILLFNHNNIGNVEGRYHHHTNNHKRNSPVSSSPVSPSPVPTKPPASDYSPVPSTPSTPYPNDPPPPESAPDGIFDLRSFGAVGDGLADDTAAFRAAWKAACAVESGVVLAPENYSFKVTSSILSGPCKPGLVLQVDGTLMAPDGPDSWPESDSRNQWLVFYRLDQMSLNGTGTIEGNGDKWWDLPCKPHRSADGKTTSGPCGSPAMMRFFMSSNLKVSGLKIQNSPQFHMIFNGCQGVQIDRLSISSPKLSPNTDGIHVENSKAVGIYNTMISNGDDCISIGPGTANVDIDGVTCGPSHGISIGSLGVHNSQACVSNLTVKNTIIKESDNGLRIKTWQGGMGSVTGLRFENIQMENVRNCIIIDQYYCLSKECHNQTSAVHVNDV…	Polygalacturonase At1g48100 [Source:Uniprot/SWISSPROT%3BAcc:Q949Z1]		-	GO:0004650;GO:0005975	0.716545	2.58831	0.48208	0.707813	1.51958	6.20216	0.040816	0.441706	0.393056	14.0673	13.8079	0.036243	3.28235	26.0033	28.8508	4.19812	15.7674	1.43527	2.32797	14.826	16.9166	13.8887	0.024692	11.389	2.4105	5.80409	20.9015	1.24954	10.6907
Chr13	141096358	141097535	-	AH13G51830.1	000233F	ATGCAGACTACCTTCTTTCCTTTATATTCAACATCAACACATTCAAGTCTCTCCTCATCCCTTCTTCCAATCATCATGCCAGGCCTTACCATTGGAGACACAATCCCTGACCTTGAAGCTGAAACCACCCAGGGCAAGATCAACCTCCACCACTTCTGTTCTAATTCATGGACCATCCTCTTCTCTCACCCTGGTGATTTCACCCCGGTTTGTACCACGGAACTTGGGAAGATGGCTGAGTATGCTAAAGAGTTTAATCAGCGAGGAGTGAAGCTATTGGGTTTATCATGCGATGACATTCAATCCCACAATGAATGGATCAAAGACATTGAAGCCTTCACTCCAGGTTGCAAGGTGAGTTACCCAATCATGTCAGACCCAAAGAGAGAGATAATCAAG…	MQTTFFPLYSTSTHSSLSSSLLPIIMPGLTIGDTIPDLEAETTQGKINLHHFCSNSWTILFSHPGDFTPVCTTELGKMAEYAKEFNQRGVKLLGLSCDDIQSHNEWIKDIEAFTPGCKVSYPIMSDPKREIIKKLNMVDPDEKDSSGNNLPSRALHIVGPDLQVKLSFLYPATTGRNMDEVVRVVESLQKASKFKIATPANWKPGDPAVIQPSVTDQQAKDMFPQGFETKDLPSGKNYLRFTKV	1-Cys peroxiredoxin PER1 [Source:Uniprot/SWISSPROT%3BAcc:O04005]		K11188(PRDX6; peroxiredoxin 6, 1-Cys peroxiredoxin [EC:1.11.1.7 1.11.1.15 3.1.1.-])	GO:0016209;GO:0016491;GO:0055114;GO:0051920;GO:0045454	0.26889	112.002	2.79196	13.3186	0.86019	593.184	22.0656	0.755769	659.424	0	0.100559	0.137156	0	0.135468	0.165324	0.410501	0.200875	0.848573	0	0	1.15843	1.33068	0.078496	0.092505	0.338872	0.886013	0.175045	0.69161	5.71607
Chr13	141104967	141107233	+	AH13G51840.1	000233F	ATGCATGACCATGGTGAGGCTGGTGGCCTTGGTGGACAGGGGCACGCCACTGGAGATCCCGCTGCCCATGCTGAGGCTGGACTTGGGGAGGTGCCGTTGGGAGATTACTTCGTCGGAGTTCCCCCTTACGACCACACACCTCAGGAGAGTAGGCCATGGGTGAGTCCTGGCAGCACGTTTTCAGACTTACTTGCCGGTGTTGGGTTTGATGGGGATCTTGGATCCCCCTTCTTTGATGACATCAGTGCCATGATGCATGATGATGAGGCTGTCCCTGGGCGGAGTCAGACAACGGGGACACAGGCAGTGTTAGATGTCGATTTGAATGAGCCGCCCTCCGTGCCACCTCCTCAGTATTTCGCTTTGGGTGGTACCCCAGCGTCGGCACATACTGTTGGG…	MHDHGEAGGLGGQGHATGDPAAHAEAGLGEVPLGDYFVGVPPYDHTPQESRPWVSPGSTFSDLLAGVGFDGDLGSPFFDDISAMMHDDEAVPGRSQTTGTQAVLDVDLNEPPSVPPPQYFALGGTPASAHTVGSHSVAGPSSSRPVHVQPRTPAQLAPQDKDEEDEIEDEEPLIRRGQRTRVPRRCFTGSHLFR	-		-	-	0	0	0	0	0	0	0	0	0	0	0	0	0	0	0	0	0	0	0	0	0	0	0	0	0	0	0	0	0
Chr13	141108262	141109733	+	AH13G51850.1	000233F	ATGTTAGGTCCACATCCAACCCGCTATGGAATCCACCTCCACTTCTCCTATCCAGCCTACCTCTGTGAGTCCAGTCTAGTCCACAACTATATATCCAGTTCAGCCCACAACTACAATTCCAATACAACCACATCCAAACTCCATGATAAACATCCTACCAATCCAGCTTCTAAAGCAAAACCCAATCTTATTAAGAACTCCACATCAACCACCACTACTGTTAAGAATTTCACTCCAATTTTAACTAAGAAATTCAAGTTCACTCCAAAAATAAGTGCTACCAAAAATAACACTACATTAATACTTAGAAGAGTGACAAGATCAGCTTCTAGATTTGCTTCGAAAGAAAAGAAGGTTGTTGGTGAGGTGGTTGTAGTGACACTCTTGAGCAGTGAGAGT…	MLGPHPTRYGIHLHFSYPAYLCESSLVHNYISSSAHNYNSNTTTSKLHDKHPTNPASKAKPNLIKNSTSTTTTVKNFTPILTKKFKFTPKISATKNNTTLILRRVTRSASRFASKEKKVVGEVVVVTLLSSESNDSYKSVEDELYRLGSEAFENSSDYDSDCEVAMARIKECKNKKR	-		-	-	0	0	0	0	0	0	0	0	0	0	0	0	0	0	0	0	0	0	0	0	0	0	0	0	0	0	0	0	0
Chr13	141117143	141117780	-	AH13G51860.1	000233F	ATGGAAGCTGAAACTACTCTTGTCCCTCCCACGGCCACACCACCACCACCACCACCTCATAATGGTGGTTTGGATTGGACAGTTGTAGCGGCGGCCATCGTGTGTGCCTTGCTATGCGCTCTAGGGCTCAACACCATGCTACAATGCGTGTTTCAGTGTGCGGGGCGTTGCAGTCACCATTTTCACGTGGTTTGCATTGACAAGTGGCTCCTCTCTCATTCTTCTTGTCCTACTTGCAGGCACCTCCTCAAGTCTAATTCTGATTCTTCTTCGCTCCACTCTTTACATATCCTCTTAGCTTAA	MEAETTLVPPTATPPPPPPHNGGLDWTVVAAAIVCALLCALGLNTMLQCVFQCAGRCSHHFHVVCIDKWLLSHSSCPTCRHLLKSNSDSSSLHSLHILLA	RING-H2 finger protein ATL60 [Source:Uniprot/SWISSPROT%3BAcc:P0C035]		-	GO:0008270;GO:0005515	2.79822	3.35093	4.60442	4.16366	1.50213	0	2.88831	1.69178	0	0.102815	0.090072	0.476676	0.210459	0.395646	0	0.533797	0.142564	0.783185	0.541725	0.554001	0	1.10699	1.22262	0.341717	0.729203	0.804682	0	1.07141	1.26814
Chr13	141119711	141124306	+	AH13G51870.1	000233F	ATGGGCAAATCGGCTCTTTGGCTCACCACATTCACCCTCGTATTGACGGGCTTCCTGACGGCCCGGGCTCAGCCAGAGGCAAACTTCAAGTGCAGCAGCAGCACGAACGCCACGTGTCGAGCTCTAATCGACTACTTTAGCCAGAATGCGACCACGCTCCGAGACATCCAGAAGCTGTTCAACGTGAAGCACCTCCCGGACCTGTTGGGCGCAAACGCCAACACGATCCCGGAAAACGCGTCAGGCAGTTACAGCGTGGCGCCCAAGCAGGTAGTTAGGATTCCGTTTCCGTGCAAGTGCAGTAACGGAACGGGGCTGTCGAACCACGTGCCGTTGTACAAAATCAAGCCTGGTGATGGCTTGGACTACATAGCAAGGACAGTGTTCGCGGGCGTGGTG…	MGKSALWLTTFTLVLTGFLTARAQPEANFKCSSSTNATCRALIDYFSQNATTLRDIQKLFNVKHLPDLLGANANTIPENASGSYSVAPKQVVRIPFPCKCSNGTGLSNHVPLYKIKPGDGLDYIARTVFAGVVTYQQIQKANNISDANKIIAGDSIWIPLPCSCDSVGGSSVVHYAYIVPIGSSVEGIAQEFGTTEQIILSLNGIDDPKKLQAQQVIDVPLKESHPLWYIKSTEVYNILVPQVLKQFHGLPSAGFKLHLRLHCQRMRKMQMRLQQQLCYRLQCEPSQLKPTGGKWSVCPSMKCTGNLTIGNLTSASDDPCNRTFCAYAGYSFKRINTILANESTCPAPAPAPSGGSVGPGGSGSGASRTTFGLIIVLHFILLALCLL	LysM domain-containing GPI-anchored protein 2 [Source:Uniprot/SWISSPROT%3BAcc:O23006]		-	-	6.41289	4.39512	4.57102	5.63243	6.31048	2.58555	2.81971	2.8375	2.92544	1.03709	1.09329	1.30825	0.374292	1.23819	0.896792	4.34893	2.07488	6.27858	11.644	1.54466	1.38385	5.57536	8.53909	4.38987	3.84008	5.86423	1.31338	9.00873	5.29502
Chr13	141122091	141128002	-	AH13G51880.1	000233F	ATGGCTTCCTTCACAGTTGGTCCTCATCATCGCCATTTGTCACATGACTCTGATGAGGTTCGCCCTCCTACTCGACAATCTGCTTCATCGAAAGTACAATGCCGAGTTTGTGGTGATGAGATTGGATATAAGGAAGATGGAGGGTTATTTGTGGCATGTTATGTGTGTGGCTTCCCTGTTTGTCGACCCTGCTATGAGTATGAGAGAAGTGAAGGCACACAGTGCTGTCCTCAGTGCAACACTCGCTATAAGCGTCACAAAGGATCTCCTAGAGTAGTAGGAGATGAAGAGGAGAACTTTGATGCAGATGATTTTGATGATGAATTTCAGATTAAGACTGGCCATGATCATGATGATGTTAATCATGCGGAAGATAAAGACAAGAAGGAACAGCAGTGG…	MASFTVGPHHRHLSHDSDEVRPPTRQSASSKVQCRVCGDEIGYKEDGGLFVACYVCGFPVCRPCYEYERSEGTQCCPQCNTRYKRHKGSPRVVGDEEENFDADDFDDEFQIKTGHDHDDVNHAEDKDKKEQQWHPNAQAFSSAGSVTGKDIEGDKEFYSNAEWEERVEKWKARQEKKGLLNKEEGKDDQDEEEDEYLLAEARQPLWRKVPISSSLINPYRIVIVMRLVILAFFLHFRIMTPAHDAFPLWLTSVICETWFAFSWILDQFPKWFPITRETYLDRLSIRFEREGEPNKLSPVDVFVSTVDPLKEPPIITANTVLSILSVDYPVEKVSCYVSDDGASMLLFDTLSETSEFARRWVPFCKKHNIEPRAPEFYFSQKIDYLKDKVHPMFVKERRA…	Cellulose synthase A catalytic subunit 4 [UDP-forming] [Source:Uniprot/SWISSPROT%3BAcc:Q84JA6]		K10999	GO:0016020;GO:0016760;GO:0030244	0.752356	0.396075	0.295374	0.851459	10.3231	0.330653	1.92825	9.11194	0.312809	0.572979	0.333238	0.255743	0.853737	0.482163	0.468598	1.17778	0.834871	1.39697	1.45595	0.992403	0.861169	1.14254	0.734049	0.934565	1.125	0.447563	0.894495	1.43668	1.13262
Chr13	141129738	141132199	+	AH13G51890.1	000233F	ATGTCACTTTTCCGCATTTTGAATCTGATGATCCTCGCTGCATTTGCAATCGATAGAGCTCTCTGCATCAGGTTCCCAGATCGGATCCATAAGCCCGACAGCGACGCCCCCGAACGCCTCAAGACTGCCGTCTTCGCTCTCGGAAGCTTCTGGAGATCCGAAGCCGTTTTTGGTTGCCTCCCCGGCGTTGTCCGAACCACCGCAGGCTACGCCGGCGGCTCCAAGCCCAATCCCGAATATAGAAGCTTGGCTGACCACGCCGAGTCCGTTCAGGTCGAATATGATCCACGGCTGATTGGCTTTAGGGAACTCCTGGATGTCTTTTGGTCAAACCATGATCCCAGGCAAGTGTATGGCCAGGGTCCCGATGTTGGCAATCAGTACAGATCCATCGTTTTT…	MSLFRILNLMILAAFAIDRALCIRFPDRIHKPDSDAPERLKTAVFALGSFWRSEAVFGCLPGVVRTTAGYAGGSKPNPEYRSLADHAESVQVEYDPRLIGFRELLDVFWSNHDPRQVYGQGPDVGNQYRSIVFCNGTEESRMAALSKEQEQTRSRSSIVTTQILQLGPFYPAEPEHQKFELKQNPFLLQLIGNLPQEELEKSTLATKLNGYVAELCPPDIQRHTDAKINDIIKKGWPILREL	Peptide methionine sulfoxide reductase A5 [Source:Uniprot/SWISSPROT%3BAcc:Q9SL43]		K07304	GO:0006979;GO:0016671;GO:0030091;GO:0008113;GO:0055114	4.08196	6.49241	7.30711	7.46174	6.93122	6.07552	10.7013	9.16841	6.13629	6.72816	4.51936	7.59913	6.44138	9.55811	5.74329	14.2599	6.29554	8.9553	5.05429	6.43535	6.36169	8.75668	4.53334	13.4079	16.6846	11.3167	7.93065	8.56635	6.89873
Chr13	141132945	141135608	-	AH13G51900.1	000233F	ATGATAAATAAAATGGTACCGCGTTTCCAAACAAATAGCGAGACTAAAGGAGGCCTCATCTTCATTAAGATGGGAACCATGGCGTGTCTCACTTTCACTCCCTATACAATCCAACTTTCTCGCTCACCTTCTCCAAAGTTTACATCTTTTTCTGTATCTAAAGCAACCTATTTGCGGGTTTCACAAGATGCATTCTCACCCACCCAAGAATCACACTCTAATTCTAACCCTGTAATTGGAAACCATGACTTGCTCATTGTGGGTCCTGGGGTTCTTGGTCGTTTGGTAGCTCAGAATTGGAGAGAGGAAAACCCGAGTTGTCAAGTTTATGGACAAACAATGACTAGTGATCATCACAAAGACTTGATTCAATTGGGGATTAACCCCTCCTTGAATTGG…	MINKMVPRFQTNSETKGGLIFIKMGTMACLTFTPYTIQLSRSPSPKFTSFSVSKATYLRVSQDAFSPTQESHSNSNPVIGNHDLLIVGPGVLGRLVAQNWREENPSCQVYGQTMTSDHHKDLIQLGINPSLNWTEGTHKFSNVIYCAPPSRTPDYAGNVRLAALSWNREGSFVFTSSSAPYNCNDNGSCNEDSPVVPIGRSPRVDVLLKAENVVLESGGYRGAHNYYLEKGVVDSRPDHILNLIHYEDAASLAVAILKKNPRGKIFLGCDNHPLSRQEMMDLVNASGKFSKRFDKFTGTNDPLGKRLNNTRTRHEVGWEPKYSSFAHFLDTM	NAD(P)-binding Rossmann-fold superfamily protein [Source:TAIR%3BAcc:AT2G39080]		-	-	4.32244	4.2939	4.57447	2.88996	3.1557	0.550479	1.71277	2.56796	0.205533	10.4019	14.7824	8.03498	1.25841	15.5968	13.9914	15.8082	16.8627	11.7238	4.83037	13.1265	8.02243	12.2651	0.794423	4.12132	6.93085	4.48515	10.582	6.63844	10.9997
Chr13	141142445	141143958	-	AH13G51910.1	000233F	ATGGAAGGTTTTCATCATCACCATTCTTCTATCACCTCTCCTTTCTCTTATACCTTTGCCATCACGGGCACCGCTGCAACAACAAGCACCTTCAACACCACACCATGGATGAATAGTAGAATATGGAGCAAGCTTCCTCAGAGGCTCATTGATCGCATCCTCGCCTTCCTCCCTCCTCCTGCTTTTTTTCGAGCTCGTTCTGTGTGCAAGAGATGGTACGCCCTTCTCTTCTCCAACTCTTTTCTCGAATTATACCTTCAAGTCTCACCCAGACGCCACTGGTTCATCTTCTTCAACCACAAGATCAGCAAAAGCTACATCTACAAGAACAACAACAATGGCGCCACCGGCACTGCTTCCAATCACAACAACGACGGTTACCTCTTTGATCCCTATGAC…	MEGFHHHHSSITSPFSYTFAITGTAATTSTFNTTPWMNSRIWSKLPQRLIDRILAFLPPPAFFRARSVCKRWYALLFSNSFLELYLQVSPRRHWFIFFNHKISKSYIYKNNNNGATGTASNHNNDGYLFDPYDMAWYRISFTLVPSGFSPASSSSGLLCWVSDEAGPKTMLLCNPIIGSLTQLPPTPRPRLFPSIGLTVTPTCIDVTVAGDDMISPYAVKNLTSESFHIDGGGFYSIWGTTSSLPRLCSLESGRMVYAEGKFYCMNCSPFSVMAFDITSNAWFKIQAPMRRFLRSPSLLECKGKLLLIAAVEKSKLNVPKSLRVWTLQSCGTMWVESERMPQQLYTQFAELEGENGFECVGHGEFIVIIIRGTDKALLFDISRKRWQWIPPCPYRRHHH…	Protein UNUSUAL FLORAL ORGANS [Source:Uniprot/SWISSPROT%3BAcc:Q39090]		-	GO:0005515	0	0.039893	0	0	0	0	0	0	0	0	0	0	0	0	0	0	0	0.207833	0	0	0	0	0	0	0	0	0	0	0.679088
Chr13	141150761	141159786	+	AH13G51920.1	000233F	ATGACAATATATGCTATGTTGTTGAAGAACCCCAACAGATTGTTCCTTGACTGCCCATTCTTTAAGATACTAGCCGATTTGGAGAAGAAGTTGTTACAACTAGAGAGGAAGAAAAATGTCAATGTGTATTGGATTGTTGTTGTAGTATTTAGTGTGATTGTTGCATCCATTATTGCCAAAATTGGCAAAAGTAATGTATTAAACGATGTTATATCCAGCAAAGTGATGGAGAATGTGGTCCAGATGAAGAAAGTTTTTGGCCACAAGCTTCCTCTTTATGGCTTGCTTAGCTTAGGAGTTAGCCGTGATGCAAACTGGGTTGGAGGTCTAAATGGTGCTTGTGTAGGCCTTGATGGTGTTACAAACACTAGTGCTGATGTGCCTTCTATTGCAGAGACT…	MTIYAMLLKNPNRLFLDCPFFKILADLEKKLLQLERKKNVNVYWIVVVVFSVIVASIIAKIGKSNVLNDVISSKVMENVVQMKKVFGHKLPLYGLLSLGVSRDANWVGGLNGACVGLDGVTNTSADVPSIAETGSEIGADVIFGLTFSKFKRIVNDSETTNKKSTKLTRGYLISY	-		-	-	0	0	0	0	0	0	0	0	0	0	0	0	0	0	0	0	0	0	0	0	0	0	0	0	0	0	0	0	0
Chr13	141174177	141175774	+	AH13G51930.1	000233F	ATGGCGCTGCAATTCGGAGCAGTAGGAGTGGTAGAATGCCGCCAAAGTAGAGGCATAGATCGGGTCCTGGCTGAGTTGAGGTACACCAGACGGGAGGCAATAGACGACATCGGGCAACCCACAAATCCTCGTTCTCGCGATTCATGTCATGGTAGTCCCCCAAATGAAATTTCACCTGCAAATATATTCAGACCATTCAAGAAAGAGAAATCCGTTCCATTAAGAGTTTCGGCAGAGTCAACAATGCAGCCAACTAATGCACTGAATTATGCAAATGCATATACTGCGCTTAACGTCAAGAGAACAAAACCTCAAGAACCATTTGACAGAATGCTACTCGAGGGAGTTGGTAGTTCTAAAGACTTGAGAAATTTGTGCCCTTTGGCTCCCAAGCAATGC…	MALQFGAVGVVECRQSRGIDRVLAELRYTRREAIDDIGQPTNPRSRDSCHGSPPNEISPANIFRPFKKEKSVPLRVSAESTMQPTNALNYANAYTALNVKRTKPQEPFDRMLLEGVGSSKDLRNLCPLAPKQCMMDTTLNSNNTMIPFAPKKEMKNVTIKATYKEDIVRFRVSLNCGSVALQEEISKRLKLEIGAFVIKYLDDDNEWVLISCDADLHECMDVLTSSGSNMIRLVVHDIVSILGSSCESSGTEDK	Protein NLP7 [Source:Uniprot/SWISSPROT%3BAcc:Q84TH9]		-	-	0.854628	0.728967	0.90144	0.659678	0.374633	0.937475	0.584085	0.152151	0.186403	0.12143	0.196794	0.152004	0.100314	0.18716	0.273925	0.368751	0.55276	0.496256	0.153285	0.29607	0	0.083487	0.327149	0.128107	0.427957	0.211039	0.301507	0.448484	0.31661
Chr13	141178604	141184951	-	AH13G51940.1	000233F	ATGGGGCGAAAAGCTGGTGGACTTTTTATAAACCCTAAGAGATTTGGTACACTTCATAAACCTTGCATGAAGGAAATGATAATGTTCCTCAACTGTATGGCTACTAGCCATGACAACGCTGAAGTTTGTGCTCGCCAGAAGGAACTTTTGAACACTTGTATGGAATCTCAGAGTAAAAAGAACAGAAAGTCTTGGGGGAGTATCAACTATCATCTGCAGAGGCTTAACAGAGGAAGGAAGTAA	MGRKAGGLFINPKRFGTLHKPCMKEMIMFLNCMATSHDNAEVCARQKELLNTCMESQSKKNRKSWGSINYHLQRLNRGRK	unknown protein%3B FUNCTIONS IN: molecular_function unknown%3B INVOLVED IN: biological_process unknown%3B LOCATED IN: cellular_component unknown%3B Has 37 Blast hits to 37 proteins in 14 species: Archae - 0%3B Bacteria - 0%3B Metazoa - 0%3B Fungi - 0%3B Plants - 36 /.../ses - 0%3B Other Eukaryotes - 1 (source: NCBI BLink). [Source:TAIR%3BAcc:AT1G47278]		-	-	8.95906	11.326	7.13641	8.47568	4.56469	5.81998	5.83861	6.26317	3.68294	6.06309	6.06867	8.71318	13.082	12.9736	12.4876	9.71409	8.57133	14.9888	3.80373	5.24253	3.90269	14.6223	7.67903	9.14892	7.54573	10.364	5.57039	5.58809	11.9794
Chr13	141179730	141189123	+	AH13G51950.1	000233F	ATGCCGGTGGCAAAGCGAGAAACGAGTGATGGCAGAGTCATCGCTCACGTCGACATGGATTGCTTCTACGTTCAAGTGGAGCAGAGGAAGCAGCCAAATTTACGGGGCTTACCCACTGCAGTCATACAATACAACTCATTCAAAGGTGGCGCTTTGATTGCTGTTAGCTACGAGGCTCGCAACTTTGGTGTCAAACGTTCAATGCGTGGTGATGAAGCAAAGGACGTGTGCCCGCAAATTCACCTGGTCCAAGTCCCTGTGGCGCATGGTAAAGCCGATCTCAATAGCTACAGGAACGCAGGATCTGAGGTTGTTTCTATTCTTTCAAAGAAGGGTCGTTGTGAGAGGGCTTCGATTGATGAGGTATATCTTGATCTCACTGATGCTGCTGAAACAATG…	MPVAKRETSDGRVIAHVDMDCFYVQVEQRKQPNLRGLPTAVIQYNSFKGGALIAVSYEARNFGVKRSMRGDEAKDVCPQIHLVQVPVAHGKADLNSYRNAGSEVVSILSKKGRCERASIDEVYLDLTDAAETMLLEMPPEAREDIEEEVLKSHVLGLEIKEGIDAKEEVRKWIRRGDATYQDKLLACGAFIVANLRMQVLKDTEFTCSAGIAHNKMLAKLASGMNKPAQQTVVPQSSVGGLLESLPIKKMKQLGGKLGSSLQSDLGCKTVGDLLQFSEEKLQQCYGINTGNWLWNIARGINGEEVEGRLLPKSHGSGKTFPGPQALKTLASVQHWLNELCEELSERLQSDLNLNKRIAHTLTLHARAYKKGESDSLRKFPSKSCPLRYGTTKIQEDALT…	DNA polymerase eta [Source:Uniprot/SWISSPROT%3BAcc:Q8H2D5]		K03509(POLH; DNA polymerase eta [EC:2.7.7.7])	GO:0006281;GO:0003684	1.26305	2.53245	1.94785	2.19995	1.45568	0.761976	3.24982	2.08525	0.682737	1.33013	0.985352	1.10172	2.28928	1.60952	1.06783	1.56584	0.94711	1.698	1.17865	1.60831	1.35099	1.22664	1.30272	1.1984	1.85139	1.03007	1.86572	1.83383	1.89844
Chr13	141188930	141192154	-	AH13G51960.1	000233F	ATGAGTTGTGGAGACAGGCCAAATATGCATGAGCAACCTGGTTGCTTTGATCCCAACACAATGGCAGAAGGTGTCAGTACTCCAAAACTAAAAGATACCTTTCCTCAAACTCTCTCAGACCCATCATCATCACCATCACCACTTATTGTTGTAGGCAACACTACAAACAGCAACAATAACCTTGAAGAGAATATCAGACTTTCTATGGAGGAGTTATCCTATCACCACCAGCAAGAAGATGTCTCCAACTATGTAAATGGAGTCACTGCCACAACCATAGATATCCCACATCCACAGCATCTTGGTTTGAATATGGGTAACTCCTACAACAACAATATCAACATGGATTCCCATTTGGTTCAGCATGAAATTGATATCCTTCCCTATCAGCAACCCACT…	MSCGDRPNMHEQPGCFDPNTMAEGVSTPKLKDTFPQTLSDPSSSPSPLIVVGNTTNSNNNLEENIRLSMEELSYHHQQEDVSNYVNGVTATTIDIPHPQHLGLNMGNSYNNNINMDSHLVQHEIDILPYQQPTWDPNVQEMQDMGYTNHSEHQPHDQQFQQTEAQNCSQSYNPSSILDPPYPSQDLLNLLHLPRCSTSSLLANPAICIANKTQNFQNPMGFLGDLPIGSDNTSASSVLYDPLLHLNLPPQPPALRELFQSLPRGYSLPTNSRSGSLFGGGDEIEGDGSQLDMGVLDFNRVTASVGKGREGKGTKHFATEKQRREQLNGKYKILRSLIPSPTKMDRASVVGDAIEYIRELLRTVNELKLLVEKKRYGRERCKRQKAEDDAAESCNIKPFS…	Transcription factor bHLH91 [Source:Uniprot/SWISSPROT%3BAcc:Q8GX46]		-	GO:0046983	0.175474	1.60156	1.28247	2.33593	0.078944	0.38094	1.12746	0.226547	0.430547	0.24089	0.26674	0.88911	3.56787	0.487397	0.414945	0.894804	0.623666	1.00609	0.475288	0.541436	0.787355	0.377966	0.244774	0.382882	0.478359	0.454543	0.697989	0.443301	0.692241
Chr13	141206280	141218847	+	AH13G51970.1	000233F	ATGAGACAATTACACCTTTTTCCTCGAGCTCCGCATCAATCTCTGATTCTCGTTTGCTTCATCGAGCTCTTGCTATCGTCCGTCACGTTCAGGCACCACTGTCTTGGTCTGGTCATTGTGCTCAAAGTCTCCAATCCACTAATCGCAACTTTCTCCTCGAGCTCAGTCTTGCTCTTCGTTTTCTCAACCGCATCTTCTTCCAACCAACTACCACCTTCGAGTAGTCGTGTTCGTTGCTTGGCCTCCATCTCTGTCGCACTTCTACCCTTTTGCTCAGACTGCTTAGAAGTAACAACATTTGGTATCAGTAGGGTTTTAAAGGGAGTAATGGCTTCTCCAATGGGGTCATCATCAACGGCTGGTGGTGCTACTGATGGTACTGATGATGAGGGGCAAGAT…	MRQLHLFPRAPHQSLILVCFIELLLSSVTFRHHCLGLVIVLKVSNPLIATFSSSSVLLFVFSTASSSNQLPPSSSRVRCLASISVALLPFCSDCLEVTTFGISRVLKGVMASPMGSSSTAGGATDGTDDEGQDRPQNSRRAFNACAHPSDSMRRQLGTELGLEPRQVKFWFQNRRTQAKAQADRSNNCALRRENERMMAENLMFRESLKSVVCITCGGPTIRDDDCHIRLEQFNIGKWESFLQVTTS	Homeobox-leucine zipper protein HDG12 [Source:Uniprot/SWISSPROT%3BAcc:Q9LMT8]		K09338	GO:0003677	0	1.18416	0.021023	0.017281	0	0	0	0	0	0	0	0	0	0	0.091006	0	0.042861	0	0	0	0.033767	0	0	0.127484	0.020861	0.0327	0	0	0
Chr13	141219836	141223002	-	AH13G51980.1	000233F	ATGGCAGCATTGCACTTTGTCTATTACTCCCTCCTCTCACTTGCTTTGTTGGTATTCACTCTCAATAAGCTCTTGTTCAGAAAAACAAGCTCCTTGAACCTTCCACCTTGTCCACCCACCATTCCGATAATCGGCAACCTCCACCACCTCAAGTCCCCATTCCACCGCTCCTTCCACGCCCTATCACAAACCTACGGCCACATTTTCTCCCTTTGGATTGGTTCACAGCTTGTTGTTGTTGTCTCCTCCCAAACCCTAGCTCAACAATGCTTCACCAAATACGACATCGTTTTAGCCAACAGAGCCCGTAACCTCGTCGGAAAGCACCTCTTTTACGACTGCACCAGCTTGGGCTGCTCCTCCTACGGCGATCACTGGCGGAACCTTCGCCGCATTGCC…	MAALHFVYYSLLSLALLVFTLNKLLFRKTSSLNLPPCPPTIPIIGNLHHLKSPFHRSFHALSQTYGHIFSLWIGSQLVVVVSSQTLAQQCFTKYDIVLANRARNLVGKHLFYDCTSLGCSSYGDHWRNLRRIATTEILSTHRINSFAETRKDETLRVIKNLVEQTCTEFTRVKLRPWLSKISFNSMMRMISGKRYYGDDDSGNDVADTEEAMKFRETIAEILSLIGASKVVDLFPLLRWFDFDGLEKRLKRVNKSADKFLQGLIDEHRNGEHNKKTMIGNLLTQQKLQPQYYSDIIIKGLIQDMLIGGTDTTAVTMEWALAALLNHPGIFKKAMNELDTMVGSDRLIDESDIPNLPYLQNIIYETLRLYTPGPLLLPHVSSDECNIEGFTIPRGTIVLT…	cytochrome P450%2C family 81%2C subfamily D%2C polypeptide 8 [Source:TAIR%3BAcc:AT4G37370]		-	GO:0005506;GO:0016705;GO:0020037;GO:0055114	0	0	0	0	0.031835	0	0	0	0.038123	15.5088	16.0854	0.218859	0.55278	22.2088	14.3369	2.72028	25.8069	2.4332	2.04547	20.047	26.0308	2.04214	0.024782	0	0.403675	0	37.5627	0.339836	0.45085
Chr13	141263470	141268793	-	AH13G51990.1	000233F	ATGGAACCTTTTTTGTATTACTCCCTTTTCACAATTATTGTTGCCTTCATCATTATCATCACTCTCACCAAGGCAAACACAAGCCTCAGTAATAAGAAGAACCTTCCACCATGTCCACCAACACTTCCCATAATAGGCAACCTACACCACTTGAAGCCCCGTCTCCACCGAACTCTTTACGCTCTTTCCCAAACCTACGGCCACATTTTCTCTCTCTGGTTCGGCTCTCGCCTCGTCGTCGTTGTGTCCTGTCCAACCCTAGCCCAACAATGCCTCACCAAATACGACACCGTTTTGGCAAACCGCCCTCGTTTTCTCACCGGAAAGTACCTCTTTTATAACCATACCAGCTTGGTGTTCTCTTCCAACAACGACCACTGGCGCAACCTTCGTCGTATA…	MEPFLYYSLFTIIVAFIIIITLTKANTSLSNKKNLPPCPPTLPIIGNLHHLKPRLHRTLYALSQTYGHIFSLWFGSRLVVVVSCPTLAQQCLTKYDTVLANRPRFLTGKYLFYNHTSLVFSSNNDHWRNLRRIATMDVLSMPRLNSFFETRRDEVTRFIRNLVADTSMGFARVQLRPRITEKSLNNMMRMHDDCSDRDDNRAGRFREIIREILSLVDANNKSDFLPLLRWFDFDGFVKRLKRVGEEADVFWQGLLEEHRNGEHGNNDTMIQHLLLLQKLQPNYYTDHIIKGLIQDMLLAGTNTTVLTMEWTLSALLNHPEILRKAKEEIDNHIGKDRLVDESDIPNLPYLQNIIHETLRLYSPSPLLLPHFSSDEVNIGGFTIPRDTIVLINSWAMRRD…	cytochrome P450%2C family 81%2C subfamily D%2C polypeptide 3 [Source:TAIR%3BAcc:AT4G37340]		-	GO:0005506;GO:0016705;GO:0020037;GO:0055114	0	0	0	0.031921	0	0	0	0	0	2.65178	0.743352	0	3.10981	1.36158	0.109029	0.093941	0.581384	0	0.059153	1.37197	5.23692	0	0	0	0	0	1.664	0	0
Chr13	141295221	141297154	-	AH13G52000.1	000233F	ATGGATTATCAAGGTGACCCTCTCAAATTCTTCTCTTCAGATCTTCTTTCATCGCCTTTACCCACACATTCTTTCTTCCAGAACTTTGTTGAAGCAGATGGCCACAACTCAGTGTACATTCACCCTTACCTCATCAAATCATCAGCTTCTTCTGTTTCTCTCTATTATGCATCTCGTAGTGTTGATTCTGCTTCCATAACCCAGGTATTCAAAGCTGATCTCACTATCTCTTCCTCAACTCAACAAACTCAACGAGGTTCCCATTCTCATCATCATGTCATATTTTCCTTCAGTGATCTTAGTGTCACTTTGCATACTCCTTCTTTTGATCTTACTTTCTTTCTTGTTAGGGGATGCCCTTATGCTACTTTCTCTATCTCTCATCAAACACCATTATTT…	MDYQGDPLKFFSSDLLSSPLPTHSFFQNFVEADGHNSVYIHPYLIKSSASSVSLYYASRSVDSASITQVFKADLTISSSTQQTQRGSHSHHHVIFSFSDLSVTLHTPSFDLTFFLVRGCPYATFSISHQTPLFSITTVHKFSFFTSNSSLTKYAFKLDNGQAWLLLEEGFHLCGRKYSFLAFSSNHLRDCSAWFFANASNETCDTIRNWMGKFKIYNIAKCAARMGQCFSSTYATVQVADEQEIGLAEVSVAMAAESSRSCQSRSSAQKRELVCRHGERPVLRVSGTRNNPERRFWGCVYYEIQEECDFFRWADPEADSDDPHVARMKRKLAAMKAKVRDIE	glycosyl hydrolase family 81 protein [Source:TAIR%3BAcc:AT5G15870]		-	GO:0003968;GO:0008270;GO:0052861	0	0	0	0	0	0	0	0	0	0	0	0	0	0	0	0	0	0	0	0	0	0	0	0	0	0	0	0	0
Chr13	141320107	141322083	+	AH13G52010.1	000233F	ATGGAGATTATTGCCATGCTTGGTTACTCAGTTCTGTCCGTAGCCATATTCTTCATATTCACCCTTCTCATTCAATCTAGAAGCTTCAAGAACCTCCCACCGGGTCCACCCTCTCTTCCCATAATAGGAAACCTCCACCACCTCAAGAAACCCCTCCACCGCCACTTCCGAGGCCTCTCTGAGAAATACGGTGACGTCTTCTCCCTCTGGTTTGGATCCCGTCTCGTTGTCGTCGTTTCCTCCCCAACCGTCGTCCAAGAGTGCTTCACCAAAAACGACGTCGTTTTAGCAAACCGCCCTCGCTTCCTCTCCGGAAAATACATCTTCTACAATTACACCACCGTTGGATCCAGCGAATACGGAGAGCACTGGCGCAACCTCCGCCGCATCACCTCCCTC…	MEIIAMLGYSVLSVAIFFIFTLLIQSRSFKNLPPGPPSLPIIGNLHHLKKPLHRHFRGLSEKYGDVFSLWFGSRLVVVVSSPTVVQECFTKNDVVLANRPRFLSGKYIFYNYTTVGSSEYGEHWRNLRRITSLDVLSNHRLNSFSPIRRDETTRLIRKLSEDSTENFAKVELSSKFYDMTFNNIMRMISGKRYYGEDCDMADVEEAKHFRQMISEVLQLSGANNKTDFIPLLGMLDVDNLKKRLVTISGRTDKFLNGLLQEHRTKNQHQNTMIDHLLSLQDSQPDYYTDQIIKGLGLAMLLAGTDSSAVTLEWSMCNLLNHPEALNRVREELDTHVGQDRIVDESDIPKFTYLRNVINETLRLYTPAPLLLPHSSAEKCTIGGYKIPKDTIVLINGWAI…	cytochrome P450%2C family 81%2C subfamily D%2C polypeptide 8 [Source:TAIR%3BAcc:AT4G37370]		K13260(CYP81E1_7; isoflavone 2'-hydroxylase [EC:1.14.13.89])	GO:0005506;GO:0016705;GO:0020037;GO:0055114	0.066486	0	0	0	0.540417	0	0.127744	3.01401	0	0	0	0	0.063953	0	0.031333	0.04737	0	0.150698	0.038303	0	0.193472	0.0288	0.08262	2.28908	0.338891	0.103162	0.088592	0.026334	0.117715
Chr13	141334495	141336807	-	AH13G52020.1	000233F	ATGGCGAAGTCGTTGAGGTCAAAGAGGGAAAAGAGGCTTAGGGCTATTCGGAGGGAGATTGTTGAGCCTCTCTACGAAAAGAAAGAAGCTGCTAAGCAAGCAGCCCTAGAAGCTGCCCTTGCCGCTCCGAAGCTTGAGGTTCGCCAACCCTCAAACTCCGCCATGGATGCCTCCACCGCCTCAGCTACCATCACCAATATGGATGTGGAAATGGCTGACGGCGCTCAAAGCACAGCTTCCTTAAAGCCTGTTGGTGGAGTAGGTAAAAAATTCAAGAAGAAATTGAAGATTGCCAAGAGCAAGCGCCGTGGCAAGGGAAAGAAAAAGCGTCACATATAA	MAKSLRSKREKRLRAIRREIVEPLYEKKEAAKQAALEAALAAPKLEVRQPSNSAMDASTASATITNMDVEMADGAQSTASLKPVGGVGKKFKKKLKIAKSKRRGKGKKKRHI	unknown protein%3B Has 24 Blast hits to 24 proteins in 8 species: Archae - 0%3B Bacteria - 0%3B Metazoa - 2%3B Fungi - 0%3B Plants - 22%3B Viruses - 0%3B Other Eukaryotes - 0 (source: NCBI BLink). [Source:TAIR%3BAcc:AT1G30880]		-	-	132.737	135.569	93.4872	103.416	92.6904	166.029	131.615	152.631	78.8789	71.4511	85.6643	233.953	121.897	186.311	190.636	144.731	116.099	280.744	56.5575	76.8315	36.1518	231.982	86.0844	126.228	118.024	114.07	55.9234	93.5391	253.656
Chr13	141336526	141337994	+	AH13G52030.1	000233F	ATGAGTTGTTCAGTAGCAGCAGCATACTCATCAGTTGGAACATGTACATGGATGCGGCTTTACCCCCAAAAGAGAACCCCAACCACTCTTGCAATCTCCTCCACTCATCACAAATGTTCACACAAGCAACAACAACTAGAACTAGTAGTCACTCCTCCCCTCTTGAAGAGAAGAGATGCAATAGGCCTTGGGCTTGGGCTTGGGCTTCTCCATTCCTTCTTGCAGCCACAGTTCTCATCAGCAGCTGAATCAGCACCATGTGAATTAACAGTAGCTCCTTCTGGCCTTGCCTTCTGTGACAAACTTGTTGGAACTGGCCCTCAGGCCGTTAAAGGCCAGCTTATTAAGGCACACTATGTTGGGAGACTGGAGAATGGCAAAGTTTTCGACAGCAGCTAC…	MSCSVAAAYSSVGTCTWMRLYPQKRTPTTLAISSTHHKCSHKQQQLELVVTPPLLKRRDAIGLGLGLGLLHSFLQPQFSSAAESAPCELTVAPSGLAFCDKLVGTGPQAVKGQLIKAHYVGRLENGKVFDSSYNRGKPLTFRVGVGEVIKGWDEGILGGDGIPPMLQGGKRTLKLPPELGYGSRGAGCRGGKHKYCLLYFLNLLHFQWIKLESIGCATS	Peptidyl-prolyl cis-trans isomerase FKBP13%2C chloroplastic [Source:Uniprot/SWISSPROT%3BAcc:Q9SCY2]		K01802	GO:0006457	1.20128	7.02857	4.65769	3.12392	1.72035	2.22402	2.3063	3.0222	0.308199	35.5042	51.0442	10.8321	18.4869	35.8459	33.7808	6.85709	33.2437	12.0646	27.6813	36.456	42.6475	6.71443	1.61358	4.29092	4.53977	6.04624	39.9224	3.99008	5.97767
Chr13	141340240	141345976	-	AH13G52040.1	000233F	ATGTCAATGAGAGGAATGAGAGGGTTTGAAGTGATTGATGATATAAAGGAAGAGTTGGAGATGCATTTTCCCAAGACAGTGTCATGTGCAGACTTCTTGACAGATGCATCAATGGAAATGCCACTCTTCTGTACCCTACATCTTCAAGCACCAGTTGGAGTTCTCAATGGCCAGGATGAAGGGGTCAATGACAGTTCTCTTCTTTTTTGCATGGCTTGTGATGCAACATATCCTTCTTCTTCCTTGTCCACTTGCATGATCTTCTTCTTCTTCTCTTTATTCTTGGTTTCTCACTTCACTATGGCCATGTTAGAACACAGCTTCCCTACACCTTTGAGTTCTAACCAAGAGGGTGCTAAGGAGAACACCATGGTAGCTGCTTCAGCAAGAGAAGGTGGT…	MSMRGMRGFEVIDDIKEELEMHFPKTVSCADFLTDASMEMPLFCTLHLQAPVGVLNGQDEGVNDSSLLFCMACDATYPSSSLSTCMIFFFFSLFLVSHFTMAMLEHSFPTPLSSNQEGAKENTMVAASAREGGRSSTQSSSKVMALRESGKGLQVQGPREGRRRAPRPPLRRRNRFFNVSEHEVPSGPNPISNYTVPVPLEMSQLIVDTSNTA	Peroxidase 8 [Source:Uniprot/SWISSPROT%3BAcc:Q9LNL0]		-	GO:0004601;GO:0006979;GO:0020037;GO:0055114	0.785908	0.689236	0.646385	0.716093	0.67417	0.135484	0.07465	0.968531	0	0.111712	0.255024	0	0	1.56874	0.294506	0.147231	0.899686	0.483162	0	0.447179	0.774252	0.211021	0	0.103548	0	0	0.730207	0.377367	0.479469
Chr13	141347567	141351902	+	AH13G52050.1	000233F	ATGAGGAGGGTTTCATGTGCTGTGATGATCCTCTTGTGGTTGTTTTCTTCCACCATGATCATAGGAAACTCATCATCATTGGACAGTGAAACCACTCTCAGAGTGCTTTTGGAAGTTAAGAAATCTTTCGACCAAGACCAAAAAAACGTTCTGAGTGATTGGTCAGAGGAAAACAAAGATTATTGCAGTTGGAGAGGAGTAACGTGCGGATCATCCATTAACTCTAAGTCGGAATTGCAAGTGGTGAGTCTCAACCTTTCTGACTCGTCGCTCACCGGGTCAATATCACACTCACTCGCTCTCTTACAAAACCTGCACCACCTTGATCTCTCTTCCAACAACCTCAACGGTCCCATTCCACCTAATCTCTCTAACCTCACTTCATTGGAATCTTTGCTT…	MRRVSCAVMILLWLFSSTMIIGNSSSLDSETTLRVLLEVKKSFDQDQKNVLSDWSEENKDYCSWRGVTCGSSINSKSELQVVSLNLSDSSLTGSISHSLALLQNLHHLDLSSNNLNGPIPPNLSNLTSLESLLLFSNQLTGHVPTELGLLTNLRVMRLGDNELTGIIPASLGNLVNLVILGLATCRLTGSIPPQLGQLSNMENLILKDNELMGPIPAELGNCTSLTVFTAANNKLNGSIPSELSQLKTLQILNLANNTLSGEIPSQLGEMSELVYLNFLGNQLEGAIPPSLSQLGNLQTLDLSMNKLSGGIPEDLGNMRELSFLVLSGNNNLSGVIPTNICSNATKLEHMFLSDIGIHGEIPSSLGQCQSLKQLDLSNNSLNGSIPIEIYGLLSLTDLL…	LRR receptor-like serine/threonine-protein kinase GSO1 [Source:Uniprot/SWISSPROT%3BAcc:C0LGQ5]		-	GO:0005515;GO:0004672;GO:0005524;GO:0006468	2.00795	1.91956	2.40677	1.32819	2.27104	0.020225	0.92199	1.03011	0.019596	0.034153	0.022577	0.053531	0	0.129615	0.054993	0.261167	0.112368	0.13346	0.033599	0.132079	0.082409	0.88193	0.992394	2.37637	0.830872	1.74987	0.207426	0.134306	0.058152
Chr13	141352451	141354445	-	AH13G52060.1	000233F	ATGCCGCTAAGCTCGACGGCGATCGGAGCCCTATTGGGTTTGGGCACTCAGATGTACTCCAATGCCCTCCGCAAACTCCCTTACATGCGCCATCCATGGGAGCACGTGTTGGGAATGGGGCTGGGCGTTTTGTTTGTAGATCAGCTCTTCAAGTGGGAGGCCAAGGTCGAACAAGACCTCGATAAGATGCTCGAGAAGGCCAAGGCCGCTAACGAAAGACGTTATATTGTCATCTTTGCAAAAGAATCTGATTACCCTAGGGATATGCTTTTTCATGCTGGTATACCTGTTTTGAGTAGAAGGTTTGGGAAGCAGTCAAACCTGTAA	MPLSSTAIGALLGLGTQMYSNALRKLPYMRHPWEHVLGMGLGVLFVDQLFKWEAKVEQDLDKMLEKAKAANERRYIVIFAKESDYPRDMLFHAGIPVLSRRFGKQSNL	unknown protein%3B FUNCTIONS IN: molecular_function unknown%3B INVOLVED IN: biological_process unknown%3B LOCATED IN: mitochondrion%2C plasma membrane%2C mitochondrial respiratory chain complex I%2C respiratory chain complex I%3B EXPRESSED IN: 24 plant structures /.../ESSED DURING: 15 growth stages%3B Has 30201 Blast hits to 17322 proteins in 780 species: Archae - 12%3B Bacteria - 1396%3B Metazoa…		-	-	27.7982	43.8613	34.4136	32.6102	29.564	65.0346	35.512	30.7127	36.5111	52.0825	52.0177	51.037	26.5305	57.6651	61.8482	72.0417	62.806	60.1722	23.1387	38.876	36.6215	53.8753	23.5651	69.5756	62.3119	60.9641	33.6497	35.7446	49.9914
Chr13	141357549	141360748	+	AH13G52070.1	000233F	ATGGCATCATCGCAAGTTCAATTTGCTGCTCCTTTTCAATTTGGTTGTGTTTCTCCTGGTGCTGCATGCCATGAGCACATCAAGAACTTTGAACAGGACAATCTTGATGATTCTTGGGTCTCAAGAGTTTCTAGGAACAACCTTGGAACTCTTGGTTTCTTAAAAAAGAATCATGTTTCAGTCAATGAAAAAGAAGATTCTTCGCTGTCTGCGCTGATGAGCCCAAGGCACTCAGCAACAGTTAAGGACCATCATCATAATAATCATCATCATGATAATCATAAGGAGAATCCTCTAAGGTGTTCAAGTTTTGTTTTGAGGTCCTCCAAATCTTGTGCTCCTGCTGATGACTCCTCATCTGTAGCTGATATCTCGCACCTCGCGGCTTCTTCTCTTGTT…	MASSQVQFAAPFQFGCVSPGAACHEHIKNFEQDNLDDSWVSRVSRNNLGTLGFLKKNHVSVNEKEDSSLSALMSPRHSATVKDHHHNNHHHDNHKENPLRCSSFVLRSSKSCAPADDSSSVADISHLAASSLVRIWEKRLHHYNNEAQAQVQAQAQAQAPVSPVPGSPRIRGRRAFSDLLLQFENDRYRELKDLALRAPVSKFTQRGRIQSVLKLRLLQRGVAEAFDQSAISKMNKNNQPQGYAIKEIRERFGTGIKHKSPAPTIVSDPGMTQRNVSNNMTEPKQNAIMQTSSNNKELDHSSSYLTFQGQRLDSQNDDDEVTKEITITPSPMIDSNANKSDHNIETSEQKYSSTANTTEACHNHTSEKENGIKQQQCTENCYDEIEEEEEEIDDQTYDE…	RING/U-box superfamily protein [Source:TAIR%3BAcc:AT1G30860]		-	-	0	0.335129	0.485009	0.163839	0.154156	0.137384	0.319914	0.390587	0.057783	0.050132	0.016824	0	0.135062	0.111799	0	0.548022	0.014926	0.095606	0.035036	0.03969	0.057229	0.088974	0.022362	0.436302	0.338231	0.07858	0.136212	0.156121	0.070213
Chr13	141357584	141360734	-	AH13G52080.1	000233F	GGTAGAGAACACAGAGACACAGAAGAAGCCAAGAAACCAAAAAGGCTAGACTTCAAACTTTCAAGTTACACCAATGTGATTGAAGACTCACAATTGAAGATGGAGTTGAGGAGGATGAAGAGAATTGGCGCCTATGCTGACAAGAACACTCCGATTGAGGAGGCGGTGGTTGAGGAGATTGCGGATTTCGTCATTGTCCGAACCATAGCCAAGCATCTCCCTGTACCATTCTTGACGACGTTCTTCCCAGTAGCTTCTAGGTCGAGAAATAGGACTGATCCAATCATAACTACTATCTTCATCATAGGTTTGGTCATCGATCTCTTCCTCTTCCTCTTCGATTTCATCATATACCTGAATGCGACCTCTTTGTGTGAACTTGGAAACTGGAGCCCTCAA…	GREHRDTEEAKKPKRLDFKLSSYTNVIEDSQLKMELRRMKRIGAYADKNTPIEEAVVEEIADFVIVRTIAKHLPVPFLTTFFPVASRSRNRTDPIITTIFIIGLVIDLFLFLFDFIIYLNATSLCELGNWSPQCKKPRVPRLFLETLETQESSRLSCSKFLMCSWHAAPGETQPN	-		-	-	0	0	0	0	0	0	0	0	0	0	0	0	0	0	0	0	0	0	0	0	0	0	0	0	0	0	0	0	0
Chr13	141363988	141365375	-	AH13G52090.1	000233F	ATGGATTTTGGATTTGTTCAGAATGATCAAATTATATCTGGTCTTGTTTCCACATTTCCAGTCATTTTAGATACTATTATAAAATATTGGATTTTTCGTTATTTAAATCGCGTATCTCCATCACTTGTCCAAGCTAAACAACATTCCAATCTTTTTCTTTATCGCCACCACCCAAGAGATTCTTCCCATATTCCAGGAATAGTTTTTCAGATCAATGATTGGACCATGCAAACTAGAAATGCCATTTCTTGGATAAGGGAAGAGATTACTCGATCCATTTCCGTATCGCTCATAATATATATATTAATTCGAGCACCTATTTCAGATGCATATCCCATTTTTGCACAACAGGGATATGAAAATCCGCGAGAAGCGACAGGTCGTATTGTATGTGCCAAT…	MDFGFVQNDQIISGLVSTFPVILDTIIKYWIFRYLNRVSPSLVQAKQHSNLFLYRHHPRDSSHIPGIVFQINDWTMQTRNAISWIREEITRSISVSLIIYILIRAPISDAYPIFAQQGYENPREATGRIVCANCHLANKPVDIEVPQTVLPDTVFEAVVRIPYDMQIKQVLANGALNVGAVLILPEGFELAPDRISPEIKEKLGNLSFQSYRPTKKNILVVGPVPGQKYSEITFPILSPNPATERDVHFLKYPIYVGGNRGRGQIYPDGSKSNNTVHNATAAGIVKKIIRKEKGGYEITIADASDGREVIDIIPPGPELLVSEGESIKLDQPLTSNPNVGGFGQGDAEIVLQDPLRVQGLLFFLASIILAQIFLVLKKKQFEKVQLSEMNF	-		K02634(petA; apocytochrome f)	GO:0005506;GO:0009055;GO:0015979;GO:0020037;GO:0031361;GO:0016021	0	0	0	0	0	0	0	0	0	0	0	0	0	0	0	0	0	0	0	0	0	0	0	0	0	0	0	0	0
Chr13	141376045	141382293	-	AH13G52100.1	000233F	ATGAATATAGTAATCCAGCTCTCTCTAGTTACGTTTACTCCTCCCCATTCCTTTCTCGTTGTCATTTTGCCTCCCAAAAAAGGACCTCCCAAACATCACCGAAATGATTCTGTCGCACAATATGTGTCTTATTTTCTCTTCCCAAATTCTGTTGCACCAGAAGCTGTTGATGTTCTTGCTCAAGCTCCTCCAGATGCTGCACCAGTTGATGTCCAGGAAGTTGAGATTGAGCTTTTGTTTAACAAACTACATACTCCACCTACGAAGTTATCCAAGTTGCAGACCAGAAGGAGGTCCTCACCACCATCAGGATTGGTCACTATGGATCCACTACAAGGAATAAGCTCAGCCACAGCTTTTAGATTGGCAAGCTTCTTGAAATTTGTCCCAACGTCCAGC…	MNIVIQLSLVTFTPPHSFLVVILPPKKGPPKHHRNDSVAQYVSYFLFPNSVAPEAVDVLAQAPPDAAPVDVQEVEIELLFNKLHTPPTKLSKLQTRRRSSPPSGLVTMDPLQGISSATAFRLASFLKFVPTSSFKPPKKKK	-		-	-	0	0	0	0	0	0	0	0	0	0	0	0	0	0	0	0	0	0	0	0	0	0	0	0	0	0	0	0	0
Chr13	141385900	141398564	+	AH13G52110.1	000233F	ATGACATTGGTCAAAGGTCTTTGTGTTTTTTATCAAGCATTCAGCACTCTATGCGCTACTGAAATACCTCGTTGCATGGGAGACATGTTGAATTGGAGTTCAAGAAGAAAGAAGGCCATTGATTATAGTGATCATGGCTTTATGGACACTGTGAAACAAATTGATATGAGATTTAGCTCCATTGAACATTATTTTGGGTCATATGTGTACCCCTTGTTAGAAGAAACCAGAACAGCGCTATGCTCAAGTATGGAAATCTTGTCCAGTGCACCTTTTGCAGAAGTAATCTCTCTTAAGGAGTTATATTCAACTGATAAGAAACTCTATGGTGTTAAGACTGGCATTTGGAAAAACAGGTTCTCCGGTCATGGAAAAGAGCTATACAAAACGTTGTCTGGA…	MTLVKGLCVFYQAFSTLCATEIPRCMGDMLNWSSRRKKAIDYSDHGFMDTVKQIDMRFSSIEHYFGSYVYPLLEETRTALCSSMEILSSAPFAEVISLKELYSTDKKLYGVKTGIWKNRFSGHGKELYKTLSGDVFLLADFKPETANDLQRVGRMWTFVLSAGIPEQELEEDTDIVSSFKFTASKDIDVDELREKSLFMVFLTNIIPNRRIWKALHMSRNSNLIKKILCASDVAEEICDYCSSEIDNLRNDTTYESLLSELNESQYKAICACLSSSHCNHNATVDLIWGPPGTGKTKTLGTLLFALWKMNFRILVCAPTNIAIKEVASRFLSIVRESFDGKSDDVFWSLGDMLLFGNHERLKVGADIEDIYLDYRVKQLLTCADWKYCFASMIDLLENC…	P-loop containing nucleoside triphosphate hydrolases superfamily protein [Source:TAIR%3BAcc:AT1G65810]		-	GO:0005524	0.19932	0.136917	0.137398	0.329894	2.00277	0	0.468434	1.50707	0	0.102443	0.134988	0.016324	0.103927	0.207994	0.157246	0.275805	0.084571	0.166521	0.077228	0.161991	0.153596	0.425346	0.716473	0.103065	0.083812	0.070146	0.294607	0.17067	0.302642
Chr13	141404705	141411882	-	AH13G52120.1	000233F	ATGACAACTTTCTCATGTTTCATGCAACAATTGGAACATAAAAAGGCTTCCGTTAGAGAGGAAGGATTAGCGGCTTTTATTAAAATCTTTAACGAAGGAACTCAAGACAGTATTTTAGAAAAACGCTTCGTCACTTACCTGTACCAAGTTTTGAATTGCCTTAAAAAAGGTTTGACTAAAGAGAAACAATTGGCTTCTCAAGCTCTTGGGCTAATGGCAATAACAGCTTTTGAAACTGATAATAGTTTGGAACCATGCGGCTTTATCGCTCTTATAGAGTGTTTGGTCATAGTCACGTCTTTCTGCGCAAGCAATTCAACGCAAATTCAAGAAGTCATGCAAGTGATTTGGGAATATATCTGTCCTAAATCCAAGCTTGGTGTAAATAGCTGGGAAATC…	MTTFSCFMQQLEHKKASVREEGLAAFIKIFNEGTQDSILEKRFVTYLYQVLNCLKKGLTKEKQLASQALGLMAITAFETDNSLEPCGFIALIECLVIVTSFCASNSTQIQEVMQVIWEYICPKSKLGVNSWEIIYGHWQGAICQFLSLLKEDATCVVAGEALALIFDCDKIDKFFVKTEELLLESYDGLRKYVKDIILKQLESTSMEAKTALPLKQMFNNAARADWDVLMYFKEDKCPKYYERFNGQKLILSSWSSIIQLKFLKNFLGEENFSNYLLGNKVIQQLFTFIPYHEEEDTPCLYEPILEKVEARVYFPVTREKDPELLIKSEIKKEREQV	interferon-related developmental regulator family protein / IFRD protein family [Source:TAIR%3BAcc:AT1G27760]		-	-	0	0	0	0	0	0	0	0	0	0	0	0	0	0	0	0	0	0	0	0	0	0	0	0	0	0	0	0	0
Chr13	141439981	141443298	+	AH13G52130.1	000233F	GCATTAATCGTTGCTCCATACCACCCGCGCACCTTCCTACCTCCGTCGCCAACCGTTGCTGTTGGCCTTGCGCCGCCGTACGCCTCTCAACTTTTCTGTCGCATCAACCGTCCAGTTACCGGCCTTCCGATCTGGTTCGTTCTAATTTTCCTTTGTTCTGAGCTGAAGTTTTTTTGCGTATCTCCATCTTTTCGTGTTTGTAATCTTCAGGCCCCAATGGCTAACAGAGCTCAAATTCCTACAAAAAACTCAGCTCTTATTGCCATGATTGCAGATGAGGATACTGTTGTTGGATTTCTGTTGGCTGGAGTGGGAAACGTTGACATCCGTAGAAAGACAAATTATCTCATTGTGGATTCAAAAACAACTGTCAAACAAATTGAGGATGCATTCAAAGAA…	ALIVAPYHPRTFLPPSPTVAVGLAPPYASQLFCRINRPVTGLPIWFVLIFLCSELKFFCVSPSFRVCNLQAPMANRAQIPTKNSALIAMIADEDTVVGFLLAGVGNVDIRRKTNYLIVDSKTTVKQIEDAFKEFTTREDIAIVLISQYVANMIRFLVDSYNKPVPAILEIPSKDHPYDPAHDSVLSRVKYLFSAESVASGRR	V-type proton ATPase subunit F [Source:Uniprot/SWISSPROT%3BAcc:Q9ZQX4]		-	GO:0034220;GO:0015991;GO:0033180;GO:0046961	15.7295	17.2803	19.3716	16.3199	11.4177	8.66258	18.5886	17.318	7.44668	10.4346	9.43494	24.5639	16.6553	20.144	13.4957	26.3788	13.856	21.7572	8.61123	9.82644	10.7687	17.6697	11.7022	23.1382	25.1715	15.1101	11.0151	16.9309	17.8832
Chr13	141447265	141450967	+	AH13G52140.1	000233F	TTACAGAAAAGACCAAAATCGAATGCATACTTTGGTCATTGGAGTAATAGCGCATTAATCGGTTGTCCCAACCACCCCAGGCACCATCCTACCTCCGTCGCCATCCGCCAACCGTTGCCATTGGCCTTGCGCCGCCTTACGCCTCTCAACTTTTCCGTCGCATCAGCCGTCGAGTTACCGGCCTTCCACTCTTCCACAATTTTTCGTTTAGCGTTCTCCAATTGGCATTCTGTTTCTCAGTTTATTAAGATAATAATTATTATGGCGTCATTTTTTTTGTTAATCGGAACAATCTACGTTGCTCACTTCGCCCGTTTCGCCAATCTAACTGTCGTTGCTCCGTACAGCTCCATGTCATTCCTCCGCCATACACTCTCGCCGCTATTTTCTGTTGTCAGC…	LQKRPKSNAYFGHWSNSALIGCPNHPRHHPTSVAIRQPLPLALRRLTPLNFSVASAVELPAFHSSTIFRLAFSNWHSVSQFIKIIIIMASFFLLIGTIYVAHFARFANLTVVAPYSSMSFLRHTLSPLFSVVSFVCDAVDGWAARKFNQDIVLEDIRFKRLGGFVACLNHGMGQYFLFMSTFGAVLDMVTDRISTACLLVVLSQVYKPGLVFLSLLALDIASHWLQMYSTFLMGKASHKDVKDSSNWLFRLYYGNRMFMAYCCVSCEVLYLILFYLSENHTEKLTDVLATNLQKISILSFLIATSLVGCTIKQLTNVIQFKSLKSATKPLFQLKTAADACVLYDIDKKHKQ	CDP-diacylglycerol--inositol 3-phosphatidyltransferase 1 [Source:Uniprot/SWISSPROT%3BAcc:Q8LBA6]		K00999(CDIPT; CDP-diacylglycerol--inositol 3-phosphatidyltransferase [EC:2.7.8.11])	-	2.32216	1.80228	1.55574	1.30597	1.75511	0.541311	1.39446	2.54413	0.456593	1.72231	1.81974	1.6744	4.26862	2.89345	2.62701	3.00071	1.82116	2.97055	0.758288	2.25303	3.01259	2.4249	2.44445	3.52994	1.56941	3.08462	1.8701	1.59717	1.54111
Chr13	141451399	141456692	+	AH13G52150.1	000233F	ATGATCCATGACAAACATGAACTGGATGGACACAATGGAACAAAAGTTTTTGAAAAGTTGGGTGGACTGTGGAGCGGAGACTCGGAGTTAGGCTTGGGTACTGCTTCGAGCTTCAGAAACCTCAGAATGGGGACTAGGGTTCCGGTGCAGCACTACAACCTCAATTCACCCTCTTCCTTCATCGAGAGTCCCCTCCACGTTCTCAACGCTGTCGACGCCAGAACCGCCGCACCCTCCCCCATTGACCACATCGCCGCCCCCACCCCGGACCCCACCACACACGATTCTGCTGCTGCCGTCGACTGCATGAACGAGTCCCATAGGAGTTGTTTTGACGAGGATCGCTCAAGTCTGGAGACTAACGAGTCTTCCAGGGGCACTTATGATATCTTAACCATT…	MIHDKHELDGHNGTKVFEKLGGLWSGDSELGLGTASSFRNLRMGTRVPVQHYNLNSPSSFIESPLHVLNAVDARTAAPSPIDHIAAPTPDPTTHDSAAAVDCMNESHRSCFDEDRSSLETNESSRGTYDILTIEDVSPIETARARFLQIVVDHFIDDHVIEVADSEADYSGQDKLDKRRNREIQYEGDPNFALPLMYVANMYETLVNDVNMRLASLNGIREKTIGVALEAAGGLYRRLAKKFPKKGPRTYKRRELATSMETRTRFPELVIQEEKRVRFVVVNGLKVVEKPNTMSIDDAEWFKRLTGRNEVAISADDYKFYSPRHKFRRAASISLSNIPDIPSFPGADNSSTLTINQGFRSQTPTKHHLQSLPHQPQFHAVLQNNQAMHQSPHAGPYSHN…	Uncharacterized protein At2g02148 [Source:Uniprot/SWISSPROT%3BAcc:Q56XX3]		-	-	2.41707	3.31007	2.52533	2.44346	1.92044	2.11895	2.37043	1.77064	2.32555	2.45294	2.2029	1.04578	6.21461	3.40334	2.54414	3.1421	3.09699	3.35184	2.07567	3.56402	5.21407	1.77931	2.37225	1.37507	2.02932	3.21449	5.32208	2.84039	3.03863
Chr13	141457382	141461624	-	AH13G52160.1	000233F	ATGCTGCTTTTCCTCCGCAACTTCTTCTACACCGGTCGCAGGGCCTCACCTTCAGTAAGCTCCTTCTCTTACTTCTTTCACCAAAACCCTACGCACTCATTTCCTGTTATCTTCACTGCTTCAACCCCATCATCTCAAAATCCAAACTTTGCTTGCCCCGTCATCTGGTTCACCGGTTTTATGTGTGTTATCAGATACCCTTTTTCCTCAAAACCTTCTTTTGATGACATTGCTTCTGAATCAGTGCGTAGTTTCTTGCAACAACAGGATAGTCCTCTAATTGATAGAATCTTTGATTCTGCATTGGCACCGGTTTTGGTGCCTAAAATTTTGGAGAAGTTACAAGGGGACCCCGTATCAGCATTGAGGTTTTTCCAGTTGGCAGGGACTCGAACCGGG…	MLLFLRNFFYTGRRASPSVSSFSYFFHQNPTHSFPVIFTASTPSSQNPNFACPVIWFTGFMCVIRYPFSSKPSFDDIASESVRSFLQQQDSPLIDRIFDSALAPVLVPKILEKLQGDPVSALRFFQLAGTRTGFRHTTESYCILAHILFREKFYFDAKRIIREWILLRGEFPGCDFFDMLWLTRNVCRSGFGVFDTLFSVFVELGMLEEASQCFLKMANFKVLPKVRSCNELLHRLAKSGKGKSSMNFFNDMLGAGLSPSVYTYNIVIGYLAKEGELQTARNFFELMKQTGLTPDTVTYNSLIDGYGKVGCLAEAISLLEEMKDAGCEPDVITYNSLINCFCKYERIPQAFEYLHEMKERGLRPNVVTYSTLIDAFCKAGMMLEAMKFFVDMIRVGLQP…	Putative pentatricopeptide repeat-containing protein At2g02150 [Source:Uniprot/SWISSPROT%3BAcc:P0C894]		K17710	-	0.578189	0.343035	0.182926	0.339913	0.27526	0.344231	0.454655	0.47766	0.419137	0.607521	0.545016	0.467329	0.867482	0.775441	0.798463	0.616217	0.834645	1.29879	0.685603	0.504688	0.53191	0.651603	0.212383	0.745233	1.0728	0.602301	0.794468	0.576221	0.786552
Chr13	141463358	141466638	+	AH13G52170.1	000233F	ATGGATTATGAAAGGATCCAAAAGCCTCAGAGTGTTGGAGGGTTTTCCCCAGGAAAATTGAGGAACATTCTACTTGGTGTGGAGAAGAGAAGGAAAGAAGAGGAAGAGCTTGATTCCACTTTCACCGCGAGATCTCTCAACTCCGACATGGATGAATCTGGTACATTCTCTTTCATGTCCTTGAAACTTGAAAGTGGTAGCAGTTCTGATCACTGTAAAGATGTAGACGTGGTGAGTGTCCTTCCTGAATGTTCAACCTCTAATGTAAAGGATAATGCCATAATAACTTCAAGGCATAGAATACTAGATGATCCTTCCTTGGATTATGATAGTGGCCATGATACTATGATCATGTCCTCCCCAATGTTCGAATTTCAAAGGGCTGAGCGAGCTTCACAG…	MDYERIQKPQSVGGFSPGKLRNILLGVEKRRKEEEELDSTFTARSLNSDMDESGTFSFMSLKLESGSSSDHCKDVDVVSVLPECSTSNVKDNAIITSRHRILDDPSLDYDSGHDTMIMSSPMFEFQRAERASQRVPLGPFSKPAPSKWHDAEKWIASPTSNRPKTGQTQGQGGQVGSRKVPGLTHASRQSSMKVIVEVPDQKEIGLDEPDTKQMDTDQTKMESGGHKFMNWEADPYAIANSFVSHSQHSSSIAIQSATTFVPPPSTARSVSMRDMGTEMTPIASQEPSRTSTPLRATTPTRSPNSSHPSTPARAAPTSPLADPCNDHLSPSKNELSEKELQMKTRREIMALGTQLGKTNIAAWASKEEEDKDASTSLKNKTAEPSRNVVEARAAAWEEA…	Remorin family protein [Source:TAIR%3BAcc:AT2G02170]		-	-	1.79231	8.10906	5.07463	4.48624	1.2296	6.88825	2.21386	1.07273	3.67813	2.3939	2.89211	11.6062	0.462507	5.95489	4.77126	6.72513	4.20894	8.78484	1.11442	4.111	3.11212	4.92392	0.960584	5.929	14.1348	9.19144	4.75958	6.57734	9.22021
Chr13	141480087	141483834	+	AH13G52180.1	000233F	ATGTGCTTTCCGTCATCCGGTTCACCGGCAGCCACTGCTGCTGGGCCATCTGTTCCCTCGTCACAGATTGCAGCGACACCTGCAGCACCTGCAGGGCCTTATAATTCTACTAAACAAGCTGTCCCTTGTATTTTCTTTCAGAAGGGTCTTTGCTTAAAAGGTGACAGATGTGCTTTCTTGCATGGACCAAATCCTACTGCTGGTAACAAAGCTGTTAATCAGGTCCCAGTGTCTAACCAGGGAACTGAGACTCCAAATCTTAAGAAGCCATTTGGCAGCAGAGATAAAAATGCACAAGAAAGGAGAAGCTCCCAAGGAAACATTCCAAAATTAGTTGGAGGTCTTGAAATTAAACCTTCCCCAAAGGTCGAAACTGCTCCACAAAGAAATAATTTTGAA…	MCFPSSGSPAATAAGPSVPSSQIAATPAAPAGPYNSTKQAVPCIFFQKGLCLKGDRCAFLHGPNPTAGNKAVNQVPVSNQGTETPNLKKPFGSRDKNAQERRSSQGNIPKLVGGLEIKPSPKVETAPQRNNFELLKEKHVAPPPAGFDDEASRFKMRSISPVANGPTAARSNRLHQVRMPDDNSFHNGKDSDEFLRESSPGFDVLVADELRNSDYYHGEDEFGNARGPDERNLDSLNDYDLGHSADYGLARDIDQERFRVPQSYDSYDHMQEPYAWEQHRKAPGHLERRSHRRSDSPDNVEVSDLRHRLSKRRRVNGLKSVVSNDFDSHGDQQSHHSRKDSHQLPLNDRFRGRIKLPASGADDNPERESDRGRIRSRLSTGRLPTPHQGRLQDRIRGRV…	Zinc finger CCCH domain-containing protein 17 [Source:Uniprot/SWISSPROT%3BAcc:Q9ZUM0]		-	GO:0046872	7.41005	4.34813	4.29691	3.43951	9.97642	2.29701	7.22565	8.47991	3.85907	4.25478	4.39361	6.28801	8.66304	6.41923	6.67436	7.29789	4.80023	8.89584	10.2948	7.36355	6.69168	5.25236	9.0151	7.31548	7.48983	13.1295	7.10839	10.7911	5.70292
Chr13	141485558	141489471	-	AH13G52190.1	000233F	ATGGTGGCCAGAGGCGTGCCGGCGGAGGTGGCGACCACGGCGGTGTTCTCGGTGGCCGCCGCCCTTAACCTGACCAAATCGTCGTTGTCGTCGTCGTCGAACTGGTGGCACGACATCAACGCATCCTCTGTTCAACTCGTTCGGATACAATTGAGGGTGCCGGAATATGGATGGACGACGCAGAAGGTCTTTCACTTTCTCAATTTTTTGGTGAATGGGGTTCGATGTTTAGTTTTCGTCTTCCGTCGGAATGTGCAGAAGTTTCAGCCAGAGGCACGTGCAGTATCTACTGATGGACTCAGACCAAGTTTCTATTCAATTAATGCTGTAGTTTATGTTATTCAGGTGAAAACTCTTGCTCAAGATTTTCTATCTGCTCAGTGCACTAGGGTGCTGCTC…	MVARGVPAEVATTAVFSVAAALNLTKSSLSSSSNWWHDINASSVQLVRIQLRVPEYGWTTQKVFHFLNFLVNGVRCLVFVFRRNVQKFQPEARAVSTDGLRPSFYSINAVVYVIQVKTLAQDFLSAQCTRVLLILSKVFFAGVSLFAALGFLLYGGRLFLMLQRFPVESKGRRKKLQEVGYVTTICFSCFLVRCVMMCFDAFDEDADLDVLYHPILNFIYYLVIGGNITFFLGPFHFEEVATQAWYHTVPPNSLKSLKIRIKPSQAIISGSLDVSHTRRITS	Tobamovirus multiplication protein 3 [Source:Uniprot/SWISSPROT%3BAcc:Q9ZUM2]		-	-	49.4609	18.338	17.5177	18.7881	37.7596	13.6031	19.4132	30.2055	25.1362	12.4011	10.6642	25.7279	30.677	12.2961	12.4878	29.5274	17.9323	25.572	16.0493	11.9108	14.5244	29.3636	38.0553	32.2162	21.3446	32.7644	14.2345	33.618	24.6316
Chr13	141487835	141489484	+	AH13G52200.1	000233F	ATGAGCAGCACCCTAATAGAGTTATCAGTAGCTTCAGAACCTAGTCAACCTGAGAGTAGCACCTATTTAAAACCTCAAATCAATGAATACCAGCGCGACGGCGCCTACGATGCCGTAGAGGACGGCGAGGATACAGAGGATGCGTTGATGTCGTGCCACCAGTTCGACGACGACGACAACGACGATTTGGTCAGGTTAAGGGCGGCGGCCACCGAGAACACCGCCGTGGTCGCCACCTCCGCCGGCACGCCTCTGGCCACCATCGGGACGGAATAG	MSSTLIELSVASEPSQPESSTYLKPQINEYQRDGAYDAVEDGEDTEDALMSCHQFDDDDNDDLVRLRAAATENTAVVATSAGTPLATIGTE	-		-	-	13.4479	3.84091	4.48914	5.98717	11.41	5.849	4.75248	7.96	11.5155	1.47287	1.57479	2.39926	4.67603	1.37694	0.897846	6.79725	1.42108	2.08198	3.19618	2.59017	5.65317	5.07354	9.87683	4.24512	6.33256	9.27528	5.67261	9.91081	5.19307
Chr13	141490235	141491036	+	AH13G52210.1	000233F	ATGACTGATTTGTGGAAACATCAGCGAAGCGAAATATATATCGAGTTAACTTCAACACAGAATCAGCATGTTGCAGTAGGTGGTTGTTGGTATGCAGGGACCATGGCTACTCTGGAAACACGCAACGTAACAAAAGATGGCTTTAAAATCCTCCCACCCAAGCTCCCTCCTCAGTCGTTACAACTCCACGCTGTGAAGAGAGTTGAGAAAGGGTTGAGTTTAGAGAGTTTAAAAAGTGAAGAGTCCAGCGTTTTATTGAGCGTATTTAATGTATTTAGCGTGATTATACGTCGAAAATAG	MTDLWKHQRSEIYIELTSTQNQHVAVGGCWYAGTMATLETRNVTKDGFKILPPKLPPQSLQLHAVKRVEKGLSLESLKSEESSVLLSVFNVFSVIIRRK	-		-	-	0	0	0	0	0	0	0	0	0	0	0	0	0	0	0	0	0	0	0	0	0	0	0	0.520832	0	0	0	0.305183	0.268867
Chr13	141494046	141495087	+	AH13G52220.1	000233F	TGCAAACCTCTGAATCACTTTCCCTTCTCCAACCCTAGCTGCTGTCGCCGCCGGTCCGTCGATCCACTCTCCTTCCTCAATCCTCACAGCTCATGCCACAAATTAGAAGACGCCCATAGGCCAAAGTTCTGTGCTCCTACTCGGGTCTCTCACTCTCACTCTCTACCGCCGTCGCTCTCGCTTGGAGGAAGACATGTCGCTATGCTCGCACAGAGGAAGACACGTCGCCGTCGCGCTCACATAGAGGAAGAATCATCGCAAGCGCCGTTGTTTCTTCCTCCTCTCGGTCAAGTCGTCATCCACTTCTCAAGTGCGCTGCTGTCTACTTCTCAGCCATCCTACTCGCCGCGATCCTTGTCGTCCATGACCCTCATTTGTGAAGTTGTTGAAGACTTGAAG…	CKPLNHFPFSNPSCCRRRSVDPLSFLNPHSSCHKLEDAHRPKFCAPTRVSHSHSLPPSLSLGGRHVAMLAQRKTRRRRAHIEEESSQAPLFLPPLGQVVIHFSSALLSTSQPSYSPRSLSSMTLICEVVEDLKLDFLVMGNRGIGSIQRVLLRNVTNYVTTNATCPITIVKDSVPSIT	Adenine nucleotide alpha hydrolases-like superfamily protein [Source:TAIR%3BAcc:AT3G03270]		-	GO:0006950	0	0	0	0	0	0	0	0	0	0	0	0	0	0	0	0	0	0	0	0	0	0	0	0	0	0	0	0	0
Chr13	141502085	141506452	-	AH13G52230.1	000233F	ATGGAGAGCTCGGAGCCGGCGCCACCGGTTGTGCTTCTGGATCGTGCGTCACGCGCCACCAGAGGCAAGAGGATGACGAAGCTTCTCGACGACGAGATTCAGCAGGACGATCTCTTCTGGAACCAGGACGCCCTCAAAGACGAAGAGGAAGACGACAACTACGTCGAGGAAGCTGAGGAATCTGAACCTGATGATCAGCCTGATAATGATATTGCTGATGAAAGGAAGTCCACTAGAACTGCCGTGATTGTTCGGCAGGCAGAGAGAGATGCCATACGTGCTCTGCAAGCATCCATGAAGGGGTATTACCTGGCCTATAATATTGACTCCAAGGCAGTGAGGCTTGTGCTTATATGTTCTTGGTTTGAATTGCTATTCATTTTCCAGCCACAGACAGTC…	MESSEPAPPVVLLDRASRATRGKRMTKLLDDEIQQDDLFWNQDALKDEEEDDNYVEEAEESEPDDQPDNDIADERKSTRTAVIVRQAERDAIRALQASMKGYYLAYNIDSKAVRLVLICSWFELLFIFQPQTVKKKKEGEEKRMTQEEMLLEAAQTEIMNLRNLERVLAREEEVKRKAIVHKTVYNGPQIRYISKDGYTYLEFIKGSSFHSDIATTPVQYPEQPLCAITGLPAKYRDPKTGLPYATKEAFKEIRQRFAEENANNRKQMAMGILYDSVSGCVLLHVSGWTLDWLNYSTPGFKVWLRLQTTMYLWTLFSP	SWR1 complex subunit 2 [Source:Uniprot/SWISSPROT%3BAcc:F4IP06]		K11664	GO:0005634;GO:0006338;GO:0006355;GO:0043486	3.43874	5.93832	6.10164	8.41895	5.72455	1.9907	14.7833	6.75661	2.42865	2.58694	1.77561	3.55615	6.0291	2.98258	2.01531	3.20668	1.95537	3.9875	4.03036	2.87653	3.67992	2.19293	4.65239	4.1688	4.9333	3.90065	3.35513	2.46571	2.53421
Chr13	141507027	141510298	+	AH13G52240.1	000233F	ATGGAAAAGCAAGTGGTGTTTTGGGAGAATATTGGAGGCTGGGGTGATTTACCGGATGGTGGGATAGCCAGTCAACACGCAGCGGCGTGGCTTCTGACACCACGCAGGGGCGTGGTGGAGCTGGCGGACTTCGTGTCACCACCACGCGGGGGCGAGGGGCGAGGTGCAGCTGGCGTCGCGGAGTTCCAAGGCTCCTTCACCTCGGGGGGGCGTGCTGCAGGTGCTGGCATGCAGGGGACAGCTCTATATAAAGAGCATTCCCCTCCCTCCATCATTCATATACAAGAGAGTTTCGAAGGTATTAGTGAGAGGGAAGAAGGGGTTGTAGAAGAAGGGAGTTGGAATCCGAGGGTCGAAAACTACTTACGCGCCACTGGATTCTACCACGTATCTAGGATT…	MEKQVVFWENIGGWGDLPDGGIASQHAAAWLLTPRRGVVELADFVSPPRGGEGRGAAGVAEFQGSFTSGGRAAGAGMQGTALYKEHSPPSIIHIQESFEGISEREEGVVEEGSWNPRVENYLRATGFYHVSRIGMIRGFHPLLAALVERWRPETHTFVLPVCEVTVTLEDVAHIFGLPIDGEPVSGWTDSSSDFVQSQSMAIFGRQPVLSRNSKSYIKLGWVRSIRDEEPLDTEESIMRYVRFGVQHVLHIFTEHYAVHHDMIRRRWMALLICCLFGRGSECRVLRLYRDISFHLLRYHAAWLEKTIETFRHNIDYMQEFEWRPYEGMIVPGELHVHLDVCDIVAPLLSFECIEVIPLEQHCMALRGVQLHDWTVLHGGWIEEWGNRRNARLRDLHPLP…	Aminotransferase-like%2C plant mobile domain family protein [Source:TAIR%3BAcc:AT2G04865]		K04460(PPP5C; serine/threonine-protein phosphatase 5 [EC:3.1.3.16])	-	0	0	0	0	0	0	0	0	0	0	0	0	0	0	0	0	0	0	0	0	0	0	0	0	0	0	0	0	0
Chr13	141516369	141516809	-	AH13G52250.1	000233F	AAAAAGAAAGCGAAACCATCAACCACGAAGACGGATAGGATCAGTTTGTTACCGAACTCTATCCTTTGCGACACTCTCTTACACCTCTCAACAAAACAAGATCTTCAAGTCCTTGACATAGATGATACACCCTTTTGGTCCTTTCTGGAATGGGAAGATCGATTTGATTCGTATATGAATACTATTCTAGTTCAGCGGAACACAGATTATCCCATTGAAAAATTTCGCCTCACTTGCTATCAAATTTCAGAGAGTCTCATATTAACATGGCTTAATGCTGTCATTGGTCCCTATCTTCAAGAACTGCATCTCAAAATTGATCTAATGTTTAGAATTAACTTGCCTGAAGCCATACTCACTTGTCCATCACTTAAATCCCTTGCTTTGAAATGA	KKKAKPSTTKTDRISLLPNSILCDTLLHLSTKQDLQVLDIDDTPFWSFLEWEDRFDSYMNTILVQRNTDYPIEKFRLTCYQISESLILTWLNAVIGPYLQELHLKIDLMFRINLPEAILTCPSLKSLALK	F-box/FBD/LRR-repeat protein At1g16930 [Source:Uniprot/SWISSPROT%3BAcc:Q9FZ52]		-	-	0	0	0	0	0	0	0	0	0	0	0	0.526822	0	0	0	0	0	0.330412	0.102194	0	0	0	0	0	0	0	0	0	0
Chr13	141520868	141534941	+	AH13G52260.1	000233F	ATGGATGATGATTCGTCGCTTGTGGAACAGGGTCTTCTTCAGGATGAAGAGAGCAGAAGATACACTGGAGATGGCTCAGTTGACTTTAAAGGGAGGCGTGTACTTAAGGAGAATACTGGCAATTGGAGAGCTTGCCCATTTATCCTAGGCAACGAGTGCTGTGAACGTTTGGCTTACTATGGCATTGCAACAAATCTTGTTACCTACCTTACCACCAAACTACATGAAGGAAATGTCTCTGCTGCAAGAAATGTCACCACCTGGCAAGGCACTTGTTATCTTACACCTCTCATTGGAGCTGTTCTGGCTGATGCTTATTGGGGAAGATACTGGACAATTGCTGGTTTCTCCATGATTTACTTCATTGGGATGTGTACATTGACTCTCTCTGCTTCTGTC…	MDDDSSLVEQGLLQDEESRRYTGDGSVDFKGRRVLKENTGNWRACPFILGNECCERLAYYGIATNLVTYLTTKLHEGNVSAARNVTTWQGTCYLTPLIGAVLADAYWGRYWTIAGFSMIYFIGMCTLTLSASVPALKPAECVGSICPSATPAQYAVFFFGLYMIALGTGGIKPCVSSFGADQFDDTDSQERIKKGSFFNWFYFSINIGALVSSSLIVWIQENRGWGLGFGIPALFMGLAIGSFFIGTPLYRFQKPGGSPITRMCQVVVASFQKRNLAVPEDSSLLYETPEKTSAIEGSRKLGHSDELRCLDRAAVVSEAESKTGNYSNPWRLCTVTQVEELKILIRMFPVWATGIIFAAVYAQMSTLFVEQGTMMDTTIGSFSIPPASLSTFDVISVIF…	Protein NRT1/ PTR FAMILY 8.3 [Source:Uniprot/SWISSPROT%3BAcc:P46032]		K14638	GO:0005215;GO:0006810;GO:0016020	8.98961	4.37652	6.06927	8.23673	11.7952	1.61404	13.4301	16.6548	2.26599	6.78079	5.43486	26.8311	12.6467	6.70993	6.17807	14.9912	5.98152	8.11529	12.5546	7.34274	11.7061	7.17528	8.61364	18.3525	15.8243	12.1529	10.0979	16.2737	8.49364
Chr13	141537096	141540035	-	AH13G52270.1	000233F	ATGAGGCCGATTTTGATGAAGGGCCACGAGAGGCCATTGACTTTCCTAAAATATAATAGGGACGGCGACCTCCTCTTCTCTTGCGCCAAGGACCACAATCCCACCGTCTGGTTCGCCGATAACGGAGAGAGATTGGGAACCTACCGTGGCCACAACGGCGCCGTCTGGTGCTGCGACGTTTCACGTGACTCCACGCGTCTTATTACAGGCAGCGCTGACCAGACCGCCAAGCTCTGGAATGTTCAGACCGGCCAGCAGCTCTTTACATTCAACTTCGATTCCCCGGCCAGGTCCGTTGACTTCTCCGTCGGTGACAAGCTCGCCGTCATCACCACCGACCCCTTCATGGAGCTCACATCCGCTCTTCATGTCAAGCGCATTGCCAGGGACATCTCCGAT…	MRPILMKGHERPLTFLKYNRDGDLLFSCAKDHNPTVWFADNGERLGTYRGHNGAVWCCDVSRDSTRLITGSADQTAKLWNVQTGQQLFTFNFDSPARSVDFSVGDKLAVITTDPFMELTSALHVKRIARDISDQTAESLLVLKGPQGRINRALWGPLNKTIISGGEDAIIRIWDSETGKLLKESDKESGHKKTITSLVRSVDGSHFLTGSLDKSAKLWDTRTLTLIKTYVTERPVNAVAMSPLLDHVVIGGGQDASAVTTTDHRAGKFEAKFFDKILQEEIGGVKGHFGPINALAFNPDGKRYDRCSSFPSPSRFKFSCCNMDSWNASILSLLELYHNLVMLVSTSNVENYGHDYITLTILMVNFFQAEVKTVMFGCITLTQIISISKYRLHKSNFLYW…	Transducin/WD40 repeat-like superfamily protein [Source:TAIR%3BAcc:AT2G46290]		K03246(EIF3I; translation initiation factor 3 subunit I)	GO:0005515	20.0318	18.1822	12.4973	13.4282	21.6613	8.05326	21.3121	31.0891	8.50835	17.9004	20.4429	16.8436	18.6202	32.2854	31.5638	30.7458	23.6645	45.6924	29.8336	26.8657	9.48675	26.8718	13.7838	46.1868	30.1493	36.7789	18.562	27.7423	25.1038
Chr13	141539506	141542378	+	AH13G52280.1	000233F	ATGGCGGTGGTGGTTATGTTTGTTTCCTGCTATCGGATCTTGGGCTTATCATTTTGTTTAGGCCCAAATGTTGTTGTTACTAGGGTTTATGGGCCCAAATGGAAAGCGTCTGGCCCATATATTTACTGGGCCTTTATAGCAGTAGTAATGAAGGAATGTAGCAAAACCCTGCCGGGAAATGCGCGATTGCAGGGAAGGGAGTTGGCAACTGCAACTTGTTCTTGTTGTGCAAGAAATCAAAATTACTTGCAAATGTCTGTGGCTGCTCCAAGTTCCCTTCTGAAGGTGGAGGAGATACAAGGAAGAGGGAGGGGAATGGTTGCATCACAACCTCTTAAAGCCGGCCAAATTGTCCTTAGAGATTCTCCTATCCTGCTCTATTCTGCTTTGCCATTGATC…	MAVVVMFVSCYRILGLSFCLGPNVVVTRVYGPKWKASGPYIYWAFIAVVMKECSKTLPGNARLQGRELATATCSCCARNQNYLQMSVAAPSSLLKVEEIQGRGRGMVASQPLKAGQIVLRDSPILLYSALPLIPQSLSSSSSTLASSFCDHCFRTLPSSLQGDSSSSAVLCPSCRHYRFCSSNCLSKALNSSHSSWVCQALSHFQANSPLIGHPLELQVQAQFLIASYNLANISPSDFQILLSLHGSPDDATISAAQFLHPLISSLCSIAPIGLQNVFSLELTSALLAKDKYNAFGLMQPVSVDDGQRSVRAYGIYPYASFFNHDCLPNACRFDYVDSNPPDGSNNTDIIVRMIHDVPQGREICLSYFPVNENYASRQKRLMEDYGFTCNCDRCNVESN…	Histone-lysine N-methyltransferase ASHR2 [Source:Uniprot/SWISSPROT%3BAcc:Q9ZUM9]		K11426	GO:0005515	1.45229	1.99252	1.3292	1.04925	1.36282	1.9064	2.28531	2.66409	3.33075	1.78748	2.23603	1.60582	3.36259	3.65239	3.32328	2.73556	2.83921	5.52581	2.89614	3.72873	2.26511	2.23294	0.909629	4.00524	2.41349	4.17568	2.79	1.4354	2.41383
Chr13	141546099	141547793	+	AH13G52290.1	000233F	ATGAATGATCTTCATTATTCTTCCCTTCTCCTTGATAGTAGTAGTTTGGATTATCACAACCTTAACCTTGGAGTTATCAACGCGGACAAATTCTCTTTAATGATGCCAGCAATGTATGAATATGGGAGTAGTAGTGAACCATCATTCTCAACTGCTACTCAGGATTCTTCTGCTGATCATCATTTCTCAACAGGGTATCTTCAAGATGCTTTGCTTGAATTCGGGGATCGTTCCAAACGTAGGCGCTTCCTGCCAAATGCTGACAATCATCATGATCAACAATATTCCAACACTAGTAGTAGTGATCTTGAAAAGAGCTTGTGGAACTTGAACCCCACATACTGCATGAACCAGAATATAGAAAGCATTTTTGAACTTTCAGATGAGGACATAATAAGC…	MNDLHYSSLLLDSSSLDYHNLNLGVINADKFSLMMPAMYEYGSSSEPSFSTATQDSSADHHFSTGYLQDALLEFGDRSKRRRFLPNADNHHDQQYSNTSSSDLEKSLWNLNPTYCMNQNIESIFELSDEDIISTFWSRIMREEAKILVEEETTTTTTTNTTILSGSEEESPNSSSSSKLELVTKNDEEVVMRNKKKKEEEEEMKKSRSSRRRVVYPFAMVKPGGREGDVTLNEINERILMAPTRPVRHPVGDYACRPCVSAVQGSPGLSGKAVVALTRIHTLGRRGTITIIRTKG	unknown protein%3B BEST Arabidopsis thaliana protein match is: unknown protein (TAIR:AT1G14630.1)%3B Has 118 Blast hits to 118 proteins in 14 species: Archae - 0%3B Bacteria - 0%3B Metazoa - 0%3B Fungi - 0%3B Plants - 118%3B Viruses - 0%3B Other Eukaryotes - 0 (sou /.../CBI BLink). [Source:TAIR%3BAcc:AT2G01990]		-	-	0.694579	2.20635	0.042897	0.181696	0.240528	0.850114	0.178806	0.194354	0	0.722861	1.10409	0.112397	0.128232	3.66547	2.70856	2.1281	2.37774	3.2055	0.252764	2.02395	0.929601	1.45498	0.662339	1.46276	0.829813	0.064551	2.04653	0.669086	2.03161
Chr13	141556540	141557009	+	AH13G52300.1	000233F	ATGGAGGCAGGAAATGGAGGTTGTGGCGGTGGTGTATCGTTTCCGTTGAACAGCAGTAATGGTTCTAGCGCTTCAATGCGAACCAGGAGGAAAACTCATAAGGAATCGTGTTTCTGTGGGTTGAAGGTTGTGATAAAAAAATTTGGGACAGCAGAGAACCCAGATAGACTATTCCATGCATGTCCAAGGTACCAGATGAGTGTTGTGGAAAAAGCTAAATGGGTGGCTGAAGGTGGAACAAAGAAAGATTATGGGACTGATTTGCAGGTTGAAAGTGACTATGATGAATGGAGGTTGAAGAAGCTGAAGTTAAAGCATTGA	MEAGNGGCGGGVSFPLNSSNGSSASMRTRRKTHKESCFCGLKVVIKKFGTAENPDRLFHACPRYQMSVVEKAKWVAEGGTKKDYGTDLQVESDYDEWRLKKLKLKH	-		-	-	0	0	0	0	0	0	0	0	0	0	0	0	0	0	0	0	0	0	0	0	0	0	0	0	0	0	0	0	0
Chr13	141557583	141558509	-	AH13G52310.1	000233F	ATGAAGAGGAAGTATAACCCTATCATATGCATGTATTGTGGTGAGATAGGACACAACAAGAGAAACTGTGCATCGAAGAAAGCTATGGAAGCTGAAGAGCATGCCAAGCAGATGCAGCTGCAACTAGCTGTTGTTGCCCTTAGTGCAAATGGGGCTGAGCCTGAAGTAAACTGTGTCCCAGATGAACATGATCCAGCTCTAGGAGAAGTAGCACCATTGCCTGCACTTCCATCACCAAGACATCCTCCAACAGTGATTAGCATTAGCCAATCTGAAAGCATTCCACCAACCCAAAATATACAACAGGAACAAGTCATAGGTAGATAG	MKRKYNPIICMYCGEIGHNKRNCASKKAMEAEEHAKQMQLQLAVVALSANGAEPEVNCVPDEHDPALGEVAPLPALPSPRHPPTVISISQSESIPPTQNIQQEQVIGR	-		-	GO:0003676;GO:0008270	0	0	0	0	0	0	0	0	0	0	0	0	0	0	0	0	0	0	0	0	0	0	0	0	0	0	0	0	0
Chr13	141576851	141577257	+	AH13G52320.1	000233F	ATGAAGGGTTCACCGCCAATGGCACGAGGCCCGCCACCTCCGATGTCGCCTGGGCAATTTGCACCACTCAGGCCCAGTGGTGGGCCTCCACAGCCTTTCCCTGTTCCGCCACAGTTTGGGCAGCAGCCTATGGGTCCTCCACCACCTGGTCAGATGGTGAGAGGGCCTCCTGCTCCGCCATGGCCGGGGATTCCCGCCCCGTCTCCGCCTCATCCTGGGATGCCTCCTCCACCTGGCAGCGGCGTTCCGGTGTTCGAACCTCCTCGCCCAGACATGCCTCCTCCACCGAATCCACAAAACCAGCAACAGCAGTAG	MKGSPPMARGPPPPMSPGQFAPLRPSGGPPQPFPVPPQFGQQPMGPPPPGQMVRGPPAPPWPGIPAPSPPHPGMPPPPGSGVPVFEPPRPDMPPPPNPQNQQQQ	-		-	-	7.18693	5.90313	6.943	8.06637	6.04302	2.70503	7.77234	7.3048	3.34288	4.14855	5.08344	5.15207	8.08275	5.28986	4.5934	6.57451	5.21062	5.64165	7.35983	7.4545	7.36597	3.6016	6.19479	7.48015	9.21529	9.08155	8.02055	8.40135	3.12435
Chr13	141579049	141583377	-	AH13G52330.1	000233F	ATGCTGCCTGATCAGGGAAAAAAGGCAGTCAATGACAAGCAAAATGAAGCCATCACAGCTGCATCTAATGAGTTGGCCAAAAGAAAAAGCGATCTTGAAGAAAATTTAAAACTTTCACATGATTTAAAAGTAAGTCTAGGCGCAGCATGGAATGTTGCTAATGTGACAAAAGGATCAACTGGGATGATATTTGGTCTCGGAACTGTTGGCCTTTCTGTTGCACAAGGTGCAAAACTAAGGGGAGCATCTCGAATAATTGGCGTGGATAAGAATCCATATAAGTGTGAAAAAGGTGCCAAAATCAGTCCTGAAATCGATCTGAATATTGTTTTTTCACCTAGCACAATCCTTGGTTCATTATTTGTTATTGTGTTTGTTGTTGCCGCAGCAAAAGCTTTT…	MLPDQGKKAVNDKQNEAITAASNELAKRKSDLEENLKLSHDLKVSLGAAWNVANVTKGSTGMIFGLGTVGLSVAQGAKLRGASRIIGVDKNPYKCEKGAKISPEIDLNIVFSPSTILGSLFVIVFVVAAAKAFGFTEVVDASSYQEPIAQTGILPPFVPFAQAFAAVLTAVLTGSLYYVAASPKDPTYVVAPVLQSRSGCQDLKKLFEAWYEKRQMKKIYSPLLEGLLALYLGFEWIQTNNILAPIITHGIYSTVILGHGLWKIHDHRRRLRQRIQQLKSEERYSK	FUNCTIONS IN: molecular_function unknown%3B INVOLVED IN: biological_process unknown%3B LOCATED IN: chloroplast%2C membrane%3B EXPRESSED IN: 23 plant structures%3B EXPRESSED DURING: 13 growth stages%3B CONTAINS InterPro DOMAIN/s: Abortive infection protein (Inte /.../PR003675)%3B BEST Arabidopsis thaliana protein match is: unknown protein (TAIR:AT2G35260.1)%3B Has 30201 Blast hits to 17322 protein…		-	GO:0016020	1.18488	1.54489	1.28605	0.706482	1.40853	0.999102	2.23331	1.94776	0.978989	1.5112	1.09622	1.63433	1.73189	1.67051	2.18341	1.70727	1.26872	1.62328	1.83457	2.059	1.58635	0.961373	1.06979	1.63599	0.745519	1.69739	1.98374	1.89808	0.818267
Chr13	141584940	141585893	-	AH13G52340.1	000233F	ATGAGTGAATCCATGTTTATGGCTGCTGCGTTAAACCCTCCCAAAACCCCCTTCAAAATCAACCTCACACCCGTTCTTCCGCCTCCCCCAACCTCCTCCGCACTCACTTTCAAACCAAACAACAACTTCCCCACACTCTCCGCCGCCGCACAACCACAACAACAAGAACACGCCGCTCTGCTCGACACTCTTCGCAACAGCACACGCAAGAACCAAGTGCTCCAATCCATCAGAACCACCTCCCCCTTCAACTGCCTCTCCGAAACAAATCTTCACCATACGGTTCTCGCCCTCACCTCCAAAACCAGGGGAAAGGTTAGAGACATATATGATAGTGGAGAGTACCTTGTTTTGGTTACTACTGATCGCCATAGTGCATTTGATAGAATCCTTGCTTCA…	MSESMFMAAALNPPKTPFKINLTPVLPPPPTSSALTFKPNNNFPTLSAAAQPQQQEHAALLDTLRNSTRKNQVLQSIRTTSPFNCLSETNLHHTVLALTSKTRGKVRDIYDSGEYLVLVTTDRHSAFDRILASIPFKGQVLNQTSLWWFERTQHITANAVVSTPDPNVTIAKKCSVFPVEFVGCGGGVSLLEMIA	Phosphoribosylaminoimidazole-succinocarboxamide synthase%2C chloroplastic [Source:Uniprot/SWISSPROT%3BAcc:P38025]		K01923(purC; phosphoribosylaminoimidazole-succinocarboxamide synthase [EC:6.3.2.6])	-	0	0	0	0	0	0	0	0	0	0	0	0	0	0	0	0	0	0	0	0	0	0	0	0	0	0	0	0	0
Chr13	141589028	141593353	+	AH13G52350.1	000233F	ATGCTGCCTGATCAGGGAAAAAAGGCAGTCAATGACAAGCAAAATGAAGCCATCACAGCTGCATCTAATGAGTTGGCCAAAAGAAAAAGCGATCTTGAAGAAAATTTAAAACTTTCACATGATTTAAAAGTAAGTCTAGGCGCAGCATGGAATGTTGCTAATGTGACAAAAGGATCAACTGGGGTGATATTTGGTCTCGGAACTGTTGGCCTTTCTGTTGCACAAGGTGCAAAACTAAGGGGAGCATCTCGAATAATTGGCGTGGATAAGAATCCATATAAGTGTGAAAAAGGTGCCAAAATCAGTCCTGAAATCGATCTGAATATTGTTTTTTCACCTAGCACAATCCTTGGTTCATTATTTGTTATTGTGTTTGTTGTTGCCGCAGCAAAAGCTTTT…	MLPDQGKKAVNDKQNEAITAASNELAKRKSDLEENLKLSHDLKVSLGAAWNVANVTKGSTGVIFGLGTVGLSVAQGAKLRGASRIIGVDKNPYKCEKGAKISPEIDLNIVFSPSTILGSLFVIVFVVAAAKAFGFTEVVDASSYQEPITQTGLLPPFVPFAQAFAAVLTAVLTGSLYYVAASPKDPTYVVAPVLQSRLGCQDLKKLFEAWYEKRQMKKIYSPLLEGLLALYLGFEWIQTNNILAPIITHGIYSTVILGHGLWKIHDHRRRLRQRIQQLKSEERYSK	FUNCTIONS IN: molecular_function unknown%3B INVOLVED IN: biological_process unknown%3B LOCATED IN: chloroplast%2C membrane%3B EXPRESSED IN: 23 plant structures%3B EXPRESSED DURING: 13 growth stages%3B CONTAINS InterPro DOMAIN/s: Abortive infection protein (Inte /.../PR003675)%3B BEST Arabidopsis thaliana protein match is: unknown protein (TAIR:AT2G35260.1)%3B Has 30201 Blast hits to 17322 protein…		-	GO:0016020	2.07164	3.21662	2.86797	3.57347	2.49964	1.88857	3.29702	3.5835	1.6043	7.7857	5.71392	6.8479	3.48348	5.99368	6.30531	4.70519	3.99017	6.65369	5.88229	4.80356	4.013	2.02875	2.05352	3.03908	3.46528	3.56023	8.0306	3.47647	2.75045
Chr13	141595136	141596222	-	AH13G52360.1	000233F	ATGGCGATCAGGATCTGCAGTAGCAGTTCATCGAGTTGCTATGAAGGTTTCAGTGTTCCTCGTCTTCTCTCCTCTTCCTATCCTCTCTCTCTGTCTCTGTCTGCTCATCGATCTCTCTCATCTGTCTCTCCTGGTCAGGGTTCACCGCCAATGGCACGAGGCCCGCCACCTCCGATGTCGCCTGGGCAATTTGCACCACTCAGGCCCAGTGGTGGGCCTCCACAGCCTTTCCCTGTTCCGCCACAGTTTGGGCAGCAGCCTATGGGTCCTCCACCACCTGGTCAGATGGTGAGAGGGCCTCCTGCTCCGCCATGGCCGGGGATTCCCGCCCCGTCTCCGCCTCATCCTGGGATGCCTCCTCCACCTGGCAGCGGCGTTCCGGTGTTCGAACCTCCTCGC…	MAIRICSSSSSSCYEGFSVPRLLSSSYPLSLSLSAHRSLSSVSPGQGSPPMARGPPPPMSPGQFAPLRPSGGPPQPFPVPPQFGQQPMGPPPPGQMVRGPPAPPWPGIPAPSPPHPGMPPPPGSGVPVFEPPRPDMPPPPNPQNQQQQ	-		-	-	6.23493	5.15137	7.17005	8.28943	5.45233	2.63442	6.60281	6.12678	3.27161	5.22712	4.60939	4.56945	7.68501	5.60968	5.31874	6.88637	3.91674	4.89332	6.69634	5.52854	6.18159	3.21021	4.72764	7.83532	7.62844	8.62273	7.52585	6.56215	2.35829
Chr13	141603190	141606956	+	AH13G52370.1	000233F	ATGTCAAACGGCGTCGTACTCAACCTCCACTTCGCCGCCACTCCTCCTTCTTCTCAGGGGAAGGAGAAGGAGATAAGGGAGACACTCTTGCTGGCTTACAGGACCCTGGGAGTCGTCTTTGGAGGCCTCGTGACGTCACCGCTTTATGTTTATCCTTCAATGCCGTTGAACTCTCCAACCGAAGATGACTATCTCGGCATATACAGTATCATGTTCTGGACTCTCACTCTCGTTGCGCTTGTCAAGTACGCCACCATAGCCATCCATGCTGATGATCACGGTGAAGGTGGAACTTTTGCCTTGTATTCATTACTTTGCAGACGATTGAATATTGGAATCCTTCCATCTAATCAGGTATATTCTAATTCAAGTACTTATTCACGCATAGAAAGGGGTGTT…	MSNGVVLNLHFAATPPSSQGKEKEIRETLLLAYRTLGVVFGGLVTSPLYVYPSMPLNSPTEDDYLGIYSIMFWTLTLVALVKYATIAIHADDHGEGGTFALYSLLCRRLNIGILPSNQVYSNSSTYSRIERGVEAQSWLAKLFERSIVARRVLLFLAMLGTCMIIGDGILTPAISVLSAMDGLRAPFPSSRLELYDIVRQFALLVYITIISVLAHASAALVEALSAIVLVVLFLLQKFGTSRVSFLFSPIMGAWTFCTPLVGIYSIIHHYPSIFKAISPHYIFHFFWRNGKAGWLLLGGTVLCITGSEAMFADLGHFNQRSIQIAFLFTIYPSLVLTYAGQTAYLIKNPNDHDDGFYKFIPTSVYWPIFIISTSAAVVASQSLISATFSIIKQSVVLDY…	Potassium transporter 1 [Source:Uniprot/SWISSPROT%3BAcc:O22397]		K03549	GO:0015079;GO:0016020;GO:0071805	0.156364	0.214016	0.042746	0	0.331139	0	0	0.736404	0	0.017316	0.022475	3.88541	0.301164	0.208341	0	0.299645	0.078408	0.738057	1.10922	0.07343	0.172972	0.580069	0.057613	0.779352	0.305286	0.460139	0.087871	0.395128	0.382691
Chr13	141607010	141614473	+	AH13G52380.1	000233F	ATGGCGGCAGTCACAGCATCGGTGATTGCTTACAAGCTCATGGAAGAACCACAACCTTTTTCCCTTGCTGATGTTGCTGCTGCTGCTGTTGCTGCTGCTGATGCCTCTTCTCCGTCTCCTCCTTCTTCTTCTTCTTCTGGTAATTTTGCAGAGACTGGGAATCCATCTGATGCGGTCGTCTTCTTTGGTATCAGTATGGTACTTGGGATTGCATGCAGGCACCTCCTCCGCGGCACCAGAGTCCCTTACACTGTTGCCTTGCTCATCATTGGCATTGCCCTTGGTTCCATAGAGTATGGTACTCATCATCGGCTGGGAAAGATTGGGGATGGAATTCGTATTTGGGCAGAGATTAATCCAGAACTTCTGCTGGCCGTTTTTCTTCCTGCTCTCCTTTTC…	MAAVTASVIAYKLMEEPQPFSLADVAAAAVAAADASSPSPPSSSSSGNFAETGNPSDAVVFFGISMVLGIACRHLLRGTRVPYTVALLIIGIALGSIEYGTHHRLGKIGDGIRIWAEINPELLLAVFLPALLFESSFSMEVHQIKRCIAQMILLAGPGVVISTFCLGAVLKLTFPYNWSWKTSLLLGGLLSATDPVAVVALLKELGASKKLSTIIEGESLMNDGTAIVVYTLFYRMVLGSTYNWVDVIKFLVQVSFGAVGIGVAFGIASVLWLGFIFNDTVIEISLTLAVSYIAYFTAQEGADLSGVLTVMSLGMFYSAFARTAFKGESQQSLHIFWEMVAYIANTLIFILSGVVIAEGVLGDDNVFHHDSLQILGSVEGTSWTHLLLLYVYVQVSRCI…	Sodium/hydrogen exchanger 7 [Source:Uniprot/SWISSPROT%3BAcc:Q9LKW9]		-	GO:0006812;GO:0015299;GO:0016021;GO:0055085	1.39947	2.61565	2.9404	3.09882	2.88407	1.11487	4.76399	4.09543	1.48052	0.858098	0.540849	2.12495	2.53136	0.836079	0.770815	2.4376	0.936769	1.31027	1.82146	1.09093	1.68727	2.11841	2.14219	3.90901	3.23907	4.6312	1.57158	2.4909	1.48257
Chr13	141614595	141618786	+	AH13G52390.1	000233F	ATGGGAAGGGCCCAGTTCTCGACGCTGCTCTTTTCTCTCGCGATTCTAACCTCTCTCCTCGCAACTCATGTCAGATCCGATGCTTCAAACCACCGTTACAACGAAGGTGACCCTGTTCCTCTCTACGCCAACAAAGTCGGTCCCTTTCACAACCCTAGTGAAACTTACCGGTATTTTGACCTGCCATTCTGTTCAACAGGTCGTGAGAAAGAAAAGACTGAAGCACTTGGTGAGGTGTTGAATGGAGACCGCCTTGTGAGTGCTCCTTATGTTCTTGACTTCAATAAGGATAAGGACTTGATCTCTGTCTGCAAGAAGAAGCTCACAAAGAAGGATGTTGCTCGGTTCCGAGAAGCAGTTAAAAAAGATTATTACTTCCAAATGTACTATGATGACTTG…	MGRAQFSTLLFSLAILTSLLATHVRSDASNHRYNEGDPVPLYANKVGPFHNPSETYRYFDLPFCSTGREKEKTEALGEVLNGDRLVSAPYVLDFNKDKDLISVCKKKLTKKDVARFREAVKKDYYFQMYYDDLPIWGFIGTIDKEGKNDPSEYKYFLYKHIQFDVLYNKDRVIEISAHMDPHSVVDLTEDKEVETEFLYSAKWKPTDIPFERRMEKYSQSSSLPHHLEIHWFSIINSCVTVLLLTGFLATILMRVLKNDFMKYAQDEEAADDQEETGWKYIHGDVFRFPKNKSLFAAALGSGTQLFALTIFIFTLALVGVFYPYNRGALFTALVVIYALTSGIAGYTATSFYIQLEGTNWVRNLLLTGCLFCGPLFLMFCFLNTVAIVYSATAALPFGT…	Transmembrane 9 superfamily member 3 [Source:Uniprot/SWISSPROT%3BAcc:Q9ZPS7]		-	GO:0016021	3.76405	5.35077	5.42016	5.32747	6.35621	7.16138	12.7147	11.5033	9.75019	9.48051	11.4483	6.78339	9.77734	15.0825	15.5574	10.5545	13.8192	14.346	15.4478	17.2403	14.1706	7.29392	8.40628	14.2398	12.1116	11.3231	18.4274	11.4022	7.58914
Chr13	141625402	141628754	+	AH13G52400.1	000233F	ATGCTCTTCCTTATTACGATGATGTTTCCTGTGACTGAAGAAGCTGCAGCACCAGTTTCTTCTTCCATCAAGACCGATGAACAGGCCCTTCTCATGTTCAAAAAGATGGTTCAAAAAGATGAAACTGGAGCTTTGTCAGGTTGGCAGCTCAACAGGAATCCATGCACCTGGTTTGGAGTTTCATGCACTCATGGAAGAGTCACTCAGCTTGATCTCAGTGGCCATGGTTTATCCGGAACCATCACTCTTGACCCTCTATCTTCTCTAGACATGTTGTCTGTTCTGAAACTTTCTCTCAATTCATTCTCTGTAAATTCCACTTCCTTGCTTACCCTCCCTTACAGTTTGACACAGCTTGATCTCTCTTTTGCCGGAGTTTCAGGTCCAATCCCTGACAAC…	MLFLITMMFPVTEEAAAPVSSSIKTDEQALLMFKKMVQKDETGALSGWQLNRNPCTWFGVSCTHGRVTQLDLSGHGLSGTITLDPLSSLDMLSVLKLSLNSFSVNSTSLLTLPYSLTQLDLSFAGVSGPIPDNFFSKCPNLVVVNLSYNNMTGPIPDNFLQNSDKLQSLDLSSNNLSGSISGLKIDCNSLLQLDLSENRLSDSIPISLSNCTSLKSLNLGNNLISGEIPKALGNLNSLQTLDLSRNQLIGWIPLSLEMCVLPLSNLGSLSTTLQELRLGNNAISGPFPSSISSCKKLRIVDFSSNKFYGSIPIDICPGAASLEELRMPDNLITGEIPSQLSKCSQLKTLDFSLNYLNGSIPEELGQLENLEQLIAWFNGLEGKIPPKLGKCKKLKDLIL…	Serine/threonine-protein kinase BRI1-like 2 [Source:Uniprot/SWISSPROT%3BAcc:Q9ZPS9]		-	GO:0005515;GO:0004672;GO:0005524;GO:0006468	0.300265	0.232321	0.114823	0.043782	0.191674	0.173084	0.035317	0.270717	0.256464	0.348317	0.453945	0.153185	0.037321	0.333396	0.258932	0.41257	0.572455	0.57669	0.727082	0.580195	0.642528	0.807994	0.031872	1.38697	0.889417	0.232484	0.9551	0.933034	0.274984
Chr13	141638365	141640866	-	AH13G52410.1	000233F	ATGTTAGACAACACCATCAATACTGCTTCTTGTTCTTCCGATGCCCAAAACCTCCCTAACAAAAGAAAAAGAAGACCCGCTGGAACCCCTGATCCAGATGCAGAAGTGGTGTCTCTGTCTCCCAAGACGCTGCTGGAATCGGATCGTTACGTGTGTGAGATCTGCAACCAAGGGTTCCAGAGGGACCAGAACCTGCAAATGCATAGGAGGAGGCACAAGGTGCCCTGGAAGCTTCTCAAGAGGCAAGGAGGAGGCGGTACAACCATCATGAAGAAGAAGGTGTTCGTGTGTCCGGAACCCAGCTGCTTGCACCATGACCCGTGCCACGCGCTGGGTGACCTGGTGGGGATCAAGAAACACTTCAGAAGAAAGCACAGCAACCACAAGCAGTGGGTCTGC…	MLDNTINTASCSSDAQNLPNKRKRRPAGTPDPDAEVVSLSPKTLLESDRYVCEICNQGFQRDQNLQMHRRRHKVPWKLLKRQGGGGTTIMKKKVFVCPEPSCLHHDPCHALGDLVGIKKHFRRKHSNHKQWVCHKCSKGYAVQSDYKAHIKTCGTRGHSCDCGRVFSRVESFIEHQDACTVRQHRPLQPACSSRTASSTSPSSDANFTVTAPLQPLPPPPPPLPPPSEIHRNNSNTHNLELQLLPTSINSHQNHETRLRLAIGGDNGRSVEEERNNNNSVMMVGDSSSTLEVARLKECAGQELKLAMAEKAYAEEARREAKRQIEIAELEFENAKRIRKQAQAELGKAEALRKQAIKKMTSTLMEITCHACKQNFHSSNNGVGVPSEETSIVMSYMSSA…	Protein SHOOT GRAVITROPISM 5 [Source:Uniprot/SWISSPROT%3BAcc:F4IPE3]		-	GO:0046872	5.77742	4.09049	4.89663	5.2866	3.15422	0.17687	10.7505	3.70847	0.137443	3.31626	2.75189	2.67767	1.40718	7.28319	4.91913	7.19967	5.06049	10.8763	4.23213	3.38788	3.59895	5.26039	0.310129	3.53368	7.15221	3.18378	5.67155	12.3436	8.93741
Chr13	141652850	141654501	+	AH13G52420.1	000233F	ATGGGAATTGGGGATCTGCGCCAGATGCTATGCTTTTGTGTGTGTTCTGTTTTGTTCTCGGGAAAATGTAGGGACCACAGGGACCTTCAGATCGTGAGTTTTCATCTTTGTGGTGATTCAAAATCGAGCAAGTTCCCGAGTTCTTCACTCGGAAATGCTAAATCTAGATTGTCTGAGCGTGATTTGGTTCAGCTCATGGACTTTGAAAAGTGCTTCCAGTTTATGTTTCCGTGTAATGGTGTTGTCATGGATGATGATATGTTGAACATGACCAATTGGGGATACTATGAACCCTTCAAAGGAGGGCATCTTGGCCTGCAGCTCATGCCTGGTATGACAGATCGTGACACAAAACCATTTATGCCTGGTCGTGATCCAACTATGTTAGTTAATACAAAT…	MGIGDLRQMLCFCVCSVLFSGKCRDHRDLQIVSFHLCGDSKSSKFPSSSLGNAKSRLSERDLVQLMDFEKCFQFMFPCNGVVMDDDMLNMTNWGYYEPFKGGHLGLQLMPGMTDRDTKPFMPGRDPTMLVNTNGTFHPRDCVVSEAQMPINYVRDSWISQRDRFFNMQPTNPNYPVLPETSAAPTQITQPPDTSRDEKADIVEETVQKEGVQPRKRQGRVASTTPKAKKPRKPKDNSNAPVQRSKPMKTIEFVINGIDMDISSLPIPVCSCTGTPQQCYRWGCGGWQSACCTTNVSTYPLPMSMKRRGARIAGRKMSQGAFKKVLEKLAAEGYNFGNPIDLRNHWARHGTNKFVTIR	Protein BASIC PENTACYSTEINE1 [Source:Uniprot/SWISSPROT%3BAcc:Q9SKD0]		-	-	11.1902	8.36561	8.22064	6.96853	10.7806	5.69384	9.00137	7.24783	4.64461	5.71298	6.08565	6.34771	7.79612	9.60064	9.12844	9.50839	7.53839	11.8224	9.17427	6.89616	5.44085	10.6449	14.6546	10.7222	8.92374	12.5259	7.63026	13.3194	14.1917
Chr13	141658230	141660253	+	AH13G52430.1	000233F	ATGGGATTTTCATGCGCGGATCATTTCATTCTTGATGAAAAGGAGGGAGATGAGAATGGTGGGAGCAGTGCAATAACTCAACAAGGTCAAGGAAGGGCCTTCATAATGGAAGTGCATCATCATCATCAGCATAGTAATAATGAGAACAACACAGATTTCTTTCCAGTGGAACACCCCATGGAGCCTACAGATGAAGATCGTCCAGTCAAATGCCCAATGCCCGAGTCATCCGTTATCAATAACAACGATGGTGGCGTGCATGATAAAAGACATGCAGAAAGCTTAAGGAAGAGAGTAGAGATATCTGAAGCCACAGTGGAAGGAGGAAGAGTGGCTACCATGGATACAGAGCCTCGTGCTCGAGGAGTCCGAAAGAGGCACCACACCCTCACACATGGA…	MGFSCADHFILDEKEGDENGGSSAITQQGQGRAFIMEVHHHHQHSNNENNTDFFPVEHPMEPTDEDRPVKCPMPESSVINNNDGGVHDKRHAESLRKRVEISEATVEGGRVATMDTEPRARGVRKRHHTLTHGGDLVMTPLIRMPTPPPLPSHQNIAIFEMLQQLDKFEP	unknown protein%3B BEST Arabidopsis thaliana protein match is: unknown protein (TAIR:AT1G31940.1)%3B Has 67 Blast hits to 67 proteins in 17 species: Archae - 0%3B Bacteria - 0%3B Metazoa - 0%3B Fungi - 0%3B Plants - 67%3B Viruses - 0%3B Other Eukaryotes - 0 (source /.../ BLink). [Source:TAIR%3BAcc:AT2G35585]		-	-	1.57088	1.96794	0.485413	0.198699	1.58561	0.222982	0.143584	2.08962	0	1.03357	0.940508	0	0.086538	2.1026	0.993196	1.7029	2.06233	6.22987	0.861079	1.52367	1.24799	5.72246	1.42929	1.55108	2.0327	0.59669	1.58275	1.41211	3.70944
Chr13	141660338	141677859	-	AH13G52440.1	000233F	ATGCATAATGAAGAAAAAAAATACGGCTGCACTTGCCAAATCACCAACTTAGCACGAGTCAACAATACCAGGGGGAACAGCAAGCCAAAAACTAGCGATATGCAACCAACATCACTTTTAGTGCCGTTTGTGCAAGAACTAGCAAAGCAGGCATCACCCAATGTCCCAGAACGCTATATCCGCCCACAACATGAGCGTCCAACCCTATCCTCCACCCCGAACAACCACCCTTTGCCCCAAGTTCCTGTTATTGACTTCTCCAAATTGCTGTCCCAACAACACAAGGAACCTGAACTCCAGAACATGCACCATGCCTGCAAACACTGGGGTTTCTTTCAGCTGATTAATCATGGAGTGAGCAGTTCATTGTTGGAGAATGTGAAGAAAGGTAGTAAAGAT…	MHNEEKKYGCTCQITNLARVNNTRGNSKPKTSDMQPTSLLVPFVQELAKQASPNVPERYIRPQHERPTLSSTPNNHPLPQVPVIDFSKLLSQQHKEPELQNMHHACKHWGFFQLINHGVSSSLLENVKKGSKDFFNLPMEEKNKYRQKEGDIQGYGQLFVASEEQKLEWGDVFYMLTLPPQIRKPHLLPTLPQPFRDDLDTYCVEMKNLAVQVIELMADAVKVERKEMRKLFGDGSQAMRMNYYPACPQPELVMGLNPHSDGAALTILLQVNDVEGLQIKKDGQWLPVKPLPNALVINVGDILEMITNGIYQSIEHRAIVNAKTERISIATFYLPTMGSTIGPAPSLVTPETPAIFKSVAYQEFYSAYLSKELRGKNFLNSMKIPKEADIAVPRVQEIA…	Protein SRG1 [Source:Uniprot/SWISSPROT%3BAcc:Q39224]		-	GO:0016491;GO:0055114	1.89653	3.39843	4.25068	7.79763	5.98444	4.03556	16.6234	13.2829	3.55319	1.48447	1.2231	17.63	3.01846	1.71835	1.56754	2.68945	1.85532	2.56221	10.149	1.55826	1.96712	3.19524	5.5917	9.79702	5.31472	3.86922	2.10042	2.5113	2.18594
Chr13	141714635	141716671	+	AH13G52450.1	000233F	ATGGCATCACCATCGCAACCAGAAATTGCAATACCGGAAATGTTTATACGCCCCGAACTGGAACCTACTGCTATCCAATCTGATCATGAAGCCGCAGCAATTCCCATCTTTGACCTCCAAACCCTGCTTTCTGATGGAAACGACAATACCACTCAACTCCACGAGTTGTACGACACATGCAAAGAGTGGGGGATTTTTCAGGTGCGGAACCATGGTGTTAGTCGTGAAGTGCTAGAGAATTTGGAAGTGGAGATGGAGAAATTCTTCAATCTGTCGAAGGAGGAGAAAAGCAAGTACCAAGTGGAAGAGGGAGATTTCCAAGGGTATGGAAACGTGAAAAGAAGAAGCAAGGATGAGAAGGTTGATTGGGGGGAGAGGTTCTTCATGGTGATAAACCCT…	MASPSQPEIAIPEMFIRPELEPTAIQSDHEAAAIPIFDLQTLLSDGNDNTTQLHELYDTCKEWGIFQVRNHGVSREVLENLEVEMEKFFNLSKEEKSKYQVEEGDFQGYGNVKRRSKDEKVDWGERFFMVINPMERRKADLLEKLPPSLRETLETYFAELRKIGMGLLRILGEGVGMEIEEVDHIFDNGMQTTRMTYYPPCPNPELVLGLTPHSDSTGITILHQVNAIEGLQIKKHGLWLPVSFHPNAFLIVSNGVYNSMEHRVVVNKEKGRLSIAMFMNPKYEAEIGPAKSLISEENPPLFRRMVMEDFVKDYFSRKLNGKAHLDNMRIKTTSPPDDH	2-oxoglutarate (2OG) and Fe(II)-dependent oxygenase superfamily protein [Source:TAIR%3BAcc:AT1G78550]		-	GO:0016491;GO:0055114	2.72385	0	0	0	1.04147	0	0	2.13533	0	5.76131	1.45843	3.02973	0.100204	1.83839	1.81881	15.2362	3.44757	16.4348	0.579485	1.49792	5.08883	4.56654	4.13232	4.7251	0.798276	0.059971	1.44097	14.2962	3.94727
Chr13	141724096	141726248	-	AH13G52460.1	000233F	ATGGAGGCGGTCTCACCTGTTGCCCTCTTCCCCAAACGCCACAAGATAGCGCCCCGCTGCCACCATCATCACCCCGATCCCTCTATGCTGTTGTGGAAACGAGTCCATTTCCACAATGCTTCCGGACTGCTCACAAAGTTCCTCCCTCGCCGATCGCAGCACCACTCTTCCGCTGACGCAGACGCCGTCGTCGTCACGCGAGATCTCCCTAATCGTAACCGCCGACTCTCCCTCCGTTTCTGCGTGTGGGTCGCGCTCAAGTTCGAGAGCCTCGTGGATCAGCATTCCCGTAACGAGGTAAGTTGCACTCTCGCCACTAAGGAGTGGTGCTCCCTTTACTGGGACGCGCTCCAACTTCTGAAGAAATCTGAGATTTTCATAAGTTCTGAATGTGTTAGA…	MEAVSPVALFPKRHKIAPRCHHHHPDPSMLLWKRVHFHNASGLLTKFLPRRSQHHSSADADAVVVTRDLPNRNRRLSLRFCVWVALKFESLVDQHSRNEVSCTLATKEWCSLYWDALQLLKKSEIFISSECVRALIRTYSYMGLAEEAIQCFDRMSEFDCEPDAHAYNTIMKVVLKKDLFVLPFSLYNVMLRSNSLPDDHTYTLLIGGFCKIGNFNAALKMLDDMSKRGCAA	Pentatricopeptide repeat-containing protein At1g79540 [Source:Uniprot/SWISSPROT%3BAcc:Q9SAJ5]		-	-	0.911664	1.19912	1.12668	0.795086	1.05917	0.2406	2.2003	0.903044	0.727354	0.682056	0.451566	1.14096	0.163863	1.29552	0.477393	1.23388	1.13613	1.39745	0.697822	0.556529	1.08563	1.29906	1.16237	1.10442	1.32231	1.25594	1.16152	1.25299	1.6325
Chr13	141726194	141729284	+	AH13G52470.1	000233F	ATGGCGCAACATGACGACCTCAGCGCGCCACCGCGGTCGCTGCCACCGCCTCCATCTCCCACTAAGACCGATCCGCGTGCAATTCACGCACGTGCTATAAAATCAGTTGCAACGGACCGTGCCACATTCAACAACCTGGTAACGCTTTACTCGAAATTGGAGAGCTTGGCGTCCTACTCTGTCCGCGTGTTCAGCCAAATCCGGAGTCCCAACGTTGTGTCATGGACCGCACTTGTCTCCGCCCACTCCAATACCCTCCTCGCCCTCCGTTACTTCGTTTCCATGCTTCGCCACCCAACACTCCCCAACAATCGCACCCTTGCCTCCCTCTTCCGCACCTCAGCTGCACTCTCTGCCCTCCCCTTTGCCCTTTCCCTCCACTCCCTCTCCCTCAAGCTC…	MAQHDDLSAPPRSLPPPPSPTKTDPRAIHARAIKSVATDRATFNNLVTLYSKLESLASYSVRVFSQIRSPNVVSWTALVSAHSNTLLALRYFVSMLRHPTLPNNRTLASLFRTSAALSALPFALSLHSLSLKLALSSDPFAGSALLSFYFKCRMPHHAHKVFDEIPDRDSVCYSAMIVGLAQNSRSVDALLVLADMRHRGFASTEHSVSGGLRAAAELAALEQCRMIHGHAVVAGFDSNVVVGSALVDGYGKAGVVENARQVFEDNLAWMNLVGWNAMMAGYAQQGDHKSTSELFDSMGCQGLVPDEYSFLAMLTALYNAGMFLQADQWLTRMKVDYGLQPTLAHYTCLVGAMARAGHLEQAERVALTMPYEPDAAVWRALLSACAFHGEADKAWSMAK…	Pentatricopeptide repeat-containing protein At4g33170 [Source:Uniprot/SWISSPROT%3BAcc:Q9SMZ2]		-	GO:0005509;GO:0008270	0.590139	1.63341	1.16519	1.33934	2.53566	0.407883	2.27323	2.85311	0.666725	0.542269	0.489405	0.963371	1.00407	1.08399	1.19832	1.89216	0.973452	2.32421	1.68959	1.01554	1.09756	1.26512	0.53	1.69678	1.96897	1.43578	1.2393	1.15707	1.00131
Chr13	141747548	141750416	-	AH13G52480.1	000233F	ATGTGGCCTATATTAGTGGTTAATAAGATTCTCAAGAAGAGGTTAGGAAGCACCAACTTTGTTGCTGATTATCATCATACTTATGAGCAACCCTTGTTGTCCATTGATCAACAATCCATTCATCATCATCCAGATTACAACAAGTACAACTACAAGGTTTTTGTTAGCACGTGGAACGTAGGTGGGGTTGCACCACACCAAGATTTGAACTTGGAGGATTTGTTGGACACATGCAACAACTCCTGTGACATCTATGTACTAGGGTTTCAAGAAATAGTGCCTCTGAAGGCATCAAACGTTCTGGGATCAGAAAACAGCGAGGTTTCTAGCAAATGGAATTCCTTAATCAGGGAAGCTCTGAACAAGAAGACAGAAAATGATGATGAGTGGAAAGGAGGC…	MWPILVVNKILKKRLGSTNFVADYHHTYEQPLLSIDQQSIHHHPDYNKYNYKVFVSTWNVGGVAPHQDLNLEDLLDTCNNSCDIYVLGFQEIVPLKASNVLGSENSEVSSKWNSLIREALNKKTENDDEWKGGPQEFQCIISKQMVGVFISVWTRKDLRPFIHHPSVSCIGCGIMGCLGNKGSVSVRFRLHETSFCFVCSHLASGGREGDEKHRNSNVAEIFSRTTFPKGPLFDLPRKILDHDHVVLLGDLNYRISLPEESTRLLVEKGDWDSLLQNDQLMMELENGNMLRGWHEGPIKFAPTYKYFPNSDMYYGCCYHGKKAEKKRAPAWCDRIVWYGNGLKQLVYNRSESKLSDHRPVKAIFIAQVRVSTELRNLQTLFLSERFEHIKTPFGVSTTN…	DNAse I-like superfamily protein [Source:TAIR%3BAcc:AT2G01900]		-	GO:0046856	0.278877	0	0	0	0.086402	0.102511	0	0	0	0	0	157.019	0.564017	0.032212	0	0.597658	0	0.234008	0	0	0	1.16126	1.32562	41.0719	44.6133	2.71002	0	12.8913	0
Chr13	141767140	141771093	+	AH13G52490.1	000233F	ATGGTTGATTCGAATGCAAATGTTAATGCCAGTGCTGCCATGTCTTCCAATCAATCATCTTCTGGGTCTGCTAGTGTTAAGGAGAATGCAAGCGAGGTGGTGATTGTGGATGATGATAAGGAGGAAGGAGAGTTGGAGGAGGGTGAGATTGATGATGATGGCGCTGACCCTGAAGCATCAGTAACAGAGAGGGTTCAGAGTGTTGCTGAATGTGGTGTAGTTGCTTCAGATACTGATTCCACATCTCATAAGCTCAGTGTTAGGGAGGTTCTGGAGGGTGTTACAGTTGCTAATGTGGAGGACTCCCCTCATACTTGGTATCCACAGGCCAGAAGGAAACATCGCAGGATTATCCTGCATGTTGGTCCCACAAATAGTGGTAAAACGCATCAGGCTTTG…	MVDSNANVNASAAMSSNQSSSGSASVKENASEVVIVDDDKEEGELEEGEIDDDGADPEASVTERVQSVAECGVVASDTDSTSHKLSVREVLEGVTVANVEDSPHTWYPQARRKHRRIILHVGPTNSGKTHQALKQLESSDSGLVSIANGCTGDDQACKSMVPHNGSSVEHYDVAFLIYRPVMRLLRSQRSPDGSQAYILDDIIDHVKYLQLQLKELSGSRLQAESTAIPLVFHEEHRVLLLSYNYHLRNCRSDIVRYTSSAQKVGSSE	ATP-dependent RNA helicase SUV3%2C mitochondrial [Source:Uniprot/SWISSPROT%3BAcc:Q9SMX1]		K17675	-	7.47758	7.46162	6.74212	5.59363	4.24023	2.08501	4.22599	2.79746	2.10479	2.88781	2.29703	3.01124	4.92119	4.1801	3.77233	4.48115	3.9962	5.84073	3.64555	3.06095	4.29338	3.63418	7.32327	4.14449	3.25036	4.46965	5.32099	4.39673	4.93576
Chr13	141784696	141788781	-	AH13G52500.1	000233F	ATGAATGTGCTTCACCGCTTTCAACATGCAGCTAAACCAGATGGCTCTCTCACCCTCTTTGTCATTGGTGACTGGGGACGAAGAGGCACCTACAATCAAGCTCAACTTGCATTTCAGATGGGTATTGTTGGAAAGGAATTGGACATCGATTTTGTGATATCAACAGGCGATAATATTTACCCGAGTGGTTTAAAAGGAACAGATGATGCAGCCTTTGACTATTCATTCACTCAAATCTATACTGCTCCAAGCTTGCAGAAGCTATGGTACACTGTGCTGGGTAACCATGATTACAGGGGAGATGCTCTGGTTCAGCTGAGTCCTGTTCTTAGACACATTGATAAGAGATGGATATGCTTGAGATCTTATGTTGTGGATGCACAGCTGAGTTTTTCTTTC…	MNVLHRFQHAAKPDGSLTLFVIGDWGRRGTYNQAQLAFQMGIVGKELDIDFVISTGDNIYPSGLKGTDDAAFDYSFTQIYTAPSLQKLWYTVLGNHDYRGDALVQLSPVLRHIDKRWICLRSYVVDAQLSFSFLIQLPLWTSTSLNLHNIHVYDWRGVLPRNRYISNLLRDLHFALKRSNANWKIVVGHHTIRSAGFHGNTLELQNLLLPILQENNVDLYINGHDHCLQHISSLESSPIQFLTSGGGSKAWRGVMNWWKPEEMKFYYDRQGFMSLQLIQTQLHIAFYDVFGNVLHKWTTSKHIHFSTV	Purple acid phosphatase 4 [Source:Uniprot/SWISSPROT%3BAcc:Q8VYU7]		-	GO:0016787	0	0	0	0	0	0	0	0	0	0.075606	0.059075	2.63301	0	0.119672	0.090641	0	0	0.023044	0	0.408526	0	0	0	0	0.327838	0	0	0	0.167626
Chr13	141796017	141798819	+	AH13G52510.1	000233F	ATGGCTCCCTTTGCAACTGCAATGGTGCCCTCTTCACACATATTCCACTTTCGGAAGCCAACAAATCTTGTCTTCCCAATTCGCTGCTCCACCACTGCTTCTCCTGCCCTGGTTTCCACCCGTTCAAAAGCTGCTAACTTTGATTTGATGACATATTGGGCTTCCCTAATGGTGCAGATCAATCAAAAACTCAATGAAGCTATTCCAGTTCAGTATCCTCCCCAGATTTATGAAGCTATGAGGTATTCAGTCCTTGCCAAGGGTGCTAAGAGAGCCCCTCCCGTTATGTGCATTGCTTCCTGTGAATTATTTGGGGGAAGCCGCCTTTCTGCGTTCCCCACCGCCTGTGCTCTTGAAATGGTTCATGCGGCTTCATTGATACACGATGATCTCCCCTGC…	MAPFATAMVPSSHIFHFRKPTNLVFPIRCSTTASPALVSTRSKAANFDLMTYWASLMVQINQKLNEAIPVQYPPQIYEAMRYSVLAKGAKRAPPVMCIASCELFGGSRLSAFPTACALEMVHAASLIHDDLPCMDDSPSRRGRPTNHKVHGVDMAILAGDALFPLGFRHIVSHTPPDLVPERYLLRVIAEIARSVGSTGMAAGQFLDLEGGPNAVGFIQDKKYGEMGECSAVCGGLLAGAEDDEIERLRRYGRAVGVLYAVVDDILEESLKAKGGNDGKKKGKSYVEVYGVEKAQEVAEELREKAKQELDGFEKYGERVVPLYSFVDYAIDRSFTIDETRG	Heterodimeric geranylgeranyl pyrophosphate synthase small subunit%2C chloroplastic [Source:Uniprot/SWISSPROT%3BAcc:Q39108]		K13789(GGPS; geranylgeranyl diphosphate synthase, type II [EC:2.5.1.1 2.5.1.10 2.5.1.29])	GO:0008299	3.13416	5.28648	7.08207	6.78628	4.32058	1.36266	9.07249	7.95981	1.94983	25.8099	26.2088	28.2871	12.4269	20.5782	28.6724	13.5436	20.3019	11.4552	18.9891	31.6023	22.6755	5.61066	1.48715	6.15125	9.22733	5.87457	24.1082	4.96085	5.76484
Chr13	141799560	141802565	-	AH13G52520.1	000233F	ATGCTGGAGAGGAAGGATTATCAGCTTTTATTAAAATCTTTCACGAAGGAAATCAAGACAGTATCTTGGAAAACTAGTAAAGCTATATACTTCGTCACTTACCTGTACCAAGTTTTGAATTGCCTTAAAAAAGGTTTGACTAAAGAGAAACAATTGGCTTCTCAAGCTCTTGGGTTAATGGCAATAACAGTTTCTAAGACTGATAATGCAGACGAAATATACAGATACATAATTTCTCTAGTTACTGAACTACTTCGATTTCTTAACAAGTCACATCTTTCTACGCAAGCAATTGAATGGAAATTCAAGCAGCTATGCAACGCAATTTCTCGGTTCTTAACATTACTCAAAGAAGATGCAACTTGCGTTGCTGCCGGTGAAGCATTAGCTTTGATATTT…	MLERKDYQLLLKSFTKEIKTVSWKTSKAIYFVTYLYQVLNCLKKGLTKEKQLASQALGLMAITVSKTDNADEIYRYIISLVTELLRFLNKSHLSTQAIEWKFKQLCNAISRFLTLLKEDATCVAAGEALALIFDCDKIDKFFVKTEELLLESYDGLRKYIKDIILKQLESTSMEAKTALPVKQMFNNAARADWDLKFLKNFLGEEKFSNYMMANEVIQQLFTFVPYYEEDDTPCLYGPTLEKIKSIVDKSKTKLMNKKRTFAEERKGKAYCDEVEAEILFGLINQY	interferon-related developmental regulator family protein / IFRD protein family [Source:TAIR%3BAcc:AT1G27760]		-	-	0	0	0	0	0	0	0	0	0	0	0	0	0	0	0	0	0	0	0	0	0	0	0	0	0	0	0	0	0
Chr13	141807869	141814291	-	AH13G52530.1	000233F	ATGGATGAGATTCAGAAACAGAAACGGGAAACTGAAAAGAAAGTAGGATTAGGAATGTGTGAGGTTTGCTGTGGTTCGCAACACCCTCGTGTGATGGTCCCCAACTTCCTCTCCCCTGAAGAATGCAAGGAACTGGAATTCATACACAAGAGTAGCAGCACTGTTGGCTATAGACCCAATGTCTTCTCAACCACTCTCTCCCATCTCATTGCCACCAACTCTTCCCACTTCCTCATTCCCTTCATTCCCATCCGAGAAAGGTTGAAAGACAAGCTAGAGGAGTTTTTCAACTGTCAATACGAGCTCTTTGTTGAATTCACCGCTCTAATCAGCTGGAGCAGAGGTGCAAGCATTGGGTGGCATAGTGATGATAACAGACCCTACCTCAAACAGCGGCAC…	MDEIQKQKRETEKKVGLGMCEVCCGSQHPRVMVPNFLSPEECKELEFIHKSSSTVGYRPNVFSTTLSHLIATNSSHFLIPFIPIRERLKDKLEEFFNCQYELFVEFTALISWSRGASIGWHSDDNRPYLKQRHFAVVCYLNNYGKDFNGGLFRFQDGLPMSIMPMAGDVLMYTADQRNIHSVDEITDGERLTLTLWFTRDGSHDEDVKLVSLLSQHLLHKDMAASYLPLPASCDMYCFSQDQASNDQFGFNICWARLHILGYGISISEDGACDSDVSELLVKPVQLVRGDELLDHEFVNILHALQVIHFYFWQGSALKTKALNVHTNVLKLSDKDKEKINCLKSVLLNDEDLVLKVFGSMPLEENGAICFDWTGIVAAIAAWEDYVTKLSKQIHLGLPY…	2-oxoglutarate (2OG) and Fe(II)-dependent oxygenase superfamily protein [Source:TAIR%3BAcc:AT1G68080]		-	GO:0016491;GO:0055114;GO:0005506;GO:0016705;GO:0031418	2.64967	4.23378	4.26489	3.92496	2.04076	2.06328	2.41397	2.12506	2.66229	3.39971	3.83338	1.77937	3.42543	4.42496	4.05055	2.80177	3.21794	3.79642	1.70373	5.00847	5.42495	2.83453	3.06453	1.95688	3.13539	3.43311	7.48173	1.91901	3.66312
Chr13	141808144	141812061	+	AH13G52540.1	000233F	ATGTTTGAGTTGCAGGTGCTTATTAAAAACATGGCTTGGAGTTTAAAACAACGCGTGTTGCTCCCTGTTATGGTGGTGTTATTGTTGTTGAGAACAAGTCCTTCCATAGCAGAGCTTCAGAAGCTGAAACACACTCCAACAAAAGCAGATCAACCTCTGAACATTCTGGTGGTCGGAGACTGGGGAAGAAAAGGAACCCATAACCAGTCCTTGGTCGCTTATCAGATGGGAGAGGTGGGAGAGAAGCATAACATAGATTTTGTTATATCGACGGGCGACAACTTTTACGATGATGGCCTAACAGGAGTTGATGATCCAGCATTCTACGATTCATTTGTCAACATCTACACTGCCCAAAGCTTGCAAAAGATATGGTACAATGTTTTGGGGAACCATGAC…	MFELQVLIKNMAWSLKQRVLLPVMVVLLLLRTSPSIAELQKLKHTPTKADQPLNILVVGDWGRKGTHNQSLVAYQMGEVGEKHNIDFVISTGDNFYDDGLTGVDDPAFYDSFVNIYTAQSLQKIWYNVLGNHDYRGDVEAQLSPILTQKDSRWVCMRSFILDAGIVEFFFVDTTPFRDDYFTDPEDHTYDWSGVLPREAYLSGLLEDVDFALGQSKAKWKIVVGHHTIKSAGHHGNTVEVEQQFLPILKARNVDAYINGHDHCLEHIVDAESGIHFLTSGGGSKAWKGDIKPWDQEELKLYYDGQGFMTLQITESKADIVFYDIYGKVLHTWSLSKKLNHAASI	Purple acid phosphatase 3 [Source:Uniprot/SWISSPROT%3BAcc:Q8H129]		-	GO:0016787	71.2906	13.9089	12.7291	12.9111	32.9081	1.96349	33.0503	17.408	2.22932	82.27	45.6398	117.37	52.1568	54.9443	27.9187	51.7018	89.174	19.0643	35.5979	63.343	38.3692	44.4583	117.274	20.5572	22.9885	52.6098	56.6656	20.2432	21.297
Chr13	141817014	141823508	-	AH13G52550.1	000233F	ATGGCAATGCCATCGGGAAATGTGGTAGCACAGGACAAAATGCAGTTTCCTAGTGGTGGTGGTGGTGGTGCCGGTGCCGGCAGTGGCAGTGCTGGCGGTGAGATCCACTACCGCCAGCAATGGTTTGTTGACGAGAGGGATAGCCTTATTGGCTGGCTGCGAAGCGAATTCGCAGCTGCCAATGCGATCATAGACTCCCTTTGTCACCATTTACGTATAGTTGGTGACCCTGGAGAGTATGATATGGTCGTTGGTGCCATTCAGCAAAGGAGGTGTAATTGGAATCAGGTGCTGCTTATGCAGCAATACTTTTCGGTCTCTGAAGTGGTTTATGCGCTGCAGCAAGTGGCGTGGAGGAGGCAGCAGAGGTATGTGGAGCCGGTTAAAGTGGGTGCAAAG…	MAMPSGNVVAQDKMQFPSGGGGGAGAGSGSAGGEIHYRQQWFVDERDSLIGWLRSEFAAANAIIDSLCHHLRIVGDPGEYDMVVGAIQQRRCNWNQVLLMQQYFSVSEVVYALQQVAWRRQQRYVEPVKVGAKEVRKSGPGYRHGQRFESAKEGFNASVESYSHEANIAITGAPEKGTPLTEKGEELKSAGKVGKIDDKSLASTEEKKDAIAKNQTEGNLKGSGSSQGSLPNSDSEAVVVNDGLASNYKGNESLSIQNQNQSQSLSTLAKTFVGNEMFDGTMVNVADGLKLYEELFDGTEVSKLVSLVNDLRISGKRGHFQGSQTFVVSRRPMKGHGREMIQLGVPVVDAPLEGENMTGASREKNVEPIPSLFREIIERMVASQVMTVKPDACVVDFFN…	hydroxyproline-rich glycoprotein family protein [Source:TAIR%3BAcc:AT1G14710]		-	-	4.05847	4.92292	5.81227	4.26524	6.59303	2.76137	6.4312	8.42871	3.2502	6.26029	6.57637	2.25887	2.92409	9.59239	7.43473	7.38459	9.16356	9.93107	7.64878	11.8068	8.45347	7.50242	5.61858	10.9824	12.6961	13.1292	12.4461	9.20992	5.76334
Chr13	141826469	141829656	-	AH13G52560.1	000233F	ATGTATATTAAGATGCTCAGGATAGGTCATTACATGAAGATATCCAAGTTAGACACAACATATCAGCAATTTCAAGTAGGATCTGCTGCGGCTTCATCATCCCATCAAGTGGATTGCCTAATTCTCCCGTCCAACAGTAATTGTGCCTCCGCAGCCTCATCTTTACACCCCTTTCGTCCGCCTTGTAGCGAACCACTGCCTGCTCCACAGACTTGCACGAATGGTGTTCAAAACTCGGAGCTGGGCGTTGAAAACCTAGACCCAGAGGCAGATGAGGTAGATTCTTTTGAGCAACACGTTGATAACTTGTTTGCTGCATCGGAAGCTCAGAAGCGCAAGGGATTTCATTTGAGTGTGAAGGAAGCTATGAAGCCACCTAACAGTAGAAAGATCGTACTC…	MYIKMLRIGHYMKISKLDTTYQQFQVGSAAASSSHQVDCLILPSNSNCASAASSLHPFRPPCSEPLPAPQTCTNGVQNSELGVENLDPEADEVDSFEQHVDNLFAASEAQKRKGFHLSVKEAMKPPNSRKIVLRFNENLELIGVLGLLGSDYTKFPICEEDWRKVRSKDKIYKECEELLRIIGDGTLIIAIVKTQRRVSRGELWTLTHKRPNGSYLHDAARAIGVSNVLRIHLGRLLGMGFRPTYSQVFGTNSHQPSNRAQREETQRVLLELQVELVAEKLIRKAVEDEAVEDEVAVGKIKMQAMESALRCLIQG	-		-	-	1.35849	0.68707	0.363905	0.437036	1.51272	0.315685	0.621681	1.85294	1.16063	0.283873	0.132712	0.317188	1.00297	0.484597	0.475727	0.267642	0.569406	0.989604	0.416411	0.24215	0.477234	0.460556	0.870374	1.05968	0.939285	0.568235	0.166531	0.859156	0.848682
Chr13	141830181	141840132	-	AH13G52570.1	000233F	ATGAAGGTGGAGAGGCAACGTACGTCCCTCCATCATGCACATCCCGGTGTCGTGGCGTGGCTTCCCAACCATCCCGGTGTCATCGTCCTCAACCTTCCCCCTTGCCCTGTTGTGCGCCACTCAAACGCTCCCTCTCCCCTCTTCCTGAAATTGATTCAATTCGGAACAAAGTACCGCAAGAAATTTGGCTTTGGGTTCATAACAAGCACAGACATATTTCTTTCATACCAAATACTAGAAGAGGTGAAGACTGCACTTTCTTATATTGTGCAAGCACGCTATGATAAAAGTTTTATTGTTGAACTTGAAATTGCATCTCGGGAGGAATTCATTCTTATAGAAAGACGTCTTACACGACTTTGGGAACGTTTAGCTCGGCATAAGATTCAAGAGACTCCA…	MKVERQRTSLHHAHPGVVAWLPNHPGVIVLNLPPCPVVRHSNAPSPLFLKLIQFGTKYRKKFGFGFITSTDIFLSYQILEEVKTALSYIVQARYDKSFIVELEIASREEFILIERRLTRLWERLARHKIQETPKETEEIVQNLMQDEDLVPADSSDEVVSIEHNASMLTFDLNKTPEENEIF	-		K13484(TTHL; 5-hydroxyisourate hydrolase / 2-oxo-4-hydroxy-4-carboxy-5-ureidoimidazoline decarboxylase [EC:3.5.2.17 4.1.1.97])	-	2.36822	2.36943	1.53563	1.57024	1.71991	0.817855	1.59977	1.20128	0.994758	1.45181	1.09437	2.08854	3.00441	2.01132	1.50534	2.04536	1.87674	1.99249	1.55917	1.30644	2.08594	1.44111	3.15705	2.6049	1.50188	1.59062	1.07597	1.25463	1.54984
Chr13	141851672	141856627	+	AH13G52580.1	000233F	ATGGAACAAGAGAATCGAACCGAAAAACAATGCATCAAAAACTGCAAATATAGTGGCTACGAAGATGAAGATGCTACATCCACTAACCTAGGTCATAGTAGCTACGAAGACAAGGAGGAGACAATGGTTCTAGCGGGCGAGCTTAAAGGAGACAGTGGTCGTCCTTGGATCATGGCTACTACTATGTCACTGTCGCTCTCTCACACTTCATTTCTTCACCAAAACCCTTCTCTCTGTTCCAAACGATCCCAATTCCCCCACTTAACCCTCATTCTCCGGAATCAACCCACTTCATCACTCAGTTTAAGTGTTTCGACAAAAAGGGATAATGGGGTGGTTCCAAAAGCCACAGGGGGCGTATTGGAATCGAGTTCGAACTCACCCATTTCTGCTAAGAAC…	MEQENRTEKQCIKNCKYSGYEDEDATSTNLGHSSYEDKEETMVLAGELKGDSGRPWIMATTMSLSLSHTSFLHQNPSLCSKRSQFPHLTLILRNQPTSSLSLSVSTKRDNGVVPKATGGVLESSSNSPISAKNSTDPIVVIDNYDSFTYNLCQYMGELGFQFDVYRNDELTVEELKKKNPRGVLISPGPGTPQDSGISLQTVLELGPTVPLFGVCMGLQCIGEAFGGKIVRSPHGVMHGKSSLVYYDEKGEDGLFAGLSNWPYRAVIFSPFLAGRYHSLVIEKESFPHEELEVTAWTEDGLIMAARHKKYKHLQGVQFHPESIITAEGKEIVRNFIKLIERKEAGGS	Anthranilate synthase beta subunit 1%2C chloroplastic [Source:Uniprot/SWISSPROT%3BAcc:Q42565]		K01658(trpG; anthranilate synthase component II [EC:4.1.3.27])	-	18.2633	22.3883	20.3272	19.4623	18.8815	4.93284	25.4083	24.3617	1.65196	24.0646	25.2344	42.0657	25.5338	30.3616	27.7073	37.6315	28.1347	29.6673	14.4462	23.9694	23.5574	42.3109	18.3488	36.9271	40.7797	37.5303	25.0404	25.7352	23.1876
Chr13	141859223	141861915	-	AH13G52590.1	000233F	ATGGGATTGGGAGGAGGGTTGGTCACGTTCTTTTTGTGTCTACTATTTTTTGCTGCGCCTTCTGCTTCATCAACAAACTTATTGCCTATCATACCCTTCGATGAAGGATACGCACCCTTGTTTGGGGATAACAACTTGGTCATTCACAGGGATGGAAAAACCGTCCATCTTTCACTCGATGAGAGAACAGGTTCTGGATTCGTGTCTCATGATCTTTACCTCCATGGATATTTCAGAGCTTCCATTAAGCTACCTGCTGACTACACCGCTGGGGTTGTGGTTGCCTTTTATATGTCAAATGGTGACATGTTCCAGAACAACCATGATGAAATAGACTTTGAGTTCTTGGGGAATATAAGAGGCAAAGACTGGAGGATTCAGACCAATGTTTATGGCAAT…	MGLGGGLVTFFLCLLFFAAPSASSTNLLPIIPFDEGYAPLFGDNNLVIHRDGKTVHLSLDERTGSGFVSHDLYLHGYFRASIKLPADYTAGVVVAFYMSNGDMFQNNHDEIDFEFLGNIRGKDWRIQTNVYGNGSTSIGREERYGLWFDPAEDFHQYSILWTDSQIIFYVDNVPIREIKRTESMGGDFPSKPMTLYATIWDASDWATNGGKYRVNYKYAPYVAEFSDLVLHGCAVDPIEHEAKCDNAQTSKAVPTGVTPAQRIKMENFRKKHMTYSYCYDKVRYKVPPTECVINPQEAERLRKFDPVTFGGGRRRHGKRHYRSRGSQAEEAAAF	Probable xyloglucan endotransglucosylase/hydrolase protein 28 [Source:Uniprot/SWISSPROT%3BAcc:Q38909]		K08235	GO:0004553;GO:0005975;GO:0005618;GO:0006073;GO:0016762;GO:0048046	102.447	37.3178	24.6672	37.9867	49.7008	23.2098	36.0148	32.2324	31.1307	26.7859	19.2237	59.5491	58.1811	14.332	18.2721	39.9284	22.1533	59.3519	91.6208	22.7942	23.2396	63.8182	147.777	50.8703	44.7603	114.928	18.1897	64.71	55.0668
Chr13	141879969	141884284	-	AH13G52600.1	000233F	ATGGAAGTTGAAATTGTCTTCGAATTTATAAATAAGCTCAGACTTCGGAAAGCCACCACTATCGCCGCCGGCGGTGACAGCCAGCGGTTGCCGTCGTCGCCTCTCGAAGGTCTGCACGGATCTCTTCTCTTGGATCCGCTTCTCCTCGACGTCGCTGAAAGGTCAATTCGGAGCTGTTGGCGTCGCCGTCTCTGTCCTCGCGTCAAGCCAGTCTCCGTCGCCGTCGTTGTCGGCCCTGAACTCGTCGTCTCTGTCCTCCTCGTGAAGCCTCTGTCTTCGAGCCCCGTCTCCCTCTCTCTCTGTCTCTCTCTCTCTCTCTGTCCGAGCTCACTTCCCTTCCTCCCTCGCCGTCACTTCCCTTCCTCGCCGCCGATTCAAACGGTGTTTGTAACTCAAGGA…	MEVEIVFEFINKLRLRKATTIAAGGDSQRLPSSPLEGLHGSLLLDPLLLDVAERSIRSCWRRRLCPRVKPVSVAVVVGPELVVSVLLVKPLSSSPVSLSLCLSLSLCPSSLPFLPRRHFPSSPPIQTVFVTQGYHHASSNLRNLRINAQTSLVKLHALHPSQLDRKFERNLGPHMHNFPINRKPSRLYVLPNTNDGHPSASTVDDGMNTNHAPSGTSPTFLSNWSPPRYLWRGLSVLILAGQVIMKTLKGKVHWRNTLQQLERVGPRSVGVCLLTAAFVGMAFTIQFVREFTRLGLNRSVGGVLALAFSRELSPVVTSIVVAGRIGSAFAAELGTMQVSEQTDTLRVLGSDPVDYLVTPRVIATCVALPFLTLLCFTIGMASSALLADSVYGVSINIIL…	Protein TRIGALACTOSYLDIACYLGLYCEROL 1%2C chloroplastic [Source:Uniprot/SWISSPROT%3BAcc:Q8L4R0]		-	GO:0006810;GO:0043190	3.22089	2.93717	2.38159	2.56333	2.18442	1.39967	5.04564	4.47904	2.18855	6.65658	9.0264	6.58642	12.4365	10.5612	11.8263	5.95121	10.9751	10.2689	7.10209	12.1351	9.9447	4.26757	2.69088	5.26131	5.39372	5.77913	11.2551	3.78466	3.89414
Chr13	141887593	141888703	+	AH13G52610.1	000233F	ATGCGTTCTAGCAGTACCTTGGCTTTAGCACAGTTGTTTGGCTTCCTTGCCCTCATCCTCTTGCTTGTTTGGTTGCTGCATTACCGCGGCGGAATCGAGTATGATTCTGAAGATCCTGATCGCGTCTTCAACGTTCACCCTTTTCTGATGTACTTTGGGTTCATTTTCCTTGTTGGCCAAGCGATAATGACACACCACATGGTAACAATAGAATGGACAACACGAAAGACGATTCATGCAATGCTTCATTTGATTGCTATAGTACTTGGAATTGTTGGTATATGTGCAGTGTTCAAGTACCATGATATGGTCAACTTGGTTGATGTATACAGCCTGCACTCATGGATTGGCCTTGGTACCTTCTGCTTGTTCGGCTTGCAGTGGCTTGGTGGACTAATG…	MRSSSTLALAQLFGFLALILLLVWLLHYRGGIEYDSEDPDRVFNVHPFLMYFGFIFLVGQAIMTHHMVTIEWTTRKTIHAMLHLIAIVLGIVGICAVFKYHDMVNLVDVYSLHSWIGLGTFCLFGLQWLGGLMFMFGARESRVSMSPWHIAGGRALLYMAICAAMTGFMNRYAMLKLLPHQRETHLINFTALAILLFGVFVDISVGLAHYGH	Probable transmembrane ascorbate ferrireductase 3 [Source:Uniprot/SWISSPROT%3BAcc:Q67ZF6]		-	-	0.931916	1.0267	1.90254	0.731148	0.854388	0.765554	0.285236	0.661405	0.382422	10.2825	11.9744	0.337005	0.885479	8.5815	8.7991	15.0325	11.4012	4.22755	8.75	9.9675	7.83656	9.80891	0.395597	9.90969	4.85062	12.1002	10.6461	6.89047	3.68878
Chr13	141902156	141905654	-	AH13G52620.1	000233F	ATGATTGGAGGTAAGGAACTTCGTAATGGTGGTGTTGACTCTGCGGATGAAAGCTCAAGAAGCAAGCTCACAAGGCCGAATTTTGAGCCCAGCAGGGAGTACCCGGATAAGAAAGGTGTTGAATTTCTGAGAGATTCAGAGATGGGTGGTGTTCACTCAAAGCCCACAAGCAGCAGCATGGTTGGTGGTGCCAGCTCAGGATTGCAAGAACTCACCCTCAGCTACCTCTGTGATGCACAAGGGCTGGGTCTTGCTGCTGATAAGGATATTCCTATTCCTGGTAAGAGCTTATTGCTGAATAATCATTCTTTAGAAAAAGTTGTTAGCCACAAGGGCAAAGAGATTCTTGTTTCCGAGAATTCAAATCATCTTGATGGTGGTAAATTTGTTGAAAGAGAT…	MIGGKELRNGGVDSADESSRSKLTRPNFEPSREYPDKKGVEFLRDSEMGGVHSKPTSSSMVGGASSGLQELTLSYLCDAQGLGLAADKDIPIPGKSLLLNNHSLEKVVSHKGKEILVSENSNHLDGGKFVERDFLSLSDTRENNSSKRSVEEEEEEQESNREKKPRLETLNLSLALPDVSLSLTASNALQNGADQQQPQPLRPKPTRPSTTTWSNNDCTATASLSYSYSHPFSHNPSCSLTRNSTDNFDYSVSKDDQIWNCGEGTNGSVHSRFKPIGDGVGFSNHGGGISSFMQGNSQFKTTSSDNHSFFPSELPARPRFEAQSGDSRGRNSENVRILEGPERILREVVSESVPAAALMIQELADEVIASTKEYLKNLIEKPDKKDELVSLQSRLERRS…	Protein OBERON 3 [Source:Uniprot/SWISSPROT%3BAcc:Q94B71]		-	-	23.6429	10.1225	7.26039	7.69498	27.2584	2.52208	12.3264	29.0426	4.94637	6.89171	5.545	6.61087	9.47761	4.65159	3.91673	11.8916	9.439	13.9738	29.5498	8.36836	9.79707	18.1731	22.612	20.8238	16.9562	17.3871	8.61008	25.9861	19.9563
Chr13	141936455	141939463	+	AH13G52630.1	000233F	ATGCTCCGCACATCAGGTGCAGAGGATGACTGGGAATCTTTGCATTCTTTACTCTGCACTGGCGAGAGGTCTGATCCCGCTCATAGGGAGGCACTTCTTAAATTCAATAAACATGCTAATGTGGCCATGTCAATTAAAATTGGGACTGTTGATTTCAGGGATGATATAGTGATATGGGCAAGGAAAAAGACTGGTTCGTCTGTTATTAGGATAAATTCAAAAAAGGAGGCAGAGGAATTTCTGACAAAGTATCATACATTTGTTATTGGTCGGTTTGACAAATTTGAGGGACATGAATATGACGAATTCGTGAGAGCTGCAAAGTTGGATAATGAACCTGAAATATACACTACATATGGTGAGTCGGCAATTGTTTCAATCCTTATGTTCAATGAGTTA…	MLRTSGAEDDWESLHSLLCTGERSDPAHREALLKFNKHANVAMSIKIGTVDFRDDIVIWARKKTGSSVIRINSKKEAEEFLTKYHTFVIGRFDKFEGHEYDEFVRAAKLDNEPEIYTTYGESAIVSILMFNELKSGGPTSHTSFSTNNMDAARDILVDGIKNLPQNKQLLENELEAAKSEIQSWHSSIQNEPCVPAGATPEPKMLLDYLQALKSSEESLREQAKKKEAAFIVTFAKREQEIAELKIGYSKVDILCSESGKQRIILMDQESQEASILPSSLRSSRKKEAIHKLGY	FKBP12-interacting protein of 37 kDa [Source:Uniprot/SWISSPROT%3BAcc:Q9ZSZ8]		-	-	0	0	0	0	0	0	0	0	0	0	0	0	0	0	0	0	0	0	0	0	0	0	0	0	0	0	0	0	0
Chr13	141944365	141947381	-	AH13G52640.1	000233F	ATGGGTGATAGTATTATGTTAGCTGTTAGTAGAACCATGATGACTCCAAATTTGAACTTGGAACCTGAAAATTACTCAGAAGGCAGCAGCCAAGTAGCTTCGAGCGCATCGCTCCAAGAAACATCCCCTGAACTCAACAAGGAAAGCACCACTGCTTCCTCCTGTCTTACAAATCTTACAAAGGCCGAAGGTGATCCCGGCTCCGTGACCCTTGACTTGACACTCAACTTCAATGCGAGTGACGGCGAGTTAAAGGGTACTAGTGATGCTAGCAGTGAAGTGGGACCAGAAGCTTTTGCTTCAGGATCAGCAACTCCCAGGGTGTTCTCTTGTAATTACTGCAGGAGGAAGTTCTTTAGCTCACAGGCTCTTGGGGGTCACCAGAATGCTCACAAAAGG…	MGDSIMLAVSRTMMTPNLNLEPENYSEGSSQVASSASLQETSPELNKESTTASSCLTNLTKAEGDPGSVTLDLTLNFNASDGELKGTSDASSEVGPEAFASGSATPRVFSCNYCRRKFFSSQALGGHQNAHKRERTMAKRAMRMGMFTERYTSLASLPLHGSPFRSLGIEAHSAMHQRPMPQLRAPDLRAGAKFERNHFGSPIFMEDEDVGLFWPGSFRQVGQQAGVNMVHAQTSNTNYSPMPPAQPKASTSPDLTLKL	Zinc finger protein 4 [Source:Uniprot/SWISSPROT%3BAcc:Q39263]		-	GO:0046872	9.87347	17.1438	7.69434	11.4892	5.5385	9.88681	18.078	10.054	9.61874	10.8886	9.51215	25.9499	10.1819	15.0791	14.0615	4.69881	9.55809	19.1664	21.7367	13.7596	14.6722	7.78829	4.52498	28.2078	49.4024	7.61622	14.9549	12.15	13.6985
Chr13	141979267	141982741	-	AH13G52650.1	000233F	ATGACGCATCTCCACCTCCAGGTTCTATCTATGGCGGTGCAAATACATGAAAACCTTGTTAGATCAACGTTTACTATATCTCTGTTATGCTTGGCCACTTTGGCAAAACTTTCAATCTCTCAAGAAAGTGACAGATATGAAGCGTGCTCCAAGGCTTACAGCTGCGGAGAAATAGCCAACATCTACTATCCTTTCTGGGGAGGGAGCAGGCCAAGCTATTGCGGCATCAGCCAGCAATTCAAGCTCAGCTGCGACGCTAATCGCAACACCTCCATTCAAATTGGCTCACAGAGTTTTCATGTGCTGAATATCGATCAACCTGCTTGCAACATAACAATGGTTAGAACTGGGATTGCCTATGATCAATGTTCTTCTCATTTAACCAACACTTCCTTAGAG…	MTHLHLQVLSMAVQIHENLVRSTFTISLLCLATLAKLSISQESDRYEACSKAYSCGEIANIYYPFWGGSRPSYCGISQQFKLSCDANRNTSIQIGSQSFHVLNIDQPACNITMVRTGIAYDQCSSHLTNTSLETSMFRFSPNVRNVSIFYDCAGNNNETIHSFPCKDDPNKRAFYGDLGVAVAQNCKGVHVEVQAIEEVRANEDGIEGLNRALSAGFDVNYSSPFGIQRCIGCMSTKGICGSKDEFQFTCYCPDGTNHSLDCSHHHRVAAAVLSAVILGIAFSLYYRRWKKNFQDVSFIPSHSMSSFLEDTEKGHQKYSGLQFFAYRELQEATNNFDSDRELGDGGFGKVYFGKLGDGRFVAVKKMYENNYRTVEQFMNEIEILTGLRHQNLYHEYYQL…	Probable serine/threonine-protein kinase At1g18390 [Source:Uniprot/SWISSPROT%3BAcc:P0C5E2]		-	GO:0004672;GO:0006468;GO:0005524;GO:0030247	0.235712	0	0	0.027525	0.215503	0	0.057903	0.297746	0	0	0	0.221822	0	0	0	0.090738	0	0.025613	0.68047	0	0	0	0.636427	1.92717	0.549217	0.149479	0	0.461499	0.030082
Chr13	141985614	141986744	-	AH13G52660.1	000233F	ATGCAGCTATCGTTTGATGCACCTCCTGAGTCCCCAGATGTTGCGGCAAACCCTAACAACGAAGCAGAGGAGGAGAATCCCGAACTTGGGGCTTTACTCTCGGAGCAGATGAGAAGACACGAGTCCTTCTGCGAACCCAATATAAAACCGAATGCAATGCAGGATGAGATTAATCCTATCACTCCTGAGCCTCTTGGAGAGAATGGAGACTTTGCCGTTCACCTTCATTCTCCCCTTACCATAGAAGCGAAACAACTCAAACTGGACTCTGATTCAAATGGTAGCCCTCGAACACCTAAAGGCAGTGTTTTTGACCCCTTTGCACCTGGTCCTGAACATTTGATGCGTGCGCCACAGGGTAAAAAATATCTTGAATTAAATATCGGTGTTTCTAGGCGA…	MQLSFDAPPESPDVAANPNNEAEEENPELGALLSEQMRRHESFCEPNIKPNAMQDEINPITPEPLGENGDFAVHLHSPLTIEAKQLKLDSDSNGSPRTPKGSVFDPFAPGPEHLMRAPQGKKYLELNIGVSRRLDFPHSHSLDASYDEEESLSDQEIFDSLCKDLMKVIVSNQTEVAYCTTPPKLLPVFSASPGTCPPAPIKLRSGANPRNTNSEVGLCKKLEF	-		-	-	0.341685	0.749669	0.222254	1.06814	0.362397	1.19216	1.44662	0.942382	0.934535	0.566447	0.728037	0.272672	0.912507	1.85592	1.12131	1.7803	0.786702	2.46287	0.552205	1.54141	0.570111	1.13386	0.496557	1.57198	1.2502	1.26131	0.967574	1.05055	1.36093
Chr13	141988006	142002316	+	AH13G52670.1	000233F	ATGAAGTGGAGGTGTGCCCCTTTTGAGTGCTGCTTTGCGTGCACTACTTATGATGCATCCACCGAGTTTGATATTAAGTCACAGTTACCAAACTTGGGCTATACTGAACTTGCCAGTGCCTGTCATCATTTTCATCCATCCAAGAATCTTGGAACTAGAGCATATCACAAGGTATATCATGGTATACTAGAAGATTTTCGTGAAGTTGCAATCCAACGCTTATCGGCAAGTGAATTCCAATTAATTGAAAAGCATGTAGAAGGCTGCAGAAGCAGAATCTTAAGTCTTTTGCCGCATAAAAATGTGGTGTCTGTGTATGGGTACAGTTCTAATGGGAAAGAATTCCTGCTAGCACATGAGTACGTGCCAAATGGTGCTCTTCATAATCATCTTCATGGC…	MKWRCAPFECCFACTTYDASTEFDIKSQLPNLGYTELASACHHFHPSKNLGTRAYHKVYHGILEDFREVAIQRLSASEFQLIEKHVEGCRSRILSLLPHKNVVSVYGYSSNGKEFLLAHEYVPNGALHNHLHGQGSKRLTLPWDTRLDIAIDVANALAYLHSNGIIHNQVTSHNILLDENFGAKVKNCLGSWQLARGPSGFVSHNGEFCLNFKNDVYSFGVVLCELLTSKPSYMKRENLLDMKLATFTISRIENNALEEILDPSLGFESDPAVKQMLTSVAVLAYQCLIYDVSLSPSSMAQVLEGLKGIREQRRDLNLTADFKSETLTLAFSWDYMKSQFQIFSYDVLVKATNHFENYVGKGGFGTVYYGKLPQGYEVAIKRFHEKKEKTRKQFTREVE…	Kinesin-like protein NACK1 [Source:Uniprot/SWISSPROT%3BAcc:Q8S905]		K11498	GO:0004672;GO:0005524;GO:0006468;GO:0003777;GO:0007018;GO:0008017	0.390574	1.0408	0.646085	0.476195	0.756621	0.308089	0.985265	0.876163	0.426114	0.885808	0.744185	0.628402	1.05541	1.00967	0.813728	1.0908	0.75885	1.44184	6.08639	1.23562	1.6169	1.05974	0.393462	1.22413	1.24342	1.18206	2.13395	2.57384	2.15367
Chr13	141998592	142003707	-	AH13G52680.1	000233F	ATGGACTCACCTAGTTTGCGGTTCCATCTCAAAAACTCAAAATCCCACACTTTCATCACACCCTCTCCTACCCTTTTCGCCAACAATTCCAACAACTCCAATTCCATCAATTTTCCAACTTCCTTTGCCAAAAAGTCCCGTGCTTTATTCTCCAAAATGATGGTTTCTTCTTCTGCACCTGCAACAGCAGCAGCGCCCATCACCTTTGGCTTCAAGAATTTGATGGAAACTTTCACTGTTGATGTGCACAGAGCAGAGAACAGGCCACTGAACGTGCCCTTGATTGCACCTTTTACCATTGCATCATCAAGATTGGAGATGGTAGAGAACGTGGCCCTTAGAATTGAGCTCAGCAATGGCTCTGTGGGTTGGGGTGAGGCACCAATTCTGCCTTTTGTT…	MDSPSLRFHLKNSKSHTFITPSPTLFANNSNNSNSINFPTSFAKKSRALFSKMMVSSSAPATAAAPITFGFKNLMETFTVDVHRAENRPLNVPLIAPFTIASSRLEMVENVALRIELSNGSVGWGEAPILPFVTAEDQKTAMAKASEACAFLRRCPSLTLGSMLEEIAAILPGHEFASVRAGVEMAIIDAVANSIRVPLWRLFGGASNTITTDITIPIVSPTEAAKLASKYYKEGFKTLKLKVGKNLNADIEVLQAIRVSHPECQFILDANEGYNSEEAVEVLEKLNEMGVTPVLFEQPVHRDDWDGLGYVSNIAREKYGVSVAADESCRSLADVYKIAEGNLADVINIKLAKVGVIGALNLIEKAKAAGLDLMIGGMVETRLAMGFAGHLAAGLGCFR…	cytochrome P450%2C family 77%2C subfamily A%2C polypeptide 5 pseudogene [Source:TAIR%3BAcc:AT3G18270]		-	GO:0003824;GO:0008152	1.64995	2.96836	2.99966	2.5585	2.63043	1.63033	1.74309	3.31654	1.24364	1.88192	1.58935	2.15918	2.31169	3.0734	1.70171	3.78421	3.14727	4.13731	1.31338	2.65968	3.2263	4.14853	3.4346	5.09843	2.93772	3.45989	3.73171	3.00075	5.72426
Chr13	142007834	142010569	+	AH13G52690.1	000233F	ATGGCGCACAATACATCCTCTGATTCTGATAATGAAATTATCACAACACAGACAAAGATCTTTCCCCATGGAAAATCAATACATGAAGTTCTTGGAGGAGGAAAAGTGGCAGATGTGTTATTATGGAAAGATAGAAATGTGTCGGCTGCAATTTTGGTTGGGATTACAGCTATTTGGTTTCTGTTTGAGGTTGTTGAGTACAATTTCGTGACACTTATTTCTCACATTTCCATCACCACAATGCTAGTACTCTACATATGGAATGGTCCCAAGATTCCGGAAACTATTTTGAAAGATTCTTTCTTTGAAGATCTAGCTTTCAATTTGCAGAGAAGATTTTACCAGCTATTACAAGTGCTCTTCCACATTTCATGTGGAACAGACCTACCACGGTTTCTT…	MAHNTSSDSDNEIITTQTKIFPHGKSIHEVLGGGKVADVLLWKDRNVSAAILVGITAIWFLFEVVEYNFVTLISHISITTMLVLYIWNGPKIPETILKDSFFEDLAFNLQRRFYQLLQVLFHISCGTDLPRFLLIIISLYILSEIGNYFSFINLLYIGSICIQTLPIVYDRYEEEIRNLAEHILIDIRRKYRRFQKTYLNKIPRGPVKEKKIK	Reticulon-like protein B9 [Source:Uniprot/SWISSPROT%3BAcc:Q9LJQ5]		-	-	0.16429	0.305974	0.661522	0.35637	0.314308	0.232865	0	0	0	2.77311	2.87122	0.23242	0	0.974424	1.71944	6.15624	2.37896	1.04281	2.01212	1.8391	2.38242	1.39727	0	1.87376	1.26213	0.903627	2.3	1.96865	1.45537
Chr13	142012318	142018901	-	AH13G52700.1	000233F	ATGGACAAGGATAAGGACAAGTCGTCCCACAGTTTTCTTCATAATCTCATCAAACACATTAAATTGGGTTCCAATAAAGAGCGAAGCAATGAAGCTGAAATAAAGCAAATGGCTGCGCAGGAGCAGAAGGTCTTTTCCTATGAAACGTTAGTTGCAGCTACCAAGAATTTCAGTGCTCTGAATAAGCTTGGTGAGGGAGGCTTTGGACCCGTTTATAAGGGGAAGCTGAGTGATGGGAGAGAGGTTGCAGTAAAAAAGCTATCACGCACTTCAAATCAAGGGAAGAAAGAGTTCATGAATGAGGCAAAATTATTGGCTCGTGTCCAGCACCGGAATGTGGTGAATTTGTTGGGCTATTGTGCCCATGGCGGAGAGAAGCTTCTTGTCTATGAGTATGTT…	MDKDKDKSSHSFLHNLIKHIKLGSNKERSNEAEIKQMAAQEQKVFSYETLVAATKNFSALNKLGEGGFGPVYKGKLSDGREVAVKKLSRTSNQGKKEFMNEAKLLARVQHRNVVNLLGYCAHGGEKLLVYEYVPHESLDKLLLEKEAGDNNRSGKGAALSSRRLSPLHHPPRHQGQLWHGPSLPRRSEPGQYSCRWNQYVMHGQLSAKADVFSYGVLVLELISGQRNSNFNLDVDAQNLLDWAYKLYKKGRNLEMVDSVLASTMEAEQVAMCIQLGLLCTQGDPKLRPDMRRVVVMLSRKPGHMEEPTRPGVPGSRYRRRPRQHTGLSSATPGTSGASDSQTSDSSSNTTSVTATSATTPTATRTRTRTNSGVAESSDSRGKRPMEEDTAMRRTLLRSA…	Ribosomal protein S24/S35%2C mitochondrial [Source:TAIR%3BAcc:AT3G18240]		K17413	GO:0004672;GO:0005524;GO:0006468	6.36614	5.40938	5.15652	5.26283	8.79089	2.16909	5.91951	6.70663	2.40677	5.1368	4.76528	5.1749	4.54367	4.11152	4.08229	6.38393	5.70116	5.8963	14.0513	6.09884	7.26966	6.81127	4.28854	8.28225	9.95659	5.89302	5.43903	8.28604	6.95005
Chr13	142025301	142029840	-	AH13G52710.1	000233F	ATGGCTGCTAACAAGTTTGCAACCATGTTACACAGGAACACCAACAAGATCACCCTTGTTCTTGTCTATGCCATCCTTGAATGGATTCTCATCCTCCTCCTTCTCCTCAATTCTCTCTTCTCCTACCTCATCATAAAGTTTGCAGATTTATTTGGCCTCAAGAGACCCTGCATGTGGTGCACCAGAATCGATCATCTCATAGAGCCTGCAAAATTCAACAAGAGTTTATGCAAGGATCTTGTTTGTGAAGCTCATGCCTCTGAGATTTCCAAGCTTGGGTTCTGCTCCAACCATCACAAGTTGGCTGAATCAAACCACATGTGTGAGGATTGCTCATCTTCATCTCAACCAAGTTATGCCAAATTGTCTCAAAGCTTTGGTTTCTTCCCATGGATGAAG…	MAANKFATMLHRNTNKITLVLVYAILEWILILLLLLNSLFSYLIIKFADLFGLKRPCMWCTRIDHLIEPAKFNKSLCKDLVCEAHASEISKLGFCSNHHKLAESNHMCEDCSSSSQPSYAKLSQSFGFFPWMKQIGVADDRAIEKTEEPLTCSCCGTNLDSRFYPPCILIKPSLDVLGYNQKQNLLTERGVDTEVDDGDRSDHSRSDEQSTEENRGGDLVFEIDQCSGRRTEEAGESCACSVCDGLDFSLEKGKEAIEEEAEALIVSEEKNDDQACEKNTTSQVDCTEGETTLEIPNKHLEFFIHGDDCRLIPVEFDSAATEDANQSRYKANGEDFILDFDTSVDAEAAPVIENWHISGEETVAEFSCQENTKAFKVNEIESIQLQEEEQHLEQDYQDV…	Myosin-binding protein 2 [Source:Uniprot/SWISSPROT%3BAcc:Q9CAC4]		-	-	12.8847	2.95078	3.05873	3.86705	13.8501	2.4386	6.77905	5.58503	2.40406	1.54493	1.30214	2.86082	2.32522	1.7168	1.35394	3.69362	1.79183	2.99179	3.64255	1.45062	2.94595	4.97655	6.06553	6.168	14.1109	3.84791	3.16819	5.20093	2.97657
Chr13	142038475	142044260	-	AH13G52720.1	000233F	ATGATGACGCACAGCGAAGGGAGGGGCCGTCAAAAGCCAAGCGATTACGCGGATTTGGACGTTGCGATAGTCAAAGCCACGAACCATGTTGAGTGCCCTCCTAAAGAGAGACATCTCAGAAAAATTCTTTTTGCCACTGCTGCTGTTCGACCCAGGGCTGATGTTGCATACTGCATTCATGCACTCTCCCGTCGACTGGCCAAGACTCGAAATTGGACGGTGGCATTGAAAACGCTGATCGTCATCCATCGGTTATTGAGGGAGGGCGATCCAACTTTTAGAGAAGAACTTCTGAATTTCTCACAGAGAGGACGCATTCTACAGCTTTCTAATTTTAAGGATGATTCTAGCCCAATTGCATGGGATTGCTCTGCCTGGGTTCGTACATATGCATTATTT…	MMTHSEGRGRQKPSDYADLDVAIVKATNHVECPPKERHLRKILFATAAVRPRADVAYCIHALSRRLAKTRNWTVALKTLIVIHRLLREGDPTFREELLNFSQRGRILQLSNFKDDSSPIAWDCSAWVRTYALFLEERLECFRILKYDIEAERLPKPAPGQEKVISSISDASRNWSSLQSNKKFLLVPMSDDSLFTRDTLAFDILWDSNKGLGMGYSKTRDLDSEELLEQLPALQQLLYRLVGCRPEGAAVSNYVIQYALALVLKESFKIYCAINDGIINLVDKFFEMPRHEAIKALEAYKRAGQQAASLSDFYEVCKGLELARNFQFPVLREPPQSFLTTMEEYIREAPRVVTVPNEPLLQLTYRAEDAPDIEDTQVHVEEQEPSVPVDNDVASNSESA…	Putative clathrin assembly protein At2g01600 [Source:Uniprot/SWISSPROT%3BAcc:Q8LBH2]		-	GO:0005543	27.7185	25.0653	23.4275	23.5187	31.5887	8.23428	37.1044	35.2955	15.2063	17.6571	16.1871	21.1027	30.1896	18.1525	17.2026	30.0267	18.7823	25.3639	32.0934	22.5335	29.8491	23.5705	27.6484	32.6442	36.0255	30.1547	25.92	34.7843	20.9103
Chr13	142046506	142048838	+	AH13G52730.1	000233F	ATGAGCTCCTCACTCAACTTCCATCTCCATCTTCATCTTCCTAAAGCTCTGCCTCCACTCCCCACTCCACCACGTGGCACTTCCTCTCTCTTCATTGCTTCCAAACACCAACAACCATCTCACAAGACCACCTCTTCCCAATCACTACATATCACATGCAGCGGCAAACATGACTATTTCAGCATGGAGAAACAAGGTGTGGCACTGCACATAGGAGCAGCACTCTTGGCCTTGGCGGAGCAGCCAGCATTAGCAGTCACCGGAGAGAATAATCACCCAGTAGAACTCACCTGGATTTTAACACAAGCCGGCATTGTTTTCTTTTTCTACTTCCTCGTCGCACCGCCAATAATCATGAACTGGCTTAGGATAAGGTGGTACAGAAGAAAGCTTGGGGAG…	MSSSLNFHLHLHLPKALPPLPTPPRGTSSLFIASKHQQPSHKTTSSQSLHITCSGKHDYFSMEKQGVALHIGAALLALAEQPALAVTGENNHPVELTWILTQAGIVFFFYFLVAPPIIMNWLRIRWYRRKLGEMYLQFMFVFIFFPAIILWAPFLNFRKFPRDPSLKFPWSVPEDPSKIRNSYSKYPFAEPEDYDYP	NAD(P)H-quinone oxidoreductase subunit L%2C chloroplastic [Source:Uniprot/SWISSPROT%3BAcc:Q9CAC5]		-	GO:0016655;GO:0055114	0.274371	3.28543	1.99337	1.42705	2.60535	1.0378	1.52549	0.717223	2.51207	30.9662	43.54	8.92742	19.3588	22.7239	36.3799	2.95095	25.2868	6.54024	21.5766	33.8012	36.5345	2.85389	1.32233	2.81388	2.7088	1.69618	26.5959	3.81571	1.86216
Chr13	142047440	142052864	-	AH13G52740.1	000233F	ATGGAGGATAAGCACGCATCTGCGTTCGAATCCGCTGCCGCCGAATCCAACGGTGTCTCCTCCGCTGCCTCTCACGGCGCCGACCATGGCTGGCAGAAGGTCACCTACGCCAAGCGACAGAAGAAGAAGCCGAACAAGGCCGACGCCGCTAACGATTCGCGCGCCAATTCCAATAAGCTCGCTTCCAACGGCATGCTCTCCGGCTCCGATGGCGTTTTCAGGTCGCTGGAGCTTCAGTCGGAGGACCGACGCCGGAGAATTCTTGAGGCGCGGAGGGTGGCCGAAGAAGGATTCGACGATGCTCCTGTCAGATCGAAGCAGCGGACTCGTGATTACAACGATTACGATTCCGACGATGATGACGAGACGGATCGTCACGCAGAGAACGGGAAAGCGGAG…	MEDKHASAFESAAAESNGVSSAASHGADHGWQKVTYAKRQKKKPNKADAANDSRANSNKLASNGMLSGSDGVFRSLELQSEDRRRRILEARRVAEEGFDDAPVRSKQRTRDYNDYDSDDDDETDRHAENGKAEEAKKVKQKKPKKPKVTVSEAASKIDAADLGAFLVDISSSYEKQQDIQMMRFADYFGRAFSAVNASQFPWVKLFRESPVAKIVDVPFSHIPDAVYKTSADWINQRSPEALSSFVLWALDSILADLASQQTVAKGSKKAVQQVSSKSQVAIFAVLAMVLRRKPDVLIAVLPSLRDNTKYQGQDKLPVIVWMITQASVGDLSVGLFAWSRNLLPIVTSKSGNPQSRDLVLQLVEKILSTPKARPVLVNGAVRKGERLIPPPAFEILLRV…	Protein of unknown function DUF2359%2C transmembrane [Source:TAIR%3BAcc:AT1G23170]		K18171	-	24.1374	30.4506	20.716	19.1555	30.9686	28.2886	17.6031	35.4962	21.4369	6.59366	5.79682	4.70417	9.21768	12.5377	5.59915	17.8213	9.3307	19.9862	15.7131	10.1393	5.44535	14.1827	25.9296	36.5547	17.3656	38.4903	9.69981	21.3079	16.6579
Chr13	142079173	142089624	+	AH13G52750.1	000233F	ATGTCTGAGGTTTGGTTATCTCTGAAGAATTCACTTCATTATTGCAAACCTCACTCAACAGAAGTTCATGATCCCATGACAAGTAGAAGGCAGCAACATAGAAAAAAAAAGACACGAGACAAAGTCATAGAAGGTTCAAATTCAGAGAAACAACATAATGGTGGTGATGATGCAATAATCGTTGACCCTGTCACACATGATATTGTCCTTGATGACACGAGCGAGGAATTTAAGATTAAGACTTATCTATCTTATCCTTACACTCACCTCAATAATACTCGCGAAGATGGTGGCAACAAAGGGTTGGAAGAATCATCAAGTAGATCAACAAGAAGAGGTATGTCTTTGACGAAAACACAATATGTTGATTGTTACCAATGCAGTGGTTTCTTAAAGTCA…	MSEVWLSLKNSLHYCKPHSTEVHDPMTSRRQQHRKKKTRDKVIEGSNSEKQHNGGDDAIIVDPVTHDIVLDDTSEEFKIKTYLSYPYTHLNNTREDGGNKGLEESSSRSTRRGMSLTKTQYVDCYQCSGFLKSKVSMHKGSNSVPLTSTCHHDHHHQCRDKQEKCVEGYSITENSGIDLVQLDREDSSWKIIERICQTKYMNPQTTETNAAAHIECVLKVLTTPQTLASFEECRESVRNIAENMQPRCIADGNEVMRFYGTTIACSLGLVNYSSILTCTLEQCGLCQILKHGFNANQEFYGERGVLTTATSDQAFDSIILFEYNEEALPILRKCVIVCRVIAGRVHNPLQEIQEETDSGFDSFIKKISHASDSIPMDLDSNAPNSAIKKRKQDEEDAIV…	zinc finger protein-related [Source:TAIR%3BAcc:AT5G54630]		K10581(UBE2O; ubiquitin-conjugating enzyme E2 O [EC:2.3.2.24])	-	5.01035	7.44931	8.57084	7.42389	5.00244	2.31182	9.37133	3.98664	2.89621	1.14854	0.714294	2.76966	5.5089	1.64095	1.34812	5.05265	1.37707	4.98469	5.29588	1.63437	2.22912	4.53465	10.2836	2.36278	2.10492	1.78558	2.3361	4.5208	7.10333
Chr13	142090643	142093094	-	AH13G52760.1	000233F	ATGGAAGTGGAACTACTTATGGCCTCTGGAGTTCTGCACTTCTGCCACTTTGATCGTTCATTACTTGATACACAGTTTGTCGTTTTAGGTTATCTTGTCTCTCTTCTCTCTTCCCCTCCATTTTTATCTGGATCCACAAGCCAAAGCCATGGGAGAAATGAATTGGATTCAGCGCAAGATCTTCCTCTACAATGTTACTTTTGGGCTTTATATGTTGGATTGGTGGGAACGCTGTACTTTCAGTATGTGTTCAAGCAGTATATGTAG	MEVELLMASGVLHFCHFDRSLLDTQFVVLGYLVSLLSSPPFLSGSTSQSHGRNELDSAQDLPLQCYFWALYVGLVGTLYFQYVFKQYM	-		-	-	40.2931	13.2837	12.1915	13.416	15.6732	9.5	11.0938	12.2998	5.28827	7.32564	6.51488	51.0712	8.05061	12.8393	12.9536	25.7421	9.83484	27.3912	28.8328	5.36181	6.92645	27.0893	22.0042	17.0849	13.9764	14.4807	8.13187	17.4286	27.9998
Chr13	142131197	142132188	-	AH13G52770.1	000233F	ATGACAAAGAGGAAGAGTGAGAAAGATGGCAGCGGTTCAGCAATAGTGAAGGAAGCTGGTGGGGATGTTGCTCACTCTAGTGCTCGACCTCATCCTTCTCCAAAAAAAAAAAAAGTTGAGTCCAAGAAGTCACTAGAGGTGCTCTTCGAAGAGGACAAGGGTGATAGGTCAGTGTTTGAGAAGCAGAAAAAACTTCAAGGGTTTATAAAGGAGGTGAACCCTCAATCCCTTTGGAAAAAGAAGAATGTGATCATCGATGTGACCTCTAAGATGAAGGATAGGGAGGAGGAGGTTGCTAAGCCTCAAGATCAGATAGATCCATCTTCTGCAAATAAAATTAAGGAAAATGACAAGGTCAAGGGTAAGATGACCTCTCGTGTTCACGAGTTAGAAAATGAG…	MTKRKSEKDGSGSAIVKEAGGDVAHSSARPHPSPKKKKVESKKSLEVLFEEDKGDRSVFEKQKKLQGFIKEVNPQSLWKKKNVIIDVTSKMKDREEEVAKPQDQIDPSSANKIKENDKVKGKMTSRVHELENEVLEMFAAGFDRAVSHVVVFALEFDVERLDVTKIVVNGELVEDEAGEEHDENVPPPL	-		-	-	0	0	0	0	0	0	0	0	0	0	0	0	0	0	0	0	0	0	0	0	0	0	0	0	0	0	0	0	0
Chr13	142149494	142151397	-	AH13G52780.1	000233F	ATGTTGCTGAGCAAGCAGAAGAAGAACAACCAGAACGCGAACGTGAGGAGGCTTCTGATAAGCATCAACGTGCTTGGGAGCGCGGGTCCGATTCGGTTTGTCGTGAATGAGGGAGACCTTGTTGCGGCGGTCATCGACACCGCCCTTAAGTCCTACGCCCGCGAGGGGAGGCTCCCTGTTCTTGGCACCGACACCGCCGGATTTGCCCTCTACTGCCCCCTTGTTGGATCTGATGCCCTGAGTCCTTGGGAGACAATTGGATCACACGGAGCAAGGAACTTCATGCTATGCAGGAAGCCGGAAACATCTTCGAGGCGTGTGGCAGATGCTGATGCAAGTGAGACCACAACCACCCTCTCCCGCAGAGGCAGCGGCAGCTGGAAGGCCTGGTTCAACAAG…	MLLSKQKKNNQNANVRRLLISINVLGSAGPIRFVVNEGDLVAAVIDTALKSYAREGRLPVLGTDTAGFALYCPLVGSDALSPWETIGSHGARNFMLCRKPETSSRRVADADASETTTTLSRRGSGSWKAWFNKSLNLKISSH	unknown protein%3B FUNCTIONS IN: molecular_function unknown%3B INVOLVED IN: biological_process unknown%3B LOCATED IN: mitochondrion%3B EXPRESSED IN: sperm cell%2C male gametophyte%2C pollen tube%3B EXPRESSED DURING: L mature pollen stage%2C M germinated pollen stag /.../T Arabidopsis thaliana protein match is: unknown protein (TAIR:AT1G23150.1)%3B Has 143 Blast hits to 143 proteins in 17 species:…		-	-	29.6851	11.6169	13.9908	10.15	87.4846	14.8356	20.7503	93.3589	25.4226	19.4836	15.2672	45.7003	6.73805	36.3402	13.1077	73.6269	36.7753	34.1871	25.3421	27.4273	34.2655	96.3776	125.938	114.55	143.963	62.5904	33.1015	111.859	48.7651
Chr13	142185493	142193300	+	AH13G52790.1	000233F	ATGTCTCATCCCACTAAGCGCTCTGCCACCGCATCCACTGACGCCTCCTCTTCCTCCGCCGCCGCTGCAGCAACCATGAAGAAGGCCAAGTCGCAGGCCGTTGCATGCTCTCTCGACTCCAAGAACTCCCTCAGTCACCACCATCACCACCATCATCGCCAGCATCCAGACGACGCCCTTTTCGACCCTGCCGCCTCTCCGATGGCGCTTGACGACGATCTCAAAAGCGACGACCAGAATGCGCGCGGCGCCGTCGCTGCAAATCTGTCCCGCAAGAAAGCCACCCCTCCTCAACCCGCCAAGAAGCTCCTCATCAAGCTCCGCAAAGGTAAACCAACGATGCCACCGAATTTTGAGGAGGATACATGGGAAACAGTGAGATCAGCTATTTCAGCCATA…	MSHPTKRSATASTDASSSSAAAAATMKKAKSQAVACSLDSKNSLSHHHHHHHRQHPDDALFDPAASPMALDDDLKSDDQNARGAVAANLSRKKATPPQPAKKLLIKLRKGKPTMPPNFEEDTWETVRSAISAIFLKQHLSCDLEKLYQAVSDMCLHKMGANLYQRIERECETHISAALQSLVGQSPDLVVFLSLVERCWQDLSDQMLMIRGIALYLDRTYVKQTTNVRSLWDMGLQLFRKHLSLCQEVEHKTVTGLLRMIESERLGEAVDRTLLNHLLKMFTALGIYAESFEKPFLECTSEFYAAEGMKYMQQSDAPDYLKHVETRLQEEHERCLLYLDASTRKALIATAEKQLLERHIPAILDKGFTMLMDANRIEDLQRMYTLFSRVNALESLRQAL…	Cullin-4 [Source:Uniprot/SWISSPROT%3BAcc:Q8LGH4]		K10609(CUL4; cullin 4)	GO:0006511;GO:0031625	3.51678	7.74278	6.43328	6.41724	5.14124	4.57181	9.44393	7.06704	5.71662	3.00053	2.02489	3.96941	14.3738	3.91519	3.11816	5.78823	3.16143	4.25842	6.73217	3.4891	6.03799	4.84104	5.20765	5.81937	8.73236	11.3494	4.75867	5.23028	4.907
Chr13	142195783	142196231	+	AH13G52800.1	000233F	ATGTGGTATAAATCTGTGAATGCTGGGACAGAAGAAGGATTGACGATGCTGAAAAATGACAAGAATGCAATGGATATAGCAAGAATTGGGGTGAAGGATGATACGGTTGAACTTTATGTTGTTCACAAGACAGGTGATGAAGCTGGACCTGGTCCAATTGTTGTGTATAAAGGTCATGGTGTTGGACTTGGAACTAAGCATACAACTGTTGGGCCAACTGAAGTAGAAGAAGTTGGGTCCATGAGTGAAGGATCATGTGAGGAAGTGAAAGGACTGATGCTGCTGAAGAAGAAAATGAGGGGAGTGAGACCTCTGATGATGATGACTGTGAACCTAGGGGGAGTGAAAGTTCATGGAGTTCTGATTCAAGTGATGGTTATGCACTAG	MWYKSVNAGTEEGLTMLKNDKNAMDIARIGVKDDTVELYVVHKTGDEAGPGPIVVYKGHGVGLGTKHTTVGPTEVEEVGSMSEGSCEEVKGLMLLKKKMRGVRPLMMMTVNLGGVKVHGVLIQVMVMH	-		-	-	0	0	0	0	0	0	0	0	0	0	0	0	0	0	0	0	0	0	0	0	0	0	0	0	0	0	0	0	0
Chr13	142236428	142238468	+	AH13G52810.1	000233F	ATGATCATGGCACCATCTTCAATAGCACTCAACAGTGCTAGTAGTAGTACATGGGCTAAGAAGCCACATCAACTCACACGCCCTTTCTCTTCTCCCACTCCACAATCGATAGTTGAGTTGGGCTTCCCCACAAAGTCCACCACCATAAACCAGAGGAAGAAGCCCATTAGAAAGGCTAATAATAGTGTAGGAGGAGTTCAGTGCGTACTACACTCCCCCTCCGTGTTTCATTTCCCAAAAGAACCCTACACCCAACCATTAATTACCGAAGATGACCCTCCCCAAAAGCCCCAATGGAACCCGTTCCAAAGGCTAGCAGCAACGGCACTCGACATGTTCGAGGCCGCGTTACTCTCACGCGAGCAACACCAACCACTTCCTAAAACAGCCGACCCTCGC…	MIMAPSSIALNSASSSTWAKKPHQLTRPFSSPTPQSIVELGFPTKSTTINQRKKPIRKANNSVGGVQCVLHSPSVFHFPKEPYTQPLITEDDPPQKPQWNPFQRLAATALDMFEAALLSREQHQPLPKTADPRVQIAGNFAPVPEQPVVHSLPITGTIPDSVNGVYLRNGANPLIEPTAGHHLFDGDGMIHAVTINGGTASYACRFTETERLVQERKLGRAVFPKAIGELHGHSGIARLLLFYARGLCGILDNRHGSGVANAGLVFFNGRLLAMSEDDLPYEVQITTSGDLKTIGRYSFGNQLNSTMIAHPKVDPVSRELFALSYDVSRPYLKYFRFSPEGEKSPDVEIRLSVPTMTHDFAITENFVVIPDQQVVFKLGEMIKGGSPVMYDGEKKSRFG…	Probable 9-cis-epoxycarotenoid dioxygenase NCED5%2C chloroplastic [Source:Uniprot/SWISSPROT%3BAcc:Q9C6Z1]		K09840(NCED; 9-cis-epoxycarotenoid dioxygenase [EC:1.13.11.51])	GO:0016702;GO:0055114	0.083604	2.84327	1.87731	3.56428	0.276533	3.55449	14.1252	0.647768	5.38249	0.171827	0.236798	0	0.429369	0.139923	0.055516	0.847533	0.34614	0.207977	0.156155	0.228692	0.629276	0.288483	0.014625	0.057653	0.101281	0	0.795555	0.437123	1.85372
Chr13	142303550	142306221	-	AH13G52820.1	000233F	ATGGAGCTGGAACATAATGAAATGACCGTTCGCCATCTGGATAACAAAGCAAACGAATTGACAGCAGAAATGGCCAATATTTTTCAACAGGAACAGCAAGAGGTGGTACTATGGTGTGAAGTGGAATGCAGGCTCGAGGTTGTGGAGATCAAACTAGGGTTATTGCTCTGCCATTGTTATCGTCAAGCTCCACTAACGGCACACGACTCTAACGATCAGGAGTCCGCCGGGCAAAATGAAGACGATATCGGGGCCCTCGTCTCTCTTCTCTCTCGTCAGTCACTCACGGCCTCACCTCGTCACTTCGTCAGTCGTCACTCTCACGGTCTCACCTTTTGTCTCCGGTATTCCCTCACCTCGTTACTTCTCTCTCGATCTCGCACTCATCTGAGACTCAAG…	MELEHNEMTVRHLDNKANELTAEMANIFQQEQQEVVLWCEVECRLEVVEIKLGLLLCHCYRQAPLTAHDSNDQESAGQNEDDIGALVSLLSRQSLTASPRHFVSRHSHGLTFCLRYSLTSLLLSRSRTHLRLKLIVAVLHSVAAFPAFASSAAEIDGTSICSLECWRSGSRLVSVVSSVGTDAAVAIILDWATFFPPPSMVFEMLF	-		-	-	0	0	0	0	0	0	0	0	0	0	0	0	0	0	0	0	0	0	0	0	0	0	0	0	0	0	0	0	0
Chr13	142306249	142308091	-	AH13G52830.1	000233F	ATGGAGCATCCGACAAGCACCGCCAACCTTCCCCACGATGTTTGGACTTTAATTGCCGCGAAGACTGCAGCACAATCCGTCAGGGACTTGTGCAGTCTCAGGATGTCATGCACCGCTGCACGCAATGCAGGGGATGAGGATTTTGGAAGAAACTTCTTAGCACGATGCAGGCAGAGCGGGCACTTGGAAATTCTGTTTCGGGATGCTGTGTCTGACCTTTTTCTCGGCGGGTGTCATTTTGCAGGGATGGAAATGATGCATGCTGTCGCAGCCCACGGCCATTCGGCTGCCCAGTACACAGTGTCAATGATGCTGATGCTAGGTGATGACGTCGAGGCAAAGAACAAGGGCTTGGAAACATTTCGTGGGCTTGAGGCGGTCGGTTCCCTAACAATATGC…	MEHPTSTANLPHDVWTLIAAKTAAQSVRDLCSLRMSCTAARNAGDEDFGRNFLARCRQSGHLEILFRDAVSDLFLGGCHFAGMEMMHAVAAHGHSAAQYTVSMMLMLGDDVEAKNKGLETFRGLEAVGSLTICKLVFRDVIQGSWTHLRHVPVLNGENLVCVSHACPSRGNMGAIYHHQRYGRGWHVNDGDGGAAHIPCESLTDHAVNPDDLAELPTANLIDTIRWKEVFLRDRLETTEEKLRQARLENITAKVKLKAKEHELE	-		-	-	0	0.084649	0	0	0	0	0.200487	0	1.35108	0	0	0	0	0	0	0	0	0	0	0	0	0	0	0	0	0	0	0	0
Chr13	142308650	142311914	-	AH13G52840.1	000233F	ATGCAGAAAGTAAAGGAAAAGAATCTAAAGGGTTACAGAGAGAAGCAACAATTCTCCACAGAGTCTTCAATAACTTCTATGTGTGTGGTGGAAACTGCAGGTGGAGTTGCGAGTCCCGGTCCGCTATTTGCAATTTCTGGAACAATTTCTGCTTATAAGAGCTTGACTCTTCGAGGTTATGATGTTGTTGCTGTTGTTTTGGGAGATCACGGCCTTCTAAACGAGGGTCGAATAATGTCTTATATGCGGAACAAGCTTCCTGTTCTAGTGCTACCCCCTGTTCCAAAAGATTATGCTTCTAGAAGCCGTTGTAATAGTTATGGCACCAAGAGACAGTTCAAGGTGAAGACAGTGGCTCGGATTGTGGAAAGTGATGCAAGGAAAGTAATTTGCAAGGAA…	MQKVKEKNLKGYREKQQFSTESSITSMCVVETAGGVASPGPLFAISGTISAYKSLTLRGYDVVAVVLGDHGLLNEGRIMSYMRNKLPVLVLPPVPKDYASRSRCNSYGTKRQFKVKTVARIVESDARKVICKEVERIKHVAVVLGSRGRSLIQSVLQGSVGEYCFHHCKVAPVVIVPRKGLQCASIILFRMLEMHQYCSEALYVCQLALLIYLTVMFSEMKIGSDSFSPRIEMFFLHIFTC	Adenine nucleotide alpha hydrolases-like superfamily protein [Source:TAIR%3BAcc:AT2G21620]		K00833(bioA; adenosylmethionine---8-amino-7-oxononanoate aminotransferase [EC:2.6.1.62])	GO:0006950	0	0.162052	0	0.151846	0	0.343811	0.380649	0	2.85707	0	0	0	0	0	0.055816	0	0	0	0	0	0	0	0	0	0	0	0	0.040198	0
Chr13	142352475	142366728	-	AH13G52850.1	000233F	ATGGATGCATACTTGGAGGAAAAAGTATACTCTTTTAAAAGTGCGAGAAGATACATAGAGAGAGAAGCAGATCAAATAAAAAAGGGAGAGACAGAGAAGAGAACTCGTTGGGAGAGGAAGGAAAATCGAGCTCTTTGTCTTTGCCTTTCCTCATTGGAGAAGTTGCTGGGAGGAGAATCGGAAGAGAAAGAGGACACGGTGAATTCGATTCGTGTAGGCAAAGGAGAGGAGATGGAGCGTCCGACAAGCACCGCCAACCTTCCCCACGATGTTTGGACTTTAATTGCCGCGAAGACCGCAGCACAATCCGTCAGGGACTTGTGCAGTCTCAGGATGTCGTGCACCGCTGCACGCAATGCAGGGGATGAGGATTTTGTATACCAATGCGCCTCGATTCCA…	MDAYLEEKVYSFKSARRYIEREADQIKKGETEKRTRWERKENRALCLCLSSLEKLLGGESEEKEDTVNSIRVGKGEEMERPTSTANLPHDVWTLIAAKTAAQSVRDLCSLRMSCTAARNAGDEDFVYQCASIPILDQWWWSVSPMHQQGRNFLARCRQSGHLEILFRDAVSDLFLGGCRFTGMETMHAVAAHGHSAAQYTVSMMLMLGDDVEAKIKGLETFRGLEAAGSLTICKLVFRDVIQGSWTHLRHVPVLNGENLVCVSHACPSRGNMGAIYHHQRYGRGWHVNDGDGGAAHIPCVHCRADYELILCKMSWSIWGAALKESNLVIER	Putative F-box protein At1g67623 [Source:Uniprot/SWISSPROT%3BAcc:Q9FXC7]		-	-	0	0.103653	0	0.037767	0	3.39019	0.343049	0	8.22725	0	0	0	0	0	0	0	0.23463	0	0	0	0	0	0	0	0	0	0	0	0
Chr13	142382190	142387898	-	AH13G52860.1	000233F	ATGGCGACACTTTTCCAGGGAGTGGGGGCTGTGACCCCTTTCTCTGCCTCCAGTTCCTTAGACTCCAACAAGCTCCTCCTTCCTTCTCGCAAATCCCTCTCAATATCAGATAGTAGAGGTAGCATATTTGTTTACAGATCTGATGCCTTGAACTTGAAGGCAGCAACTCGTAAGCAAGATTTGTTAATTCCTAATGCAGTTGCCACCAAAGGAGAGACTTCCACATCAGCAAAATCTGGAACAAAGGGATTGACAGCCAAAAGGTGCTTAGCTTACTGCCTTTCATACACTACAGGTCTACAGCTTTCACCTGGACACCAAAAGCGTAGCCCAAGTGAAGATTTGTTGCTTCATCAATCAAGAGGAAGCTTCGGGGCCTTTGGACTATATTTGCATTGC…	MATLFQGVGAVTPFSASSSLDSNKLLLPSRKSLSISDSRGSIFVYRSDALNLKAATRKQDLLIPNAVATKGETSTSAKSGTKGLTAKRCLAYCLSYTTGLQLSPGHQKRSPSEDLLLHQSRGSFGAFGLYLHCLRIAYPWWHELLLFEALREGLEEEMERDPRVCVMGEDVGHYGGSYKVTKGLAEKYGDLRVLDTPIAENSFTGMGIGAAMTGLRPIVEGMNMGFLLLAFNQISNNCGMLHYTSGGQFTIPIVIRGPGGVGRQLGAEHSQRLESYFQSIPGIQMVACSTPYNAKGLMKAAIRSENPVILFEHVLLYNLKERIPDEEYVLSLEEAEMVRPGEHITILTYSRMRYHVMQAAKTLVNKGYDPEVIDIRSLKPFDLYTIGCSVKKTHRVLIV…	Pyruvate dehydrogenase E1 component subunit beta-3%2C chloroplastic [Source:Uniprot/SWISSPROT%3BAcc:O64688]		-	-	6.64743	13.0521	8.89739	6.83372	5.50027	18.129	7.73586	7.86321	24.7244	24.7833	24.608	9.0763	19.5661	18.7916	26.9068	14.7617	22.261	12.8026	5.52255	26.8512	26.2646	10.8008	4.08971	5.9106	9.7124	11.557	25.0597	13.8474	11.8544
Chr13	142416388	142417274	+	AH13G52870.1	000233F	ATGAGGAGGAACTGCAACTTAGAACTACGGCTTTTCCCTTCTCCTGCCTCCGACCACCGCTCCATGGAGGAAGAAGAAGCAGGAGGCAGTGAGAGTAGGAGTAGCCCTTTACAAGGACAACATACACCGCAATCACACCCACTCACCATATTCTACGATGGCAAGATTTCCGTTTGTGACGTCACTCATTCTCAGGCAAGATCCATCTTAATGCTTGCAAGAAAAGAATTGGAGGAAAGAGTGAGGACACCAACATCAACTGGGTCTTCAGTAGAGCCATGTTCACCAGCATTGCTTCAATCATCGTCACAGCAACAACAATATTATAATAATAATAATTTGCATAGCCCTGGGACTAGTCTTTCCATGAAAAGATCGCTGCAGAGGTTTCTCCAAAAG…	MRRNCNLELRLFPSPASDHRSMEEEEAGGSESRSSPLQGQHTPQSHPLTIFYDGKISVCDVTHSQARSILMLARKELEERVRTPTSTGSSVEPCSPALLQSSSQQQQYYNNNNLHSPGTSLSMKRSLQRFLQKRKNRLQEASPYHH	Protein TIFY 5A [Source:Uniprot/SWISSPROT%3BAcc:Q8LBM2]		-	-	179.65	0.819867	4.10964	1.7169	254.125	0	7.06135	255.817	0.362694	160.794	44.5074	17.9868	1.03221	7.97318	2.31982	168.099	97.8307	31.3623	86.9594	68.5072	132.568	207.25	124.711	128.45	59.1087	16.4483	36.1268	250.224	163.111
Chr13	142419535	142424199	-	AH13G52880.1	000233F	ATGACATGTGAGTCAAGAAAGATACTTACCCTTTTGTCACTACACACATTACCTTTGTTATTATTTCAATTCACCGCCGTTTTCTCAATTGTCTCCATTTACATACTCTTACACGCTCTCGTGACTCAACTCAACACACTTTTCTCTCCTCATATATCATCTTTCCCTCCTCTTCCAATTGCCCCCATCTCATTCCGCTTTCTCACTTCATATATCAAAGTTCTAGATATACTTGATCATACTCTTAAATCAGAAGTGATGCCTAGTACAATGGAGATAACTAATGTTACCGAGTTCGAGGCAATTGCAAAGGAGAAACTGCCCAAGATGATTTATGAATACTATGCATCAGGGGCAGAGGATCAATGGTCCTTGAAAGAGAACCGAAATGCTTTCTCA…	MTCESRKILTLLSLHTLPLLLFQFTAVFSIVSIYILLHALVTQLNTLFSPHISSFPPLPIAPISFRFLTSYIKVLDILDHTLKSEVMPSTMEITNVTEFEAIAKEKLPKMIYEYYASGAEDQWSLKENRNAFSRILFRPRILIDVSEIDLTTTVLGFKISMPIMVAPTAMQKMAHPDGEYATARASAAAGTIMTLSSWATSSVEEVASTGPGIRFFQLYVYKDRNIVIQLVRRAERAGFKAIALTVDTPLLGRREADIKNRFTLPSHLTLKNFEGLNLGKLDKTSDSGLAAYVAGQVDRSLNWKDVKWLQTITSLPILVKGVLTAEDTRIAIQSGAAGIIVSNHGARQLDYVPATIMALEEVVKAAQGKIPVFLDGGVRRGTDVFKALALGASGVFIGR…	Peroxisomal (S)-2-hydroxy-acid oxidase GLO1 [Source:Uniprot/SWISSPROT%3BAcc:Q9LRR9]		K11517(HAO; (S)-2-hydroxy-acid oxidase [EC:1.1.3.15])	GO:0010181;GO:0016491;GO:0055114	37.7784	179.71	190.825	152.423	32.4937	123.253	62.6269	29.9386	87.4959	2.31237	2.03695	31.7363	8.40096	3.5561	1.63019	34.6588	3.25096	5.28021	3.00928	2.68876	3.86392	32.1179	24.3677	26.1192	28.6741	29.4088	2.78968	25.7511	12.4023
Chr13	142432805	142435755	-	AH13G52890.1	000233F	ATGGGTTCTTCTACGTCTCTAGCTCTTGTTTTGTTCCTTGTGTTTGCTGGTGAAATAATGACATCAGAGGGAATTCGAAGAAGCAACACACAAAACAACAAGGGACAGCGCATGGTAGCACCAATGGAAGAAGATGAATTATTGGCATTGTTTGAAGTGATGAGTGGTCTTCTGGAAGATCCTGAATGGGCCCAGGCACATCCACAGCCATGCACAGATACCCCATGGCCTGGTCTTGAGTGTGAAGTATCCACCACTGACCCACCAATCTTTCATGTCACAAAGATTCATGTTGGTCCTGATATACTTTCACCACCTTGCAAAAAATCCGCTTACCTATCACAATCCTTGCTTAAACTCAATTATCTCAAAACCCTTTCACTCTTCAACTGTTTTGTT…	MGSSTSLALVLFLVFAGEIMTSEGIRRSNTQNNKGQRMVAPMEEDELLALFEVMSGLLEDPEWAQAHPQPCTDTPWPGLECEVSTTDPPIFHVTKIHVGPDILSPPCKKSAYLSQSLLKLNYLKTLSLFNCFVASSQVITLPNTLFGTFSSLENLALENNPSLSGEIPTSLGDVGSLRVLSLSQNSLQGNIPSKLGGLVCLEQLDLSYNNLNGSIPMEIGKLKKMTILDLSWNSIEGAIPHSIGQLQLLQKMDLHSNMLVGNIPHDLGNLKRLVLLDLSHNFIEGPIPETLSGMEVLEYLIIDNNPIKERVPLFIGKLNKLKSLSLSGCELNGPLPNIFFSLKNLTAISLGNNRLSGPVPKVLGLLPNLDQLNISYNNLSGVLELPEYFITKLGKRLDV…	receptor like protein 29 [Source:TAIR%3BAcc:AT2G42800]		-	GO:0005515	0.091957	2.61609	5.26746	5.17734	0	0	1.78938	0.05071	0	0.141258	0.04326	1.71492	0.256099	0.686869	0.195509	0.619763	0.221679	2.27668	0.340289	0.236101	0.292569	0.336979	0	0.102093	2.27827	0.029505	0.500064	0.440692	0.950297
Chr13	142448119	142449986	+	AH13G52900.1	000233F	ATGACCCATGACTTCCTCCATACAACAGCTGTCAAAGCTCATTTTGTCTCTAATAAGTTTACTTCGATCATCACTCACATGGGTCTCTGGCAAGATGATCAAATAGGCTTCATAATCCCTTCTCAAATCCCTAGTCAGAGTAGGAAATTCTTTATTATCCACACTCCTCCAGAACGGAAAGAGAGAGCCGCGCTCGGCGCTGTCCAGCCCAAACCGTTGCCGCTAAATTGCCGATCTGCCTTGGAAAGAGAAAGAGAAATGTTGAGACAGAGAGCGTGTGAGGGAGCAAAGGCCAATGAGAAGAAGAACGTTATCGTGGGATGGCCGTCGGGAGAGCTGCTGAGAGCTCGCGTCGTCTGCGCCGTCACCCCCTGCCCGGAAGCTGCCACCATGGTTGGA…	MTHDFLHTTAVKAHFVSNKFTSIITHMGLWQDDQIGFIIPSQIPSQSRKFFIIHTPPERKERAALGAVQPKPLPLNCRSALEREREMLRQRACEGAKANEKKNVIVGWPSGELLRARVVCAVTPCPEAATMVGIVNCGGSRRFCHRHHISSPLLPPEEATNSKREAAEGDAAIIVIAVKVNQRRVFASRNHRCCYHHPLAWLSSLLETLIAVVAH	-		-	-	0	0	0	0	0	0	0	0	0	0	0	0	0	0	0	0	0	0	0	0	0	0	0	0	0	0	0	0	0
Chr13	142450552	142466898	+	AH13G52910.1	000233F	ATGGTTTATAGATTGAGATTGGAGAAGTACAAGAGAGATTTGTATTCTTTGCAAAAGGAAGGAAAAAACTCTCAGGCCATGTGGAGCCCTGAAGGCAAATTAATCGCTATTCTTGTAAGAGTTGTTATGTTATTTCCGCGAATGGGTGAGACTGGAAAACGGTATCATTCACAGAGAGACCATGACGGGGACAGAAGGAATCAGAAGAGACGAATGAACGATGATGCTGAAAAGGGAGACGGTGAATTGGTTGTTTATAGGATACTCTGCCCAGATGATGTTATTGGCAGTGTTATTGGTAAGAATGGAAAAGTGATTAATTCAATAAGGCAAGAAACAAGGGCAAAAATAAAGATTGTGGATCCCTTTCCCGGTGCCAAGGATCGTGTTATAACAATC…	MVYRLRLEKYKRDLYSLQKEGKNSQAMWSPEGKLIAILVRVVMLFPRMGETGKRYHSQRDHDGDRRNQKRRMNDDAEKGDGELVVYRILCPDDVIGSVIGKNGKVINSIRQETRAKIKIVDPFPGAKDRVITIYCYVKGKEDVEIDDEFNGKELLCAAQDALLKIHAAITNSTAVIGEWRKKRKAKEECQLLVPSSQAANIIGKAGATIKKLRSKTTANIKVVAKDAADPTHSCAMDFDNFVLITGEAAAVERALFAVSSIMYKFGPKEDISLDTSVPEAPPSIIIPSELPIYPPGGLYPVSDPIIPPRSLPQILGATNMRDVHGYADAGNTWPIYSSALPAAPGALPAASGVGASRSEELVIRMLCPSDKIGRVIGKGGSTIKSMRQAIGARIEVDDS…	Ornithine aminotransferase%2C mitochondrial [Source:Uniprot/SWISSPROT%3BAcc:Q9FNK4]		K13162	GO:0003723;GO:0008483;GO:0030170;GO:0003676	8.63284	17.2101	20.0914	32.9311	15.4833	3.61073	32.1618	22.3714	4.90124	3.5141	2.81469	35.0529	20.07	4.39929	4.09335	13.1036	5.08458	8.02198	5.45645	5.12698	5.99797	9.97761	8.82652	12.3168	29.5502	12.7458	5.74747	12.1773	7.42061
Chr13	142464428	142470483	-	AH13G52920.1	000233F	ATGAGAGCGTATGATTGTTGTGGCATGGAGGAGGAGGATGAGATCCAACCACAGGCGTGTAAGTTCCCCAGGCTCGCTAATGGCAGGACCGACCCCACCAACAACGCCAAGATAGGAGCAGCCTGGCACCATTCCTCCAGGATCATAAGGGTTTCTAGAGCTTCCGGCGGCAAAGATCGCCATAGCAAGGTAATGACCTCTAAGGGCCTCAGAGACAGAAGGGTCAGGCTCTCCGTCACCACCGCCATTCAGTTTTACGACCTCCAAGACCGATTGGGCTATGACCAGCCCAGCAAGGCCGTGGAGTGGCTCATCAAGTCTGCTCAAGACGCCATTGCCGAGCTTCCATCCTTGAACACCACCTTCCCTGAAACCCCGAAGCAACCGAGCGACGAGAAG…	MRAYDCCGMEEEDEIQPQACKFPRLANGRTDPTNNAKIGAAWHHSSRIIRVSRASGGKDRHSKVMTSKGLRDRRVRLSVTTAIQFYDLQDRLGYDQPSKAVEWLIKSAQDAIAELPSLNTTFPETPKQPSDEKRGGAGADDADIEIEEQQKQKQNSQNMSLSKSACSSTSETSKGSGLSLSRSDIRVKARERARERAAKEKKKDKCNNNNNNQHQNSLVHHQQHQQQQHHNMNPISPSFTELLTGGITTAVPTTTSPTSDEPAAALFHKAARQQQQQQQQQQWGSAPMDYFNQVLVGPSSSSRTHQHQHQIHTLAEAISFNNDQQQQQQQHHYSFIPDQFMPAVVTSSHSHNHHHSAGDTDYNLNFTISPASVSAASASGLAAYNNNRGTLQSNSPSHF…	Transcription factor TCP2 [Source:Uniprot/SWISSPROT%3BAcc:Q93V43]		-	-	7.28539	21.5525	21.8169	17.1283	15.387	6.47739	19.0205	23.2865	9.92228	10.9033	8.89728	19.4152	23.6362	22.4285	13.9151	19.9736	16.5103	30.4759	26.5301	21.8484	17.8829	5.52661	8.97831	7.71608	7.07023	15.1049	29.7637	4.66441	6.60288
Chr13	142493336	142497648	-	AH13G52930.1	000233F	ATGGAAGGAGGAGTACACAAGCCTGATGCTTCGGCCTTCCGCGAGTGTTTGTCTCTCTCGTATAAGAATCCTTACGTTCTTCGCCTGGCTTTCTCAGCTGGAATTGGTGGCCTCCTCTTCGGTTACGACACTGGAGTTATTTCGGGGGCTCTTTTGTACATAATAGATGACTTCAAAGATGTTGATAGGAAAGTTTGGCTTCAGGAAGCTGTTGTAAGTACGGCAATAGCTGGAGCAATCATAGGGGCAGCAATTGGTGGATGGATCAACGATAAATATGGAAGGAAAATCGCCATCATGCTTGCAGACTTGCTTTTTTTACTTGGCTCTGTAATCATGGCTGCCGCACCCTCCTCCGCCATTCTCATCGTAGGCCGAGTTTTTGTTGGTCTCGGTGTT…	MEGGVHKPDASAFRECLSLSYKNPYVLRLAFSAGIGGLLFGYDTGVISGALLYIIDDFKDVDRKVWLQEAVVSTAIAGAIIGAAIGGWINDKYGRKIAIMLADLLFLLGSVIMAAAPSSAILIVGRVFVGLGVGMASMASPLYISEASPTKVRGALVSLNSFLITGGQFLSYLINLAFTKAPGTWRWMLGVAAAPALIQLVLMFFLPESPRWLYRKGKEDKAKETLIKVYQEKSLVDAEVQALKESVELEEKEAANSEKISIMKMLKTKTVRRALYAGVGLQFFQQFTGINTVMYYSPTIVQLAGFASNRTAMLLSLITSGLNAFGSILSIYFVDKAGRKKLALISLCGVAISLAILTATFRHTETHSPMISALDTSHFSNNTCTAFSKAANPAVWDCT…	Probable inositol transporter 2 [Source:Uniprot/SWISSPROT%3BAcc:Q9C757]		K08150	GO:0016021;GO:0022857;GO:0055085;GO:0016020;GO:0022891	0.235744	9.39479	10.8902	4.96028	2.1671	0	2.87188	5.18243	0.156796	17.3027	13.2392	0.276511	3.61916	6.52127	12.0087	16.8206	10.6512	2.97081	12.4513	13.8206	17.7908	1.93686	0.044631	0.783029	0.966252	0.637325	14.21	2.02472	1.19821
Chr13	142535258	142539447	-	AH13G52940.1	000233F	ATGGAAGGAGGAATGGTAGAAGCTGATGCATCTGCCTTCAGAGAATGCTTGTCTCTCTCCCATAAGAATCCTTATGTCCTTCGCCTTGCTTTCTCCGCTGGAATTGGTGGCCTTCTCTTTGGTTATGACACTGGGGTGATATCGGGGGCACTTTTATATATAAGAGATGACTTCAAATCAGTGGATAGAGAAACTTGGCTACAGGAAGCCATAGTGAGCATGGCACTTGCAGGAGCAATCATACGGGCGTCGGTTGGGGGATGGATCAACGACCGATTTGGAAGGAAGAAAGCCATTCTCATTGCAGATGCACTCTTCTTCATCGGCTCTGTTATCATGGCTGCTGCTACCAACCCTGCTATTCTCATAGTCGGCAGAGTCTTCGTTGGCCTTGGTGTT…	MEGGMVEADASAFRECLSLSHKNPYVLRLAFSAGIGGLLFGYDTGVISGALLYIRDDFKSVDRETWLQEAIVSMALAGAIIRASVGGWINDRFGRKKAILIADALFFIGSVIMAAATNPAILIVGRVFVGLGVGMASMASPLYISEASPTRVRGALVSLNGFFITGGQFLAYCINLAFTSAPGTWRWMLGVAAAPAFIQIVLMLLLPESPRWLFRKGREEDGKSILRKIYPPEEVESEINALKDSVEMEMKDSEASGKVSIITLLKTKTVRRGLYAGMGLQIFQQFVGINTVMYYSPTIVQLAGFASNRTALLLSLVTAGLNAFGSILSIYFIDRTGRKKLVLFSLSGVILALVVLTVVFHESATHSPMVSSVDTSHYNNYTCPDYKLGATPAHWDCTK…	Probable inositol transporter 2 [Source:Uniprot/SWISSPROT%3BAcc:Q9C757]		K08150	GO:0016021;GO:0022857;GO:0055085;GO:0016020;GO:0022891	0.385811	0.168955	0.06023	0.10634	0.263546	0.11225	0	0.078192	0	0.162808	0.208204	0.68951	103.122	0.726925	1.18636	6.29404	0.121051	0.869339	0.247026	0.219504	1.31532	1.58937	0	0.0474	0.19424	0.251541	0.393745	0.329479	1.67988
Chr13	142551527	142552701	+	AH13G52950.1	000233F	ATGGAGGCAGAGACAGTATTAGAAGATCAGCATAATGGTCATGGGCGTTCATCATTACCGAGATTTCCCAGTAGAATCCCTTCCATTGTTAGGGAGACATCAGAAGAGAATATCCTAAAATACACAAGCTTGAAGGACGTTCTGTGCAACTCACCGCCAACAAGGCATTATGCAACGTTGTTCTACGGAGGAAATGAAGCGTTATTTGATTCAAACATTGCGATTAGAAATGAGCTTGTGAAGCGTGCAGCCTCTGTTTATTTACACTCGGCAGCGATGCTGGCCACTAGAAACAACAACTGCTTCGAGGCTTTCTGGGAAAGGGTCAAGACCAAGGCTTCGTCCTTTTCATTCTGGATCATGACCTCCTGCATGTTTCCCGTAATGAAATCGGCAATG…	MEAETVLEDQHNGHGRSSLPRFPSRIPSIVRETSEENILKYTSLKDVLCNSPPTRHYATLFYGGNEALFDSNIAIRNELVKRAASVYLHSAAMLATRNNNCFEAFWERVKTKASSFSFWIMTSCMFPVMKSAMQVEASASASVKAFEMVQQLASSNAVVVFSCSDCCMSTVVKRLLFSLGVGPTIVELDEHASGQAMEAALYQLSGTLQPVPAVFVGGKFLGGVQTLMASHINGSLIPLLKEAGALWL	Monothiol glutaredoxin-S10 [Source:Uniprot/SWISSPROT%3BAcc:Q9LIF1]		K03676	GO:0009055;GO:0015035;GO:0045454	0	0	0	0	0	0	0	0	0	0	0	0	0	0	0	1.56636	0	0	0	0	0	0.243457	0	0.062452	0	0	0	0	0
Chr13	142570285	142575366	-	AH13G52960.1	000233F	ATGGAGGAACAAAAGAAACGCAGCATTCCGGTGCTGCCATGGATGCGAGACCCTCTAGACCTTACTCTCTTCCAACAGATTCCTCTCCATACCCTCCCTTCTCTCCACCCTAAGTTGAAATTATCACTGGAAAACATGGGGATTTCCAACCTGTTCCCGGTGCAAGTTGCGGTATGGCAAGAAACCGTTGGGCCCGGGAAATTCCACCGAGACCTCTGCGTTAACTCCCCCACTGGCAGTGGCAAGACCTTGGCCTACGCGCTCCCCATCGTACAGTTGCTCTCCACACGCGTCGTCACGTGCCTACGCGCATTGGTCGTTGTCCCTACACGCGACCTCGCCTTCCAGGTCAAGCGTGTCTTCGACGCCATTGCCTCGCCCCTCGGCCTGCGCGTGGGA…	MEEQKKRSIPVLPWMRDPLDLTLFQQIPLHTLPSLHPKLKLSLENMGISNLFPVQVAVWQETVGPGKFHRDLCVNSPTGSGKTLAYALPIVQLLSTRVVTCLRALVVVPTRDLAFQVKRVFDAIASPLGLRVGLAAGQSSVADEISELVYSPECEFGISYDPEEVAFRVRRRLRSKVDILVATPGRLMDHINTTKGFTLEHLQYLVVDETDRLLREAYQSWLPAVLESVQLNEDNSFEPSDSFLPCSMGVLTTRRRCGVERGFKDKPYPRLAKIVLSATITQDPGRLVQLELHHPLFLRAGPMRYRLPENLQSFKLICERKVKPLYLVALLKSLEGEKCIIFTKSVESTHRLCKLLNCFGDLQIDIKEYSGLQHQRVRSKTLNNFRKGEFQVLVSSDAM…	DEAD-box ATP-dependent RNA helicase 1 [Source:Uniprot/SWISSPROT%3BAcc:Q7FGZ2]		K14807	GO:0003676;GO:0005524	1.95566	2.77354	1.08996	1.19965	2.49304	1.81358	2.92717	3.70968	0.977265	0.886941	0.775813	1.06876	0.737635	1.69737	1.27234	4.60496	1.71134	6.03705	3.57129	2.2433	0.671424	4.06299	1.50846	3.5385	2.51732	5.67394	1.5532	5.07067	4.97026
Chr13	142582266	142596960	-	AH13G52970.1	000233F	ATGGACTCGACCACCGATGCTCCCAACCGAGAGAGGATCATACTAGTGAACCCCTTCACACAAAGCATGGTTGTCATCGACGGCGCTTCAAGCCTCGAAGCTCTGTTTCGCGACATGGCCGTTAACAACAGCAGCAAAGCCGGAAGACCTCCAGCTACGAAGGAATCCATTGACGCCATGCCGAGCTTTGTAATCAAAGAAGCTGAAGTTGAAGTAGGAGAGTGTGTTGTGTGTTTGGAGGATTTTGGTGTTGGTGCTTTGGTTAAGGAGATGCCATGTAAGCACAGGTTTCATCCGAATTGCATTGAGAAGTGGCTTGGGATGCATGGAACTTGCCCTGTTTGTATGTACGAGATGCCGGTTGAGGAAAAAGATGAAGGAAAGAAGAGGGATAATTCT…	MDSTTDAPNRERIILVNPFTQSMVVIDGASSLEALFRDMAVNNSSKAGRPPATKESIDAMPSFVIKEAEVEVGECVVCLEDFGVGALVKEMPCKHRFHPNCIEKWLGMHGTCPVCMYEMPVEEKDEGKKRDNSVILKPHH	RING/U-box superfamily protein [Source:TAIR%3BAcc:AT1G26800]		-	GO:0005515;GO:0008270	0.524687	1.31748	1.16088	1.18636	0.623528	0.352642	0.344119	0.332979	0	0	0.170813	0	0.681859	0	0	0	0.188648	0	0.366705	0	0.615205	0.984733	0.720141	0	0.443533	0	0	0.362404	1.30168
Chr13	142605514	142610177	+	AH13G52980.1	000233F	ATGAGGAAAGAAAGTAAAACAAGTTATAGTCGGAGCAAGAAGAAAAAGAAGATGACGTCACGTAGCGGCGGCAGCAGCAGCCGTGCTGGTGGCGGGACGAAGGTGGGGAAATACGAGATGGGTCGGACACTTGGAGAGGGAAACTTCGCAAAGGTGAAGTTCGCCAGGAACTTGGAGACAGGGGAGAACGTGGCCATCAAGATCCTTGACAAAGAGAAAGTTCTCAAGCACAAGATGATAAACCAGATAAAACGAGAAATATCCACAATGAAACTGGTTAGACACCCCAATATCATACGTTTGCATGAGGTGATGGCTAGCAAGACAAAGATATACATTGTGTTGGAACTTGTGACCGGCGGGGAACTGTTTGATAAAATTGCAAGCCAAGGGAGGCTG…	MRKESKTSYSRSKKKKKMTSRSGGSSSRAGGGTKVGKYEMGRTLGEGNFAKVKFARNLETGENVAIKILDKEKVLKHKMINQIKREISTMKLVRHPNIIRLHEVMASKTKIYIVLELVTGGELFDKIASQGRLKEDEARKYFQQLICAVDYCHSRGVCHRDLKPENLLLSADGALKVSDFGLSALPQQVREDGLLHTTCGTPNYVAPEVIKNKGYDGAKADLWSCGVILFVLMAGYLPFEDNNLMNLYKKIFNAQYNCPPWFSSSAKKLIKKILDPNPATRITIPELIENEWFKKGYKPPRFEQEDVSLDDINAIFSEAMDAHNLVVERREEESVAPVTMNAFELISTSQGLNLRNLFQKQMGLVKRETRFTSKCSANEIISKIEQAAGPLGFDVKKNN…	CBL-interacting serine/threonine-protein kinase 23 [Source:Uniprot/SWISSPROT%3BAcc:Q93VD3]		-	GO:0004672;GO:0005524;GO:0006468;GO:0007165	24.0237	16.6942	13.6307	15.6469	19.7733	4.56766	23.1391	25.1294	6.99813	3.55355	3.9736	24.6746	5.52313	5.45897	5.22817	15.1265	10.0229	16.6539	41.6797	6.94151	12.6608	13.6932	22.1313	25.7312	19.5636	11.3899	11.4621	17.1976	9.37648
Chr13	142611245	142622222	+	AH13G52990.1	000233F	ATGGGTAATGGCAAGCAATCCTTCTCTGCTGCCAAAGATGCATCGGGTGAGAAGGAGGAGCTCTCAAAGGATAAGAGTTCCAAGGTTCCTTGTATGGAGATCGCCATGCCGAAACTTAGAAGTTCTGCTGGCGCATCGTCTGCAGCTGTTCCAATGAATGTTGGCAGCATAGATGGGTCAAGTCATGGACAAGGCTCTAAAGCTGCTTCTCTCTCATGTGTTGGCTCTCAACAACCATGGACTTCCCTGAGCACAAGTGCTGTTGGCTCTGGTTCTTCAAGAGCTTCATGTAGACCCTGGGAGAGAGGGGATCTATTGAGGCGATTGGCTACATTTGTTCCTTCAAATTGGCTTGGAAAGCCTCAGATCATCAATTCATTGGCTTGTGCTCAGAAAGGT…	MGNGKQSFSAAKDASGEKEELSKDKSSKVPCMEIAMPKLRSSAGASSAAVPMNVGSIDGSSHGQGSKAASLSCVGSQQPWTSLSTSAVGSGSSRASCRPWERGDLLRRLATFVPSNWLGKPQIINSLACAQKGWMSVGVDKVSCESCGACLNFTSSSSWTSAEAQSASESFARQLDFGHKVNCAWRGNSCPESLVQFPPTPQSALIGGYKDRCDGLVQFTCLPVVAISAIDLMCVTRGPQIERFLSQLQNFVSGEANFKQEIISELENSHEEAHCLFSRSQKLISLCGWEPRWLLNVQDCEEHSAQSERNGHSFGKNQLHRTQDPGLKAVSACAKRDARKGKASLKESRFDCRSPLLDCSLCGATVRILDFLTVPRPARFAPNANSIDIPDTSKKIGLT…	IAP-like protein 1 [Source:TAIR%3BAcc:AT1G17210]		-	GO:0003690;GO:0006355;GO:0005634;GO:0008270	11.3468	16.6127	12.1085	12.2895	12.1232	3.18113	12.9521	8.91313	3.64181	4.86358	3.72861	4.65479	5.44975	4.01203	3.98234	10.3641	5.09742	10.8714	15.6232	7.06238	6.13094	10.9803	14.6534	5.98864	5.99092	8.69932	8.0013	13.6191	12.4102
Chr13	142621171	142626420	-	AH13G53000.1	000233F	ATGAGAATTGGTACGGGGATAATGCGGGGTCTCCCTCGACGGAGATCGGTGGAGGACAGGTGGAGGCGCCGCTCCATATTCTCCGGCTCCGAACCTGCGGTGGACGCCGCCGAAGACTTCGCTGACGTCTTCGGCGGCCCGCCGAGGACACTCCTTGCGCACAAATACTCCAACTCCGGAAGCTCGTTCTACGAGGAGGTTTTCAGGCCGCCGGAGTTCGTTTCTCCGGCAACGAGATGTGGTCGGAACCTGCCTGTGTTCAGGATTCCATCGGCGAGGAACAACGGGTTTTACAGTGACATATTTGGCTCAGACGACGAACGGAGATCCAGGGAACGGTCAAGATCGCAATCGAAGGGGACATCGTCGTCGGTGCTGAGCTCGGAGGAGCTGAGCCCT…	MRIGTGIMRGLPRRRSVEDRWRRRSIFSGSEPAVDAAEDFADVFGGPPRTLLAHKYSNSGSSFYEEVFRPPEFVSPATRCGRNLPVFRIPSARNNGFYSDIFGSDDERRSRERSRSQSKGTSSSVLSSEELSPRRPAIGDDVALSGLASKLRPISVPWRWNSSSMMPEEYPDNHGVPTSPCDSQSVEFQFPDNEFKEIFKSSNLGSSRRVTSPETISFEYDSYQSVKGFTDDWELNSPISVVSSLRQEPEAKYSVHDGVLKQQIIEDDDDDYDEDEDEVMSSYVIELNSNLRREDCEASAIDEAIAWAKEKFQSGSSDEGSSSKNDSNEQTAKTKGSFECHDDEIEIVESPKKPLTETEELDRDIRLWSSGKETDIRLLLSTLHHVLWPESGWYAVPLM…	Chaperone DnaJ-domain superfamily protein [Source:TAIR%3BAcc:AT1G30280]		-	-	77.6847	8.12333	9.58724	7.79229	20.9612	2.19361	6.26814	8.83691	1.09716	6.99433	8.93568	5.68453	3.74155	9.66908	7.86054	10.9363	11.6275	15.7473	7.30184	8.05992	8.64596	15.5256	1.69461	5.7915	11.4942	6.44301	10.1758	8.48808	19.9363
Chr13	142634631	142644833	+	AH13G53010.1	000233F	ATGAGAGGACCAGCAATTATAAACATTCTAAGGATGATCACCACTGAAGAACTTTCTTCTATTATTCTATTGGAATGGATTATTGATTATGAGAAAGCCTTTTCCAAGGAACATGTTGATATTCATACTACAGCTCCACCAACTCTTACCCACAATAGTGATGGAACAGTGACTATTGTTTTTCAGAAACTAGGAGTAGTCAAACAAACTCTCCTGCGAGGATCATCTTTCAGTAGGATTAATATGATCTCTCCAGTTCGAGTACAAAATACTCACAATCAAGATGATTCGCCGCATGGCGGCAACTGTGTCGGTGAGTGGTGGCTCCTCCTCGGAATCGGCATTGATATTCATGGGGACAGGCTGCTCCAGCGCCATCCCCTATCCGAGATTGTTTTG…	MRGPAIINILRMITTEELSSIILLEWIIDYEKAFSKEHVDIHTTAPPTLTHNSDGTVTIVFQKLGVVKQTLLRGSSFSRINMISPVRVQNTHNQDDSPHGGNCVGEWWLLLGIGIDIHGDRLLQRHPLSEIVLTHEHADAVLGLDDVRSIQPVSPTNDIDPTPDSSTSFLDVVISKSGAGRLDLLILDSLYKTGSNKFHLCLPQTLETVKMLCPKQALLIGMNHEFDHHQDNELLMEWSRRVMHVGICLVHGSCFTPEESKILSVKTALLIRIEWDPTKGFEDRSSVHRRFTRGEELEEGRQKRMMTCSVAFSNKDFDLSFFVFKPTIIWCSAWKKMSSDEKDRLMEILKSMLTNVTRMAVLVEHSFLDAYAGESRDGSSTAEICSGDIVSINTGVTTA…	Protein TRANSPARENT TESTA 1 [Source:Uniprot/SWISSPROT%3BAcc:Q8VWG3]		-	GO:0046872	0.374659	5.61588	6.3597	6.93038	0.728883	0.285758	6.19047	0.490336	0.296278	0.215073	0.280761	1.17997	0.25967	0.630367	0.591917	0.579063	0.431307	1.72892	1.60468	0.249751	0.431189	1.25436	0.868466	8.42147	3.31708	0.643547	0.446518	2.2178	0.562914
Chr13	142651272	142654307	+	AH13G53020.1	000233F	ATGGACTACGAGAGGATTCACAAACCTCAGACTGGAATAATTTCCCCAAGTAAACTGAGGATGAAGCTGATAGGTCACAGAAAGAAGGATGGATCCAACAGTAACTCATCCAGAACTTCCCCTTCCAGAATTGATGATGCGGAATTTGTCAACAGCTTACTACCTTCTAACAATGGCAACCCTGACGATGAAGTTACATCTCCCAGCTTAGAACCAAAGGGAAACGGTGCCACCGGCCTTACCAAGATTCAGCATCTTCAAAAGGCTGATGGTGGAAGTTCAAGCTCTATTCACCCGGTGAGAACAATAGAAGAGGAAAATCTTGATTATGACAGTAATGCTAGCTCATCCAGCTTCGAGTTTGATAAAGGAGAGAGATCGGTGAACAATCCAGCAACA…	MDYERIHKPQTGIISPSKLRMKLIGHRKKDGSNSNSSRTSPSRIDDAEFVNSLLPSNNGNPDDEVTSPSLEPKGNGATGLTKIQHLQKADGGSSSSIHPVRTIEEENLDYDSNASSSSFEFDKGERSVNNPATRSLLRPIPSKWNDAEKWIMRQNTQATVSKKNNTLHNSQPNRMVRVAPESGVYDHKLSTAKVTETKRVDKFSFVPSDGRNPVLEESYPQSKDLKEVNDLDLSCSTSTHDHSAFPGIRSVAMRDMGTEMTPVPSQEPSRTATPGGSATPLRSPASSMPSTPRRGEPAPTPLDNTNDDDLQFPTENGRKHLSEEEMKLKTRREIAALGMQLGKINIAAWASNDDEEEKKSATRDANVEQQERIEFEKRAAQWEEAQKSKHTARFKREEI…	Remorin family protein [Source:TAIR%3BAcc:AT1G30320]		-	-	10.4449	7.36726	3.76517	4.11174	6.24942	1.85426	2.17479	3.96223	1.13716	0.579806	0.55535	2.08075	1.81587	1.29056	1.01372	7.66701	0.800169	6.49763	16.4901	0.706724	1.6941	5.04657	5.02726	12.6428	5.69629	15.8118	1.00894	8.49715	11.1322
Chr13	142657485	142663509	-	AH13G53030.1	000233F	ATGAAGCTTTCTTCAGCTGATTTTTGTCCTCCACCCCAGGAAGGAGAAAAGCGCGTTTTGGATTCAGAACTTTGGCATGCATGTGCTGGTCCCCTTGTTTCTTTACCAATTGTTGGAAGCCGAGTTGTGTACTTTCCACAAGGTCACAGTGAACAGGTTGCTGTATCAACCAACAGGGAAGTGGATGCCCAAATTCCTAACTATCCAAGCTTGCCTCCCCAACTTATCTGTCAACTTCATAATGCTGATATTGAGACAGATGAAGTATATGCACAAATGACCTTGCAACCTCTGAATCCTCAAGAGCAAAAGGAGGCATACCTTCCAGCAGAGTTGGGCACTCCAAGTAAACAGCCTACAAACTACTTTTGCAAAACTTTGACAGCCAGTGACACAAGC…	MKLSSADFCPPPQEGEKRVLDSELWHACAGPLVSLPIVGSRVVYFPQGHSEQVAVSTNREVDAQIPNYPSLPPQLICQLHNADIETDEVYAQMTLQPLNPQEQKEAYLPAELGTPSKQPTNYFCKTLTASDTSTHGGFSVPRRAAEKVFPPLDFTQQPPAQELIARDLHGNEWKFRHIFRGQPKRHLLTTGWSVFVSAKRLVAGDAVLFIWNEKNQLLLGIRRANRPQPVMPSSVLSSDSMHLGLLAAAAHAAATNSRFTIFYNPRACPSDFVIPLAKYVKAVYHTRVSVGMRFRMLFETEESSVRRYMGTITGISDLDPVRWQNSHWRSVKVGWDESTAGEKQPRVSLWEIEPLTTFPMYPSPFPLRLKRPWPSGLPSFYGMKEDDFGINSSLMWLRD…	Auxin response factor 6 [Source:Uniprot/SWISSPROT%3BAcc:Q9ZTX8]		-	GO:0003677;GO:0005634;GO:0006355;GO:0009725;GO:0005515	4.89963	2.44636	1.46192	1.27868	13.4257	1.10247	2.76281	22.549	2.17996	3.36221	2.28891	1.08837	10.8364	3.78585	3.20613	7.32478	2.79822	9.00867	11.2835	4.26086	9.39887	6.67067	1.50017	5.50065	12.2621	6.55268	7.78878	15.2857	9.66181
Chr13	142681138	142683091	+	AH13G53040.1	000233F	ATGTCAACAGTGTTTTCAACTCGAATTCCTGGAACTGGGCTTTTTGGTCAGGGCATCCGAGTTCAGGAATTTCTCCTTCTTCCCAGTGAACTTCTTTTGTTTGGTCTTCCCTCTCCGTCGCCTTCTTTGCCGACGTCGCTTCTTCTGCTAGCGCCCATAACACCTTCATTTAAGTGTCATCTAGTTTTGAGGGACATCCTCATAAACGAGCAAGCCACTCGGATTGCTATTATTTATATGGTCGGGAGACTTGCAGTCATTGCCGAAATGAAGAAGAGACTGACAACCCAACCTCCAATTACGGCTGGTGACGACCAAGTTTCCTCTTCTGCCACTGGCAAAGTCTCGAGGTCTATATCTTGGAAGGGAAGGGGACTCTCCCACCAACTTCCCAGCCAA…	MSTVFSTRIPGTGLFGQGIRVQEFLLLPSELLLFGLPSPSPSLPTSLLLLAPITPSFKCHLVLRDILINEQATRIAIIYMVGRLAVIAEMKKRLTTQPPITAGDDQVSSSATGKVSRSISWKGRGLSHQLPSQEKAKECWIR	-		-	-	0	0	0	0	0	0	0	0	0	0	0	0	0	0	0	0	0	0	0	0	0	0	0	0	0	0	0	0	0
Chr13	142695196	142703389	+	AH13G53050.1	000233F	ATGATGTTTGTGTCAATGGCAGAAGGATGCAACGATAGGTGCAAAGACTTTGGTTCGAAGCAGTATGACGGTACGTGTCTCTGCTTTCTTGTTGTTGTTGCTCTGAAATCGAAAACAAATGCTAACCCAAAGAGAATAAAAATCAGAATTGCAAATATTTTCAATGGATCGATAAATTGGAAGAGAAATACATGGTTGAAGAGGAAGAATGCTCTTAGAACAACAAACCAGTGTTATCTTCACAAGAGTGTTAGGAAGTTGTTCGAATCAGTAGAGTGTGAGGACACAGTCCCCATGGTGCTACCTGTTCTTACAAAAGAATTGAAGGAGAAATTGAAGAGGATTGAAATTCTTCAAATCATGATGTGCATGGGGGTTGCAATTGAAACCAATGAGAGA…	MMFVSMAEGCNDRCKDFGSKQYDGTCLCFLVVVALKSKTNANPKRIKIRIANIFNGSINWKRNTWLKRKNALRTTNQCYLHKSVRKLFESVECEDTVPMVLPVLTKELKEKLKRIEILQIMMCMGVAIETNERARELEFGTCTWPKILGLTGILSLPTTLDLTCGGLKGALGLTVVALEEGAAAFSRAALIRSCAPITADGGIIIGIFALSLDAPLLTGLGTSATAWAIFGGSDFLIVVAGAFTEKASIGAELVRQDVSSACSHGLKQMLLQGSTYGFTSSFDTFYADSASPLASLVGVSPPNLVMPNGDEQPPRCDNVPPNQHRGDGGRTMVFDGTRVNELENLEMDPEIRWTEKVAICSSPPQTQRILTLLATWPPTAASLLRQREIDFGSTK	-		-	-	0.093233	0	0	0	0	0	0	0	0	0	0	0	0.042078	0.023368	0.042531	0	0.022751	0.224388	0.030143	0	0	0.040124	0	0.0985	0.038979	0.031881	0	0.113024	0.114521
Chr13	142718788	142724471	-	AH13G53060.1	000233F	ATGATGTCTAGCAGAAGGGAAATATTATGGTGCATCCAATTTGAAAGGGATGAAGACCGTTTGGTGAGCAGGTGTGCTAACTGCTTATCACGTAACCGTTCAGCGTCTCAGCAGTCATTAACACAACACTGTTCTCTTTACACATTACTCTCTCTCTCACACGCTCTCGCTCTCTCTCTCGCGCGCGCTCAAACTCTGTTTTTCTTCTTTTTGCTTCAATTCAGCTCTGTTCATCATCTTTCATTCACAGAAGGGATGGATCCTAATGTAGAACGGGCGGAGCCCTCTAAGGATACTTCGTCTGAGGTGAGATCAGCCATATCACCAAACTTTACCGTAAATGTTGTTCGAACATTGGAAGAGGAGTCGTCTCCTACTAGCATTGACTTTCATCCTGCT…	MMSSRREILWCIQFERDEDRLVSRCANCLSRNRSASQQSLTQHCSLYTLLSLSHALALSLARAQTLFFFFLLQFSSVHHLSFTEGMDPNVERAEPSKDTSSEVRSAISPNFTVNVVRTLEEESSPTSIDFHPASDAVLLVGTDNGTVLIWDVKAGVKLYFHHFVVWDLLVCCTTVQDLENDKKLRVSVNKVLWCGPSGSYFGVAFSQHLVHVYRRGSGGIVYVNKEIDAHDGSVNDLAFSHQKPHSSDILMLITCGDDRKIHVWNADTTALLYTFDGHSAPVCSICPYLKNEVHLILSTSIDGKMKTWLYHKRGGGGNIDCPGVGDCKLDYNAANNRLFLCGITKDRESYFVEWDEVKRCIKRSYKGLKNPCSSTIKFSSSPNQILAAGDEHMVKFWSM…	Topless-related protein 1 [Source:Uniprot/SWISSPROT%3BAcc:Q0WV90]		-	GO:0005515;GO:0006355	0	0	0	0	0.103403	0	0	0	0	0	0	0	0	0	0	0.188995	0	0.03996	0.412034	0	0	0	0	0.019108	0	0.009371	0	0	0
Chr13	142725678	142730548	+	AH13G53070.1	000233F	ATGGCGGCGAGGCAAGGAAAAGGGTCTGAGAGCACGACCGATGAGACGGAGGTGGTCGAGGAAGAGGGAGTGGGAGTATTGTCATCGGAGGGGAGGGCGCCGGAGAGAAGGGCGGCAAGCTGTCATCGTCTTGTGCTGCCTGATGTCCTCGGCTACACAAAAGATTTCTCTCGCTCATTGTGGTTTACTGATTCAACGCATTCGCCGCCTCGTTCGTTGCCACCCGGGAAGCTCGTCGGTTTCGAGCTTCTCTGTTCTCACCGGTTCCCTGCTTTTCCAGTCTCTCCGAAATTGAAAAGAAAGAAAGAGAAGGTTGTTATGGCGGGGCAGGCAGGGAAAGCTGCAGCTGGTAATGTGGCGAAGGCGGTAGCGGCAGCGGAGTATCAGTATCCGTGGCGT…	MAARQGKGSESTTDETEVVEEEGVGVLSSEGRAPERRAASCHRLVLPDVLGYTKDFSRSLWFTDSTHSPPRSLPPGKLVGFELLCSHRFPAFPVSPKLKRKKEKVVMAGQAGKAAAGNVAKAVAAAEYQYPWREKLAKYKDELAKGVWGYWELGAWKPLSISARRRARLRKEVLLAGEDWQFDPERKEMRTRRKGHKCDRIAAEKRENTARLMEKMPEMLLDYKKRRWQKKMKEEDKGKL	unknown protein%3B Has 30201 Blast hits to 17322 proteins in 780 species: Archae - 12%3B Bacteria - 1396%3B Metazoa - 17338%3B Fungi - 3422%3B Plants - 5037%3B Viruses - 0%3B Other Eukaryotes - 2996 (source: NCBI BLink). [Source:TAIR%3BAcc:AT4G22000]		-	-	11.1972	11.1983	10.0108	8.65398	11.67	4.0352	10.5716	12.9849	4.07456	10.2946	8.88324	7.85844	12.2584	13.1601	13.2738	12.8072	11.8565	17.5309	9.80775	12.4537	9.98022	11.7633	11.2858	16.0043	9.91847	15.4217	11.9703	11.5199	8.80072
Chr13	142733871	142741463	+	AH13G53080.1	000233F	ATGAGGAGAACGAAAAGTGATCCTTCCATTTCGAGAAGGTTTAAGTTGTCTCATTTTTTGTTTGGCATTGGGGGGTTATACTTGGTATTTATAGCATGTAAGTTTCCAAAGTTTCTAAGAACTGTATCAACGCTAAGTGGGGTTGAGAGTGATGGTAGATTGGATGGGGAAGATGATGGAGGCTCTGAAGATTCAGATTTGAGCAAGTCTTTTGTGAGTTCTGTTTATAGAGATGCACTACACCGGAGGTTGGTGGATAATAGGGACCAGGGTGCACCCTTGAGGCCAAGCATGGAGCCAATGAAAGAGGCAGAACATGGTCCTGAACCCTTGAAGAAGATTCCTCCGCGATATGGTAGGATAACTGGGGAGATCATGCATGACCAGCAGAGGATAAAT…	MRRTKSDPSISRRFKLSHFLFGIGGLYLVFIACKFPKFLRTVSTLSGVESDGRLDGEDDGGSEDSDLSKSFVSSVYRDALHRRLVDNRDQGAPLRPSMEPMKEAEHGPEPLKKIPPRYGRITGEIMHDQQRINELTVFERMAEEAWMLGLKAWNEADEIAQKERGESSIFDEKPESCPSWVSMSGDELVKGDNLMFLPCGLAAGSSITVVGTPHHAHKEYVPQLSKSKKVDGYKKCERWMRNEIVDPKESKTTSWFKRFIGRKQKPAVTWPFPFIEGRMFVLTLRAGVDGFHINVGGRHVTSFPYRTGFTLEDATGLAVKGNVDVHSIHATSLPTSHPSFSPQRVLEMSESWKASPLPKHPIKLLIGVLSASNHFAERMAVRKTWMQSPAIKYSDVVVR…	alpha/beta-Hydrolases superfamily protein [Source:TAIR%3BAcc:AT1G30370]		-	GO:0030246;GO:0006629;GO:0006486;GO:0008378;GO:0016020	1.04104	0.566621	0.34537	0.449888	0.839641	0.174039	1.19625	1.28748	0.173386	0.448996	0.245346	2.90306	0.337239	0.628077	0.142536	2.12202	0.981109	1.46739	14.8695	0.615439	0.838323	3.08071	1.56055	11.1088	6.7349	1.47724	0.836686	3.85453	1.08644
Chr13	142753486	142756217	-	AH13G53090.1	000233F	ATGGATCTTGAAGGCAAGAGATTTGGGATGGGACATAAAGAACTTGGAGGTGGACGAGATCTCATAAACCAGTATAAGCTCTGGCCATACTATGAATTCTTCTGCAAGAGGTCACTTCCATCATCAATTTCGGACACGCACTATCTTCACAATGTGGTCGGTGACAAAAAAATTAGGAAGGGAGAAGGAATGGGACTGCATCAGTTCTGTAAGAACACCAACACAAGTGAAAGAAAAGCTTCCTTACATCCTTTTGAGTTGGATGTGCTAAATGAAGCTTTCCACATGAGGGAAATGGGTCCCATGCACCTTTCTACCTCGCAAAAGGGGCTAAGGACTGCAAAGCCAAAGTCGGAGAAACAATCAAAAGGCAACAAGATGGAGAAAATTGAGGACAGA…	MDLEGKRFGMGHKELGGGRDLINQYKLWPYYEFFCKRSLPSSISDTHYLHNVVGDKKIRKGEGMGLHQFCKNTNTSERKASLHPFELDVLNEAFHMREMGPMHLSTSQKGLRTAKPKSEKQSKGNKMEKIEDRTVDRKDEKHRKHKVHEVKDGSCIENNVIRRHDSHSLQLKNHQDKVLSPSFFPCYIIKGGLRQAMILLFARDHQIQESEKLDYRLKLLASVIQNPM	Probable mediator of RNA polymerase II mRNAion subunit 19b [Source:Uniprot/SWISSPROT%3BAcc:Q6NQD9]		-	-	5.0039	6.89983	7.42371	6.40402	3.12948	2.63226	4.28029	2.73471	3.26744	2.66543	3.56605	3.92232	2.82489	4.23617	4.62143	5.10632	3.56611	4.97831	3.17667	3.65839	4.65041	3.20814	2.19656	3.42202	3.30908	4.15874	3.30905	3.23344	4.39647
Chr13	142768357	142773709	-	AH13G53100.1	000233F	ATGGTTGCCAGGCACACAACTTTGACCCGCTTGATGACTCATCTCTTCCTGGAAAATGACAGTGATGATGACAACTCGGCGACCCCCACCGTTGAGCCTGAGGTCCCTATAGCCGACAAGGGCAAAGCTCAATCACGCTCTCCTCCCGAGGTACCCACCAGAACATTTCTACTGACAAAGCGGAGCGGAAAAAAATTCGATGTAGGGTTCTTTATTGACTCCCAACTCCTCCCTGGCACTAAGGAGTTCTTTCGGGAAGAAGAACTGGCCGCCCAGGCGAGGCAGCCACCATTGCCAGAAAGGTGGAGCCCATGTTGGCGCAGGACTAGGGCTACTCAGAGAGACATCACTAACCACAAGGCCCAAAAGGATGCTCAACTGTTGCATCCTTGCTCTGGT…	MVARHTTLTRLMTHLFLENDSDDDNSATPTVEPEVPIADKGKAQSRSPPEVPTRTFLLTKRSGKKFDVGFFIDSQLLPGTKEFFREEELAAQARQPPLPERWSPCWRRTRATQRDITNHKAQKDAQLLHPCSGQPRQLHYSQVRTRVEAETGSLVCQVGSSSLEDWGKKKWVINRLRKEMRVKGIRAKYHQQDISNLLVLFTYTLIGNLEHVIRAGAKASIGQNAPFSFKCELNGVTTSSRSHLEEGFLKAMEGVFEEAEDPLVLHGPKGEVSFPVFTLSRRVCEEEEEEKNLYNGREFQVFTKYLEAMDDSPTVQVELQKGDFASIQEGHDKEREGNSNTQGGEHEFVYPHPFKDAKSIEIELANTFLGDCVLEPQSSCRFSAVILEDFPTVAKRNPQ…	HXXXD-type acyl-transferase family protein [Source:TAIR%3BAcc:AT1G24430]		-	GO:0016747	3.21736	1.15493	2.52977	2.04146	2.50643	0	0.435811	1.77828	0.061315	0.147386	0.037318	0.716958	0	0.094182	0.275615	0.6061	0.054867	0.942777	0.173446	0.190397	0.069815	2.68616	1.37147	4.51077	3.09487	1.35121	0.233352	2.14124	1.20567
Chr13	142785881	142801208	+	AH13G53110.1	000233F	ATGATGTTTGAATTGCTGAAAGTGTTTGTGAATTCTAGATTGTTGATGAATGTTGTTGCTTATGGACGCACAGAGGAAGAAGAGCGCCACCATTCGCCACTGTCGCTGCTGGAGGCTGCGCCGCCTCGCCTCTGGCTGCCAGGAAATAATGCTATTGCTGCAGGAGGTCGGCATTGGAGCTGCTGCTCCATGCCATCGTTCTTCTTCATGACAATAAGTTTCTTTCACTCTGAAGCTCTTGCTATTATTGTTCTGGATCAAATTGCTATAACCGTAAATGGTGAATCTTGGTGTTGCTACCGCGGATTGATAGGAAAGGGATTGATGGAATATTATTTGTGTCTTTATCATATCATGTACATCATAGAAAACCACAAGGCTATATGTCACAACAAGATG…	MMFELLKVFVNSRLLMNVVAYGRTEEEERHHSPLSLLEAAPPRLWLPGNNAIAAGGRHWSCCSMPSFFFMTISFFHSEALAIIVLDQIAITVNGESWCCYRGLIGKGLMEYYLCLYHIMYIIENHKAICHNKMALSTKSFNQSMITKTSIVTSVMELPLTAQSSAVQTMDDRRSIAKDDDDTSEQRRNVTDFREKALARKNANKLRN	-		-	-	0	0	0	0	0	0	0	0	0	0	0	0	0	0	0	0	0	0	0	0	0	0	0	0	0	0	0	0	0
Chr13	142820995	142834408	-	AH13G53120.1	000233F	GGTTTCCCAAACAAAACAGAAGAAAAGGAAAGGGCATTACTTGCAAAAGATTCCTCGTTCATCTTCTCAATTCAATCATCGAATGAACGAGATTCAGAACTGGGTCTTCTCCATCACCATGGGCAGAGTAATCAGGAAAATGGGGTTTCTTTTGATACCCAGATGAGCATGTCTTCTCTTTACCTTATCCTCTTTCTGCATAAGGAAACACGTTATGCAACAGAAAACAACCACCTTTGTATACTCAATAAGCTTCCTCGTAAGTCATCCAAAGGTTCTGAACATGGTGGAAGTGGAAACCATGTTCATTCAAAACAGGGGAATTCTTCTCCTGCATTGCATGGAAATTCTGATTTAGATGCAGGGCATCATCAGAATCATGGTAATGTTGCATCATCG…	GFPNKTEEKERALLAKDSSFIFSIQSSNERDSELGLLHHHGQSNQENGVSFDTQMSMSSLYLILFLHKETRYATENNHLCILNKLPRKSSKGSEHGGSGNHVHSKQGNSSPALHGNSDLDAGHHQNHGNVASSGLNGDLMCLYDEPLPTFRDVHSSEKQALFVKKLRLCTVVFDFTDPSKNLNEKEIKRQTLVELVDYVTSAHGKFTEVVTLEVVKMVSANIFRTLSPEPRDSKFVEGLETEDDEPSMDAAWPHLQVVYELFLRFVASPELDAKLVKRYINQSLILKLLELFDSEDPREREYLKMTLHRIYGKFMVHRPFIRKAINNVFFSLIFETEKHNGIAELLEILGSIINGFALPLKEEHKLFLVRALIPLHKPKCLAMYHQQLSYCITQFVEKD…	Serine/threonine protein phosphatase 2A 59 kDa regulatory subunit B' eta isoform [Source:Uniprot/SWISSPROT%3BAcc:Q9LU89]		K11584(PPP2R5; serine/threonine-protein phosphatase 2A regulatory subunit B')	GO:0000159;GO:0007165	4.07331	4.4218	6.05639	6.81904	6.0901	1.30067	8.26272	9.75572	1.82767	2.45538	2.1575	5.00831	4.6913	2.83272	2.14762	5.50847	2.84635	4.76883	10.2035	3.34197	3.55368	6.47217	3.81145	5.45592	8.30163	4.43848	4.21605	6.31989	5.41432
Chr13	142845042	142848654	+	AH13G53130.1	000233F	ATGGCTCCGAAGGCAAAACCCGTCGTCGCTGCTGCGGCGTCTCAGCCTCCTCCTCCCCTGGAAGATCTGTTCACCGCCCTCGACAGGCACATCAACTCCTTCTCCTTCGACAATGCCGTCAAACTCGCAGATCAGATTTTGGCGGTTGCACCCGCTGATGAAGACGCCCTCCGATGCAAGGTCGTGGCGCTCATCAAGGACGACCGCCTCGACCTCGCACTCTCCGCCATTCGATCTTCTCGCATCCATCTCCCTGATTTCGATTTCCTTAAGGCATACTGCTTATACAGACAAAACAAGTTGAATGAAGCTTTGGAGTCTTTGAAAACACAAGAGAGAACAACTGAAACTATGCTTTTGGAAGCTCAGATTTTGTACCGTCTTGGGAAGATGGATGCT…	MAPKAKPVVAAAASQPPPPLEDLFTALDRHINSFSFDNAVKLADQILAVAPADEDALRCKVVALIKDDRLDLALSAIRSSRIHLPDFDFLKAYCLYRQNKLNEALESLKTQERTTETMLLEAQILYRLGKMDACLDIYQKLQNSKIDNLEINCVASLVMGGRSSEVQGLLDSLRVKATSSFELAYNTACSLIERKKYTDAEQLLLSGRRIGQEVLMEDNLPDDEIESELAPLAVQLAYVQQLLGCKQDAIEAYIDIIKRDMADESSIAVAVNNLVSLRGPKDVSDSLRKLDRLKDKEAQNFRLASELDLKLPAKEKEAIYANRVLLLLHANKMDQGRELVSRLPDMFPESVIPILLQAAVLVRENKAGKAEELLAQFAGKYPEKSKVVHLARAQVAAAA…	SRP72 RNA-binding domain [Source:TAIR%3BAcc:AT1G67680]		K03108(SRP72; signal recognition particle subunit SRP72)	GO:0006614;GO:0008312;GO:0048500	5.3956	9.4319	7.5038	7.69789	6.12047	6.58697	8.82604	8.7517	7.67461	5.12092	5.15334	4.447	4.9774	8.70313	7.20064	10.8904	6.71833	10.768	7.05375	8.45214	6.57941	8.10166	7.27445	12.4449	11.0007	19.5913	9.54145	8.53472	6.91357
Chr13	142861903	142865853	+	AH13G53140.1	000233F	ATGGCGTTGAATTTCTCGCATCGACCAATTTTTCCGGGTGGTCTGTCTGAGGATAATTTGGTTGCGCCCATGAGGATTGGGAATGGGTACCGGGTGGAAGGTATTCAGGAGAAGGGTAAGGGTGCAGGTGGTGGTGATGGTTTTGGGAATGCATCATGGCATGATGCTGATAATTGCTTTGATTATGGGAGAGAGAGGTGTGATATGGGTAACGCTCAAGATTCTGTCTCCAAGGACATTCTTGATCTTTTGCCCTCGGATCCCTTTGGAATGGACATCAGCACCACATTTACTGCTATCAAGGGGTGGCTTCAGGATTTGGAGGTTGATAATGGTGGTTACCGGATGGAGGAACTTCGGGAAGGCAACCGTTTCCAGATGTATGCTGAGTTGGAATTT…	MALNFSHRPIFPGGLSEDNLVAPMRIGNGYRVEGIQEKGKGAGGGDGFGNASWHDADNCFDYGRERCDMGNAQDSVSKDILDLLPSDPFGMDISTTFTAIKGWLQDLEVDNGGYRMEELREGNRFQMYAELEFLCNNAMWFHTLEPSGFGECSLRVGAPSCNFASGSDCSMDDKLGFGSDYEDVGIPSWSGGDTHMDDGNFFGADELSPHPAMSFCLGYLGLSDLLVVERVCKSLRSTVRGDPLLWRRIHIDQPLNERITDDVLMQLSDRAQGNLQCLSLVECTRITDDGLRRVLEANPKLTKLSVPGCTRLSIEGIVSTLKAFKAMGTQGVKHLHIGGLYGVTQNHFEELKLLMGTDSQVLQHPRKPHFYRRGNLYLSCDDDRDIDIEVCPRCQNLRL…	F-box protein SKIP14 [Source:Uniprot/SWISSPROT%3BAcc:Q9LU91]		-	GO:0005515	7.50781	3.25395	4.2705	4.17236	8.38636	4.17026	11.0149	8.12699	8.41131	4.09059	4.68588	4.79267	8.21373	4.27824	4.30316	6.38554	5.71238	6.78067	11.6387	5.37101	6.1707	6.77222	7.5195	6.35256	5.69396	6.71551	6.23242	8.62523	5.86389
Chr13	142874864	142878797	+	AH13G53150.1	000233F	ATGTACTTGTCGGAAAAACCCCGACCCATAGATTTCTATAAGGAAGAAAGCAGCACGCGTGACATGATCATCGAGGTCGTCTCCAACGGCGCGGCGGACCTACCTCCTCCGCCGTCCCACCAGCAGCAGCAGATGATCCTGGGTGACAGCAGCGGCGGCGAAGACCCTGAGGTTGAGATCAAGGCGCCAAAGAAGCGCGCGGAGACGTGGGTCCACGAAGAGACTCGAACCCTGATCGCGCTCCGGCGAGAAATGGACGCCCTTTTCAACACTTCTAAGTCCAACAAGCACTTGTGGGAGCAGATTTCTTCCAAGATGAGGGATAAGGGTTTCGATCGCTCGCCGACCATGTGCACCGACAAGTGGAGGAACCTCTTGAAGGAGTTCAAGAAGGCCAAG…	MYLSEKPRPIDFYKEESSTRDMIIEVVSNGAADLPPPPSHQQQQMILGDSSGGEDPEVEIKAPKKRAETWVHEETRTLIALRREMDALFNTSKSNKHLWEQISSKMRDKGFDRSPTMCTDKWRNLLKEFKKAKHNDGAAGGGGGGGSGSAKMSYYKEIEEILRDRSKCVQYKSPTPPPPPPSNHKVESFMQFTDKGIEDTSISFGPVEATGRPTLNLERRLDHDGHPLAITTAEAVAASGVPPWNWRETPGNGEEGQSCCGRVISVKWGDYTRRIGIDGASEAIKEAIRAAFRLRTKRAFWLEDEDQIIRSLDRDMPLGNYTLHLDEGMAIKVCLYDESDHIPVHTEEKIFYTEDDYRDFLTRRGWTSLREFDGYRNIDNMDDLRPGAIYRGVT	Trihelix mRNAion factor GT-1 [Source:Uniprot/SWISSPROT%3BAcc:Q9FX53]		-	GO:0003700;GO:0005634;GO:0006351	11.0905	13.6859	7.01911	5.87727	7.72608	7.51576	3.56116	5.94584	6.50242	3.97089	3.28299	13.5661	8.60776	4.48444	4.58	10.617	5.71771	12.0792	6.97525	4.30703	5.36422	9.43056	11.6062	11.5703	13.0463	13.0069	5.70706	16.7348	11.3635
Chr13	142904541	142906812	+	AH13G53160.1	000233F	ATGCCCGTGGATCTTCTCTCTTTTCTCTCGTCGCACCCAAACCTTCACCGTCTCTTATCTCTGCCTTCTTCTCAGGATCGTTGCAAAACCACATCGATGAAGTTTCAATTGTTATTTGTTATTGTCGAATTGGAATGCTCAAATGGTTGCAAATTGAAAATGGATGTCTTGGATCAGTTTCACCAGCATGTTAGAGGATTTTCAACTGGTGAATCGGATCCTAATCGCCCCTTTTCGATGCGGGATAGATTAAATGAAAACTCGAGAAGTGGGAATGAAACTTTACCGGATGCCATCCGGGATAGTGTCATGCGGAACATGAGTGGAAGTGGTGCTGAGAATGAGAGGAGTTTCAACCGTCAACCGGATAATCTTCCTTTTTTCATGCAGAATGGAGAG…	MPVDLLSFLSSHPNLHRLLSLPSSQDRCKTTSMKFQLLFVIVELECSNGCKLKMDVLDQFHQHVRGFSTGESDPNRPFSMRDRLNENSRSGNETLPDAIRDSVMRNMSGSGAENERSFNRQPDNLPFFMQNGENSNSRGANYAQNRRGFGRDSGTRPFFMRDRENLNVSNKNDGETETEKSSRPMDFVRGVIDEDGQDHLQVYSNQFERDADFVHIKMLRNNTFVTVTDSKGNIKLSGSVGSVKEMKSGQKLARYAAEATSEVVGRRARGLGLKAVVMKVNGFTHFRRKRQAIMSWLEGFLDSRADKSRNPVVHIEDTTRKPHNGCRLPRKRRI	Probable ribosomal protein S11%2C mitochondrial [Source:Uniprot/SWISSPROT%3BAcc:Q8VZT8]		-	GO:0003735;GO:0005840;GO:0006412	4.12797	5.46201	5.12564	4.37226	3.41386	2.4292	4.99885	5.13588	1.68759	5.08142	5.47208	5.46352	5.71217	10.0118	8.00968	6.59226	7.91672	9.70179	6.83249	8.29653	4.11229	5.02857	3.87286	10.6141	5.77077	7.44182	5.85592	5.1598	4.78358
Chr13	142908988	142911358	+	AH13G53170.1	000233F	ATGGCGGAACCTGTCCCCTTCGGCATCATGGAGAGACTGATAGCAGAACTTGCTTCACCTGCACTTGATGAAATCCGTTTGAAGGACACTCTTTTATTGGTCAAATCTGTGCTGCTGGATGCTGAGAGAAAGCAAGAAAATAACCGACCTCTGACGATGCTGACGACTTCCTTGATGATATTCAAACCCAAGGAAACGACCTCTCCCGTTGTTGCAGATGTGAATGTGATAGGACGGGAGATCGATAAAGAATTTATCATAGACCTCCTAATGCAGCAGAATCCTGAAGATGATGACGAACGTATCCCAGTTATTCCCATTGTGGGGACGGGAGGAGTAGGAAAGACCACACTTGCTCAGCTTGTCTTCCGTGATGAGAGGGTAATTCAGTCTTTTCCA…	MAEPVPFGIMERLIAELASPALDEIRLKDTLLLVKSVLLDAERKQENNRPLTMLTTSLMIFKPKETTSPVVADVNVIGREIDKEFIIDLLMQQNPEDDDERIPVIPIVGTGGVGKTTLAQLVFRDERVIQSFPLKLWEDTLAGQKFLLVLDNVWNEDRVKWMELRFLIEMRNKGGKFLLTTRSSKVASMMVHDLALLVARNECVLVSSDMQNISGNILHQSYIEDDLRGILFSRGIFRVRTILSPVHGVGAKDEVLLNAWISRYKSLRFLDLSDSTYETLPHSIAKLKHLRFLSLRNNTKIQTLNASICKLLNLQSLLLDGCTKLEILPQELRNSINLRQLGITTKQSVLPESDIAKLSSLEFLCIKKCDKLESLFVGRKLPNLRTLETLVINKCSDLE…	Putative disease resistance RPP13-like protein 1 [Source:Uniprot/SWISSPROT%3BAcc:Q9LRR4]		-	GO:0043531	0	0	0	0.023259	0	0	0	0	0	0.015421	0.119355	0	0.030937	0	0.092369	0	0.187961	0.158858	0.099925	0.026551	0.01854	0	0	0.074073	0	0	0.05777	0	0
Chr13	142912015	142914474	-	AH13G53180.1	000233F	AATCATGGCTTCTTCCGAGGGGGGTGCTTCCTACTAGTCTTAGATGATGTATGGAACGAGGATCGTGGTAAATGGGTTGATTCAAGTGGGGTCTTTCTCTGGAGGATTTATTTTCTGTTTTGTGAAGAAATGTGGAGGAGCTCCTTTCGCGGCAAGGATGATGGGCACCTTACTCTTTCAAAAATTCATCAAGACAGAAAGGAATTCTGGGAATCACTAAGGAATTTGCCGCAAAAGACATATCACATTTTTCCTGTTTTAAAAGAAAGGTATGATCAAATGCCATTTCACTTGAAGCGTTGTTTTGCTGTTTTCTCTCTTTTCCCCAAGAGAATGGGAAGCAACAATGAAGATTTGATGAACGCATGGTTGGCAAGGAATAACACAGAAATAGAGACA…	NHGFFRGGCFLLVLDDVWNEDRGKWVDSSGVFLWRIYFLFCEEMWRSSFRGKDDGHLTLSKIHQDRKEFWESLRNLPQKTYHIFPVLKERYDQMPFHLKRCFAVFSLFPKRMGSNNEDLMNAWLARNNTEIETLPSTIFMLEINECPELEEIPSRSDMITERSAIVSSLEVVCIHACHKLEDKIAYSSEVESLKSLQLDINHFPQLETLTIVGCANLELSDIHPDKNSISKLKFLSLECLPQVVPHLVGFGFMELQARYSTRGLKIARCWKNFLSGYQTISTKTNI	Putative disease resistance protein At3g14460 [Source:Uniprot/SWISSPROT%3BAcc:Q9LRR5]		-	GO:0043531	0	0.101927	0.34169	0.1389	0	0	0	0	0	0	0	0	0	0.163155	0	1.25571	0.262354	0.16985	0.395439	0.317611	0.145916	0.210445	0	0.107757	0.257981	0.090249	0	0.332263	0.645574
Chr13	142918119	142919653	+	AH13G53190.1	000233F	ATGACTATTGATATTAATATAACATTTATTATTGAGTCTGATGTCATAGGAAGGGAACATGATAAGGAAAGGATCGTGAAGCTCTCAATAGAACAGACTTCTGATGATGACGATGATGATAAACATGTTTCTGTTGTTCCCATTGGGGAATTGGAGCTTGTGTTCAATGATGAGAGGATTCGTGAGTCTTTTTCATTGAAAATGTGGGTGTGTGTTTCTGATGACTTTGATATGAAGCAATTAATTGTTAAGATCATCAATGCTGCTAGCAACTTTGTTTCTACTGATGCTCCTGCTGGCCAACAAAATCTAAAAGAATTAGAGATTGAGCAATTGCAATATCATCTAAGAAATATGCTTGCTGCTCAAAAGTTCTTACTTGTGTTAGATGATGTCTGG…	MTIDINITFIIESDVIGREHDKERIVKLSIEQTSDDDDDDKHVSVVPIGELELVFNDERIRESFSLKMWVCVSDDFDMKQLIVKIINAASNFVSTDAPAGQQNLKELEIEQLQYHLRNMLAAQKFLLVLDDVWNEDRVKWVELRDLITVDDKGSKIVSAKYVNNHKATCLTRV	Putative disease resistance RPP13-like protein 1 [Source:Uniprot/SWISSPROT%3BAcc:Q9LRR4]		-	-	0	0	0	0	0	0	0	0	0	0	0	0	0	0	0	0	0	0	0	0	0	0	0	0	0	0	0	0	0
Chr13	142920075	142923676	-	AH13G53200.1	000233F	ATGAAGAACATTTTCTGGTATATTTTGACAATCAGAAAGTTACATTTTGAGGTTGATGATCATTTAAATCAACTTCCAGTTGATGCACTTCCTGGTATAGGCTTAGTTCATGTACCTCTATACTCCATAGCTATGTTCAATATTCCTTTTGGTGCATATAATTTAAAGGCATTGGCATCTGTAAATTCAAGATTGTATCGCTGGTTTCTTTGGTTTTTACAGACCTCACTGCAGAAGGACTATGGAATGAAAACAGGGGAAATGCTGTGGTATTATAGCAGAGGAATTGATTATCGACCATCGCATCACATCCTATATACTCACTCATTCGACGTGGCCATGAGCAACGATGATTCGGAAACGGTGCTGTCAATTCCACTGAAGAAAACTGATCCGGTG…	MKNIFWYILTIRKLHFEVDDHLNQLPVDALPGIGLVHVPLYSIAMFNIPFGAYNLKALASVNSRLYRWFLWFLQTSLQKDYGMKTGEMLWYYSRGIDYRPSHHILYTHSFDVAMSNDDSETVLSIPLKKTDPVELYLQLRKLVASKYSESDAQKVESVLQTLNKCRMDMVERGGDLSLPMQRDCLIHYFQCLCMVEPLFTSLSSDADADPIIFVWYDAFNPEHEEGVSSERNAIQLEKAAVLFNLGAIYSQIGASCDRTTALGRHLAMESFKVAANFFFKLWKVFAKHVVSATLDLTVHFAEFLHHLFSAQASELELQQQLNNNDASYALQQHRCGPLFSPVCDFYLKVNYLILVVLGVAGRKHDYRFDQGETWVTHLSQKLNFFRAKAREAAHVTKSF…	Endosomal targeting BRO1-like domain-containing protein [Source:TAIR%3BAcc:AT1G15130]		K12200(PDCD6IP, ALIX, RIM20; programmed cell death 6-interacting protein)	-	0.04097	0.447485	0.420318	0.236876	0.490695	0.387732	0.668752	1.08571	0	0.32211	0.238403	0.175576	2.72691	0.336387	0.428556	0.724218	0.388775	0.502826	0.388542	0.430637	0.243956	0.222585	0.020767	0.313719	0.301368	0.120072	0.549045	0.275431	0.368045
Chr13	142922537	142927865	+	AH13G53210.1	000233F	ATGATGCATCAACTGGAAGTTGATTTAAATGATCATCAACCTCAAAATATAACCATCATGGCTGAATCATTCATCTTCAGCATCGCTGAATCACTCATAACTAAGCTTGCTTCTCGTGCATACCAAGAAGCATCTCGAGTGGTTGGTGTCTACGATGACCTCCAAGACTTGAAAACCAGTCTCTCATATGTGAAAGCTGTGTTGTTGGATGCAGAGCAGAAGCAAGAGCAGAACCATGAGCTGCGAGAGTGGCTGAAGCAGATCAAGCTCGTCTTCTATGATGCTGAGAACTTGCTTGATGAAGTTGACTGCGAATCACTGCGCAAGCAACTGCGAATCACTCAAAAGGACAAGGTAGGTGGCTTCTTCTCGAGTTCTAATCCACTTTTGTTTCGCTAT…	MMHQLEVDLNDHQPQNITIMAESFIFSIAESLITKLASRAYQEASRVVGVYDDLQDLKTSLSYVKAVLLDAEQKQEQNHELREWLKQIKLVFYDAENLLDEVDCESLRKQLRITQKDKVGGFFSSSNPLLFRYKISQQIKEIRKRLDRVAADRDKDLEIEQLQYRLRNMLEGKKFLLVLDDVWNEDRVKWVELQHLISVGAQGNKVIVTTRSQSIASIMGTNGLPYNSVKPSLRGTRSILFPVDEVGASEAFLNAWVLNCTYLRYLNLSDSTFETLPESIVLLLGRCSNLEFLPKKLRKLISLQRLGITTKQSILPESDIAKLNCLEYLRVEDCDNLESLFAETRLPTLLTLQVIGCANLKSLPLDTHHFPQLETMLIEGVGNEDWLHRSENTNSVLRL…	target of AVRB operation1 [Source:TAIR%3BAcc:AT5G44510]		-	GO:0043531	0.299819	0	0	0	0.102513	0	0.313445	0.374119	0	0	0.033322	0.847961	0.165346	0.190396	0	0.182232	0.078387	0.143464	0	0.016385	0.137538	0.374185	0.408294	1.18361	1.17839	1.07717	0.035972	0.220765	0.401922
Chr13	142957433	142963193	+	AH13G53220.1	000355F	ATGTTTACTCTTCTGCTGTCTCTGAACTTTCCAGTGTTTCCTTCAACTTCAACCATGGCCATTGTGGATACTCTGCTTGTAACAGCCAATGTGGCATTCTTCTATGCAATTCTGATATGGCTGCTTCTTCACACTTTGAGACAAAGCAAGCTTCAACGTGCTGTGTTTCTCCAACAAGGACCAAAATTCTTCTCCATTATCACTCTCCTATTCAATTTCATTCTTACCCTTTTAACTATAGCTTTTGCAGTTCATGAATATAGGACTAATAAAATAGTGAGATATAGTTCTGTTACATTTGCTCTAACATGGGTTATGGCAAGCTTGGTTTCATTCTATTCAATGAAGAAGACAACAAGAGATAACAAAAGATTCCCTTTTGTTCTGGTTCTCTGGTGG…	MFTLLLSLNFPVFPSTSTMAIVDTLLVTANVAFFYAILIWLLLHTLRQSKLQRAVFLQQGPKFFSIITLLFNFILTLLTIAFAVHEYRTNKIVRYSSVTFALTWVMASLVSFYSMKKTTRDNKRFPFVLVLWWVWASIIEAISVSIGLMKNNFEYLDFWNFLSEDDNIVGVVSLPMLLLLLCLSFCAREEQHNTDMEQLLVHPGEEEEEDDDDEDGENFTTAGIWSQLTFRWLNPIFRKGRVQKLELAHIPDVPHSETAENASSLLEESLRKQKLEGASLAKAITSSVWKSLALNAVFAGVNTIASYMGPLLITYFVNFLVDDNSNSSIQCGLILAFIFFLSKTLESLSQRQWYFGAQRIGIRVRAALMTLIYSKSLMIKCAGPTHGKIINLVNVDVER…	ABC transporter C family member 3 [Source:Uniprot/SWISSPROT%3BAcc:Q9LK64]		-	GO:0005524;GO:0016887;GO:0006810;GO:0016021;GO:0042626;GO:0055085	0.139754	0.091389	0.025749	0	0.009841	0.035148	0	0	0	0.368972	0.541496	0.017357	0.672778	0.846484	1.00927	2.02539	1.20547	1.1095	0.212953	1.12463	0.507317	0.447223	0.034011	0.454582	0.131723	1.42326	1.08638	1.39501	0.696559
Chr13	142964722	142966220	-	AH13G53230.1	000355F	ATGCAACAGAAAACAACCACCTTTGTTGGAAACCATGTTCATTCAAAACAGGGGAATTCTTCTTCTGCATTGCATGGAAATTCTGATTTAGATGCAGGGCATCATCAGAATCATGGTAATATTGCATCATCGGATTTGAATGGGGATTTGATGTGTCTCTATGACGAACCATTGCCTACATTCGGGGATGTTTACAGTTCTGAGAAGCAGGCCTTGTTTGTGAAGAAGCTAAGGAAAGCCATCAATAATGTCTTCTTCAGTTTGATTTTTGAGACTGAGAAACATAATGGGATTGCTGAGCTCCTTGAAATACTGGACAGCATCATTAATGGTTTCGCTTTGCCATTGAAAGAAGAGCATAAACTGTCCCTTTTTCGTGCATTGATTCCGTTGCACAAA…	MQQKTTTFVGNHVHSKQGNSSSALHGNSDLDAGHHQNHGNIASSDLNGDLMCLYDEPLPTFGDVYSSEKQALFVKKLRKAINNVFFSLIFETEKHNGIAELLEILDSIINGFALPLKEEHKLSLFRALIPLHKPKCLAMYHYHQQ	Serine/threonine protein phosphatase 2A 59 kDa regulatory subunit B' gamma isoform [Source:Uniprot/SWISSPROT%3BAcc:Q8RW96]		K11584(PPP2R5; serine/threonine-protein phosphatase 2A regulatory subunit B')	GO:0000159;GO:0007165	0.100914	0	0	0	0	0	0	0	0	0	0	0	0	0	0.116584	0.510158	0	0	0	0.108297	0	0	0	0	0	0.17749	0	0	0.111389
Chr13	142967127	142971751	+	AH13G53240.1	000355F	ATGGCTCCGAAGGCAAAACCCTCTCAGCCTCCTCCTCCCCTGGAAGATCTGTTCACCACCCTCGACAGGCACATCAACTCCTTCTCCTTCGACAACGCCGTCAAACTCGCAGACCAGATTTTGGTGGTTGCACCCGCCGATGAAGACGCCCTCCGATGCAAGATTGTGGCGCTCATCAAGGACGACCGCCTCGACCTCGCACTCTCCGCCATTCGATCTTCTCGCACCCATCTCCCTGATTTCGATTTCCTTAAGGCATACTGCTTATACAGACAAAACAAGTTGAATGAAGCTTTGGAGTCTTTGAAAACACAAGAGAGAACAACTGAAACTATGCTTTTGGAAGCTCAGATTTTGTACCGTCTTGGGAAGATGGATGCTTGCCTGGATATCTACCAG…	MAPKAKPSQPPPPLEDLFTTLDRHINSFSFDNAVKLADQILVVAPADEDALRCKIVALIKDDRLDLALSAIRSSRTHLPDFDFLKAYCLYRQNKLNEALESLKTQERTTETMLLEAQILYRLGKMDACLDIYQKLQKSKIDNLEINCVASLVMGGRSSEVQGLLDSLRVKATSSFELAYNTACSLIERKKYTDAEQLLLSGRRIGQEVLMEDNLPDDEIESELAPLAVQLAYVQQLLGRKQDAIEAYIDIIKRDMADESSIAVAVNNLVSLRGPKDVSDSLRKLDRLKDKEAQNFQLASELDLKLPAKEKEAIYANRVLLLLHANKMDQARELVSRLPDMFPESVIPILLQAAVLVRENKVGKAEELLAQFAGKYPEKSKVVHLARAQVAAAAGHPHIA…	SRP72 RNA-binding domain [Source:TAIR%3BAcc:AT1G67680]		K03108(SRP72; signal recognition particle subunit SRP72)	GO:0006614;GO:0008312;GO:0048500	2.54706	5.12883	4.03011	5.15102	4.98154	2.86561	7.96042	7.19661	5.4844	2.85366	3.12141	3.01311	7.76519	5.50445	3.71646	5.35895	4.57504	7.71154	7.47009	5.3834	5.91207	4.22896	4.46756	7.47814	8.69111	10.3702	6.85466	6.59058	3.8355
Chr13	142983465	142987099	+	AH13G53250.1	000355F	ATGCCCAGTTTTCGAGTGAATATAGAAGATTATGTTACTGGGGGTGTCATGGCTTCTCCATCATGCTTCCCTCTTCGTTGGGAGAGCACAGGAAACCAGTGGTGGTATGCAGCCCCCATTGATTGGGCTGCAGCAAATGGCCTCTATGATCTTGTTGCTGAGCTTCTCCACCTTGACACCAACCTCCTCATCAAGCTCACTTCCCTCCGTAGAATTCGCCGCCTTGAAGCCGTTTGGGATGATGAGGCTAAATTTGAAGATGTTGCAAGTTGCCGCTCCAAGGTTGCAAGGAACCTCATGCTTGAATGTGAGAACGGAAGAAGGGAACACAAGTACAACTCCCTCATCCGTGCTGGCTATGGTGGATGGCTTCTCTACACTGCAGCCTCAGCAGGGGAT…	MPSFRVNIEDYVTGGVMASPSCFPLRWESTGNQWWYAAPIDWAAANGLYDLVAELLHLDTNLLIKLTSLRRIRRLEAVWDDEAKFEDVASCRSKVARNLMLECENGRREHKYNSLIRAGYGGWLLYTAASAGDVEFVKELLRRDPLLVFGEGEYGVTDILYAAARSKNCVVFRLLLDSALSGSEEHHGDGGVFKREMVNRAIHAAARGGNWEMLKELVENVSEILCYRDSQGCTVLHSAAGRGQVEVVRNLIESSDIINSTDVQGNTALHVASYRGYLPVVEILVQASPSLASLTNHYGDTFLHMAVAGFRSPGFRRLDKHTELMNQLISGKIVDMQDIINIKNNDGRTALHVAVIHNIQCEIVELLMSIPSIDLNVRDADGMTPLDHLKQRSKSASSE…	Ankyrin repeat family protein [Source:TAIR%3BAcc:AT3G01750]		-	GO:0005515	0.581254	7.3414	3.92044	3.26581	0.896171	11.9384	3.04656	2.87283	8.14271	10.7544	11.4841	5.51014	7.26373	10.5826	14.824	3.61174	9.52703	6.37323	4.91652	10.9825	16.1529	4.59979	2.69129	5.5489	3.85026	2.94815	12.3151	1.57048	5.09735
Chr13	142988821	142992005	+	AH13G53260.1	000355F	ATGACTAACGATTCAAGAAAGTCTGCCATTGATAATTGGCTTCCTGTCACTGCTTCCAGAAATGGCAAATGGTGGTACTCTGCTTTTCACAACCTCACCGCCATGGTTGGTGCTGGTGTCCTCAGCCTTCCTTATGCCATGTCAAAGATGGGCTGGGGTCCTGGCGTGGTTGCAATGCTATTGTCATGGATCATCACCTTGTTCACACTATGGCAAATGGTTGAGATGCACGAAATGGTTCCCGGCAAGAGATTCGACCGGTACCACGAGTTAGGGCAGTATGCCTTTGGTGAAAAGCTTGGCCTATACATCGTGGTTCCCCAACAGCTACTTGTTGAGGTTGGCACATGCATTGTTTATATGGTCACTGGAGGCAAATCTCTTAAGAAGTTTTATGGC…	MTNDSRKSAIDNWLPVTASRNGKWWYSAFHNLTAMVGAGVLSLPYAMSKMGWGPGVVAMLLSWIITLFTLWQMVEMHEMVPGKRFDRYHELGQYAFGEKLGLYIVVPQQLLVEVGTCIVYMVTGGKSLKKFYGTVCPTCKDIRTSYWIMIFASVNFVLCQCPSFNSISAVSLAAAIMSIAYSTIAWVASLMKGVQPNVDYGYNSKSTADGVFNFMTALGDVAFAYAGHNVVLEIQATMPSTEEVPSKKPMWNGVILAYIGVAICYFPVAFIGYYVFGNSVEDNILITLEHPIWLIAAANMFVIVHVVGGYQVYSMPVFDMMETLLVKQFKFPPCFTLRLVARTLFVAFTMAIAICVPFFGSLLGFLGGFAFAPTSYFLPCIIWLRVYKPKRFSLSWIVN…	Lysine histidine transporter 1 [Source:Uniprot/SWISSPROT%3BAcc:Q9FKS8]		-	-	0	0	0	0	0	0	0	0	0	0	0	0	0	0	0	0.647928	0	0	0	0	0	0	0	0	0	0	0	0	0
Chr13	142992164	142996487	-	AH13G53270.1	000355F	ATGTATAGTTTTGCGGATAATAGTAGTTTCCATAAAAACCCTTTCACCCTCTCTCACAATTACAAGAAAACCCTAGCAGAGAAAGCATCTCTCCATCGAAGCAGTGGTGATCGTGCGAAGTTTGAGGGGAGTGCTGACAGTGTTGCTGACAAGGTTGCTAATGGAGTCAAACACAATGTCATTGACAGAGCTTGGACGACTATTGATGTCTCGGACTTCACACGGAGGCTCGGGGTCGGAGCTCCCAAATCAAACACAAAATCAAAATCAGAACCAGAGGGTTCTTCGAATCTGTGTCTTGTGATGGCAACCCTGGCCCGTTCAAACTCCCTCCTCCTCCACACTGCCGGCGCCGGAGCTGGAATTGCTGCCCACTGCCGCACCCACCTCCTACGCCAA…	MYSFADNSSFHKNPFTLSHNYKKTLAEKASLHRSSGDRAKFEGSADSVADKVANGVKHNVIDRAWTTIDVSDFTRRLGVGAPKSNTKSKSEPEGSSNLCLVMATLARSNSLLLHTAGAGAGIAAHCRTHLLRQWVPIHATKLNPLSLRCNTSSSPTAVGGVRAQVATEAEAGIPASQNAEAPVVVVTGASRGIGRAIALSLGKSGCKVLVNYARSSKEAEEVSKQIQEFGGQALTFGGDVSNEADVESMIKTAVDTWGTVDVLVNNAGITRDGLLMRMKKSQWQEVIDLNLTGVFLCTQAAAKIMMKKKKVTSHFNLLPTSFHVICLSMVGGNVVGYSPMGFNLIFVLIKSSVLTKIPATLLLYLCSLVILQGRIINIASVVGLVGNVGQANYSAAKAG…	3-oxoacyl-[acyl-carrier-protein] reductase%2C chloroplastic [Source:Uniprot/SWISSPROT%3BAcc:P33207]		K00059(fabG; 3-oxoacyl-[acyl-carrier protein] reductase [EC:1.1.1.100])	-	8.57595	19.8557	22.5745	22.2203	12.0231	7.95188	17.1852	16.4616	8.31089	16.9855	15.9671	13.5778	17.5619	20.8418	18.6256	16.2438	16.3914	14.0042	8.22047	18.7201	11.9793	11.2759	8.92563	11.3265	12.6714	16.6508	14.7706	9.31884	10.9135
Chr13	143004278	143020073	+	AH13G53280.1	000355F	ATGCCACCTTCCTTATCAATGAGATTCTCTCCGGCGAAAGAACCAAGACAAGACGGATTGCTATTCAGGGAGAGACAAGATGATGATGATGACCTTACTTTGTTCATTGAAATGGAGTCCAAAGAGAATTTTCTACTTCAGCCGTCGGATGACTTGGAAGATCCATTTTCTATGCAGTTGAGGCATTTTCCGGATACCAAGGTTAGTATTTCCATTCATGGCCAAGGAGAAACCAGTGACTTGCTCAATGCAGATGATGACGAAAATGACTATGACTGGTTGTTCACACCCCCTGACACACCACTGTTTCCTTCATTAGATGATGAACCACAACAAATAAATGTTGTAGGCAGTGGAAGTCCTCAGAGTAAACCCATTCCCATATCAAGATCTTCTACG…	MPPSLSMRFSPAKEPRQDGLLFRERQDDDDDLTLFIEMESKENFLLQPSDDLEDPFSMQLRHFPDTKVSISIHGQGETSDLLNADDDENDYDWLFTPPDTPLFPSLDDEPQQINVVGSGSPQSKPIPISRSSTMERSYVSRRSSTPTPRRTSTGSIGPAISSGIRGASPVKTSRGNFASPKIRAWQTSSSNFSCAAPPNLCTSLADRPKIPASRNGRDSTSKFSRQSMSPTASWSSSSFLSQDRDQFSSYSKDSIASSGCDDVDSLQSIPVGSLDRANSIKGGSRSNVKYPTSKKSSSMASPNSAPKRSFDSALRQMDRKSHQKMFRPLLSSVPSTTFYVGKANSAKYSLVYTDSSATSISNVSSDHGRSCAQDTKGSDQNQDDRVKGTEKILYSDIHE…	ATP-dependent DNA helicase Q-like 5 [Source:Uniprot/SWISSPROT%3BAcc:Q0WVW7]		K10730	GO:0003676;GO:0005524	0.03171	0.515737	0.632775	0.314764	0.451175	0.289038	0.268022	0.074901	0.411747	0.043699	0.059318	0.410409	0.03467	0.269077	0.196736	0.337657	0.153172	0.636306	0.682802	0.222733	0.093367	0.269889	0.560402	0.681037	0.767157	0.583235	0.420607	0.276253	0.303959
Chr13	143035254	143038976	+	AH13G53290.1	000355F	ATGAGATACTTGGAAGATAAAGGGTGCTACAACAACCATGGACCAACGGCACAAGATACCCCAAATAGCAGTGCAATGTACTCAGATTTTCACAAAGGAAACAATGCTGCCGCCGCGGCTTGCGGTTCTTCCCATCAACAACACAGAACAACCATGGGGAAACCAACACCTTCTAAGTGGGATGATGCACAAAAATGGCTTGTAGGATTGTCGAAAGGCGGAGGCGAGAAGAGCCACCAATCGAAATCAAGCAAGCCAAGAGACTCAAATGCAGATGACCTTAGATTGATAGCACCGGTTCCACAGAAGGAGAATGGTTATTCAAGCGCTAGTGAGAAAGAGGATGAAGATCAAGAACATGATGGAAGAGAAACCATGAAGATAGAGTGTTGTGATGAG…	MRYLEDKGCYNNHGPTAQDTPNSSAMYSDFHKGNNAAAAACGSSHQQHRTTMGKPTPSKWDDAQKWLVGLSKGGGEKSHQSKSSKPRDSNADDLRLIAPVPQKENGYSSASEKEDEDQEHDGRETMKIECCDESLWRTNYNNNNKGSSTNSNSIAVQSICFRDMGTEMTPIASQEPSRTATPIRATTPATRSPIHSGASTPARPQNGGMESHSGEGHQGSSNPSCKVSEKKAEDHARKLSPLESRALAWDEAERAKYMARFKREEVRIQAWENHQIRKAEMEMKKTEVKAERMKALAQEKLANKLAATRRIAEEKRANAQVKLNEKALRTTERADYIRRTGQVPSAFSFSFNCKFPSLCCCW	Remorin family protein [Source:TAIR%3BAcc:AT1G67590]		-	-	0.737851	18.1835	15.7154	9.57108	0.277501	7.96785	1.58698	0.256791	5.62136	1.27498	1.21657	0.494951	0.261233	7.61496	2.89313	10.8048	5.13282	13.3634	1.93471	4.1664	2.67798	4.85364	0.2077	4.04002	15.882	8.52264	6.50287	4.51689	9.19222
Chr13	143043333	143051891	+	AH13G53300.1	000355F	ATGGCGGCTGGTAGGCATGGCGGCTATCGTGACAACGAGTTTAGGGACCGTGAGTCGAATTTGGATGTTTCAAGGCGCGGTTTCGCGAATTCGAAGGAAGATTACGACCGGGTTAGGAATGGAGGCCGTGACGTTGTGAGGGGTGGGAGCAGGGATGCAAGAGATAGGATTAGGGTTAGGCAGAAGGATATTAGGGAGAGAGAAGCTTCCAATGGCGGTCGCCGGTCATCTTCTAGTAGGAGTGATTCTGGCAGCAGCGGAGGTGGTGGTAGTGATGGTGGCGGGCTTGGGCCCCGACGGTGTGGCTTTTCTGCCAAGACCATGGATAAGGAGCCTGGTGAACTTTCCAGTGAGAGTGGGTCTGATGGTGCTATTGAACCAGAGTCAATGATGAAAGAC…	MAAGRHGGYRDNEFRDRESNLDVSRRGFANSKEDYDRVRNGGRDVVRGGSRDARDRIRVRQKDIREREASNGGRRSSSSRSDSGSSGGGGSDGGGLGPRRCGFSAKTMDKEPGELSSESGSDGAIEPESMMKDSEVANVEQNRTRSPPPPEKKRKFSPIVWDQDDKEVSEPSKTKSKVSTAPVTALPPPPPLPKSFVRSPNVPYGGVEIHPVKKSETKDVELPEATRATMPSPGSHSISPKQAWHNDREAEQQEGEDYVPSHNISSSRWAAVDNSPGDEGEIIDDEELPRRKRRLSPELLDTKLRNKLLSPVESKKEGFDGGRAKSSESDERGSHGRTSSGDDHPGTASEKDDYMEIDAQGGKSDTSINHSETDSEDEDDRRETPEPPATPQRMVNMLQ…	Protein kinase superfamily protein [Source:TAIR%3BAcc:AT1G67580]		K08818	GO:0004672;GO:0005524;GO:0006468	10.4708	9.73589	9.13889	10.6268	9.88951	4.72619	10.8046	9.44003	8.37294	5.29553	4.9117	7.7833	11.3197	5.84477	5.64082	8.59416	5.49961	8.47594	12.2837	6.30123	9.7273	5.56173	9.52289	6.15582	8.37849	5.94842	9.88506	9.88298	8.23792
Chr13	143052750	143056276	-	AH13G53310.1	000355F	ATGATGAGTGAGTTCGATCGAACGCTGGCGAGTTTGGAAGCGCTTCTCACTTTGCTTGGCTTCAACCAGCGAACCGTTTTCAGCTTTGCCGTCTCATGGACCGTCTTCGCGGTGGTTGGCACCACGATGCCGCTGGTGGCGCTGGCTCTCTCCGAGTGCTCTGACGGCCGCAGCCACTGCCAGAAATACCAGATTCCGGCATTCGAGATGGCGATCGTGGCGTTCCAGGCGTGCCTTGCTGCCGTCTCACTGCTGTGCCTCTCGCACAACCTGAGGAAGTACGGCGTCAGGAGGTTCCTCTTCGTTGACCGCCACAGCGGACAGTTGCATTGCTTTCACCGCGATTACGTCAACCAGATTCAGGGATCTTTGCGTTTGCTCATTATATGGATGTTGCCG…	MMSEFDRTLASLEALLTLLGFNQRTVFSFAVSWTVFAVVGTTMPLVALALSECSDGRSHCQKYQIPAFEMAIVAFQACLAAVSLLCLSHNLRKYGVRRFLFVDRHSGQLHCFHRDYVNQIQGSLRLLIIWMLPCFFVKTAREIIRISNVQHESWILSVAIFFALIISWTYVSAVSLSATIMFHLVCNLQVIHFDDYGKLLQRESDVLVFMEEHIRLRYHLSKISHRFRIYLLLQFLVVTASQFVTLLQVTGYGGMLTFLNGGDFAVSTLVQVVGIIICLHAATRISHRAQGVVSLASRWHALLTCSSDASQLRSSASTGSLEAVNHLNSIQLDYSESDLESMDYAGMPTNTQLASYMSSHHKRQAFGTYLCSQQDNNLRRKRRLQADTKNKKKPSKFSS…	Protein of unknown function (DUF3537) [Source:TAIR%3BAcc:AT1G67570]		-	-	0.116215	0.402763	0.13753	0.48066	0.693166	0.395072	0.552223	0.549142	0.313067	0.937424	0.706906	0	1.55608	1.05642	0.676993	1.46618	0.449571	0.694038	0.60193	1.2962	2.37471	0.414865	0.421195	0.725642	0.681852	1.21745	1.55756	1.05946	0.930771
Chr13	143056893	143062121	-	AH13G53320.1	000355F	ATGTTTGTTCTCAATCCTCCTAACTTCTCCAATCTCTCTCATCACAACAATGCCCTATGCCGCCCATCTCCGCCCTTCTCCGCCTACAGGAGGATTCCTTTACTTCCTTCCCGGCGGAGGCCGGTGGTCAAAGCTGAGATCGGCGGCGGAGGTGCAGGTCAGGGTCAGAGTCAGAGTCAGAGTCAGACAGTAACATCAACTTATTCTTCGTTCTTGGAGACGAGCAAAGACAGCAATGGTTCCGTGGTTTCTTCTGGAAGGAGTGATGAGGGGATAGAAGTGAAGGCTGTGATGACAATAAGGAAGAAGATAAAGGAGAATCTCACTGATAAATTGGAGGATCAGTGGGAATACTTCATCAACGGTGTTGGTCAAGGCATTCAGATTCAACTCATCAGT…	MFVLNPPNFSNLSHHNNALCRPSPPFSAYRRIPLLPSRRRPVVKAEIGGGGAGQGQSQSQSQTVTSTYSSFLETSKDSNGSVVSSGRSDEGIEVKAVMTIRKKIKENLTDKLEDQWEYFINGVGQGIQIQLISDQIDPVTNSRKSVESYVKGWLPKPSKVSYIVEYSAELRVPSDFGSPGALLITNLHAKEFYLLKVVIHGFSGGPIFFPANTWIHSRNDNPKSRIIFNNQAYLPSQTPPGIKDLRLEDLLSIRGTGKDPLCESRIEKPHPVYVPRDETFEEIKQNTFSAGRLKALFHNLIPSIAATMSRSDISFNCFSDIDKLYTDGVVLRDEEQQRGGVQDLLLGKVMNQVISAGERLLKYEIPAVIKRDRFSWLRDNEFARQALAGVNPVNIELLK…	Lipoxygenase 6%2C chloroplastic [Source:Uniprot/SWISSPROT%3BAcc:Q9CAG3]		K00454(LOX2S; lipoxygenase [EC:1.13.11.12])	GO:0005515;GO:0016702;GO:0046872;GO:0055114;GO:0016491	12.1286	1.76845	2.61147	2.89465	27.4073	0.242052	3.97607	29.0568	0.183189	1.20708	0.928572	6.44991	1.36742	1.64221	2.27298	4.37399	1.04642	2.99951	1.0526	1.28028	2.1151	2.94739	8.23691	9.26103	9.94305	5.98016	2.43855	4.94165	3.42888
Chr13	143063401	143072287	-	AH13G53330.1	000355F	ATGGATAAGCTAGAAGATGATAAGAGTCAGCAAACAGCAAATAAGTCCAACTTGCGGTTTCTTTTCTTTCGGTTTCACTTGATGGATTCGATGGCAACACTTCCAATAGTGCAATATGAAGAAAAGATCATTGAAACTGTTGAGCGCAATCCCGTCGTTGTTGTCATCGGAGAAACCGGTTCCGGAAAGAGCACCCAGCTCTCTCAGATGCTCTACCGCCGCGGCTACGCCGATTCCGCCAGAATCGCCATCACTCAGCCCCGCCGTGTCGCTGCGGTCACCGTCGCAAGGCGCGTTGCGCAGGAGCTTGGCGTTCAGCTTGGAGAGGAAGTTGGATATGCCATTCGATTCGAGGATAGAACTTCACACCGCACGCGCATAAAATATCTTACCGACGGG…	MDKLEDDKSQQTANKSNLRFLFFRFHLMDSMATLPIVQYEEKIIETVERNPVVVVIGETGSGKSTQLSQMLYRRGYADSARIAITQPRRVAAVTVARRVAQELGVQLGEEVGYAIRFEDRTSHRTRIKYLTDGVLLRESLVNPELNEYSVIILDEAHERSLNTDILMGLMKRLAKIRTSNLKVLITSATLDGDKVSNFFRDCPVLTIPGKLYPVEILYSKERPSSYLESSLKTAIDIHVREPEGDVLIFMTGQVRVFSPPPPSCRRIIVATNIAETSLTVDGVVYVIDSGYVKQRQYNPSTGMYSLDIVQISKVQANQRAGRAGRTRPGKCYRLYPSQVYNDEFLDVTVPEIQRSSLAGSVLYLKSLDLPDIDILKFDFLDPPSSESLQDALKQLYLID…	RNA helicase family protein [Source:TAIR%3BAcc:AT1G27900]		K12818(DHX8, PRP22; ATP-dependent RNA helicase DHX8/PRP22 [EC:3.6.4.13])	GO:0003676;GO:0005524;GO:0004386	3.32708	4.49765	5.85457	4.97073	5.83518	1.48165	6.40063	6.19057	2.37043	1.8562	1.81998	5.11158	7.16734	3.05341	2.51682	3.14398	2.45334	4.0114	2.10291	2.44182	2.782	4.00701	2.3578	3.83579	5.77907	4.41483	2.99085	3.12901	3.28282
Chr13	143072168	143074435	+	AH13G53340.1	000355F	ATGCCTACATCCATTCTCCCTTCCCAAAACGGAAACACAAGAACCACAAAAATGAGTTCAAGGCAACGTCCATTACATGCATGTGGAGTTTCCATGATAGCAATGGCAGAAATTGCGATTGGAAAAACCCAGAATGTCAATGGTCCATTGGGTGCAAACTTGAGAAGGATAATTGCAAAACTTTCGAGATCCACCACACCCCTTATTTATGCAATGCAATGCCAATTGCTAGCCATACTATCCTTCATGGATGATCACATCATAACAGCAGAGAAAATCTCCGAGAAAGTGTTCCCATCCTCTGCGGTGGCCTTCGACAAAGTCGATGAACTAGTCCTAATCATAGCCTCCATGCCAGAGAAATTTGATGGGGCAGTGAACAAGGTCCTAGCAGTGATC…	MPTSILPSQNGNTRTTKMSSRQRPLHACGVSMIAMAEIAIGKTQNVNGPLGANLRRIIAKLSRSTTPLIYAMQCQLLAILSFMDDHIITAEKISEKVFPSSAVAFDKVDELVLIIASMPEKFDGAVNKVLAVIHKVPLLERAMTLFISMLNGFASILDHYWGRGDSIRTKEKTIGVDSSSSSGYISLENFPPILEAEIKGTHDKKAAAVLPSCAKGSYKQALLESGNKERNNPHDDDDEKEVDGGELCEVSEEGEKKQDDRRSEVEENDKCESNKGGDVLLKLFDSWLMNPGRF	unknown protein%3B Has 18 Blast hits to 18 proteins in 7 species: Archae - 0%3B Bacteria - 0%3B Metazoa - 0%3B Fungi - 0%3B Plants - 18%3B Viruses - 0%3B Other Eukaryotes - 0 (source: NCBI BLink). [Source:TAIR%3BAcc:AT1G67540]		-	-	0	0	0	0	0	0.034015	0.026399	0	0	0.124704	0.046137	0	0	0	0	0.43288	0.077968	0.026521	0.065523	0.023683	0.384852	0	0	0.097566	0	0	0.085776	0	0
Chr13	143073737	143079274	-	AH13G53350.1	000355F	ATGGATGTAGCTGAGTATGAGGAAAAACAGTTTTCAGCAAGTGATGCCAAGTTACATGGACAGATGTGCAAGGCGCTTTCTCTGATATATTGCAAAATATTGTCCGTATTTCCTTCCTTGGAAGCAGCTCGGCCTAGGAGCAAATCTGGAATTCAAGCATTATGTTCTCTGCACATGGCCATAGAGAAGACTAAAAACATTCTTCAGCATTGCACAGAATGTAGTAAACTTTACCTGGCTATTACTGCAGATTCTATTCTTCTAAAATTTGAGAGGGCTAAATGTTCTCTCAAAGATGGTCTTAAACGGGTGGAAGATATTGTTCCACAATCTATTGGGTGTCAGATTCAGGAGATTGTCAATGAACTTGCAAGTGTGTCATTTGCACTTGATCCATCA…	MDVAEYEEKQFSASDAKLHGQMCKALSLIYCKILSVFPSLEAARPRSKSGIQALCSLHMAIEKTKNILQHCTECSKLYLAITADSILLKFERAKCSLKDGLKRVEDIVPQSIGCQIQEIVNELASVSFALDPSEKKIGDDLIALLQQGRKFNDSNDSNELESFHQAASRLGITSSRAALAERRALKKVIERARAEEDKRKESIGSIEDGVPGVHCQAFDRQFSKLGSFCFKPNDMKSEHMPLPPEELRCPISLQLMYDPVIIASGQTYERLCIEKWFSDGHSTCPKTQQKLTHLCLTPNYCVKGLVASWCEQNGVNIPEGPPESLDLNYWRLAFNESESTNSRSANSVSSCKLKGIKVVPLEERGTFEEIGGNRAESVSTQEEDIAQYSSLLEILTEAN…	U-box domain-containing protein 6 [Source:Uniprot/SWISSPROT%3BAcc:O48700]		-	GO:0005515;GO:0004842;GO:0016567	4.63975	3.09254	2.76936	3.76877	2.95388	0.973246	4.25148	5.37399	2.39453	5.8841	4.94782	4.01709	5.25359	4.76533	4.96907	9.09093	6.27959	7.15677	16.1759	7.62068	12.8536	4.63013	2.04437	4.99739	5.78736	3.43243	9.94843	8.60212	5.64063
Chr13	143111169	143118238	+	AH13G53360.1	000355F	ATGACTGAAGAACTAGAATTTGAAGATGAAGAGGATTCTGAAAATGAAGAAGAACAAGAAAAGGAGATTCAATTCAATGATACCGAATCAGAGGATGATGAGGGGGCAGAGGGACATGATAATAATCGTCTGCAAGACAATGAGCCTTCTGAAATTTTTTTAGCACGTTCATGGCTCGATCACGGGCTAGATAGGGTTAGGGTTCTTCGGAAGGGGATTTTGAATTTGAGAGAGAAAGAAAGAGGGAGAGGTGCTGTGTGTAACAGCGTGACGACGTCGACGATTGCAAAGCTTCTGACAGGGAGGAGTCGACGGGAGGGTAACAGCCACGACGACGTCTATAAAGTGGCTGGAAGGCGATGA	MTEELEFEDEEDSENEEEQEKEIQFNDTESEDDEGAEGHDNNRLQDNEPSEIFLARSWLDHGLDRVRVLRKGILNLREKERGRGAVCNSVTTSTIAKLLTGRSRREGNSHDDVYKVAGRR	-		-	-	0	0	0	0	0	0	0	0	0	0	0	0	0	0	0	0	0	0	0	0	0	0	0	0	0	0	0	0	0
Chr13	143117862	143121379	-	AH13G53370.1	000355F	ATGGTTGTTTTCTTGCTAATTGGTACAATAGGGCCACCAATCAAGAAAAGAGCTGGTTTGAGGATTAAACAAGTCGGGAGAGTTTCTGGAGCATCACACAAGTCTTGTTGTTTTAGGACTTTGACCTGGGAAGATGGATATTATGGTTACCAGAAAATTAATGAGGCCGCGGAGAGTATGTTGGATGACATCAATTTCAAATTTCCAGCACCTCCAACCATCGTACACATCAACGACGAAGAAGATCGAAGAAGAAGAAGAAGAAGTGGTACACTACTCCATGAGCACCTTGCTCTCCTCCTACCCAGCCGCCGCATTCCCCCTCTCTGCTATCATCCCCTTCCCTTTGCCTGCGCAAGCTCGTCCATTTCGCTTTTCTCGCTCACCTTGTTGCCGTCA…	MVVFLLIGTIGPPIKKRAGLRIKQVGRVSGASHKSCCFRTLTWEDGYYGYQKINEAAESMLDDINFKFPAPPTIVHINDEEDRRRRRRSGTLLHEHLALLLPSRRIPPLCYHPLPFACASSSISLFSLTLLPSQSSPSSHFIDVVVAVTLPSTPPCQKLCNRRRRHAESKKMADAKPTKDFKTVLKKFQKAHCLAAERETTYTPFVPQAVLPSR	Syntaxin-22 [Source:Uniprot/SWISSPROT%3BAcc:P93654]		K08488(STX7; syntaxin 7)	-	0	0	0	0	0	0	0	0	0	0	0	0	0	0	0	0	0	0	0	0	0	0	0	0	0	0	0	0	0
Chr13	143122168	143130595	+	AH13G53380.1	000355F	ATGACCGGAAGCGGAAGAAGAACCACTCGGAGCAGAGCCAGATCCTCCGCCGATCCTGACGGCGGAGACGACGATGCCTCACTCCGGGAAGCGAAGTTGAAGCTGAAGCGTCGGAGAGAGAGGAGCAAGTACGGAAGCACCATTCCGCTATTCAACAATCCGAACCTCAAGGTGGTGCTCCTTATCACCGTGGTGGCATTCTTCGTAATCTTGTTTCTGATCTTTCACCTTGTCAATTCCACCGCCGAACCCGAGCTCCCTCGCGCCGTCACGCCGCTTCCTGCCCCCAAGATTATGGACCTTCCTCAGTTTCAAGGTGAACACAGGGAGAGTTTGTATTGGGGAACTTATCGTCCCCATCTTTATCTTGGAATTCGTGCCAGGACTTCACAGTCTTTG…	MTGSGRRTTRSRARSSADPDGGDDDASLREAKLKLKRRRERSKYGSTIPLFNNPNLKVVLLITVVAFFVILFLIFHLVNSTAEPELPRAVTPLPAPKIMDLPQFQGEHRESLYWGTYRPHLYLGIRARTSQSLMAGLMWIGVKDGRYHLRHVCKDEDDLGTYGWTKHDGREFGHQLLADHGMTLATEFLKSKVGGSGYGGDWAVRISVHINKSEWNEEFGKGAQLFFYLADEGGNVLDLSREKLNIHEDSLLASGSRLDIGNWQLHLKSTHLESTSLTSQLNDKKQAFDKKFEDVFSLAEKVDSESISVGKAAVGNLLGGIGYFYGQSVIAIPRTLDLKEHVKYVSYWPAELYTAVPGRSSFPRGFLWDEGFHQLLIWRWDIHISLDIIGHWLDLMNVD…	Mannosyl-oligosaccharide glucosidase GCS1 [Source:Uniprot/SWISSPROT%3BAcc:F4HTM3]		K01228(GCS1; mannosyl-oligosaccharide glucosidase [EC:3.2.1.106])	GO:0004573;GO:0009311	3.19235	7.75063	8.07127	7.23311	4.48675	1.88581	7.87269	5.54176	3.03331	3.31827	2.90668	4.99216	6.60015	5.21646	3.48583	7.04378	4.16866	5.60115	1.49654	5.37668	6.61724	6.3161	6.26045	6.85934	8.51047	8.8028	7.45981	5.48634	6.17745
Chr13	143134755	143137958	-	AH13G53390.1	000355F	ATGTTCGGGGCTTCTTCTTCTGCATTCGGCACCCCAAATTCAACACCTGCATTCGGTGCACCTTCCTCAACCCCAGCGTTCGGAACTCCTTCTTCTACCCCAGCATTCGGTACCCCTTCTTCTGCCCCAGTCTTCGGTACCCCGTCTTCAACCCCTGCGTTTGGAACTCCTTCCACGCCTTCATTCGCTACCGGATTCGGCTCTTCGCTATTCTCAACCCCTTTTTCCTCTCAACCACAGCAGCAGACACCTTCGCTGTTTCAGCAACCGGCTTCCACTGGGTTCGGTTTTCAGTCCAATTTTGGAGCACCGCAGCCACAAACACCGGCACAGCCTACACCATTTCCGAATGCTCAGTTGACTACCCAGATGGCCAATGTGGCTCATGTTCCCTTCTCT…	MFGASSSAFGTPNSTPAFGAPSSTPAFGTPSSTPAFGTPSSAPVFGTPSSTPAFGTPSTPSFATGFGSSLFSTPFSSQPQQQTPSLFQQPASTGFGFQSNFGAPQPQTPAQPTPFPNAQLTTQMANVAHVPFSLADRDIQTIVDSYKDEPTNLKYAFKHLLFSVTDPQFRVKPAGVSDIMWAEAMGKLEGMESADRERLWPQLVQGFKDLSQRLKIQDEVIVSDAERLRITQSNVKMLQRHFQAETLPRIQRMKQKEQILQRRLLRLRGSGADLSRRVQNLLTVSRVQANSMGFGGSVYLPGSAKIHDQSLADLQEVLQQQTEAIGRLGSVLKRDIRDMEIMMAEDTATENGN	Nuclear pore complex protein NUP54 [Source:Uniprot/SWISSPROT%3BAcc:Q8GYF7]		K14308(NUP54, NUP57; nuclear pore complex protein Nup54)	GO:0005643	1.6833	5.51361	3.45862	2.61018	2.48107	2.16718	3.10875	2.38911	2.81207	1.62262	1.36547	1.76561	1.26589	3.85397	2.62713	4.5335	3.70549	6.27201	2.18562	3.26661	4.10728	4.73684	2.00115	3.71793	4.74008	7.88722	3.03772	3.5136	3.98832
Chr13	143140351	143144054	-	AH13G53400.1	000355F	ATGAATATCTGGGCAATGTGTGAGGGAAGATTTCACTTTGGCAGCTTAAGATATAAAGGGAATAATACAAGTAACACAAATTCTGTTATGGAACTTGAGTCAGAGTGGATAAAGCACAGAAAATCATCTTCTTATACCGCTCATTTGCGGACAAAATTTCTGTTCATGGTAATATTATATCTGAACGTGTTAATGATCATTTCAAAAATGCCTGGATGCATTGCTGGTAAGAAGTGGTTCACAGAACCGAATATGTGTTTTTCTAATTTACCCAATAAGGAAAATCAAACACTTTCTAAGAGCAAGCATTCTGTGCGCTCTGAGTTATCGGATAAGGATGATGATAGCTCGATTCTACCTCGGCTGCCTGATGATGTTTCCAAGTATTGCTTAGCACTT…	MNIWAMCEGRFHFGSLRYKGNNTSNTNSVMELESEWIKHRKSSSYTAHLRTKFLFMVILYLNVLMIISKMPGCIAGKKWFTEPNMCFSNLPNKENQTLSKSKHSVRSELSDKDDDSSILPRLPDDVSKYCLALVPHSDLPAMAGVCKRWRCFIQSKEFIMVRKLAGLVEEWLFLLTADKEGKGSHWEVMDCEGQNRRSLPPMPGPTKAGFGVVVVNGKLLVMAGYSVIDGTATASAEEEPTCKTLLYDPNAAPGSEWQTSEIKPSGLCLCSVTVKA	F-box/kelch-repeat protein At1g67480 [Source:Uniprot/SWISSPROT%3BAcc:Q9CAG8]		-	GO:0005515	0	0.717324	0.764651	0.956001	0	0.131066	1.13632	0.050054	0	4.42169	3.94077	2.52662	0.498307	2.26938	1.75891	0.924331	2.50587	15.7036	1.55872	4.95686	11.4827	0.850358	14.4068	0.864847	0.792463	2.70941	4.75455	5.40005	1.56463
Chr13	143148160	143153089	-	AH13G53410.1	000355F	ATGAGTTTTGCAAGGCCAAGAGGTTCTAAGCTCAGCTTAGAAGAATACTATGGAGGTGAAGTATCTGAATGTGAAGGGGCTGACTCAATTACATTAGTGCGCCGAGCACTGCGTTCAGTTGGATTCTGTGTGCTCACCGCCTTCGCTCACCAGTCGCCACCTCCTCTTTGCTCTTACACAACGATGGATTGGCAAGGACAAAAGCTAGCAGAGCAGCTGATGCAGATATTGCTGCTTGCCTTTGCTGTGGTTGCATTCATAACTGGATACTTTACGGCTTCTTTCCAATTGATGATCCTCACATATTTTGGTGGTGTGATTCTCACTACATTGGTGACCGTCCCTAATTGGCCCTTCTACAATCGCCATCCTCTCAAGTGGTTGGACTCGAGCGAGGTA…	MSFARPRGSKLSLEEYYGGEVSECEGADSITLVRRALRSVGFCVLTAFAHQSPPPLCSYTTMDWQGQKLAEQLMQILLLAFAVVAFITGYFTASFQLMILTYFGGVILTTLVTVPNWPFYNRHPLKWLDSSEVEKHPKPQPSANSTSKKKPVKNITGLESNTCHLGGDSNLAYNFNRSRGMKAE	Microsomal signal peptidase 12 kDa subunit (SPC12) [Source:TAIR%3BAcc:AT4G40042]		K12946(SPCS1; signal peptidase complex subunit 1 [EC:3.4.-.-])	GO:0005787;GO:0006465;GO:0008233;GO:0016021	10.3853	35.6305	30.5853	33.8866	13.0441	15.4166	37.1309	18.0496	12.1563	15.8901	13.9624	23.6472	13.2638	22.0851	20.4554	23.2293	16.3035	26.166	13.5338	14.1915	11.221	23.6308	45.9166	32.2842	24.0508	33.9659	14.9018	16.2575	18.5938
Chr13	143161956	143170390	-	AH13G53420.1	000355F	ATGGCGTTCGGTTTCGGATCATCCAAAGATGAATCCAAGGGTTTCAGGTTCCTCTTGCTGCTCGCACTCTTGTACGGCCTCTTGTCCTTGCTTGCCTACTCCGTCCTCTACATGAAGTTCGTTAATCCCCTCGGAACCCACGCCCCTCTCGATCGATTCTCCGAAGCCAGAGCCATCCAACACGTTCGGGTCTTGGCGCATGAGATCGACGGTCGTCAAGAAGGACGGCCTGGATTGAAAAAAGCAGCCAACTATATTGTAGACCAGTTAGAATCAATAAAGGGGCGAGCTAGCTCCAAATTCAGATTTGAGATTGACGAGACTACGGTAAGTGGCTCCTTCAATATGCTCTTTTTGGGGTTCAACATAGCTCTGGGATACAGAAATCTTCCTAATATT…	MAFGFGSSKDESKGFRFLLLLALLYGLLSLLAYSVLYMKFVNPLGTHAPLDRFSEARAIQHVRVLAHEIDGRQEGRPGLKKAANYIVDQLESIKGRASSKFRFEIDETTVSGSFNMLFLGFNIALGYRNLPNIVARISSVDSRDTDPSILVNGHFDSPLGSPGASDCGSCVGG	Zn-dependent exopeptidases superfamily protein [Source:TAIR%3BAcc:AT1G67420]		-	-	8.7897	5.43947	3.70231	4.52515	11.3105	1.05882	6.83897	6.96901	3.42616	1.00448	1.01835	2.41729	1.0137	1.60058	0.990174	6.6305	1.70406	4.33536	2.50487	1.74497	2.00693	2.38711	18.7427	6.29548	5.28521	4.38285	2.35646	17.3254	5.51737
Chr13	143175738	143179118	+	AH13G53430.1	000355F	ATGTTGGGAAAAGTGGTTCTCTCCTTCGTCTTTGTGCTCCTTCTCCTAATCTCATCCGCAATTTTCATTGGCCACCCCGATATCCGATCCCATTTCGTCCTAAAATCGCTTAATCAACCGGTTCAATGTGGACCCGAACCGCCTATTCGGGTTTACATGTACGATCTCCCACGCCGCTTTAACGTTGGCATGCTTAACAGCCAGAGCACGGAGGAGACTCCGGTAACCGCCAAGGACTTTCCGCCGTGGCCCGATAACTCTGGCCTGAGGAAGCAGCACAGCGTCGAGTACTGGATGATGGGCTCGCTCCTCTACGAACGCGACGGCGACAGCGTTGAAGACAGCAGAGATGCCGTTAGGGTTTCGGATCCGGAACTCGCGGACGCGTTCTTCGTCCCG…	MLGKVVLSFVFVLLLLISSAIFIGHPDIRSHFVLKSLNQPVQCGPEPPIRVYMYDLPRRFNVGMLNSQSTEETPVTAKDFPPWPDNSGLRKQHSVEYWMMGSLLYERDGDSVEDSRDAVRVSDPELADAFFVPFFSSLSFNTHGHTMTDPDTEFDRQLQVDLMDILNKSEYWKRSGGRDHVFPMTHPNAFRFLRDQLNESIQVVVDFGRYPKKMSNLNKDVVSPYVHVVDSYTDDDLQDPYEARSTLLFFRGRTLRKDEGIIRAKLAKVLAGINDVHYEQSFATGENIKASAQGMRSSKFCLDPAGDTPSSCRLFDAIVSHCVPVIVSDQIELPFEDEIDYTKFSVFFSFKEALQPGYMVNQLRQFPKEKWTEMWRQLKNISHHYEFQYPPKKEDAVNM…	Exostosin family protein [Source:TAIR%3BAcc:AT1G67410]		-	-	3.07823	9.18163	9.8026	10.3559	5.76588	2.29524	12.4749	7.00049	2.7455	2.3554	2.20433	3.41087	3.67465	3.09545	2.6527	8.79181	4.28779	5.08044	6.42078	4.39533	4.58111	4.10823	3.22473	6.81981	7.9014	7.63524	3.96894	7.00738	6.40546
Chr13	143179856	143181366	+	AH13G53440.1	000355F	ATGTTACAGAGGGCTTCGGTTAATCGGCCCCCAACGCCAACCCCCGAATCAGAGGAACCGCAAGATCCCGAGCTCACACTTCGAGAAATCATCAACATCAAGCTGATTGAGAGCGGAGAGAAAGAGCGCTTGAAGGAGCTTCTCAGGGAAAGACTCATTGAATGCGGTTGGAGGGATGAGATGAAATCTCTTTGCAGGGTTAACTCATGGTTAATTAGGGCATTCGCCAAGAAGAAAGGGAGGAATAATGTAACGGTCGATGATCTTGTCCAGAGTTTATCAAGAGGATTAGAGGAACAAGAGCCCGGGTCATATGGGGATCACTAA	MLQRASVNRPPTPTPESEEPQDPELTLREIINIKLIESGEKERLKELLRERLIECGWRDEMKSLCRVNSWLIRAFAKKKGRNNVTVDDLVQSLSRGLEEQEPGSYGDH	Transcription and mRNA export factor SUS1 [Source:Uniprot/SWISSPROT%3BAcc:Q6NQ54]		K11368	-	3.89226	8.37689	5.31534	7.28932	2.38514	2.99043	5.55504	4.33517	2.05161	4.73284	4.18466	5.67081	5.19817	4.90695	6.11142	8.29823	2.94333	4.52713	5.29636	4.37476	5.59437	3.74784	3.64157	3.75951	6.96789	6.60344	5.14978	3.123	4.62018
Chr13	143193112	143195376	+	AH13G53450.1	000355F	ATGGGTTGGCCCTTGTTGGGTTCTCTACCTCAAATGGGTTCCCTGGCACACGCAAAACTCGCTTCCATGGCTACAAACTTGAAGGCGAAGAGGCTCATGGCGTTCAGTCTTGGCTCCACACCGGTTATCATAAGCAGTCACCCTGAAACCGCAAGGGAGATTCTCTTCGGTTCTTCATTCTCCGATCGACCAATCAAAACTTCTGCAAAAACCCTAATGTTCGAGCGCGCCATTGGTTTCGCCCCTTCCGGAACCTACTGGCGCCACCTGAGAAGAATCGCCGCTTTCCACATGTTCTCTCCTAAAAATATTCAGAGCTTGGAGAATCTGCGGCATCGCCTGGCTTCTGAGATGGCGGTGAAAGCAATGGGGATGATGGAGGAGAAAGGGTTTGTGGAA…	MGWPLLGSLPQMGSLAHAKLASMATNLKAKRLMAFSLGSTPVIISSHPETAREILFGSSFSDRPIKTSAKTLMFERAIGFAPSGTYWRHLRRIAAFHMFSPKNIQSLENLRHRLASEMAVKAMGMMEEKGFVEVRSVFQEGSLSNILESVFGSSSSLISEELGDMVKEGYELIHMFNLEDYFPLLKFVDFYGVKRRCHRLASQEMIFRGTDTVAILLEWIMARMVLHQDIQMKARQEIDTCVGQNGHVQDSHIPNLPYLQAIVKEVLRLHPPGPLLSWARLAVHDVHVDKVFVPAGTTAMVNMWAISHDSSIWEEPWAFKPERFLKEDISIMGSDLRLAPFGAGRRVCPGRALGLATVHIWLARLLHHFVWLPTAQPVDLSENLRLSLEMKTPLRCRLV…	Cytochrome P450 78A5 [Source:Uniprot/SWISSPROT%3BAcc:Q9LMX7]		-	GO:0005506;GO:0016705;GO:0020037;GO:0055114	0.357832	0.813063	1.58024	1.77673	0.76136	0.099373	0.834271	1.43842	0.043657	0.733736	0.441669	0.397532	5.46568	0.718852	0.077491	1.45358	0.972089	1.97441	0.423872	1.00743	1.11547	2.58528	0.408834	2.66704	3.59694	1.27187	0.199035	3.62077	6.20305
Chr13	143218413	143220268	+	AH13G53460.1	000355F	ATGGGCACCAACCAGAGTGAGGTTGAGAGGAAGAGTGAGAAAGAGCTCAAGCATCTTGGCTTTGTGAGGATTGCAGCGATTCAAGCCTTTGTTTGCGTCTCAAATCTCTATCAATACGCCAAGCATAACTCTGGCCCTCTCAGATCTGCCGTTGGAACGGTTGAAGGGACTGTTTCCGCCGTTCTCGGCCCCGTATACAACAAATTCAGGGATGTCCCCGACGATCTCCTTGTTTTTGTCGATAACAAGGTGGATGAAGCTAGCCAGAAATTCGAGGAGCATGCACCTCCATTAGTGAAGCAGGTAGCAAGGCAAGCAAAGGGGTTGATTGAGGAAGTGACACAGAAAGCAGAGAAGGTTGTGAGTGAGGCTCAATCCGGAGGAGCAAAAGCAGCTGCA…	MGTNQSEVERKSEKELKHLGFVRIAAIQAFVCVSNLYQYAKHNSGPLRSAVGTVEGTVSAVLGPVYNKFRDVPDDLLVFVDNKVDEASQKFEEHAPPLVKQVARQAKGLIEEVTQKAEKVVSEAQSGGAKAAAHYVAEESKHIVLTGSVKLWNGLNHYQLFHAVAEMAVPTAAHWLESYNHVVEDMTAKGYGVFQYLPLVPIDEIAKAFKQGKGEANVNENGDGGVITGQIAQSE	REF/SRPP-like protein At1g67360 [Source:Uniprot/SWISSPROT%3BAcc:Q9FYF7]		-	-	13.6437	111.304	21.5108	30.2651	28.9607	55.5868	37.7771	58.6366	12.4189	49.6959	38.6677	168.535	33.1	73.2405	65.1814	86.9216	65.8165	62.9898	13.7549	59.1202	64.2641	53.7411	9.77953	51.7269	80.2999	42.1644	84.0043	37.8427	55.296
Chr13	143226393	143229325	-	AH13G53470.1	000355F	ATGACACTCTCTATTGATAACCCAAAAAGAGAGCATAGTTTTCTTCTCCTTCGAGGAAATATATACGCTGCAATTGTTCCGCAGGGTGTATTTGACAAAGCTGTGATCGGAGTTGCATATCCTAACAAGCAGAAAGGGAGAGATGAGATGGGATTCATAATGGAATTTGCGAAACACTTGATACTAAAGATGATGGAAGATCCAGAGCAAAGGGATCGGAAGTTCAGGGAGCACGTTTATGCCGTGAAAGAAAGGTGCGCCAAGACCAAGGAGATGTGGAGCATCCCTATGCGACCCTATGGCTTCTGGACCTTCGACCGCCACAACTCTCAGCTCGCTTGGGACGCCCAGATCGCCAAGGTCCCAGGCCGCATGGAGCCCTACGAAGAACTCCTCCCA…	MTLSIDNPKREHSFLLLRGNIYAAIVPQGVFDKAVIGVAYPNKQKGRDEMGFIMEFAKHLILKMMEDPEQRDRKFREHVYAVKERCAKTKEMWSIPMRPYGFWTFDRHNSQLAWDAQIAKVPGRMEPYEELLPYFLGRTATTTESDKVCKDRAKRQAEIWSKRKTEKQVDKRVVEMLMAVMEEDRDTGGNDTDKQRR	unknown protein%3B Has 2 Blast hits to 2 proteins in 1 species: Archae - 0%3B Bacteria - 0%3B Metazoa - 0%3B Fungi - 0%3B Plants - 2%3B Viruses - 0%3B Other Eukaryotes - 0 (source: NCBI BLink). [Source:TAIR%3BAcc:AT1G67350]		-	-	0	0	0	0	0	0	0	0.051431	0	0.044542	0	1.22649	0.351703	0.193447	0.083287	0.265265	0	0.624817	0.077921	0.102776	0	0	0	0.191222	0	0	0	0.028473	0.042851
Chr13	143232576	143235092	-	AH13G53480.1	000355F	ATGAGAACAAGAAGAGGATTGTGTTATTCTGCACCTGGAGTAGTAACAAGGATGTGTTCCGTAGGGGTTGGGAAGAGAAAGAACAACAAGTTGCAGCATAATGTTTACGGAGACTCTAATATTTATAGCCTCAGGAAAAGGCACAAGAGGTTACCGGAAAAGGCCGCCGGCGAATGCGATTTTTTCGAGTCTTTGCCGGACGACCTTGTAATCTCTATCTTCTGCAAGCTTAGCTCCTCCGCTACTTCCCCTTCCGATTTTGTCAATGTTTTAATCACATGCAGGAGATTAAACAGTTTAGGTCTCCATTCTCTTGTGTTATCGAAAGCATCTCCGAGGACTTTCTCTATTAGAGCAAAGAACTGGTGCGATTCGGCGCACCGGTTCCTCAAACAGTGT…	MRTRRGLCYSAPGVVTRMCSVGVGKRKNNKLQHNVYGDSNIYSLRKRHKRLPEKAAGECDFFESLPDDLVISIFCKLSSSATSPSDFVNVLITCRRLNSLGLHSLVLSKASPRTFSIRAKNWCDSAHRFLKQCADAGNVEACYTLGMIRFYCLQNRGSGASLMAKAAMNSHARALYSLAVIQFNGSGGTKNDKDLRAGVALCARAAFLGHVDALRELGHCLQDGYGVRQNIAEGRRFLVQANARELAAVISAGAAARQWLTWNIHPLRQFAGSAAGCPLLSDFGCNVPMPEAHPASRFLSEWFAARDASPGPGLRLCSHAGCGRPETRKHEFRRCSVCGAVNYCSRACQALDWKFRHKVECTPVERWLEDDGDDVVDDGVDADAVMAVDS	F-box protein At1g67340 [Source:Uniprot/SWISSPROT%3BAcc:Q9FYF9]		-	-	27.754	2.43474	3.67103	3.16079	18.5936	1.80927	5.67225	12.3053	0.736568	17.7955	16.0017	23.0637	40.2551	16.4727	18.6679	19.2652	12.3857	19.8208	16.6605	14.1096	22.0816	14.1179	6.5079	9.64201	9.62589	2.47144	15.9864	24.7869	52.6616
Chr13	143268142	143269910	+	AH13G53490.1	000355F	ATGGGTCCAATCGTGTTAACTCAGCTGGCCACCGGTCTCAGCGTCCTTGCCGGAGCGGTTCTCGTCAAGTCAGTCATGGACAACAACCCCAACACCATGGCTGGATCCTTCCCTCGCTGCCCTTCTTGCAACGGAACCGGCCGGGTCACCTGCATCTGTTCCCGTTGGTCCGATGGCGACGTAGGGTGCCGAACATGCGCCGGTTCTGGTCGCATGGCTTGCAGCAGTTGTGGTGGAACCGGAACCGGCCGACCTATACCAGCTAGGATTGCGGTCAGAGCTCCTCTTTGCCAATCAGGTTCCTTTGCCAGGCGGTTACTGGTTTAG	MGPIVLTQLATGLSVLAGAVLVKSVMDNNPNTMAGSFPRCPSCNGTGRVTCICSRWSDGDVGCRTCAGSGRMACSSCGGTGTGRPIPARIAVRAPLCQSGSFARRLLV	chaperone protein dnaJ-related [Source:TAIR%3BAcc:AT5G43260]		-	-	45.3401	7.02774	8.31618	7.68097	42.1166	7.44781	18.5141	38.2235	8.93564	55.6374	33.2503	68.8951	70.6624	23.1708	41.008	28.0903	23.8026	25.3552	13.8972	26.7924	59.9428	9.544	10.4766	7.11461	4.11945	3.30391	39.1392	53.3032	27.8019
Chr13	143273418	143276175	+	AH13G53500.1	000355F	ATGGCGTTGAGGAGCATGATTCGTTCGGCCATGGCTTTACAACCCTTGCTACCCCGGCCTTGTATTCACCATTCCAGTCTCACGCCCATTCACATTGCCTCTCGCCGCTTTCGTCCTCCGCAACCGCCTACCTCTTGCTCTCACCATGAATCGACGCCGTCTCACGACCATCAAGAACCTCCACCTCAACAACCTTCCGAGGTATCCAAGAGCGGTGGCGCCCACGCTGGTTATGATGAATGGCTCGCATTGGATCAGAAGGTCAACTCGTATCCAAGTGTTCGAGGGTTCACCGCAATTGGAATTGGAGGTGACGATTTTGTGCAAGCCATGGTCCTTGCCGTTCAATCTGTTATCCAACACCCAATTCCTCAGGGATGTGTGAAGCAGAAGTCATCG…	MALRSMIRSAMALQPLLPRPCIHHSSLTPIHIASRRFRPPQPPTSCSHHESTPSHDHQEPPPQQPSEVSKSGGAHAGYDEWLALDQKVNSYPSVRGFTAIGIGGDDFVQAMVLAVQSVIQHPIPQGCVKQKSSSGGKYVSVNIGPIEVVSSEQVQAVYNAMRRDDRMKYFF	unknown protein%3B FUNCTIONS IN: molecular_function unknown%3B INVOLVED IN: biological_process unknown%3B LOCATED IN: chloroplast%3B EXPRESSED IN: 24 plant structures%3B EXPRESSED DURING: 13 growth stages%3B CONTAINS InterPro DOMAIN/s: Protein of unknown functi /.../493 (InterPro:IPR007454)%3B Has 76 Blast hits to 76 proteins in 23 species: Archae - 0%3B Bacteria - 6%3B Metazoa - 0%3B Fungi - 0%3…		-	-	1.50814	4.05518	4.46165	2.22724	1.02796	1.15118	0.557478	0.491007	0.709238	3.15252	3.24591	0.414757	0.979283	4.49456	4.45456	3.26994	3.633	2.82203	0.478689	3.12709	2.52665	2.30697	1.68205	1.59137	1.88706	3.4706	3.35369	1.49248	3.47517
Chr13	143278318	143281344	+	AH13G53510.1	000355F	ATGATTGTATATGGTAGTGAATCCACTGAGATTTACTTTCTAGAGATACATCGGCCAATTCAGGGGATGGCCGCACCTGTAAGACAGAGGTTGCTTACAGAGAGAGCCTCACCTGTAAGACCGAGGTTGCTTACAGAGGGTCGCACTTGTAAGACAGGGGTTGCTTACAGAGGTTATGGCACTGGAAACCAAACTCAGACAAAGGTTGCTGAAACTCTCAAATTCTTACCCCCTATCTCGACCGCTTTCAGTTACAGGTGCGAAGGCTTAGTGCGAAACTACAAGAACATAGAAGATTCTGTTTACAAGGGAAAGGCCAGGCGCGTAACGATAACAGATGCAGGGCTGGTGCCAATGGAAGAGGCGGAAAAGCCTATTACCAGTGTGACAATGGCAGTT…	MIVYGSESTEIYFLEIHRPIQGMAAPVRQRLLTERASPVRPRLLTEGRTCKTGVAYRGYGTGNQTQTKVAETLKFLPPISTAFSYRCEGLVRNYKNIEDSVYKGKARRVTITDAGLVPMEEAEKPITSVTMAVMVAAKCGEFGNMTRDCSGGGGDGEFGNMKRDYNKGGGNDSGYYRCGEVGHLARDCNRKGSLGASRNGGKSICFNCGKSRHFLLLQRILTVEEKEEGQSI	Cold shock protein 1 [Source:Uniprot/SWISSPROT%3BAcc:O65639]		K09250	GO:0003676;GO:0008270	0	0	0	0	0	0	0	0	0	0	0	0	0	0	0.092222	0	0	0	0	0	0	0	0	0	0	0	0	0	0
Chr13	143290188	143291613	+	AH13G53520.1	000355F	ATGACAAGAAGTGGAAGCCGGTTGTACTTATTAGTGTTGTTGGTATTGGTGGCGCTGCAAGTGGAAGTGGAAGGAGCGGATGCTTTGGCGGGGAAGTGCAGTACGGTGGTGCAGCAGGTGATACCGTGCCTGAACTTCGCGACGGGGCAGGCTCAGGTACCGTCGAAGGAGTGCTGTGACGCTTCGTCGAAGATCAAGGACACCGCACCGGAGTGCCTCTGCTACGTGATCCAGCAAACCCACAAGGGCAGCCCTGAGGTGAAGAGTATGGGTATTCAAGAGGCTAGGCTCATCCAGCTCCCTTCTGCTTGCAAATTGAAGAATGCTAGCATCTCCAACTGTCCCAAGCTTCTAGGTCTATCTCCAGGCTCAGCAGATGCACAAATCTTCACTAACATC…	MTRSGSRLYLLVLLVLVALQVEVEGADALAGKCSTVVQQVIPCLNFATGQAQVPSKECCDASSKIKDTAPECLCYVIQQTHKGSPEVKSMGIQEARLIQLPSACKLKNASISNCPKLLGLSPGSADAQIFTNISSSSNSSTASSSTSSSSSSATPTSQNDSHGTMLRPPLMRDITALMALPMLLLVLPTATVTLYS	Non-specific lipid transfer protein GPI-anchored 1 [Source:Uniprot/SWISSPROT%3BAcc:Q9C7F7]		-	-	13.052	24.7601	22.065	17.3736	12.467	48.2833	5.99241	8.72721	61.8083	89.1345	102.449	16.9995	66.4472	151.791	98.0867	160.621	118.941	108.254	60.8442	130.517	115.815	38.5924	0.184148	4.67363	24.1976	13.3464	127.32	22.0569	56.0585
Chr13	143294744	143296494	+	AH13G53530.1	000355F	ATGTCATCTAAACGTTTCACGGGTTATCAAAAACATATTGACGGTTACTGTCTATTCGTCCGATCAACATTCAACATGAACTTTGGGATCTGGGTCATTGGGTGGCTCAACATGGGGGACAACTTCAACCCGATCATGGATGGAATTTTAATTACAGAAAAACGAGATCAGGACAACAACTGCGATGAATCTGACCAGCACACTTTTCAACGAACTCAAAGAGCGTGTGTTGAGCAAGGCAGAATTATGGAGGATGAAATCAAAGAAGAACACCTAAGTCAATCGGTTGAAGCATATCTCATTCCATGCCCTCATCCAACGGAAAGTTGGAATGGAGCGTTTCTCTGCTGCCGTCGACCTACCCGCGATGTTTGGTTAGCCATAGCCATTAAATTCCGT…	MSSKRFTGYQKHIDGYCLFVRSTFNMNFGIWVIGWLNMGDNFNPIMDGILITEKRDQDNNCDESDQHTFQRTQRACVEQGRIMEDEIKEEHLSQSVEAYLIPCPHPTESWNGAFLCCRRPTRDVWLAIAIKFRMMGCAARDAGEKDIVFRMDRFFERCFEVGHLEFLFQKALRELYTQRNASSNGFDAAKVDGGADHIPCIYCRADFEVERYVDIPRV	-		-	-	0	0	0	0	0	0	0	0	0	0	0	0	0	0	0	0	0.332388	0.086533	0	0	0	0	0	0	0	0	0	0	0
Chr13	143299886	143304816	-	AH13G53540.1	000355F	ATGAACCGTTCCCTTATTCGTATTGCTATTGCTGTTGTTAACTTGTTAATTGTTATTGTATTCATATGTTTCTTCAGTCCCTGTAATAAACTAACAGTAGAATTCTTTTGGATTGTGCCTAGCAGATCACTGAATTTCTCAGCTCTTCCGATGGAGTGGAATGCAAAATCTCCCTCACAATGGGAGTGGGAGCACCTGTTCTTCTCCAATGCAAAAGTAACCGAAAACCCCAAATTACAACCACCACCAGATTGGAGTGGTGAAGCAAATGGAGAAACCAATGTTGGGTTGTTGGACAATTCTGGTGGTAGTGGTTGCTCTGAGTCTGAGCTCATGAACCCATCTTCATCAAGAAGCTCGAAATCTGCTTCCATCAATTCATCTTCCAATAGGGATAGC…	MNRSLIRIAIAVVNLLIVIVFICFFSPCNKLTVEFFWIVPSRSLNFSALPMEWNAKSPSQWEWEHLFFSNAKVTENPKLQPPPDWSGEANGETNVGLLDNSGGSGCSESELMNPSSSRSSKSASINSSSNRDSKTSIFTLESSQDDSSAVSSGKKSKSNAQNMQYPCCQVEGCGLDLLSAKDYHRKHRVCENHSKSPKVVIAGLERRFCQQCSRFHGLSEFDENKRSCRRRLSDHNARRRKPHPETVQLNPSDLTPSPFAVGRQQISPFTYTTSGAANTVWQDMRRSKQLPQTKDFLLKAVKGNNEIPSVEDSTTCSDTQDFQSALSLLSTESHQPQRLPIASSEYWHTDQHPLASTMWLTYPTCDDTITNRSQEFQLLREPYDSAFSYHHLD	Squamosa promoter-binding-like protein 2 [Source:Uniprot/SWISSPROT%3BAcc:Q9S840]		-	GO:0003677;GO:0005634	0.355107	1.04966	0.349923	0.343663	0.147617	1.423	0.05199	0.173546	1.55715	0.129325	0.20395	0.082834	1.34588	0.328766	0.232221	0.154613	0.309738	0.149378	0.020931	0.193467	0.314263	0.095298	0.225881	0.176179	0.313822	0.074642	0.255684	0.1	0.66592
Chr13	143316923	143320239	+	AH13G53550.1	000355F	ATGGAGACACAGAACTGCAAAAGAAGAAGAAGAAGGAGGAAGAAGAGGGAGGCTGCCATGCTGAGGCACCTAATCGCTCACCTGCACCAGCTCCTTCACACATCTTCAACCACTTCCCCAACATGGTCCTTCCTTGATATTGATGATAACTCTGTAGATGACTGCTGTGGCCTTGTAATGGCAGCTGGAAAGTCTGGAAATTTGAGGATGGTGGAACCTCTAAAACATCCATCTACAAAGAAGCCCCGAAGAGATCAGAGCAGGGGGAAATCATCTGGAAGGTCCTCTATGACTGAAGTTATGGAACAACAAATTTGGAAAGATTTTCCAGAGGATTTAATAGAGGCTGTGATTGCTCGACTTCCCATTGCCACATTTTTCCGTTTCCGTTCTGTATGC…	METQNCKRRRRRRKKREAAMLRHLIAHLHQLLHTSSTTSPTWSFLDIDDNSVDDCCGLVMAAGKSGNLRMVEPLKHPSTKKPRRDQSRGKSSGRSSMTEVMEQQIWKDFPEDLIEAVIARLPIATFFRFRSVCWRWNSLLNSPSFSQHCAQVQHANPWFYIITQERANSGAMYDPSIKKWYHPTVSALPSKLILFPVASAGGLVCFLEIGQRNFFVCNPLTQSFKELPARSVKVWSPVAVGMTANGNLTGAGYKILWVTCDGEYEVYDSMRKSWSRPGNMPVGIKLPLALNFKSQSISIDSTIYFMHSDPEGIVSYDIATGVWKQYIIPAPLHLTDHTLAECDGRIMLVGLLTKNAATCVCIWELQKMTLLWKEVDRMPNEWCLDLYGKHIKMTCLGNK…	F-box only protein 6 [Source:Uniprot/SWISSPROT%3BAcc:Q9FZK1]		-	GO:0005515	3.4349	4.24287	4.04469	3.76987	2.79372	3.95197	4.71199	4.38063	4.11587	7.11247	6.7344	12.602	9.39282	8.26149	6.96865	7.12226	6.61381	8.75624	7.86586	7.59255	8.29215	6.47903	4.49197	7.47234	8.22058	6.84842	7.68793	5.54276	6.19637
Chr13	143331545	143343036	+	AH13G53560.1	000355F	ATGGCATGGAGGGGTGCATTTGCTCCAATTACAAACACACCCTCAGTAACAAGAGAAAAAGCAGTTATTTTTGCCGCCATTATCTGCCACTCTTCCTTTTCTTCTTCTTCTTCTTGGGAGAGATTAGTGGTTAACATTGTGGAAGATTGTCTGGAACTGTTGATACTCAACTTGTGTTGTTTACTGTTGTGGGCGAGTTTGATCCATGGAGTTGGGTTTGGTCTGAAAGTGGGGCATTTATGTTTATTGCTATGTTCCTGGCTTGTGTCTGTGTTCTACCTCACGTGGTTCAATAGCAGTGGAAGATTGAAGAGCAAGATCTCAGGGAACGGGTTCAAGGTTCAGCAACACAAGTACCAAAGTATTGGATCCATGAAACTGAAGAGTGGTTGGGTGAGA…	MAWRGAFAPITNTPSVTREKAVIFAAIICHSSFSSSSSWERLVVNIVEDCLELLILNLCCLLLWASLIHGVGFGLKVGHLCLLLCSWLVSVFYLTWFNSSGRLKSKISGNGFKVQQHKYQSIGSMKLKSGWVRRAFYSWILVCTLGGLYGFWRMSIHACEQRKESLISMCDERARMLQDQFNVSMNHIQAMSILIKTFHHNMNPSAIDQSTFARYTERTSFERPLTSGVAYAVRVLHSQREQFEKQQGWTIKKMDTLQQSLVQEEYAPVIFAQDTIAHEDRENVLRARESGKGVLTAPFRLLKTNRLGVILTFAVYKRNLPSNATLDQRIQATDGYLGGVFDVESLVEKLLQQLASEKAVVVNVYDTTNSTHPIVMYGSNISGDSFSHVSTLNFGDPLR…	Histidine kinase 3 [Source:Uniprot/SWISSPROT%3BAcc:Q9C5U1]		K14489(AHK2_3_4; arabidopsis histidine kinase 2/3/4 (cytokinin receptor) [EC:2.7.13.3])	GO:0000160;GO:0009116;GO:0016310;GO:0016772;GO:0005622;GO:0006810;GO:0000155;GO:0007165	14.7436	18.2817	16.4739	18.8474	19.8785	9.511	20.6306	17.6375	5.03493	8.34293	9.04258	14.9439	9.48729	14.8504	11.2442	19.9378	10.9932	17.8566	12.0204	10.9903	8.68373	17.7651	12.9826	21.6855	21.8898	23.7975	8.43661	18.5118	16.757
Chr13	143337015	143342207	-	AH13G53570.1	000355F	ATGGGGAGAGTGTACCTGGCTGAACTTGAGGGCGTGTTGCTCGCCGGCGAGCTGGAGGTTGCCGCTGACGAAGACGAGCATGCCGTTGGTGGCGGCGGAGGGCTGGCAATCAACGGTGGTGATGGAGTGGTGGCACTGGCTGAAAGGGAGAGAGGTGAGCTTGGCGACGATGTTCTGGGCGCCCTGGATCTTCTGGCCTTCGAAGGTGAGCATGGAGCTGTCCTGGTAGAGGTTCACCAGTCCGGCGCGGTTGTTGTCGAACGTCGTGTAGTAGTGTTCAACGAACGCCTTTGCCAACGCATCTGCATCCATTCTTGCTTCCTTCCTTCCGCTTAA	MGRVYLAELEGVLLAGELEVAADEDEHAVGGGGGLAINGGDGVVALAERERGELGDDVLGALDLLAFEGEHGAVLVEVHQSGAVVVERRVVVFNERLCQRICIHSCFLPSA	-		-	-	10.6094	21.3812	16.8813	15.8249	11.4813	10.4558	24.2067	16.1661	10.3701	13.6902	8.88929	12.1225	14.1768	31.0499	22.8839	26.8009	11.7142	18.8657	6.16431	10.9741	12.9005	35.0034	9.26205	21.0548	37.7448	30.6089	10.7658	19.9223	18.7821
Chr13	143343258	143353315	-	AH13G53580.1	000355F	ATGGCCCATGTACAAGTGGACCTTAATAGCGAGCAAGAAGACACAAATAAGACCGAAGTAGATGAGTGTGTGGATGATAATGGCGGCGCCACTTGTCTGGAAGGTGCCAAACTCGACGCACCTTGCCCTCCCCGGCAGCTGAAAGAGCAGGCCGGGGAAGGTGAGGAAGGGGATCCACCGCTGCTGCTCGTTGTTGTTCGGTCGCTGGATCTCGCTGTTGCTCCTCGTCGTTCAATTCTTGTTGCTGGTCCTCGATGTCGACGCCAACAAATCCGCGAGAGTAGACATCGCGCGCCGCTCGCCGTTTCTGCTTCTTCTCCTCGTTCGGTCGTCAGTCGTGGCTGCGCCTCGTCGGTCGCTGCTGCTGTTCGTCCTTCTCGCCAATCACTTGCTGCTGTT…	MAHVQVDLNSEQEDTNKTEVDECVDDNGGATCLEGAKLDAPCPPRQLKEQAGEGEEGDPPLLLVVVRSLDLAVAPRRSILVAGPRCRRQQIRESRHRAPLAVSASSPRSVVSRGCASSVAAAVRPSRQSLAAVVLPFSRFTSAMATGDDYNIDDLFQEAQSRWLKPVEVMYILQNHDKYQFTQEPPQQPTSGSLFLFNRRVLRFFRRDGHNWRKKKDGRTVGEAHERLKVGTVEALNCYYAHGEQNPTFQRRSYWMLDPAFEHIVLVHYRETSEGRSSSGPGTQLSPSSSSAFGQSPSSYSAQTPLSTSVLGDPYEPNQSYSSSGTGEVTSDVFIMNDGMSHLDGTYADSGTSTEVEVTRALLRRLEEQLSLNEDSIKEIASFYGEKEITGDSNAQQNQ…	Calmodulin-binding mRNAion activator 4 [Source:Uniprot/SWISSPROT%3BAcc:Q9FYG2]		-	GO:0005515;GO:0003677;GO:0005634	22.4858	6.74023	17.0746	16.6716	25.0729	3.4698	17.4859	18.7612	7.44228	3.55595	2.61939	2.64402	6.27729	3.48502	2.27457	6.04871	3.4282	9.36202	7.41451	4.22219	6.38859	6.56942	9.60133	7.30125	6.2386	8.0548	6.11379	7.06783	11.2413
Chr13	143354730	143356661	-	AH13G53590.1	000355F	ATGACGAGGAGAGAGCATCAAGATCAACAATCCCGTGTTCTGTGCGAGCTGTCGGCCCTAGTTTTCAGCCTCCTGAGGAACCCGCTGCCAGGCCACCTGGCCCTCCCTGACGGTGGTCCGGCATCGGTGGTGCCTGTGCCGCCCTCTGCATCGGCGTATAGGAGGGCCCCAGAGATAACGCCGGCGGGATTCGCGTCGCTTTTGCTGGGGATATCGGTGGCGCTGATGCTGTGCGGATCGGTGACGTTCTTGATAGGGTTCATGCTGATGCCTTGGGTTCTTGGCTTGGTTATGGTGTTCTACGTTGCCGGCATCGTTTCCACGCTTTCCCTTCTAGGCCGTTCTCTTCTTTGTTTTCTAACGCCTCGCAAGGATGTTCCTGATGTGGACACCAATGGC…	MTRREHQDQQSRVLCELSALVFSLLRNPLPGHLALPDGGPASVVPVPPSASAYRRAPEITPAGFASLLLGISVALMLCGSVTFLIGFMLMPWVLGLVMVFYVAGIVSTLSLLGRSLLCFLTPRKDVPDVDTNGNEEDGDEDKEDDGVNQYRDATCLHVPKLHHPALCRQLKQQPWAEQHEQHHCHHHWTPICRHL	unknown protein%3B Has 44 Blast hits to 44 proteins in 12 species: Archae - 0%3B Bacteria - 0%3B Metazoa - 0%3B Fungi - 0%3B Plants - 44%3B Viruses - 0%3B Other Eukaryotes - 0 (source: NCBI BLink). [Source:TAIR%3BAcc:AT1G27290]		-	-	27.2573	14.0316	23.4009	44.2484	31.4235	3.84155	51.3416	21.6778	3.24185	11.4284	12.403	48.6507	20.5092	6.13888	7.17416	25.7155	7.88964	33.7908	42.7188	11.8351	8.95921	10.4825	14.1467	16.3923	21.4093	38.9946	6.29545	33.4878	24.9409
Chr13	143374071	143377480	-	AH13G53600.1	000355F	ATGGGAAGGGGAAGGGTAGAGTTGAAGAGAATTGAGAACAAGATCAACAGGCAAGTGACCTTTGCAAAGAGAAGAAACGGGCTACTGAAGAAGGCGTATGAGCTTTCAGTTCTTTGTGATGCTGAGGTTGCTCTCATCATCTTCTCCAATAGGGGAAAACTGTACGAGTTTTGCAGCAGTTCAAGCATGCTGAAAACACTAGAGAGGTGCCAGAAATGTAACTATGGAGCACCGGAAACTAATGTGTCAACTAGGGAAGCCTTGGTAATGGAATTAAGCAGTCAACAAGAATACTTGAAGCTGAAGGCACGTTATGAAGCCCTACAAAGGTCCCAGAGAAACCTGATGGGAGAAGATCTTGGCCCTCTAAGCAGCAAAGAGCTGGAGTCACTGGAAAGG…	MGRGRVELKRIENKINRQVTFAKRRNGLLKKAYELSVLCDAEVALIIFSNRGKLYEFCSSSSMLKTLERCQKCNYGAPETNVSTREALVMELSSQQEYLKLKARYEALQRSQRNLMGEDLGPLSSKELESLERQLDSSLKLIRSTRTQFMLDQLSELQRKEHLLSEANRALRQRLEGYQINPMQLNPGGVDDMGYARHPPQPQPDPLFQQLDCEPTLQIGYQPDPVSVVTAGPSMGNYMGGWLP	Developmental protein SEPALLATA 3 [Source:Uniprot/SWISSPROT%3BAcc:O22456]		-	GO:0003677;GO:0046983;GO:0003700;GO:0005634;GO:0006355;GO:0000165;GO:0000977;GO:0045944	0.110417	254.657	315.576	281.298	0.271038	0.059264	124.149	0.64257	0	0	0.04535	0	0	0.045304	0	85.1599	0	0	0	0	0.122006	2.4865	0	0.393677	0	0	0	0	0.728888
Chr13	143393489	143400499	-	AH13G53610.1	000355F	ATGATTCCCAATTCTCACAACCAAAACAATGGAAGATGGTTTCCCGCCAATTTGCTCTCGAAGCCAAATTATTTGGCGCGCGATATTCTGCATTGTGAGAAGCAATTCACAGATTGTACTGCTCTGTCTTCGCCGCCGCACAAGAAACGATGCAGGAGCTTCTCCTCCTCCAGTGGCTCCGTTTCAGCTTCTCCGACCCTTCCCCTTTATCGCTCCGCTCCAGAGCTCGAAGTCAGGCTAGAAGATTTCGAATCTTTTGCCATCGATCGTCTACGAGTTCTCAAGGGGATATCTGATGGCTTGTCAAGGGGAAAGAAACCGGACGAAATGGAAAAATTGGTAAATGAGCTGTGGAAAACAAATATGAGACATCAAGATTCGTCTCAGGTTCTGAACAAG…	MIPNSHNQNNGRWFPANLLSKPNYLARDILHCEKQFTDCTALSSPPHKKRCRSFSSSSGSVSASPTLPLYRSAPELEVRLEDFESFAIDRLRVLKGISDGLSRGKKPDEMEKLVNELWKTNMRHQDSSQVLNKDIISHFVLRLVYCRTEELRKWFLSMESALFRHRFRNQTAEAQRAIMEEFDLPCKAVSNAEFESLKEKLGQVARSIGHNLSLSTTDAIYYKVPFEEVPELVTGRKVFINQGYAYVAMNQVVSLVATIFRSLLSKALILTNRKWATSIREQEQHRLTPIVEALCSSYLGPDFSQPKEYGEISLKDIDQVAKSSFPLCMRHLFEKLREDHHLKHAGRMQLGLFLKGVGLNVDDSLAFWREEFSKKVGLEKFEKEYAYNIRHNYGKEGKK…	Probable DNA primase large subunit [Source:Uniprot/SWISSPROT%3BAcc:Q84WJ2]		K02685(PRI2; DNA primase large subunit [EC:2.7.7.-])	GO:0016779;GO:0003896;GO:0006269	0.144268	4.44878	1.02363	1.17012	0.574084	0.726979	0.218526	0.204778	0.270273	1.2667	1.18496	0.055395	0	6.15644	3.86076	2.62641	4.10795	8.28659	0.342124	4.48651	1.87981	5.29457	0	5.08911	4.23636	7.02968	4.97948	2.00594	5.03005
Chr13	143406279	143408522	+	AH13G53620.1	000355F	ATGTCTACTGCTGTAGGAGCTGCCTCCACAACCAAGAATGTTCTCTTTGAAGCTAATTTAGGTGAAGAGATCACAAACAAGGTTGGCAATGGTGGGGAACCAGGCCAGCTTCCTTACAGTGATGATGAAGAAGAAACTGATGAGGCAGAGGAAGAGGAAGATCCCAAGCTAGAATCTGACAAGGAAATGGATCCTCATCCTGGTCCTCAATTCTCTCTCAAGGAGCATATTGACAAAGACAAAGATGATGAGAGTCTGAGAAAATGGAAAGAGCAACTTCTTGGAAATATTGATATGTCTGCTGTTGGAGAGAATAAGGATCCAGAAGTGAAGATAGTGAGCCTCACAATCACATGCCCAGGAAGGCCTGATCAAATCTTGCCAATTCCATTTACTAAT…	MSTAVGAASTTKNVLFEANLGEEITNKVGNGGEPGQLPYSDDEEETDEAEEEEDPKLESDKEMDPHPGPQFSLKEHIDKDKDDESLRKWKEQLLGNIDMSAVGENKDPEVKIVSLTITCPGRPDQILPIPFTNDSKKSVFTLKEGTKFSLKFTFIVSNNLVSGLKYTNVVWKTGVRVDNIKKMLGTYSPQQEPYTYELEEETTPSGFFARGIYSARTKFVDDDKKCYLDASYQFEIQKNWPTPH	Rho GDP-dissociation inhibitor 1 [Source:Uniprot/SWISSPROT%3BAcc:Q9SFC6]		K12462(ARHGDI, RHOGDI; Rho GDP-dissociation inhibitor)	GO:0005094;GO:0005737	0.609636	0.731858	1.48338	0.499594	0.203165	0	0	0.029511	0	2.10469	2.56131	0	0	5.3885	1.91822	3.92022	6.04106	0.990573	0.386123	3.18776	2.04447	1.73256	0	1.41068	0.767658	3.72367	5.88317	0.572366	0.382951
Chr13	143408843	143413331	-	AH13G53630.1	000355F	ATGGCGGTGGAAGAGGAGGGTGCACAGTTTCAGATGAGGGCCTTGGAGTGTGTTGGTAAAGGTTTCGACTTGGCGAGCGATTTTCGGTTGAAGTTTGCAAAGGGAGTTGGAGGCGGTGGGAAGAGGTTGGTGGTGCTTGATGAAATGCACAAGAGGGATATTTTGATCCCTGCAGCTGGTGGAGCCTCCATCACCATTAGAGGGGTCTCTGAGGACATTCGTTGTGATAAAGGGGATAGAATAAGGTTCAAATCCGATGTGCTTGAGTTCAACCAGATGTCTGAGTTGTTAAATCAGAAATCGGCAGTGCAAGGGAAAATACCTTCTGGCTATTTCAATGCTCTTTTTGATTTGAGTGGTGACTGGTTGAGGGATGCTGCTGACATCAAGTATCTTGCT…	MAVEEEGAQFQMRALECVGKGFDLASDFRLKFAKGVGGGGKRLVVLDEMHKRDILIPAAGGASITIRGVSEDIRCDKGDRIRFKSDVLEFNQMSELLNQKSAVQGKIPSGYFNALFDLSGDWLRDAADIKYLAFDGYFISLYYLHLTASPLVLQEEVKKSVPAQWDPAALSRFIQTYGTHIVVGMAVGGQDVICVKQKHSSKISPGDLRRHLEDLGDFLFSDVRSPSLLQRQTADGKQKVPEVFNRVMQSNTMQFTTISETSSKDGLTIICSKRGGDMFKNSHSNWLQTVPSNPEAILFKFVPISSLLTGIPGSGYLSHAINLYLRYKPPLEDIQYFLEFQIPKQWAPMFCELPLRHQRTKTSSCSLQFSFMGPKLHISSTQVVTEQKPVVGLRLYLEG…	MACPF domain-containing protein At1g14780 [Source:Uniprot/SWISSPROT%3BAcc:Q8L612]		-	-	4.90242	6.56382	4.84622	6.66196	8.79648	2.13884	10.1251	8.70692	2.91073	2.74677	2.18762	3.28462	6.06553	2.29727	1.25782	5.85187	3.04114	4.4225	10.6404	3.78218	4.30421	6.42321	4.84107	7.41854	10.3111	16.0385	4.24503	7.10801	5.43972
Chr13	143414075	143438176	-	AH13G53640.1	000355F	ATGGTGTTGGCTACTTCATTAACTAAAAAATCTTTCTTCTCAGCCTCTCTCTCTCTCGTCAGTCGTCACGCAATTCACACGTGCCAACCAACATTCAAATCCCAACGGCTAGTTGCGTTCGTCTCCGTCTCCCTCTCTTTCCTTTCTTTCTCTGTTGTCTTCTTACCCCAATCTAATCCAAACCCTAACCCTATACTCTCTCTCTCTCTACTTTCTCTCTCTAGAATCCATTACAGTGCAGCGATGAAGCACTTCATGCTGCCAAGAAATGCAATCTTGCGGGAGACACACACTCCTACTCCCGCAGAGTTCCCTTCTCCTTCACCTTCACCTTCCTCAACCGCCAAAAAACCCAGGCCATCTCGCAGGAACAGATCCACCAAGGAGAATGATCCTCCT…	MVLATSLTKKSFFSASLSLVSRHAIHTCQPTFKSQRLVAFVSVSLSFLSFSVVFLPQSNPNPNPILSLSLLSLSRIHYSAAMKHFMLPRNAILRETHTPTPAEFPSPSPSPSSTAKKPRPSRRNRSTKENDPPPEHHNARFKSLLPPRPPSSNPLKRKLALDVPLTDNSVPANFDSGVKVVVRMRPLRHDKEEVDSSGVKKISNDSLFINGQNFTFDSVADTNATQLDIFELVGAPLVENCLAGFNSSVFAYGQTGSGKTYTIWGPPNSLSEDNLTNDQRGLTPREQTKRSDQQLKYQCRCSFIEIYNEQITDLLDPNQRNLQIREDVKSGVYVENLTEEPVCSMKDVTQLLIKGLSNRRVGATSINSESSRSHTVFTCVVESRCKSSADGISRFKTSR…	Kinesin-like protein KIN12B [Source:Uniprot/SWISSPROT%3BAcc:Q8L7Y8]		K10400	GO:0003777;GO:0005524;GO:0007018;GO:0008017	0.95245	2.79713	2.71024	2.29289	1.15662	0.873977	2.19582	1.8729	0.615176	1.02936	1.18891	1.39116	1.09541	2.20387	1.56003	2.02463	1.88089	3.23627	1.85431	2.05491	1.32844	2.26709	1.19204	2.88194	2.36328	2.95008	2.19667	1.66473	2.45977
Chr13	143447879	143450561	+	AH13G53650.1	000355F	ATGTGCACTTCACAGGGTGTTATTACATGCAAAGCTGCAGTGTGCTGGGGATTAGGAATGACAGTAAAGCTTGAAGAGATTCAAGTTGATCCGCCGAAATCAGGCGAAGTTCGAGTTAAGACGCTTTGTGCTAGCATCTGCCACACTGATGTTTTAGGCATTCAAGGATCTCCATATGTTAATGGTTTCCCTCTAGTACCTGGACATGAAGGAATTGGTGTTGTAGAGACAGTTGGAGATGAAGTAAAAAATCTTAAAGAAGGGGATATGAGTTACTGCAGAGGCAAGAAGTTACAACACACTTGGACTTGTGCAACGTGGTTGGAGTACACGGTTGTCAATGCCAATTACCTTCTCAAGGTTGATCCAGGCATCAATCTAGCCCATGCTAGCTTCATC…	MCTSQGVITCKAAVCWGLGMTVKLEEIQVDPPKSGEVRVKTLCASICHTDVLGIQGSPYVNGFPLVPGHEGIGVVETVGDEVKNLKEGDMSYCRGKKLQHTWTCATWLEYTVVNANYLLKVDPGINLAHASFISCGFSTGYGAAGRKPKLKVDQVLLFSVLVIGVWGTLQIDLFGSYSIHPSITVEVRKISYISNSYKRSENAGGY	Alcohol dehydrogenase-like 1 [Source:Uniprot/SWISSPROT%3BAcc:Q9SK86]		-	GO:0055114;GO:0008270;GO:0016491	0	0.077057	0	0	0	1.23561	0	0	0.995338	1.75253	3.95919	0.323499	1.52947	3.17979	3.20347	2.06542	3.41858	1.34316	0.641413	2.42893	1.31021	0.052085	0	0.022407	0.251041	0	2.12973	0.047626	0
Chr13	143450200	143466858	-	AH13G53660.1	000355F	ATGGTACCACAAGCAACTTCATCTGGTTCACAACCTGCATCAAGCATCTCCAAGAAGCTTAAGCTTTCCAACTTGCCCATACAAGCGCAATACTATAGTGTAGACAATCACACTCGGATGGTAGCTCAGCTGTTGAAGCACCAGACTATCAATTCACAGTATCAATCTCTATACTTTGGAGCAAAAACATCAAGCATAACCACATTTACATCCACTGAGTCTTGTTCAGCTATTTTGAATATAATAATTGACATGAAAATGACCAATAAAGAAGAGAGGAACCTGCAATTTCATCCAAGCAAAGAAGTCTCTGACTTGGCGCCACCCTTTCTGTTCCTTGAGGACGACGCACATCTCCCTGAAGGTGAGCTTGCCAACGAAGGAACCCATGACCATCCT…	MVPQATSSGSQPASSISKKLKLSNLPIQAQYYSVDNHTRMVAQLLKHQTINSQYQSLYFGAKTSSITTFTSTESCSAILNIIIDMKMTNKEERNLQFHPSKEVSDLAPPFLFLEDDAHLPEGELANEGTHDHPHVVVIIHPLRESANLLDGGDHVLPVEVSVAVILKVLNHLLRRPLYPAGRLGLWALVPAEDAEVAGLGLYDAAGVVVGERVLRVSGTGLGARGIPVWEGPRVEGGVEWRREKGISETPLTHSDFTKDLPHNAEMDNDVCVKMLCAPLKPSDINRIQGVYPVSPEPPTVGVRRRWGGLLHQLRRHFSLSRKVMMIVEGFLIDGKRREVESSSGMSGRSKIEVVSIISSSYIIFFMMSWIIFDKFVSFLSVETRSLEKIKEVLHYTFQT…	SAUR-like auxin-responsive protein family [Source:TAIR%3BAcc:AT4G38840]		K14488(SAUR; SAUR family protein)	GO:0009733	0	0.1066	0.099884	0.128608	0.03167	0.095861	0.118005	0.074285	0.019223	0.01114	0.010068	0	0.103016	0.021019	0	0.046428	0	0.047859	0.030927	0.078524	0.435006	0.027138	0.06078	0	0	0.055063	0.233571	0.075931	0.088408
Chr13	143454624	143455046	+	AH13G53670.1	000355F	ATGTTTGAAGCAAAAGAAAACAATGGGATTTCGCTTACCTGCTATAGAAGGGCATCATCTGCTGTAACCCAAGCAGCCTCTGTCCCAAAAGGCTATCTTGCAGTCTATGTTGGAGAGAAAATGAGGCGGTTTGTGATTCCTATTTCCTGTTTGAGTCAACCTTCATTTCAAGAGTTACTAAGCCAAGCAGAAGAAGGATTCGGATTTGGTTATCCAATGGGTGGTCTCACTATTCCTTGCAAGGAGAATGCTTTTGTGGATCTCACGTCTCGCTTGAATGGACTATGGTATAGTCCAAGGAAAACAAGACTGACTTAG	MFEAKENNGISLTCYRRASSAVTQAASVPKGYLAVYVGEKMRRFVIPISCLSQPSFQELLSQAEEGFGFGYPMGGLTIPCKENAFVDLTSRLNGLWYSPRKTRLT	SAUR-like auxin-responsive protein family [Source:TAIR%3BAcc:AT4G38840]		K14488(SAUR; SAUR family protein)	-	0	0	0	0	0	0	0	0	0	2.72712	1.9291	0	3.07866	3.43874	3.30309	7.99324	1.4543	5.62974	1.35798	3.5306	1.2198	0	0	0.48678	0.777229	0	0.95478	0	0
Chr13	143461252	143471807	+	AH13G53680.1	000355F	ATGATGAGTGAGTCAATGGAGTCTCTGAAATCCCCTTTTCTCTTCTCCACTCCACTCCTCCCTCCACCTTCTCTCACAACCACCAACAACAAACCAATTACTCGAATCCGCTCCTCCTCACTGCACAGAGACCCTTGGTCCCTCCCAGACGGGGATCCCGCGAGCCCCAAGCCCCGTTCCCGAAACCCTAAGAACCCTCTCTCCGACGACAACGCCCGCCGCATCATAAAGGCCAAGGCCCGCTACCTCAGCGTCCTCCGCAGGAACCAGGGCCCACAGGCCCAGACGCCCCGCTGGATAAAGCGGTCGCCGGAGCAGATGGTTCAGTACCTTCAGGATGACCGCAACGGACACCTCTACGGGAAGCACGTGGTCGCCGCCATCAAGAAGGTTCGCGCT…	MMSESMESLKSPFLFSTPLLPPPSLTTTNNKPITRIRSSSLHRDPWSLPDGDPASPKPRSRNPKNPLSDDNARRIIKAKARYLSVLRRNQGPQAQTPRWIKRSPEQMVQYLQDDRNGHLYGKHVVAAIKKVRALSQRVDDDYDMRMVMGSFVGKLTFREMCVVLKEQKGWRQVRDFFAWMKLQLSYHPSVIVYTIVLRLYGQVGKLKLAEETFLEMLDAGCEPDEVACGTMLCSYARWGRHKAMFSFYSAVKERGIMLSVAVYNFMLSSLQKKSLHREVVLVWRDMVREGVTPNDFTYTVVITSLVKEGLHEDAFKTFEEMKNNGFVPEEVTYNMLINLSAKNGNRDVVQRLYEDMRFQGVIPSKYTCSSLLSLYYRYEDYPKALSLFSEMINNKIPAD…	Pentatricopeptide repeat-containing protein At5g27270 [Source:Uniprot/SWISSPROT%3BAcc:O04647]		-	-	1.25292	1.46873	1.62568	1.69986	1.10608	0.453587	1.58561	1.15496	0.713953	2.10709	1.76128	1.09165	3.05441	1.6377	2.20892	1.16807	1.88334	2.23487	2.26406	2.07551	2.47225	1.01406	0.872839	1.02679	1.41725	1.54738	2.42391	0.87035	1.18809
Chr13	143472652	143475340	-	AH13G53690.1	000355F	ATGGAAGACGATTTCGAGTTCCCAGCTGCCGGCGGCAACAACTTCGACGATGACATGGAGATTCCCAACGAGGAGGAGGAGGTCGACTCTACGCTCAAGGTTGGGGACGAAAGGGAGATCGGAAAAACCGGCCTCAAGAAGAAGCTCGTTAAGGAAGGTGAAGGCTGGGAAACACCTTCAAAAGGAGACGAAGTTGAAGTGCATTACACGGGAACGTTGCTCGATGGAACCAAATTTGATTCGAGTCGTGACAGGGGTACACCTTTCAAGTTCAAGCTTGGCCATGGTCAAGTGATCAAGGGTTGGGATGAGGGAATCAAAACCATGAAGAAGGGTGAGAATGCCGTCTTCACGATTCCCCCAGAATTGGCCTATGGTGAATCTGGATCTCCTCCTACC…	MEDDFEFPAAGGNNFDDDMEIPNEEEEVDSTLKVGDEREIGKTGLKKKLVKEGEGWETPSKGDEVEVHYTGTLLDGTKFDSSRDRGTPFKFKLGHGQVIKGWDEGIKTMKKGENAVFTIPPELAYGESGSPPTIPPNATLQFDVELLSWTSVKDICKDGGIFKKIVTEGEKWENPKDLDEVLVKYVAKLEDGMVVSKSDGVEFTVEEGYFCPALAKAVKTMKKGEKVILTVKPEYAFGENGRPASGDEGAVPPNASLQIDLELISWKAVSDITKDKKVLKKTLKEGEGYERPNDGAVVQVKLIGKLQDGTVFVKKGHDDEQPFEFKIDEEQVIDGLDKAVMNMKKGEVALVTIHPEYAFGSSGSTQELATVPPNSNVYYEVELVSFVKEKESWDMNTPE…	Peptidyl-prolyl cis-trans isomerase FKBP65 [Source:Uniprot/SWISSPROT%3BAcc:Q9FJL3]		K09571(FKBP4_5; FK506-binding protein 4/5 [EC:5.2.1.8])	GO:0005515;GO:0006457	19.2	42.6705	26.6708	19.3549	16.6352	8.79769	11.6603	19.0131	6.18361	7.77236	9.42064	8.70683	237.285	26.033	31.2464	22.8019	19.2519	8.18634	21.8929	28.1319	22.9215	33.5996	25.9905	7.11737	5.25236	229.099	17.3449	10.5078	17.1283
Chr13	143485056	143491555	+	AH13G53700.1	000355F	ATGGCGAACACTGGTCATTTTCTAAATTCCGAGTTGTTTTATGACAACCCTCGCATTGAGCTAGATTTAGAAGTTACAAAGGAAAGGTACAACCTTAAAGATGAAGTTGACCCTATTACACTCAATAACATTGATGAGTGTGATGAGTGGCTAGTTGGAGAAATTGGAACTGCCATCTTTCGAGATGATGATAATGTGGATGATGGTGCTGATTTGGTTCATCAAGATGACAACATTTTGAAAAAAAGAAAAGAACTTGCAACTACAAGGGGTGGTGCAAAGGGTGAACCAAGTGGGTCTAAGGCTTCAAAAAAAAAAAAGGCAATAATTGTGGAAGATGAAGAAGAACCAAAATTTGAAGATGAAGAGGATTTTGAAAATGAAGAAGAACAAGAAAAG…	MANTGHFLNSELFYDNPRIELDLEVTKERYNLKDEVDPITLNNIDECDEWLVGEIGTAIFRDDDNVDDGADLVHQDDNILKKRKELATTRGGAKGEPSGSKASKKKKAIIVEDEEEPKFEDEEDFENEEEQEKEIQFNDTELEDDERVEGHDNNRVNLEKVYES	-		-	-	0	0	0	0	0	0	0	0	0	0	0	0	0	0	0	0	0	0	0	0	0	0	0	0	0	0	0	0	0
Chr13	143494568	143501017	+	AH13G53710.1	000355F	ATGTCGGAGATGGCAAACACAGATCCCGAGGGGGTCGACGGAGTCCGCATGACGTGGAACCTATGGCCACGCACGAAGGTGGACGCCAGCAAGTGCGTGATCCCACTCGCCGCCACAATCTCCCCAATCCGGCCACACCCTGACATTCCCACCCTCCCTTACGCCCCACTCCGATGCAAAACCTGCTCCTCCGCCCTCAACCCCTTCTCCCGCGTCGACTTCACCGCCAAGATCTGGATCTGCCCCTTCTGCTTCCAGCGCAACCATTTCCCCCCTCACTACTCCCAAATCTCAGAGACTAACCTCCCCGGCGAGCTCTACCCACAATACACCACCATCCAGTACACCCTCCCTAACCACCCCTCTGCCAACCCTAATTTCGATCCTAACCTTCAACCT…	MSEMANTDPEGVDGVRMTWNLWPRTKVDASKCVIPLAATISPIRPHPDIPTLPYAPLRCKTCSSALNPFSRVDFTAKIWICPFCFQRNHFPPHYSQISETNLPGELYPQYTTIQYTLPNHPSANPNFDPNLQPHSPPSPVFLFVLDTCMIEEEIEFVKSALRRAIGLLPDNALVGLISYGTQVQVHELGFAEMSKVYVFRGSKEISKDQIMEQLGLGGAARRTAGGYQKGISAGGFAASGVTRFLLPASDCEYTLNSLLDELQTDQWPVPPGSRAARCTGVALSVAAGLLAACNPGTGARIIALVGGPCTEGPGTIVSKDLSDPVRSHKDLDKDAAPYFKKAVKYYEGLAKQLVSQGHVLDLFASALDQVGVAEMKVVVERTGGLVVLSESFGHSVFKD…	Sec23/Sec24 protein transport family protein [Source:TAIR%3BAcc:AT1G05520]		K14006(SEC23; protein transport protein SEC23)	GO:0006886;GO:0006888;GO:0008270;GO:0030127	8.73614	7.93991	7.07703	6.26224	13.0292	5.79298	13.094	16.6276	8.59449	6.39839	6.40245	7.40059	9.09039	10.7457	8.68592	15.4907	11.8399	16.7263	12.3143	10.2978	9.53365	11.2803	13.2333	21.0339	19.4075	22.4376	13.7378	18.163	10.9519
Chr13	143502473	143507508	-	AH13G53720.1	000355F	ATGATGGATACTGAAGATCAAAGAAAAACTCACACTCCAGGGCATGAGAGTCATGGAGTTCATCTCTGTCACAAATGTGGATGGCCTTTCCCGAATCCACATCCAAGTGCCAAGCACAGGCGTGCTCACAAGAAGATCTGTGGAACCATTGAAGGTTACAAGCTGTGTTCCTCCGAGGAACAATCTCGCTCAAACGGCTCAGATGATGGACATGGTTCTGATGATGATAAAAAATCCCCAGGTCCAGAGGTCTTGAATATAGGCAACAAGGAGAAGGATGATAGTGGAATTGGAGATAAAGTAAATAGATCAGAAGATGAGGTGTTTTCAGATGCAGTTGCAGACTTTTCAGATAGTCAAGGAGTTAAGGAATCTTTGCAGGAAGGTAGTTTGGACTCA…	MMDTEDQRKTHTPGHESHGVHLCHKCGWPFPNPHPSAKHRRAHKKICGTIEGYKLCSSEEQSRSNGSDDGHGSDDDKKSPGPEVLNIGNKEKDDSGIGDKVNRSEDEVFSDAVADFSDSQGVKESLQEGSLDSSTSVERDGKDDPKFSGSSKDSDFNDAVESQLTFESKDGCQNQHTKILQGERVEEENLPELQDQLSGSTATPLADSIADLRAEESAVVHSKDIFGLSTESHPSKPEAVPDLLPENTVNAGENVTDCNMRSAVLDTISEGKDEVNLIVSDSTSFGLSSESRPEKAEAMPDVLPKNDVQAGENVTDFSLTSAALDTNSKGKDKMRSDQDEVEIIAPSDAVVGETCEGGSKMAVKDAMNVGSSTVSDPHKAEVMPDVLPENKIYADENVR…	Pentatricopeptide repeat (PPR) superfamily protein [Source:TAIR%3BAcc:AT4G14200]		-	-	0.992848	1.66526	0.908995	0.857257	0.81301	0.777897	2.34666	2.22279	1.62527	1.24882	1.35618	0.329418	0.462377	3.06408	1.29975	3.48988	2.30998	2.20679	0.746826	2.22898	3.27108	2.16348	0.450722	1.6693	3.28517	4.4091	4.23399	1.30297	3.8474
Chr13	143509462	143512424	+	AH13G53730.1	000355F	ATGAACTTGGATAAGTGCTTCTCCAATTTCCAAAATGTACTCTCCGATATCCAAACAAACCTTTCTGCACTCGCCCATAACAACCCTCACGCGCGCCCTCCCTTTCACAACGCACTCTCCGCTCTCCACCGGGCCTTCCAGGGCCCAACATTGAGCCCACCGTGGGCCCGGGTCGCTCAGAGCATCATGCCGATGCCGAGGCAACCCATGTCATGGGAGGCAATCGAGGAGCGGCTTGAGGGCGTTCCCGTGTACGCGCTCAGCAACGCGTCGGAGGAGTTCTTGCTGGTTGCCGGAGTCTCCACCGGCAAGAATCTCGGCCTCTTCTGCTTCAACGAAGACGACGCCCAAGCTCTGCTCCGCCAGGTTTCAACCGTGGACCCTCGCATGCGTGACGGC…	MNLDKCFSNFQNVLSDIQTNLSALAHNNPHARPPFHNALSALHRAFQGPTLSPPWARVAQSIMPMPRQPMSWEAIEERLEGVPVYALSNASEEFLLVAGVSTGKNLGLFCFNEDDAQALLRQVSTVDPRMRDGSKVVPVALNKVFQLKVNGVAFRLIPEQSQVKNALRVREKSGFAANSFPGVPVFQSKSLILKSQDKRYRPLFFRKEDLEKSLHRASSDQNQLNPTLRQGDIQVATLEDVIKQMKENSTSKWEDVVFIPPGFDVSTDPRKQRTP	Protein TIC 22-like%2C chloroplastic [Source:Uniprot/SWISSPROT%3BAcc:F4J469]		-	-	7.52143	17.7999	12.5486	13.0997	7.36119	7.3458	12.9698	8.50433	5.66296	6.99674	7.49181	3.64237	6.09832	12.0737	11.4003	11.1636	8.59351	19.051	5.95204	7.01656	5.2622	10.3997	8.32373	6.05616	6.70291	11.6511	7.48691	5.6344	14.928
Chr13	143517338	143520769	+	AH13G53740.1	000355F	ATGAAAAAAAAAATTTCCCCAAATCTAAACTTTTTTATATATAAAAAAAAATACACAGCCAATCCAAAACCTCCTTTGCCCACACATATAAATACACCTCTTTGTAACACATTATTTCGTCACAAGAAGCAAGATTTCCCTCTCTATCTTTCTTTTCTCTCTGTTTCCAAAATAGGTTCTACTTGTACTAATCATAATGGGTTCTATGTGGGTATTATGGTGATTGGGTTAGTGGTAGTCAGCACCATGGTGGGTTCATGTGAAGGTAACTTCAACCAAGAGTTTGATCTAACATGGGGTGGTAACCGTGCCAAGATATTTGGCGGTGGCCAGCTTCTATCTCTTTCCCTAGACAGAGTCTCTGGCTCTGGCTTTCAATCAAAGAGAGAGTATCTCTTT…	MKKKISPNLNFFIYKKKYTANPKPPLPTHINTPLCNTLFRHKKQDFPLYLSFLSVSKIGSTCTNHNGFYVGIMVIGLVVVSTMVGSCEGNFNQEFDLTWGGNRAKIFGGGQLLSLSLDRVSGSGFQSKREYLFGRIDMQLKLVAGNSAGTVTAYYLSSQGPTHDEIDFEFLGNLSGDPYTLHTNIFTQGKDDWATRGGLVKTDWAKAPFTAYYRNFRATQLSSASLRPNTRSSEWETSDIDAIGRRRLRWVQKYFMIYNYCNDFKRFPQGLPAECRSSKDMSNNNQRTESMENSSFEALEEYGSKPYDRTCFYRLQVVALKSKTRRNRGRWFLRCPLWKVCMNCLVNLSPFLIEN	Xyloglucan endotransglucosylase/hydrolase protein 14 [Source:Uniprot/SWISSPROT%3BAcc:Q9ZSU4]		K08235	GO:0004553;GO:0005975;GO:0005618;GO:0006073;GO:0016762;GO:0048046	75.7195	11.9769	17.075	13.3407	7.34558	1.61511	41.0329	7.52332	0.929486	53.8287	16.626	147.964	9.15037	19.2715	58.6237	76.4957	19.4409	67.7021	1.41194	23.5629	40.7378	88.7952	102.21	39.1315	49.6862	21.2585	28.751	41.9042	92.9878
Chr13	143522235	143524244	+	AH13G53750.1	000355F	ATGATTAGTGAAAGAGGAGGCAGCAGTCTCCTCGAGGTAGAGTGTGAAGGTGAAGCGGATGAAAGAAGAAAGAGAGCATTCCAACTCATGGCATCCGACGGAGCTCGGCCCCAAGTCCGACGGCCAGATCGACGCATACACACCGACGACGACGCTTCCGCCAAGGACGACGGCGTCTCCGTGGGGTCCTTAGTGGGCCCTGGAGCTCCTGCGGGGCTCTGGGCCCTCCCGGCCAGGCCCGATTTTGGTCAAATTTGGAGTTTCGCAGCGGCTGCTCCTCCGCTGGAGATGGTTGTGCAATCGGCGATGGTGTCGCAACAAGCTTCTTTGTTTGTTCACCATCGGCATCAGCAGCAGCAACAAGCCATGGGAGAAGCTTCGACGGCGAGGCTAAGAAAT…	MISERGGSSLLEVECEGEADERRKRAFQLMASDGARPQVRRPDRRIHTDDDASAKDDGVSVGSLVGPGAPAGLWALPARPDFGQIWSFAAAAPPLEMVVQSAMVSQQASLFVHHRHQQQQQAMGEASTARLRNYLPIEVGSGFQDLDHQCLLCASANAAWKFIMLVVIKKKQSSPTSSSAITSRFSVNGGQAQLNFAPNLLEYTTQHNTPHYIPISVKEFMIS	Transcription factor TCP7 [Source:Uniprot/SWISSPROT%3BAcc:Q9FMX2]		-	-	0	0	0	0	0	0	0	0	0	0.075986	0	0	0	0	0	0	0	0	0	0	0	0	0	0	0	0	0	0	0
Chr13	143526474	143531776	-	AH13G53760.1	000355F	ATGGCGCCATTTTTCTCCCACGCTCCAAGCTCGTCTTCCACCATGAAGGCGATCCCTACAACTCGCAAGCGTGGCCATCCATCTCCTTCCTCACGTTCTGATACATTCACCCGCAGCAGATCCCAGCTCTTCCTTCACCGCAGCCGCTCAGGTTTCCTCCGCCCTGATCCCCAAAGAACTCGATCCCGTTTCCTCCGCCCTGATCCCCAAAGCACCCGATCCCGTTTCCTCCGCCCTGATCGCCAAAGCACCCACTCCCGTTACCAGGCCACACTTCCTCCCTCCCAGTGCCCCACTTCAATGATTCGACTATCGGAGAGCGTCGATGGCAATAACGGCGGCGACGACGACATGGTTTTCCTTAAGGATCTTAAGAAAAAAACAAAGCTAAGACATGAA…	MAPFFSHAPSSSSTMKAIPTTRKRGHPSPSSRSDTFTRSRSQLFLHRSRSGFLRPDPQRTRSRFLRPDPQSTRSRFLRPDRQSTHSRYQATLPPSQCPTSMIRLSESVDGNNGGDDDMVFLKDLKKKTKLRHEASSTGGDSELSRVLMKDLRARRVYSPQSSVGACSSLVAADMFADGSGVDSDSSGGGMANLGFEAKPSLENSGSEREGSKLVGENGNLEKAFWSEGQKKDEVNSILSLVLNEYRSDKDSDIYVDNASESSDLGKTESQDEKRSEGISSEKIEESKEELLQMIPPETEISARTEVKGKQRKQVEDTPLAGNALKNAGEASCENHSGRRNGSVLKSKSALRPRFQGRLFKAPGSVSFKRLFPYLKEIMRDDSATEELGHCPKDERAMDG…	unknown protein%3B FUNCTIONS IN: molecular_function unknown%3B INVOLVED IN: biological_process unknown%3B LOCATED IN: chloroplast%3B EXPRESSED IN: 9 plant structures%3B EXPRESSED DURING: C globular stage%2C F mature embryo stage%2C petal differentiation and expan /.../tage%2C E expanded cotyledon stage%2C D bilateral stage%3B BEST Arabidopsis thaliana protein match is: unknown protein (TAIR:AT4G1…		-	-	0.07781	0.494261	0.077577	0.110671	0.123518	0.435302	0.026412	0.095761	0.272559	0.703492	0.653746	0.13951	0	2.52814	1.68337	1.29417	2.13068	3.25753	0.023655	1.52802	0.72132	1.35533	0.889716	1.19228	1.19652	1.16194	2.37269	0.363253	1.17543
Chr13	143544833	143567157	+	AH13G53770.1	000355F	ATGGTTAACAGCGTTAGCGGCCAAGGATTCGGCGCTTGTTGGGTTTGCTTGAGGAGTGACAGAGTGATCCATCATGTTTTGATTTCTACAAAGAAAAAGAAAAGATCAACCAAAGATAGTAGCGTTAGGTTAGATAAAATTACGGAAGAGGCAAGGCCCACGGTAGACGCCAAATGTTCTTGCAAGGATACTCCTTCCGAACTATATGTCGGCTTCACGTCAACTCTGTCCAGAGAAGGTGCATTGCACGCTATAGTTATTTTACACCGAGATTCCAGTGTTAGTTACCGCTCCGCCACCGTTACCACCGCCATCATGCCCTACCACCACTTCCTCCTCATCACATACCCCGCACAGGGCCACATAAACCCTTCCCTCCAGTTAGCAAAGCGGCTCATT…	MVNSVSGQGFGACWVCLRSDRVIHHVLISTKKKKRSTKDSSVRLDKITEEARPTVDAKCSCKDTPSELYVGFTSTLSREGALHAIVILHRDSSVSYRSATVTTAIMPYHHFLLITYPAQGHINPSLQLAKRLINLGARVTVSTTVHVHRRMSDKPSIPGLSFAPFSDGYDDGFTRSDDSSYAHYAAEYKRRGTEFVTDLINSAAEEGQHPFACVLYTFLQNWVAEVARAFHLPAVVLWTQPAVLLDIHYFYFHGYRDYVNEKITQEPSSCSLELPGLPPLQPSRDLPSFYLESNSSTKFRNSFIVSRIEKQFRDLDQEVKPRILANTVEALEPDALRAVDDKLDVIPIGPLIPSAFLDDDQDGGGDSSYGGNIFKRSDDYVEWLDSQAEKSVVYVSFGS…	UDP-glycosyltransferase 75D1 [Source:Uniprot/SWISSPROT%3BAcc:O23406]		-	GO:0008152;GO:0016758	2.16932	2.22483	2.12509	4.09542	2.79599	1.0152	1.36142	1.68703	1.70291	4.05915	0.839583	6.7493	1.63178	0.828003	0.52773	1.14902	1.72573	1.54801	7.36499	1.66893	4.57185	1.37149	13.2301	3.61859	2.24983	4.61059	0.931188	2.41153	2.36471
Chr13	143580011	143581017	-	AH13G53780.1	000355F	ATGCTTCATCGGTGGCGCCTCTCCGCCTTGCACAACCGTCGCACTGAACTTCCGTCACACCGAAACTCCGTCGCACCCCCTCTCGATTTTTCTTCGTGTGTTGGTCGCGTCGTCGTATCGAACCCTAATGTGCAGAAATTGCTCTGTTTCGATCTCGCCTCAACTGTGCAGGTAATCCTAATCTCTTCCACGCCTTTATCACTCTTCCTATTCGCTGCTACACTGACGCTAGCCTCTCCTCTAGTTCGCAATTTTTCGTCGAGCTTTTCCGCATCTCGTCCGATTCACTGCCGCTCCTCGCACTTTGCAGCACTCTGTCATTGTTCTAGTCCTGCCAGTGAAGCATTCAACATGCTAAGCCCTAGCTACAGAGAGAAGAAGATGGAGGAATTGGAGATG…	MLHRWRLSALHNRRTELPSHRNSVAPPLDFSSCVGRVVVSNPNVQKLLCFDLASTVQVILISSTPLSLFLFAATLTLASPLVRNFSSSFSASRPIHCRSSHFAALCHCSSPASEAFNMLSPSYREKKMEELEMDEDEFFEEQFEIKGEILEPIEILWAGPMVVRLPLQDWPLRGWEVDRDEVAFMREAYKMLVRRVSLEQLEGGGIVDEDYDTGGLALDRYKVFLKQYKE	Nucleic acid-binding%2C OB-fold-like protein [Source:TAIR%3BAcc:AT3G48500]		-	-	0	0	0	0	0	0	0	0	0	0	0	0	0	0	0	0	0	0	0	0	0	0	0	0	0	0	0	0	0
Chr13	143581837	143583909	+	AH13G53790.1	000355F	ATGCCCAGCTTTTCCGTATTTCGCTTGCACGCCGTAGCAACGGAAGATCGCGTCGGTGATGCCCCGTACCTCCTTGTTACCGCTGCCCACCCACCGCCGGCCGTTCGCAGGGAGTTGTTGTCTCCCATCGCACCGTTCAAGACTCACATTATTCCCGTCATTTGTCTTTCTCGTCGTGCCGTTGTTGCTGGTAACCACCGTCACCACCGCTTCCTCCTCGCAATCTACCCCGCACAAAGCCACATAAATCCTGCTCTTCAACTCGCCAAGCGACTCATCTCTATGGGCGCACATGTCACCCTTCTCATCACCCTCCACGTGTACCGCCGCATGGCCAACAAACCCTCCATCCCTGGTCTCTCCCTCGTCACTTTCTCCGATGGCTACGACGCTGGTTTC…	MPSFSVFRLHAVATEDRVGDAPYLLVTAAHPPPAVRRELLSPIAPFKTHIIPVICLSRRAVVAGNHRHHRFLLAIYPAQSHINPALQLAKRLISMGAHVTLLITLHVYRRMANKPSIPGLSLVTFSDGYDAGFSVFSGGDDDYRLYSSELKQRGSEFIAHLIASRAMEGEPFTFLIYTLLVPWAHEVARAFQLPTALLWIQAATVMSIVHPYFHGCETYITDKIKSKDEPFTIPGLPLLLSSCDVPTFLLVSTTNPLSFIFPLFEEQFRVLHKETNPTVLVNTFEALEPEALRALDGINMTPIGPLIPSAFLDGSDPRDTSFGGDILHASNDYVKWLDSQVESSVVYVSFGSYHELPKKQTEEIARALLGCEHPFLWVVRENLIKVEGRKEEEDLSYME…	UDP-glycosyltransferase 75C1 [Source:Uniprot/SWISSPROT%3BAcc:Q0WW21]		-	GO:0008152;GO:0016758	0	0	0	0	0.049813	0	0	0	0.144119	1.14033	0.280241	0	0.100734	0	0	0.085429	0.252526	0.122038	0	0.265262	9.07062	0	0	0	0	0	0.447372	0.060962	0
Chr13	143604607	143608889	+	AH13G53800.1	000355F	ATGGCTCTTCCCAAAACCCTACTTTCCCTCCTCCTTCTTTCTGTCACCATTGCCGCCGTTACCGCCGATGACTCAGCCGTCATGTCCAAACTCCTGAAATCCCTGACCTCCCCGCCCACCGACTGGTCCCCCAATACCCCTTACTGCCAATGGACTGGCATTACCTGCGACTCCTCCAACCGCGTCACCAAAATAACACTCTCCTCAAAGTCCCTCACCGGAACTCTGCCCTCCGATCTAAACTCCCTCTCTCAGCTCACTGACCTATATCTTCAAGAAAACTCCCTCTCCGGCCCACTCCCTTCTCTGTCCGACCTCTCTAACCTCCAAACTGCCTACTTCGGCCGCAACAACTTCACCTCCGTCCCCTCCGCCGCATTCTCCGGCCTCACCAGCCTT…	MALPKTLLSLLLLSVTIAAVTADDSAVMSKLLKSLTSPPTDWSPNTPYCQWTGITCDSSNRVTKITLSSKSLTGTLPSDLNSLSQLTDLYLQENSLSGPLPSLSDLSNLQTAYFGRNNFTSVPSAAFSGLTSLQKLSLFNNPSLSPWPFPTDLTQSSTLSDLDFGSAGITGDLPDIFDSFPSLQNLRLSYNNLTGALPKSLASSSIINLWLNNQQNGLSGTIEVLSNMTQLSQLWLHKNQFTGGIPDLSKCDSLFDLQLRDNKLTGVVPSSLMALPSLKNVSLDNNELQGPVPVFGKGVQVTLDGINSFCRDTPGPCDDKVMVLLKVAEGFGYPSRFAESWKGNDPCSGWSFVVCSGEKITTLNFKNLGLQGIISPAFANLTDLRSLYLSGNNLTGSIP…	Leucine-rich repeat protein kinase family protein [Source:TAIR%3BAcc:AT3G23750]		-	GO:0005515;GO:0004672;GO:0005524;GO:0006468	0.520237	2.56227	1.62817	1.34822	1.53207	3.01993	5.20289	2.34172	3.27357	1.09691	1.10935	0.283339	0.759819	1.62604	0.947432	2.27259	1.68815	2.10339	1.15791	2.25032	2.66979	3.18376	15.3205	2.67616	4.53444	4.66671	3.41297	3.60876	3.32796
Chr13	143618526	143623542	+	AH13G53810.1	000355F	ATGAGTACTACTAATGCAAGGAACATGAGATGGAATAGAATGGACCAATGGCTTGTAATTTCAGCTATTCTTTTACTGCAAGATTTTCTGTTCCTCTCTCAGATACTTGCTGAGACCACAACCTCTGTGCATATTGTATACATGGGGGATAAGATATTTGATAATCCAGACACTACTAAAAAGGTTCACCACAAAATATTATCTTCACTTCTAGGAAGCAAAGAAGCTGCAAAGAATTCAATTCTTTACAGCTATAAGCATGGATTTTCAGGGTTTGCTGCAAGGTTAACAAAATCTCAAGCAGAAGAAGTAGCAAAATTTCCGGGGGTAGTTTCTGTCATTCCGAATCGAATACACAAACTTCACACAACAAGAAGTTGGGACTTCCTTGGTATCCAT…	MSTTNARNMRWNRMDQWLVISAILLLQDFLFLSQILAETTTSVHIVYMGDKIFDNPDTTKKVHHKILSSLLGSKEAAKNSILYSYKHGFSGFAARLTKSQAEEVAKFPGVVSVIPNRIHKLHTTRSWDFLGIHHSSSNTVSNGINLGEGTIIGVIDTGIWPESVSFNDEAMGKIPSRWKGVCEVGEQFSSKNCNKKIIGARWFLKGISHHAKKLILGNESSEYLSARDAIGHGTHTASTAAGYFVENANYRGLASGIARGGAPLAHLAIYKACWDISVGGCSGADILKAFDKAIHDGVDILTVSLGLNIPLFSYVDQRDAIAIGSFHATAKGITVICSAGNSGPNSLTVSNTAPWIITVAATTIDRAFPAAIILGNNLTLWGESLDAGKHSNGFVGLTY…	Subtilase family protein [Source:TAIR%3BAcc:AT4G10550]		-	GO:0004252;GO:0006508	0.187931	2.55819	3.83359	3.99455	0.307297	0.26483	5.94771	0.440424	0.207594	2.17584	1.97796	0.117257	0.571096	3.71699	1.8829	1.14009	3.39669	0.957444	1.03362	2.29654	3.53852	1.6691	0.166087	0.945521	1.11515	0.471884	3.11563	0.414925	0.91945
Chr13	143622870	143630018	-	AH13G53820.1	000355F	ATGGCGTCCCTCTCTGCTGCGATCTCTCGCTCCTCCTCCTCCCCCTGCTTCCCCCCTCCCAATCCCAACACCGCTTCACTCTCACACCACCGCAACATCTTCCACTCTCAATGCCGCGCTTTCCCCCTCTCCCGCCCCTCCCTTTTCCTTCGAAAGGGTCTCACTTTACCACCGGGAAGAGAGTCATCAAGCACCAGGATATGCGCTTCAGTTGCAGATGTTTCACTGAATTTATCTGTAGAGGAAAAACAGCTTCCTAAAGGAGATACTTGGTCTGTTCACAAGTTTGGTGGAACTTGTGTGGGAACCTCACAAAGAATAAAGAATGTTGCGGATATCATTATTAAGGATGATTCGGAAAGGAAATTGGTGGTTGTCTCTGCAATGTCAAAGGTTACA…	MASLSAAISRSSSSPCFPPPNPNTASLSHHRNIFHSQCRAFPLSRPSLFLRKGLTLPPGRESSSTRICASVADVSLNLSVEEKQLPKGDTWSVHKFGGTCVGTSQRIKNVADIIIKDDSERKLVVVSAMSKVTDMMYDLINKAQSRDENYVAALDVVLEKHTQTAHDLLDGDHLASFLSQLHQDINNLKAMLRAIYIAGHATESFTDFVVGHGELWSAQMLSLVIRKNGVDCKWMDTREVLIVNPTSSNQVDPDYSLSQEGLEKWYSLNPAKVIIATGFIASTPQNIPTTLKRDGSDFSAAIMGALFRARQVTIWTDVDGVFSADPRKVSEAVILKTLSYQEAWEMSYFGANVLHPRTIIPVMRYGIPIIIRNIFNLSAPGTKICHPSVIEDEDKQDLQ…	Bifunctional aspartokinase/homoserine dehydrogenase 2%2C chloroplastic [Source:Uniprot/SWISSPROT%3BAcc:O81852]		K12524(thrA; bifunctional aspartokinase / homoserine dehydrogenase 1 [EC:2.7.2.4 1.1.1.3])	GO:0008152;GO:0016597;GO:0006520;GO:0055114;GO:0016491;GO:0050661	4.40375	9.30961	7.64626	6.49713	10.997	5.82049	13.0741	13.2079	5.71273	18.0663	17.5316	1.53753	20.704	13.5477	12.7882	7.04776	15.7272	11.1965	7.20983	25.1359	14.1913	7.64771	5.92131	7.95122	7.10008	11.2909	18.1817	6.1713	6.49746
Chr13	143631152	143634471	+	AH13G53830.1	000355F	ATGGCAACGGATGTGGCAGTGCTAAAGCATGGTGAGGTGGCAGAAAAGGTGATGAATCAACGCAACGGCCTTGGCTGCTGCAAATCAGGGCCTGGCTATGCTACTCCACTTGATGCCATGTCTGGTCCCAAAGAGACTCTTCTTTATGTCACTGCTCTCTACTCAGGAACTGGAAAGGAGAAGCCTGATTATCTGGCCACAGTGGATGTGGATCCAAACTCTCCAACTTATTCAGAAGTTATTCATAGGTTACCTGTTCCTTATTTAGGTGATGAACTTCACCACAGTGGCTGGAATTCATGCAGCTCTTGCCATGGTGATCCTTCCGCGGATCGAAGATATCTGATTTTACCTTCACTGGTATCCGGTCGAATATACGTGTTTGATACAAAAACAAAT…	MATDVAVLKHGEVAEKVMNQRNGLGCCKSGPGYATPLDAMSGPKETLLYVTALYSGTGKEKPDYLATVDVDPNSPTYSEVIHRLPVPYLGDELHHSGWNSCSSCHGDPSADRRYLILPSLVSGRIYVFDTKTNPRSPSLHKVVEPEDIISKTGLAYPHTTHCLASGDIMISCLGDKDGNASGNGFLLLDSEFNVKGRWEKPGHSPLFGYDYWYQPRHKTMISTSWGAPAAFTKGFNLQDVSDGFYGRHLHVYSWPEGELRQTLDLGQSGLIPLEIRFLHDPSKDTGFVGCALSSNMVRFFKADDGSWSREVAISVEPLKVQNWILPEMPGLITDFLISLDDRFLYFVNWLHGDIRQYNIEDPKNPVLKGQVWVGGLLWKGSSIVAIAEDGNTWQSEVPE…	Selenium-binding protein 2 [Source:Uniprot/SWISSPROT%3BAcc:Q93WN0]		K17285	GO:0008430	26.4886	36.0515	44.9034	38.5489	23.0022	22.7378	28.3277	24.3125	17.3787	1.15025	0.685674	34.8027	8.50666	2.83934	1.27824	8.40576	1.83595	2.6601	1.37347	0.910985	2.32271	17.8444	30.9981	25.8851	46.9748	21.9294	1.81861	13.9404	7.16875
Chr13	143635767	143636513	+	AH13G53840.1	000355F	ATGGCCTCAAAATCCAGCATTAGAATTGTGTTCTTCTGCTGCCTTATGCTGTGCAGCACAGCCGCTGCTTCATCATGGACAAGTAATTCACACACATGTAACGGATCCATAGCCGAGTGCAAGCAAGACGACGAGCTGCTTATGGAATCCGAGATAAGCCGCAGGATCCTCGAGCAGAGGAGAATCATCTCCAATGGAGCACTTACGAGGGACAAGCCGGTTTGCAACGGTGGTGCCAGCGGCGAAGCTTATAGTAAAACAGGAGGGTGTCTTCCTCCACCCTCAAACCCTTACAATAGAGGTTGCTCTAAGTATTATCGTTGTAGATTCTCCGACATAACATGA	MASKSSIRIVFFCCLMLCSTAAASSWTSNSHTCNGSIAECKQDDELLMESEISRRILEQRRIISNGALTRDKPVCNGGASGEAYSKTGGCLPPPSNPYNRGCSKYYRCRFSDIT	Protein RALF-like 32 [Source:Uniprot/SWISSPROT%3BAcc:O23262]		-	-	6.05039	3.37269	7.19865	9.03741	1.0831	1.28098	9.29991	1.54404	1.40013	3.35864	2.17965	7.0774	0.548736	5.74674	3.88624	6.13959	2.59639	5.03308	0.430929	3.15952	3.6008	6.65116	19.3796	17.6316	14.1959	3.67299	2.56325	8.27979	4.31135
Chr13	143636585	143640423	-	AH13G53850.1	000355F	ATGTCGGTGACAGCGGGTGTTAGTGATACAGTTATAGCCATAAGGGATAAGCTTAGAGGTAAAATTGGCCAAACTAAAGTTAAGCGTTATTGGCCTGGTAAAATTCCTGAATGGGCTGATGATGAGAATGAAGATGTTGCCGCTGATATTAGGCCCACCAGGGAAGCTGCTTTGGAGAAAGCTTTTCCTCGACACGAAGATGATAAGGGTATTGTTAAGGGCGATGATCGTAGGCTTCGTCGTTTGGCTCAGAGTCGAATTGATAACCGCGAGGAAGTCAGGGCTGATCATCGGCGAATTCGGCAAGCTGAAATTATTTCTACCATTGAAGAGGAGACTAGGATACAGGAAGGGTTGGAATTAGAAGAAGAAGATGTGGAAGCCTTGCAGGAAAAGAGG…	MSVTAGVSDTVIAIRDKLRGKIGQTKVKRYWPGKIPEWADDENEDVAADIRPTREAALEKAFPRHEDDKGIVKGDDRRLRRLAQSRIDNREEVRADHRRIRQAEIISTIEEETRIQEGLELEEEDVEALQEKRSRLRERMLQLQREQEEALPQEEEEEEEEEEEEESEYETDSEEEYTGVAMVKPVFVPKSERDTIAERERLEEEERVAEEARKRKMEERRIETKQLIVEEIRKDEEIQKNLEMEANIADVDTDDEINEAEEYEAWKVREIGRIKRDREDREAMLKEKEEIERVRNMTEEERREWERKNPKPVRASKQKWKFMQKYYHKGAFFQSNPDDRSATSASDNIYTRDFSAPTGEDKMDKTILPKVMQVKHFGRSGRTKWTHLVNEDTTDWNNP…	microfibrillar-associated protein-related [Source:TAIR%3BAcc:AT5G17900]		K13110	GO:0001527	4.41373	6.64811	4.5395	4.46636	5.98798	2.07543	8.08595	7.11752	3.67356	3.57176	3.80394	3.59492	10.7545	4.94291	5.55784	6.83758	4.54471	9.77325	11.4768	5.33898	4.70783	4.07845	11.1499	8.76146	6.12813	8.11089	6.00051	7.90608	4.79682
Chr13	143649300	143650912	-	AH13G53860.1	000355F	ATGGTCATGGTTGAACCAGTTCCATCTAATATGCGAGATAATGGGGTTGATGCAGTTTCGGAAGTGAATCCAACGAAGCTGTCTTGGTCTCTAGTGGTTGGAGTTGTTAGGCTGTATGAGATGCAAAACCAGTGGAATCCGGCTGAGGTTTACAATGTGGAAGTGGTGTTGCAAGATGAACGGGTATGCAAGGGTGATCGAATCCAGTGCAGCATACCAAAACAAAATATCGCTGTATTCAAGACTCTTATTTGGGAACATGGGCTTTATTCTATGAAAAATTTCATTGTGAAGGATTGGGGAAAAGGGGTTAGGACCTGTGAGGTTCAGGCCATGCCTGCTGGAAATGAAAACCATCTCATAGACTATATTAGCTATGTTGTAGGTAAAGAGGATGTA…	MVMVEPVPSNMRDNGVDAVSEVNPTKLSWSLVVGVVRLYEMQNQWNPAEVYNVEVVLQDERVCKGDRIQCSIPKQNIAVFKTLIWEHGLYSMKNFIVKDWGKGVRTCEVQAMPAGNENHLIDYISYVVGKEDVTNMVTKSERECKLLAVYLENLQKNLLKCTLFGDLVDKVEIFLDKADDQPLVMMTQLFKPHLYLNEINIQNSFHVSRIYINPDFPNVVIFKDSLMKEGDLCSQGITHIQSQPPHSVSDEIKGDYVKSVEEILNMREEYTCWMVGTIVSIEHGVRDWCYASCGSCPLKVQVNKDRYWCERCRKGGFNPSLR	Nucleic acid-binding%2C OB-fold-like protein [Source:TAIR%3BAcc:AT2G05642]		K07466(RFA1, RPA1, rpa; replication factor A1)	-	0	0	0	0	0	0	0	0	0	0	0	0	0	0	0	0	0	0	0	0	0	0	0	0	0	0	0	0	0
Chr13	143655733	143657314	-	AH13G53870.1	000355F	ATGCCGAAGGTAAAGACTAACCGTGTTAAGTACCCAGAGGGATGGGAACTCATTGAGCCTACACTCCGTGAACTTCAAGCGAAGATGAGGGAAGCTGAGAACGACCCTCACGATGGCAAAAGAAAATGTGAGACTTTATGGCCTATATTCAAGATTGCTCACCAGAAGAGTCGCTACATATTTGACCTTTACCACCGGAGGAAAGAAATTTCCAAAGAGTTGTACGAGTTCTGTTTGGATCAAGGATATGCCGACCGCAATCTGATCGCGAAGTGGAAGAAGCCTGGTTATGAACGTCTGTGTTGCCTGAGGTGCATGCAGCCTCGTGATCACAATTTTGCCACCACTTGTGTTTGCAGAGTGCCCAAACAACTTAGGGAGGAGAAGGTTATAGAATGT…	MPKVKTNRVKYPEGWELIEPTLRELQAKMREAENDPHDGKRKCETLWPIFKIAHQKSRYIFDLYHRRKEISKELYEFCLDQGYADRNLIAKWKKPGYERLCCLRCMQPRDHNFATTCVCRVPKQLREEKVIECVHCGCKGCASGD	G10 family protein [Source:TAIR%3BAcc:AT4G21110]		K12873(BUD31, G10; bud site selection protein 31)	GO:0005634	19.8366	22.3804	17.6583	19.6437	13.2316	8.42297	22.4267	21.532	9.52935	14.4338	9.64109	22.2271	25.828	19.3701	17.5618	24.8012	16.582	25.1992	26.2001	14.3842	13.5592	16.3333	18.1068	17.9875	16.1934	18.4256	16.7226	21.6506	19.1368
Chr13	143659036	143661987	+	AH13G53880.1	000355F	ATGGAGGGAGGAGCGCCGCAATCCACCGGAGGAGGAGCAGGAGGTGGACCGGCGCCGTTCTTGTTGAAGACTTATGACATGGTTGACGATTCCGCCACCAATGACATCGTTTCTTGGAACAGCTCCACCAACAACAGCTTCGTTGTTTGGAACCCGCCGGAGTTCGCGCGCCTTCTTCTACCTACCTATTTCAAGCATAACAACTTTTCTAGCTTCATCCGCCAGCTTAATACCTATGGATTTCACAAAATACATCCTGAACGGTGGGAGTTTGCCAATGATGATTTTATAAAAGACCAAAAGCATCTTCTTAAGAATATCCACCGCCGGAAACCTATTCACAGTCATAGTCATCCTCCCGGCTCTGTTGTGGATCCAGAAAGGGCAGCATTTGAGGAA…	MEGGAPQSTGGGAGGGPAPFLLKTYDMVDDSATNDIVSWNSSTNNSFVVWNPPEFARLLLPTYFKHNNFSSFIRQLNTYGFHKIHPERWEFANDDFIKDQKHLLKNIHRRKPIHSHSHPPGSVVDPERAAFEEEIEKLNREKSSIESNIFSFKQHQSTAKIHLEDFQQRLDGMEKRQKHLLNIFEKALQNPTFVEHLSQKIESIDLSAYNKKRRLPQVDDMQPVVESSFVDNPNNFRMEFGNVFHQDFSNKLRLELSPAVSDMNLVSPSTQSSNEHGESPQKKISEGEQTGIQTRTSIPFAPETLELADTGASFTFKMDSCLSQRGRMLRARNCAHWSQVVKKVIVTYPANLLWHRARLRNSYSAKALQIDSQEIGKLAEPRFHSNSKESDSGVFSNRN…	Heat stress mRNAion factor A-5 [Source:Uniprot/SWISSPROT%3BAcc:Q94BZ5]		K09419	GO:0003700;GO:0005634;GO:0006355;GO:0043565	4.37253	2.53348	2.48798	2.97711	5.09335	0.908555	2.66397	3.85388	0.763473	1.37626	0.567634	2.48129	3.82473	0.983345	0.859602	2.79372	1.71098	3.12437	12.3977	1.70372	2.22491	5.56127	3.754	3.9886	6.58439	2.19664	2.08967	7.75061	4.87217
Chr13	143664546	143664935	+	AH13G53890.1	000355F	ATGTACCATCCCAGATTCATCATCTTGACCTTCCTATATCTGTCACCTTGCTTGGAAGAAGAGACAGAAATGGATTCAGAGAGTAACAGAAGACTAATGCAGCAGCAGCAGCAGCAGCACAGGTACATTAGCTATGAGACACTGAAGAGGGACATGGTTCCATGTGATAGAGCAGGATCCTCTTACTACAGTTGCAAAGCAAGAGAAGCAAACCCTTATAATAGAGGCTGTGAAGTTATTACTGCATGTGCAAGAGGTTCTCAACCCATCAGAACTTGA	MYHPRFIILTFLYLSPCLEEETEMDSESNRRLMQQQQQQHRYISYETLKRDMVPCDRAGSSYYSCKAREANPYNRGCEVITACARGSQPIRT	Protein RALF-like 24 [Source:Uniprot/SWISSPROT%3BAcc:Q9LK37]		-	-	0.338037	4.27498	2.23672	1.43663	0	2.18463	0	0	0	0	0.82926	0.114374	0	2.3308	1.66258	0.913399	2.72959	2.83981	0.40607	1.22626	1.38082	0.993422	0	0	0.280006	0.375009	1.39241	0.18122	0.409222
Chr13	143669991	143672534	-	AH13G53900.1	000355F	ATGTCTCTGTCCGTAGAGAAGACCACAAGCGGCCGCGAGTACAAGGTCAAGGACCTTTCTCAGGCTGACTTCGGCCGTCTTGAGATCGAGCTGGCGGAGGTTGAGATGCCCGGACTCATGGCCTGCCGGACTGAGTTCGGCCCATCCCAGCCCTTCAAGGGTGCCAGGATCACTGGCTCCCTCCACATGACCATCCAGACCGCCGTCCTCATTGAAACCCTCACCGCCCTCGGCGCTGAGGTCCGCTGGTGCTCCTGCAACATCTTCTCCACCCAGGACCATGCCGCCGCTGCCATCGCACGTGACTCCGCCGCTGTCTTTGCCTGGAAGGGAGAGACTCTCCAGGAGTACTGGTGGTGCACTGAGAGGGCTCTTGACTGGGGTCCATCCGGCGGACCT…	MSLSVEKTTSGREYKVKDLSQADFGRLEIELAEVEMPGLMACRTEFGPSQPFKGARITGSLHMTIQTAVLIETLTALGAEVRWCSCNIFSTQDHAAAAIARDSAAVFAWKGETLQEYWWCTERALDWGPSGGPDLIVDDGGDATLLIHEGVKAEELYEKTGQLPDPASTDNAEFQIVLTIIRDGLKTDPQRYRRMKERLVGVSEETTTGVKRLYQMQANGTLLFPAINVNDSVTKSKFDNLYGCRHSLPDGLMRATDVMIAGKVAVVAGYGDVGKGCAAALKQAGARVIVTEIDPICALQALMEGLQVLTLEDVVSEADIFVTTTGNKDIIMVDHMRKMKNNAIVCNIGHFDNEIDMHGLETYPGVKRITIKPQTDRWVFPETNTGIIVLAEGRLMNLG…	Adenosylhomocysteinase 1 [Source:Uniprot/SWISSPROT%3BAcc:O23255]		K01251(E3.3.1.1, ahcY; adenosylhomocysteinase [EC:3.3.1.1])	GO:0004013;GO:0019510;GO:0051287	76.0604	71.0243	70.424	70.4259	217.353	26.2519	103.381	277.076	17.337	81.6976	78.1626	40.3766	40.6522	161.436	105.575	180.095	129.499	175.095	52.2916	135.445	119.006	139.977	71.133	258.706	208.144	213.368	160.511	126.431	122.971
Chr13	143672959	143676334	+	AH13G53910.1	000355F	ATGGAAAAGTGGTTGGTGTTTTGGGAGATTATTGGGAAGTGGAGTGATTTACCGGGGCGTGCTGTCCAAGCAGCCAAGCCCGTGTCATCACCGGAGCACCACGCAGTGGGGCGTGCTGAGGCCGCGTGTCATCGCCCAAGCACCACGCAGGGGGCGTGGGGGCGTGGTGACTTGGCAGCCATGCAGAAGGCTGACACCACGGGGGGCGTGGTGGAGGTGGCAGCGCAGATTTCCAAAGCGGTCTTCCATGCAGGAGACAATACGTGGAATCCGATAGTGGAGAACTACTTACATGCCACGGGATTCTACCATGTGTCTAGAATTGGAGTCATAAGAGGATTTCACCCCATGTTAGCGGCTCTGGTTGAAAGGTGGAGGCCTGAAACTCACACCTTTGTA…	MEKWLVFWEIIGKWSDLPGRAVQAAKPVSSPEHHAVGRAEAACHRPSTTQGAWGRGDLAAMQKADTTGGVVEVAAQISKAVFHAGDNTWNPIVENYLHATGFYHVSRIGVIRGFHPMLAALVERWRPETHTFVLPIGEVTVTLEDVAHIFGLPIDGEAVSGWTDSSGEFVQSQGIEIFGREPSVSGNAKSYIKLGWVRRIRDAEQLDTDESIRRYVRCHIFCLLGSTLFTDKSTAYAHAKYLPWGSACLAHLYRALCRASRYDTKEMDGPLNLLFVWAWERMPCLAPVPRQTLPPAEIPVAMSHSERTTAWSSKTVETFRHDIDYMQEFEWRPYDGLIVPDDLHPHLEVCDIVAPLLSFECVEWLPADRVMRQFGYVQPPPGIPRDIPVDHHCIVLRGV…	Serine/threonine-protein phosphatase 7 long form homolog [Source:Uniprot/SWISSPROT%3BAcc:Q9LNG5]		-	-	0	0	0	0	0	0	0	0	0	0	0	0	0	0	0	0	0	0	0	0	0	0	0	0	0	0	0	0	0
Chr13	143700580	143704566	+	AH13G53920.1	000355F	ATGATTTTGTCGGGCGTTAAACTACTCGAGATACGATACTCACCTTATTACATCAGCAACATGTTTTTTCATTCGGAACAACATAGTGAGAACGCAAAGTTGGCTGAGATTGAAGCTATTGGATTTGATTTCTTGAGGCCGAGCATCGTGTTTCAACTTTTAAGGGCCTATGATGTAGATTCAAACACTCTAAGGGTGGATGCATGGAACATCCATGTTACTGTCGAGTTGATTGGCAAGGTGTTAGGCATACCTTCTAGAGGGGATGGCATCCCGGAATTGAACAAGAAAAATGCTTTCCATGTTGCACTTAAGAGGCAATTCCAAAAGAAAACAACAACACAACTGCGGAACTTCGTCTATGGTTGTCCAATGGATACCAAAGAACAACAGATGACT…	MILSGVKLLEIRYSPYYISNMFFHSEQHSENAKLAEIEAIGFDFLRPSIVFQLLRAYDVDSNTLRVDAWNIHVTVELIGKVLGIPSRGDGIPELNKKNAFHVALKRQFQKKTTTQLRNFVYGCPMDTKEQQMTFRRHFILVLYFQRLKHGPIDACQARESWVVEWTADKLDKKAIHVISQKLLRKARVPLIVPDSDDEENEPLAKWRNRLFQQKGSPNDDCAAETKDNVEHERAHEDHPGHKK	-		-	-	0	0	0	0	0	0	0	0	0	0	0	0	0	0	0	0	0	0	0	0	0	0	0	0	0	0	0	0	0
Chr13	143706563	143711225	+	AH13G53930.1	000355F	ATGGATCCCGTGAACGTTTGGGGTAACACGCCCTTGGCCACCGTCGACCCTGAGATCTACGACCTCATTGAGAAGGAGAAGCACCGCCAGAGCCACGGCATCGAGCTCATCGCCTCCGAGAATTTCACCTCCTTCGCCGTCATCGAGGCCCTTGGCAGCGCCCTCACCAACAAATACTCCGAGGGCCTCCCCGGCAACCGCTACTACGGCGGCAATGAGTACATCGACGAGATCGAGAATCTCTGCCGCTCACGCGCCCTCCAGGCCTTCCACCTCGACCCTCAGTCTTGGGGCGTTAACGTCCAGCCTTACTCCGGCTCCCCCGCCAATTTCGCTGCCTACACTGCCGTCCTCCAGCCACATGACCGCATCATGGGGCTTGACCTCCCTTCCGGCGGT…	MDPVNVWGNTPLATVDPEIYDLIEKEKHRQSHGIELIASENFTSFAVIEALGSALTNKYSEGLPGNRYYGGNEYIDEIENLCRSRALQAFHLDPQSWGVNVQPYSGSPANFAAYTAVLQPHDRIMGLDLPSGGHLTHGYYTSGGKKISATSIYFESLPYKVNNTTGYIDYDRLEEKALDFRPKLIICGGSAYPRDWDYKRFREVADKVGSLLLCDMAHFSGLVAAQEVNNPFEYCDIVTTTTHKSLRGPRAGMIFFRKGPKPPKKGQPENAVYDFEDKINFSVFPSLQGGPHNHQIGALAVALKQAMSPGFKAYAKQVKANAAALGKFLMGKGYSLVTSGTENHLVLWDLRPLGLTGKGCNKVEKLCDLCNITVNKNAVFGDSSALAPGGVRIGAPAMT…	Serine hydroxymethyltransferase 4 [Source:Uniprot/SWISSPROT%3BAcc:O23254]		K00600(glyA, SHMT; glycine hydroxymethyltransferase [EC:2.1.2.1])	GO:0016740	21.2561	34.2024	15.3729	14.4237	113.848	51.7618	27.4014	84.5841	57.3838	53.1825	46.0423	3.5647	45.6659	66.5612	48.9961	52.8541	53.128	46.8888	23.9365	69.2898	96.7852	47.5312	17.9232	80.6804	69.4824	73.617	101.435	51.1424	35.3038
Chr13	143757275	143764776	+	AH13G53940.1	000355F	ATGGGCATGAGCTCTAGTCTCTTCAAGGGTTCAAATTGTGGATTTGGGGCTAAGTCGAGGAAACACAGAGGATCTGATTTTGGTGGTCCATTATTGTTTCTGAAGAAACCCTTTTGGATTGACATTGTTAGGTTTGAGCTGTTTTCATATTTTGGTGAAGGAAAGCAAAGCTTGGTGGTTTCCGAAATCCGTGTTTCTAGTGAGCAAGAGGTTTATGGAGGAATATTAAAACTGGAAATGAGTGTGATGACATGGTGCATGGACAGGAGCATAGTTGCTGATTTTGCACTGGGCATATCTGGATTTTGTGCAATGTCGCGGTGCTTTCCATTTCCACCACCAGGATATGAAAAGGAAGCTAGAACAGATGAAGTAGACTTGTTAAAAAAGGAAAAGCAC…	MGMSSSLFKGSNCGFGAKSRKHRGSDFGGPLLFLKKPFWIDIVRFELFSYFGEGKQSLVVSEIRVSSEQEVYGGILKLEMSVMTWCMDRSIVADFALGISGFCAMSRCFPFPPPGYEKEARTDEVDLLKKEKHKEKKHKKEKKDKEKKESKEKREKEGRDGKHKEKKDKKDKHREKKKDRDKDKVKEKDRDKAKVLDRDNSKTGTADDKEFPRHAEGPNVGKAYTKDSRQNDKKGTLVEEKPAKQHTIDNGEKARQNNHLAKENKDSKILMELDRMVRGGNGGAENHLVQFTDINHRKEEEAVRFVGKGSGAWLDGKEKLKDKAFIAKKIDAKGIPAQDRPIANAAVQNHVGNFHPRVDGAPKVLEKNRTLEAGNIHPRFDGLSKLTEKKIEKTLEASI…	unknown protein%3B Has 1807 Blast hits to 1807 proteins in 277 species: Archae - 0%3B Bacteria - 0%3B Metazoa - 736%3B Fungi - 347%3B Plants - 385%3B Viruses - 0%3B Other Eukaryotes - 339 (source: NCBI BLink). [Source:TAIR%3BAcc:AT5G43490]		-	-	2.80961	2.06733	2.01532	2.36631	4.09775	1.1644	6.70974	8.01673	2.16839	2.98207	3.08563	3.73718	8.5434	3.25932	3.25858	3.87065	3.95341	5.75706	6.82803	4.54838	6.60629	2.3417	4.32503	6.16988	7.72708	5.15521	5.82104	5.93738	2.40306
Chr13	143784080	143789760	+	AH13G53950.1	000355F	ATGGGTTTTGCACAAGAAGAGAGCTTAGTGTATGATCTGAGACTATCTTCAGTCGGGCCAGGCCGAGTGAGTGGAACAGACGTATTCCACAACCCGGCCGGCCTAGACTTGGCCATGAAACTTCACTACCTTAGAATGATTTATTTCTTTGATAGTGACGTGGCACAAAGCCTAAGCATCATGCACATAAAGGAACGAATGTTTCCTTGGTTCAACCACTACTTCATAACCTGCGGCCGGTTTCGGCGATCGGAAACCGGCCGGCCGTTCATCAAGTGCAATGATTGTGGAGCAAGGTTCATTGAGGCAAAGTATGACAAAACCTTGGATGAGTGGCTTGAAATGAAGGATTGGGGTTCATACAAGTTGTTGGCCTCTCAACAAGTCATTGGCCCTGAA…	MGFAQEESLVYDLRLSSVGPGRVSGTDVFHNPAGLDLAMKLHYLRMIYFFDSDVAQSLSIMHIKERMFPWFNHYFITCGRFRRSETGRPFIKCNDCGARFIEAKYDKTLDEWLEMKDWGSYKLLASQQVIGPELFFSPPILLQVTHFRCGGISLGLSWAHILGDPFAASEFINNWGRCMNYLDLTKPINIPRPIPRPTGTGPQMDPVCAKPVDPVGDHWIPPNNCKMVTFSFQVTGSQMNYLQAQIWGPSADQTPPFESLCAVIWHCVAQVRPGFEPNTVTICKPDPSHGNDIIGNNQVISKVEAGSEFSMSDTNFRVLASMLAEQGIDERNLIEEAMEKDEGVADFYVYGANLTFVDLEETNVYELELKGKKPRFVYTTLQGVGDEGVVLVMPWPKGA…	Protein ECERIFERUM 26 [Source:Uniprot/SWISSPROT%3BAcc:Q9SVM9]		-	GO:0016747	0	10.3369	21.2447	8.0201	0	0	0.083608	0	0	5.09616	5.2006	8.72429	8.47615	14.885	13.223	39.6574	7.11932	37.6187	2.77929	4.7359	12.2935	3.52547	0	0.146735	16.6851	0.052699	9.83012	2.51139	8.00503
Chr13	143791801	143794341	-	AH13G53960.1	000355F	ATGCGGTTCTATCCAGGCTTAACCATCACACCCACCGATCACCGCTTCTGCGTCCCAACCGCCACAAATCCCGTCTCTCTAAGGCCCATTATCGGTCCAATCAAATCCCCAAACCGAGTCACCTTCTCCTTCAAGAAGCCCAGGGCCACCCTCAACGGCGCCACTGCCACCGAGGATAAGCCAGTGACGGCGGTTGCGGAGCTGAGCTTCTACGAGCTTCTAGGGATTTCGGAATCGGGGTCGCTGATGGAGATAAAGCAAGCGTACAAGCAACTCGCAAGAAAGTACCACCCGGATGTGTCTCCACCGGGTCGGCTCGAAGAGTACACGAAGCGGTTCATTCGGGTCCAAGAGGCTTATGAAACCCTCTCGGATCCCACTAGGAGAGCCATGTATGAT…	MRFYPGLTITPTDHRFCVPTATNPVSLRPIIGPIKSPNRVTFSFKKPRATLNGATATEDKPVTAVAELSFYELLGISESGSLMEIKQAYKQLARKYHPDVSPPGRLEEYTKRFIRVQEAYETLSDPTRRAMYDNDMARGVHFAFNARRSYHHRDQVVEHKSEWKSRWQSQLSELKRRSKSKSKDEGKNMSWAARMRQQRNESSDES	Chaperone protein dnaJ 20%2C chloroplastic [Source:Uniprot/SWISSPROT%3BAcc:Q9SDN0]		-	-	7.03914	4.94379	10.239	20.5345	6.2955	1.51218	34.1945	9.35787	4.5459	24.3206	14.7084	22.1585	81.951	7.61216	11.2134	8.6962	11.7111	5.8821	12.0104	17.3494	51.3514	4.02828	9.2707	6.34743	5.51474	2.18972	20.5654	6.87961	4.58271
Chr13	143796216	143804061	-	AH13G53970.1	000355F	ATGTATATTACGAATTTCCGATTGCGAAGCACAAAGCCCAAACCAACATTCAACGCCAGAGACCAGAGTGAGAACAGCACTTCAATTGAAGATTTCCTTCACCAATTGGGCATTTATAGGAGATTTGCTACTTCTTGTTTTCGGTATCAGGTAGGGTTGATGGCTGATCGGAGTTCGGCCGTTGCAAAGCCGGTATGGATGAAGCAAGCCGAGGAGGCCAAGCTGAAGAGCGAAGCCGAGAAAGCCGCGGCAGCTAAAGCTGCTTTCGAAGCGACCTTCAAGGATTTGGAGAAGAGTCGCGAGAAGGGCACTGTTCAATCTGACAGTGAATCCGAGGAATACGAGGATTTGGCCAATAAGCCGATTGGACCTGTGGATCCTTCTAAGTGCACGGCGGCG…	MYITNFRLRSTKPKPTFNARDQSENSTSIEDFLHQLGIYRRFATSCFRYQVGLMADRSSAVAKPVWMKQAEEAKLKSEAEKAAAAKAAFEATFKDLEKSREKGTVQSDSESEEYEDLANKPIGPVDPSKCTAAGTGIAGGTACAPSSFTVVTKDSDERKVSGGGAQVKVRVTPGLGVGGSDQEGIVKDMGDGTYNVTYVVPKRGNYMVSVECNGKAIMGSPFPVFFSAGNSSGGLLGLAPASSFPNLVNQTMPNMPNYSGSVSGAFPGLLGMIPGIVAGASGGAILPGIGASLGEVCRDYLNGRCIKVDCKLNHPPHNLLMTALAATTSMGTLSQAPMAPSAAAMAAAQAIVAAQALQAHAAQVQAQSVKDSTGSPEKAGKDDALKKTLQVSNLSPLLS…	RNA recognition motif (RRM)-containing protein [Source:TAIR%3BAcc:AT3G23900]		-	GO:0003676;GO:0005515;GO:0046872	10.3067	11.6408	12.7488	13.0197	9.51341	3.48175	9.72821	8.45336	5.54021	5.62545	5.143	4.4491	13.5669	6.38114	6.5058	7.73173	5.28681	8.69367	6.34639	6.68679	10.9992	6.91619	8.28388	6.18161	6.02174	7.42489	11.378	10.0661	8.7594
Chr13	143805043	143805918	+	AH13G53980.1	000355F	ATGCGGGGTGACTCAACACATGGAAGAGATTTCAATAATAAAATCAATCCTAAGTGTAACTGTCAACTATATACAATCATATACAAGTTTGGAATAGTAGAGAATTTAGATAGATGGTTGGATGATGTTACTAGAGATGTGGAGGTTCAAAGTTCTAAGCAGAGAGTGGAGGATAGATTAAATAATTTGGAGGAGAGAATTATGAGATTGAAAATGGATTGTAGAAATAAAAAACCCCAAGCAAAATTATTGATTGTAGATTTAGGAATGTTGTGTATTTTATGGTTGATTTTTTAA	MRGDSTHGRDFNNKINPKCNCQLYTIIYKFGIVENLDRWLDDVTRDVEVQSSKQRVEDRLNNLEERIMRLKMDCRNKKPQAKLLIVDLGMLCILWLIF	-		-	-	0	0	0	0	0	0	0	0	0	0	0	0	0	0	0	0	0	0	0	0	0	0	0	0	0	0	0	0	0
Chr13	143830277	143834749	+	AH13G53990.1	000355F	ATGATTGTGGCAAATGATGGAAAAAATGACAGTGATGGCGAAGGCCGACGCGGAAGCAAAAAGCAGTGTTGGACGACCTTTTTCGTGTCCACGATTATGGCGACGTTCGGCAGAAGCAACCTTCTTCGTGTTTGTAGTTATAGCGACATCAGATCTACAATGATAGCCGACCACTCTAATCACCAACACTATTTCTCATCACTATATGAAGATAGAGATGAAGGAGATAGAGGAAGCGTAGTCTATGTTGTTAGAGACGACAGCGGTGCCAGAGAGGAGAGAATGAGAAAAAGAGGCCCACATAGAGAGACGTCAATCTTGGAAAAGATAAACACAAAGTACTTCGGAAGTGTAGCTACTTGA	MIVANDGKNDSDGEGRRGSKKQCWTTFFVSTIMATFGRSNLLRVCSYSDIRSTMIADHSNHQHYFSSLYEDRDEGDRGSVVYVVRDDSGAREERMRKRGPHRETSILEKINTKYFGSVAT	-		-	-	0	0.22679	0.416977	0.533074	0	0.212204	0.550002	0.270519	0.292005	0.460876	0.498292	0.612232	0.58932	0.423416	0.636706	0.410705	0.38518	0.538414	0.431933	0.453779	0.474168	0.098261	0	0.099696	0	0	0.676229	0	0
Chr13	143842285	143848589	+	AH13G54000.1	000355F	ATGGAGGCAACCAAGGACAATGTTACTGGGCTTATTCTGGCCGTTTCGTCCAGCGTTTTCATTGGTTCTAGCTTCATAATCAAGAAGATGGGGCTTCGAAGAGCAGCCACTACAGGGAAAAGAGCAGCCACTGGAGGGCATTCATACCTACTTGAACCGTTTTGGTGGATTGGAATGATCTCAATGATAGTTGGGGAAATAGCCAATTTTGCAGCCTATGCATTTGCACCTGCGATTCTTGTAACCCCTTTAGGAGCCTTAAGTATCATTTTCAGTGCAGTGCTAGCTCACTTTATCTTGAAAGAGAGATTGCACATCTTTGGTGTGCTTGGATGTGCTCTTTGTGTGGTTGGATCTACAACTATTGTTTTACATGCTCCGCATGAAAGAATCATTCAT…	MEATKDNVTGLILAVSSSVFIGSSFIIKKMGLRRAATTGKRAATGGHSYLLEPFWWIGMISMIVGEIANFAAYAFAPAILVTPLGALSIIFSAVLAHFILKERLHIFGVLGCALCVVGSTTIVLHAPHERIIHSVKEVWELATEPGFILYTCAMIIVVNFLIFYCVPRYGQTHMIVYIGICSFTGSITVMSVKAVGIALKLTFEGTNQFKYFQTWFFTLIVLGCCLLQINYLNKVIFGIIFISDVMYSVLFADYWRIRTRVISAALDTFNTAVVSPVYYVMFTTFTIFASMIMFKDWASQNASQIATEMCGFVTILSGTFLLHKTKDMGEKSEKSNFPRKSLLLPHSAPQLLLFGFLLRSSTSRTRRRRRQHHQHQLHRRDRYRYRNRDWFEMIPPRRK…	Probable magnesium transporter NIPA4 [Source:Uniprot/SWISSPROT%3BAcc:Q94AH3]		-	GO:0015095;GO:0015693;GO:0016021	1.82209	4.13542	4.90819	3.72443	1.67752	0.403442	4.4013	2.54428	0.981134	2.97639	2.05146	3.31526	16.2826	2.26456	2.31932	9.30355	2.00883	2.63093	5.56624	2.97217	6.35886	1.69079	5.9982	3.11523	3.14124	2.81583	4.39855	3.70719	1.97815
Chr13	143852400	143858431	-	AH13G54010.1	000355F	ATGAACAGGGAAGAGGCAGGGCTCAGCCCCCAGCAGAGCAGAACAAGGGTAGAACGCGAAGCAGGCAGGCAGGGGCAGGAGAATGGAGAGATTGAAAAAATTGTTAAAAGGGTGAGAAGCAAATTAGGTTGCAATTCGGTAAGTGTGGATGGGTTGGTTGGGATGCAATCTCGTGTGGAAGAATTGGAAAACCTGATTGATTTCAACTCCGATAATGAAGTTCGGGTTGTAGGCGTTTGTGGCATGGGTGGGATAGGAAAGTCAACACTTGCTAGGGTCGTGTATGGTAGAAACCTTCATAAATATGGTGCTCATTGTTTTGTTGACGATATAAGCAAAGTTTTTCGTGGAGGTGGTCTACTTTCTCTACAAAAGCAACTTGTTTGTCAAATTACAAAT…	MNREEAGLSPQQSRTRVEREAGRQGQENGEIEKIVKRVRSKLGCNSVSVDGLVGMQSRVEELENLIDFNSDNEVRVVGVCGMGGIGKSTLARVVYGRNLHKYGAHCFVDDISKVFRGGGLLSLQKQLVCQITNGEIQDIYNHYQAESLIKTMLRCQKALIVLDNADEVEQLENLGVTRDCLCPGSRIVVTSRDQHVLDSFGLDETYKVQLLNEDEAHQLFCEKAFDDNIIMSRDEISREYKKLTDLELKYAQGLPLAIKVLGSYLRGGDISVWRSALDRLKNNPKKEIADVLQLSFDGLEPLEKEIFLDIACFFNHEPKWIVEDMLYCRGLHPKIGISVLTDKSLITIDECGDIRMHDLLRELGMRIVRQSAPNEPWKWSRIWSKEDFQRIMFGNTVTD…	disease resistance protein (TIR-NBS-LRR class)%2C putative [Source:TAIR%3BAcc:AT5G17680]	Rust: G1764A; G3119A. LLS:C3140T; G3386C; G3499C	-	GO:0043531	2.17448	1.27189	1.13949	1.13093	6.23587	0.188626	1.044	11.4004	0.291344	2.9007	2.26845	4.32302	0.806031	0.897023	0.950306	2.9982	4.27691	2.26627	9.34749	3.53126	4.61501	13.9701	1.99437	10.0935	14.3829	5.63094	3.22756	9.8361	3.40958
Chr13	143881637	143882068	+	AH13G54020.1	000355F	ATGCGTGCAATAGAGAAACGTCGCCAAGGGATGGACACGGGTGCTTTTGGTCACCCTCACTTTCCATATTACCCTTACCATAGGTTAAGTATTGAGGGTTTGCAACCAAATAATGAAGTGGGCGGGGTTAGTGAAATTCAAGCAAGTTCTTCAAATTTGAGAAAAGAAGATGATAATGGTGGTAATGGAACTACTTCCCAACTAGGAGATTCTTCTACCGACAATGTTGCTACAAGTCTCACTCGCCATGCAAAGGATGATCCCAAGCCAGATAATGAACCCTCTAGTTCTGAGTCTCCCGGGCTTGATTTGTCACTTAAGCTTTAA	MRAIEKRRQGMDTGAFGHPHFPYYPYHRLSIEGLQPNNEVGGVSEIQASSSNLRKEDDNGGNGTTSQLGDSSTDNVATSLTRHAKDDPKPDNEPSSSESPGLDLSLKL	-		-	-	0	0	0	0	0	0	0	0	0.277787	0	0	0	0	0	0	0	0	0	0	0	0	0	0	0	0	0	0.331478	0	0
Chr13	143882731	143887476	-	AH13G54030.1	000355F	ATGGTATTTCCGGGAATTGAAATTCCAAGAGAGAGAGAGTTGCATTGGGTCCCAAAGAAGACAAAGTTTTGGCAGGAGAATGGAGAGATTGAAAAGATCGTTAAAAGGGTTAGAAGCAAATTAGGTTGCAACTCGTTAAGTGTGGATGGGTTGGTTGGGATGCAATCTCGTGTGGAAGAATTGGAAAACCTGATTGATTTCAACTCCAATAATGAAGTTCGGGTTGTAGGCGTTTGTGGCATGGGTGGGATAGGAAAGTCAACACTTGCTAGGGTCGTGTATGGTAGAAACCTTCATAAATATGGTGCTCATTGTTTTGTTGACGATATAAGCAAAGTTTTTCGTGGAGGTGGTCTACTTTCACTACAAAAGCAACTTGTTTGTCAAATTACAAATGGA…	MVFPGIEIPRERELHWVPKKTKFWQENGEIEKIVKRVRSKLGCNSLSVDGLVGMQSRVEELENLIDFNSNNEVRVVGVCGMGGIGKSTLARVVYGRNLHKYGAHCFVDDISKVFRGGGLLSLQKQLVCQITNGEIQDIYNHYQAKSLIKTMLRYQKALIVLDNAEEVEQLEKLGVTRDCVCPGSRIVVTSRDQHVLDSFGLDQTYKVQLLNEDEAHQLFCEKAFDDNIIMSCDEISREYKKLTDLELKYAQRLPLAIKVLGSYLRGGDISVWRSALDRLKNNPKKEIADVLQLSFDGLEPLEKEIFLDIACFFNHEWVRRVEDMLYCRGLHPKIGISVLIDKSLITNDGYYIRMHDLLQELGMRIVRQSAPNEPWKWSRIWHEEDIQCIMFGNTVIDDV…	disease resistance protein (TIR-NBS-LRR class)%2C putative [Source:TAIR%3BAcc:AT5G17680]		-	GO:0043531	2.00126	0.026742	0.131983	0.079872	1.63646	0.054896	0	1.7989	0	0.302759	0.321375	0.17829	0.231822	0.418392	0.34858	0.4523	0.727631	0.537046	1.66228	0.386421	0.801544	1.67374	0.159994	1.33465	2.48302	0.143084	0.647918	2.07639	0.876814
Chr13	143893988	143906306	+	AH13G54040.1	000355F	ATGGCAATCATATTGGACGATACTGGACACAGGTCTCCCCTAAAGATGGATGTGAACAATTTTGTGATTATCGTGGAGCATACAGTTCGGACAAGTGTACAACTAATTGTGGAAAACCTACTCAAACCTTCATCAAACAATTTACTTGTCATTTTGGAGGAAACAGGTGGAAATCCGTTTGCGATTTCTGTTAAGTTGCATTCAGCCAGGACAATATGTGCTCAAAAATTGGTGAATGTAGATGTCATTGGTCAAGAAGTTTCCGTAGATAATATGATTCCTGAAATGCATTTATGGTGCCAAGATGGACAGATAATTTCCTCCATAACTTTTGCTGGTTTTGGAACACCTGAAGGTAGTTGTCAGAATTTTTCTCAAGGGCAATGCCATGCACCTAGT…	MAIILDDTGHRSPLKMDVNNFVIIVEHTVRTSVQLIVENLLKPSSNNLLVILEETGGNPFAISVKLHSARTICAQKLVNVDVIGQEVSVDNMIPEMHLWCQDGQIISSITFAGFGTPEGSCQNFSQGQCHAPSVVKTLAVEARCTSPSSDGFVSSV	Beta-galactosidase 9 [Source:Uniprot/SWISSPROT%3BAcc:Q9SCV3]		-	GO:0004553;GO:0005975;GO:0030246	5.51691	7.30504	8.198	8.70242	7.85782	1.41613	10.9092	6.93087	1.54381	2.00717	2.38293	4.03611	4.43243	2.0665	1.81763	2.30644	2.17436	2.46005	3.21206	2.81164	3.39663	3.32995	5.86908	5.56952	7.2302	0.706558	4.3954	3.65099	2.67373
Chr13	143905980	143914130	-	AH13G54050.1	000355F	ATGGGATCGAAGGTGAAGAAGAGCGGTGCAGCAGCAGCAGAGGATCTTCTAGAAACCCTAGGTGACTTCACTAGTAAAGAAAATTGGGACAAGTTCTTCACTATTCGAGGCACCAACGACCCTTTCGAGTGGTACGCTGAGTGGCCCTACCTCCGAGACCCGCTCCTCTCCCACCTCCCGCCGAATGCTGACGGCGGCGACGCCGCTCCTCAGCTGCTTATCCCCGGTTGCGGGAACTCCCGACTCTCTGAGCACCTCTATGACGCCGGATACACTGGACTCACCAACATTGACTTCTCCAAGGTCGTCATCTCCGACATGCTCCGCCGCAACGTCCGCCTCCGCCCTCATATGCGGTGGCGCGTCATGGACATGACCAACATGCAGGTGCGTGTCAAC…	MGSKVKKSGAAAAEDLLETLGDFTSKENWDKFFTIRGTNDPFEWYAEWPYLRDPLLSHLPPNADGGDAAPQLLIPGCGNSRLSEHLYDAGYTGLTNIDFSKVVISDMLRRNVRLRPHMRWRVMDMTNMQVRVNCSLFEFKAEAALRVLSYLIPAWFSFFLNAGMQLEDESFDAVIDKGGLDALMEPELGPKLGNQYLSEVKRVLKPGGKFLCLTLAESHVLGLLFSKFRLGWKMSVDSIPMKSSNKSSLQTFIVVVEKELSTSVHQITSLLQDSTLHCSSKQASGLHEALENENQLREKYTSSSHILYSPEDLQGELTKLSPGRRFQLTLGGQGCSIFTYHAVVLDAEEHFDSFTYHCGVFIVPKTRSREWLFFSEEGQWMVVRSSKAARLIMVLLDTS…	S-adenosyl-L-methionine-dependent methyltransferases superfamily protein [Source:TAIR%3BAcc:AT2G31740]		-	GO:0008152;GO:0008168	1.94185	3.10691	2.48007	2.29718	2.03754	1.55113	4.78397	3.57097	1.91315	1.25997	1.16256	2.84307	3.22996	2.6649	2.21365	2.72411	1.98517	4.46357	2.22376	2.30477	2.11892	2.88322	1.84604	3.40009	3.487	2.89719	2.85764	3.32314	3.31447
Chr13	143915660	143917955	+	AH13G54060.1	000355F	ATGCTGAAATGCTTGGTGTTTGATAGCTCCTTGTCACATTCTTTTCTTGGTTTCCAGAGGAAGGATGATTTTGAATCTGTGGTGATGGAGCATCTAAGAATGAACGGGGCATACTGGGGTTTGACTGCTCTGGATTTGATGGGAAAGCTTGACGTTGTGGATGTTAACGAGGTTGTTTCATGGGTAATGAGTTGTCAGCATGATTCAGGGGGATTTGGCGGAAATGTTGGACATGACCCGCACATCTTGTATACACTGAGTGCAGTGCAGGTGTTGGCTCTCTTTGACAAGATGGATCTTATTGATGCAGATAAGGTGACAAATTATATTGTTGGCCTGCAAAATGAAGATGGATCTTTTTCAGGAGATATGTGGGGTGAAGTTGATACACGGTTCTCC…	MLKCLVFDSSLSHSFLGFQRKDDFESVVMEHLRMNGAYWGLTALDLMGKLDVVDVNEVVSWVMSCQHDSGGFGGNVGHDPHILYTLSAVQVLALFDKMDLIDADKVTNYIVGLQNEDGSFSGDMWGEVDTRFSYIAICCLSIIHRLDKINVEKAVKYIISCKNMDGGFGCTPGGESHAGQIFCCVGALALTGSLDLVNKDLLGWWLCERQVKSGGLNGRPEKLPDVCYSWWVLSSLIMIDRVHWISREKLIKFILDCQDKEKGGISDRPDDAVDVFHTYFGVAGSLPPVFSPFFIFRWLSLLEYPGLKPIDPAYALPVDVVNRIFFKK	RAB geranylgeranyl transferase beta subunit 1 [Source:TAIR%3BAcc:AT5G12210]		K05956	GO:0004663;GO:0018344;GO:0003824	7.1007	10.2441	9.33698	8.41322	8.43773	3.07132	11.0651	11.0845	3.50305	3.18441	3.0534	7.53912	4.94734	7.50023	6.34605	10.4329	4.78249	10.2904	2.59957	4.6901	3.17208	8.4133	7.21153	11.3951	9.54156	12.6033	5.63279	6.07565	7.86419
Chr13	143919585	143934678	-	AH13G54070.1	000355F	ATGCGTGTCGACCCAACATTCGCCTCTAATTTACCGCGAATGTACGGCTATCAGCCCCATTATCACCGTGGCGGTGCCGGAAACCGCCCCCGGCATCCGGCTCCGCAACAGCCTCAGAACGCTGCCGTCGGATTTCAAAACCCTAACCCGTTTCCTCCGTACGGTTCCCACCGTCCGAACACAAACGGTTCTCCGGCATGGCTTGGCATCACTCCCCAGCAGCTGCCCCAAACGCAGAACCCTAACTTCCCAATCCAAAATGCTATCGGCTTCGCACCGCAGTGGCCTCAAACTCCCAATCCAAAACAGGCCATCATCGAGCAGCTTGACCGCGCCGCCGCCACCGCCTGCCGAGACTTCCTCGCCGCCGGAGAATATGTCTCTGCGTGGAATGTTTCC…	MRVDPTFASNLPRMYGYQPHYHRGGAGNRPRHPAPQQPQNAAVGFQNPNPFPPYGSHRPNTNGSPAWLGITPQQLPQTQNPNFPIQNAIGFAPQWPQTPNPKQAIIEQLDRAAATACRDFLAAGEYVSAWNVSQKALLALQVDSWNTLGIKMQQVPSLHRLMITEGKVNAFVHCFVGVRRITSMYDLKMAICRNEGVAEFEALGLGPFLRQPLVMHYFSVSPEATEVFEITSGEIVKFLSEFLDVSGSKEIKAEEFLDFIAKKRLVKCREWLGIRIHNLGMHIAAIREARNFEESTLEKCLKTLKVKREKIRKHPISSSQKKQLDERFSAIAQRVESFSSVEKSFRGKHIRFTSSSSEDEDCDYSTEDDQNQDNDIIKSSCSISTSQFGKSSERVSTCP…	Histidine kinase-%2C DNA gyrase B-%2C and HSP90-like ATPase family protein [Source:TAIR%3BAcc:AT4G13750]		-	-	0.223996	0.445471	0.236042	0.230324	0.461029	0.145409	0.686849	0.638923	0.827931	0.587056	0.526146	0.605196	0.876946	0.73108	0.510518	0.582325	0.616414	1.25619	1.71885	1.07578	0.78452	0.632684	0.526452	0.69524	0.915507	0.924304	1.41371	0.897091	0.630115
Chr13	143938579	143948588	-	AH13G54080.1	000355F	ATGATTATGAAAACAATGAAGAAGAAGAAGGTACCTGACTGGCTCAACAGCTCCCTCTGGTCTTCCCCCCATCCTCCTCCTCCGCCTCCGCCTCCTCCCTTCTTTTCCTCTGCTACCGTTGACCTCCCAATCGAACAACACACCTCCGCCGTATCATCCGCCTCCCCATCGCAACCACCATCCCCTCCGGCCACCGTGGATGATCCTCCCGAGCCACAGAGGATCCAAGATTCACGTCCTAAGAATCACACTCACACTTCCACTGATGCAACGTTCTCTTCTTCCCCTTCCGCCGATGACATCTCTCGCCAGGCCGAGTTGTTGGCTGAGTTATCGAAGAAGGTGATAGATATGAGGGAATTGCGAAGGCTCGCGTGTCAAGGTCTTCCTGATGGTGCT…	MIMKTMKKKKVPDWLNSSLWSSPHPPPPPPPPPFFSSATVDLPIEQHTSAVSSASPSQPPSPPATVDDPPEPQRIQDSRPKNHTHTSTDATFSSSPSADDISRQAELLAELSKKVIDMRELRRLACQGLPDGAGIRSTVWKLLLGYLPPDRGLWSAELAKKRSQYKHFKDDILVNPSEITRRMYNSTSSDADDAKVESRTLLSRSEITHGEHPLSLGETSVWNQFFQDTEIIDQIDRDVKRTHPDMHFFCSESQFAKSNQEALKNILIIFAKLNPGVRYVQGMNELLAPLYYVFKNDPDEENAAFAEADSFFCFVELLSGFRDNFVKQLDDSVVGIRSTITRLSQLLKEHDEELWRHLEITCKVNPQFYAFRWITLLLTQEFNFADSLHIWDTLLSDPE…	Ypt/Rab-GAP domain of gyp1p superfamily protein [Source:TAIR%3BAcc:AT1G04830]		-	GO:0005885;GO:0015629;GO:0030041;GO:0034314	2.06597	4.08456	3.11428	4.29087	3.19079	2.98203	5.06325	5.12893	2.7637	3.37176	3.24131	3.3334	5.81105	4.38425	4.55259	5.63073	3.25041	4.38003	2.68646	3.74484	4.0264	3.85114	2.56029	5.26882	5.9244	4.81813	4.30754	3.9984	4.44589
Chr13	143956669	143958640	-	AH13G54090.1	000355F	ATGGTCAAAAATCACTTACGCTCAACGGGATTCTACCATGTTTCTAGGATTGGGATGATAGGAGGAATTTACCCTTTATTAGCTACTCTGGTGAAAATGTGGAGGCTAGAAACTCACATATTTGTATTGCTAGTGGGTGAGGCTACTGTGACACTAGAAGATGTCGCTCATATATTTGGCCTACCCATTGATGGAGAGCCTGTGAGCGAATGGACAGATATATTCGGCACGACCGCAACGAGATTTAGGCAGGATATAGACTACATGGAAGAGTTTGAGTGGCGGCTGTATGACGGATTGATAAAATCCGACGAGTTACATGGACATCTTGAGGTGTGTGACATCGTTGCTCCGTTGTTGTCGTTCGAGTATGTCGAATGGCACCCTCAAGAGACATTC…	MVKNHLRSTGFYHVSRIGMIGGIYPLLATLVKMWRLETHIFVLLVGEATVTLEDVAHIFGLPIDGEPVSEWTDIFGTTATRFRQDIDYMEEFEWRLYDGLIKSDELHGHLEVCDIVAPLLSFEYVEWHPQETFHWTIITLLFTDFPWSTDSRIGQQVKHSAAGSAPPLDLGLYTDSGVPRLHISQHPYQPPTPKPPAPQPLAPQGPPQHAVFEPFSYYVPQLPDHRHCSHHTHHGESSHHVQSGDHGKGSHHRRHIGTVSTTSTLSTTTKVNPTSIISPYLPFQPMPLDGHGDQQIQHWTNADLGGWPDLTTMPSPIRSADAHGGLASEHTSRGASCDSGFIQPQWVFEVVDEHVGRPLRQRQVGRPPPGVDDSVWGHPFTPSWFDYGIMCKGLNRMVR…	Aminotransferase-like%2C plant mobile domain family protein [Source:TAIR%3BAcc:AT2G04865]		-	-	0	0	0	0	0	0	0	0	0	0	0	0	0	0	0	0	0	0	0	0	0	0	0	0	0	0	0	0	0
Chr13	143965616	143967672	-	AH13G54100.1	000355F	ATGGACCAAATATCTGGTTTGCCAGAAGCTATACGTCATGACATTCTCGCAAGGCTTCCGGACAGAGATTCTGCCAGGACTAGTGTCTTATCAAAGGCTTGGAGAGAAACATGGTCTACGTTTCCGATATTGTCTATTTGCAGCGATCAACATTTTAAGAGTGAAGATGTAACGGTAGACAATTATCATAGCAAAATAGACAAAGTTATTGACTATGTTGGGAGAAGATTACTGAGGCTCCGCGACCTAGGCTTAGCAATCAAAGAATTCAAGCTCATCATGGACTATGTAGACCATAAGTGCATGGCCCACCATGTTGATCTATGGATGAAGATGGCTATTGAAAGTGGTGGCGAAGTATTACATTTACAGCTTCGCCTCCCTGGTCGCTATGTAGGG…	MDQISGLPEAIRHDILARLPDRDSARTSVLSKAWRETWSTFPILSICSDQHFKSEDVTVDNYHSKIDKVIDYVGRRLLRLRDLGLAIKEFKLIMDYVDHKCMAHHVDLWMKMAIESGGEVLHLQLRLPGRYVGRHSPDRFYDLPLSVIESKSLTKLVLMDRIRVNQAFLTHSVKLYSVRIIKLCNIFFAHEGIIDHLISHCPLIEDLTVIDCAVYNPPIRGIPQMHEFSLVESQFLHGLHKLKKVYVQGMREVYIDAPNVESLHCCLQYPNTSFKLNLDSCTNLRWLCLWNLKNISLELDNCSMSQRINISSTQLKVLKLSYCSNLEELNIDARNLLSFAYEGNNQPGISFQQCSNQLEVNSFSDVDFQDHSSLRKFVQNIKPQKIWASVSLFICLSIL…	Putative FBD-associated F-box protein At5g44940 [Source:Uniprot/SWISSPROT%3BAcc:Q9FLA3]		-	GO:0005515	0.216469	0.837452	0.588788	0.448469	0.238766	0.438042	0.754358	0.35832	1.00166	0.421482	0.518405	0.770945	0.799876	0.588349	0.286726	0.48937	0.308547	0.825125	0.330829	0.290794	0.871867	0.418864	0.455147	0.69863	0.586012	0.514351	0.920247	0.381078	0.466804
Chr13	143974072	143979048	+	AH13G54110.1	000355F	ATGGCGGGGGTTTCTCTCAAGTGTGGTGACTGTGGCACTCTGTTGAGGTCCGTAGAGGAAGCGCAACAGCATGCAGAGCTCACCAACCACTCCAACTTCTCCGAATCCACCGAAGCAGTTCTCAACCTCGTCTGCACTGCTTGCGGCAAACCCTGCCGATCCAAAACCGAAAGTGATTTGCATACGAAAAGAACCGGGCATACTGAGTTTGTAGATAAGACTTCCGAGGCAGCCAAACCAATAAGTTTAGAGGCTCCAAAAGTGGATGAAGCTGCTACCTCAGAAGAGGCTCTCAATGCAGATGCAAGCCAAGATGCAGAAATGGTTGTTCCTGAGGTTGACAAAAAGCTTGTTGAGGAACTTGAAGCAATGGGATTTTCTACAGCTCGAGCAACACGT…	MAGVSLKCGDCGTLLRSVEEAQQHAELTNHSNFSESTEAVLNLVCTACGKPCRSKTESDLHTKRTGHTEFVDKTSEAAKPISLEAPKVDEAATSEEALNADASQDAEMVVPEVDKKLVEELEAMGFSTARATRALHYSGNASIEAAINWIVEHESDPDIDQMPLVPANTKVEAPKPSLTPEELKAKQQELREKARKKKEEEERRMEREREKERIRIGKELLEAKRIEEENERKRLLALRKAEKEEERRAREKIKQKLEEDKAERRRKLGLPPEEPSEAKPSTVVEEKKSFLPVRPATKAEQMRECLRSLKQNHKEDDTRVKKAFQTLLTYVGNVARNPDEEKFRKIRLSNQTFQERVGALKGGIEFLEICGFEKIDGGEFLFLPRDKVEMAVLNSAGSE…	ubiquitin-associated (UBA)/TS-N domain-containing protein [Source:TAIR%3BAcc:AT1G04850]		-	-	56.1082	57.6034	54.0606	63.6596	46.5555	21.1355	57.1548	53.8701	17.6439	17.2058	14.6181	52.5813	31.104	30.2037	23.4511	40.4088	23.5017	40.0763	24.1005	23.1163	17.061	48.5175	29.7812	54.8503	59.8342	58.1397	23.3987	42.6066	35.0115
Chr13	143979768	143982690	-	AH13G54120.1	000355F	ATGGCAGCACCATGGGTTCCACCATCGTCAAAGCTTCACATTACTTCCTTCCTGATGATGCTGTTAATGGTGACCACCATGATGAACAACAATGTGAGTGGCCAAGCAACATGGTGTGTAGCCAGAAGTGATGCATCCAACCAGGCCCTGCAAACTGCACTGGACTATGCATGTGGTTCCGGTGCAGATTGCTTTCCTCTTCAAGCCAATGGCCTTTGCTTCCTTCCTAACACTATCCAAGCCCATGCTTCTTACGCCTTCAACAGTTATTACCAGCGAAGGGGAAGAGCTCCTGGTTCCTGTGATTTTGCTGGAACTGCCACCATTGCTCAAAGCGATCCCAGCTATGGATCTTGCGTGTACCCATCTTCTGGAAGCACTGCTGGAGGGGGAAATACA…	MAAPWVPPSSKLHITSFLMMLLMVTTMMNNNVSGQATWCVARSDASNQALQTALDYACGSGADCFPLQANGLCFLPNTIQAHASYAFNSYYQRRGRAPGSCDFAGTATIAQSDPSYGSCVYPSSGSTAGGGNTPSTTPAFNNPNVPSPTTTPIYGGGNTGGLTPGMNTPFPDNSRAASEATATWFLGLFSSLLILAICI	Carbohydrate-binding X8 domain superfamily protein [Source:TAIR%3BAcc:AT4G13600]		-	-	0.252745	14.2283	0.573708	0.893469	0	5.03058	0.091526	0	2.05621	0.211896	0	0	0	0.950233	0.183751	1.30171	0.456478	5.60412	0.223833	0.153025	0.305138	2.0711	0	1.46581	1.15201	2.58394	0.592459	0.717638	4.4979
Chr13	143988477	143990039	-	AH13G54130.1	000355F	ATGGGAACACCAAAAGTGATTTGTATGGTATTGTTAGCCGTTGTTGCAGCCAGCAACATAGCGGAGGCAACATGGTGTGTGGTGAGAAGTGGGGCCAGTGCTGGAGCACTGCAAGCAGGTTTGAACTGGGCATGTAGCCATGGAGCAGATTGTGGTCCTATTAAGCCTGGTGGCTCTTGCTTCAATCCAAACACCATTCAAAATCATGCCTCCTATGCCTATGACAGCTACTATCAGCGCAATGGCAAAGCCCCTAGCGCTTGTAATTTTGGCGGCACGGCCACCATTGCCGTATCCGATCCCAGTTTTGGAGGCTGCAGATACCCACCAATTGAAAGTGTTGGAAGAGCAGAAGATGCAACAACGACGAAGTCTTTTACCGAAGACTCTACAAATTAG	MGTPKVICMVLLAVVAASNIAEATWCVVRSGASAGALQAGLNWACSHGADCGPIKPGGSCFNPNTIQNHASYAYDSYYQRNGKAPSACNFGGTATIAVSDPSFGGCRYPPIESVGRAEDATTTKSFTEDSTN	Carbohydrate-binding X8 domain superfamily protein [Source:TAIR%3BAcc:AT4G13600]		-	-	0	16.7931	1.09705	0.375097	0	0	0	0	0	0	0	0	0	0.073838	0	0	0	0	0	0	0	0.299811	0	0	0	0	0	0	0
Chr13	144007490	144009034	+	AH13G54140.1	000355F	ATGATCAGTTCCAAAAGTACAAGAAATCTAGCACTCTTGTTGACTTCACTGCTCCTTTTTGTTGGTTATGGAAGCTCAGATTTGAACCAAGACAAGCAAGAATGTGCTGACAAACTAGTTGGATTAGCAACTTGTCTTCCATATGTGAGTGCTCAAGCAAAAACCCCAACAGTAGATTGCTGCAGTGGCCTCAAAGATGTTATTGCAAAGAGCAAGAGATGCCTCTGCCTCCTCATCAAATACCATGATGACCCCAATCTTGGCCTCACCATCAATCTCACTCTTGCTCTCAATTTGCCTACTGCTTGTCACACACCTGCTAATATTTCTGAATGTGTTGACCTTCTGCATTTGAAACCTAACTCTCCAGAAGCCAAGGTGTTTTCAGGGGTAGAAAAG…	MISSKSTRNLALLLTSLLLFVGYGSSDLNQDKQECADKLVGLATCLPYVSAQAKTPTVDCCSGLKDVIAKSKRCLCLLIKYHDDPNLGLTINLTLALNLPTACHTPANISECVDLLHLKPNSPEAKVFSGVEKGTGKNSTAPVPSASTATGSAAKETGTESKSGADWGKNWIVNDVICGILPLVLIYQFFFIVF	Protein YLS3 [Source:Uniprot/SWISSPROT%3BAcc:O64864]		-	-	2.55692	6.29875	9.13971	6.06061	2.59528	0.942225	2.19406	6.88909	1.54717	15.9751	17.46	184.91	15.0186	36.3562	43.6419	28.5567	68.3568	14.591	5.0866	46.8203	19.3241	10.4582	0.395093	3.76965	37.8478	1.84677	37.3127	7.38061	6.59824
Chr13	144009354	144012671	-	AH13G54150.1	000355F	ATGGATTCATCACAAAGTGCAGCTGTTGGGGGCAATGGTGGGACTAGTGGCAATGGGACATTGATCTCTCAATCTAATGACACTGCAGCTTCTGCAGTAGGAGCTGATGATTCTATGCAAAAGTTGAGCCAAGTCAGTGACTCCATTCAGAAAACCTTGGGCCTCATCCATCAGCTTTATCTTACGGTATCTACTTACAATGCTGCTTTTCAAATGCCTCTCCTCCAACGCATCAATGGTCTTGTTGCAGAGCTTGACAACATGGTTAAATTGGCTGAGAAGTGCAACATTCAAATTCCTATGGAGAGTTTTCGCAAGAATCTTTTGGAGGAATTGGAGCAGAACTTCCCTGCCGAGGTTGAAACTTTTAGGGAGAGTCGTGCTGCTTCTGCTGCGGAA…	MDSSQSAAVGGNGGTSGNGTLISQSNDTAASAVGADDSMQKLSQVSDSIQKTLGLIHQLYLTVSTYNAAFQMPLLQRINGLVAELDNMVKLAEKCNIQIPMESFRKNLLEELEQNFPAEVETFRESRAASAAELKRPAQAQSALANGDVRVKTEH	Mediator of RNA polymerase II mRNAion subunit 10b [Source:Uniprot/SWISSPROT%3BAcc:F4HPA7]		K15151	-	8.82423	15.4458	15.129	15.7145	9.35243	4.56734	15.5101	10.1476	3.97712	6.23997	4.69574	9.95743	12.8272	8.09029	7.02571	12.8916	6.85402	10.3084	7.75909	7.12407	7.48662	7.68587	9.757	9.42965	9.39604	8.27757	7.41183	8.72187	8.44366
Chr13	144014084	144016080	-	AH13G54160.1	000355F	ATGGCTACAGCCACAAACTTCCACGTTTTTCTTGCCTTTACCGCCATCTTCGCTTTTCTTTCCCTCGCAGCCACCGCAACAACGATAGCCACCAAAGAGAGCGTCTACGACCTTCTCCCCAAGTACGGTCTCCCCAGTGGTCTCTTACCGGACTCCGTCACCGACTACAGCCTCTCCGACGACGGCAGATTCATCGTCGTTTTGGATCAGCCCTGCTACATACAGTTCGATTACCTGGTCTACTACGAGACCAAGATCACCGGGAAGCTCAGCTACGGTTCCATCACGGAGCTCAACGGTATTCAGGTTCAGCGGTTCTTCATTTGGTTCAATGTTGACGAGATCAGAGTCGATTTGCCTCCCTCCGACAACATCTATTTCCAAGTTGGATTAATCAAC…	MATATNFHVFLAFTAIFAFLSLAATATTIATKESVYDLLPKYGLPSGLLPDSVTDYSLSDDGRFIVVLDQPCYIQFDYLVYYETKITGKLSYGSITELNGIQVQRFFIWFNVDEIRVDLPPSDNIYFQVGLINKKLDVDQFKTVRSCRDSLTASPCHGTKTPSSSFKCSAQLNITVCDLAYETVIFVWVVVEWLPAAVDEIPMLLTE	Protein of unknown function%2C DUF538 [Source:TAIR%3BAcc:AT5G19860]		-	-	10.0767	8.42094	12.7881	15.7739	22.307	15.3644	36.2985	59.4231	35.6477	13.5729	8.99353	76.922	24.0955	15.4045	11.4156	19.8823	12.5808	10.5431	14.2842	12.9146	32.7733	14.3615	8.20819	28.9342	41.2416	11.8325	18.4298	26.6582	18.2336
Chr13	144024132	144028225	+	AH13G54170.1	000355F	ATGGATATGATTAATGAATGGGTCCATATCACAATAGGTATCAGTGGATTCGATGTGCTAGTGAAAGAAGTGGAACGGGAGGCTTTTGGTTTGAATTGTTATGAAGAAATTAATGGAGAATGTGACTATATCTGTGAACAACGAAAAAAAGTTGCGGATACGAGCTTAAGGAGCAGCCGATGTGGTGATGGAGAGCTGAGGGAAGATGGAGAAGATAAGGGCAGGTTGAAGAAAAATCTGTCCGACAGAGGATTAGAAGAACAGAACAGCTTCATTGTTCACAACCAAACAAAACAGAACAAGAGCATTAGAAGAAGAGCACCAACCGATTTGACAGAACAGAGAACGAAGACGACGGAGACCGCCAACCTATCCGAGAGAGCAGACGACGAGGATAGC…	MDMINEWVHITIGISGFDVLVKEVEREAFGLNCYEEINGECDYICEQRKKVADTSLRSSRCGDGELREDGEDKGRLKKNLSDRGLEEQNSFIVHNQTKQNKSIRRRAPTDLTEQRTKTTETANLSERADDEDSVMTDDGAAMRVENRCRGEVRPAGGGGAVSDRFTDFSIGPVRFFQLWFEHLGNIFDKDRATGLEACSEKDAVEYVTPGYTFAAATAGGLGFDGEDVDMENLAAAESELSNTFLTSFASLSERNQGRKHVQVLANAMFVVNEQVSLGRTLKSLDFDTMEIVQIAKKFVQNPELKETFWSLDEEKAHLQEILWRTFSYCWCSWSGVKIKIVPGLFFLLKSSSTSKNALKSFFPKFLDQNTLIIIILLFIFLTPPPPLPPTLPPQPPSTP…	-		-	-	0	0	0	0	0	0	0	0	0	0	0	0	0	0	0	0	0	0	0	0	0	0	0	0	0	0	0	0	0
Chr13	144030363	144038997	+	AH13G54180.1	000355F	ATGTCTCCCCAAATTTCAACGATTTTCATCATCTTCTTCTTCTCCGTCTTCTTCTCAACATCGCAATCATCACCGTCGCCCAACACCGACATCCACGATCTCCTCCCTAAGTACGGCCTCCCAAAGGGAATCCTCCCCGACGACGTCGCATCCTACTCACTCTCCCCCGATGGCCTCTTCCGCCTCAAGCTCCGCGCTCCCTGCTACGTCAACATCGCCGGGCACCTCGTATTTTACGACGTTGACGTCACCGGCAAGCTCACCGAAGGTTCCGTCTCCGGTGTTTCTGGAATCCAGGCCAAGAAGCTTTTCTTTTGGCTCCCCGTAACCGGAATAAAGGTCCACCGCGATTCCGGCACGCTTGAATTCTTCGTGGGAGCGTTGTCGGAGGAGCTCCCC…	MSPQISTIFIIFFFSVFFSTSQSSPSPNTDIHDLLPKYGLPKGILPDDVASYSLSPDGLFRLKLRAPCYVNIAGHLVFYDVDVTGKLTEGSVSGVSGIQAKKLFFWLPVTGIKVHRDSGTLEFFVGALSEELPADQFQDVPKCSPRALQITELGSVNHATRRALCPHSLKRSRRLSELASPRQNQTEPASSPSPSRTQLASLPRDCRRRGRSSRSRGRSSWLSVSSPSHTQTHAFRALLVAGSRGIRSCWAGLRLSSCFEPRRHLPLRNGFDFIKTLNLLRTISTAAERSEFQVSGSNQTDDSLGYRMQNNAGFYGETQSNPVSHQNQLVSRRSPDYSAKANANGSTGGTSVGNRQNINQNWGHTEVIRNEYGNNLAARGGNFSGSYGNNHGGSGRISY…	Pentatricopeptide repeat-containing protein At2g25580 [Source:Uniprot/SWISSPROT%3BAcc:Q680H3]		-	GO:0008270	0.655989	1.27997	1.60604	2.27375	1.03499	0.62097	3.06994	1.76583	1.13336	1.39907	1.72891	3.53252	2.8779	2.17937	2.03886	2.95043	1.4486	2.49978	2.28201	2.40007	2.63944	0.991702	1.63514	2.80523	4.01608	3.19706	2.49235	1.94393	1.33905
Chr13	144042239	144048766	+	AH13G54190.1	000355F	ATGGATTCGGTGCCTTCGAATTCACATGGAAACCTCGATGAGCAGATTGCTCAGCTCATGCAGTGCAAGCCCTTGTCTGAACAAGAGGTAAGGGTCTTGTGTGAGAAGGCAAAGGAGATTTTGATGGAAGAGAGTAATGTTCAGCCTGTGAGTAGTCCTGTTACAATTTGTGGTGATATTCATGGGCAATTCCATGACCTTGCAGAGCTTTTTCGTATTGGAGGAAAGTGTCCAGATACAAATTACTTGTTTATGGGAGATTATGTTGACCGTGGCTACTACTCTGTTGAAACGGTAACGCTTTTGGTTGCCCTTAAAGTTCGTTATCGTCAGCGCATCACCATTCTCAGGGGAAATCACGAAAGTCGTCAGATTACACAAGTTTATGGGTTTTATGAT…	MDSVPSNSHGNLDEQIAQLMQCKPLSEQEVRVLCEKAKEILMEESNVQPVSSPVTICGDIHGQFHDLAELFRIGGKCPDTNYLFMGDYVDRGYYSVETVTLLVALKVRYRQRITILRGNHESRQITQVYGFYDECLRKYGSANVWKTFTDLFDYFPLTALVESEIFCLHGGLSPSIETLDNIRKYDRVQEVPHEGPMCDLLWSDPDDRCGWGISPRGAGYTFGQDISEQFNHTNNLKLIARAHQLVMEGYTWGHEQKVVTIFSAPNYCYRCGNMASILEVDDCKGHTFIQFEPAPRRGEPDVTRRTPDYFL	Serine/threonine-protein phosphatase PP2A-4 catalytic subunit [Source:Uniprot/SWISSPROT%3BAcc:Q07100]		-	GO:0016787	12.055	17.6615	11.5359	11.6596	12.0163	11.885	15.7398	14.2005	9.56555	15.2407	14.9104	14.3683	22.0098	18.0383	21.4206	21.3239	16.7308	21.391	14.2443	17.7719	20.1579	18.2773	19.6093	28.0706	25.5538	31.8439	23.6635	21.0837	14.9155
Chr13	144049042	144051243	-	AH13G54200.1	000355F	ATGGAGGGTATTCCTTTGAGGACTACGATGCCTTCAACGTCAACTCCTCACGCTCACAATCATGCTTTCGCAATCAAAACAAGATCAACATCAACCCTCCATCTTAGAAGAATTCGCCCTCTACGCTTTGCTATTAGGGCTAAAATATCTGAAACTGAATTCCAAGATTTTCAGCGATATGCGAAACCATTAAATCTTTTACCAGCATCGGAAGTGAAAGTATGCACAGATACCTCAATACAAAAAGTTTCTTCATCTCTGAAGGATGATAAGTCCAAATCATTATTCAGGGTCAAGTTAGGTACCAGCAATGCATATGGTTCAAGTTTAAGCGATCCCAGTGCTGGAATTCTTCTGTGCTTGATAGACGAACATGGAAATTCCATATTGCAGAGAATA…	MEGIPLRTTMPSTSTPHAHNHAFAIKTRSTSTLHLRRIRPLRFAIRAKISETEFQDFQRYAKPLNLLPASEVKVCTDTSIQKVSSSLKDDKSKSLFRVKLGTSNAYGSSLSDPSAGILLCLIDEHGNSILQRIPACSSMDHSMESGDTNNTDMLHFQRGSVNEYIFEGPKIAKLEALWVSVESGMSSLLIFIQKKITYIPLRHVCSTIDPFKQSVSNNTFLLYLRSGQWRLGSVSLSVISCEAQSSLPEDGTQRYFGFQYDFQIDNVLLGEGSDLPMLELRPSLVTELEGTDPTSFFSNGLYDLSSPSSSNVTNEESMREYADLKFSLLFYDAMLTAFGASVASVLAGENAGIAFLIGGVGGFLYLLLLQRSVDELPASELISSNKAGTNSPFKGIRGP…	Lipase/lipooxygenase%2C PLAT/LH2 family protein [Source:TAIR%3BAcc:AT1G55280]		-	-	7.96729	5.57174	6.49397	7.37127	5.34806	1.24081	7.40711	5.33841	1.00744	2.54972	2.40769	3.28185	26.7435	2.468	2.4608	3.43728	2.34649	4.1093	16.38	2.50303	3.67779	2.29793	2.78954	2.00466	2.66778	2.29659	2.51707	4.60034	4.65771
Chr13	144074147	144075532	+	AH13G54210.1	000355F	ATGGTTGTTTCCCAACACCTTCTTGAACACACAGAAGAAGAAGATGTGGAGAATTCAACCCAAAACCCAGACACAAACTCACCAAAACCGCCACAAAATAAGCTAGCACTTCTCCCACTAATCTTCCTCATATACTTCGAGGTCGCCGGCGGCCCGTACGGCGAAGAAGCGGCGGTTGGAGCAGCAGGACCGATCTTTGCCATACTGGGCTTCACGGCGTTCCCTTTCATATGGAGCATACCGGAGGCACTCCTCACGGCTGAATTGGCCACAACTTTCCCCGGCAACGGTGGTTTTGTCATATGGGCTAATGAAGCCTTTGGGCCCTTCTGGGGCTCCCTCATGGGCTTCTGGAAATTCTTCAGCGCCGTCATAAACTTGGCTTCATACCCAGTTCTC…	MVVSQHLLEHTEEEDVENSTQNPDTNSPKPPQNKLALLPLIFLIYFEVAGGPYGEEAAVGAAGPIFAILGFTAFPFIWSIPEALLTAELATTFPGNGGFVIWANEAFGPFWGSLMGFWKFFSAVINLASYPVLCIDYLKLMIPALSSGIPHTLSIFISTLFLSFLNYSGLAIVGYSAVALGVVSLLPFLLLSLISLPKIDPSRWLSFGQEGVKKDWTLYFNTIFWNLNFWDSASTLAGEVDQPHKTFPKALFFSGMLTCFGYIIPLLAATGAMELDQKNWCGGYFADVAEIIAGKWLKFWMEIGAVLSIVGLFEAQLSSAAYQLLVAMSFFSFNEIISTVNFLYSLGMLLEFASFLWLRRKFPSLKRPFEVPLGMKGLILMCLIPSLLLVYVMSVATKA…	Probable polyamine transporter At3g13620 [Source:Uniprot/SWISSPROT%3BAcc:Q9LHN7]		-	GO:0003333;GO:0015171;GO:0016020	11.3296	1.11302	4.44409	5.81614	7.93492	1.13345	23.6224	5.12775	1.41031	8.68567	4.53309	22.8846	15.9677	4.7191	3.0247	9.77085	7.80359	4.14602	27.3551	6.62797	17.5566	1.79746	9.44692	5.64399	3.42774	4.7222	11.924	8.5517	8.39855
Chr13	144084184	144086503	+	AH13G54220.1	000355F	ATGCAGATCCACGAATTCACTGAGTTAATCCCTGGTTTACCGAGTGAACTCGGCCTTGACTGTCTCACTCGCTTGCCACACTCGGCACACCCAGTCGCCCTCCGAGTCTGCCGCCAGTGGCGCCTCCTCCTCCACAGCGACTCTTTCTACAACCATCGAAAGAAAACCGGCCACGCGCGCACCCTTGCGTGCCTCGTCCAAGCGCGTGAGAACCACAGCCACGACGATGAATCCGAAGAGGGGAAGAAACCAGCCGTTTCGGGATCACCAAGCTACGACATCACCATCTTCGACCCGGAGAGTATGTCGTGGGATCGGGTCGATCCGGTACCCGAATATCCGTTCGGGTTGCCACTGTTCTGCCAGCTGGCAAGCTGCGAGGGGAGGCTGGTTCTCATG…	MQIHEFTELIPGLPSELGLDCLTRLPHSAHPVALRVCRQWRLLLHSDSFYNHRKKTGHARTLACLVQARENHSHDDESEEGKKPAVSGSPSYDITIFDPESMSWDRVDPVPEYPFGLPLFCQLASCEGRLVLMGGWDPQSYEPITAVFVYDFRTGRWRRGKDMPEKRSFFAIGSATGRVYIAGGHDENKNAMKSAWAYDPKGDEWFGLDPMTRARDECEGVVVGDEFWVVSGYDTESQGMFEGSAEVLEIESGMWKRVEGVWETGRCPRSCAGIAKDRKAVSWIGSGPGLQVGVRGVVVGPKTLVTGSEYEGAEHGFYLGEMGEGQNRKLRRISVPDEFSGFVQSGGPGPDKNEDVLETEEEKSDT	F-box/kelch-repeat protein At2g44130 [Source:Uniprot/SWISSPROT%3BAcc:O80582]		-	GO:0005515	53.7018	101.163	124.599	193.102	48.7477	58.485	131.37	18.1088	15.0251	2.88592	2.64409	12.6889	10.8427	6.619	4.75546	14.263	3.21732	21.455	18.8719	3.39925	3.42852	45.2518	94.7509	4.18734	14.9807	70.147	2.67493	44.5464	100.802
Chr13	144091098	144095855	+	AH13G54230.1	000355F	ATGTCTGGTTTGGGCTCGGCGAGTGAGTGCTCCGCTGGCCGCAGTGAAGACATCCGAGATTTGGGATACAGAATCGAAACCCTCCGAAAGCACTTCCTTTCTTCAGCGATGATCATGGACTTTCAAGTCGTTGTTCTCGCCGGCGGCGTCTCCAAGAAACTCCTCCCTCTCGTTTCCAAGGAGATTCCGAACGCCTTGCTTCCGGTGGCGAACCGGCCTGTTATCTCTTACGTGCTCGAGCTATTGGAGCTTAGCAACCTCAAAGATCTCATTGTGGTAGTCGAAGGCGAAGATGCTGCTCTTAATGTTGGGGGCTGGATATCGGCGGCTTATGCTGATCGCCTCCATGTCGAGGTTGCTGCAGTTCCCGAGGATGTAGGAACTGCTGGTGCTATTCGA…	MSGLGSASECSAGRSEDIRDLGYRIETLRKHFLSSAMIMDFQVVVLAGGVSKKLLPLVSKEIPNALLPVANRPVISYVLELLELSNLKDLIVVVEGEDAALNVGGWISAAYADRLHVEVAAVPEDVGTAGAIRAIAHHLTAKDILVVSGDLVSDVPLGAVAATHRRHDAVVTAMLCSAPVSGPSESGSSGGKDKTKKPGRYNLIGLDPTQQFLLHIATGAEVEKDLRVQKSILRAAGEIEIRADLMDAHLYAFKRSILQEVLDQKGTFHSLKHDVLPYLVRSQLKSEALLNGVAQVEENGTEKIIAQSNQQMLSQILANASERTFHQRYALSPNGTSFRKTHKCCVYIAGSNRYCARLNSIQAYSDINRDVIGEANHLSGYSFSAQNNIIHPSAELGAK…	transferases%3Bnucleotidyltransferases [Source:TAIR%3BAcc:AT5G19485]		K03241(EIF2B3; translation initiation factor eIF-2B subunit gamma)	GO:0009058;GO:0016779	3.28718	6.61503	5.1518	5.84889	4.08457	2.2012	7.84941	5.97915	1.99451	2.48297	2.19549	3.25703	5.45927	4.23831	3.5673	5.06115	3.46252	7.60984	4.32045	4.048	4.37911	4.00324	3.62768	6.02316	6.37342	8.87542	4.27259	4.8035	5.58677
Chr13	144096286	144113368	-	AH13G54240.1	000355F	ATGAAAGAAGATTTTTTTCGTGTAAGATCAGGAGGAGGGTATGGATATGGGTGGGCAGTATGTGCTGGATTCAACGCCGCCCTTGCCGCTATTTCCACTAAGCTCCCCCTTCCTCATCAGTTTCTTAGGTACGCCTTTGTGGCCCTCTTCAATGTCACCATGTGGGGATGCTATGTCAACAGCCTCAAATCCCTCTCTTCGCTTCAAGCAACCGTCACCAATTTCGCCACTAATTTCATCTCTTCCGGTTTGGCTGGTTTCTTCTTCTTCCACGAATCACTCTCTCCTCAGTTTCTTGTTGCTTTTTGCCTTTGCCGAATGGATCTCTCTGTTTGCACCCATCTTGTGTATCTTTTGATTCCCCATCTTACTATGATTTCAAGCTTCAAAGTTCATCTG…	MKEDFFRVRSGGGYGYGWAVCAGFNAALAAISTKLPLPHQFLRYAFVALFNVTMWGCYVNSLKSLSSLQATVTNFATNFISSGLAGFFFFHESLSPQFLVAFCLCRMDLSVCTHLVYLLIPHLTMISSFKVHLVTSFYRVIDIEISRSKKKEPVSDIGMTDLILFSKDGKSSDKATGQTTSSGGGGGGRPSSSSAPTYSWAPTTSVSASGKRIHREMVELNNDPPPHCSAGPKGDNLYHWIATIIGPPGTAYQGGIFFLDIIFPSDYPFNPPQVVFKTRIYHCNVGTDGHVSLGMLKDGWSPALTITKVLTAIRSLLTNPDPYNAVVPGIAHLYLENKAKHDLVAGEWTARFANVSACPFPSALQMITSSSHPPLYIKSLTFNSNNAEACLQEEAVTQT…	Probable acyl-activating enzyme 18%2C peroxisomal [Source:Uniprot/SWISSPROT%3BAcc:Q84P17]		-	GO:0003824;GO:0008152	2.4489	3.34518	3.98762	4.45382	4.94654	1.2448	6.42351	7.67284	1.87013	2.52661	1.99891	3.15468	3.02014	2.57967	2.50583	3.07933	2.49893	3.27948	2.3284	2.82339	3.76229	3.51472	2.1485	7.26998	4.83606	3.41654	3.56009	2.7428	3.77861
Chr13	144115433	144119659	-	AH13G54250.1	000355F	ATGTTGAGCTGTTGTTCTTTTTGTCGTTTAGCTCTGCACTTAATACCTCTTCACTCTCTTCACTCTTCATTCTCGGGTTTTCTTCTTCTGCCGCCGCTGCTGGGTGGCTTCTGTGTTCTGCTTCAACTCTCCAAGTCATCAATCACTCACTTACTTGAGCGAGAAGAGGAGCTATTCAACAACACTAACTCTTACAGGGCTTTGATTGGCAGTAATTTTGGGTTGAACTTGCCGGCTGAGATGATATTGGATGTGATGAATCTTGAAAAATGTCTCACAAATGTCTTTCTGCTCACACTAGCTATGCTAACCACTGCATCAGGTGGATTTGTTGGCGTAAACATTGGAACTGATGTTTCTGACCTGCCGGCTGCTTCAAATGTTGTTGCTATACTAAAG…	MLSCCSFCRLALHLIPLHSLHSSFSGFLLLPPLLGGFCVLLQLSKSSITHLLEREEELFNNTNSYRALIGSNFGLNLPAEMILDVMNLEKCLTNVFLLTLAMLTTASGGFVGVNIGTDVSDLPAASNVVAILKAHQITHVRLYDADTHLLQALSNTSIEVIVGVTNEEVLRIGESPSAAAAWINKNVLAYVPSTNITAIAVGSEVLSTIPNVAPVLVPAMNSLHKALVAANLNFRVKVSTPHSMDIIPKPFPPSTATFNSSWNSTMVQLLQFLKNTNSSFMLNAYPYYGYTKGDGIFPIEYALFKPLPSVKQIVDPNTLFHYNSMFDAMVDAAYYSIDALDFSDIPVIVTETGWPSLGGSNEPDATVGNAETYNNNLIRRVLNDSGPPSQVNMPISAYI…	Glucan endo-1%2C3-beta-glucosidase 4 [Source:Uniprot/SWISSPROT%3BAcc:Q94CD8]		-	GO:0004553;GO:0005975	0.082804	2.71755	1.77032	1.4746	0.093808	1.01951	0.625792	0.168555	0.760289	1.48283	1.43292	0.321101	0.539998	3.04749	2.18836	2.46552	2.4909	4.40112	0.23587	3.34335	1.41247	3.56608	1.03991	2.79791	3.25611	4.83981	2.68672	0.802944	2.86443
Chr13	144124640	144126667	+	AH13G54260.1	000355F	ATGGCGGTGCCGTTGCTTTCGAAGAAGATCGTGAAGAAGAGGGTCAAGAAGTTCAAGAGGCCCCAGAGCGACCGCAAGATCTCCGTTAAGGAAAACTGGCGCAGACCCAAGGGTATTGATTCTCGTGTGAGGAGAAAGTTTAAGGGATGCACTTTGATGCCAAATATTGGTTACGGGTCTGACAAGAAGACCCGACACTATCTCCCTAATGGTTTCAAGAAATTTGTTGTTCACAATGTGAAGGACTTGGAACTGCTCATGATGCACAACAGGACCTACTGTGCAGAGATTGCACACAATGTATCAACAAGGAAGAGGAAGGATATAGTGGAGAGAGCTGCCCAGCTTGATGTGGTAGTGACAAACAAGACTGCCAGGCTACGTAGCCAGGAGGACGAG…	MAVPLLSKKIVKKRVKKFKRPQSDRKISVKENWRRPKGIDSRVRRKFKGCTLMPNIGYGSDKKTRHYLPNGFKKFVVHNVKDLELLMMHNRTYCAEIAHNVSTRKRKDIVERAAQLDVVVTNKTARLRSQEDE	60S ribosomal protein L32-1 [Source:Uniprot/SWISSPROT%3BAcc:P49211]		K02912(RP-L32e, RPL32; large subunit ribosomal protein L32e)	GO:0003735;GO:0005622;GO:0005840;GO:0006412	67.0271	102.684	52.6127	45.4948	77.3065	124.644	63.922	109.167	51.6897	135.788	177.756	59.8469	41.5209	279.963	295.406	179.954	198.679	436.031	93.0427	208.101	42.2494	189.362	80.5619	239.077	159.697	190.424	115.952	136.649	151.762
Chr13	144127312	144129726	-	AH13G54270.1	000355F	ATGAAGGACTCACACTCACACCCAAGCAGCTCCGCCGCCGCCGCCACCACGGCAGCGGAGCCAATAGCACAGAACATGATAAAGCTCATAAGCAACCTCTGTTTCTCTGTCTTCGTTTTCTCGGTCCTAATCTTCACCGTCATTGCCATTACCTACCAGCCACCAGACCCATGGCTCCAATCAGCGCCAGCACTCACTACTCTCTTCACCCAATCAGAAAATGCCACGTTTCACATCGACACTTCTATCATCAAAACCGGCGAGGATATTTCCCCTTCGCCACAGGATCCGCCGCTTCCCTTTCCTTCACAATCGGCCGCCGCTCCTGCCGTCACGGAGGCCGTCATCGAGAAGGCCGAGGAGCGGATCGCAAATTTAACCCCGCCGTTAGCCTCCCCT…	MKDSHSHPSSSAAAATTAAEPIAQNMIKLISNLCFSVFVFSVLIFTVIAITYQPPDPWLQSAPALTTLFTQSENATFHIDTSIIKTGEDISPSPQDPPLPFPSQSAAAPAVTEAVIEKAEERIANLTPPLASPADSDDAVGVVRGPCADAAAAGTLNCSDPRVLIAVERFNLRTFKSIAFFDYQTPVNGSTADECDVAWRFRNKREKSWRKYRDFRRFKLQLTDDCKYKVVHAGRWHSGSNARRNPALRPRNEGARSGANGKGKALPKISNRDDEINDTIPTLGSAINFRNGKYLYYSRGGDYCKGMNHYMWSFLCGLGEAMFLNRTFVMDLSVCLAATYNPGHKDEEGKDFRYYFDFEHLKEVASIVEEGEFVRDWKKWDKTHLKRNKVPVRKVVTHK…	calcium ion binding [Source:TAIR%3BAcc:AT4G08810]		-	-	3.67176	1.66126	2.46972	1.91883	5.51053	2.05776	4.95724	4.87438	3.39491	5.02709	4.57896	1.865	2.27662	6.552	5.04131	10.2936	7.30701	5.43773	3.61563	6.86291	7.89762	6.46907	2.97189	7.44174	11.8373	7.4717	9.4465	11.2076	6.00756
Chr13	144130613	144132964	-	AH13G54280.1	000355F	ATGGTTCCTTTTGATTCATTGAACCAAAAGGGAACTATGGAAACTATGATATCTTTCTCTGCTCCTTCATTTCTTCACATCCCAACACCGCATGAACCAACAACCCCACCACTTAGGAAATCCATGTTCTTCAGCACTACTACTACTAATACTACTACTCAACTAACCAATTCACCATTACTCTCTATAGTTCATGGAAACAAATCAAAATCCAAGCTTTTCACTGCCTTGTCACCATCTCCATTGACAGAATCCAGCAACACACCTGAGGCTGAGACGGAAGTTGAACCAAAGGGAGAGAAGTTTGATTGGTACTCTCAGTGGTATCCAGTGATGCCAATATGTGACCTTGACAAGAGGGCACCCCACGGGAAGAAAGTGTTGGGGATTGATGTGGTT…	MVPFDSLNQKGTMETMISFSAPSFLHIPTPHEPTTPPLRKSMFFSTTTTNTTTQLTNSPLLSIVHGNKSKSKLFTALSPSPLTESSNTPEAETEVEPKGEKFDWYSQWYPVMPICDLDKRAPHGKKVLGIDVVVWWDRNESAWKVFDDACPHRLAPLSEGRIDQWGRLQCVYHGWCFNGSGDCKLIPQAPPDAPPFHTFKKACVAAYPSTVQNGMLWFWPNSDPQYKDILERKKPPYIPEIDDPSYTSLMGNRDIPYGYEVLIENLMDPAHVPYAHYGIMQGLTDSAEKVDREGGRPLELAIEKLDVNGFLAEQGWSKSKFMPPCVFYAYSHDQPAPSGENQKSSKQKKFSLIFVCIPVSPGKSRLIWCFPRNFGLWMDKIVPRWFFHIGQNLILDSDL…	Protochlorophyllide-dependent translocon component 52%2C chloroplastic [Source:Uniprot/SWISSPROT%3BAcc:Q8W496]		-	GO:0016491;GO:0051537;GO:0055114;GO:0010277	5.879	17.6849	26.5004	16.0269	1.65689	1.43141	8.92075	1.48528	0.532437	64.496	61.5299	25.2836	129.762	35.9979	56.2489	3.26919	37.3339	6.77601	10.533	59.3891	63.5829	7.0858	0.301694	0.356307	1.29189	0.517276	43.2063	3.15055	4.76664
Chr13	144140173	144143597	-	AH13G54290.1	000355F	ATGTCTGCTTCTGGAAACGAAAGCCTGTATAAGGAAGCAGCTTCAGATTGCTATAGCATAAGAGCTCGGTCCCAATCTAATGATTGCACTAGGTCGCATCCTTACCCTTCCAACTCCAGAAACGATGAGTTACATAAACCCAAGAATTTGGTGGGATCGGTTGACGACGTGAAAGAATGGGAGGATGCTAGGTGTCCTATTTGCATGGAATCTCCACACAACGCTGTTCTTCTGAAATGTTCTTCCCATGAGATGGGTTGCCGTCCTTATATGTGTAATACCAGTTACCGGCACTCCAACTGCCTTGACCAGTTTTGCAAGTCATTTGGTTCTCATCTCTCGTCAACAATACTGCAAGAAATCCCTCTCACAAGCACAACCTCTAACGGTAGGGACGTT…	MSASGNESLYKEAASDCYSIRARSQSNDCTRSHPYPSNSRNDELHKPKNLVGSVDDVKEWEDARCPICMESPHNAVLLKCSSHEMGCRPYMCNTSYRHSNCLDQFCKSFGSHLSSTILQEIPLTSTTSNGRDVQLEPRHSPEYGSQLQAKLICPLCRGEIFGYMVLEPARRHMNSKPRSCASETCEFQGTYAELRKHARSEHPSVRPSEVDPSRQSDWTRMERERDLEDLFSSIHARSDVDNRDTMLTGDLADLMSFFLYEIFSSIEDANRMASLMSSSRHRMPLHDRRSGTMQRIPNGTQRSQSARWRSNLPLAHQPERTQRGRNISSSRAGQANRPARWRTNLSLSSRMPREAHQYYREVSPGLRMTSSTRMSRSGISRTTPENTPSFGRNYGNSSS…	Protein of unknown function (DUF1644) [Source:TAIR%3BAcc:AT3G25910]		-	-	3.55911	4.01144	4.92687	5.71204	3.62787	1.36814	7.09189	6.33112	2.21497	2.8138	1.75618	6.06523	7.28869	3.42347	3.71611	4.82054	3.86583	4.86297	6.72564	3.58699	5.22378	5.77843	5.20638	6.30311	5.35165	4.24474	4.63408	6.73849	3.44241
Chr13	144146695	144150461	-	AH13G54300.1	000355F	ATGGGGATATCTTTTTCCTTCTCATGTCCATTTGCCAAGTACAATGATGTCGAAGACGGATTAGATTCTATGGTTGTAAAATCCATTGACTTTGGCAATGACCAAATCAAGACTCTAGTAAGATCAGTGAGTTTCAACAACAGAGATTCAGAACCAACCATCCTTAAGTCCCAAGGTTCAGGGAAGATGACAGTAGAGAAATCTGTAAGCTTCAAGCGAAAAGATATCAGTAGTGTGATCTCAGACAATGCTATTGAGTTTGATAAAGAGAATGAATCATTTGTCTCAAAGATTAGCAAAAAGATTAAAGACACAGATGATGAATCTCCTAGGCTAGAATGTGAAGCAGAAACAATCCAATCAGCACTTTTGAATCCACACAATCCTAAACACATGGCT…	MGISFSFSCPFAKYNDVEDGLDSMVVKSIDFGNDQIKTLVRSVSFNNRDSEPTILKSQGSGKMTVEKSVSFKRKDISSVISDNAIEFDKENESFVSKISKKIKDTDDESPRLECEAETIQSALLNPHNPKHMAALKLQKVYKSFRTRRKLADCAILVEQSWWKLLDFAELKRSSISFFDIEKHETAISRWSRARTRAAKVGKGLSKDDKAQKLALQHWLEAIDPRHRYGHNLHFYYDKWLQCQGREPFFYWLDIGEGREVNLEKCPRTKLQTQCIKYLGPMERLAYEVVVEDGKFFYKQSGELLDTTESDAHAKWIFVLSTSKSLYVGKKKKGSFQHSSFLAGGATSSAGRLVVEHGVLKAVWPHSGHYRPTEENFQEFILFLQENNVNLSDVKMVPVG…	calmodulin-binding family protein [Source:TAIR%3BAcc:AT3G13600]		-	-	1.66485	0.562721	1.30998	1.12695	2.43712	0.191197	0.391736	0.79723	0.319336	0.530807	0.195132	0.469714	0.020786	0.311066	0.131381	2.07332	1.29622	1.35431	2.84204	0.506612	1.56428	8.17582	10.1873	5.21354	8.39077	14.4372	0.225575	7.43545	2.43941
Chr13	144183870	144189966	-	AH13G54310.1	000355F	ATGCCTACTATTGCGACCCCAGATTCAGTTCGTCCTACTTCCTCCTCACTCCCGCTAGCAGCAGCAGCTCCGGCCCAGCAACGTTCTCCGCCGCTGTCGCCGGCGTTGACACAGACGGCGACGCTCCCCTCGCCCGGGTCCCTCTCTCTGGCTCCTTGCTACTGCTACATCTATATCGCTGAGTTGCCGCCCAAAAATTGCCGGTGGCCTCGCCTCTCCGGTCTCCGCCGAATGACGTCTCTGCTTGCTTCTTCGGCGTCGTCGACGGTAAGCTCCTCGTCCTCTCCTATGGCCGCTATTGAAGAGGAACAGCGTCTGCTCATTCAGGTTTTCAGGCTAAGCAGAAAGTGCTTCTCCTCTGCTGCTGCTCCACTCCCATGGCTTTTTGTGGGGCTCGGA…	MPTIATPDSVRPTSSSLPLAAAAPAQQRSPPLSPALTQTATLPSPGSLSLAPCYCYIYIAELPPKNCRWPRLSGLRRMTSLLASSASSTVSSSSSPMAAIEEEQRLLIQVFRLSRKCFSSAAAPLPWLFVGLGNPGDKYRGTRHNVGFEMIDAFASSVGIPMDTVHCKALFGKGFVGDIPVFLAKPQTYMNLSGESTEPLAAYYKLPLNHVLVFHDDLNLPCGVLRLNDKGGHGSHKGLKSVIYHFRGNREFPRLRIGIGRPPGQMDPKAFLLQKFNVTARQRIDEALQEGVDALKLLLSQGYDESAKRFNKEQKYKHLRVQTLPV	Peptidyl-tRNA hydrolase%2C mitochondrial [Source:Uniprot/SWISSPROT%3BAcc:Q6NLS8]		K01056	GO:0004045	2.09378	4.21759	3.22202	3.81938	1.76118	1.85421	3.83461	3.05208	2.17062	4.90707	4.83492	1.94814	5.55264	5.55922	6.36914	4.19617	5.17535	5.57724	2.47713	5.2445	3.64055	2.64357	1.81495	2.71515	3.95983	3.55736	5.59529	1.61805	4.38565
Chr13	144198966	144208611	+	AH13G54320.1	000355F	ATGGATCCCGAGTCAACTCAGTTGCAGCAATCGGAACTGGCCGCCGTGTTGGGGCCCGATCCATCCCCATTCGAGACCCTAATCTCGCACCTGATGTCTTCCTCCAACGAGCAGCGGTCCCACGCCGAGGCGCTCTTCAACCTCTGCAAGCAGACCGATCCCGACACGCTCTCCTTGAAGCTCGCACACCTCCTCTCCTCCTCCCCTCACCAGGAGGCTCGAGCCATGTCCGCCATCCTCCTCCGCAAGCAGCTCACTCGCGACGACTCATACCTCTGGCCACGCCTCTCCCCTCAAACTCAGTCTTCTCTCAAGTCCCTCCTCCTCTCTTCTATCCAGACCGAGAACGTCAAATCCATCTCCAAGAAGCTCTGCGACACCATCTCCGAGCTCGCCTCC…	MDPESTQLQQSELAAVLGPDPSPFETLISHLMSSSNEQRSHAEALFNLCKQTDPDTLSLKLAHLLSSSPHQEARAMSAILLRKQLTRDDSYLWPRLSPQTQSSLKSLLLSSIQTENVKSISKKLCDTISELASGILPDNAWPELLPFMFQCVSSDSPKLQESAFLIFAQLSQYIGESLTPHIKHLHGLFLQCLTSPTTNSDVRIAALNAVINFIQCLSGSADRDRFQDLLPAMMRTLTEALNSGQEATAQEALELLIELAGTEPRFLRRQLVDVVGAMLQIAEAESLEEGTRHLAIEFVITLAEARERAPGMMRKLPQFISRMFAILMKMLLDIEDDPAWHSAETEDEDAGETSNYSVGQECLDRLSISLGGNTIVPVASEQLPAYLAAPEWQKRHAAL…	ARM repeat superfamily protein [Source:TAIR%3BAcc:AT5G19820]		-	GO:0003700;GO:0006355;GO:0006886;GO:0008536;GO:0005515	5.86889	2.45946	2.68861	2.82922	11.3583	1.19203	6.47361	8.99462	0.857393	3.33653	3.56973	2.45067	3.81046	4.06931	3.56568	6.86693	4.08413	6.94936	10.1861	7.07377	5.34349	6.65598	6.37039	10.5576	13.4785	8.63304	8.2415	12.6666	5.41243
Chr13	144209576	144212269	-	AH13G54330.1	000355F	ATGAATGGATCCGGCAAGCACGTTCCGCGTGCCGTCTTCGTCGATCTCGAGCCAACCGTCATCGACGAGGTCAGAGCCGGCACCTACCGCCAGCTCTTCCACCCGGAGCAGCTTATCTCCGGCAAGGAGGACGCCGCAAACAACTTCGCCAGGGGACACTACACCGTCGGCAAGGAGATCGTCGACCTCTGCCTTGACCGCGTTCGCAAGCTCGCCGACAACTGCACCGGCCTCCAGGGCTTCCTCGTTTTCAACGCCGTCGGTGGCGGTACTGGCTCCGGCCTCGGTTCTCTCCTCCTTGAGCGCCTCTCCGTCGATTACGGCAAGAAGTCCAAGCTCGGCTTCACCATCTACCCTTCCCCTCAGGTTTCGACGGCTGTTGTGGAGCCATACAACAGT…	MNGSGKHVPRAVFVDLEPTVIDEVRAGTYRQLFHPEQLISGKEDAANNFARGHYTVGKEIVDLCLDRVRKLADNCTGLQGFLVFNAVGGGTGSGLGSLLLERLSVDYGKKSKLGFTIYPSPQVSTAVVEPYNSVLSTHSLLEHTDVAVLLDNEAIYDICRRALDIERPTYTNLNRLISQIISSLTTSLRFDGAINVDITEFQTNLVPYPRIHFMLSSYAPVISAAKAYHEQLSVPEITNAVFEPSSMMAKCDPRHGKYMACCLMYRGDVVPKDVNAAVATIKTKRTVQFVDWCPTGFKCGINYQPPTVVPGGDLAKVQRAVCMISNNTAVAEVFSRIDHKFDLIEPLFTDMSVKAWKKGSSPRPVKILLLLRRIMRKLELREQKMKKKEKTIDIINN	Tubulin alpha-3 chain [Source:Uniprot/SWISSPROT%3BAcc:Q56WH1]		-	GO:0005200;GO:0005525;GO:0005874;GO:0007017;GO:0003924	15.4319	50.3848	43.5842	46.5429	39.3045	20.7005	81.1686	60.5808	21.2626	48.0563	51.5103	55.9015	26.0907	91.7255	47.02	79.9947	57.2226	93.3676	38.168	84.9999	56.4828	66.1386	32.6857	108.633	363.359	126.652	89.9348	69.2048	54.3874
Chr13	144226606	144230052	+	AH13G54340.1	000355F	ATGGGTTTCTCATTCTCTCTCAACTCTCTTGCGGGTAAAGCAAAGCAATCTCTAACACCAAACACCAATGCCGTGTGGGAAAAGATGGCAACTTTAGTTGAGCCTCCTAACAAAATTAAGCCAAAGGGAAAGCATTATTATACAATATGGCAAACATTGTTCGAGATTGATACCAAGTACATTCCAATCAAGCCGATTGGTCGAGGTGCATATGGCGTGGTTTGCTCTTCCATCAATAGGGAGACTAATGAGAAGGTGGCAATCAAGAAGATTGGCAATATCTTTGATAACTGTATTGATGCACTGAGGACTTTGAGAGAGGTGAAGCTGCTAAGGCATATCCGGCACGAGAATGTCATTGCTTTGAAGGATGTGATGATGCCAATCCAGAGGACGACC…	MGFSFSLNSLAGKAKQSLTPNTNAVWEKMATLVEPPNKIKPKGKHYYTIWQTLFEIDTKYIPIKPIGRGAYGVVCSSINRETNEKVAIKKIGNIFDNCIDALRTLREVKLLRHIRHENVIALKDVMMPIQRTTFKDVYLVYELMDTDLHQIIKSSQPLSNDHCKYFLFQLLRGLKYLHSANILHRDLKPGNLLVNANCDLKICDFGLARTNGAEGQFMTEYVVTRWYRAPELLLCCENYGTSIDVWSVGCIFAEILGRKPIFPGSECLNQLKLIISVLGSQQESDLAFIDNPKARRFIRSLPYTRGRPFAQLFPQADPLAIDLLQKMLVFDPTKRISVLEALQHPYMAGLYDPRLNPPAQVPVNLDIDENWGEEMIREMMWNEMLQYHPEAASANV	Mitogen-activated protein kinase 7 [Source:Uniprot/SWISSPROT%3BAcc:Q39027]		-	GO:0004672;GO:0005524;GO:0006468	18.0275	9.41367	19.5276	28.4244	38.5536	8.48383	43.2343	45.9576	8.65847	10.4888	7.9177	31.769	8.02029	11.9651	9.55306	32.8356	15.2477	12.2459	12.332	11.984	13.2476	11.5712	14.7027	28.9499	32.1803	16.2172	11.9306	38.0876	16.4555
Chr13	144234978	144235699	+	AH13G54350.1	000355F	ATGTCTCCAGTAATCTGTGAGATCCTCCTCTCTGGCTTCACAATCAACTCAACTCTAAGACGCCGCAGCTACTCTGGCTCTGGCTCTGAGGGAGATCCACAGCAGCATATAATGGATCAAAGGAAGAGGAAGAGAATGCAATCGAATCGGGAATCGGCGAGGAGATCGAGGATGAGGAAGCAGCAGCATCTTGATAGCCTGATTTCCCAGACTGATGAGCTGAAGAAGGAGAACAGCCAGATCAGCACAAGCATAGGGATCACCACAGAGCTTTATCTCAACATAGAATCTGAGAATGCAATCTTGAGGGCTCAGATGGCTGAACTTTCCAACAGGTTGCATTCTCTCAATGACATCATCAATTACATCAACTCTGTGTCTAGCACCACCACCGGCAAC…	MSPVICEILLSGFTINSTLRRRSYSGSGSEGDPQQHIMDQRKRKRMQSNRESARRSRMRKQQHLDSLISQTDELKKENSQISTSIGITTELYLNIESENAILRAQMAELSNRLHSLNDIINYINSVSSTTTGNHHFLHAHEAQETLFNDCGFMDPFNSLAANQPIMDMLMY	basic leucine-zipper 44 [Source:TAIR%3BAcc:AT1G75390]		-	GO:0003700;GO:0006355;GO:0043565	60.2819	31.2385	25.2696	58.1007	128.312	26.1058	74.0274	60.947	3.27795	3.27097	3.14093	22.3384	8.36227	2.30155	2.90314	25.2817	6.00073	22.8605	44.4641	4.08564	3.58561	55.0278	155.778	59.3389	53.2358	78.8787	2.77854	128.379	67.5494
Chr13	144237268	144244595	+	AH13G54360.1	000355F	ATGGGAAAGGGGTTGAGGGAGTTGGGAGTGAAGGACTTCTTGGAGGCAGGGTTATCAGTGGCAGAAGCCATTGAATTTGATGGTGTTTTGAGGGAAATTGTGTCCCTTTGTGTTTCATCTACAGATATCTGGCGCCAAATTGTGACTCGGAGAGTGCTGAAGCCATCTCACCCTCATTCATTCCACCAACTTGTTTATTACTCTCTCTATCAATCTTCTTCCAATGCTTCTCATCATGCTGATCCTCCTCTATATTGGTTCCCTTCTTTGGAACAGGCCAGAATTTCCAACTTGGGGCATGTCATGGAAACCTATGGTCCAAAGCTTTTTGGGTCTTCCTACAAAGACCCAATTACCAGTTATCCTCTCATGCACAAGTTTTCTGAATACTGGTCTATT…	MGKGLRELGVKDFLEAGLSVAEAIEFDGVLREIVSLCVSSTDIWRQIVTRRVLKPSHPHSFHQLVYYSLYQSSSNASHHADPPLYWFPSLEQARISNLGHVMETYGPKLFGSSYKDPITSYPLMHKFSEYWSIVLKELSVSFIEAPRCILDTSDPSKHGGTWLPGSVLNIADCCLQPCARPYKSDDSLAIVWRDEECDDSMFNRMTLKQLRQQVMLVASAIDGTFSKGDAIAIDMQMTVNAVVIYLAIVLAGCAVVSIADSFAPKEISSRLRVSKAKGIFTQDFILRGGKKFHLYSRVTEAASCKVIVVPVTGEELGVQLREQDMSWKAFLSTVSQNGRSGGYSPIYQSVDSVTNILFSSGTTGDPKAIPWTQLAPIRSAADGWAAIDIQPGDVYCWPT…	Probable acyl-activating enzyme 18%2C peroxisomal [Source:Uniprot/SWISSPROT%3BAcc:Q84P17]		-	GO:0003824;GO:0008152	3.52611	4.03872	5.99926	5.32036	3.45015	1.08677	1.99403	4.8049	1.13037	1.1905	1.02319	2.82806	3.40449	1.24144	1.1871	2.32578	1.54759	3.0154	2.97902	1.0861	1.80447	3.26033	2.54923	7.37116	2.52783	4.95985	1.99368	2.29162	2.87924
Chr13	144237879	144239896	-	AH13G54370.1	000355F	ATGGTACTTCATCGAAAGGCTTTGGAGTCGCAATTGGTATCTGTCCTTCAAGGCTGCACCAACCTCAAAAAAGTCAAAGAAGTCCACGCTCACATCTATCGCAACGACCTCCACCAATGTTCCTACGTCATTACCAAACTCATCCGCGTCCTCACGGTGCTCCACGTTCCAGTGGAATCTTACCCTCGCCTCGTCTTCTCACAGGTCCAAAACCCTATCAACCCCTTTCTATGGACGGCTCTTGTTCGTGGCTATGCCCTGAAGGGACCACTTTCCGAGGCATTTCGCCTTTACGCCTCCATGAGGACGGAAGGCATTGGTCCCGTGTCATTTATGTTCTCTGCTCTGTTCACGGCTTGTGGCGCCGCGCGTGACGCGACCTTGGGGGCGCAGGTTCAT…	MVLHRKALESQLVSVLQGCTNLKKVKEVHAHIYRNDLHQCSYVITKLIRVLTVLHVPVESYPRLVFSQVQNPINPFLWTALVRGYALKGPLSEAFRLYASMRTEGIGPVSFMFSALFTACGAARDATLGAQVHAQTVLVGGFESDLYVNNTMINMYVKCGSLHCARKVFDEMSERDVVSWTELIVAYAKSGDMGSAQELFDGLNVKDMVAWTAMVTGYAQNAMPKKALEFFERLQNEGLEADEVTLIGAISACAQLGASKYANWIRDIAENSRFEPAKSVLVGSALIDMYSKCGNVEEAHNVFSRMKQRNVFSYSSMIAGFAMHGRAHAAIELFYEMLKTETKPNHVTFLGVLTACTHAGMVEQGQRVFETMEKCYGVAPTADHYACMADLLGRAGHLE…	Pentatricopeptide repeat-containing protein At5g44230 [Source:Uniprot/SWISSPROT%3BAcc:Q9FFG8]		-	GO:0008270	0	0	0	0	0	0	0	0	0	0	0	0	0	0	0	0	0	0	0	0	0	0	0	0	0	0	0	0	0
Chr13	144246303	144247917	+	AH13G54380.1	000355F	ATGGATGATTGTTTGCGTTCATTCTCATCAGTTAATGTTCAGAATTCTAGAGAATCTCCTTCAAATACTGAATATGATTCTGAACCTAAACCTGACTCTAACAAAAGAGTTAGGCCTAAGGCAAGAATGCAGTCTTCAAAAGATGTGGCATCTGGCATTGGTGAAATAGGTTCTGCTGATGCCTTCCCTACAATAATTCCAAGGAAGCCAAGGCATGGTCGTAGAAGCGAAGCAATGGCAGTGGAAGATTACATACATGCAAGTGATAACTGGAAACTTTTGAAAGAGCTGGAGGAAGCAATCAAGGTATATTGGAACGCCAAAGATCGGTTACCTCCTCGGGCTGTTAAGATTGACATTAACATCAAGAGAGACTTGGCATATGCCCTGAAAGTTAAA…	MDDCLRSFSSVNVQNSRESPSNTEYDSEPKPDSNKRVRPKARMQSSKDVASGIGEIGSADAFPTIIPRKPRHGRRSEAMAVEDYIHASDNWKLLKELEEAIKVYWNAKDRLPPRAVKIDINIKRDLAYALKVKGCPQILFLRGHGVVYRKKGEIAALSKVRNADELVQKMAFFYYNAKKACLD	FUNCTIONS IN: molecular_function unknown%3B INVOLVED IN: biological_process unknown%3B LOCATED IN: chloroplast%3B EXPRESSED IN: 21 plant structures%3B EXPRESSED DURING: 10 growth stages%3B BEST Arabidopsis thaliana protein match is: Thioredoxin superfamily pr /.../(TAIR:AT2G31840.1)%3B Has 114 Blast hits to 112 proteins in 39 species: Archae - 2%3B Bacteria - 0%3B Metazoa - 17%3B Fungi - 6%3B Pla…		-	-	0.257748	0.366332	0.140884	0.131313	0.246003	0	0.094186	0.548888	0	0.077575	0	0.252264	0.151619	0.210916	0.403605	0.449477	0.570271	1.76044	0.590104	0.845135	0.135227	0.333728	0	0.292445	0.157456	0.678508	0.718493	0.044181	0.367141
Chr13	144253142	144253879	+	AH13G54390.1	000355F	ATGCAAACGGTCAGTACTAGATTACTATGTATGGGTCCGATAACAGAGCTGCTGGGTGCTAAAGAAAAAGGTGAAGCGGAAAGGATATTAAAATTGGAGAAATCTTTGAAAGAAAGATATGATGTTATTGTAGATGTGACCACAAAAATGAAAAGCAAAGAGGAAGAAATAGAGAAGTTGCAGATTCGTCTGTTACAAAGTCAACTGAAAGAGTCTAATAATGACAAGGGAAAAATGACCTCTAGGATTCACGAGCTGGAAAACGAGGTATTAGAAATGTTCTCGGCTGGTTTTGATCAGGCGGTGAGTCAAGTGGTTACCTTTGTGCCCGAGTTTGATGTCGGCAATCTTGATGTTACCAAGATTGTTGTTAATGGTAAGCTTGTAGATGATGAAGTT…	MQTVSTRLLCMGPITELLGAKEKGEAERILKLEKSLKERYDVIVDVTTKMKSKEEEIEKLQIRLLQSQLKESNNDKGKMTSRIHELENEVLEMFSAGFDQAVSQVVTFVPEFDVGNLDVTKIVVNGKLVDDEVGEAENENMTADEKDN	-		-	-	0	0	0	0	0	0	0.077225	0	0	0	0	0	0	0	0.095706	0	0	0	0	0	0	0	0	0	0	0	0	0	0
Chr13	144259441	144266222	+	AH13G54400.1	000355F	ATGGGAGACGACAAGAAGGCCAAGCCTGCTGCCCCCGTCGGCGTATGGTCCACCGTCAAGCCCTTCGTCAATGGAGGCGCCTCCGGCATGCTTGCCACCTGCGTCATCCAACCCATCGATATGATCAAGGTCAGGATTCAATTGGGTCAAGGATCAGCTGCACAAGTCACTTCAACCATGCTCAAGAATGAGGGTGTTGCTGCTTTCTACAAGGGTCTATCTGCTGGACTTCTTAGGCAAGCAACTTACACCACAGCTCGTCTTGGATCATTTAGAATCTTGACATCCAAGGCAATTGAGGCTAATGAGGGCAAGCCCTTGCCACTCTATCAGAAAGCTTTATGCGGGCTGACTGCTGGTGCGATTGGAGCGACTGTTGGTAGTCCAGCAGATTTGGCA…	MGDDKKAKPAAPVGVWSTVKPFVNGGASGMLATCVIQPIDMIKVRIQLGQGSAAQVTSTMLKNEGVAAFYKGLSAGLLRQATYTTARLGSFRILTSKAIEANEGKPLPLYQKALCGLTAGAIGATVGSPADLALIRMQADATLPAAQRRNYTNAFHALYRIVADEGVLALWKGAGPTVVRAMALNMGMLASYDQSVEFFKDSMGFGEMATVVGASAVSGFFASACSLPFDYVKTQIQKMQPDAEGKYPYTGSVDCALKTLKSGGPFKFYTGFPVYCVRIAPHVMMTWIFLNQIQKLEKSAGLSSNMANWLGILIPFLLIISAGRSSSDQCKVASCSMDGPSIRFPFRLKGTQPECCSHDSSFDLSCTDTTNTMLQLPFSFKALVKSINYSSQLITLSYP…	Mitochondrial dicarboxylate/tricarboxylate transporter DTC [Source:Uniprot/SWISSPROT%3BAcc:Q9C5M0]		K15104	-	18.8176	29.063	19.6455	15.9696	18.3335	9.33714	15.7764	19.7719	5.95495	73.2633	84.6101	42.7251	17.6251	67.7591	92.0152	51.6109	69.739	60.777	37.5762	79.4051	35.3134	40.6298	22.6404	62.0873	53.3683	77.1259	52.0479	32.3827	34.4993
Chr13	144267585	144269289	+	AH13G54410.1	000355F	ATGACGATAGTAGAAATGTGTGTGCATATGGATTGTCCGGGGTGCGAGAGCAAGATAAAGAAAGCTCTGAAGAAGTTACCAGGAGTTGATGAGGTAGACATAGATATGAAGCTGCAAAAGGTGACGGTTATGGGATGGGCAGAGCAAAAGAAGGTTTTGAAAGCGGTTAGGAAGACAGGAAGGAGAGCTGAGCTGTGGCCATATCCATACAACCCTGAATACCATGCATTCTCACGCCAATATGCCAACCACACCAACACCATGACCTCTTCTTCCTCCTCTTCTTACAACTACTACCACCATGGTTACACTTTTGCCGATGACTTTGGCTATTACCGAAAGCCTATTGCTGCTTCCATCGTTAGTGACAAGGCCATGGCTATCTTCAGCGACGAAAAC…	MTIVEMCVHMDCPGCESKIKKALKKLPGVDEVDIDMKLQKVTVMGWAEQKKVLKAVRKTGRRAELWPYPYNPEYHAFSRQYANHTNTMTSSSSSSYNYYHHGYTFADDFGYYRKPIAASIVSDKAMAIFSDENPHACSIM	Heavy metal transport/detoxification superfamily protein [Source:TAIR%3BAcc:AT1G06330]		-	GO:0030001;GO:0046872	0	0	0	0	0	0	0	0.471736	0	3.3688	0.428544	0.967899	0.285081	0.269273	0	0.571218	0.060453	0.709258	8.08525	0	0.267287	0.720061	1.03149	4.69362	0.812023	1.19161	0.82116	0.452745	0.310497
Chr13	144272652	144277318	+	AH13G54420.1	000355F	ATGGCAACCGCTCCCTTCACCCACGCGCGCTGTCTTTACTCGCCACGAATTTCCAGTTGCAAACAACCACCATCCTCCTCCTCCGCCTCCCCCTCTTGTTCTTCTTCTTCTATTCCTTCCTCTTCCTCTTCATCAGTTGTGTCTTTCTCTTCTGCCACAAACAGCGGGCAGAGACACCAGGGCATTGGAATTCAAGCTATGAATACTATCACTCATGGAAAGTCTATAGCTGGCGCATGGAATTCAAAGAATGAACCTGAACATCTCCTTGTTCTTGTTCATGGAATTTTGGCTAGGTCTGTCTCCGAGACGCATCAGTTGCTTTGCACAAGTGATTGGACATATGCAGAAGCAGAGTTGAAAAGGTTAAGTTCATCAAATACTTATACTAAGACATTC…	MATAPFTHARCLYSPRISSCKQPPSSSSASPSCSSSSIPSSSSSSVVSFSSATNSGQRHQGIGIQAMNTITHGKSIAGAWNSKNEPEHLLVLVHGILARSVSETHQLLCTSDWTYAEAELKRLSSSNTYTKTFSGINGAGKRLAEEVKEVVKNTKSLKRISFLAHSLGGLFARYAIAVLYSPDAYNRDQSGDQANSIKEKPQNISFFKGGTIAGLEPISFITLATPHLGVRGKKQLPFLLGVPILEKLAAPIAPFFVGRTGSQLFLTDGKANKPPLLLRMATDCEEGKFLSALGEFRCRIVYANVSYDHMVGWRTSSIRRETELSKGDNGVSFLASVVGRFCIANLKQKLWKDYADSPPRRSLDGYKHVVDMEYCPPVPSDGSHFPPKAAKAKEAAQNV…	Hydrolase-like protein family [Source:TAIR%3BAcc:AT1G29120]		-	-	2.72052	1.14179	1.3593	2.68428	5.28745	0.388226	4.47011	4.93005	0.529337	2.32559	2.31375	15.0376	9.0765	1.95171	2.61209	2.83722	1.99132	2.09778	4.53498	1.96355	4.26492	1.14655	2.84779	1.96301	2.10598	0.773745	2.62324	1.83033	1.30514
Chr13	144279035	144282081	+	AH13G54430.1	000355F	ATGGCGTCGCCCACCAAGGAACGTGAAAACTTCGTCTACACCGCCAAACTTGCTGAACAAGCCGAGCGCTATGAAGAAATGGTGGATGCAATGAAGAATGTAGCGAAGCTAAACGTGGAGTTGACGGTTGAGGAGCGAAACCTTCTGTCAGTCGGGTACAAGAATGTAGTTGGGGCTCGCAGGGCTTCATGGAGGATTCTCTCCTCCATTGAGCAGAAGGAAGAATCCAAAGGGAACGATGTTAGCGTTAAGCGGATCAAGGAGTATAGGAACAAAGTTGAATCTGAGTTGTCTAACATCTGTACTGATATCATGACTGTTATTGATGAACACCTTATCCCTTCTTGTTCTGGTGGTGAACCTAGTGTGTTCTTCTATAAGATGAAGGGCGACTATTAT…	MASPTKERENFVYTAKLAEQAERYEEMVDAMKNVAKLNVELTVEERNLLSVGYKNVVGARRASWRILSSIEQKEESKGNDVSVKRIKEYRNKVESELSNICTDIMTVIDEHLIPSCSGGEPSVFFYKMKGDYYRYLAEFKSGDERKEAADQSMKAYQAASTTAEAELPPTHPIRLGLALNFSVFYYEILNSPERACHLAKQAFDVAIAELDTLSEESYKDSTLIMQLLRDNLTLWTSDIPEDGADEQKVESAQATQGED	14-3-3-like protein GF14 mu [Source:Uniprot/SWISSPROT%3BAcc:Q96299]		-	GO:0019904	21.0339	32.5687	27.7806	27.3823	23.5718	14.5983	40.7003	39.2578	11.0336	15.2059	13.8483	35.4306	32.1598	29.3968	21.9625	33.5456	22.3258	38.3471	41.039	18.8129	22.3474	34.446	29.1963	45.4083	38.2528	46.4905	26.2016	28.6444	33.4281
Chr13	144309693	144317098	-	AH13G54440.1	000355F	ATGCCACTGGTGAGATTGCAGGTGAGGAATGAGTTTGGTTTGGGGCAGCCTGAGCTCTACAGAGAGGCCAACAGGGAAGACCCTAAGGCGGTGCTTGATGGTGTCGCTGTTGCTGGCCTTGTTGGGATCTTGAGGCAACTTGGTGATCTTGCTGATTTTGCAGCAGAGGTTTTTCATGGTTTGCAGGAACAAGTAATGACAACTGCTTCTAGGAGCCGTAGATTGATGGTTCGTGTTCAAAACATTGAGGCTTCCTTACCGCCATTGGAGAAGGCTGTATTGGCACAAACAAGTCACATACACTTTGCTTATACATCTGGTTGTGAGTGGCATCCACGCATAAAAACTGCTCGAAATCATTTCATTTACAATGACTTGCCGCATTTTATAATGGATTCA…	MPLVRLQVRNEFGLGQPELYREANREDPKAVLDGVAVAGLVGILRQLGDLADFAAEVFHGLQEQVMTTASRSRRLMVRVQNIEASLPPLEKAVLAQTSHIHFAYTSGCEWHPRIKTARNHFIYNDLPHFIMDSYEECHDPPRLHFLDKFDTGGPGSCFKRYSDPAFFKKASADSDEIYSEKTEKARKSHKNKKKRSSRKNGELSRREQMHSNRSRMQFISPTANGQLSSSQSATTIDMKMKSDMEVRSSSFDSKAGAGYIECVFHPSYSVQSNEQDHREPPSSRPTQKTAAFRSVSPLIDDSVSHGSLEKKIGSSSSCVTWDQKEDIVESTSQASVKDNTPERIQEKHDYDVLANEDVNIPNVDCHDILFDEESNLKPDYSRVQTDDVDSEPDSYVDAL…	Protein SCAR1 [Source:Uniprot/SWISSPROT%3BAcc:Q6AWX6]		-	GO:0005856;GO:0030036	0.688826	1.31459	1.58395	1.06736	2.7442	0.561486	2.55468	3.2055	1.0388	1.86042	1.41922	0.808115	2.64562	1.47258	1.17228	1.83263	1.87466	1.83093	2.69373	3.06919	3.41897	1.15525	1.18517	1.63026	3.30772	2.87953	3.9637	1.50421	1.28712
Chr13	144327245	144328009	-	AH13G54450.1	000355F	ATGAGATATCCTACCAGGACTATCTTCAGCTCTAACAAGTTCACCATTAACGCCGCTGTTTACAGACTGATTCGGAAATCTCTGCGGCGGAATGTGGTTCAGAACATGCTGAGCTCCACCAGGCTGAGGGAGTTCCGTACCGTGAGGGACAAGGCCATGGAGAAGCTCATCAACCGCCTCAGAAATGAAGCAGAGAACAACAATGGCGTTGTCTTCATCCACAAAGACGCGAGGTTCGCGACATTTTGTATCCTCGTTGCAATGTGTTTTGGCCTCAACATGGAAGAACACAAGGTGGAGAAAATAGATCAAGTGATGAAGAACAGGAAAAGAGTGTTGCAAGTTCGAAAGGAACAGGTGGATTTCATTGTACCGTTGATTGAACAGAGAAGAAAAGTT…	MRYPTRTIFSSNKFTINAAVYRLIRKSLRRNVVQNMLSSTRLREFRTVRDKAMEKLINRLRNEAENNNGVVFIHKDARFATFCILVAMCFGLNMEEHKVEKIDQVMKNRKRVLQVRKEQVDFIVPLIEQRRKVIENPYFDEIATTFSYLDTLFDLKVEGRKSGPLNDELVSLCSKFLNGGMDTTATATAVEWGIAQLIANPEVQEKLYREIKECVGWWDLRLERERGVVAE	Cytochrome P450 77A4 [Source:Uniprot/SWISSPROT%3BAcc:Q9LZ31]		K00517(E1.14.-.-; [EC:1.14.-.-])	GO:0005506;GO:0016705;GO:0020037;GO:0055114	0	0	0	0	0	0	0	0	0	0	0	0	0	0	0	0	0	0	0	0	0	0	0	0	0	0	0	0	0
Chr13	144329830	144332823	-	AH13G54460.1	000355F	ATGCTGAGTAATGTAAGAAACGTTGCTAACCTCGATGAATGGGGCGGAAGGAGAACCCAAAGTTCTATGGTTCCTCTCCTGTTGAGAGCATCGTCCCTCCGGATGAGAGAAAATTTTTTTTTGTCCCTAGAGATAAAAAACGTGAAAGTGCTTGGATTAGGGTTCAATTATCCAGAGAGAGAATGGTGGGATGGCCGGGTGAAACACGGTACGATCGTGGAAGTTCAGTATGATGGGTACGAACAGCTACAACTCTATGTGGATACTAGCACAATACCATGCCCTTATCCATTTCAGAATAAACCACAATTCGACAGTGTCAACAGTGTTCTCCCAACTACACACAATACTGCCTTTTTCGCACCACTTTGGGACCCTATATTTTTGCCAATATTCTTG…	MLSNVRNVANLDEWGGRRTQSSMVPLLLRASSLRMRENFFLSLEIKNVKVLGLGFNYPEREWWDGRVKHGTIVEVQYDGYEQLQLYVDTSTIPCPYPFQNKPQFDSVNSVLPTTHNTAFFAPLWDPIFLPIFLIPKIAQTLREPTMEIESAR	-		-	-	0.141206	0.681049	0.616594	0.376831	0	0	0	0	0	0.181838	0.1329	1.10534	0.852853	0	0.327576	0.218089	0	0.285585	0	0	0	0.547042	0	0	0.371054	0	0.182487	0.16085	0.258375
Chr13	144367654	144371961	+	AH13G54470.1	000355F	ATGAAATATATGCCTAACACACATACCTTTGCTCCCCAGAAATCATTCTCAGTAAAGAGAAGAAAGGGAGCAATGAAAGAAGGGACCCATGCGATGTGTTGTCAGAAGAGAGGGGAAGTTATATCCATGATGTGTTCTACGAAACACTGCACATTTGTAATTTCTAATAACCACTACATACATACAGTAGCCATGTCCTCCACTGAACAGCCCCAGCCGCAGCCGCTGAGCCGCTACGAGTCTCAGAAGCGGCGAGACTGGAACACGTTCGGCCAATACCTGAAGAACCAGTCACCTCCTAGAATATTGGAGATGCATGTATGA	MKYMPNTHTFAPQKSFSVKRRKGAMKEGTHAMCCQKRGEVISMMCSTKHCTFVISNNHYIHTVAMSSTEQPQPQPLSRYESQKRRDWNTFGQYLKNQSPPRILEMHV	Protein LIGHT-DEPENDENT SHORT HYPOCOTYLS 10 [Source:Uniprot/SWISSPROT%3BAcc:Q9S7R3]		-	-	1.31093	0.373173	0.983288	0	1.04984	0	0	1.47619	0	0	0	0	0	0	0	0	0	0	0	0	0	1.3988	0	0.111805	0	0	0	0	0
Chr13	144375284	144390581	+	AH13G54480.1	000355F	ATGAAATATATGCCTAACACACATACCTTTGCTCCCCAGAAATCATTCTCAGTAAAGAGAAGAAAGGGAGCAATGAAAGAAGGGACCCATGCGATGTGTTGTCAGAAGAGAGGGGAAGTTATATCCATGATGTGTTCTACGAAACACTGCACATTTGTAATTTCTAATAACCACTACATACATACAGTAGCCATGTCCTCCACTGAACAGCCCCAGCCGCAGCCGCTGAGCCGCTACGAGTCTCAGAAGCGGCGAGACTGGAACACGTTCGGCCAATACCTGAAGAACCAGTCACCTCCTAGAAGAAAGGGAGCAATGAAAGAAGGGACCCATGCGATGTGTTGTCAGAAGAGAGGGGAAGTTATATCCATGATGTGTTCTACGAAACACTGCACATTT…	MKYMPNTHTFAPQKSFSVKRRKGAMKEGTHAMCCQKRGEVISMMCSTKHCTFVISNNHYIHTVAMSSTEQPQPQPLSRYESQKRRDWNTFGQYLKNQSPPRRKGAMKEGTHAMCCQKRGEVISMMCSTKHCTFVISNNHYIHTVAMSSTEQPQPQPLSRYESQKRRDWNTFGQYLKNHSAKPKFTYTLASSSATPLLPLLAPAPSARLGAASTPSSDASALPTRSTADPLTLTPSEAEPSASTCVRSRTANPRPEGSLTTRRRRKSSTTNFALRPPLLLLQNYLSRISLLESSQYHLPCS	Protein LIGHT-DEPENDENT SHORT HYPOCOTYLS 10 [Source:Uniprot/SWISSPROT%3BAcc:Q9S7R3]		-	-	6.67439	2.74482	3.94953	1.59537	6.53809	0	0.731941	6.45148	0	0	0.103569	0	0.098169	0.20293	0.061954	0.651689	0.089576	0	0	0	0.261992	8.86107	0	0.770341	9.21887	0.046918	0.049456	3.30597	0.673444
Chr13	144396950	144401294	+	AH13G54490.1	000355F	ATGTATCCACAGTGTGTCGCTGATCCGCCTACACAAATCTCTGCCACCATTGGAAGGAGAGCCTTCGCGAGGTGCCCTTCTGTCCACGAGGTGCATGCCCGGCCGCGAGTACCGTTGTATCGCGTTAAACATGCAGCCACTGCAATCACTCTCTTGCAAACCTGCGTCACCGCCGTCAGTACTGTATCGCAACCCCGATGCCCTCGCAACTGCTGTCTCATTATTTATTTCTTATCAACTAAGTCGGATGTTCATTTTACTGTTAAAACGGCACGCGATGAAAGTGACAGAGACATGACACAACGACGTGGAAGCAAGGGTACAGCTGCAGTGTTAGAGCAGAGGCGGAACAAGGCCTCTAACTTGGCGATGGTGCGACGTCATTTCGTTGGTTTCGAA…	MYPQCVADPPTQISATIGRRAFARCPSVHEVHARPRVPLYRVKHAATAITLLQTCVTAVSTVSQPRCPRNCCLIIYFLSTKSDVHFTVKTARDESDRDMTQRRGSKGTAAVLEQRRNKASNLAMVRRHFVGFEIDRTTMRKRWEEDATTPPLPASAAAPHRLRGTNYQYHHPVKFRRERTRTRATLNDTEIGQLSSTPLLVEDDKPSKEVEESVKVLKDAAKTRNVTAEKVLSALSVIEKAKIDPSGFLETLGGNESPGRT	unknown protein%3B INVOLVED IN: biological_process unknown%3B LOCATED IN: chloroplast%3B EXPRESSED IN: 22 plant structures%3B EXPRESSED DURING: 13 growth stages%3B Has 74 Blast hits to 74 proteins in 29 species: Archae - 0%3B Bacteria - 19%3B Metazoa - 0%3B Fungi - /.../ants - 49%3B Viruses - 0%3B Other Eukaryotes - 6 (source: NCBI BLink). [Source:TAIR%3BAcc:AT1G18060]		-	-	0	0	0	0	0	0.195437	0.126772	0.181004	0	0	0	0	0	0.131124	0	0.067486	0	0.046226	0	0	0	0.048153	0	0	0	0	0	0	0
Chr13	144403636	144405782	-	AH13G54500.1	000355F	ATGCATCAGACGCCGCCGCTCCCTGCGTCCCCCGCCGCTCCTCACAGACTCGGAGGAACGAACTATCAGTATTACCACCCTGTTAAATTTCGCAGAGAAAGAACGAGAACCAGAGCGACCCTTGATGACACTGAAATAGGACAACTTTCCTCAACCCCACTTCTTGTTGAGGACGACAAACCCAGCAAGGAAGTAGAGGAAAGTGTAAAAGTGCTAAAAGATGCAGCCAAGACGAGAAACGTAGCAGCAGAGAAGGTTCTGTCTGCACTTTCTGTCATTGAGAAAGCGAAAATTGATCCTTCTGGCTTTCTTGAAACCCTGGGTATGAATAGAAGAAAGAAAGACTCAGCAAAGAAAAGAAAGTTTGCTGATTTCCAAAAGGAAGAACATGAAGCAAGA…	MHQTPPLPASPAAPHRLGGTNYQYYHPVKFRRERTRTRATLDDTEIGQLSSTPLLVEDDKPSKEVEESVKVLKDAAKTRNVAAEKVLSALSVIEKAKIDPSGFLETLGMNRRKKDSAKKRKFADFQKEEHEARNKVPNSDKLSLKRIDSATFEVHVKQRRSKEERSALAKAGREDRGKYIPKKAANQKKTGGLSNCQKERKKKMPVVAKREKITKSHLEKKKNNQRAGKQFRGRKA	ARM repeat superfamily protein [Source:TAIR%3BAcc:AT1G13160]		K14856	-	3.75967	3.25346	2.96441	3.75315	2.39571	1.67446	2.94273	2.75076	1.85164	3.45848	3.67713	5.39166	7.02324	6.33747	6.21688	5.2541	4.1315	6.37009	3.7606	3.39716	4.70444	2.58175	2.59011	2.86035	3.35829	2.57023	4.01876	2.46289	4.42506
Chr13	144414521	144417619	+	AH13G54510.1	000355F	ATGAATGAAAGGAAATTGGATATTAATGCTCCTCTTATGTCTGTGAGACGCTCTTCTGCCGCATCACCATCACCGTCCTTAACTGAGGCAAAGAGAAAGGTACTAGAGAAAAGGTGCACTCTTGCATACTATTTGGATCAGGTAACAGAACCTGTTGCAGTGCCTTTCGATTGGGAGCATATCCCTGGAAGACCAAAGGGTAATCATGGATCTCAACCTCAAACTTCTAAGGAGTCTCCAAGTCTTGCCCCTGGAAAATCAACAAATGTTGCAGAAAGAAAAGAAGAAGAAGATGATGATGATGATGATGTTTATTCTGATGCAGTTGAGACACTGTCATGTACAGAATCAGCCTCTATGAAGTGTAGTGCAAGTGGTGTTAGTGGAGTGGATAACTTT…	MNERKLDINAPLMSVRRSSAASPSPSLTEAKRKVLEKRCTLAYYLDQVTEPVAVPFDWEHIPGRPKGNHGSQPQTSKESPSLAPGKSTNVAERKEEEDDDDDDVYSDAVETLSCTESASMKCSASGVSGVDNFDADKHRSNAADDKQAQDFMMNRFLPAAKAMTVQPSQYASSRKQQSVVAEQPRDVLRLVREERKSIVNKHITDFVPYTGQCQDEDDDDDYGYDDSTSVSAKGCGLFPRLCVTSSFCLLNTVPGMKMRDEFNMSCAYEYGKGKPIKKAWDAIHKSKSRCAASSPHKHELSRKWRSQSERFTYTPEMKQLGGSGRLFHRSTTSFQSKPQPLFPRHATATTLSTSVSSSVDTTQRKEDTITMFDTQTILLPSKENQEQDSMSLQLVQTSF…	Protein of unknown function (DUF688) [Source:TAIR%3BAcc:AT1G29240]		-	-	1.48087	1.87897	5.13597	3.46105	4.25844	0.039059	6.26241	3.68912	0.191189	1.58105	1.33189	0.456679	0.65317	0.485617	0.58388	2.18792	1.03764	0.743993	1.81928	1.15624	1.98449	0.842415	0	0.386111	0.245735	0.055208	1.0982	0.688911	0.83399
Chr13	144418087	144420937	-	AH13G54520.1	000355F	ATGTCAGAGGGATTTGAGATTCATCAAGAGAATAATGAAGGAAGTGGTGGCGGCAAGAGTAGTAATGATAATGAGGGTGAGGAAAATTCATTTGACTTGAATGAAGGAGCGGCTATGATGAGTAGTGATGAGGAATTGGAAGAAGAGAATAATAATGAAGAAGAAGGGAATTCAACAAATCCAAGTAGCAGCAGCACAGCATCAAGAGAAGGGAAGAGAGGGAGTGGTGTGAGACAATATGTGAGATCAAAGATGCCAAGGCTTCGTTGGACTCCTGATCTTCATCTCTCCTTTGTCCATGCTGTTCAGAGGCTTGGAGGAGCAACACCTAAATTGGTGCTTCAGCTAATGAATGTCAGAGGCCTAAGCATTGCTCATGTCAAGAGTCACTTGCAGCGA…	MSEGFEIHQENNEGSGGGKSSNDNEGEENSFDLNEGAAMMSSDEELEEENNNEEEGNSTNPSSSSTASREGKRGSGVRQYVRSKMPRLRWTPDLHLSFVHAVQRLGGATPKLVLQLMNVRGLSIAHVKSHLQRMENVAVVRSERQRSKHEVGGVAYETMMKRSSPHQHFKMGNGGIFLTTNYTTTTTPFSSLPHSSKPTNHLLWHLNHQIPSIRRPITPPLQTQLASRITPMRPSRFLEEKKWPPFHHWKFKRLSNTNNITLPSSHSSPFPTTSDFITFGENTTTTIRDYLSNSNTFKLNNQDKQLQHKEKQWVPDLQLGLSHHKDGDNNDGTGTPEISTKLSLS	Homeodomain-like superfamily protein [Source:TAIR%3BAcc:AT2G42660]		-	-	1.76244	0.762246	0.392297	0.64625	2.53461	0	0.449864	2.67329	0	0.294817	0.146219	0	0.317769	0.387878	0.283166	0.617972	0.54161	0.334364	1.66228	0.560618	0.677431	1.32066	3.02351	5.37024	0.36938	0.738231	0.601452	0.162227	0.331716
Chr13	144432240	144437403	+	AH13G54530.1	000355F	ATGAAATATTGTTTTCACATAGGTTGGCTTGTGGCAATACAAAATTATTCATCTCTGAAAACTTCACCTCACCTCAGAAATAGAAAGTTGGCACAATGGTTCAAGACAGAGAAGGCTTCCTCTCATGGAATCAGAGAGAATAACTGTGTCAATTTGCCTGGTTCTGATGGGATAGAGATTGCACCAAGTACATCAAATCTAGTCAATACTGCACGCCGACGGTTGCTTGATGAGTCCAGCAGTAACCTTGCCGCTGCACCTTTTGCCGGGGCGCCTGTACCGATTAGTTCCGTTCCAACTACCCTGAGTAGTGGATCTTTCCCAGCTGTACCAGTTTCCAAACAAACTGATTCACCCAACTCACCACCTTCAAGTTCTAATTCTCCTCCAAAAGATAGT…	MKYCFHIGWLVAIQNYSSLKTSPHLRNRKLAQWFKTEKASSHGIRENNCVNLPGSDGIEIAPSTSNLVNTARRRLLDESSSNLAAAPFAGAPVPISSVPTTLSSGSFPAVPVSKQTDSPNSPPSSSNSPPKDSPSSNENGSSPWKIVVIVICVLILVIFILVLLWIWRKRAVKVIKPWRTGISGQLQKAFVTGVPKLNRAELETACEDFSNIIYDLGSCTIYKGTLSSGVEIAVASTTITSPAHWTKGMEMAYRKKLDILSRINHKNFTNLIGYCDEEQPFTRMMVFEFAPSGTLYDHLNVPEVEHLDWSARMRVIMGTAYCLQYMHHDLNPPIAHSELSSDAILLTDDFAAKIAEVVFCKNVVSPTKTTEGESKQYELPPECCPENDYLREKTSDRSI…	Leucine-rich repeat protein kinase family protein [Source:TAIR%3BAcc:AT5G45840]		-	GO:0004672;GO:0005524;GO:0006468;GO:0004713	0.170209	2.35555	1.42648	0.65361	0.019683	1.77033	0.682234	0	1.75957	0.169991	0.141117	0	0	0.118416	0	0.47638	0.124246	0.22131	0.214284	0.18464	0.202152	0.235405	0.05572	0.221905	0	0.917244	0.229126	0.228134	0.183589
Chr13	144443012	144450028	-	AH13G54540.1	000355F	ATGAATAACCCAAAATCCCTAACCCCAATCCTAACACAATCTCTCCAATTTCACATCACTGATGCGTGCATTCTGCGGTTCTCTACTCCAACTCTCTCTACTCCAACGAGTTCTTCTCTACTCCTAGTGTCGAGCTCTTCTTTGCTCCGCCGTGTTTTTCTACTTGCGCCGAGGTTCTTCTCTTCGCCTTGTTTTGCTCGCGTTCCTGCATTTGATCTGCAACCAAACTTATTTCGTTTCATTAGGGAGGAAATCAATCACAGGAAGCTTCATTGGGAGCATGAAGGAGACAGAGGAGATGCTGCAATTCTGGAAGGAGAAGGGACTGAGTTCGATGATCGAGATTGTGAACATGGATTATATCAACACAGCAGTGGAAAGACCGGAGAAGAACGATGT…	MNNPKSLTPILTQSLQFHITDACILRFSTPTLSTPTSSSLLLVSSSSLLRRVFLLAPRFFSSPCFARVPAFDLQPNLFRFIREEINHRKLHWEHEGDRGDAAILEGEGTEFDDRDCEHGLYQHSSGKTGEERCEIQKCCYIPYKKLTIWDTAHASTLHILALFLDTITMNNPTVIERFSEFYDNWICKLQEILKQLLHVSNQHHLLAEHDLQSLVSKVTTHLKEYYTVKWSLAREDIVIFFSPPWLTPLEKAYLWITGWKPSTAFKVLESLKKSNLFEMTEEQERKIEGLRMRMRMEEEKVEREMERQQVAMADSKIVKLAKRSGRATWKKNNNEEDYDELVQLAMKDVFGGLERIMKASDCARLKTLKGILDVLQPMQCVHFLTANITIQLRLKQWGN…	mRNAion factor-related [Source:TAIR%3BAcc:AT4G18650]		-	GO:0006351;GO:0043565	0	0.19548	0.329267	0.418751	0.407356	2.08899	0.531271	0.438685	2.85185	0.333195	0	0.502061	1.2283	0.052284	0	0.111733	0.101424	0	0	0.063387	0.186737	0	0.877871	0.166015	0.102791	0.072013	0.174274	0.045029	0
Chr13	144452516	144455074	-	AH13G54550.1	000355F	ATGGCTGAGGCAGTGGTGGTTCCCAACAAGAACAAGGAGAGCAGCCTCCTCCTGGGCCGCTTCGAGATAGGAAAGCTCCTGGGCCACGGAACCTTCGCGAAGGTGTACCACGCGCGCAACATCAAGACCGGTGAGGGCGTCGCCATCAAGGTCATCGACAAGGAGAAGATCCTCAAGAGCGGCCTCGTCTCCCACATCAAGCGCGAGATCTCCATCCTCCGCCGCGTCCGCCACCCTAACATCGTCCAGCTCTTCGAAGTCATGGCCACCAAATCCAAGATCTACTTCGTCATGGAGTACGTCCGCGGCGGCGAGCTCTTCAACAAGGTCGCCAAAGGCCGCCTCAAGGAAGACCTCACTCGAAAGTATTTCCAGCAACTCATCTCCGCCGTCTCCTTC…	MAEAVVVPNKNKESSLLLGRFEIGKLLGHGTFAKVYHARNIKTGEGVAIKVIDKEKILKSGLVSHIKREISILRRVRHPNIVQLFEVMATKSKIYFVMEYVRGGELFNKVAKGRLKEDLTRKYFQQLISAVSFCHNRGVFHRDLKPENLLLDENGDLKVSDFGLSAVSDQIRQDGLFHTFCGTPAYVAPEVLARKGYDAAKVDIWSCGVVLFVLMAGYLPFHDRNVMAMYKKIYKGEFRCPRWFSPELSRLVAKLLDTNPDRRISIPDIMENRWFKKGFKQIKFHIEDDNKVVQHVAGGGNDADSSSDLSETDEFEAEESARRRRRNSALLPRPASLNAFDIISFSPGFDLSGLFEEKGDEARFVSGAPVSKIISKLEEIAQLVSFTVRKKDCRVSLEG…	CBL-interacting serine/threonine-protein kinase 12 [Source:Uniprot/SWISSPROT%3BAcc:Q9SN43]		-	GO:0004672;GO:0005524;GO:0006468;GO:0007165	31.1915	15.8505	29.3909	30.0522	44.6565	11.3045	46.5581	71.0947	8.15795	22.6343	15.3816	17.5625	39.2939	10.6407	8.66772	44.2782	29.0082	12.2354	32.5221	17.7956	41.2223	38.8462	107.622	42.3243	30.6384	18.6532	21.9328	87.2457	62.1516
Chr13	144459984	144460690	+	AH13G54560.1	000355F	ATGAATAACTCCACCGTCGTTAAGAGGTTCTCTGAATTCTATGATAATTGGATTTGTAAACTCGAAGAAATTTTCAAGCAGCTTCTTCATGTTTCTAACCAACACAACCTTTTGATCGAACATGATATTCAATCTCTGGCATACCTTTGGATCACGAACTGGAAGCCTTCCACCGCCTTCAAAGTGCTGGAGTCTCTCAAGAAGAGTAACTTATTTGAGATTATAGAGGAACAGGAGAGGAAGATAATGGGACTGAAGATGAGGATGAGGATGGAGGAGGAGAAGAAGAATAATGATGGAAAAAATTATGATGAGGTGGTGCAGTTGGCGATGAAGGATGTGTTTTGGGGATTGGAGAGAATAATAAAGACTTCTGATTGTGCGAGGTTGAAGACGCTA…	MNNSTVVKRFSEFYDNWICKLEEIFKQLLHVSNQHNLLIEHDIQSLAYLWITNWKPSTAFKVLESLKKSNLFEIIEEQERKIMGLKMRMRMEEEKKNNDGKNYDEVVQLAMKDVFWGLERIIKTSDCARLKTLKGILDVLQPMQCVHFLTANITIQLRLKHWGNNCQMSPDS	mRNAion factor-related [Source:TAIR%3BAcc:AT4G18650]		-	-	0	0	0	0	0	0	0	0	0.084694	0	0	0	0	0	0	0	0	0	0	0	0	0	0	0	0	0	0	0	0
Chr13	144463351	144463814	-	AH13G54570.1	000355F	ATGTATTGGCTGAATGGCGAATTGCCGAGTGATGCTGGTGTCATATCCAGAACTGTGAAACAAATGTTCAATATATTGGAGGCTCAAAATGGAGAACACAACATGAAAGTAACGTTATTAGAGCTTTACAATGAGAAAATAACGGATCGTGTGCTTCCTGAGGAAACTGTAAAATCTGAAGATGATAAGTCTAAAAGTCCTATCGCTCTAATAGAGGATTGGAAAGGGGGCTTCCATTGTTAA	MYWLNGELPSDAGVISRTVKQMFNILEAQNGEHNMKVTLLELYNEKITDRVLPEETVKSEDDKSKSPIALIEDWKGGFHC	P-loop containing nucleoside triphosphate hydrolases superfamily protein [Source:TAIR%3BAcc:AT3G45850]		K10398	GO:0003777;GO:0005524;GO:0007018;GO:0008017	0	0	0	0	0	0	0	0	0	0	0	0	0	0	0	0	0	0	0	0	0	0	0	0	0	0	0	0	0
Chr13	144468946	144482125	+	AH13G54580.1	000355F	ATGGTATGTCGCTATAGCCAAATAAATTCCAATAGACTTGGTTTGTCAAAAAATGCTCCAGAGGAGAAGCTCAATTTGATTCTGAGGAAGGAAGACTTGAAAAAATCGCAATCATCGCATCAGCCAGCGGATAGTAAAATAATTTGTGGATTTGAACTTCCAAGTTGGAGAGTGAAGAGAGAGCGCCCCCGCCCCGTAACCCTCATTTGTTTCATGTTCTCTCCTCTCCCACCTGCCACGGTAACAACAACACTAGAACTCATGAAGCCCCTCTACAGATTCTTAATAGTAGCCATGGCGCTGTTTTCTGTGGTGGAATCTTCCAAATCTATATCTTCATGCAACACTGGCAGAAGTAGCGTAGAGCAGAGGCTGGTAGCAAAGGCTTTCAAGTCTGTA…	MVCRYSQINSNRLGLSKNAPEEKLNLILRKEDLKKSQSSHQPADSKIICGFELPSWRVKRERPRPVTLICFMFSPLPPATVTTTLELMKPLYRFLIVAMALFSVVESSKSISSCNTGRSSVEQRLVAKAFKSVSGFNSSSSWFRKGVLLSNCSSQSHVISINLPSKNLSGTISWGYLINISNLQLLDLSGNSLQGRVPTWLWSTSSLRHLNLSNNRFGGSVVFSTTAFIQMLNLSHNRFTNWVVQHHQYQRYSSFFPNLKILDLSHNHLRTPLPSGFTNLTNLQYLDLSNNNLTGTFPSDFPPLNNLHFLNISFNRFNSTVSLNKKKKKERCKIKKWAISKAEDMMSGVTVEKSGPFEFETESGSTWVADLKEPCSAAVVMFEKPLMSLTFRDLIAATS…	Nucleobase-ascorbate transporter 2 [Source:Uniprot/SWISSPROT%3BAcc:Q94C70]		K14611	GO:0005515;GO:0004672;GO:0005524;GO:0006468;GO:0005215;GO:0006810;GO:0016020;GO:0055085	0.287369	4.02447	10.0365	12.1574	1.43971	0.431257	23.7242	2.41958	0.405491	1.11579	1.22236	0.455509	1.08526	1.97568	0.574822	3.85142	1.56805	4.28771	3.41321	1.76995	2.11592	2.60421	1.29816	3.66983	1.65066	3.80401	1.99058	1.23425	3.359
Chr13	144497185	144500298	-	AH13G54590.1	000355F	ATGTACGGTATAATGGGGAATGGAAGTTTAGGCTTATTAAGAATAATGAAAGCTACCAAGTATAGATGCAATAATAATAATAATGATCCTCCATGTTGGAGAAGGATCAGTGGTTGGAATTCCAACACTACCTTGTTGCTTCATCATCATCATCATGATGCTTCAAAATACAGCACTAGTTCTTGTAAGGGACTCTATGCAGGGAAGAAGCACTTGTGGCTCCAAAAGAACGTAATAATGACCATGGTTATCATGTTAGGATTTCTGGCTTGTTTTTTCCTTCTTGATTACGTTACTGCGATTTCTTCCCATGATTCTGCTTCAAGTCGGTTTCTTTATTTGAATGAGAAGAGAAGTGCAGATTCCTACACGTGCAAGAAACAATCATCACCAATAGAA…	MYGIMGNGSLGLLRIMKATKYRCNNNNNDPPCWRRISGWNSNTTLLLHHHHHDASKYSTSSCKGLYAGKKHLWLQKNVIMTMVIMLGFLACFFLLDYVTAISSHDSASSRFLYLNEKRSADSYTCKKQSSPIEMYGRLLNMASSALAEKELKQESSNLWVEPYGIASSWEPCAHRKLHNTPGNLVENNGYILVSANGGLNQQRVAICNGVAVASLLNATLVIPKFLYSNVWNDPSQFGDIYQEEHFMNMLKDDISIVKELPSHMKSLDPEAIGSQITDADLPKEATAADYIKIVLPLLLKNGLVHFLGFGNRLGFDPLPSHIQRLRCKCNFHALKFVPKIQEVGALLVRRIRKHSGSRSMLDTELLGKFIDKKKDHDSAKGSIKYLALHLRFEVDMVAY…	O-fucosyltransferase family protein [Source:TAIR%3BAcc:AT1G29200]		-	-	0.12913	0.024731	0	0	2.5728	0	0	1.77043	0	0.419478	0.409254	0	0.739821	0.37203	0.325463	0.469067	0.725948	0.062644	0.246342	0.364504	0.528751	0.123327	0	0.190082	0.152325	0.02073	0.506076	0.243785	0.223457
Chr13	144501549	144506325	+	AH13G54600.1	000355F	ATGGCTCACCTTAAGGAACTGCCTGCTTCTGTTGTTAATGGGAATGATTCCCTCCCTGGTAATATAATATCCACTACAATTGGTGGAAAAGATGGGGAGCCCAAACAGACTATAAGTTACATGGCAGAACGTGTCGTGGGTACTGGGTCATTTGGAATCGTTTTCCAGGCAAAATGCTTAGAAAATGGGGAGGCAGTAGCCATCAAGAAAGTTTTACAGGACAAAAGATATAAGTGTCGTGAACTAGAGTTAATGCGCATAATGGATCATCCAAATATCATCTGTCTGAAGCATCATTTCTTTTCCACTACAAGTACTGGTGAGCTGTTCCTTAATTTGGTGATGGAATATGTTCCCGAGTCTATGTATCGAGTCTTGAAGTTCTATAGCACTGCTAAC…	MAHLKELPASVVNGNDSLPGNIISTTIGGKDGEPKQTISYMAERVVGTGSFGIVFQAKCLENGEAVAIKKVLQDKRYKCRELELMRIMDHPNIICLKHHFFSTTSTGELFLNLVMEYVPESMYRVLKFYSTANQRMPLIYVKLYMYQIFRGLAYIHTVPGVCHRDLKPQNILVDPITHQVKICDFGSAKVLVKGETNISYICSRFYRAPELIFSATEYTTSIDIWSAGCVLAELLLGQPLFPGENAVDQVAEIFKVLGTPTREEVRCMNPNYNNFRFPQIKAHPWHKIFHKKMPPEAIDLTSRLLQYSPSLRCTALEACAHPFFDELREPNARLPNGRPFPPLFNFKQELSTAPPELVNKLIPGHMKRQLGLQLPHSTGT	Shaggy-related protein kinase eta [Source:Uniprot/SWISSPROT%3BAcc:Q39011]		K14502(BIN2; protein brassinosteroid insensitive 2 [EC:2.7.11.1])	GO:0004672;GO:0005524;GO:0006468	3.30958	4.66519	5.46993	6.20035	11.6561	2.09992	6.34148	5.24439	3.15337	4.77753	3.71232	2.20697	4.82006	5.81228	4.4274	8.53433	5.48185	7.21583	5.14812	7.19318	7.28495	4.75197	1.57147	4.60482	12.7677	3.67156	9.22192	3.77836	6.14292
Chr13	144507796	144510363	+	AH13G54610.1	000355F	ATGGATCAGGCAAGAAGTGAAGACAGTGCTGAGGTGTTGGATAATGTAGTTGGAGAAGGAGTTGCAACTGATGCAGGAGATGGTAGTGAATTGGTTGAGAGAGATGATGTAGTTGGAGAAAATGGAACTTCAGATCTGGGTTTGAATACGGAGCTAGAGGAGGAGGAGGAGACTCGAGTGGTTAAGGATCAGGAAACAGCTGAGTTGCAAAAAATCAGTGATACATTGTGTGGGGTTGAGCAAGGAACTAGTTATAGCTCAAGAAATTTGGTCAGTAGGGAGGATGTACTTGAGACCTGTGTTGTAATAGATCCTCCTGCTCAGATCGAGCATGTCCAGGGAAAATCGAAAGCAAAAGCCAATGAATCAGGGTTGAGCAAGCTAGCCATGAAAGCACCA…	MDQARSEDSAEVLDNVVGEGVATDAGDGSELVERDDVVGENGTSDLGLNTELEEEEETRVVKDQETAELQKISDTLCGVEQGTSYSSRNLVSREDVLETCVVIDPPAQIEHVQGKSKAKANESGLSKLAMKAPKAVSETDKNSCAIDINKEFSENLEGEMICRICHLASGQPIEAMMVGTANNETSTDLIQLGCACKDELGIAHSHCAEAWFKLKGNRLCEICGETAKNVSESQVINHSFMEEWNESRFIDGGNSTSTGFFGRCWRGQPFCNFLMACLVIAFVLPWFFRVNMF	RING/FYVE/PHD zinc finger superfamily protein [Source:TAIR%3BAcc:AT5G05830]		-	GO:0008270	2.73677	3.42927	1.83665	2.19018	5.2698	2.15077	0.907055	5.43993	2.19403	1.57709	1.36857	1.41693	1.4636	2.55674	1.48895	8.40254	2.96566	4.28567	1.80126	1.89138	1.55593	5.61956	3.53159	4.99546	2.51779	2.14644	2.30128	4.718	3.74457
Chr13	144517934	144522074	-	AH13G54620.1	000355F	ATGAAGTTCCGGTATAACCCCATTTTTGTACTTACTTCAAAACACACTCACTTCCAAGTTCCAAACCCTCACACTCACAGCAATGGAACCATCACAACCAATTCCGTTACTTCTTCTTCTCATTCTCCTGCCTCAGGTCCCTACGTCATTCTTGCCCACATGAACAAGCTCAAAACTTTAACCATTTCCAATGCTAATCTCACTGGTTTTCTTCCAAAGCACGTCCATTCCAACCTTACCCACATCGATTTGTCCGGTAACCAGCTCAAGGGTAGCATTCCGCCTTCCATTACCATGCTTGATAGCCTCGAAACTTTGAATCTTTCTTCCAATGGGTTCAAGGATTCTATATCAGCTATACCAGAGTTGATTCACATGGATCTGAGTTCAAACAAGCTC…	MKFRYNPIFVLTSKHTHFQVPNPHTHSNGTITTNSVTSSSHSPASGPYVILAHMNKLKTLTISNANLTGFLPKHVHSNLTHIDLSGNQLKGSIPPSITMLDSLETLNLSSNGFKDSISAIPELIHMDLSSNKLNGTIPKFISEMKSLKYLNLANNNFRGVVPFNSSFMKRLQVIKVGGNSDLCYNHTILSSKLKLGIAPCDKYGMPMSPPPSKDSSSSEDDRSDDDYDDDDDTRYDLV	receptor like protein 51 [Source:TAIR%3BAcc:AT4G18760]		-	GO:0005515	0.684331	1.40372	1.30615	0.857084	0.726763	0.29555	1.16399	0.747779	0.346623	2.53718	2.12367	0.756083	0.321011	4.78707	2.6214	2.65636	4.16383	4.53715	1.0386	4.81291	2.44468	3.93896	1.43783	3.64495	4.99807	2.75846	4.95177	4.04241	2.60428
Chr13	144524641	144537913	-	AH13G54630.1	000355F	ATGCCGCCGTCGATGGCGGAGGCGGGGTCATCGGAGGCAGCTGCAACGGCGGTGGCAGATAAGCATAGTAAGCCTCGGCGGCTGAAAGGACACAAGGACTGCACTACCTCCTGTATTGCCTCACGTGACAGGCCACGTGTCATCGTCACCTCCGGCGAGGATGGTCGTGTTTGCTGGTTTGACATGCGGTGCAAAGATGTGGCGAGACTGGTTATGGATGTTAGCGTGGAACCCGTCACTTCCTTGTGTTTCAAGACTGGGAATGAAGATATGATTTATGCCTCCTCAGGAACAGAAATCAAGTGTTTTGATGTGCGTCTGGCCACAAAAGAATGGAAGCCGCTGGAGAATTATAATTATAACAAAGAGGAGATAAACAAGGTTGTATGCAACTTGAAG…	MPPSMAEAGSSEAAATAVADKHSKPRRLKGHKDCTTSCIASRDRPRVIVTSGEDGRVCWFDMRCKDVARLVMDVSVEPVTSLCFKTGNEDMIYASSGTEIKCFDVRLATKEWKPLENYNYNKEEINKVVCNLKSSFLAAADDSGEVKIIDIRQPCLYKTLRAGHTSVSFLIPSVISGGLDSLLLIWDFSKGRSHKVVDFGSLEANSSNTGQCVNPAFVYAIAVPEVDMLDKSDKICAVARGDGVVSVINIESEIAANRSKSSSNSRKGSQSRSKDGASSSSNVDAGQNGNRRLHLDYTLGGHTAAVSCLEFSLFGERGKFIISGGNDQLVKVWNWSSYRDSGIGDNSDILNSTINVGHKVNSLCTVPADTDNLVVCDTSKSVKSGVPLCNICGEQVGLN…	Cellulose synthase A catalytic subunit 8 [UDP-forming] [Source:Uniprot/SWISSPROT%3BAcc:Q8LPK5]		K10999	GO:0016020;GO:0016760;GO:0030244;GO:0005515	1.8394	1.87549	1.27001	1.61476	1.87783	0.69213	2.53516	1.87701	0.767464	0.481282	0.353101	1.03338	2.01909	0.774765	0.71022	1.39029	0.642135	1.40797	1.55956	0.730978	0.823784	2.50902	2.00414	2.20059	1.43817	1.18566	0.78353	1.54265	1.6253
Chr13	144541526	144544438	-	AH13G54640.1	000355F	ATGAAGACTTCTGAGGAATGGAAACCTTTTATGGTAATGATAGCAATTGATTTTTCTTCCACCATAGTGAACATTCTTCTAAAGAAAGTTCTTGAGGAAGGGATGGACCATTTGGTGTTTATCACATACCGTTTGTCAATTTCAACCATTTTCCTAGTCCCTATCAGCTACTTTTGGGAAAGAAACGGAAGACCAAGGCTCACATTTAGAATTTTGTGTTACCTTTTCTTCAGTGCCATTGTTGGGGCATCAGTCACACAGTACTTCTTCCTTCTTGGGATCCAATACACCTCTGCTACCTTTGCTTGTGCCTTTGTCAATATGGTACCTGTGATCACATTCATTATGGCATTGCCATTTGGATTAGAGACTCTGAACATCAAATGTAACAGTGGGAAA…	MKTSEEWKPFMVMIAIDFSSTIVNILLKKVLEEGMDHLVFITYRLSISTIFLVPISYFWERNGRPRLTFRILCYLFFSAIVGASVTQYFFLLGIQYTSATFACAFVNMVPVITFIMALPFGLETLNIKCNSGKAKILGTLVCVGGALLLTLYKGKPLFDVSHYESAAASTGMRSAMKQRSSPPTRIIEKWTIGVIALILGTLFWSSWFILQSTIGKLYPCRYSSTAIMTLFGAIQSAILALSTGRDLSMWIPNGRIQILTVLYSGMVGSGLCYVGMSWCVKKRGPVFTAAFSPLVQIMSAMIDIPVLHEQLHLGSVLGSMLVMVGLYILLWGKSKDNQNGVTNLVEEGGNKEQVPPPQTTQHVAITCDTRSN	WAT1-related protein At3g30340 [Source:Uniprot/SWISSPROT%3BAcc:Q9LI65]		-	GO:0016021;GO:0022857;GO:0016020	1.15938	0.039736	0.273084	0	0.539163	0	0	0.02417	0	0.045354	0.057198	8.00674	0.085059	0.07608	0.161051	0.921278	0.027695	0.829083	0.058263	0	0	1.36631	0	13.2508	30.0867	0.666926	0.095841	21.3815	3.50916
Chr13	144548452	144553064	+	AH13G54650.1	000355F	ATGATAACACTTACATACAATGCAACTCTGAATTTTGTGATGCAGATAGAGAACAACGACAGGCTCAATGCAGAACTCATAATAAAATACAAGAAAAATGCTGATATAATTAAGTCGAACCAGCCCGCACTACCACCGGAGCCAAGTCCTCTTTGTAAGATCATCGTTATGGCGTCTATCGTCTGGCTCTGTGGACGAATAAGGAGATGCTCGTCTATCGCGGTTTGGACGCCGACGACCTTTTATTGCTGCCTACGCCTTAGTGGTCGCCATCGGAGACAAATGTTTGGTGACTCACTCGAGAAGAAGGCCTGCCTACGCGCCATAGCTATCTTCGTGGTCAGATTTTGGATCCTCAACATTGCGAACAACATGCTTCAAGGTCCATGCCGGACACTC…	MITLTYNATLNFVMQIENNDRLNAELIIKYKKNADIIKSNQPALPPEPSPLCKIIVMASIVWLCGRIRRCSSIAVWTPTTFYCCLRLSGRHRRQMFGDSLEKKACLRAIAIFVVRFWILNIANNMLQGPCRTLLAPGDQRKRRKSQRWPSTFSLVSDDKEYLACTLKHVILNAM	Sucrose transport protein SUC9 [Source:Uniprot/SWISSPROT%3BAcc:Q9FG00]		K15378	-	0	0	0	0	0	0	0	0	0	0	0	1.37655	0	0	0	0	0	0	0	0	0	0	0	1.01346	0.508403	0	0	0.201947	0
Chr13	144568267	144571024	+	AH13G54660.1	000355F	ATGGAGCCAGTTGAGCAATGGGCAACCCCGTTATCTGCTCGTGTTGCCGCCGCTGATGCGTTTTATCTTCTCACTCACGGTAAGTTTATCAATCATTGGAACCTGAAAATGTCACTTCTTATCCCTTCATCCGCTGCAGTCCCTTTACAAATTTCTCAATGGAAGACTTGTAATGTAAACTCCCAGCATAAAATTGCATATATTTCCTTCACCCCTTTTTGGAATAGACCGGTTCCAAATAGTAAAACCAGACATTTATATACAAACCGTAGAATTGAACCAAATGTGCTGCATAAGTATACTGCTAAATGCAAGGGACTTGATGATTTTGAGTCATTTATTGATGAGTCCATGGATTGGGATGACGATGATGATGATGAAGTTGAATCTACTGGGTCC…	MEPVEQWATPLSARVAAADAFYLLTHGKFINHWNLKMSLLIPSSAAVPLQISQWKTCNVNSQHKIAYISFTPFWNRPVPNSKTRHLYTNRRIEPNVLHKYTAKCKGLDDFESFIDESMDWDDDDDDEVESTGSPWEGAVIYKRNASISHVEYCTTLESLGLGNLSTDLSKNRASVMGLRVTKAVKDYPNGTPVQISIDVVRKKKKLRLDGIIKTVIGLLCSRCGMPSAESVFSEFSLLLTEEPIEEPETIDLGVIYGEDIYTTFGNSGEGNGDDDEDNDALIDLDDRLHFPLEDKEIDISKNIRDRVHLEITMNSVCDPWCKGICMKCGQNFNINSCNCNQEEVKDKKGFGPLGNLKEQMHL	Protein of unknown function (DUF177) [Source:TAIR%3BAcc:AT3G19810]		-	-	11.2657	10.1088	12.3285	11.0278	4.21496	3.2821	5.99398	2.55278	2.1778	13.6439	12.4009	14.4786	13.5246	17.3734	15.6068	9.56958	15.4632	14.6186	6.38898	11.6394	11.2574	8.14664	4.08121	4.28339	6.79141	3.28194	11.9104	5.52902	12.8454
Chr13	144572669	144574275	-	AH13G54670.1	000355F	ATGATGAAGGGCAAAAAGCCGCCGTTGATGGAAACAGAAGCTGCTGCTGTCTTGAACCTCTTTGATTCTTGCTGGTTTGAGCTCAATGTATTGATGAAAAGCTCAACAATAATCCCACCAAAAGCAACAAGTTCTGCAGAAAATCTAGATTGTAAGGTTAGAGGAGAAGAAGAAGAAGAAGAAATATCAGAGTCAGCGTCAAAGCTTGCTCGGATCCAAACAAGTACTCATAGCAGGTCGATGAGTGACCAATCCGTGGAAGCAACGAGCTTCAAGCATGAATCTATGTCACCAGATTCCGTCCCTATGATCCCCTCAAAGCTCCAAACCATTCTCTCAGGAAAAGAAGCCACAGACTCAGAAGAAGAATCTCATCAGAACCCTCCGCATGAGGCGGTA…	MMKGKKPPLMETEAAAVLNLFDSCWFELNVLMKSSTIIPPKATSSAENLDCKVRGEEEEEEISESASKLARIQTSTHSRSMSDQSVEATSFKHESMSPDSVPMIPSKLQTILSGKEATDSEEESHQNPPHEAVVLVPEKNMKKKKRRRETKSLSDLEFEELKGFMDLGFVFSEEDKDSTLASIIPGLQRLGKKESSDSDESMVQRPYLSEAWEVYCYDKKKKEKENPLMNWKFPAVNNETDIKDSLRWWAHTVASSVR	unknown protein%3B CONTAINS InterPro DOMAIN/s: Protein of unknown function DUF1685 (InterPro:IPR012881)%3B Has 170 Blast hits to 164 proteins in 34 species: Archae - 0%3B Bacteria - 1%3B Metazoa - 26%3B Fungi - 10%3B Plants - 107%3B Viruses - 0%3B Other Eukaryotes /.../source: NCBI BLink). [Source:TAIR%3BAcc:AT2G42760]		-	-	41.4582	8.39988	25.1368	27.7692	57.5601	1.57748	33.8431	64.7868	0.306399	16.1959	8.48215	8.20838	14.455	5.63533	3.2357	10.182	13.8307	5.00572	19.3757	8.92797	11.8263	30.9815	12.9646	14.2178	6.1444	2.29006	8.13646	13.6302	19.5941
Chr13	144587395	144589003	-	AH13G54680.1	000355F	ATGGACTATGGAGTGGGGGTGAGGCGGAAGGAGATGGCGCTCCAGAGTGGCACGCTCTTGCCGTTGCTATTTCCGAAGCACAGTTCAGGCGCCATGGCACATGCACAAGAAATTCGGGTCTGTACCAACCGCACTTGCCGCAAACAGGGATCTTTTCAGACCCTCGAAACCCTCTCTGCCCTCGCTCCTCCCAACCTCGCCGTCAACTCCTGCGGCTGCTTGGGCCGCTGCGGCGCCGGCCCTAACTTGGCAATCCTCCCCGACGGCTTCATCGTCGCCCATTGCGGCACACCGGCTCAGGCGGCTCAGCTCGTGGCCACCTTGTTTTCCAGAGATGATGCCGATGCCACGAGCAGTTTGGAGGCCCTGGCTTTGAGGAAGAGAGCCGAGATTGAGTTC…	MDYGVGVRRKEMALQSGTLLPLLFPKHSSGAMAHAQEIRVCTNRTCRKQGSFQTLETLSALAPPNLAVNSCGCLGRCGAGPNLAILPDGFIVAHCGTPAQAAQLVATLFSRDDADATSSLEALALRKRAEIEFQNRNLSEAELLLSQAIDSEPFGGMHVLFKCRSVVRLELGNYRGALQDAREALNLAPRYSEAYICQGDAFLALNEFESAEQSYLASLDIDPLIRRSKSFKARILKLQEKVAAVNTS	tetratricopeptide repeat (TPR)-containing protein [Source:TAIR%3BAcc:AT3G17670]		-	GO:0005515	4.353	26.785	20.8547	25.0478	5.49268	8.49922	20.8852	6.76739	10.0011	6.41825	7.34543	3.73512	11.9031	9.12579	6.50227	5.2902	13.2495	6.36638	4.56975	8.45289	6.01844	5.98463	6.7152	3.3227	4.95365	2.53841	6.79911	5.30555	8.64156
Chr13	144603436	144604606	+	AH13G54690.1	000355F	ATGACTTGCAGGGTTCAGAGAAGGATATCTTTGCGCAGAAAACTTCACATTCTGCGAACACTTGCCAACTCTAATAATTCTCTCAAAGGCAAGAGAAGGAGTATTGTATACATATACAAGCTAAAGGTGGCCCTGGAAAGCATTAAAAGAGAGTATGAAAATGCAGTTTCCCTTAAGAAGGAAGTAGTGAAAGTGGAGAAGGTGAAGGGTGGAAGGTTTGTGGTGAGGATAAAGTGCGAGAAAGGGAAAGGGAAAGAGGGTGAAAAGCTGGTTTCAATATTGGAGGCATTTGAAGAAATGAGTGTGAATGTTGAGAATGCCAAAGTATCATGCGAGGGTGGTTTCAGCATGGACGCCATTATTGCTGTGGCACAAGAAAACGACAAAACTCTGGACGTA…	MTCRVQRRISLRRKLHILRTLANSNNSLKGKRRSIVYIYKLKVALESIKREYENAVSLKKEVVKVEKVKGGRFVVRIKCEKGKGKEGEKLVSILEAFEEMSVNVENAKVSCEGGFSMDAIIAVAQENDKTLDVTHLTEALLKAIEKQSE	unknown protein%3B BEST Arabidopsis thaliana protein match is: unknown protein (TAIR:AT2G40435.1)%3B Has 98 Blast hits to 98 proteins in 15 species: Archae - 0%3B Bacteria - 0%3B Metazoa - 0%3B Fungi - 0%3B Plants - 98%3B Viruses - 0%3B Other Eukaryotes - 0 (source /.../ BLink). [Source:TAIR%3BAcc:AT1G29270]		-	-	0	9.74987	7.59147	3.43396	0	1.22701	0.694588	0	0	0.133417	0	0.814119	0	1.43844	1.20685	1.54419	0.887624	11.5492	0.185497	0.417226	0	3.98885	0	2.25517	0.797065	5.17225	1.29415	1.60396	7.03842
Chr13	144614394	144617973	+	AH13G54700.1	000355F	ATGGATAGTAAGTTGAGGAACAGGAGTAGTAGGAGTAGCAGAAATCTGTATATGAAGGAACAAGAAGACAATGATGGTTCGGACTCCCCTCCTTCAAATTCCACCCTCTTCAACATTGATGCCTTGGTTACTTCTTCTCCATCATCTTCAAGTAAGAGAAGGCGAGGCGTAGAAAAAAGGGTGGTGCATATAAGAATAAAGGAGGGAGAAGGACCGAGGCTAAAAGGGGAAAACAACACTCCACCACCCTCAGATTCATGGGCATGGAGGAAGTACGGCCAGAAACCCATAAAAGGTTCCCCTTACCCGAGAGGATACTACAGATGTAGCAGCTCAAAGGGGTGTCCGGCGAGAAAGCAAGTAGAGAGAAGCCGAGTGGACCCCACCATGCTGGTAGTT…	MDSKLRNRSSRSSRNLYMKEQEDNDGSDSPPSNSTLFNIDALVTSSPSSSSKRRRGVEKRVVHIRIKEGEGPRLKGENNTPPPSDSWAWRKYGQKPIKGSPYPRGYYRCSSSKGCPARKQVERSRVDPTMLVVTYSCEHNHPWPSSRNHNRSSTKKPQPSAEDLLVDPVEPDLEGHDSIIHDLGWFRDISAVPSTSSPAVLDSPIFSGYDDADVAASVVLPMGDDDDSLFADLGELPECSLVFRRGLLETAEQRRRWCGTPS	Probable WRKY mRNAion factor 65 [Source:Uniprot/SWISSPROT%3BAcc:Q9LP56]		-	GO:0003700;GO:0006355;GO:0043565	4.95247	0.573144	0.800091	1.3772	4.69021	0	2.31199	9.13791	0.060802	0.276513	0.08095	7.88214	0.041806	0.086402	0.092657	1.45129	0.05361	1.96347	2.66076	0.092441	0.098282	3.83508	3.16655	17.1417	4.40623	16.7801	0.172569	2.06061	1.29469
Chr13	144622880	144624265	+	AH13G54710.1	000355F	ATGGAGTTATGTTCCTCCATTTCCACCAAACAAAGTCTTCTTAATTGCAAAGGGCTCACAACTCACACATTACAGCATCTGAACACATGCCAATGCCATTCAAACATACACCAAAGGGATCTGAAAACATCTCACATTACTGATTGCATACAGCCATACAAGTCCTTGTCACTGTTCCCACCTTCTGAATCATTAGTCCCTCTTCAAAATTTGTCTCCTTTTTCAACCTCTATATCTCACATGCACTACCACTTTGGCATATTATCTATCACTCTTCACTTCTTCTTTTGCCATTCAGAAATGGTTGCTAAAACCAGTGTTTCACATGAGGCCTCTCCAAGAAAGGTTCATGTTCAGCTTGTTCCAAAGTCTGTTTCAGATAGGTTGCTTGAGAAGTTC…	MELCSSISTKQSLLNCKGLTTHTLQHLNTCQCHSNIHQRDLKTSHITDCIQPYKSLSLFPPSESLVPLQNLSPFSTSISHMHYHFGILSITLHFFFCHSEMVAKTSVSHEASPRKVHVQLVPKSVSDRLLEKFYDGSQFDFDYEKSGLWSPPIRPSVFLSSPGRILTDEQMLERLRRKDATRHSRKPRLYCFTVLCCS	-		-	-	0.611804	0.172078	0.087642	0	0	0.22816	0	0	0.34786	1.14079	1.01005	0.418908	0.093431	1.53115	0.453339	0.537431	0.949028	0.77765	0.376517	0.353035	1.52753	0.312474	0	1.9167	0.389942	2.40479	2.59337	0.367411	0.726029
Chr13	144624643	144629637	-	AH13G54720.1	000355F	ATGGAATGGTGCTCCATCACTCTCTCCTCCCCTTCTTCCACTTCTCTTCTCAATTTCCAGGGCCCTGAATTGCGTACTGGAAAGCTTTGCAACAAGTCCTTACACCATTTTGGGGCATCATCTGCACTGCCCAATCACCTTCTTCGGATTCGGGAGCGAAGATTATCTTTCAGACCATATAGAGCAACCATATCAGCTGAAGCTGGAAGACAAGGTTGGGATTTTGGAAGATTTATAAAAACACTATACTTCTTTAATGGACCCCCATCTCCTGCTAAGTTCTTTGACTTTCTAGTTGAGAAACTGTCCGGTCCATCCCCAAGTGAATCAGTTAACTCAATGGGAACTTCTGATATTGTTCTGGTCGCTGGAGCTACTGGTGGTGTTGGTCGAAGAGTG…	MEWCSITLSSPSSTSLLNFQGPELRTGKLCNKSLHHFGASSALPNHLLRIRERRLSFRPYRATISAEAGRQGWDFGRFIKTLYFFNGPPSPAKFFDFLVEKLSGPSPSESVNSMGTSDIVLVAGATGGVGRRVVDILRKKGIPVRILVVGDITKDSTLKPEYFKGVKKVINAASVIVGPKEGDTPDRAKYSQGIKFFEPEIKGDSPEMVEYIGMRNLIKSAKNNLGLRRGKLLFGFEGDNYRQLSWGALDDVVMGGVSESTFQIDPTGGESGGPTGIFKGVVSTANNGGFTSIRTKNFSEPEDLSAYDGLEFRLKGDGRRYKLIVRTSRDWDTVGYTAGFDTVKGEWQTIQLPFSTLRPVFRARTVSDAPPFDPTNCPAWLITMKLNSLQLMFSKFEYD…	NAD(P)-binding Rossmann-fold superfamily protein [Source:TAIR%3BAcc:AT4G18810]		-	-	4.27959	14.1981	11.6452	8.83922	4.18536	14.0284	3.79861	3.75363	9.21137	19.1728	22.1861	4.85097	62.8176	18.6186	14.1661	7.72373	16.1489	6.23779	11.2307	19.2355	36.6349	5.6605	1.75277	0.544501	2.56973	1.96569	28.3773	5.78469	8.5813
Chr13	144643295	144645405	-	AH13G54730.1	000355F	ATGGAAACCATAAAGCCAAAATCAGCATTGAAGAGCAAGAGATTCGGCAAGACATTCCAGAAAGTAATTAGCCTGAGAAGCAGCGCAACAAAAATCGCTTCAAGCAATGGAATCTGCATCCTCAACCCTAACAACATCAAAGACAACAAAGGAGCTCGGAACAGGGCAGTTATGGAGGCGCTGGTGGCGAGGCTCTTCGCAGGAGTGACTACCATTAAAGCAGCATACGCAGAGCTTCAAATGGCTCAGCACCCTTACAACAACGATTCAATACAAGCCGCTGACCAAGCCGTTGTGGATGAACTCAGAGCCATCTCAGAACTCAAACGCAGCTTCATCAAAAGAGACTTGGATCTCTCTCCACAAATCACCATCATGCTCGCAGAGGTTCAAGAACAA…	METIKPKSALKSKRFGKTFQKVISLRSSATKIASSNGICILNPNNIKDNKGARNRAVMEALVARLFAGVTTIKAAYAELQMAQHPYNNDSIQAADQAVVDELRAISELKRSFIKRDLDLSPQITIMLAEVQEQQSLMKTYEITIKKLQAEVDNKERNISSLKKHLHDCVSFNKSLEKKLNSSGSFSIFDNLKLSALNPTHFLHFLHHALRPIRSFVKMMIREMENAHWDLEAAVNFIHPNAVFTKPSHKCFAFESFVSITIFEGFNYPNFNVQNDQSVRHHNKNQSLYFEKFKKLKSLSPKQYLTHNPNSSFAKFLKAKYLQVVHAKMECSLFGNLNQRKMVNSGGYPESPFFTAFAEMAWRVWSLQCLALSFEEEVSIFQVKKNARFCEVYMECVTED…	Plant protein of unknown function (DUF641) [Source:TAIR%3BAcc:AT1G29300]		-	-	0.781374	0.089365	0.104141	0	0.513129	0	0.104669	0.240712	0.143561	0.162418	0.08463	0.181166	0	0.389559	0.166664	0.857483	0.185481	0.563144	0.250374	0.142223	0.295632	0.623715	0.855424	1.71945	1.65051	0.843645	0.36323	0.435697	0.719313
Chr13	144651031	144664884	+	AH13G54740.1	000355F	ATGGGAAGCAAAGATGTGAAGTTGGTGAGCTATTGGGTGAGTCCGTTCGGTAAAAGAGCTGAGTGGGCATTGAAACTGAAGGGTGTGGAATATGAGTACATAGAAGAAGATATATACAACAAGAGCAACCTTCTTCTTGAGCTGAACCCGGTCCACAAGAAGGTTCCAGTTCTTGTACATGGCAACAAGGCAATCGCGGAATCATTTGTGATCCTTGAATACATCGATGAAACATGGAAGCAGTATCCATTGATGCCTCACGATCCTTATCAAAGAGCTCATGCTCGCTTTTGGGCTATTTCTGCTGAACAAAAGGTTGGGGAAGGCTCATGGATTGCACTGATTAAAAGCGGAGAAGAAAAGGAAAAGGCTCTGGATAAAGCCTCAGAGGTACTTGAG…	MGSKDVKLVSYWVSPFGKRAEWALKLKGVEYEYIEEDIYNKSNLLLELNPVHKKVPVLVHGNKAIAESFVILEYIDETWKQYPLMPHDPYQRAHARFWAISAEQKVGEGSWIALIKSGEEKEKALDKASEVLEKIEEEIKVKDEKGIIEVKWQIWSNTMGSEDVKLFNFHASPFGQRVIWALKLKGVDYECIEEDIFNKSNLLLELNPVHKKVPVLVHRNKPIAESLVILEYIDETWKQYPLMPQNPYQRAHARFWANFAEQKLLVAARIARLSSGEEQGKAVNEAREAMEKIEEEIKGKKFFGGDKIGYLDIVIGWISYWIPVWEEVGSMKILDPLKFPAINAWITNFLSHPTINDTLPQRDKMVVYYHSRRKEVSPS	Glutathione S-transferase U7 [Source:Uniprot/SWISSPROT%3BAcc:Q9ZW24]		-	GO:0005515	23.5971	1.23653	1.77127	2.16787	11.8751	0.431941	1.33995	4.84455	0.091447	1.7536	1.48134	13.1131	2.15812	3.63829	3.55482	4.91091	5.47369	6.04763	11.2703	1.88154	1.47546	26.55	19.3987	27.1307	9.70612	19.9369	1.74839	7.96922	12.8383
Chr13	144664993	144667436	-	AH13G54750.1	000355F	ATGGCAAGATTACGGTTCGGAGTTCAGCTTTTGCTTAATCCATTTCTTCCTTATCTTGTAGAAGTGCCGCAAGCTTCCTCGAATCTCCCCTTAAGGAACATGCTGATAAACACTCTGGCCTTTTGGTTAACCTTTCTTTTCTGGAGCCATCTTTCTCTTTCTGGAATACATTCAACTAAGGTTGCTGATCCCTTTCATCTGATGCGCCGCATCTTTGCATCAAGCCCCAGGACATTTATGGAGCTTGGCATCTATCCAATTGTTATTTCCAGATATATGATGGACTTCTTGGCAGGATATCAGCGTCCTACAATAGTAAATTCATATCAGATGATCCTGGGAATCATCATTACAATTGTTCAAGCCTTTGGCTGTATCAAATATGGACTGTATGGCCAA…	MARLRFGVQLLLNPFLPYLVEVPQASSNLPLRNMLINTLAFWLTFLFWSHLSLSGIHSTKVADPFHLMRRIFASSPRTFMELGIYPIVISRYMMDFLAGYQRPTIVNSYQMILGIIITIVQAFGCIKYGLYGQLGWVDSLFVMGQILFGGITVIYLDQYFQKGYGLISTGVTPFIAANICGSIIWKAFSFTRIKSGRGAEFEGAVTELIHVLITRTDKVGALQEAFFRQNLPNVFNLLLTIVIFLLVVYFDRFYFGLRVRSTNVRGAKNTIPIKLFYTSYMPIILQSSSVSIIYLFSQFLHWNFSSSLFTSILGTWKLCEHSGQFIPVGGLAYYVTPPASLANMLADPIHGILYVAFMVGGCTLISKAWIEVSGRSSKRLLKKLWKQQLTLDGERNSNM…	SecY protein transport family protein [Source:TAIR%3BAcc:AT1G78720]		-	GO:0015031;GO:0016020	0	0	0.07715	0	0	0	0	0	0	0	0	0	0	0	0	0.341509	0	0	0	0	0	0	0	0	0	0	0	0	0
Chr13	144673765	144676730	-	AH13G54760.1	000355F	ATGAATATCTTCAGGCTCGCCGGTGATATGACCCATCTTCTCAGCATTCTGGTCCTCCTCCTCAAGATCTACGCCACCAAATCATGCTCAGGAATTTCTCGGAAGACGCAGGAGTTATATGCGATAGTGTTCCTGGCGAGGTATCTAGATCTGTTCACGGAGTTCATATCGTTGTACAACACGGTGATGAAGATAGTGTTCATTGTGAGCTCCTTGGCGATCGTCTATTGCATGCGCCTTCACCCACTCGTCAGGAGAACCTACGACAGGGAGCTCGACACTTTCCGCCACTATTTCCTCGTCGGTGCCAGCTTCTTCCTTGCCCTCATCTTGCACGAGAAGTTCACCTTGCAAGAGATCTTCTGGGCATTTTCAATATACTTGGAGGCAGTTGCAATA…	MNIFRLAGDMTHLLSILVLLLKIYATKSCSGISRKTQELYAIVFLARYLDLFTEFISLYNTVMKIVFIVSSLAIVYCMRLHPLVRRTYDRELDTFRHYFLVGASFFLALILHEKFTLQEIFWAFSIYLEAVAILPQLVLLQRSGNVDNLTGQYVFFLGAYRAFYILNWIYRYLTEPRFTRWIACVSGVVQTALYADFFYYYFISWKNNSKLKLPA	ER lumen protein-retaining receptor A [Source:Uniprot/SWISSPROT%3BAcc:P35402]		-	GO:0006621;GO:0016021;GO:0046923	15.8911	19.6053	15.5532	15.473	16.6082	11.0409	24.5497	19.726	11.2674	13.4579	11.8723	10.1023	16.4413	20.9616	17.4333	27.8647	19.2862	26.6104	13.5077	15.1453	11.4657	20.5954	20.633	23.4282	20.2174	28.636	15.8413	20.4443	24.0845
Chr13	144678159	144681586	+	AH13G54770.1	000355F	ATGCCTGGATTTGGCCCCGGGCATGCAAAGCTTATCCATTCTTGGCAACGCAACAACAACGTCCTCCTTACGGGTTCATGTTGCCCAAATGTGGAGCTTATTTCTAAGCGTCATAACCTGCCTAGTGGCTCATACCAAGATCTTATGACACAGCTCTCACCAGTTCAGCCCCCAACAACAACAACAACAACAACCGCACCCCCAGCGCCGCCCCTCTCACAGCCCACAGCACCCGCCCCGGGATTCAACACCGTTCCCCTAGTACCAACCACACCAAGTGGGGCCCCCACACCTACCGTAACGGTCCCAAAGGGCCCCACCATCGACATCGTTCAAATCCTCAAAAAAGCCAAGAGATTCTCCGTCCTCATCCGCCTCCTCAAGACAACACAGCTCATC…	MPGFGPGHAKLIHSWQRNNNVLLTGSCCPNVELISKRHNLPSGSYQDLMTQLSPVQPPTTTTTTTAPPAPPLSQPTAPAPGFNTVPLVPTTPSGAPTPTVTVPKGPTIDIVQILKKAKRFSVLIRLLKTTQLINQLNSQLVTTSSGGLTLFAPEDSAFSKLKPGFLNSLTDRQKVELLQFHSLSSFIAISNFDTLTNPVQTQAGDDPQRLQLNVTTYGGSQVNMATGAVNATITGTIYSDNKLAIYQVDKVLLPLDLVLPAKSPAPAPGLASAKALPKAAKGNSTTAADDSGSDAGDTDDDKALPTDASSAESVKVVVWMNVAVAVALVGATML	Fasciclin-like arabinogalactan protein 11 [Source:Uniprot/SWISSPROT%3BAcc:Q8LEJ6]		-	-	0	0	0	0	0.041781	0	0	0	0	0	0	0	0.72609	0	0	0.24827	0	0.108412	0	0	0	7.9892	0	6.18564	3.29502	0	0	2.65356	0
Chr13	144694916	144696914	-	AH13G54780.1	000355F	ATGGACAAAAATAGGAGTACCTGTTTTCTCTTTGCTCTTTTTGATTTGCTAGTCCTTTCAACAGCTCATTTCGCGAGTGGTGTTGAGTATGTATCGGCCTTAGGCGACCCAGGGATGAGAAGGGATGGCCTGAGATTGGCAATAGAGTCATGGAATCAGTGCAATGAAGTTGGAGAAGAAGTTCCACAAATGGGTAGCCCAAGAGCTGCTGATTGTTTTGATATTTATAAGGCAGAAGAACCACAGACCAAAGAGAAGAACTGTTCTATGTGCAACTTTTCTCCCTACACTGTGGTCCATAAAGTCACAGAAGATGACAACAAGCTTGGCATTGGTGATACCTTTCATGGAATGCAAGTCCAAGCCCTTTACAATGCAGATCTTTATGCTGCAGAGAAA…	MDKNRSTCFLFALFDLLVLSTAHFASGVEYVSALGDPGMRRDGLRLAIESWNQCNEVGEEVPQMGSPRAADCFDIYKAEEPQTKEKNCSMCNFSPYTVVHKVTEDDNKLGIGDTFHGMQVQALYNADLYAAEKELYLGSKCEVEDIPNPWQFWMIMLKNGNMDTLAAKCPRNGQRAAPFLPDGSFPCFGIGCMNQPLIYHEYTTLQGPNRTMLKGRFFGSWDLDADLSSGLVQNRSYYSVTWEKEISKGSWIFHHTLRTSIKYPWLMLYLRSDATTGFSGGYHYPSRGMFKIIPESPNFKVRFTLNVVQGGGNSSQFYLIDIGSCWKNNGKPCDGDVKSDVTRYNEMIINPSTTPWCNANSLSLCPPYHTFPNGTRVLRNDTARFPYAAYHLYCSPGNG…	unknown protein%3B FUNCTIONS IN: molecular_function unknown%3B INVOLVED IN: biological_process unknown%3B LOCATED IN: endomembrane system%3B BEST Arabidopsis thaliana protein match is: unknown protein (TAIR:AT2G47010.2)%3B Has 70 Blast hits to 70 proteins in /.../cies: Archae - 0%3B Bacteria - 0%3B Metazoa - 0%3B Fungi - 0%3B Plants - 69%3B Viruses - 0%3B Other Eukaryotes - 1 (source: NCBI BLink)…		-	-	0.250796	0	0.151542	0.125075	0.027405	0	0.030029	0.05573	0	0.068416	0.15664	0	0.573719	0.090939	0.345941	0.152869	0.252236	0.079846	0.138893	0.349046	0.138818	0.095186	0	0.228719	0.138251	0	0.339819	0.162081	0
Chr13	144700464	144702808	+	AH13G54790.1	000355F	ATGAAGTGGGGTGGAAGAAAATTATCACCAGCTTCTTCTTCTAATAGTATTAATAATAATACTAAGCATTCTTTCATCTCTCAAGTGTCTCCTTTTTCATGGCTGTCCAAGTTCAAGCAGATGAGGATTAACTCGGAGCGAAAGCCAGGGCAGAATGCAAAGCAGAATTCTGTTCCATCTTATGGTTCAGCACCAAAGGATGCATGTGGGAATAGAGGTAGGTTTTATGGAGGGGAAGATGATGCCTTCTGGAGACTCTCATTTGGTGAAGAGAGTCATGAGCATAACAAGAGTAGTGAAGATATCTTGAAATCAACACTGCACAATTTGGATGGTGATCATGCCAATGATGTCATTCAGTCCTCAGCACAATTTGGACTGAGTGATAAAAGACATGGA…	MKWGGRKLSPASSSNSINNNTKHSFISQVSPFSWLSKFKQMRINSERKPGQNAKQNSVPSYGSAPKDACGNRGRFYGGEDDAFWRLSFGEESHEHNKSSEDILKSTLHNLDGDHANDVIQSSAQFGLSDKRHGRREASLRFKQKDIGMGEERKLPSENECDHGGKEFEFLRRRYERKAQKVFQDQLLKLEKAADNLESEFASSNSKSLENDVLKSESPRTIRTPRTNSYISSVNSKNSGHGNIKEGGVNSGKNTEELRVKVNKKRQSIHVSKELQRRKPRNSPRVRVHSPRMASKVEICKIKAIEDMKKAKLKMKKEEEISEETAGVDSFAVVKCSMDPQQDFRDSMMEMIVQRKISRPEEMEELLACYLTLNSSEYHDIIIKVFREVWLYVNKALCTI…	Transcription repressor OFP5 [Source:Uniprot/SWISSPROT%3BAcc:Q8VZN1]		-	-	0.335647	0.197194	0.071508	0	0	0.384208	0	0	0.092291	0.396896	0.047017	0	0.17061	0.578825	0.581052	0.087051	0.793618	0.130659	0.488512	0.796425	0.719579	0	0.054817	0	0	0	0.740753	0	0.057219
Chr13	144702798	144706759	-	AH13G54800.1	000355F	ATGGATGAAGCTCAGAGCAGTTCCAATTCCCTACCACCTTTTCTGGCAAAGACTTATGAGATGGTGGATGATCCTTCCACTGATCCCATTGTTTCTTGGAGTGCCTCTAATAGAAGTTTCGTTGTGTGGAATCCTCCGGATTTTGCTAGGGATTTGCTGCCTAGATTCTTCAAGCACAATAACTTCTCAAGCTTTATCAGGCAGCTGAACACTTATGGTTTTAAGAAGGTTGATCCTGAACAATGGGAATTTGCAAATGATGATTTTGTAAGAGGTCAACCACATCGCATGAAGAATATCCACAGACGAAAACCAGTTCATAGTCATTCTTTACAGAATCTTCAGGCGCAAGCTCCACTGACAGAATCAGAAAGGATGAGTTTACAAGATGAAATAGAG…	MDEAQSSSNSLPPFLAKTYEMVDDPSTDPIVSWSASNRSFVVWNPPDFARDLLPRFFKHNNFSSFIRQLNTYGFKKVDPEQWEFANDDFVRGQPHRMKNIHRRKPVHSHSLQNLQAQAPLTESERMSLQDEIERLNREKEQLLMELQRHEQEWQEYEIRIHCSKDRVEKMEQKHQKMISSVSSVLQKPGIDLNQLALLETTDRKRRLPRSGYLSDETNIEDTTETEQMLPTENSQDTSVLTIITEQLDQLESSMVFWETISNDISDTTIHIHSSLDFDESTSCADSLSISCPLLDIEVLPKSSGIDMNSEPASAPVSEPASASKEQAAGTTPVVVGVNDVFWEQFLTENPGSSEAQEVQSERKYHDTSKGEGKPSDPGKFWWNMRNTNCDASESDVIKL…	Heat stress mRNAion factor A-4c [Source:Uniprot/SWISSPROT%3BAcc:Q9FK72]		K09419	GO:0003700;GO:0005634;GO:0006355;GO:0043565	8.00569	9.19418	13.1792	12.9461	9.51547	1.34501	9.13813	12.3552	1.73259	7.71809	4.67594	11.1215	13.723	2.16633	2.03706	8.33927	8.97326	6.70598	49.1292	6.56146	11.5502	12.8133	11.4205	9.99315	20.6036	5.39852	7.24864	19.3761	12.3877
Chr13	144744081	144748689	+	AH13G54810.1	000355F	ATGAAAGCATCAAATATGGGTGAGTATTCATCAAGAAGCGGTGATGTTGCTATCTCTGTAACTAGTAAGGAGGAAGCAGGAGGAGGTGGGACCTGCAAAACAGGCAAATATTTTCTTCTGTTTCAGAAGATGGTGGCGGAGTTGGTGGGGACGTATTTCTTGATATTTACAGGGTGCGCAGCGATTGCGGTGAACAACGACTACGGGAAGCAAATAACGCTTCTTGGAATTGCAACTGTTTGGGGATTGGTTGTCATGGTCATCGTTTACTCCGTTGGTCATGTCTCTGGGGCCCATCTCAACCCTGCCGTCACTATTGCTTTTGCCTCCATCACAAAGTTTCCACTCACTCAGTTCAGTTCACAGGAACGTTGCCGAGTGGCTCAAACATCCAATCCT…	MKASNMGEYSSRSGDVAISVTSKEEAGGGGTCKTGKYFLLFQKMVAELVGTYFLIFTGCAAIAVNNDYGKQITLLGIATVWGLVVMVIVYSVGHVSGAHLNPAVTIAFASITKFPLTQFSSQERCRVAQTSNPSSLNSLSLFSLCLSFAPLLPIAERQVSGASMNPARSLGPAFVHHEYRGIWIYLLSPTIGAVAAAWVYNILREKKDKPIIQITKNASFN	Probable aquaporin NIP4-2 [Source:Uniprot/SWISSPROT%3BAcc:Q8W036]		K09874	GO:0005215;GO:0006810;GO:0016020	0	9.89113	25.3096	26.9076	0	0.311305	21.7684	0	0.166437	0	0	0	0	0.078948	0	32.8845	0	0	0	0	0	0	0	0.478433	0	0	0	0	0
Chr13	144755651	144757952	+	AH13G54820.1	000355F	ATGGCTGCGAATCCATCGTCAGAAACAAATGGAAAGCATGAAGTGGTTATGAATATAGAAAACAACAACAACAACACAAGCAATGGAAACTCATCATCATCATCACCCACCTCTCTCCCTGTCTCTTTGTTGCAGAAGTTTGTGGCAGAAGTGGTGGGCACATATTTCTTGATATTTGCAGGGTGTGCTGCGGTGGTTGTGAACAAGAACAACGACAATGTCGTTACACTACCGGGGATTTCTATTGTTTGGGGATTGGCCGTTATGGCACTCGTGTATTCCATCGGTCACATCTCTGGTGCCCACTTCAACCCTGCTGTTACCATCGCTTTTGCTTCTACTAGAAGGTTCCCCTTCAAGCAGGTACCGGTCTATGTAGCAGCTCAGGTTGTTGGATCT…	MAANPSSETNGKHEVVMNIENNNNNTSNGNSSSSSPTSLPVSLLQKFVAEVVGTYFLIFAGCAAVVVNKNNDNVVTLPGISIVWGLAVMALVYSIGHISGAHFNPAVTIAFASTRRFPFKQVPVYVAAQVVGSTLASGTLRLLFDGNQNQFAGTLPAGSDLQAFVIEFIITFYLMFIISGVATDSRAVGELAGLAVGSTVLLNVMFAGAITGASMNPARSIGPAIVHNQYKGIWIYLVGPVLGAVAGTWVYNALRHTANPPSRVIKNTASFVKRQASL	Aquaporin NIP1-2 [Source:Uniprot/SWISSPROT%3BAcc:Q8LFP7]		K09874	GO:0005215;GO:0006810;GO:0016020	0.46435	1.32832	2.67998	3.77427	0.693984	0.06905	3.15623	1.72191	0.186424	3.63465	5.0753	2.52151	1.7533	9.24694	3.7111	12.282	6.04885	14.2569	12.4029	9.05285	4.50659	2.79143	2.37558	3.18011	4.42964	0.246267	6.41489	2.84989	3.58812
Chr13	144758205	144761115	-	AH13G54830.1	000355F	ATGGACCCCAACGACGACGTTTACTCAGACACCCTCAATGGCTCCGACGACCACGCCAATGACTCACTGGAACCTTTCTCCGCCTCCGCTCCCGCTCTCTGCGATCCTCAACCGCCTCCGCTCCCTCTTTATAGTCCTCCCTCCGCCAAGCTACGCCGCCGCTCCGTTTGCCCCCCATCTCTCTTTACGGAATCTACGGACACCGCTTCCCGGAGCGAAATCATCGATGACGACGACGCCAGAAAGAGCTCCCAAAAGCATCATCGGAACCTCCTAAAATTGAAGGAAATCAAGGCCTCCGAATTTGAGGAGATTCCCGCGAAACCTATTTCGATTCAAGAGAAAAAGGTTCCTCCTTTTCCATCTGCGAGTATTGTGACCAAAGAGAAACGCGAGGAA…	MDPNDDVYSDTLNGSDDHANDSLEPFSASAPALCDPQPPPLPLYSPPSAKLRRRSVCPPSLFTESTDTASRSEIIDDDDARKSSQKHHRNLLKLKEIKASEFEEIPAKPISIQEKKVPPFPSASIVTKEKREESTLTTAVSAKDDVFADSADSSEVPRLVDSPPSNTLEYAAGFLIRAILFQIKILIWLIKFPLWLTVHTCMFIVDPFGTWRKGIRFSTQVLGCAFGFVGIPARVIFKDQKAFWNVAFRCGWGFLWSMVVCCVLFALAVSSLVFSGFVVSGLAQKPTQLIKGFNFDYTKQSPVAYVPLISCAAVVGGHDSVKEIAASKWVGQRVLPPKQNVQVTVSLEVPESGYNRNLGVFQIRTDFLTYSGKTIASLSQPCMLKFRSEPIRLMTTLVN…	Putative adipose-regulatory protein (Seipin) [Source:TAIR%3BAcc:AT1G29760]		-	GO:0019915	0.0271	0.094637	0.043265	0.162083	0.055192	0	0.189481	0.07464	0	0.822938	0.8656	0.224821	2.58076	0.789591	0.606661	0.415292	0.510581	0.694851	1.24285	0.853715	1.27306	0.025943	0.166473	0.300963	0.195254	0.10869	1.35742	0.26956	0.263124
Chr13	144782265	144791514	+	AH13G54840.1	000355F	ATGCCTCCAACACTTTTTGCATCTGAGAGCATGGAATTCAGAATCTTCTTTGCTTTATCAATCATTGCTTTGAGTTGTTTCAGATGGATGAGGTTTGCAGAATCCAAATTACCACAGGAAGAAGTTGATGCTCTTGGAGAAATCACTACCGTGATGGGTGTCACCCACTGGGAATTTGATGGTGATACTTGTCAAATTAAAAAGGTGACATTAGAGCCACCCAGTGAAGCTAAAAGCAGCATTGGTTGTGAGTACCATCCTGAAAAGGACAACTTCTCTCATGTAGTAAGGATTGAGTTCAAATGGTACAATCTTCCTGGCACTCTTCCACCTCAGATGGTTAAGCTTCCTTACCTCAGAGAAATTGATCTTTCTCTCAACTACCTAAATGGTACCATC…	MPPTLFASESMEFRIFFALSIIALSCFRWMRFAESKLPQEEVDALGEITTVMGVTHWEFDGDTCQIKKVTLEPPSEAKSSIGCEYHPEKDNFSHVVRIEFKWYNLPGTLPPQMVKLPYLREIDLSLNYLNGTIPKEWASMKLTTIALMANRLSGEIPKELGNIETLTNLDLEANQFSGHVPSQLGNLINLQRLVLASNNLSGTLPETFALLHNLTEFRISDNSFSGKIPSFIQNWKLLQRLDMHASGLEGPIPSNISLLSNLTILRISDIDGPSQAFPVLSSMKKMRRLVLRNCNITGEIPSDIWKLENLKMLDVSFNQLVGEIPTIKPAAPMTFIFLTGNKLTGNVPDSILAAGGNVDLSYNNLTWQGPGQPACQDNLQAVLPCSKTFKCPRYSSCLH…	Probable LRR receptor-like serine/threonine-protein kinase RFK1 [Source:Uniprot/SWISSPROT%3BAcc:Q9FXF2]		-	GO:0005515	0.184794	0.623394	0.433342	0.542378	0.263606	0.198715	0.941398	0.788635	0.185394	1.50937	1.26546	0.362636	3.3736	3.42888	0.993632	1.68371	1.34968	1.86329	0.229299	1.58106	3.66818	0.791052	0.212551	0.255879	0.801926	0.099621	4.02144	0.967882	1.97264
Chr13	144794311	144801424	+	AH13G54850.1	000355F	ATGAATAATCCAAGTACAATGAGCTCTGAATCCCTCACTGCAACTCTCACCAACACAACCCATGCTCTTGGTAGAGGCTTTGATGTCTCTAATGATTTTCGCCTTCTCTACTGTAAAGGGTCTAGGCTTCTTCATCAGGAACATGCCAAGAAGGATCTTATTGTCTCTGATGGCCTAGTTGTTCCAAATGTGCATGCTGACATTGGTATCATCACTTGCACCGCAGAGAACAGTCACGTGAAGAAGCTCCCTGTCTGCACTTTCCATCAGAAATCAGGCTTAACTGGAGAAATTCCAAATGGAAGCTTCAATTCTATGTTCAATTTTAATGGCTCCTACACAGTTGACGCAGCAGCTACAAAATCCCTTGCCATTGTTGGATATTTCATTCCACTTTTC…	MNNPSTMSSESLTATLTNTTHALGRGFDVSNDFRLLYCKGSRLLHQEHAKKDLIVSDGLVVPNVHADIGIITCTAENSHVKKLPVCTFHQKSGLTGEIPNGSFNSMFNFNGSYTVDAAATKSLAIVGYFIPLFEVRLTSLNLVLNEEIKCSVPHSWDPASLASFIENYGTHIVTSATIGGRDVIYMKQHQTSSLCDQDIEKYVNDIVDDRFLGVKNLPVPNSLKYKEKDVTVIFRRRGGNDLEQDHAKWAETVKLAPDIVNMTFTPIVSLLEGVAGVNHLTRAIDLYLEYKPPMEDLQQFLDFQISRVWAPEQGNVQRKEPVCPSLQFSLMGPKLYITTDQVTVGRKPVTGLRLGLEGIKQNRLAIHLQHLVSLPRILVPHWDADMAIGAPKWQGPEEQ…	MACPF domain-containing protein CAD1 [Source:Uniprot/SWISSPROT%3BAcc:Q9C7N2]		-	GO:0005215;GO:0006810;GO:0016020	0.107425	0	0	0.014964	0.177887	0	0.014917	0.179124	0	0.121863	0.106096	0.04698	0	0.056712	0.047875	0.406216	0.118261	0.210653	0.495487	0.049757	0.212268	0.444353	0	0.063035	0.076572	0.084794	0.047715	0.78566	0.931955

## Sheet: SD19b_Rust Resist QTLseq
Supplementary Data Set 19b Details of significant SNPs and candidate genes identified for rust resistance in the genomic regions identified on Chr13 through QTLseq analysis of parental genotypes and pooled samples
Pseudomolecule	Coordinate	Basecall in TAG 24 (Susceptible parent)	Basecall in GPBD 4 (Resistant parent)	Basecall in resistant bulk	Number of reads for resistant bulk	SNP-index for resistant bulk	Basecall in susceptible bulk	Number of reads for susceptible bulk	SNP-index for susceptible bulk	delta (SNP-index)	U95 (95% confidence interval upper side)	L95 (95% confidence interval lower side)	Set value -1 if (delta(SNP-index) < L95), else set 0	U99 (99% confidence interval upper side)	L99 (99% confidence interval lower side)	Set value -1 if (delta(SNP-index) < L99), else set 0	Reference allele	Alternative allele	Annotation	Annotation Impact	Gene_Name	Gene_ID	Feature_Type	Feature_ID	HGVS.c	HGVS.p	Description
Chr13	140445585	G	A	A	14	0	G	9	0.88	-0.88	0.555556	-0.555556	-1	0.666667	-0.666667	-1	G	A	intergenic_region	MODIFIER	PDAT2-BHLH144	AH13G51240-AH13G51250	intergenic_region	AH13G51240-AH13G51250	n.140445585G>A	NA	NA
Chr13	140491709	C	T	T	14	0.07	Y	11	0.72	-0.65	0.545455	-0.545455	-1	0.636364	-0.636364	-1	C	T	intergenic_region	MODIFIER	AH13G51280-NRPB7	AH13G51280-AH13G51290	intergenic_region	AH13G51280-AH13G51290	n.140491709C>T	NA	NA
Chr13	140505156	C	A	A	16	0.12	M	10	0.7	-0.58	0.5	-0.5	-1	0.7	-0.7	0	A	C	intron_variant	MODIFIER	AH13G51310	AH13G51310	transcript	AH13G51310.1	c.476+79A>C	NA	description=Cytochrome b561/ferric reductase transmembrane protein family [Source:TAIR%3BAcc:AT4G18260]
Chr13	140637673	G	A	A	10	0.1	R	9	0.66	-0.56	0.555556	-0.555556	-1	0.666667	-0.666667	0	G	A	intergenic_region	MODIFIER	MCM3-KAS1	AH13G51480-AH13G51490	intergenic_region	AH13G51480-AH13G51490	n.140637673G>A	NA	NA
Chr13	140682021	G	A	R	17	0.18	G	7	1	-0.82	0.571429	-0.571429	-1	0.714286	-0.714286	-1	A	G	missense_variant	MODERATE	AGL57	AH13G51550	transcript	AH13G51550.1	c.328A>G	p.Ser110Gly	Name=AGL57;description=AGAMOUS-like 57 [Source:TAIR%3BAcc:AT3G04100]
Chr13	140683632	G	A	R	11	0.27	G	9	1	-0.73	0.555556	-0.555556	-1	0.666667	-0.666667	-1	G	A	intergenic_region	MODIFIER	AGL57-GA2OX2	AH13G51550-AH13G51560	intergenic_region	AH13G51550-AH13G51560	n.140683632G>A	NA	NA
Chr13	140734754	T	C	C	12	0.08	Y	12	0.75	-0.67	0.5	-0.5	-1	0.666667	-0.666667	-1	C	T	intergenic_region	MODIFIER	AH13G51580-AH13G51590	AH13G51580-AH13G51590	intergenic_region	AH13G51580-AH13G51590	n.140734754C>T	NA	NA
Chr13	140734895	A	T	T	8	0	A	10	0.9	-0.9	0.5	-0.625	-1	0.75	-0.75	-1	T	A	intergenic_region	MODIFIER	AH13G51580-AH13G51590	AH13G51580-AH13G51590	intergenic_region	AH13G51580-AH13G51590	n.140734895T>A	NA	NA
Chr13	140758278	A	G	G	15	0.27	A	10	0.9	-0.63	0.5	-0.5	-1	0.7	-0.7	0	G	A	intergenic_region	MODIFIER	AH13G51580-AH13G51590	AH13G51580-AH13G51590	intergenic_region	AH13G51580-AH13G51590	n.140758278G>A	NA	NA
Chr13	140763592	G	T	K	15	0.27	G	14	1	-0.73	0.5	-0.428571	-1	0.642857	-0.642857	-1	G	T	intergenic_region	MODIFIER	AH13G51580-AH13G51590	AH13G51580-AH13G51590	intergenic_region	AH13G51580-AH13G51590	n.140763592G>T	NA	NA
Chr13	140792072	C	T	Y	11	0.27	C	18	1	-0.73	0.545455	-0.545455	-1	0.636364	-0.636364	-1	T	C	intergenic_region	MODIFIER	VRN1-GPAT9	AH13G51600-AH13G51610	intergenic_region	AH13G51600-AH13G51610	n.140792072T>C	NA	NA
Chr13	140800437	T	A	A	8	0	T	7	1	-1	0.571429	-0.571429	-1	0.714286	-0.714286	-1	A	T	intergenic_region	MODIFIER	VRN1-GPAT9	AH13G51600-AH13G51610	intergenic_region	AH13G51600-AH13G51610	n.140800437A>T	NA	NA
Chr13	140823071	C	T	Y	10	0.4	C	19	0.94	-0.54	0.5	-0.5	-1	0.7	-0.7	0	T	C	intergenic_region	MODIFIER	MSI1-PYRB	AH13G51620-AH13G51630	intergenic_region	AH13G51620-AH13G51630	n.140823071T>C	NA	NA
Chr13	140823127	G	A	R	10	0.3	G	17	0.94	-0.64	0.5	-0.5	-1	0.7	-0.7	0	A	G	intergenic_region	MODIFIER	MSI1-PYRB	AH13G51620-AH13G51630	intergenic_region	AH13G51620-AH13G51630	n.140823127A>G	NA	NA
Chr13	140837098	A	T	W	21	0.24	A	11	0.9	-0.66	0.545455	-0.545455	-1	0.636364	-0.636364	-1	A	T	intergenic_region	MODIFIER	MSI1-PYRB	AH13G51620-AH13G51630	intergenic_region	AH13G51620-AH13G51630	n.140837098A>T	NA	NA
Chr13	140901301	T	C	Y	13	0.23	Y	16	0.81	-0.58	0.461538	-0.461538	-1	0.615385	-0.615385	0	C	T	intergenic_region	MODIFIER	AH13G51650-POT10	AH13G51650-AH13G51660	intergenic_region	AH13G51650-AH13G51660	n.140901301C>T	NA	NA
Chr13	140905507	C	T	T	12	0	C	8	1	-1	0.5	-0.625	-1	0.75	-0.75	-1	C	T	intergenic_region	MODIFIER	AH13G51650-POT10	AH13G51650-AH13G51660	intergenic_region	AH13G51650-AH13G51660	n.140905507C>T	NA	NA
Chr13	140921938	G	A	R	15	0.2	R	16	0.75	-0.55	0.466667	-0.466667	-1	0.6	-0.6	0	A	G	intergenic_region	MODIFIER	POT10-FTSH2	AH13G51660-AH13G51670	intergenic_region	AH13G51660-AH13G51670	n.140921938A>G	NA	NA
Chr13	140930153	G	A	A	9	0.11	G	9	1	-0.89	0.555556	-0.555556	-1	0.666667	-0.666667	-1	A	G	3_prime_UTR_variant	MODIFIER	FTSH2	AH13G51670	transcript	AH13G51670.1	c.*341T>C	NA	Name=FTSH2;description=ATP-dependent zinc metalloprotease FTSH 2%2C chloroplastic [Source:Uniprot/SWISSPROT%3BAcc:O80860]
Chr13	140935053	G	A	R	11	0.36	G	11	1	-0.64	0.545455	-0.545455	-1	0.636364	-0.636364	-1	A	G	intron_variant	MODIFIER	AH13G51680	AH13G51680	transcript	AH13G51680.1	c.7-757A>G	NA	NA
Chr13	140986988	A	T	T	12	0.08	A	11	1	-0.92	0.545455	-0.545455	-1	0.636364	-0.636364	-1	A	T	intergenic_region	MODIFIER	AH13G51710-AH13G51720	AH13G51710-AH13G51720	intergenic_region	AH13G51710-AH13G51720	n.140986988A>T	NA	NA
Chr13	140989070	A	T	T	12	0	A	11	1	-1	0.545455	-0.545455	-1	0.636364	-0.636364	-1	T	A	intron_variant	MODIFIER	AH13G51720	AH13G51720	transcript	AH13G51720.1	c.201+293T>A	NA	description=ARM repeat superfamily protein [Source:TAIR%3BAcc:AT3G02710]
Chr13	141012061	G	A	R	9	0.22	G	15	0.93	-0.71	0.555556	-0.555556	-1	0.666667	-0.666667	-1	A	G	intergenic_region	MODIFIER	PCMP-H81-RAN1	AH13G51760-AH13G51770	intergenic_region	AH13G51760-AH13G51770	n.141012061A>G	NA	NA
Chr13	141013224	C	T	Y	13	0.23	C	16	1	-0.77	0.461538	-0.461538	-1	0.615385	-0.615385	-1	C	T	intergenic_region	MODIFIER	PCMP-H81-RAN1	AH13G51760-AH13G51770	intergenic_region	AH13G51760-AH13G51770	n.141013224C>T	NA	NA
Chr13	141041820	T	C	Y	16	0.44	T	15	0.93	-0.49	0.466667	-0.466667	-1	0.6	-0.6	0	C	T	intergenic_region	MODIFIER	COS1-UPL1	AH13G51780-AH13G51790	intergenic_region	AH13G51780-AH13G51790	n.141041820C>T	NA	NA
Chr13	141061580	T	C	Y	13	0.23	T	10	1	-0.77	0.5	-0.5	-1	0.7	-0.7	-1	C	T	synonymous_variant	LOW	AH13G51800	AH13G51800	transcript	AH13G51800.1	c.222C>T	p.Asn74Asn	NA
Chr13	141079567	G	A	A	11	0.09	G	16	0.93	-0.84	0.545455	-0.545455	-1	0.636364	-0.636364	-1	G	A	intergenic_region	MODIFIER	AH13G51800-FIO1	AH13G51800-AH13G51810	intergenic_region	AH13G51800-AH13G51810	n.141079567G>A	NA	NA
Chr13	141112678	C	A	A	10	0	C	11	0.9	-0.9	0.5	-0.5	-1	0.7	-0.7	-1	C	A	intergenic_region	MODIFIER	AH13G51850-ATL60	AH13G51850-AH13G51860	intergenic_region	AH13G51850-AH13G51860	n.141112678C>A	NA	NA
Chr13	141113804	A	G	G	15	0	A	13	1	-1	0.461538	-0.461538	-1	0.615385	-0.615385	-1	G	A	intergenic_region	MODIFIER	AH13G51850-ATL60	AH13G51850-AH13G51860	intergenic_region	AH13G51850-AH13G51860	n.141113804G>A	NA	NA
Chr13	141175023	G	A	R	15	0.2	G	11	1	-0.8	0.545455	-0.545455	-1	0.636364	-0.636364	-1	A	G	intron_variant	MODIFIER	NLP7	AH13G51930	transcript	AH13G51930.1	c.120-106A>G	NA	Name=NLP7;description=Protein NLP7 [Source:Uniprot/SWISSPROT%3BAcc:Q84TH9]
Chr13	141182343	G	A	A	12	0.08	G	17	0.94	-0.86	0.5	-0.5	-1	0.666667	-0.666667	-1	A	G	missense_variant	MODERATE	POLH	AH13G51950	transcript	AH13G51950.1	c.1144A>G	p.Lys382Glu	Name=POLH;description=DNA polymerase eta [Source:Uniprot/SWISSPROT%3BAcc:Q8H2D5]
Chr13	141234575	G	T	T	21	0.05	G	14	1	-0.95	0.5	-0.428571	-1	0.642857	-0.642857	-1	G	T	intergenic_region	MODIFIER	CYP81D8-CYP81D3	AH13G51980-AH13G51990	intergenic_region	AH13G51980-AH13G51990	n.141234575G>T	NA	NA
Chr13	141262132	C	T	T	16	0.06	Y	11	0.72	-0.66	0.545455	-0.545455	-1	0.636364	-0.636364	-1	C	T	intergenic_region	MODIFIER	CYP81D8-CYP81D3	AH13G51980-AH13G51990	intergenic_region	AH13G51980-AH13G51990	n.141262132C>T	NA	NA
Chr13	141266377	G	A	A	10	0.1	G	11	0.9	-0.8	0.5	-0.5	-1	0.7	-0.7	-1	G	A	intron_variant	MODIFIER	CYP81D3	AH13G51990	transcript	AH13G51990.1	c.-36-1004C>T	NA	Name=CYP81D3;description=cytochrome P450%2C family 81%2C subfamily D%2C polypeptide 3 [Source:TAIR%3BAcc:AT4G37340]
Chr13	141273008	T	C	Y	10	0.3	T	12	0.91	-0.61	0.5	-0.5	-1	0.7	-0.7	0	C	T	intergenic_region	MODIFIER	CYP81D3-AH13G52000	AH13G51990-AH13G52000	intergenic_region	AH13G51990-AH13G52000	n.141273008C>T	NA	NA
Chr13	141314135	C	G	G	12	0.08	S	12	0.75	-0.67	0.5	-0.5	-1	0.666667	-0.666667	-1	C	G	intergenic_region	MODIFIER	AH13G52000-CYP81D8	AH13G52000-AH13G52010	intergenic_region	AH13G52000-AH13G52010	n.141314135C>G	NA	NA
Chr13	141345525	A	G	G	11	0.09	A	8	1	-0.91	0.5	-0.625	-1	0.75	-0.75	-1	A	G	intron_variant	MODIFIER	PER8	AH13G52040	transcript	AH13G52040.1	c.7+445T>C	NA	Name=PER8;description=Peroxidase 8 [Source:Uniprot/SWISSPROT%3BAcc:Q9LNL0]
Chr13	141346532	A	G	G	8	0	A	11	0.9	-0.9	0.5	-0.625	-1	0.75	-0.75	-1	G	A	intergenic_region	MODIFIER	PER8-GSO1	AH13G52040-AH13G52050	intergenic_region	AH13G52040-AH13G52050	n.141346532G>A	NA	NA
Chr13	141382406	T	A	W	9	0.22	T	18	1	-0.78	0.555556	-0.555556	-1	0.666667	-0.666667	-1	A	T	intergenic_region	MODIFIER	AH13G52100-AH13G52110	AH13G52100-AH13G52110	intergenic_region	AH13G52100-AH13G52110	n.141382406A>T	NA	NA
Chr13	141382431	A	G	R	11	0.18	A	24	0.95	-0.77	0.545455	-0.545455	-1	0.636364	-0.636364	-1	G	A	intergenic_region	MODIFIER	AH13G52100-AH13G52110	AH13G52100-AH13G52110	intergenic_region	AH13G52100-AH13G52110	n.141382431G>A	NA	NA
Chr13	141404045	G	A	A	11	0.09	G	9	1	-0.91	0.555556	-0.555556	-1	0.666667	-0.666667	-1	G	A	intergenic_region	MODIFIER	AH13G52110-SAT32	AH13G52110-AH13G52120	intergenic_region	AH13G52110-AH13G52120	n.141404045G>A	NA	NA
Chr13	141409120	C	T	Y	16	0.19	C	11	1	-0.81	0.545455	-0.545455	-1	0.636364	-0.636364	-1	C	T	intron_variant	MODIFIER	SAT32	AH13G52120	transcript	AH13G52120.1	c.420-1268G>A	NA	Name=SAT32;description=interferon-related developmental regulator family protein / IFRD protein family [Source:TAIR%3BAcc:AT1G27760]
Chr13	141409242	T	G	K	17	0.18	T	13	0.92	-0.74	0.461538	-0.461538	-1	0.615385	-0.615385	-1	G	T	intron_variant	MODIFIER	SAT32	AH13G52120	transcript	AH13G52120.1	c.419+1208C>A	NA	Name=SAT32;description=interferon-related developmental regulator family protein / IFRD protein family [Source:TAIR%3BAcc:AT1G27760]
Chr13	141411024	G	A	A	7	0	G	13	0.92	-0.92	0.571429	-0.571429	-1	0.714286	-0.714286	-1	A	G	intron_variant	MODIFIER	SAT32	AH13G52120	transcript	AH13G52120.1	c.244-202T>C	NA	Name=SAT32;description=interferon-related developmental regulator family protein / IFRD protein family [Source:TAIR%3BAcc:AT1G27760]
Chr13	141517048	G	A	R	11	0.27	G	10	0.9	-0.63	0.5	-0.5	-1	0.7	-0.7	0	G	A	intergenic_region	MODIFIER	AH13G52250-NPF8.3	AH13G52250-AH13G52260	intergenic_region	AH13G52250-AH13G52260	n.141517048G>A	NA	NA
Chr13	141567417	T	C	C	11	0	T	10	0.9	-0.9	0.5	-0.5	-1	0.7	-0.7	-1	C	T	intergenic_region	MODIFIER	AH13G52310-AH13G52320	AH13G52310-AH13G52320	intergenic_region	AH13G52310-AH13G52320	n.141567417C>T	NA	NA
Chr13	141575601	A	G	G	10	0	A	11	1	-1	0.5	-0.5	-1	0.7	-0.7	-1	G	A	intergenic_region	MODIFIER	AH13G52310-AH13G52320	AH13G52310-AH13G52320	intergenic_region	AH13G52310-AH13G52320	n.141575601G>A	NA	NA
Chr13	141576618	A	G	R	9	0.22	A	11	0.81	-0.59	0.555556	-0.555556	-1	0.666667	-0.666667	0	G	A	intergenic_region	MODIFIER	AH13G52310-AH13G52320	AH13G52310-AH13G52320	intergenic_region	AH13G52310-AH13G52320	n.141576618G>A	NA	NA
Chr13	141624608	C	T	T	8	0.12	C	15	0.93	-0.81	0.5	-0.625	-1	0.75	-0.75	-1	C	T	intergenic_region	MODIFIER	TMN3-BRL2	AH13G52390-AH13G52400	intergenic_region	AH13G52390-AH13G52400	n.141624608C>T	NA	NA
Chr13	141624927	A	G	G	8	0	A	9	1	-1	0.5	-0.625	-1	0.75	-0.75	-1	A	G	intergenic_region	MODIFIER	TMN3-BRL2	AH13G52390-AH13G52400	intergenic_region	AH13G52390-AH13G52400	n.141624927A>G	NA	NA
Chr13	141625132	C	T	T	7	0	C	12	0.91	-0.91	0.571429	-0.571429	-1	0.714286	-0.714286	-1	C	T	intergenic_region	MODIFIER	TMN3-BRL2	AH13G52390-AH13G52400	intergenic_region	AH13G52390-AH13G52400	n.141625132C>T	NA	NA
Chr13	141625134	G	C	C	7	0	G	12	0.91	-0.91	0.571429	-0.571429	-1	0.714286	-0.714286	-1	G	C	intergenic_region	MODIFIER	TMN3-BRL2	AH13G52390-AH13G52400	intergenic_region	AH13G52390-AH13G52400	n.141625134G>C	NA	NA
Chr13	141625250	T	C	C	8	0	T	8	1	-1	0.5	-0.625	-1	0.75	-0.75	-1	T	C	intergenic_region	MODIFIER	TMN3-BRL2	AH13G52390-AH13G52400	intergenic_region	AH13G52390-AH13G52400	n.141625250T>C	NA	NA
[truncated: 3,217 more rows]

## Sheet: SD19c_LLS Resist QTLseq
Supplementary Data Set 19c Details of significant SNPs and candidate genes identified for LLS resistance in the genomic regions identified on Chr13 through QTLseq analysis of parental genotypes and pooled samples
[truncated: 1,622 more rows]
