# Supplementary material for: The genome of cultivated peanut provides insight into legume karyotypes, polyploid evolution and crop domestication
Source: Nat Genet. 2019 May 1;51(5):865–76. doi: 10.1038/s41588-019-0402-2 (PMC7188672; doi:10.1038/s41588-019-0402-2)
Supplement: Supplementary file 18 — Peanut accession IDs and URLs for access to datasets. [file 41588_2019_402_MOESM18_ESM.xlsx]

## Sheet: Suppl Data 21
Supplementary Data Set 21 Accession IDs or sample name, generation and URLs for access to raw data
Sample name	Status	Platform	Repository	Accession number/URL
Genome sequence and assembly data
Peanut chromosome	Pseudomolecules	PacBio	NCBI1	PRJNA480120
Peanut genome assembly (contigs)	Contig sequences	PacBio	FAFU2	FAFU001
Peanut genome assembly (split contigs)	Split contig sequences	PacBio	FAFU	FAFU002
Peanut Shitouqi for Pacbio RNAseq	Pacbio reads	PacBio	FAFU	FAFU003
Peanut Shitouqi for HiC seq	Hic reads	Hi-C	FAFU	FAFU004
Peanut Shitouqi (zh.h0235)	Resequencing reads	HiSeq	FAFU	SRR7617992
Peanut Shitouqi (zh.h0235)	Resequencing reads	HiSeq	FAFU	SRR7617990
Peanut Shitouqi (zh.h0235)	Resequencing reads	HiSeq	FAFU	SRR7617989
Peanut Shitouqi (zh.h0235)	Resequencing reads	HiSeq	FAFU	SRR7617988
Peanut Shitouqi (zh.h0235)	Resequencing reads	HiSeq	FAFU	SRR7617987
Peanut Shitouqi (zh.h0235)	Resequencing reads	HiSeq	FAFU	SRR7617991
Illumina RNAseq data
Peanut Roots mixed (Root)	RNAseq reads	HiSeq	FAFU	FAFU005
Root tips (Rtip)	RNAseq reads	HiSeq	FAFU	FAFU006
root nodules (Rnod)	RNAseq reads	HiSeq	FAFU	FAFU007
Root and stem (RS)	RNAseq reads	HiSeq	FAFU	FAFU008
Stem of different stages (Stem)	RNAseq reads	HiSeq	FAFU	FAFU009
Stem tips (Stip)	RNAseq reads	HiSeq	FAFU	FAFU010
Leaves mixed (Leaf)	RNAseq reads	HiSeq	FAFU	FAFU011
Cotyledon (Cot)	RNAseq reads	HiSeq	FAFU	FAFU012
Inflorescence (F)	RNAseq reads	HiSeq	FAFU	FAFU013
Pegs in different stages (Peg)	RNAseq reads	HiSeq	FAFU	FAFU014
Pod pericarps of 0-20 DAP (10PC)	RNAseq reads	HiSeq	FAFU	FAFU015
Pod pericarps of 20-40 DAP (30PC)	RNAseq reads	HiSeq	FAFU	FAFU016
Pod pericarps of 40-60 DAP (50PC)	RNAseq reads	HiSeq	FAFU	FAFU017
Seed testa of 10-30 DAP (20PT)	RNAseq reads	HiSeq	FAFU	FAFU018
Seed testa of 40-60 DAP (40PT)	RNAseq reads	HiSeq	FAFU	FAFU019
Embryos of 10-20 DAP (10PE)	RNAseq reads	HiSeq	FAFU	FAFU020
Embryos of 20-30 DAP (20PE)	RNAseq reads	HiSeq	FAFU	FAFU021
Embryos of 30-40 DAP (30PE)	RNAseq reads	HiSeq	FAFU	FAFU022
Embryos of 40-60 DAP (50PE)	RNAseq reads	HiSeq	FAFU	FAFU023
Leaves treated with Low temperature (LT)	RNAseq reads	HiSeq	FAFU	FAFU024
Leaves of control (LTCK)	RNAseq reads	HiSeq	FAFU	FAFU025
Leaves of drought stress (Dry)	RNAseq reads	HiSeq	FAFU	FAFU026
Leaves of control (DryCK)	RNAseq reads	HiSeq	FAFU	FAFU027
Leaves of ABA treatments (ABA)	RNAseq reads	HiSeq	FAFU	FAFU028
Leaves of Br treatments (BR)	RNAseq reads	HiSeq	FAFU	FAFU029
Leaves of ETH treatments (ETH)	RNAseq reads	HiSeq	FAFU	FAFU030
Leaves of PAC treatments (PAC)	RNAseq reads	HiSeq	FAFU	FAFU031
Leaves of SA treatments (SA)	RNAseq reads	HiSeq	FAFU	FAFU032
Leaves of non treatments (HorCK)	RNAseq reads	HiSeq	FAFU	FAFU033
BSA illumina DNAseq data
Yueyou 92	DNA resequencing	HiSeq	FAFU	FAFU034
Xinhuixiaoli	DNA resequencing	HiSeq	FAFU	FAFU035
Big seed Bulk of 54 lines	DNA resequencing	HiSeq	FAFU	FAFU036
Small seed Bulk of 54 Lines	DNA resequencing	HiSeq	FAFU	FAFU037
Resequencing data
Fuhuasheng	Resequencing reads	HiSeq	SRA	PRJNA509951
Haihua 1	Resequencing reads	HiSeq	SRA	PRJNA509953
Baisha1016	Resequencing reads	HiSeq	SRA	PRJNA513228
Luhua 11	Resequencing reads	HiSeq	SRA	PRJNA513229
Shanyou 27	Resequencing reads	HiSeq	SRA	PRJNA513230
Zhonghua 16	Resequencing reads	HiSeq	SRA	PRJNA513232
Yuanza 9102	Resequencing reads	HiSeq	SRA	PRJNA513233
Minhua 6	Resequencing reads	HiSeq	SRA	PRJNA513234
Yuhua 23	Resequencing reads	HiSeq	SRA	PRJNA513240
Minhua 8	Resequencing reads	HiSeq	SRA	PRJNA513241
Hexianqingdou	Resequencing reads	HiSeq	SRA	PRJNA513420
SunOleic 95R	Resequencing reads	HiSeq	SRA	PRJNA513422
Binyangdagouyao	Resequencing reads	HiSeq	SRA	PRJNA513423
Hexiandazidou	Resequencing reads	HiSeq	SRA	PRJNA513424
ICG6340	Resequencing reads	HiSeq	SRA	PRJNA513425
Liaoningshilihong	Resequencing reads	HiSeq	SRA	PRJNA513427
Arachis pintoi	Resequencing reads	HiSeq	SRA	PRJNA513430
Arachis duranensis	Resequencing reads	HiSeq	SRA	PRJNA513431
Arachis stenosperma	Resequencing reads	HiSeq	SRA	PRJNA513432
Arachis batizocoii	Resequencing reads	HiSeq	SRA	PRJNA513433
Arachis ipaensis	Resequencing reads	HiSeq	SRA	PRJNA513436
Min6-A	Resequencing reads	HiSeq	SRA	PRJNA513437
Min8-B	Resequencing reads	HiSeq	SRA	PRJNA513438
Minhua 14	Resequencing reads	HiSeq	SRA	PRJNA513440
Arachis hypogaea	Resequencing reads	HiSeq	SRA	PRJNA490835
Arachis hypogaea	Resequencing reads	HiSeq	SRA	PRJNA490835
Arachis hypogaea	Resequencing reads	HiSeq	SRA	PRJNA490835
Arachis hypogaea	Resequencing reads	HiSeq	SRA	PRJNA490835
Arachis hypogaea	Resequencing reads	HiSeq	SRA	PRJNA490835
Arachis hypogaea	Resequencing reads	HiSeq	SRA	PRJNA490835
Arachis hypogaea	Resequencing reads	HiSeq	SRA	PRJNA490835
Arachis hypogaea	Resequencing reads	HiSeq	SRA	PRJNA490835
Arachis hypogaea	Resequencing reads	HiSeq	SRA	PRJNA490835
Arachis hypogaea	Resequencing reads	HiSeq	SRA	PRJNA490835
[A. magna (ICG 8960) × A. batizocoii (ICG 8209)]	Resequencing reads	HiSeq	SRA	PRJNA490835
[A. duranensis (ICG 8138) × A. batizocoii (ICG 13160)]	Resequencing reads	HiSeq	SRA	PRJNA490835
[A. duranensis (ICG 8123) × A. ipaensis (ICG 8206)]	Resequencing reads	HiSeq	SRA	PRJNA490835
[A. ipaensis (ICG 8206) × A. duranensis (ICG 8123)]	Resequencing reads	HiSeq	SRA	PRJNA490835
Arachis cardenasii	Resequencing reads	HiSeq	SRA	PRJNA490835
Arachis chiquitana	Resequencing reads	HiSeq	SRA	PRJNA490835
Arachis stenosperma	Resequencing reads	HiSeq	SRA	PRJNA490835
Arachis cardenasii	Resequencing reads	HiSeq	SRA	PRJNA490835
Arachis hoehnei	Resequencing reads	HiSeq	SRA	PRJNA490835
Arachis ipaensis	Resequencing reads	HiSeq	SRA	PRJNA490835
Arachis hoehnei	Resequencing reads	HiSeq	SRA	PRJNA490835
Arachis stenophylla	Resequencing reads	HiSeq	SRA	PRJNA490835
Arachis duranensis	Resequencing reads	HiSeq	SRA	PRJNA490835
Arachis duranensis	Resequencing reads	HiSeq	SRA	PRJNA490835
Arachis magna	Resequencing reads	HiSeq	SRA	PRJNA490835
Arachis batizocoii	Resequencing reads	HiSeq	SRA	PRJNA490835
Arachis batizocoii	Resequencing reads	HiSeq	SRA	PRJNA490835
1. NCBI: NIH genetic sequence database (Genbank) of the US National Center for Biotechnology Information.
2. FAFU: Peanut Genome Resource hosted by State Key Laboratory of Ecological Pest Control for Fujian and Taiwan crops, Fujian Agriculture and Forestry University, Fujian, China.
3. SRA: Sequence Read Archive of the US National Center for Biotechnology Information.
4. PAD: Day after pegging; ABA, Br, ETH, PAC, SA representing abscisic acid, brassinosteroid, ethylene, paclobutrazol, salicylic acid, respectively.
Note: Some transcriptome data can be accessed by reasonable request.
